# Supplementary material for: HIV-1 Tropism Determines Different Mutation Profiles in Proviral DNA
Source: PLoS One. 2015 Sep 28;10(9):e0139037. doi: 10.1371/journal.pone.0139037 (PMC4587555; doi:10.1371/journal.pone.0139037)
Supplement: S1 Data — (ZIP) [file pone.0139037.s001.zip]

Archive with 9 entries (8 files):
- spreadsheets/
- spreadsheets/non_stimulated-CD4-R5.xls
- spreadsheets/stimulated-CD4-R5.xls
- spreadsheets/non_stimulated-CD4-X4.xls
- spreadsheets/stimulated-PBMC-X4.xls
- spreadsheets/stimulated-PBMC-R5.xls
- spreadsheets/non_stimulated-PBMC-X4.xls
- spreadsheets/non_stimulated-PBMC-R5.xls
- spreadsheets/control.xls
