# Supplementary material for: HIV-1 Tropism Determines Different Mutation Profiles in Proviral DNA
Source: PLoS One. 2015 Sep 28;10(9):e0139037. doi: 10.1371/journal.pone.0139037 (PMC4587555; doi:10.1371/journal.pone.0139037)
Supplement: S1 Data — (ZIP) [file pone.0139037.s001.zip › spreadsheets/non_stimulated-CD4-R5.xls]

## Sheet: NS-CD4-R5
sites	alpha_A	alpha_T	alpha_G	alpha_C	sum	p_A	p_T	p_G	p_C	p_COMP	DISTVAR
791 - 791	3.99935e-05	18685.6	0.000129023	5.00013	18690.6	2.13976e-09	0.999732	6.90309e-09	0.00026752	0.000267529	0.000377888
792 - 792	20.0015	4.00021	18692.6	7.49458e-05	18716.6	0.00106865	0.000213726	0.998718	4.00425e-09	0.00128238	0.00125257
793 - 793	15.0038	4.00031	18860.2	1.00008	18880.2	0.000794685	0.000211878	0.99894	5.29695e-05	0.00105953	0.000785144
794 - 794	13.0009	2.00008	19238.5	3.00004	19256.5	0.000675146	0.000103865	0.999065	0.000155794	0.000934805	0.00101955
795 - 795	3.99942e-05	19363.6	2.00008	62.0054	19427.6	2.05863e-09	0.996705	0.00010295	0.00319162	0.00329457	0.00351469
796 - 796	19.0032	2.00021	19157.1	7.65716e-05	19178.1	0.000990878	0.000104296	0.998905	3.99265e-09	0.00109518	9.88105e-05
797 - 797	2.00043	16.0029	3.99941e-05	19388.1	19406.1	0.000103083	0.000824632	2.0609e-09	0.999072	0.000927717	0.000311581
798 - 798	16.0014	0.000130046	19402.6	7.58362e-05	19418.6	0.000824025	6.69698e-09	0.999176	3.90534e-09	0.000824035	0.000567527
799 - 799	19490.6	1.00007	33.0093	0.000125251	19524.6	0.998258	5.12212e-05	0.00169065	6.41502e-09	0.00174188	0.00180894
800 - 800	5.00058	1.00004	19605.4	3.99938e-05	19611.4	0.000254983	5.09928e-05	0.999694	2.03932e-09	0.000305978	9.81773e-05
801 - 801	19518.3	9.00004	21.0026	1.00004	19549.3	0.998414	0.000460376	0.00107434	5.11547e-05	0.00158587	0.00156521
802 - 802	13.0013	2.00021	19486.6	3.99939e-05	19501.6	0.00066668	0.000102566	0.999231	2.0508e-09	0.000769249	0.000351542
803 - 803	3.00043	27.0021	3.9994e-05	19624.9	19654.9	0.000152655	0.00137381	2.03481e-09	0.998474	0.00152647	0.00129829
804 - 804	9.00111	1.0002	20163.5	3.99939e-05	20173.5	0.000446184	4.95798e-05	0.999504	1.98249e-09	0.000495766	9.0353e-05
805 - 805	1.00004	20605.9	3.9994e-05	13.0011	20619.9	4.84988e-05	0.999321	1.93959e-09	0.000630514	0.000679015	0.000554476
806 - 806	0.000124124	7.00072	7.44954e-05	20785.2	20792.2	5.96975e-09	0.000336699	3.58285e-09	0.999663	0.000336709	0.000179297
807 - 807	82.0075	3.00562	20416.7	79.0059	20580.7	0.00398468	0.000146041	0.99203	0.00383884	0.00796956	0.00837756
808 - 808	79.0091	1.0002	20492.6	4.0002	20576.6	0.00383976	4.86087e-05	0.995917	0.000194405	0.00408278	0.00283007
809 - 809	3.0002	20665.6	7.57614e-05	36.008	20704.6	0.000144905	0.998116	3.65916e-09	0.00173913	0.00188404	0.00103361
810 - 810	20949.6	3.99942e-05	22.0074	1.00012	20972.6	0.998903	1.90697e-09	0.00104934	4.76871e-05	0.00109703	0.00197951
811 - 811	11.0927	21256.6	1.00012	21.0013	21289.6	0.000521038	0.998446	4.69769e-05	0.000986455	0.00155447	0.0498102
812 - 812	1.00004	21228.3	3.99938e-05	0.000190041	21229.3	4.71067e-05	0.999953	1.8839e-09	8.95186e-09	4.71175e-05	0.00020393
813 - 813	21253.5	3.99942e-05	17.0036	4.00004	21274.6	0.999013	1.87991e-09	0.000799245	0.00018802	0.000987267	0.000437755
814 - 814	21191.3	0.000288068	37.0047	9.00041	21237.3	0.997834	1.35642e-08	0.00174244	0.000423802	0.00216626	0.00122701
815 - 815	15.0015	1.0002	20709.7	7.17384e-05	20725.7	0.000723811	4.82591e-05	0.999228	3.46133e-09	0.000772074	0.000340158
816 - 816	3.00105	29.0058	5.00007	21031.5	21068.5	0.000142443	0.00137674	0.000237325	0.998243	0.00175651	0.00092432
817 - 817	32.0042	3.0004	21491.4	1.00004	21527.4	0.00148667	0.000139376	0.998327	4.64543e-05	0.0016725	0.000631526
818 - 818	10.0018	3.00028	21864.8	0.000122266	21877.8	0.000457168	0.000137138	0.999406	5.58859e-09	0.000594312	0.000484943
819 - 819	11.0023	7.00019	22070	0.000122126	22088	0.000498111	0.000316923	0.999185	5.52907e-09	0.000815039	0.000599691
820 - 820	13.0014	2.00028	22351.8	3.9994e-05	22366.8	0.000581282	8.94309e-05	0.999329	1.7881e-09	0.000670715	0.000149833
821 - 821	20.0018	4.00028	22245	1.00004	22270	0.000898152	0.000179626	0.998877	4.49053e-05	0.00112268	0.000809652
822 - 822	22192.6	1.00019	25.0055	3.99942e-05	22218.6	0.99883	4.50162e-05	0.00112543	1.80004e-09	0.00117045	0.000848966
823 - 823	19.0008	3.00028	22070.3	1.00019	22093.3	0.000860028	0.0001358	0.998959	4.52712e-05	0.0010411	0.00101997
824 - 824	22008.6	0.000120657	30.0065	7.42637e-05	22038.6	0.998638	5.47478e-09	0.00136154	3.36971e-09	0.00136155	0.000992835
825 - 825	22044.1	1.00004	8.00141	4.00004	22057.1	0.999411	4.53387e-05	0.000362759	0.000181349	0.000589446	0.000402019
826 - 826	1.00012	21625.2	3.99938e-05	4.00052	21630.2	4.62372e-05	0.999769	1.84898e-09	0.00018495	0.000231189	0.000146719
827 - 827	1.00004	21329.4	1.00004	2.00038	21333.4	4.68767e-05	0.999812	4.68767e-05	9.37676e-05	0.000187521	0.000130509
828 - 828	21077.6	1.00012	33.0051	3.99942e-05	21111.6	0.998389	4.73731e-05	0.00156337	1.89442e-09	0.00161074	0.000297253
829 - 829	3.00027	1.00007	21212.1	3.99937e-05	21216.1	0.000141415	4.71375e-05	0.999811	1.88507e-09	0.000188555	4.21167e-05
830 - 830	21190.6	0.000120384	27.0057	1.00004	21218.6	0.99868	5.67351e-09	0.00127273	4.71303e-05	0.00131987	0.0006575
831 - 831	3.99939e-05	20916.5	2.00004	2.00013	20920.5	1.91171e-09	0.999809	9.56018e-05	9.56059e-05	0.00019121	0.000250923
832 - 832	20555	1.00007	7.0005	10.0002	20573	0.999125	4.86109e-05	0.000340276	0.000486082	0.000874969	0.00100014
833 - 833	20287.5	1.00012	23.0044	3.99942e-05	20311.5	0.998818	4.92392e-05	0.00113258	1.96904e-09	0.00118182	0.000240586
834 - 834	20047.7	1.00004	22.005	2.00004	20072.7	0.998754	4.9821e-05	0.00109627	9.96399e-05	0.00124573	0.000549246
835 - 835	2.00007	19874.8	7.35977e-05	1.00019	19877.8	0.000100619	0.999849	3.70251e-09	5.03173e-05	0.00015094	0.000204267
836 - 836	7.00069	3.00013	19805.3	3.99938e-05	19815.3	0.000353296	0.000151404	0.999495	2.01833e-09	0.000504703	0.000314142
837 - 837	8.00106	1.0002	19815.6	3.99939e-05	19824.6	0.000403593	5.04524e-05	0.999546	2.01739e-09	0.000454047	9.6861e-05
838 - 838	3.00019	3.99938e-05	19774.3	3.99938e-05	19777.3	0.000151699	2.02221e-09	0.999848	2.02221e-09	0.000151703	0.000133811
839 - 839	19902.3	0.000125497	19.0039	0.000192825	19921.3	0.999046	6.29966e-09	0.000953947	9.67931e-09	0.000953963	0.000627762
840 - 840	19870	3.9994e-05	15.0012	3.9994e-05	19885	0.999246	2.01127e-09	0.0007544	2.01127e-09	0.000754404	0.00068602
841 - 841	20004.9	3.99936e-05	14.0002	0.000121081	20018.9	0.999301	1.9978e-09	0.00069935	6.04834e-09	0.000699358	0.00119477
842 - 842	20260.2	7.27895e-05	11.0004	3.99938e-05	20271.2	0.999457	3.59078e-09	0.000542661	1.97294e-09	0.000542666	0.000739329
843 - 843	20550.7	1.00004	11.0056	3.99943e-05	20562.7	0.999416	4.86337e-05	0.000535221	1.94499e-09	0.000583857	0.0019736
844 - 844	20728.5	3.99942e-05	17.0026	3.99942e-05	20745.5	0.99918	1.92785e-09	0.000819583	1.92785e-09	0.000819587	0.000125058
845 - 845	3.99938e-05	20946.4	3.99938e-05	5.00018	20951.4	1.90889e-09	0.999761	1.90889e-09	0.000238656	0.00023866	0.000323978
846 - 846	3.99937e-05	21299	0.000119169	4.00018	21303	1.87737e-09	0.999812	5.59401e-09	0.000187776	0.000187783	0.00018971
847 - 847	5.00018	13.0006	3.99938e-05	21560.4	21578.4	0.000231722	0.000602484	1.85342e-09	0.999166	0.000834208	0.000995061
848 - 848	7.00092	3.00018	21923.6	3.99939e-05	21933.6	0.000319187	0.000136785	0.999544	1.82341e-09	0.000455973	0.00013565
849 - 849	17.0024	3.00007	22058.4	3.99942e-05	22078.4	0.000770092	0.000135883	0.999094	1.81146e-09	0.000905977	0.000353166
850 - 850	1.00004	22218.4	7.21913e-05	27.0022	22246.4	4.49529e-05	0.998741	3.24508e-09	0.00121378	0.00125874	0.00117039
851 - 851	1.00004	22399.6	1.00007	10.0006	22411.6	4.46216e-05	0.999465	4.4623e-05	0.000446225	0.00053547	0.000505932
852 - 852	22668.5	3.99939e-05	5.00019	2.00004	22675.5	0.999691	1.76375e-09	0.000220511	8.82027e-05	0.000308715	0.0004365
853 - 853	22644.6	2.00007	41.0067	7.00012	22694.7	0.997797	8.81296e-05	0.00180689	0.000308448	0.00220347	0.000691307
854 - 854	10.0014	5.00018	22241.8	7.11965e-05	22256.8	0.000449363	0.000224658	0.999326	3.19886e-09	0.000674025	0.000323257
855 - 855	30.0063	1.00037	22178.6	1.00004	22210.6	0.00135099	4.50402e-05	0.998559	4.50253e-05	0.00144106	0.000907398
856 - 856	2.00046	16.0025	3.99941e-05	22707.3	22725.3	8.8028e-05	0.000704173	1.7599e-09	0.999208	0.000792203	0.000262502
857 - 857	3.00012	22.0021	3.99941e-05	23116.3	23141.3	0.000129643	0.000950773	1.72826e-09	0.99892	0.00108042	0.000812274
858 - 858	23405.6	4.00025	40.0059	1.00007	23450.6	0.998081	0.000170582	0.00170597	4.26459e-05	0.00191919	0.000354724
859 - 859	14.0029	5.00024	23881.3	6.97838e-05	23900.3	0.000585886	0.000209212	0.999205	2.91978e-09	0.000795102	0.000596199
860 - 860	27.0022	8.00084	24025.3	1.00004	24061.3	0.00112223	0.000332519	0.998504	4.15622e-05	0.00149631	0.00109744
861 - 861	26.0049	6.00044	24174.5	0.000114003	24206.5	0.00107429	0.000247885	0.998678	4.70959e-09	0.00132218	0.000689315
862 - 862	38.0028	5.00043	24388.3	6.97315e-05	24431.3	0.00155549	0.000204673	0.99824	2.85418e-09	0.00176017	0.00157695
863 - 863	4.00024	8.00017	24624.1	6.95827e-05	24636.1	0.000162373	0.000324734	0.999513	2.82442e-09	0.00048711	0.000580634
864 - 864	25145.7	0.000165963	36.0074	1.00004	25182.7	0.99853	6.59036e-09	0.00142985	3.97114e-05	0.00146956	0.00120825
865 - 865	25608.7	1.00007	18.005	3.99943e-05	25627.7	0.999258	3.90229e-05	0.00070256	1.56059e-09	0.000741585	0.0013187
866 - 866	25996.7	0.000107142	102.014	0.00011137	26098.7	0.996091	4.10524e-09	0.00390876	4.26727e-09	0.00390877	0.000502584
867 - 867	3.0004	1.00063	26280.7	3.99939e-05	26284.7	0.00011415	3.80689e-05	0.999848	1.52157e-09	0.000152221	0.000497592
868 - 868	26341.7	0.000108612	31.0074	3.99943e-05	26372.7	0.998824	4.11835e-09	0.00117574	1.5165e-09	0.00117574	0.00168808
869 - 869	26514.6	2.00011	40.0042	1.00007	26557.6	0.998381	7.53121e-05	0.00150632	3.76566e-05	0.00161929	0.000819555
870 - 870	26671.7	1.00004	93.011	0.000404336	26765.7	0.996488	3.73627e-05	0.00347501	1.51065e-08	0.00351238	0.00107602
871 - 871	16.0006	11.0007	3.9994e-05	27207.9	27234.9	0.000587505	0.000403921	1.46849e-09	0.999009	0.000991427	0.00103476
872 - 872	27849.5	1.00022	10.0033	1.00011	27861.5	0.999569	3.58999e-05	0.000359037	3.58957e-05	0.000430833	0.00124641
873 - 873	28463.8	1.00004	19.0048	3.00004	28486.8	0.999192	3.51054e-05	0.000667146	0.000105313	0.000807565	0.00123655
874 - 874	1.00004	28619.1	2.00004	2.00007	28624.1	3.4937e-05	0.999825	6.98726e-05	6.98735e-05	0.000174683	0.000278013
875 - 875	29267.7	6.7352e-05	12.0046	6.68444e-05	29279.7	0.99959	2.3003e-09	0.000409998	2.28296e-09	0.000410002	0.00175405
876 - 876	3.9994e-05	29937.8	3.9994e-05	4.00021	29941.8	1.33572e-09	0.999866	1.33572e-09	0.000133599	0.000133602	0.000116764
877 - 877	30262	3.9994e-05	7.00015	1.00004	30270	0.999736	1.32124e-09	0.000231257	3.30374e-05	0.000264296	0.000397898
878 - 878	30669.7	3.99943e-05	17.0031	1.00004	30687.7	0.999413	1.30327e-09	0.00055407	3.25876e-05	0.000586659	0.000602279
879 - 879	30938.2	4.00029	26.0017	3.00007	30971.2	0.998934	0.000129161	0.000839543	9.68662e-05	0.00106557	0.000875865
880 - 880	4.00028	13.0019	1.00004	31857.4	31875.4	0.000125497	0.000407897	3.13734e-05	0.999435	0.000564768	0.000301673
881 - 881	3.99942e-05	33011.4	3.99942e-05	1.0012	33012.4	1.21149e-09	0.99997	1.21149e-09	3.03281e-05	3.03305e-05	0.000689453
882 - 882	33627.8	6.54724e-05	10.0006	0.000101953	33637.8	0.999703	1.94639e-09	0.000297303	3.03091e-09	0.000297308	0.000153004
883 - 883	34414.2	6.56052e-05	7.00093	1.00004	34422.2	0.999768	1.9059e-09	0.000203384	2.90521e-05	0.000232438	0.000209999
884 - 884	35009.3	6.44947e-05	30.0016	0.000145353	35039.3	0.999144	1.84064e-09	0.000856227	4.14828e-09	0.000856233	0.000743763
885 - 885	35748.7	3.99943e-05	73.0086	4.0008	35825.7	0.99785	1.11636e-09	0.00203788	0.000111674	0.00214956	0.000782672
886 - 886	6.53171e-05	4.00033	3.9994e-05	36301.8	36305.8	1.79908e-09	0.000110184	1.10159e-09	0.99989	0.000110187	8.34899e-05
887 - 887	37198.3	3.99942e-05	19.0008	3.99942e-05	37217.3	0.999489	1.07461e-09	0.000510536	1.07461e-09	0.000510538	0.000550585
888 - 888	7.00014	37605	0.000194806	23.001	37635	0.000186001	0.999203	5.1762e-09	0.000611159	0.000797165	0.000846654
889 - 889	38452.6	3.0001	38.0037	6.00025	38499.6	0.998779	7.79254e-05	0.000987121	0.000155852	0.0012209	0.000272602
890 - 890	9.73157e-05	38769.8	1.00006	8.00048	38778.8	2.50951e-09	0.999768	2.5789e-05	0.000206311	0.000232102	7.41429e-05
891 - 891	39233.7	1.0001	34.0047	7.0001	39275.7	0.998931	2.54635e-05	0.000865795	0.00017823	0.00106949	0.000824405
892 - 892	12.0009	6.0001	39551.1	9.76727e-05	39569.1	0.000303289	0.000151636	0.999545	2.46841e-09	0.000454927	0.00029006
893 - 893	3.99941e-05	39571.3	3.99941e-05	8.00067	39579.3	1.01048e-09	0.999798	1.01048e-09	0.000202143	0.000202145	4.99709e-05
894 - 894	40339.8	3.99943e-05	41.0042	1.00006	40381.8	0.99896	9.90405e-10	0.00101541	2.47652e-05	0.00104018	0.000243876
895 - 895	1.00004	40520.4	9.74136e-05	16.0012	40537.4	2.46696e-05	0.999581	2.40306e-09	0.000394726	0.000419398	0.000124413
896 - 896	37.0033	8.00047	40449.6	1.00004	40495.6	0.000913761	0.000197564	0.998864	2.4695e-05	0.00113602	0.000161923
897 - 897	23.0023	3.00047	40636.5	3.99942e-05	40662.5	0.000565688	7.37896e-05	0.999361	9.83564e-10	0.000639479	0.000323908
898 - 898	38.0044	7.00065	40623.6	1.00014	40669.6	0.000934468	0.000172135	0.998869	2.45918e-05	0.00113119	0.000635237
899 - 899	1.00056	28.0023	6.43521e-05	41306.5	41335.5	2.42058e-05	0.000677439	1.55682e-09	0.999298	0.000701647	0.00030781
900 - 900	41821.6	1.00004	15.0016	1.00006	41838.6	0.999594	2.39023e-05	0.00035856	2.39029e-05	0.000406365	0.000195889
901 - 901	42157.7	1.00014	48.0051	1.00006	42207.7	0.998815	2.36956e-05	0.00113735	2.36938e-05	0.00118474	0.000480272
902 - 902	14.0012	1.00019	42144.3	1.00004	42160.3	0.000332095	2.37234e-05	0.99962	2.37199e-05	0.000379538	0.000136015
903 - 903	5.00009	45.0027	1.00004	42690.7	42741.7	0.000116984	0.0010529	2.33973e-05	0.998807	0.00119328	0.000832789
904 - 904	43611.5	7.0003	48.0033	2.00037	43668.5	0.998695	0.000160305	0.00109927	4.58081e-05	0.00130538	0.000465417
905 - 905	9.00167	5.00118	44119.5	3.99942e-05	44133.5	0.000203964	0.000113319	0.999683	9.06209e-10	0.000317285	0.00100081
906 - 906	61.0032	7.0003	44066.6	9.4388e-05	44134.6	0.00138221	0.000158613	0.998459	2.13864e-09	0.00154082	0.00110852
907 - 907	12.0016	2.0001	43977.5	1.00006	43992.5	0.00027281	4.54645e-05	0.999659	2.27326e-05	0.000341007	0.000369536
908 - 908	43929.7	1.00009	71.0067	0.000300017	44001.7	0.998364	2.27285e-05	0.00161373	6.8183e-09	0.00163646	0.000550478
909 - 909	26.0036	18.0029	44083.7	3.99943e-05	44127.7	0.00058928	0.000407971	0.999003	9.06329e-10	0.000997253	0.00148768
910 - 910	9.0008	34.0039	3.99942e-05	44694.7	44737.7	0.000201191	0.000760072	8.93973e-10	0.999039	0.000961264	0.000635409
911 - 911	2.00013	45501.7	1.00006	59.0048	45563.7	4.38974e-05	0.998639	2.19487e-05	0.001295	0.00136084	2.79139e-05
912 - 912	46265.7	1.00013	42.0048	9.3496e-05	46308.7	0.999071	2.1597e-05	0.000907061	2.01897e-09	0.000928661	0.000877779
913 - 913	6.00086	2.00023	47001.1	6.34212e-05	47009.1	0.000127653	4.25498e-05	0.99983	1.34912e-09	0.000170204	0.000393868
914 - 914	46968.7	0.000175353	70.0076	6.33392e-05	47038.8	0.998512	3.72784e-09	0.0014883	1.34653e-09	0.0014883	0.00120075
915 - 915	46922.8	6.23935e-05	46.0045	1.00004	46969.8	0.998999	1.32837e-09	0.000979449	2.12911e-05	0.00100074	0.000448206
916 - 916	5.00018	19.0014	0.000132229	46488.3	46512.3	0.000107502	0.000408524	2.84289e-09	0.999484	0.00051603	0.000119887
917 - 917	16.0011	2.00044	46667.3	3.99942e-05	46685.3	0.000342744	4.28494e-05	0.999614	8.56675e-10	0.000385595	0.000200416
918 - 918	47398.6	1.00004	11.0016	2.00006	47412.6	0.999705	2.10923e-05	0.000232039	4.21842e-05	0.000295316	0.000420005
919 - 919	3.99941e-05	48368.1	9.16876e-05	12.0005	48380.1	8.26664e-10	0.999752	1.89515e-09	0.000248046	0.000248049	0.000170977
920 - 920	0.000129741	48292.6	6.26515e-05	27.0021	48319.6	2.68507e-09	0.999441	1.29661e-09	0.000558823	0.000558827	0.000159429
921 - 921	2.00009	38.0026	3.99943e-05	48168.7	48208.7	4.14882e-05	0.000788294	8.29607e-10	0.99917	0.000829783	0.000184141
922 - 922	36.0031	5.00028	48446.6	3.99942e-05	48487.7	0.000742521	0.000103125	0.999154	8.24834e-10	0.000845647	0.000242359
923 - 923	3.00028	18.0015	3.99942e-05	48682.5	48703.5	6.1603e-05	0.000369615	8.21178e-10	0.999569	0.000431219	0.000203973
924 - 924	49791.6	5.00048	36.0042	0.000125979	49832.6	0.999177	0.000100345	0.000722503	2.52805e-09	0.000822851	0.00099663
925 - 925	10.0009	3.00013	49938.3	4.00004	49955.3	0.000200197	6.00562e-05	0.99966	8.00724e-05	0.000340325	0.000178707
926 - 926	3.00022	50396.6	1.00013	54.0029	50454.6	5.94637e-05	0.99885	1.98223e-05	0.00107033	0.00114961	0.000516362
927 - 927	2.00006	50686.7	6.1679e-05	47.0035	50735.7	3.94212e-05	0.999034	1.21569e-09	0.000926437	0.000965859	4.58024e-05
928 - 928	51169.3	6.13951e-05	2.00063	3.99941e-05	51171.3	0.999961	1.19979e-09	3.90967e-05	7.81573e-10	3.90987e-05	0.000361999
929 - 929	51871.7	6.18483e-05	26.0028	2.00006	51899.7	0.99946	1.19169e-09	0.00050102	3.8537e-05	0.000539559	0.000545696
930 - 930	3.99942e-05	51206.6	3.99942e-05	18.0012	51224.6	7.80762e-10	0.999649	7.80762e-10	0.000351417	0.000351418	4.41357e-05
931 - 931	6.00017	21.0009	1.00004	50877.3	50905.3	0.000117869	0.000412548	1.96451e-05	0.99945	0.000550062	0.000446003
932 - 932	11.0004	35.0022	3.99942e-05	50994.6	51040.6	0.000215523	0.000685772	7.83577e-10	0.999099	0.000901296	0.000342125
933 - 933	199.001	50872.7	11.0003	190.008	51272.7	0.00388123	0.992198	0.000214544	0.00370584	0.00780161	0.0101848
934 - 934	39.0037	3.00006	50809.7	6.17995e-05	50851.7	0.000767007	5.89962e-05	0.999174	1.21529e-09	0.000826005	0.000452205
935 - 935	44.0037	2.00022	50478.7	6.18026e-05	50524.7	0.000870935	3.9589e-05	0.999089	1.22322e-09	0.000910525	0.000341767
936 - 936	1.00017	53.0036	2.00009	50628.7	50684.7	1.97332e-05	0.00104575	3.94614e-05	0.998895	0.00110495	0.000146325
937 - 937	2.00009	18.001	2.00072	50528.3	50550.3	3.95664e-05	0.0003561	3.95788e-05	0.999565	0.000435245	0.00035629
938 - 938	5.00087	50982.7	3.00017	86.0044	51076.7	9.79092e-05	0.99816	5.87386e-05	0.00168383	0.00184048	0.000991738
939 - 939	4.00087	50854.3	4.00017	18.001	50880.3	7.8633e-05	0.999489	7.86192e-05	0.000353792	0.000511044	0.000366781
940 - 940	1.00069	51777.2	1.00004	30.0003	51809.2	1.9315e-05	0.999382	1.93024e-05	0.000579053	0.00061767	0.0010018
941 - 941	2.00078	51538.3	4.00004	13.0001	51557.3	3.88068e-05	0.999631	7.75844e-05	0.000252149	0.00036854	0.000558091
942 - 942	54639.7	2.00004	16.0013	3.99943e-05	54657.7	0.999671	3.65921e-05	0.000292755	7.31722e-10	0.000329348	0.000156691
943 - 943	6.00031	5.00037	54827.9	1.00031	54839.9	0.000109415	9.11812e-05	0.999781	1.82406e-05	0.000218837	0.000246037
944 - 944	54208.7	5.00004	66.0043	0.000203812	54279.7	0.998692	9.21161e-05	0.001216	3.75484e-09	0.00130812	0.000303539
945 - 945	23.0012	5.00031	54538.5	3.99942e-05	54566.5	0.000421527	9.16371e-05	0.999487	7.32945e-10	0.000513165	0.000125214
946 - 946	55302.7	6.00037	138.009	4.00009	55450.8	0.997331	0.000108211	0.00248885	7.21377e-05	0.0026692	0.000481831
947 - 947	1.00016	23.0022	3.00036	56004.5	56031.5	1.78499e-05	0.000410522	5.35478e-05	0.999518	0.00048192	0.000576151
948 - 948	56688.6	0.000201876	58.0028	1.00012	56747.6	0.99896	3.55744e-09	0.00102212	1.7624e-05	0.00103975	0.000487211
949 - 949	6.00004	56597.8	16.0007	116.006	56735.8	0.000105754	0.997568	0.000282021	0.00204467	0.00243245	0.00118589
950 - 950	4.00012	29.0014	3.99942e-05	57108.6	57141.6	7.00036e-05	0.000507536	6.99915e-10	0.999422	0.000577541	0.000293279
951 - 951	58077.6	2.0002	79.0035	2.00048	58160.6	0.998573	3.43909e-05	0.00135837	3.43958e-05	0.00142715	0.000778258
952 - 952	15.0007	3.00015	58621.2	5.97693e-05	58639.2	0.000255813	5.11629e-05	0.999693	1.01927e-09	0.000306977	0.00010194
953 - 953	58299.7	0.000154708	81.0045	0.00015501	58380.7	0.998612	2.64998e-09	0.00138752	2.65516e-09	0.00138753	0.000327968
954 - 954	58210.7	1.00015	118.005	2.00015	58331.7	0.997926	1.7146e-05	0.002023	3.42893e-05	0.00207443	0.00135297
955 - 955	21.0012	7.00061	58117.5	3.99942e-05	58145.5	0.000361183	0.000120398	0.999518	6.8783e-10	0.000481582	0.000127697
956 - 956	65.0034	7.0003	58290.7	2.00004	58364.7	0.00111374	0.000119941	0.998732	3.4268e-05	0.00126795	0.0005317
957 - 957	5.00015	22.0011	3.99942e-05	59683.5	59710.5	8.374e-05	0.000368463	6.69802e-10	0.999548	0.000452203	0.000194716
958 - 958	3.00015	60506.7	1.00006	46.0028	60556.7	4.95428e-05	0.999174	1.65144e-05	0.000759665	0.000825722	3.2365e-05
959 - 959	24.0013	1.00015	61667.5	2.00004	61694.5	0.000389034	1.62113e-05	0.999562	3.24184e-05	0.000437663	0.000113873
960 - 960	5.97499e-05	61828.8	3.99943e-05	47.0027	61875.8	9.65643e-10	0.99924	6.46364e-10	0.000759631	0.000759632	7.2357e-05
961 - 961	61882.7	5.9354e-05	42.0013	3.99942e-05	61924.7	0.999322	9.58487e-10	0.000678264	6.45853e-10	0.000678265	0.000671092
962 - 962	12.0008	3.00034	61839.3	0.000343527	61854.3	0.000194018	4.85066e-05	0.999757	5.55381e-09	0.00024253	0.000453281
963 - 963	61510.7	0.000456305	148.011	1.00019	61659.8	0.997583	7.40037e-09	0.00240044	1.62211e-05	0.00241667	0.00120219
964 - 964	0.000113555	17.001	5.94437e-05	62106.5	62123.5	1.82789e-09	0.000273665	9.56864e-10	0.999726	0.000273668	0.000139011
965 - 965	62475.7	2.00004	17.0019	3.00008	62497.7	0.999648	3.20018e-05	0.00027204	4.80031e-05	0.000352045	0.000463716
966 - 966	62923.7	8.23964e-05	50.003	1.00014	62974.7	0.99919	1.3084e-09	0.000794017	1.58817e-05	0.0008099	0.000123104
967 - 967	63553.7	0.000111891	44.0021	3.00008	63600.7	0.999261	1.75927e-09	0.00069185	4.71706e-05	0.000739022	0.00029258
968 - 968	3.99942e-05	62969.5	3.99942e-05	3.00039	62972.5	6.35106e-10	0.999952	6.35106e-10	4.7646e-05	4.76473e-05	0.000172102
969 - 969	62515.4	7.00004	10.0006	8.39553e-05	62532.4	0.999728	0.000111943	0.000159926	1.34259e-09	0.00027187	0.000200231
970 - 970	0.000186128	16.0014	1.00004	62853.6	62870.6	2.96049e-09	0.000254513	1.59063e-05	0.99973	0.000270423	0.000379729
971 - 971	8.00038	62867.5	5.91313e-05	50.0015	62925.5	0.00012714	0.999078	9.39703e-10	0.000794613	0.000921755	0.000800739
972 - 972	49.0045	4.00063	62794.7	1.00008	62848.7	0.000779722	6.36549e-05	0.999141	1.59126e-05	0.00085929	0.00109994
973 - 973	57.0044	3.00033	62538.7	1.00006	62599.7	0.000910618	4.79288e-05	0.999025	1.59754e-05	0.000974522	0.000633638
974 - 974	34.0025	8.00076	61838.6	0.000147494	61880.6	0.000549486	0.000129293	0.999321	2.38353e-09	0.000678782	0.000543534
975 - 975	61614.8	2.00004	133.008	5.96758e-05	61749.8	0.997814	3.23894e-05	0.00215398	9.66412e-10	0.00218637	0.000138645
976 - 976	2.00011	29.0012	1.00004	60800.6	60832.6	3.2879e-05	0.000476738	1.64392e-05	0.999474	0.000526056	0.000303311
977 - 977	61186.7	3.00019	50.0057	2.00045	61241.7	0.999102	4.89894e-05	0.00081653	3.26649e-05	0.000898184	0.00161264
978 - 978	43.003	5.00045	60675.6	0.000149304	60723.6	0.000708176	8.23477e-05	0.999209	2.45875e-09	0.000790527	0.000424488
979 - 979	6.00019	47.003	3.99943e-05	60516.7	60569.7	9.90625e-05	0.000776014	6.60301e-10	0.999125	0.000875078	9.57397e-05
980 - 980	11.0001	61030.7	8.33533e-05	53.0039	61094.8	0.00018005	0.998952	1.36433e-09	0.000867569	0.00104762	0.000380568
981 - 981	60704.7	5.95229e-05	52.0023	1.00008	60757.7	0.999128	9.79677e-10	0.000855897	1.64602e-05	0.000872358	0.000457381
982 - 982	1.00008	18.0029	3.99943e-05	60680.8	60699.8	1.64759e-05	0.000296589	6.58887e-10	0.999687	0.000313065	0.000964709
983 - 983	60371.8	3.00011	70.0056	3.99943e-05	60444.8	0.998792	4.9634e-05	0.00115817	6.61666e-10	0.00120781	0.00067622
984 - 984	60443.7	4.00008	44.0022	9.00006	60500.7	0.999058	6.61163e-05	0.000727301	0.00014876	0.000942177	0.000614799
985 - 985	5.93294e-05	37.0035	3.99943e-05	60397.8	60434.8	9.8171e-10	0.000612287	6.61776e-10	0.999388	0.000612289	0.000651405
986 - 986	4.00006	33.0021	11.0002	60077.6	60125.6	6.65284e-05	0.000548885	0.000182954	0.999202	0.000798368	0.000336237
987 - 987	59815.7	11.0002	37.004	1.00006	59864.7	0.999181	0.000183751	0.000618126	1.67053e-05	0.000818582	0.000882062
988 - 988	16.0002	58798.7	7.00019	116.004	58937.7	0.000271476	0.997641	0.000118773	0.00196825	0.0023585	0.00212338
989 - 989	1.00029	34.0014	15.0002	58043.4	58093.4	1.72187e-05	0.000585288	0.000258209	0.999139	0.000860716	0.000738343
990 - 990	24.0006	397.008	46.0007	57139.7	57606.7	0.000416629	0.00689169	0.00079853	0.991893	0.00810684	0.0114917
991 - 991	16.0003	10.0001	1.00009	58280	58307	0.000274416	0.000171508	1.71521e-05	0.999537	0.000463076	0.000579896
992 - 992	5.00035	58004.7	3.00009	71.0059	58083.7	8.60887e-05	0.99864	5.1651e-05	0.00122248	0.00136022	0.000748312
993 - 993	2.00006	57709.8	2.00012	71.0059	57784.8	3.46122e-05	0.998702	3.46132e-05	0.0012288	0.00129802	0.000669057
994 - 994	1.0002	27.0016	8.49556e-05	57646.5	57674.5	1.73421e-05	0.000468173	1.47302e-09	0.999514	0.000485516	0.000125446
995 - 995	57382.7	1.00012	47.0042	2.00006	57432.8	0.999129	1.74137e-05	0.000818421	3.48244e-05	0.000870659	0.00060622
996 - 996	15.0012	6.00088	56624.5	3.00009	56648.5	0.000264813	0.000105932	0.999576	5.29597e-05	0.000423704	0.000473606
997 - 997	55802.8	1.00004	106.008	8.63033e-05	55909.8	0.998086	1.78867e-05	0.00189606	1.54362e-09	0.00191395	0.000662435
998 - 998	1.00004	23.0015	3.00004	55173.7	55200.7	1.81164e-05	0.000416688	5.43478e-05	0.999511	0.000489153	0.000127359
999 - 999	54615.7	8.00036	73.0076	5.0003	54701.7	0.998428	0.000146254	0.00133465	9.14103e-05	0.00157231	0.00139795
1000 - 1000	24.0014	3.00031	53840.5	3.99942e-05	53867.5	0.000445563	5.56979e-05	0.999499	7.42455e-10	0.000501262	0.000100603
1001 - 1001	27.0013	2.00021	52430.4	8.81452e-05	52459.4	0.000514708	3.81287e-05	0.999447	1.68026e-09	0.000552838	0.00028684
1002 - 1002	51864.8	8.85877e-05	70.0046	6.06146e-05	51934.8	0.998652	1.70575e-09	0.00134793	1.16713e-09	0.00134794	0.000239506
1003 - 1003	1.00004	51660.7	1.00009	25.0023	51687.7	1.93477e-05	0.999478	1.93487e-05	0.000483718	0.000522415	0.000276626
1004 - 1004	2.00012	19.0013	1.00006	51023.5	51045.5	3.91832e-05	0.000372242	1.95916e-05	0.999569	0.000431017	1.68749e-05
1005 - 1005	50657.7	4.00032	422.007	5.00038	51088.7	0.991564	7.83014e-05	0.00826027	9.78765e-05	0.00843645	0.0128871
1006 - 1006	124.001	10.0002	50552.2	1.00009	50687.2	0.00244639	0.000197291	0.997337	1.97306e-05	0.00266341	0.00463949
1007 - 1007	49319.7	0.000122598	27.0029	2.00004	49348.7	0.999412	2.48432e-09	0.000547186	4.05287e-05	0.000587717	0.000541251
1008 - 1008	48480.8	1.00006	110.009	1.00013	48592.8	0.997695	2.05804e-05	0.0022639	2.05818e-05	0.00230506	0.000415269
1009 - 1009	18.0004	4.00017	47058.8	8.9584e-05	47080.8	0.00038233	8.49638e-05	0.999533	1.90277e-09	0.000467295	0.000535962
1010 - 1010	46177.8	6.15221e-05	56.0061	1.00013	46234.8	0.998767	1.33065e-09	0.00121134	2.16315e-05	0.00123298	0.000893822
1011 - 1011	45220.8	3.99943e-05	168.009	1.00006	45389.8	0.996277	8.81129e-10	0.00370146	2.20327e-05	0.0037235	0.00283024
1012 - 1012	2.00013	22.0014	3.99942e-05	44900.5	44924.5	4.4522e-05	0.000489742	8.90254e-10	0.999466	0.000534265	0.000181283
1013 - 1013	1.00006	44880.7	3.99942e-05	15.0018	44896.7	2.22748e-05	0.999644	8.90807e-10	0.00033414	0.000356416	0.000324323
1014 - 1014	3.99941e-05	43947.3	1.00004	2.00017	43950.3	9.09986e-10	0.999932	2.27539e-05	4.55099e-05	6.82646e-05	3.72241e-05
1015 - 1015	43537.7	3.99943e-05	17.0017	1.00004	43555.7	0.999587	9.18233e-10	0.000390345	2.296e-05	0.000413306	0.00018243
1016 - 1016	16.0015	7.00029	42742.4	3.99942e-05	42765.4	0.000374169	0.00016369	0.999462	9.35199e-10	0.00053786	0.000156549
1017 - 1017	41405.8	3.99943e-05	28.0051	2.00004	41435.8	0.999276	9.65211e-10	0.000675866	4.82684e-05	0.000724135	0.00132772
1018 - 1018	3.99941e-05	40964.2	1.00009	11.0007	40976.2	9.76033e-10	0.999707	2.44067e-05	0.000268466	0.000292873	9.96513e-05
1019 - 1019	7.00006	6.00024	1.00006	40460.8	40474.8	0.000172949	0.000148246	2.47083e-05	0.999654	0.000345904	0.000428868
1020 - 1020	39433.7	3.99943e-05	16.0028	3.99943e-05	39449.8	0.999594	1.0138e-09	0.00040565	1.0138e-09	0.000405652	0.000725491
1021 - 1021	1.00004	39363.4	3.00006	5.00102	39372.4	2.53995e-05	0.999771	7.61971e-05	0.000127018	0.000228615	0.000345773
1022 - 1022	3.99941e-05	38624.1	3.99941e-05	3.00025	38627.1	1.03539e-09	0.999922	1.03539e-09	7.76721e-05	7.76741e-05	5.59347e-05
1023 - 1023	38373.6	3.99942e-05	6.00136	3.99942e-05	38379.6	0.999844	1.04207e-09	0.000156368	1.04207e-09	0.000156371	0.000490838
1024 - 1024	3.9994e-05	37901.8	6.3775e-05	2.00019	37903.8	1.05514e-09	0.999947	1.68255e-09	5.27701e-05	5.27728e-05	0.000100863
1025 - 1025	37789.1	1.00006	5.00067	6.49025e-05	37795.1	0.999841	2.64602e-05	0.00013231	1.71722e-09	0.000158772	0.000214529
1026 - 1026	3.99941e-05	37851.2	3.99941e-05	5.00049	37856.2	1.05648e-09	0.999868	1.05648e-09	0.000132092	0.000132094	9.25577e-05
1027 - 1027	37090.1	6.43833e-05	5.00067	3.99941e-05	37095.1	0.999865	1.73563e-09	0.000134807	1.07815e-09	0.000134809	0.000224053
1028 - 1028	37047.7	1.00004	11.0029	1.0001	37060.7	0.999649	2.69839e-05	0.00029689	2.69854e-05	0.000350859	0.00101294
1029 - 1029	1.00004	36073	3.99941e-05	6.00033	36080	2.77173e-05	0.999806	1.10848e-09	0.000166306	0.000194025	0.0001416
1030 - 1030	35587.7	1.00004	28.0021	1.00004	35617.7	0.999158	2.80771e-05	0.000786185	2.80771e-05	0.000842339	0.000510803
1031 - 1031	2.00004	6.00115	6.00006	35743.4	35757.4	5.59337e-05	0.00016783	0.000167799	0.999608	0.000391563	0.000385208
1032 - 1032	35615.8	6.52107e-05	9.00051	2.00006	35626.8	0.999691	1.83038e-09	0.000252633	5.61392e-05	0.000308774	0.000215067
1033 - 1033	35635.7	6.52972e-05	40.0055	1.00007	35676.7	0.998851	1.83025e-09	0.00112133	2.80313e-05	0.00114937	0.00072097
1034 - 1034	6.60095e-05	35156.4	6.58583e-05	12.0017	35168.4	1.87695e-09	0.999659	1.87265e-09	0.000341262	0.000341266	0.000357664
1035 - 1035	34946.7	1.0001	37.0044	3.00004	34987.7	0.998828	2.85843e-05	0.00105764	8.57455e-05	0.00117197	0.000245885
1036 - 1036	16.0017	5.00085	34413.3	2.00015	34436.3	0.000464676	0.00014522	0.999332	5.80826e-05	0.000667979	0.000339484
1037 - 1037	2.0001	29.0035	3.99942e-05	34147.7	34178.7	5.8519e-05	0.000848584	1.17015e-09	0.999093	0.000907104	0.000212773
1038 - 1038	34404.5	0.000443727	45.0028	3.00007	34452.5	0.998607	1.28794e-08	0.00130623	8.70783e-05	0.00139332	0.00112131
1039 - 1039	53.1551	0.000102895	34160.4	1.00007	34214.6	0.00155358	3.00733e-09	0.998417	2.92292e-05	0.00158281	0.0830125
1040 - 1040	0.000101799	33450.4	0.000149333	103.165	33553.6	3.03391e-09	0.996925	4.45057e-09	0.00307462	0.00307463	0.0856278
1041 - 1041	8.01458	51.1616	0.000103268	33048.4	33107.6	0.000242077	0.00154531	3.11916e-09	0.998213	0.00178739	0.0939334
1042 - 1042	4.00022	6.00039	1.00016	31450.3	31461.3	0.000127147	0.000190723	3.17901e-05	0.99965	0.00034966	0.00011399
1043 - 1043	3.00015	32227.7	4.00015	89.0073	32323.7	9.28159e-05	0.99703	0.000123753	0.00275362	0.00297019	0.00182491
1044 - 1044	12.0017	5.00036	13.0004	32577.1	32607.1	0.000368068	0.000153352	0.000398697	0.99908	0.000920117	0.000645021
1045 - 1045	3.99942e-05	32513.6	23.0003	30.0043	32566.6	1.22807e-09	0.998372	0.000706253	0.000921322	0.00162758	0.00125981
1046 - 1046	31884.7	3.00004	72.0068	6.00029	31965.7	0.997466	9.38519e-05	0.00225263	0.00018771	0.00253419	0.00118529
1047 - 1047	5.00029	31718.7	115.009	70.0072	31908.7	0.000156706	0.994045	0.00360432	0.00219398	0.00595501	0.00289213
1048 - 1048	11.0013	31944.7	115.015	10.0007	32080.7	0.000342927	0.99576	0.00358519	0.000311735	0.00423985	0.00113944
1049 - 1049	6.00143	1.00021	35759.2	2.00007	35768.2	0.000167787	2.79635e-05	0.999748	5.59174e-05	0.000251668	0.000629654
1050 - 1050	6.00007	36166.7	2.00015	67.0082	36241.7	0.000165557	0.99793	5.51891e-05	0.00184892	0.00206967	0.000678889
1051 - 1051	10.0003	6.52431e-05	37085.7	1.00004	37096.7	0.000269573	1.75873e-09	0.999703	2.69576e-05	0.000296532	0.000370469
1052 - 1052	2.00007	37574.7	1.00004	55.0048	37632.8	5.3147e-05	0.998459	2.65737e-05	0.00146162	0.00154134	0.000481158
1053 - 1053	73.0033	2.00014	37935.6	3.99942e-05	38010.6	0.0019206	5.26206e-05	0.998027	1.05219e-09	0.00197322	0.00206615
1054 - 1054	9.88446e-05	21.0028	3.99942e-05	38474.6	38495.6	2.56768e-09	0.000545589	1.03893e-09	0.999454	0.000545592	0.000517806
1055 - 1055	38812.4	9.71186e-05	22.0019	1.0001	38835.4	0.999408	2.50077e-09	0.000566542	2.57522e-05	0.000592296	6.28657e-05
1056 - 1056	2.00007	39208.7	2.00004	28.0035	39240.7	5.09691e-05	0.999184	5.09685e-05	0.000713633	0.000815571	0.000446166
1057 - 1057	5.00019	10.0008	3.00006	40038	40056	0.00012483	0.00024967	7.48968e-05	0.999551	0.000449397	0.000228499
1058 - 1058	41214.6	3.99942e-05	16.002	9.65923e-05	41230.6	0.999612	9.70014e-10	0.00038811	2.34274e-09	0.000388113	0.000408082
1059 - 1059	42054.6	1.00006	14.0017	3.99942e-05	42069.6	0.999643	2.37716e-05	0.000332823	9.50668e-10	0.000356596	0.000325943
1060 - 1060	42734.7	4.00024	104.009	9.00024	42851.7	0.997269	9.33508e-05	0.00242719	0.000210032	0.00273057	0.000347283
1061 - 1061	14.0008	6.0003	43592.1	6.30979e-05	43612.1	0.00032103	0.000137583	0.999541	1.4468e-09	0.000458615	0.000205956
1062 - 1062	40.0017	5.00029	43548.5	3.99942e-05	43593.5	0.000917607	0.000114703	0.998968	9.17436e-10	0.00103231	0.000933681
1063 - 1063	43811.8	3.99943e-05	63.0069	9.43112e-05	43874.8	0.998564	9.11555e-10	0.00143606	2.14955e-09	0.00143607	0.000856439
1064 - 1064	6.28422e-05	44989.1	3.99941e-05	7.00013	44996.1	1.39661e-09	0.999844	8.88835e-10	0.000155572	0.000155574	0.000226947
1065 - 1065	46090.7	3.00017	60.0034	6.23722e-05	46153.7	0.998635	6.5004e-05	0.00130008	1.3514e-09	0.00136508	0.000766307
1066 - 1066	14.0012	3.00017	47117.3	1.00006	47135.3	0.000297042	6.36501e-05	0.999618	2.12168e-05	0.000381909	9.95573e-05
1067 - 1067	47727.8	3.99943e-05	33.0035	1.00006	47761.8	0.999288	8.3737e-10	0.000691003	2.09385e-05	0.000711943	0.000517732
1068 - 1068	3.99943e-05	48161.8	8.00004	21.0029	48190.8	8.29916e-10	0.999398	0.000166008	0.000435829	0.000601837	0.00069664
1069 - 1069	24.002	7.00027	48875.5	1.00009	48907.5	0.000490763	0.000143133	0.999346	2.04486e-05	0.000654344	0.000154136
1070 - 1070	3.99942e-05	50055.3	3.00009	13.0008	50071.3	7.98743e-10	0.99968	5.99163e-05	0.000259645	0.000319562	0.000127179
1071 - 1071	50418.5	3.99942e-05	6.00084	3.99942e-05	50424.5	0.999881	7.9315e-10	0.000119006	7.9315e-10	0.000119008	0.000279548
1072 - 1072	51085.8	3.99943e-05	20.0028	5.00004	51110.8	0.999511	7.82502e-10	0.000391362	9.78275e-05	0.00048919	0.000721427
1073 - 1073	51141.6	0.000122476	17.0025	1.00006	51159.7	0.999648	2.394e-09	0.000332341	1.95479e-05	0.000351892	0.000757418
1074 - 1074	51365.7	0.000212038	58.0061	3.00009	51426.7	0.998814	4.12311e-09	0.00112794	5.83371e-05	0.00118628	0.00110555
1075 - 1075	3.00026	3.00009	51665	1.00004	51672	5.80635e-05	5.80602e-05	0.999865	1.93536e-05	0.000135477	7.00294e-05
1076 - 1076	51939.7	3.99943e-05	63.0029	5.00012	52007.7	0.998692	7.69006e-10	0.00121141	9.61419e-05	0.00130756	0.00100467
1077 - 1077	2.00009	28.0029	1.00006	51901.7	51932.7	3.85131e-05	0.000539214	1.92569e-05	0.999403	0.000596984	0.000468149
1078 - 1078	52473.8	1.00006	117.006	5.0002	52596.8	0.997661	1.90137e-05	0.00222459	9.50668e-05	0.00233867	0.00117823
1079 - 1079	0.000158988	26.0014	1.00004	53390.6	53417.6	2.97632e-09	0.000486758	1.87212e-05	0.999495	0.000505482	0.00018239
1080 - 1080	17.0008	30.0016	5.99681e-05	54008.6	54055.6	0.000314507	0.000555013	1.10938e-09	0.99913	0.000869521	0.000395247
1081 - 1081	54265.7	8.61961e-05	45.0041	4.00016	54314.7	0.999098	1.58698e-09	0.00082858	7.36477e-05	0.00090223	0.000597104
1082 - 1082	54374.7	2.00012	48.0038	1.00009	54425.7	0.999063	3.67495e-05	0.000882006	1.83752e-05	0.000937131	0.000289012
1083 - 1083	21.0008	3.00048	54102.4	3.99942e-05	54126.4	0.000387996	5.54347e-05	0.999557	7.38903e-10	0.000443431	0.00029284
1084 - 1084	11.0008	9.0003	54035.2	1.00009	54056.2	0.000203506	0.000166499	0.999611	1.85008e-05	0.000388506	0.000146935
1085 - 1085	54027.7	8.59003e-05	27.0026	3.99943e-05	54054.7	0.9995	1.58914e-09	0.000499542	7.39885e-10	0.000499545	0.000470822
1086 - 1086	54262.8	2.00004	141.009	2.00009	54407.8	0.997335	3.67602e-05	0.0025917	3.6761e-05	0.00266523	0.000575775
1087 - 1087	20.0011	3.00012	54364.5	3.99942e-05	54387.5	0.000367752	5.51618e-05	0.999577	7.35356e-10	0.000422914	0.000158136
1088 - 1088	6.00024	27.0027	8.51398e-05	54343.6	54376.6	0.000110346	0.000496586	1.56574e-09	0.999393	0.000606934	0.000537161
1089 - 1089	5.00041	14.0021	3.99942e-05	54329.6	54348.6	9.20062e-05	0.000257635	7.35883e-10	0.99965	0.000349642	0.000700011
1090 - 1090	2.00015	55186.7	3.00019	78.0051	55269.7	3.61889e-05	0.998498	5.42828e-05	0.00141135	0.00150182	8.81491e-05
1091 - 1091	3.00004	55582.3	1.00008	25.0005	55611.3	5.39466e-05	0.999479	1.79835e-05	0.000449557	0.000521488	0.000702397
1092 - 1092	55559.7	3.99943e-05	23.0017	8.47916e-05	55582.7	0.999586	7.19545e-10	0.000413828	1.5255e-09	0.000413831	0.0001601
1093 - 1093	8.00011	0.000149774	55238.1	3.99941e-05	55246.1	0.000144809	2.71104e-09	0.999855	7.23926e-10	0.000144812	0.000215394
1094 - 1094	54828.8	3.99943e-05	32.0032	1.00004	54861.8	0.999398	7.29e-10	0.000583341	1.82283e-05	0.00060157	0.000514748
1095 - 1095	1.00004	55016.6	3.00012	18.0012	55038.6	1.81698e-05	0.9996	5.45093e-05	0.000327065	0.000399745	5.78255e-05
1096 - 1096	54271.8	2.00004	69.002	2.00004	54344.8	0.998657	3.68028e-05	0.00126971	3.68028e-05	0.00134331	0.0015843
1097 - 1097	54467.7	6.00066	82.0074	2.00008	54557.8	0.99835	0.000109987	0.00150313	3.666e-05	0.00164978	0.00107261
1098 - 1098	14.001	2.00029	53768.3	8.62254e-05	53784.3	0.000260318	3.7191e-05	0.999702	1.60317e-09	0.00029751	0.000245005
1099 - 1099	52805.8	3.99943e-05	92.0042	3.99943e-05	52897.8	0.998261	7.56067e-10	0.00173928	7.56067e-10	0.00173928	0.00126489
1100 - 1100	1.00004	52853.6	1.00004	11.0009	52866.6	1.89163e-05	0.999754	1.89163e-05	0.000208088	0.00024592	7.79104e-05
1101 - 1101	52358.7	1.00006	29.0029	0.000301967	52388.7	0.999427	1.90892e-05	0.000553611	5.76397e-09	0.000572706	0.000666609
1102 - 1102	11.0009	7.00042	51760.3	1.00006	51779.3	0.000212458	0.000135197	0.999633	1.93139e-05	0.000366969	0.000126622
1103 - 1103	51204.7	4.0003	99.0078	3.00012	51310.7	0.997934	7.79623e-05	0.00192957	5.84696e-05	0.002066	0.000324707
1104 - 1104	28.0013	4.00031	50777.4	8.57522e-05	50809.4	0.000551105	7.87317e-05	0.99937	1.68772e-09	0.000629838	0.00033161
1105 - 1105	27.0011	3.0005	50061.3	0.000120062	50091.3	0.000539037	5.99006e-05	0.999401	2.39685e-09	0.00059894	0.000418148
1106 - 1106	49601.7	3.99942e-05	17.0027	3.00051	49621.7	0.999597	8.05984e-10	0.000342648	6.04678e-05	0.000403116	0.000995598
1107 - 1107	48773.8	1.00009	118.008	6.16337e-05	48892.8	0.997566	2.04547e-05	0.00241361	1.26059e-09	0.00243406	0.000645431
1108 - 1108	11.0012	14.0008	47429.4	1.00006	47455.4	0.000231821	0.00029503	0.999452	2.10737e-05	0.000547924	0.000217703
1109 - 1109	46484.7	7.0011	181.01	8.00009	46680.8	0.995801	0.000149978	0.00387762	0.000171379	0.00419898	0.00263241
1110 - 1110	43.0027	7.00087	46029.6	3.99942e-05	46079.6	0.000933226	0.00015193	0.998915	8.67937e-10	0.00108516	0.000374907
1111 - 1111	4.00013	34.0021	1.00004	45469.6	45508.6	8.78982e-05	0.000747157	2.19747e-05	0.999143	0.00085703	0.000472288
1112 - 1112	45205.7	6.22725e-05	20.0031	6.1976e-05	45225.7	0.999558	1.37693e-09	0.000442295	1.37037e-09	0.000442298	0.000863282
1113 - 1113	44254.7	1.00009	51.0063	2.00023	44308.7	0.998781	2.2571e-05	0.00115116	4.51429e-05	0.00121887	0.00113562
1114 - 1114	43426.8	1.00004	13.0025	4.00004	43444.8	0.999586	2.30187e-05	0.000299289	9.20719e-05	0.00041438	0.000753609
1115 - 1115	42116.7	2.00004	109.009	5.00044	42232.8	0.997253	4.73576e-05	0.00258115	0.000118402	0.00274691	0.000495616
1116 - 1116	6.25719e-05	18.0016	6.31526e-05	41500.5	41518.5	1.50708e-09	0.000433581	1.52107e-09	0.999566	0.000433584	0.000126184
1117 - 1117	40932.2	3.99941e-05	19.0008	5.00018	40956.2	0.999414	9.7651e-10	0.00046393	0.000122086	0.000586018	0.000545172
1118 - 1118	40364.6	1.00004	24.002	1.00009	40390.6	0.999356	2.47592e-05	0.000594247	2.47606e-05	0.000643767	0.0001117
1119 - 1119	39417.5	1.00009	39.0026	1.00031	39458.5	0.998961	2.53455e-05	0.000988447	2.53509e-05	0.00103914	0.00047286
1120 - 1120	38528.7	4.00019	64.0074	9.60456e-05	38596.7	0.998238	0.000103641	0.00165836	2.48844e-09	0.00176201	0.000722006
1121 - 1121	9.00257	5.00032	37829.5	1.00004	37844.6	0.000237883	0.000132128	0.999604	2.64249e-05	0.000396436	0.000971607
1122 - 1122	1.00004	37054.5	1.0001	15.0015	37071.5	2.6976e-05	0.999541	2.69776e-05	0.000404666	0.000458619	8.45402e-05
1123 - 1123	36564.2	2.0002	10.001	1.00004	36577.2	0.999645	5.46844e-05	0.000273422	2.73406e-05	0.000355447	0.000102203
1124 - 1124	36197.5	6.55235e-05	46.0027	2.00026	36245.5	0.998676	1.80777e-09	0.0012692	5.51863e-05	0.00132439	0.000998622
1125 - 1125	8.00139	1.0001	35402.4	3.99942e-05	35411.4	0.000225955	2.82424e-05	0.999746	1.12942e-09	0.000254199	0.000398098
1126 - 1126	34715.7	3.99943e-05	28.004	6.52302e-05	34743.7	0.999194	1.15112e-09	0.000806017	1.87747e-09	0.00080602	0.000602368
1127 - 1127	34838	3.9994e-05	2.0002	6.00004	34846	0.99977	1.14774e-09	5.74013e-05	0.000172188	0.00022959	0.00031741
1128 - 1128	34116.6	1.0001	27.0032	2.00007	34146.6	0.999121	2.92884e-05	0.000790802	5.85729e-05	0.000878663	0.000196288
1129 - 1129	33021.3	2.00004	10.0014	2.0001	33035.3	0.999576	6.05425e-05	0.000302749	6.05444e-05	0.000423836	0.000246645
1130 - 1130	31963.7	6.00015	100.01	1.00022	32070.7	0.996663	0.000187091	0.00311841	3.1188e-05	0.00333669	0.00126359
1131 - 1131	12.0023	1.00007	31243.5	3.99942e-05	31256.6	0.000383994	3.19954e-05	0.999584	1.27955e-09	0.000415991	0.000574156
1132 - 1132	44.003	3.0003	30506.4	2.00007	30555.4	0.0014401	9.81918e-05	0.998396	6.5457e-05	0.00160375	0.00125242
1133 - 1133	4.00061	14.0023	0.000108539	29874.3	29892.3	0.000133834	0.000468426	3.63101e-09	0.999398	0.000602264	0.000654111
1134 - 1134	29917.7	0.000106786	68.0079	2.00004	29987.7	0.997665	3.56097e-09	0.00226786	6.66953e-05	0.00233456	0.000423454
1135 - 1135	1.00007	18.0024	1.00011	29440.4	29460.4	3.39462e-05	0.000611071	3.39476e-05	0.999321	0.000678965	0.000193837
1136 - 1136	29439.6	3.00042	50.0077	5.00011	29497.6	0.998033	0.000101717	0.00169531	0.000169509	0.00196654	0.000881094
1137 - 1137	39.0031	2.00023	28851.5	3.99942e-05	28892.5	0.00134994	6.92303e-05	0.998581	1.38424e-09	0.00141917	0.000900261
1138 - 1138	8.00188	21.0017	1.00011	28571.3	28601.3	0.000279773	0.000734293	3.49674e-05	0.998951	0.00104903	0.000578008
1139 - 1139	28615.7	1.00004	19.0029	46.0065	28681.7	0.997699	3.48668e-05	0.000662544	0.00160404	0.00230145	0.00056362
1140 - 1140	28042.7	2.00007	46.0064	3.00007	28093.7	0.998184	7.11928e-05	0.00163761	0.000106788	0.00181559	0.000280778
1141 - 1141	33.0032	3.00007	27470.5	2.00007	27508.5	0.00119975	0.00010906	0.998618	7.27073e-05	0.00138151	0.000850998
1142 - 1142	2.00012	31.0044	3.99942e-05	27032.6	27065.6	7.38988e-05	0.00114553	1.47768e-09	0.998781	0.00121943	0.000156578
1143 - 1143	27635.5	1.00012	36.0042	7.05513e-05	27672.6	0.998663	3.61411e-05	0.00130108	2.5495e-09	0.00133722	0.000255751
1144 - 1144	16.0026	4.00007	27419.5	3.99942e-05	27439.5	0.000583197	0.000145778	0.999271	1.45754e-09	0.000728976	0.000362238
1145 - 1145	2.00018	50.0027	3.99942e-05	26839.3	26891.4	7.438e-05	0.00185943	1.48725e-09	0.998066	0.00193381	0.00217031
1146 - 1146	27178.4	3.00087	26.0036	1.00011	27208.4	0.998897	0.000110292	0.000955721	3.67576e-05	0.00110277	0.000536608
1147 - 1147	42.0037	1.00026	26858.4	7.09167e-05	26901.4	0.00156139	3.71825e-05	0.998401	2.63617e-09	0.00159858	0.000973026
1148 - 1148	2.00012	28.003	3.99942e-05	27291.5	27321.5	7.32068e-05	0.00102495	1.46384e-09	0.998902	0.00109815	0.000372256
1149 - 1149	2.00026	28032.7	3.99943e-05	59.0083	28093.7	7.11997e-05	0.997828	1.4236e-09	0.00210041	0.00217161	0.000353725
1150 - 1150	21.001	0.000114362	28035.8	4.00004	28060.8	0.000748411	4.07552e-09	0.999109	0.000142549	0.000890964	0.00102944
1151 - 1151	28378.7	6.98356e-05	115.012	4.00056	28497.7	0.995824	2.45057e-09	0.00403585	0.000140382	0.00417624	0.00130787
1152 - 1152	1.00004	18.0025	0.000115698	28408.4	28427.4	3.51787e-05	0.000633278	4.06994e-09	0.999332	0.000668461	0.000246428
1153 - 1153	28743.7	2.00004	87.0058	1.00007	28833.7	0.996878	6.93646e-05	0.0030175	3.4684e-05	0.00312155	0.00304811
1154 - 1154	5.00045	17.0044	2.00004	28911.5	28935.5	0.000172813	0.000587665	6.91206e-05	0.99917	0.000829599	0.00131995
1155 - 1155	29243.6	8.00034	48.0078	4.00025	29303.6	0.997952	0.000273016	0.00163829	0.00013651	0.00204782	0.00104865
1156 - 1156	30.0028	4.00033	29774.4	3.99942e-05	29808.4	0.00100652	0.000134201	0.998859	1.34171e-09	0.00114073	0.000429532
1157 - 1157	17.0002	2.00011	30307	3.00017	30329	0.000560527	6.59471e-05	0.999275	9.89207e-05	0.000725395	0.000932564
1158 - 1158	30765.7	1.00004	82.0155	0.000536243	30848.7	0.997309	3.24175e-05	0.00265863	1.7383e-08	0.00269107	0.00327817
1159 - 1159	31099.1	0.000109983	41.0019	3.00023	31143.1	0.998587	3.53155e-09	0.00131656	9.6337e-05	0.0014129	0.0014569
1160 - 1160	31027.7	3.99943e-05	83.0099	10.0008	31120.7	0.997011	1.28513e-09	0.00266735	0.000321355	0.00298871	0.000222505
1161 - 1161	1.00017	17.0044	4.00024	30923.5	30945.5	3.23203e-05	0.000549496	0.000129267	0.999289	0.000711084	0.00146775
1162 - 1162	31077.6	3.99942e-05	31.0034	1.00007	31109.6	0.998971	1.28559e-09	0.000996587	3.21466e-05	0.00102873	0.000118795
1163 - 1163	31091.7	3.99943e-05	60.0077	2.00007	31153.8	0.99801	1.28377e-09	0.00192618	6.41999e-05	0.00199038	0.000278281
1164 - 1164	4.00032	25.0025	1.00004	31084.4	31114.4	0.000128568	0.000803568	3.21408e-05	0.999036	0.000964277	0.000219194
1165 - 1165	31380.4	1.00024	58.0028	7.00007	31446.4	0.997901	3.18079e-05	0.0018445	0.000222603	0.00209891	0.0024272
1166 - 1166	39.0047	4.00023	31524.6	3.99942e-05	31567.6	0.00123559	0.000126719	0.998638	1.26694e-09	0.00136231	0.000155732
1167 - 1167	8.00051	50.0076	2.00011	31814.6	31874.6	0.000250999	0.00156888	6.27492e-05	0.998117	0.00188263	0.00104614
1168 - 1168	7.00091	37.0023	6.82557e-05	32354.3	32398.3	0.000216089	0.00114211	2.10677e-09	0.998642	0.0013582	0.000907269
1169 - 1169	32736.5	3.00016	54.004	8.00088	32801.5	0.998018	9.14642e-05	0.00164639	0.000243918	0	0.00104841
1170 - 1170	31.004	67.0127	33017.7	4.00031	33119.7	0.000936119	0.00202335	0.99692	0.000120783	0.00308025	0.00305294
1171 - 1171	12.0023	5.00022	33447.4	3.99942e-05	33464.4	0.00035866	0.000149419	0.999492	1.19513e-09	0.00050808	0.000677396
1172 - 1172	17.0002	34110.7	3.99942e-05	46.0052	34173.7	0.000497466	0.998156	1.17032e-09	0.00134622	0.00184369	0.000874837
1173 - 1173	1.00011	32.0031	1.00004	34530.6	34564.6	2.89344e-05	0.000925894	2.89325e-05	0.999016	0.00098376	0.000143085
1174 - 1174	35104.7	2.00007	97.0087	3.00015	35206.7	0.997103	5.68093e-05	0.0027554	8.52154e-05	0.00289743	0.000997705
1175 - 1175	34.0033	7.00047	35620.4	14.0002	35675.4	0.000953131	0.000196227	0.998458	0.000392433	0.00154179	0.000769385
1176 - 1176	2.00015	49.0061	1.00004	36442.7	36494.7	5.48067e-05	0.00134283	2.74023e-05	0.998575	0.00142504	0.000603528
1177 - 1177	3.00004	5.00103	3.99941e-05	36750.3	36758.3	8.16153e-05	0.000136052	1.08803e-09	0.999782	0.000217668	0.000374227
1178 - 1178	36614.1	1.00007	14.0014	3.00029	36632.1	0.999509	2.73003e-05	0.000382217	8.19032e-05	0.000491421	0.000173315
1179 - 1179	37113.8	0.000209499	4.0009	4.00015	37121.8	0.999784	5.64355e-09	0.000107778	0.000107757	0.000215541	0.000581241
1180 - 1180	37827.3	1.00015	9.00177	11.0001	37848.3	0.999445	2.64253e-05	0.000237838	0.000290637	0.000554901	0.000647525
1181 - 1181	38715	3.99941e-05	2.00044	3.99941e-05	38717	0.999948	1.03298e-09	5.16682e-05	1.03298e-09	5.16703e-05	0.000241567
1182 - 1182	3.99941e-05	40223.3	3.99941e-05	3.00083	40226.3	9.94229e-10	0.999925	9.94229e-10	7.45986e-05	7.46006e-05	0.000400351
1183 - 1183	3.9994e-05	41156	3.9994e-05	3.00026	41159	9.71697e-10	0.999927	9.71697e-10	7.28945e-05	7.28964e-05	8.33134e-05
1184 - 1184	41455.4	6.00033	10.0017	1.00004	41472.4	0.99959	0.000144683	0.000241166	2.41134e-05	0.000409962	0.000531779
1185 - 1185	2.00004	27.0017	1.00004	42094.6	42124.6	4.74791e-05	0.000640995	2.374e-05	0.999288	0.000712214	0.000455913
1186 - 1186	0.000141299	30.0029	1.00004	42221.6	42252.6	3.34416e-09	0.000710083	2.36681e-05	0.999266	0.000733754	0.000237029
1187 - 1187	7.00057	18.0006	3.99941e-05	43286	43311	0.000161635	0.000415612	9.23415e-10	0.999423	0.000577247	0.000456081
1188 - 1188	4.00267	43128.7	6.36098e-05	44.0024	43176.7	9.27044e-05	0.998888	1.47325e-09	0.00101912	0.00111183	0.0013074
1189 - 1189	44301.3	1.00004	15.0009	6.4308e-05	44317.3	0.999639	2.25655e-05	0.000338488	1.45108e-09	0.000361054	0.000180363
1190 - 1190	3.99941e-05	44221.2	3.99941e-05	13.0006	44234.2	9.04144e-10	0.999706	9.04144e-10	0.000293903	0.000293904	0.000241468
1191 - 1191	44962.3	3.99942e-05	4.00073	1.00004	44967.3	0.999889	8.89404e-10	8.89696e-05	2.22392e-05	0.00011121	0.000279121
1192 - 1192	16.0008	3.99942e-05	45276.4	3.99942e-05	45292.4	0.000353278	8.83022e-10	0.999647	8.83022e-10	0.00035328	0.000225556
1193 - 1193	2.00006	45146.7	6.38694e-05	62.0047	45210.7	4.42387e-05	0.998584	1.4127e-09	0.00137146	0.0014157	0.000303792
1194 - 1194	79.0044	3.00019	45074.6	1.00013	45157.6	0.00174952	6.64381e-05	0.998162	2.21476e-05	0.00183811	0.00112071
1195 - 1195	2.00031	41.0033	3.99942e-05	45815.6	45858.6	4.3619e-05	0.000894123	8.7212e-10	0.999062	0.000937743	0.000102852
1196 - 1196	46667.8	1.00009	52.006	1.00004	46721.8	0.998844	2.14053e-05	0.0011131	2.14042e-05	0.00115591	0.000987336
1197 - 1197	18.0016	4.0003	47334.4	1.00009	47357.4	0.000380123	8.44704e-05	0.999514	2.1118e-05	0.000485712	0.000231199
1198 - 1198	47003.7	3.99943e-05	15.0018	1.00004	47019.7	0.99966	8.50585e-10	0.000319054	2.12685e-05	0.000340324	0.000379836
1199 - 1199	46800.8	3.99943e-05	80.0073	6.31197e-05	46880.8	0.998293	8.53106e-10	0.00170661	1.34639e-09	0.00170661	0.000491859
1200 - 1200	2.00013	36.0026	6.25098e-05	46831.6	46869.6	4.26744e-05	0.000768144	1.3337e-09	0.999189	0.00081082	0.000107633
1201 - 1201	4.00029	28.0021	3.99942e-05	47038.5	47070.5	8.49851e-05	0.000594897	8.49665e-10	0.99932	0.000679883	2.83259e-05
1202 - 1202	1.00009	47496.8	1.00004	72.0059	47570.8	2.10233e-05	0.998444	2.10222e-05	0.00151366	0.0015557	8.35307e-05
1203 - 1203	9.00037	24.002	1.00004	47741.5	47775.5	0.000188389	0.000502391	2.09321e-05	0.999288	0.000711712	0.000185119
1204 - 1204	2.00009	15.0014	1.00004	48102.5	48120.5	4.15643e-05	0.000311747	2.0782e-05	0.999626	0.000374093	0.0001854
1205 - 1205	47609.6	12.0004	69.0034	4.00004	47694.7	0.998218	0.000251608	0.00144677	8.38677e-05	0.00178225	0.00149172
1206 - 1206	33.0027	4.00036	47389.6	6.31537e-05	47426.6	0.000695869	8.43485e-05	0.99922	1.33161e-09	0.000780218	0.00016454
1207 - 1207	33.0026	5.00045	47039.6	3.99942e-05	47077.6	0.000701026	0.000106217	0.999193	8.49539e-10	0.000807244	0.000102166
1208 - 1208	34.0023	1.0003	46868.6	3.99942e-05	46903.6	0.000724941	2.13268e-05	0.999254	8.5269e-10	0.000746268	0.000153916
1209 - 1209	54.0065	3.00006	47080.8	4.00009	47141.8	0.00114562	6.36392e-05	0.998706	8.48524e-05	0.00129411	0.00116642
1210 - 1210	9.35058e-05	115.002	3.99942e-05	47522.5	47637.5	1.96286e-09	0.0024141	8.39552e-10	0.997586	0.0024141	0.00392297
1211 - 1211	48211.6	3.99942e-05	18.0012	2.00004	48231.6	0.999585	8.29212e-10	0.000373225	4.14674e-05	0.000414693	0.000124767
1212 - 1212	48366.8	3.99943e-05	32.003	2.00004	48400.8	0.999297	8.26315e-10	0.000661208	4.13225e-05	0.000702531	0.000271273
1213 - 1213	48163.6	9.30135e-05	136.003	1.00009	48300.6	0.997164	1.92572e-09	0.00281575	2.07056e-05	0.00283646	0.00419313
1214 - 1214	2.00013	48400.9	9.28238e-05	5.00059	48407.9	4.13183e-05	0.999855	1.91753e-09	0.000103301	0.000144621	0.000264479
1215 - 1215	20.002	5.00009	48244.6	3.00006	48272.6	0.000414354	0.00010358	0.99942	6.21484e-05	0.000580083	0.000265806
1216 - 1216	35.0024	3.00013	48344.6	3.99942e-05	48382.6	0.00072345	6.20084e-05	0.999215	8.26624e-10	0.000785459	0.000172635
1217 - 1217	3.99943e-05	48420.7	3.99943e-05	52.0017	48472.7	8.25089e-10	0.998927	8.25089e-10	0.0010728	0.00107281	0.00124096
1218 - 1218	48524.8	3.99943e-05	83.0057	6.35309e-05	48607.8	0.998292	8.22796e-10	0.00170766	1.30701e-09	0.00170766	0.00043141
1219 - 1219	3.00006	26.0026	3.99943e-05	48564.7	48593.7	6.17377e-05	0.000535103	8.23034e-10	0.999403	0.000596841	0.000370336
1220 - 1220	48935.8	3.99943e-05	33.0031	2.00004	48970.8	0.999285	8.16697e-10	0.000673934	4.08415e-05	0.000714776	0.000286852
1221 - 1221	2.00009	48782.7	1.00006	62.0042	48847.7	4.09455e-05	0.998669	2.04731e-05	0.00126934	0.00133075	0.000330447
1222 - 1222	3.00029	20.0013	6.20373e-05	48671.3	48694.3	6.16147e-05	0.000410752	1.27402e-09	0.999528	0.000472368	8.56177e-05
1223 - 1223	48592.6	8.00042	64.0051	2.00028	48666.6	0.998479	0.000164392	0.00131517	4.11017e-05	0.00152067	0.000260734
1224 - 1224	33.0024	5.00023	47940.5	9.27467e-05	47978.5	0.000687858	0.000104218	0.999208	1.93309e-09	0.000792078	9.66283e-05
1225 - 1225	34.003	6.00066	47822.5	3.00036	47865.5	0.000710386	0.000125365	0.999102	6.2683e-05	0.000898434	0.000481267
1226 - 1226	10.0005	64.0029	3.99942e-05	47832.6	47906.6	0.00020875	0.00133599	8.34837e-10	0.998455	0.00154474	0.00120674
1227 - 1227	5.00009	39.0033	3.99943e-05	47677.7	47721.7	0.000104776	0.000817307	8.38073e-10	0.999078	0.000922083	0.00015939
1228 - 1228	47319.7	1.00013	62.0053	5.00009	47387.7	0.998565	2.11053e-05	0.00130847	0.000105515	0.00143509	0.000239096
1229 - 1229	3.00013	47006.7	3.99943e-05	87.0043	47096.7	6.37014e-05	0.998089	8.49194e-10	0.00184735	0.00191106	0.00144379
1230 - 1230	46238.7	3.99943e-05	21.0027	9.26934e-05	46259.7	0.999546	8.6456e-10	0.000454018	2.00376e-09	0.000454021	0.00064569
1231 - 1231	4.00006	45801.7	2.00006	44.0035	45851.7	8.72391e-05	0.998909	4.36202e-05	0.000959691	0.00109055	0.000232396
1232 - 1232	1.00006	4.00037	3.99941e-05	44788	44793	2.23263e-05	8.93079e-05	8.92864e-10	0.999888	0.000111635	9.24287e-05
1233 - 1233	44848.8	6.25262e-05	95.0067	3.00006	44946.8	0.997819	1.39112e-09	0.00211376	6.6747e-05	0.00218051	0.000792016
1234 - 1234	2.00004	16.0022	1.00004	44865.7	44884.7	4.45595e-05	0.000356517	2.22802e-05	0.999577	0.000423356	0.000445246
1235 - 1235	3.00013	13.0017	3.99942e-05	44326.5	44342.5	6.76582e-05	0.00029321	9.01938e-10	0.999639	0.000360869	0.000394584
1236 - 1236	6.00045	43579.7	2.0001	123.007	43710.7	0.000137276	0.997003	4.57576e-05	0.00281412	0.00299715	0.00192292
1237 - 1237	42576.6	3.99942e-05	8.00123	3.99942e-05	42584.6	0.999812	9.39172e-10	0.000187891	9.39172e-10	0.000187892	0.000364325
1238 - 1238	16.0006	2.00056	42357.1	1.00004	42376.1	0.000377586	4.72095e-05	0.999552	2.35992e-05	0.000448395	0.000362822
1239 - 1239	41586.6	3.99942e-05	14.0017	1.00006	41601.6	0.999639	9.61363e-10	0.000336566	2.40391e-05	0.000360606	0.000294226
1240 - 1240	41303.6	1.00004	37.0017	6.41186e-05	41341.6	0.999081	2.41897e-05	0.000895024	1.55095e-09	0.000919215	0.000869342
1241 - 1241	2.00004	7.00086	3.99942e-05	41109.4	41118.4	4.8641e-05	0.000170261	9.72659e-10	0.999781	0.000218903	0.000191444
1242 - 1242	0.000563202	41029.6	1.00025	51.0041	41081.6	1.37094e-08	0.998734	2.4348e-05	0.00124153	0.00126589	0.000408963
1243 - 1243	6.53229e-05	40617.3	1.0001	13.0013	40631.3	1.6077e-09	0.999655	2.4614e-05	0.000319982	0.000344598	0.000187354
1244 - 1244	1.00006	40456.9	3.9994e-05	4.00014	40461.9	2.47162e-05	0.999876	9.88436e-10	9.88618e-05	0.000123579	0.000108368
1245 - 1245	40332.6	1.00109	6.00239	3.99942e-05	40339.6	0.999826	2.48166e-05	0.000148797	9.91439e-10	0.000173614	0.00162669
1246 - 1246	39433.2	1.001	5.00132	4.00026	39443.2	0.999746	2.53782e-05	0.000126798	0.000101418	0.000253594	0.00112685
1247 - 1247	38806.7	3.99943e-05	6.00324	4.00006	38816.7	0.999742	1.03034e-09	0.000154656	0.00010305	0.000257707	0.00146104
1248 - 1248	3.99942e-05	38540.5	2.00004	20.0013	38562.5	1.03713e-09	0.999429	5.18649e-05	0.000518673	0.000570539	0.000353217
1249 - 1249	17.0022	2.00015	38230.5	2.00006	38251.5	0.000444484	5.22894e-05	0.999451	5.22872e-05	0.00054906	0.000353379
1250 - 1250	3.00026	22.006	6.54941e-05	38163.7	38188.7	7.85641e-05	0.000576244	1.71501e-09	0.999345	0.00065481	0.00213651
1251 - 1251	38170.8	3.99943e-05	97.007	2.0001	38269.8	0.997413	1.04506e-09	0.00253482	5.22631e-05	0.00258708	0.00140987
1252 - 1252	1.0001	38575.5	2.00014	34.0029	38612.5	2.59009e-05	0.999042	5.18003e-05	0.000880618	0.000958319	0.000144713
1253 - 1253	15.0018	6.00026	38482.3	1.00007	38504.4	0.000389613	0.000155833	0.999429	2.59728e-05	0.000571419	0.000288618
1254 - 1254	19.0028	8.00041	38460.5	6.59046e-05	38487.5	0.00049374	0.00020787	0.999298	1.71236e-09	0.000701612	0.000646859
1255 - 1255	15.0021	6.50701e-05	38901.6	3.99942e-05	38916.6	0.000385493	1.67204e-09	0.999615	1.02769e-09	0.000385496	0.000447931
1256 - 1256	3.99942e-05	39110.6	1.00006	15.0018	39126.6	1.02218e-09	0.999591	2.55597e-05	0.000383416	0.000408977	0.000248715
1257 - 1257	38941.3	4.00006	6.00088	3.99941e-05	38951.3	0.999743	0.000102694	0.000154061	1.02677e-09	0.000256757	0.000260028
1258 - 1258	39125.5	6.50653e-05	6.00144	3.99942e-05	39131.5	0.999847	1.66274e-09	0.000153366	1.02205e-09	0.000153369	0.000581844
1259 - 1259	38858.2	9.92853e-05	1.00122	9.71694e-05	38859.2	0.999974	2.555e-09	2.57654e-05	2.50055e-09	2.57704e-05	0.000833876
1260 - 1260	38759.8	1.00014	90.0127	2.00004	38852.8	0.997606	2.57418e-05	0.00231676	5.14774e-05	0.00239398	0.00210117
1261 - 1261	7.00059	2.00014	38550.9	3.9994e-05	38559.9	0.000181551	5.1871e-05	0.999767	1.03719e-09	0.000233423	6.68505e-05
1262 - 1262	6.42816e-05	38354.3	3.99941e-05	11.0009	38365.3	1.67552e-09	0.999713	1.04246e-09	0.000286741	0.000286744	6.36406e-05
1263 - 1263	38953.7	9.91475e-05	36.0036	1.00004	38990.7	0.999051	2.54285e-09	0.00092339	2.56482e-05	0.000949041	0.000163233
1264 - 1264	20.0018	4.0001	39334.5	1.00004	39359.5	0.000508181	0.00010163	0.999365	2.54078e-05	0.000635218	0.00019547
1265 - 1265	3.99942e-05	39176.5	3.99942e-05	25.0013	39201.5	1.02022e-09	0.999362	1.02022e-09	0.000637764	0.000637766	0.000524509
1266 - 1266	39833.8	6.44827e-05	78.0043	1.00004	39912.8	0.998021	1.61559e-09	0.00195437	2.50556e-05	0.00197943	0.00165478
1267 - 1267	6.00041	7.00039	40015.7	9.71676e-05	40028.7	0.000149903	0.000174884	0.999675	2.42745e-09	0.000324789	7.16962e-05
1268 - 1268	40021.2	1.00004	7.00108	0.000319331	40029.2	0.9998	2.49828e-05	0.000174899	7.97744e-09	0.00019989	0.000525231
1269 - 1269	40542.8	2.00004	35.0073	3.0001	40582.8	0.999014	4.9283e-05	0.000862614	7.39254e-05	0.000985822	0.00212604
1270 - 1270	8.00048	1.00019	40319.7	6.41188e-05	40328.7	0.000198382	2.4801e-05	0.999777	1.5899e-09	0.000223184	0.000136477
1271 - 1271	40899.8	3.99943e-05	27.0035	1.00004	40927.8	0.999316	9.77192e-10	0.000659784	2.44343e-05	0.000684219	0.000548175
1272 - 1272	11.0007	3.00032	41298	2.00006	41314	0.000266272	7.26223e-05	0.999613	4.84113e-05	0.000387305	8.83206e-05
1273 - 1273	41467.8	6.40491e-05	26.0058	1.00004	41494.8	0.999349	1.54355e-09	0.000626725	2.41004e-05	0.000650827	0.00185334
1274 - 1274	41823.6	0.000187169	46.0045	0.000135297	41869.6	0.998901	4.47027e-09	0.00109876	3.23138e-09	0.00109876	0.000442024
1275 - 1275	32.0014	1.00004	41602.6	3.99942e-05	41635.6	0.000768606	2.40189e-05	0.999207	9.60578e-10	0.000792626	0.000805053
1276 - 1276	46.0032	3.00025	41129.6	9.69202e-05	41178.6	0.00111716	7.28595e-05	0.99881	2.35366e-09	0.00119003	0.00042043
1277 - 1277	3.00025	20.0025	1.00004	41620.6	41644.6	7.20441e-05	0.000480315	2.40137e-05	0.999424	0.000576372	0.000437994
1278 - 1278	3.00063	43007.7	0.00018633	72.0077	43082.7	6.96482e-05	0.998259	4.32493e-09	0.00167138	0.00174104	0.00113407
1279 - 1279	3.00006	44034.6	3.99942e-05	12.0015	44049.6	6.81065e-05	0.999659	9.07937e-10	0.000272454	0.000340562	0.000315955
1280 - 1280	3.99941e-05	44138.2	1.00004	8.00037	44147.2	9.05927e-10	0.999796	2.26524e-05	0.000181221	0.000203874	0.00014726
1281 - 1281	1.00024	22.0025	3.99942e-05	43925.6	43948.6	2.27593e-05	0.000500641	9.10023e-10	0.999477	0.000523401	0.000485282
1282 - 1282	43839.7	2.00018	105.011	9.00013	43955.7	0.997361	4.55044e-05	0.00238901	0.000204754	0.00263926	0.000835633
1283 - 1283	44.0019	2.00062	43101.5	3.99942e-05	43147.5	0.0010198	4.63671e-05	0.998934	9.26918e-10	0.00106617	0.000952503
1284 - 1284	5.00024	68.0046	9.58491e-05	43092.7	43165.7	0.000115838	0.00157543	2.22049e-09	0.998309	0.00169127	0.000735105
1285 - 1285	2.00013	21.0028	9.35842e-05	44598.6	44621.6	4.48243e-05	0.000470687	2.09728e-09	0.999484	0.000515513	0.000669934
1286 - 1286	1.00036	10.0003	3.9994e-05	45745.9	45756.9	2.18624e-05	0.000218553	8.74055e-10	0.99976	0.000240416	0.000232865
1287 - 1287	47218.6	4.00013	21.0024	4.00006	47247.6	0.999386	8.46631e-05	0.000444517	8.46617e-05	0.000613842	0.000435268
1288 - 1288	15.001	5.00009	47942.4	1.00004	47963.4	0.000312759	0.000104248	0.999562	2.08501e-05	0.000437858	0.000205859
1289 - 1289	48320.6	2.00004	6.00171	6.23902e-05	48328.6	0.999834	4.13842e-05	0.000124185	1.29096e-09	0.000165571	0.000727343
1290 - 1290	49265.8	2.00006	52.0049	2.00006	49321.8	0.998864	4.05513e-05	0.0010544	4.05513e-05	0.0011355	0.000500984
1291 - 1291	5.00028	9.0974e-05	49790	3.9994e-05	49795	0.000100417	1.82697e-09	0.9999	8.03174e-10	0.00010042	8.86495e-05
1292 - 1292	3.99942e-05	50381.7	6.2138e-05	27.0017	50408.7	7.934e-10	0.999464	1.23269e-09	0.000535657	0.000535659	0.000121349
1293 - 1293	51442.7	4.00004	30.0022	1.00006	51477.7	0.99932	7.77043e-05	0.000582819	1.94271e-05	0.000679951	0.000139327
1294 - 1294	52627.7	1.00006	63.0043	4.00012	52695.7	0.998709	1.8978e-05	0.00119563	7.59098e-05	0.00129051	0.000155624
1295 - 1295	3.99942e-05	52956.5	3.99942e-05	5.00067	52961.5	7.55156e-10	0.999906	7.55156e-10	9.44209e-05	9.44224e-05	0.000243729
1296 - 1296	53274.7	9.00033	46.0048	2.00006	53331.7	0.998931	0.000168761	0.000862615	3.75023e-05	0.00106888	0.000834523
1297 - 1297	3.00012	29.0016	1.00004	53729.6	53762.6	5.58031e-05	0.000539438	1.8601e-05	0.999386	0.000613843	0.000243247
1298 - 1298	3.00038	34.0021	1.00006	54384.6	54422.6	5.51313e-05	0.000624779	1.83759e-05	0.999302	0.000698286	0.000105421
1299 - 1299	12.0008	48.0031	8.80854e-05	54695.6	54755.6	0.00021917	0.000876679	1.6087e-09	0.998904	0.00109585	4.83092e-05
1300 - 1300	55622.7	3.99942e-05	16.0024	0.000159055	55638.7	0.999712	7.18821e-10	0.000287613	2.85872e-09	0.000287616	0.000836548
1301 - 1301	8.79983e-05	55452.7	1.00016	60.0049	55513.7	1.58516e-09	0.998901	1.80164e-05	0.0010809	0.00109892	0.000537764
1302 - 1302	12.0014	6.09056e-05	55274.6	2.00004	55288.6	0.000217068	1.10159e-09	0.999747	3.61745e-05	0.000253244	0.000376901
1303 - 1303	3.99942e-05	55810.6	24.0006	35.002	55869.6	7.1585e-10	0.998944	0.000429582	0.000626495	0.00105608	0.000678642
1304 - 1304	11.0005	56193.3	2.00009	22.0009	56228.3	0.00019564	0.999378	3.55708e-05	0.000391279	0.000622489	0.000322769
1305 - 1305	3.00004	57095.6	6.00009	27.0015	57131.6	5.2511e-05	0.99937	0.000105022	0.000472619	0.000630152	0.000382399
1306 - 1306	7.00009	57088.2	2.00009	7.00064	57104.2	0.000122584	0.99972	3.50252e-05	0.000122594	0.000280204	0.000205914
1307 - 1307	2.00012	13.0009	2.00009	57361.3	57378.3	3.48585e-05	0.000226581	3.48579e-05	0.999704	0.000296298	7.21466e-05
1308 - 1308	57315.8	9.00031	120.009	5.00006	57449.8	0.997667	0.000156664	0.00208893	8.70336e-05	0.00233263	0.000491968
1309 - 1309	29.0016	8.0005	57243.5	0.00011921	57280.5	0.000506309	0.000139672	0.999354	2.08117e-09	0.000645983	7.93804e-05
1310 - 1310	4.00009	42.0037	3.99943e-05	56989.8	57035.8	7.0133e-05	0.000736446	7.01214e-10	0.999193	0.000806579	0.000532335
1311 - 1311	57829.6	6.03224e-05	18.0013	1.00004	57848.6	0.999672	1.04276e-09	0.000311179	1.72872e-05	0.000328468	0.000128481
1312 - 1312	3.99942e-05	58817.6	1.00012	16.0015	58834.6	6.79774e-10	0.999711	1.69989e-05	0.000271974	0.000288973	0.000321433
1313 - 1313	6.06976e-05	58390.4	3.99942e-05	4.0007	58394.4	1.03944e-09	0.999931	6.84897e-10	6.85117e-05	6.85134e-05	0.000329099
1314 - 1314	58391.6	3.00006	9.00123	6.06786e-05	58403.6	0.999795	5.13678e-05	0.000154121	1.03895e-09	0.00020549	0.000420045
1315 - 1315	1.00004	58329.6	1.00004	14.001	58345.6	1.71399e-05	0.999726	1.71399e-05	0.000239967	0.000274247	8.08952e-05
1316 - 1316	5.00012	18.0014	12.0004	57622.4	57657.4	8.67212e-05	0.000312213	0.000208134	0.999393	0.000607068	0.000260794
1317 - 1317	57805.7	0.000162651	60.0046	4.00006	57869.7	0.998894	2.81064e-09	0.00103689	6.91218e-05	0.00110602	0.000474831
1318 - 1318	18.0004	4.00058	57381.2	6.09356e-05	57403.2	0.000313579	6.96927e-05	0.999617	1.06154e-09	0.000383273	0.000346842
1319 - 1319	56339.8	3.99943e-05	63.0039	6.11596e-05	56402.8	0.998883	7.09083e-10	0.00111703	1.08434e-09	0.00111704	0.00018394
1320 - 1320	55748.8	12.0001	123.008	2.00009	55885.8	0.997548	0.000214725	0.00220106	3.57889e-05	0.00245157	0.000590182
1321 - 1321	79.0024	7.00033	54665.6	1.00004	54752.6	0.0014429	0.000127854	0.998411	1.82647e-05	0.00158902	0.00164126
1322 - 1322	34.001	11.001	53720.5	3.99942e-05	53765.5	0.000632395	0.00020461	0.999163	7.43864e-10	0.000837006	0.000670202
1323 - 1323	53164.7	2.00022	152.009	2.00009	53320.8	0.997074	3.75129e-05	0.00285084	3.75105e-05	0.00292586	0.000976068
1324 - 1324	57.0049	6.00022	52551.7	1.00004	52615.7	0.00108342	0.000114039	0.998784	1.90065e-05	0.00121647	0.000478093
1325 - 1325	5.00013	48.002	3.00009	52434.5	52490.5	9.52577e-05	0.000914489	5.71549e-05	0.998933	0.0010669	0.000863694
1326 - 1326	1.00018	50.0025	1.00006	52050.6	52102.6	1.91963e-05	0.000959692	1.91941e-05	0.999002	0.000998083	0.000549781
1327 - 1327	51237.7	2.00009	120.008	11.0004	51370.7	0.997411	3.89345e-05	0.00233612	0.000214137	0.00258919	0.000500446
1328 - 1328	2.00054	50.018	1.00006	49694.7	49747.8	4.02136e-05	0.00100543	2.01027e-05	0.998934	0.00106575	0.00778869
1329 - 1329	10.0011	74.0072	6.38e-05	49411.7	49495.7	0.00020206	0.00149522	1.289e-09	0.998303	0.00169729	0.00109331
1330 - 1330	11.0002	39.0043	2.00004	49684.7	49736.7	0.000221169	0.000784215	4.02126e-05	0.998954	0.0010456	0.000739824
1331 - 1331	3.0003	36.0045	3.99943e-05	49218.7	49257.7	6.09103e-05	0.000730942	8.11939e-10	0.999208	0.000791853	0.00103499
1332 - 1332	49368.7	1.00024	104.008	10.0005	49483.7	0.997676	2.02136e-05	0.00210185	0.000202098	0.00232417	0.000230087
1333 - 1333	7.00006	29.0033	8.00013	49952.7	49996.7	0.000140011	0.000580105	0.000160013	0.99912	0.000880129	0.00064272
1334 - 1334	46928.4	11	24.0011	5.0001	46968.4	0.999148	0.000234201	0.000511006	0.000106457	0.000851664	0.000960416
1335 - 1335	47261.6	14.0002	104.005	7.00018	47386.6	0.997362	0.000295447	0.00219481	0.000147725	0.00263798	0.00256132
1336 - 1336	1.0001	3.0001	46846.7	11.0001	46861.7	2.13414e-05	6.40203e-05	0.99968	0.000234735	0.000320097	0.000477772
1337 - 1337	46575.9	9.00004	7.00031	6.39029e-05	46591.9	0.999657	0.000193167	0.000150247	1.37154e-09	0.000343416	0.000444692
1338 - 1338	1.00006	46733.2	1.00006	10.0008	46745.2	2.1394e-05	0.999743	2.13939e-05	0.000213944	0.000256732	9.73924e-05
1339 - 1339	2.00014	47120.9	0.000136138	10.0007	47132.9	4.24361e-05	0.999745	2.88838e-09	0.00021218	0.000254619	0.000139824
1340 - 1340	3.99942e-05	47053.5	1.00006	2.00006	47056.5	8.49918e-10	0.999936	2.12524e-05	4.25034e-05	6.37567e-05	5.50321e-05
1341 - 1341	46599.2	3.99941e-05	8.00057	3.99941e-05	46607.2	0.999828	8.5811e-10	0.000171659	8.5811e-10	0.000171661	5.93496e-05
1342 - 1342	46061.7	2.0001	1.00014	3.99939e-05	46064.7	0.999935	4.34193e-05	2.17116e-05	8.68212e-10	6.51318e-05	8.99532e-05
1343 - 1343	45612	4.00006	6.00049	3.99941e-05	45622	0.999781	8.76784e-05	0.000131526	8.76639e-10	0.000219205	0.000132626
1344 - 1344	1.00004	44995.5	3.99942e-05	19.0014	45015.6	2.22154e-05	0.999556	8.88453e-10	0.000422108	0.000444325	5.94351e-05
1345 - 1345	44798.1	7.00014	15.0009	3.99941e-05	44820.1	0.999509	0.000156183	0.000334691	8.92324e-10	0.000490875	0.000317079
1346 - 1346	3.0001	38.0018	3.99942e-05	44612.5	44653.5	6.71861e-05	0.000851038	8.95656e-10	0.999082	0.000918225	0.000733969
1347 - 1347	0.000257063	24.0026	6.48606e-05	44575.5	44599.5	5.76381e-09	0.000538181	1.45429e-09	0.999462	0.000538188	0.000598661
1348 - 1348	44566.6	8.00032	52.0058	4.00019	44630.6	0.998566	0.000179256	0.00116525	8.96288e-05	0.00143413	0.000867387
1349 - 1349	1.00004	44421.8	2.00014	73.0076	44497.8	2.24739e-05	0.998292	4.49492e-05	0.0016407	0.00170813	0.000747996
1350 - 1350	35.0027	6.00006	43652.7	3.99943e-05	43693.7	0.000801092	0.000137321	0.999062	9.15333e-10	0.000938414	0.000392055
1351 - 1351	2.0004	38.0029	3.99942e-05	44129.6	44169.6	4.52891e-05	0.000860387	9.0547e-10	0.999094	0.000905677	0.000155311
1352 - 1352	1.00006	44689.7	1.00004	28.0029	44719.7	2.23629e-05	0.999329	2.23624e-05	0.000626187	0.000670913	0.000321273
1353 - 1353	44520.7	9.70797e-05	14.0028	1.00004	44535.7	0.999663	2.17982e-09	0.000314418	2.24548e-05	0.000336875	0.000959859
1354 - 1354	44477.2	6.39428e-05	22.0011	3.0001	44502.2	0.999438	1.43684e-09	0.000494381	6.74145e-05	0.000561797	0.000394957
1355 - 1355	43552.7	3.99943e-05	60.0062	3.00019	43615.7	0.998555	9.16969e-10	0.00137579	6.87869e-05	0.00144458	0.000579343
1356 - 1356	3.99943e-05	32.0039	3.99943e-05	42813.8	42845.8	9.33447e-10	0.000746955	9.33447e-10	0.999253	0.000746957	0.000603131
1357 - 1357	42536.8	3.99943e-05	63.009	1.00004	42600.8	0.998497	9.38815e-10	0.00147906	2.34747e-05	0.00150253	0.00179467
1358 - 1358	1.00007	18.0034	3.99943e-05	42162.7	42181.7	2.37085e-05	0.000426806	9.48142e-10	0.999549	0.000450516	0.0010082
1359 - 1359	42236.7	16.0016	242.007	10.0002	42504.7	0.993695	0.000376468	0.00569365	0.000235273	0.00630539	0.00809323
1360 - 1360	6.00077	6.00293	42421.5	9.00014	42442.5	0.000141386	0.000141437	0.999505	0.000212055	0.000494877	0.00154515
1361 - 1361	0.000255192	41555.3	5.00019	24.0018	41584.3	6.13674e-09	0.999303	0.000120242	0.000577184	0.000697432	0.000200162
1362 - 1362	35.0018	6.0001	40613.3	8.00059	40662.3	0.000860792	0.000147559	0.998795	0.000196757	0.00120511	0.000917925
1363 - 1363	19.0026	18.0014	40695.6	6.6086e-05	40732.6	0.00046652	0.000441942	0.999092	1.62244e-09	0.000908464	0.000537636
1364 - 1364	35.0025	7.0002	40885.6	2.00004	40929.6	0.00085519	0.00017103	0.998925	4.88654e-05	0.00107509	0.000591581
1365 - 1365	51.0047	6.00099	40949.6	6.5167e-05	41006.7	0.00124381	0.000146342	0.99861	1.58918e-09	0.00139016	0.000345064
1366 - 1366	24.0038	5.0002	40786.7	1.00004	40816.7	0.000588089	0.000122504	0.999265	2.45008e-05	0.000735093	0.000909134
1367 - 1367	45.0018	4.00014	40250.4	2.00007	40301.4	0.00111663	9.92556e-05	0.998734	4.96277e-05	0.00126551	0.00136764
1368 - 1368	40495.7	1.00006	123.005	2.00006	40621.7	0.996898	2.4619e-05	0.00302806	4.92363e-05	0.00310192	0.00341278
1369 - 1369	3.0001	23.0029	2.0001	40901.6	40929.6	7.3299e-05	0.000562012	4.88668e-05	0.999316	0.000684178	0.000504379
1370 - 1370	41477.7	3.99943e-05	68.0035	2.00014	41547.7	0.998315	9.62611e-10	0.00163676	4.81408e-05	0.0016849	0.00138672
1371 - 1371	6.00019	41922.6	2.00006	50.0031	41980.6	0.000142928	0.998618	4.76426e-05	0.0011911	0.00138167	0.000886252
1372 - 1372	6.41508e-05	4.00014	5.00006	42502.7	42511.7	1.50902e-09	9.40951e-05	0.000117616	0.999788	0.000211713	0.000271997
1373 - 1373	42579.3	3.99942e-05	28.0036	6080.23	48687.6	0.874542	8.21446e-10	0.000575169	0.124883	0.125458	0.121446
1374 - 1374	50578.7	4.00009	146.005	1.00006	50729.7	0.997023	7.8851e-05	0.0028781	1.97135e-05	0.00297666	0.00307128
1375 - 1375	49.0021	4.00009	50853.6	6.29234e-05	50906.6	0.000962589	7.85771e-05	0.998959	1.23606e-09	0.00104117	0.000851718
1376 - 1376	4.00042	35.0025	3.99942e-05	51611.6	51650.6	7.74516e-05	0.000677679	7.74323e-10	0.999245	0.000755131	0.000148952
1377 - 1377	52255.7	5.00022	81.005	2.00004	52343.7	0.998319	9.55267e-05	0.00154756	3.82097e-05	0.00168129	0.000549345
1378 - 1378	22.0021	5.00048	52484.5	1.00006	52512.5	0.000418987	9.52246e-05	0.999467	1.90443e-05	0.000533256	0.000412922
1379 - 1379	5.00034	58.004	9.19627e-05	53168.7	53231.7	9.39355e-05	0.00108965	1.72759e-09	0.998816	0.00118359	8.60984e-05
1380 - 1380	10.0003	45.0036	2.00009	54174.6	54231.6	0.000184399	0.00082984	3.68805e-05	0.998949	0.00105112	0.000296131
1381 - 1381	55867.8	1.00004	42.0033	2.00006	55912.8	0.999195	1.78857e-05	0.00075123	3.57711e-05	0.000804887	0.000272293
1382 - 1382	4.00054	55778.7	2.00009	74.0059	55858.7	7.16188e-05	0.998568	3.58062e-05	0.00132488	0.0014323	0.000667984
1383 - 1383	43.0042	5.00012	55854.7	3.99943e-05	55902.8	0.000769268	8.94433e-05	0.999141	7.15426e-10	0.000858712	0.000726214
1384 - 1384	2.00021	101.002	3.99942e-05	56895.6	56998.6	3.50923e-05	0.00177201	7.0167e-10	0.998193	0.0018071	0.00241832
1385 - 1385	57712.6	1.00006	35.0014	1.00004	57749.6	0.999359	1.73172e-05	0.000606089	1.73168e-05	0.000640723	0.000433121
1386 - 1386	58476.7	3.00009	45.0039	1.00006	58525.7	0.999163	5.1261e-05	0.00076896	1.70875e-05	0.000837308	0.000568978
1387 - 1387	58787.3	1.00006	8.00073	1.00009	58797.3	0.99983	1.70086e-05	0.000136073	1.70091e-05	0.000170091	0.000194767
1388 - 1388	0.000121904	58887.5	6.09527e-05	5.00134	58892.5	2.06994e-09	0.999915	1.03498e-09	8.49232e-05	8.49263e-05	0.000703103
1389 - 1389	16.0043	2.00016	58710.7	3.99943e-05	58728.8	0.000272512	3.40576e-05	0.999693	6.81e-10	0.00030657	0.00178485
1390 - 1390	1.00009	59421.8	2.00004	55.0035	59479.8	1.68139e-05	0.999025	3.36256e-05	0.000924743	0.000975183	4.60046e-05
1391 - 1391	6.00116e-05	59849.1	6.08493e-05	13.0004	59862.1	1.0025e-09	0.999783	1.01649e-09	0.000217172	0.000217174	0.000200711
1392 - 1392	60568.2	1.00016	5.00049	1.00004	60575.2	0.999884	1.6511e-05	8.25502e-05	1.65091e-05	0.00011557	0.000209741
1393 - 1393	60976.5	1.00004	6.00069	1.00006	60984.5	0.999869	1.63983e-05	9.83971e-05	1.63986e-05	0.000131194	0.000204899
1394 - 1394	60747.4	3.99942e-05	10.0004	3.99942e-05	60757.4	0.999835	6.5826e-10	0.000164595	6.5826e-10	0.000164596	0.000117926
1395 - 1395	61013.8	8.68764e-05	56.0072	6.00317e-05	61069.8	0.999083	1.42258e-09	0.000917101	9.83002e-10	0.000917103	0.00201732
1396 - 1396	10.0004	3.00006	61075.3	3.99941e-05	61088.3	0.000163703	4.91103e-05	0.999787	6.54694e-10	0.000212814	0.000170753
1397 - 1397	61494.8	1.00004	69.0049	2.00006	61566.8	0.99883	1.62432e-05	0.00112081	3.2486e-05	0.00116954	0.000354136
1398 - 1398	25.0015	7.00062	61340.5	3.00006	61375.5	0.000407353	0.000114062	0.99943	4.88804e-05	0.000570295	0.000151337
1399 - 1399	61555.8	8.54315e-05	190.008	1.00006	61746.8	0.996907	1.38358e-09	0.00307722	1.61961e-05	0.00309342	0.00170507
1400 - 1400	2.0002	42.0022	1.00004	61750.7	61795.7	3.23679e-05	0.000679695	1.6183e-05	0.999272	0.000728246	0.000165683
1401 - 1401	2.00016	54.0037	3.99943e-05	61667.7	61723.7	3.2405e-05	0.000874925	6.47956e-10	0.999093	0.000907331	0.000246305
1402 - 1402	61550.7	5.00009	72.0033	9.00016	61636.7	0.998605	8.11219e-05	0.00116819	0.000146019	0.00139533	0.000853992
1403 - 1403	1.00004	61242.7	4.00009	50.0024	61297.7	1.63145e-05	0.999103	6.52567e-05	0.00081573	0.000897302	0.000425248
1404 - 1404	5.00012	20.0017	6.04483e-05	60955.6	60980.6	8.19953e-05	0.000328	9.91271e-10	0.99959	0.000409997	0.000298954
1405 - 1405	60652.8	2.00006	45.0035	1.00004	60700.8	0.999209	3.29495e-05	0.000741398	1.64749e-05	0.000790823	0.000340084
1406 - 1406	60599.8	3.99943e-05	17.0018	3.00004	60619.8	0.99967	6.59756e-10	0.000280467	4.94895e-05	0.000329957	0.000438459
1407 - 1407	1.00009	60040.7	8.69989e-05	29.0027	60070.7	1.66485e-05	0.999501	1.44828e-09	0.00048281	0.00049946	0.000566736
1408 - 1408	14.0008	3.00009	59206.3	1.00009	59224.3	0.000236403	5.06563e-05	0.999696	1.68864e-05	0.000303946	4.93792e-05
1409 - 1409	59293.7	4.00062	209.009	6.00012	59512.8	0.99632	6.7223e-05	0.003512	0.000100821	0.00368004	0.00255152
1410 - 1410	40.0035	8.00041	59426.7	6.00486e-05	59474.7	0.000672614	0.000134518	0.999193	1.00965e-09	0.000807133	0.000588836
1411 - 1411	16.0008	5.00006	59238.5	3.99942e-05	59259.5	0.000270012	8.43757e-05	0.999646	6.749e-10	0.000354388	0.000230149
1412 - 1412	58804.7	8.69194e-05	11.0028	2.00004	58817.7	0.999779	1.47778e-09	0.000187065	3.4004e-05	0.000221071	0.00114287
1413 - 1413	58585.8	0.000117456	176.009	1.00004	58762.8	0.996988	1.99881e-09	0.00299525	1.70182e-05	0.00301227	0.00101964
1414 - 1414	28.0016	1.00006	57594.6	6.07589e-05	57623.6	0.00048594	1.7355e-05	0.999497	1.05441e-09	0.000503296	8.1333e-05
1415 - 1415	2.00006	58.0029	2.00009	57720.7	57782.7	3.46135e-05	0.00100381	3.46139e-05	0.998927	0.00107304	0.000513961
1416 - 1416	10.0005	58626.8	3.00006	115.008	58754.8	0.000170207	0.997821	5.10607e-05	0.00195743	0.0021787	0.000447831
1417 - 1417	54.0043	3.00009	58160.8	2.00006	58219.8	0.000927593	5.15304e-05	0.998987	3.43536e-05	0.00101348	0.000407469
1418 - 1418	3.00016	55.0043	1.00006	58034.7	58093.7	5.16434e-05	0.000946819	1.72146e-05	0.998984	0.00101568	0.000387187
1419 - 1419	58479.7	11.0003	98.0076	2.00012	58590.7	0.998105	0.000187747	0.00167275	3.41371e-05	0.00189463	0.000727001
1420 - 1420	9.00031	3.00009	57723.1	1.00004	57736.1	0.000155887	5.19621e-05	0.999775	1.73209e-05	0.00022517	0.000166173
1421 - 1421	57170.7	1.00006	24.0025	1.00009	57196.7	0.999545	1.74846e-05	0.000419648	1.74851e-05	0.000454618	0.000521333
1422 - 1422	56848.8	4.00009	59.0056	5.00006	56916.8	0.998805	7.02796e-05	0.0010367	8.78486e-05	0.00119483	0.000889934
1423 - 1423	1.00004	56459.5	3.99942e-05	12.0008	56472.5	1.77084e-05	0.99977	7.08206e-10	0.000212507	0.000230216	5.32101e-05
1424 - 1424	30.002	8.00052	55733.6	3.99942e-05	55771.6	0.000537944	0.000143452	0.999319	7.17108e-10	0.000681397	7.21369e-05
1425 - 1425	33.0024	8.00021	55776.6	0.000122433	55817.6	0.000591255	0.000143328	0.999265	2.19344e-09	0.000734585	0.00024486
1426 - 1426	21.0014	2.00059	55439.5	1.00004	55463.5	0.000378653	3.60704e-05	0.999567	1.80306e-05	0.000432754	0.000309195
1427 - 1427	55055.8	2.00004	101.006	6.18037e-05	55158.8	0.998133	3.62597e-05	0.00183118	1.12047e-09	0.00186744	0.000606699
1428 - 1428	3.99942e-05	54905.6	3.99942e-05	15.0012	54920.6	7.28219e-10	0.999727	7.28219e-10	0.000273143	0.000273144	0.000136717
1429 - 1429	54134.7	1.00004	17.0019	3.00006	54155.7	0.999612	1.8466e-05	0.000313944	5.5397e-05	0.000387807	0.000385226
1430 - 1430	15.0005	4.00013	53058	1.00006	53078	0.000282612	7.53632e-05	0.999623	1.88414e-05	0.000376817	0.000308416
1431 - 1431	52015.8	3.99943e-05	53.0031	1.00004	52069.8	0.998963	7.6809e-10	0.00101792	1.92058e-05	0.00103713	0.00039752
1432 - 1432	4.00049	51702.6	7.00006	121.004	51834.6	7.71779e-05	0.997453	0.000135046	0.00233441	0.00254664	0.00297943
1433 - 1433	2.00006	51148.7	3.99943e-05	29.0024	51179.7	3.90792e-05	0.999394	7.81448e-10	0.000566677	0.000605757	0.000158686
1434 - 1434	55.0046	6.00068	49735.7	9.23233e-05	49796.7	0.00110458	0.000120504	0.998775	1.85401e-09	0.00122509	0.000472051
1435 - 1435	2.00006	33.0026	3.99943e-05	48832.7	48867.7	4.09281e-05	0.000675347	8.18419e-10	0.999284	0.000716276	9.58391e-05
1436 - 1436	48913.6	3.99942e-05	12.0017	9.35137e-05	48925.6	0.999755	8.1745e-10	0.000245306	1.91135e-09	0.000245308	0.00054773
1437 - 1437	3.99943e-05	48437.8	6.35354e-05	46.0038	48483.8	8.249e-10	0.999051	1.31045e-09	0.00094885	0.000948853	0.000196889
1438 - 1438	3.00006	18.002	3.99942e-05	48201.6	48222.6	6.22128e-05	0.00037331	8.29366e-10	0.999564	0.000435523	0.000359569
1439 - 1439	6.38337e-05	20.001	6.33842e-05	47692.3	47712.3	1.33789e-09	0.0004192	1.32847e-09	0.999581	0.000419203	0.000236178
1440 - 1440	46835.6	4.00155	20.0035	0.00013595	46859.6	0.999488	8.53944e-05	0.000426881	2.90121e-09	0.000512278	0.00182143
1441 - 1441	40.0027	0.000138599	46156.5	2.0001	46198.6	0.000865887	3.00006e-09	0.999091	4.32935e-05	0.000909183	0.00023344
1442 - 1442	1.0001	45374.7	3.99942e-05	45.0029	45420.7	2.20185e-05	0.998987	8.8053e-10	0.000990802	0.00101282	0.000406683
1443 - 1443	92.0488	3.99943e-05	44303.7	0.000398695	44395.7	0.00207337	9.00858e-10	0.997927	8.98049e-09	0.00207338	0.0223099
1444 - 1444	3.0004	37.0018	3.99942e-05	44585.4	44625.4	6.72352e-05	0.000829165	8.9622e-10	0.999104	0.000896401	0.000579734
1445 - 1445	44972.7	3.00004	40.0044	1.00019	45016.7	0.999022	6.66428e-05	0.000888656	2.22183e-05	0.000977517	0.000647636
1446 - 1446	2.00014	44652.6	4.00006	35.0029	44693.6	4.47523e-05	0.999083	8.94997e-05	0.000783176	0.000917428	0.000154896
1447 - 1447	19.0018	2.0001	44275.5	3.99942e-05	44296.5	0.000428968	4.51525e-05	0.999526	9.02875e-10	0.000474121	0.000179289
1448 - 1448	3.00049	20.0024	3.99942e-05	44559.5	44582.5	6.73021e-05	0.000448661	8.97083e-10	0.999484	0.000515964	0.000649003
1449 - 1449	44669.7	12.0021	170.009	3.00007	44854.7	0.995875	0.000267577	0.0037902	6.6884e-05	0.00412466	0.0031219
1450 - 1450	21.0019	6.0001	44744.5	3.99942e-05	44771.5	0.00046909	0.000134016	0.999397	8.93295e-10	0.000603107	0.000212606
1451 - 1451	25.0039	3.0002	43991.6	0.000139424	44019.6	0.000568018	6.8156e-05	0.999364	3.16731e-09	0.000636177	0.00112606
1452 - 1452	51.0041	3.0001	43308.7	9.69034e-05	43362.7	0.00117622	6.91862e-05	0.998755	2.23472e-09	0.00124541	0.000170637
1453 - 1453	17.0003	64.0037	3.00006	43195.6	43279.6	0.000392803	0.00147884	6.93182e-05	0.998059	0.00194096	0.00158125
1454 - 1454	2.0002	15.0018	1.00007	44439.4	44457.4	4.49913e-05	0.000337442	2.24949e-05	0.999595	0.000404928	0.000405816
1455 - 1455	10.0003	45099.7	4.0001	80.0064	45193.7	0.000221276	0.99792	8.85101e-05	0.0017703	0.00208009	0.000486554
1456 - 1456	45745.6	1.00006	33.002	1.00006	45780.6	0.999235	2.18447e-05	0.000720873	2.18447e-05	0.000764562	0.00035538
1457 - 1457	24.0014	45567.7	1.00004	288.023	45880.8	0.000523126	0.993177	2.17965e-05	0.00627765	0.00682257	0.000412809
1458 - 1458	1.0001	45850.7	4.00004	42.0031	45897.7	2.17897e-05	0.998976	8.71512e-05	0.000915147	0.00102409	0.000284471
1459 - 1459	229.01	8.00058	45459.7	3.00006	45699.7	0.0050112	0.000175068	0.994748	6.56473e-05	0.00525191	0.00454337
1460 - 1460	10.0008	51.0042	3.99942e-05	45231.7	45292.7	0.000220803	0.0011261	8.83018e-10	0.998653	0.00134691	6.548e-05
1461 - 1461	45379.7	6.0004	72.0079	4.0001	45461.7	0.998196	0.000131988	0.00158393	8.79883e-05	0.0018039	0.00111627
1462 - 1462	6.40987e-05	53.0018	9.67844e-05	45768.5	45821.5	1.39888e-09	0.0011567	2.11221e-09	0.998843	0.00115671	0.00127492
1463 - 1463	2.00031	6.00116	1.0001	45824.1	45833.1	4.36434e-05	0.000130935	2.18203e-05	0.999804	0.000196399	0.000603474
1464 - 1464	45830.7	16.0008	97.0069	9.00047	45952.7	0.997345	0.000348203	0.00211102	0.000195864	0.00265508	0.000837061
1465 - 1465	29.0021	5.00039	45155.5	3.00004	45192.5	0.000641746	0.000110647	0.999181	6.63836e-05	0.000818776	0.000189909
1466 - 1466	76.0061	9.00048	44085.7	3.00006	44173.7	0.00172062	0.000203752	0.998008	6.79152e-05	0.00199229	0.000356228
1467 - 1467	299.005	1891.05	218.009	44557.7	46965.7	0.00636645	0.0402645	0.00464187	0.948727	0.0512728	0.0672365
1468 - 1468	3.00019	12.0005	11	47590.9	47616.9	6.30068e-05	0.000252021	0.000231011	0.999454	0.000546039	0.000614352
1469 - 1469	47702.7	2.00019	31.004	3.99943e-05	47735.7	0.999309	4.19013e-05	0.000649494	8.37827e-10	0.000691396	0.00092185
1470 - 1470	49.0015	8.00031	47424.3	7.00019	47488.3	0.00103187	0.000168469	0.998652	0.000147409	0.00134774	0.00144279
1471 - 1471	47058.6	4.0001	59.0039	28.0014	47149.6	0.99807	8.48383e-05	0.00125142	0.000593884	0.00193014	0.000896928
1472 - 1472	0.000135675	47049.3	2.00006	16.0013	47067.3	2.88257e-09	0.999618	4.24937e-05	0.000339967	0.000382464	0.00021156
1473 - 1473	21.0011	1.00004	46999.4	4.00006	47025.4	0.000446591	2.12659e-05	0.999447	8.50617e-05	0.000552919	0.000384758
1474 - 1474	46947.7	5.00031	96.0074	4.00006	47052.7	0.997768	0.00010627	0.00204042	8.50124e-05	0.0022317	0.000308567
1475 - 1475	19.0009	4.00047	46524.1	4.0001	46551.1	0.000408174	8.59373e-05	0.99942	8.59292e-05	0.00058004	0.000318988
1476 - 1476	46592.8	2.00014	145.013	3.0001	46742.8	0.996791	4.27903e-05	0.00310237	6.41831e-05	0.00320934	0.000885544
1477 - 1477	18.0006	2.00031	46149.9	3.9994e-05	46169.9	0.000389876	4.3325e-05	0.999567	8.66235e-10	0.000433202	0.000400481
1478 - 1478	46205.8	3.99943e-05	82.0056	3.99943e-05	46287.8	0.998228	8.64035e-10	0.00177165	8.64035e-10	0.00177165	0.000610597
1479 - 1479	45967.7	1.0001	60.0057	6.00019	46034.7	0.998544	2.17249e-05	0.00130349	0.000130341	0.00145555	0.000490555
1480 - 1480	1.0001	11.0014	1.00004	46101.4	46114.4	2.16872e-05	0.000238566	2.1686e-05	0.999718	0.00028194	0.000321219
1481 - 1481	4.0001	13.0018	6.47126e-05	46254.5	46271.5	8.64484e-05	0.000280989	1.39854e-09	0.999633	0.000367439	0.00048803
1482 - 1482	46123.7	1.00009	83.0032	4.00006	46211.7	0.998096	2.16416e-05	0.00179615	8.65596e-05	0.00190435	0.00196119
1483 - 1483	46370.6	9.41068e-05	40.0031	1.0001	46411.6	0.999117	2.02766e-09	0.000861919	2.15484e-05	0.000883469	6.22332e-05
1484 - 1484	17.0016	7.00038	46458.4	1.00004	46483.4	0.000365757	0.0001506	0.999462	2.15139e-05	0.00053787	0.000226665
1485 - 1485	64.0021	5.00038	46453.5	6.42248e-05	46522.5	0.00137572	0.000107483	0.998517	1.38051e-09	0.00148321	0.00156289
1486 - 1486	37.0011	7.00014	46132.3	3.99941e-05	46176.3	0.000801301	0.000151596	0.999047	8.66118e-10	0.000952898	0.0011376
1487 - 1487	27.0015	9.00046	46219.4	3.99942e-05	46255.4	0.000583749	0.000194582	0.999222	8.64638e-10	0.000778331	0.000384555
1488 - 1488	45973.7	2.00014	54.0045	2.0001	46031.7	0.99874	4.34513e-05	0.0011732	4.34504e-05	0.0012601	0.000107596
1489 - 1489	45816.8	198.014	152.011	7.00006	46173.8	0.992268	0.00428845	0.00329215	0.000151603	0.0077322	0.00221554
1490 - 1490	17.0011	1.00009	46540.4	1.00004	46559.4	0.000365149	2.148e-05	0.999592	2.14788e-05	0.000408108	9.36845e-05
1491 - 1491	1.00004	46899.8	3.99943e-05	106.007	47006.8	2.12744e-05	0.997724	8.50819e-10	0.00225515	0.00227643	0.000632066
1492 - 1492	24.0006	11.0016	46996.3	3.00014	47034.3	0.000510279	0.000233906	0.999192	6.37861e-05	0.000807971	0.000694461
1493 - 1493	47194.8	1.00004	165.011	3.00006	47363.8	0.996432	2.1114e-05	0.0034839	6.33409e-05	0.00356835	0.00148524
1494 - 1494	6.33187e-05	39.0036	1.00004	47382.7	47422.8	1.3352e-09	0.000822466	2.10878e-05	0.999156	0.000843555	0.000312324
1495 - 1495	47307.7	1.00004	24.0032	1.00006	47333.7	0.999451	2.11274e-05	0.000507106	2.11279e-05	0.000549361	0.000708451
1496 - 1496	6.32054e-05	47532.6	1.00006	20.0018	47553.6	1.32914e-09	0.999558	2.10302e-05	0.000420615	0.000441647	0.000184447
1497 - 1497	47243.7	3.00013	81.004	3.00006	47330.7	0.998162	6.33866e-05	0.00171145	6.33852e-05	0.00183822	0.00138293
1498 - 1498	28.0025	6.00071	46887.5	6.32106e-05	46921.5	0.000596793	0.000127888	0.999275	1.34715e-09	0.000724683	0.000370385
1499 - 1499	4.00018	22.0017	1.00004	46283.5	46310.5	8.63775e-05	0.000475091	2.15942e-05	0.999417	0.000583063	8.80925e-05
1500 - 1500	46853.7	13.0008	83.008	0.000183131	46949.7	0.997955	0.000276909	0.00176802	3.90058e-09	0.00204493	0.000902429
1501 - 1501	18.0011	2.00052	47195.3	1.00004	47216.3	0.000381247	4.23692e-05	0.999555	2.118e-05	0.000444796	0.000228181
1502 - 1502	10.0007	5.00023	46793.1	3.99941e-05	46808.1	0.000213653	0.000106824	0.99968	8.54427e-10	0.000320478	6.261e-05
1503 - 1503	46477.8	3.99943e-05	79.0051	2.00004	46558.8	0.99826	8.59006e-10	0.00169689	4.29573e-05	0.00173985	0.000765586
1504 - 1504	45513.6	10.0005	24.0037	6.39135e-05	45547.6	0.999253	0.000219562	0.000527002	1.40322e-09	0.000746566	0.0010253
1505 - 1505	6.34189e-05	18.0009	2.00014	44631.1	44651.1	1.42032e-09	0.000403146	4.47947e-05	0.999552	0.000447942	0.000222298
1506 - 1506	2.00004	43798.6	3.99942e-05	46.0018	43846.6	4.56144e-05	0.998905	9.12139e-10	0.00104915	0.00109477	0.0011933
1507 - 1507	43383.1	2.00004	8.00032	3.99941e-05	43393.1	0.99977	4.60912e-05	0.000184368	9.21669e-10	0.000230461	0.000230982
1508 - 1508	1.00004	15.0014	1.00004	43142.6	43159.6	2.31708e-05	0.000347579	2.31708e-05	0.999606	0.000393921	7.69287e-05
1509 - 1509	1.00006	42340.7	3.00019	66.005	42410.7	2.35805e-05	0.998349	7.07415e-05	0.00155633	0.00165065	0.000461008
1510 - 1510	42072.6	1.00014	32.003	3.99942e-05	42105.6	0.999216	2.37531e-05	0.000760065	9.49855e-10	0.000783819	0.00020165
1511 - 1511	19.0018	2.0002	41247.3	9.9306e-05	41268.3	0.000460444	4.84681e-05	0.999491	2.40635e-09	0.000508915	0.000218253
1512 - 1512	2.00007	40107.7	1.0002	85.0074	40195.7	4.97582e-05	0.997811	2.48832e-05	0.00211484	0.00218948	0.000339536
1513 - 1513	39154.4	3.99942e-05	35.0016	0.000100698	39189.4	0.999107	1.02053e-09	0.000893139	2.56952e-09	0.000893143	0.00084792
1514 - 1514	8.00015	17.0012	1.00007	38315.2	38341.2	0.000208657	0.000443419	2.60834e-05	0.999322	0.000678159	0.000474116
1515 - 1515	6.00021	24.0036	3.99942e-05	37705.6	37735.6	0.000159006	0.000636099	1.05985e-09	0.999205	0.000795106	0.000731681
1516 - 1516	13.0005	27.0022	1.00004	36962.4	37003.4	0.000351333	0.000729721	2.70256e-05	0.998892	0.00110808	0.000595655
1517 - 1517	1.00015	36105.7	6.56807e-05	76.0058	36182.7	2.76417e-05	0.997872	1.81525e-09	0.00210061	0.00212826	0.00105325
1518 - 1518	2.00004	34790.6	1.00037	26.0042	34819.6	5.744e-05	0.999167	2.87301e-05	0.000746825	0.000832995	0.000955103
1519 - 1519	2.00016	9.00082	2.00007	33430.8	33443.8	5.98065e-05	0.000269133	5.98038e-05	0.999611	0.000388743	7.97793e-05
1520 - 1520	33169.4	2.0003	65.0029	0.000107006	33236.4	0.997984	6.0184e-05	0.00195577	3.21953e-09	0.00201596	0.00222553
1521 - 1521	21.0011	1.00022	32913.9	6.72221e-05	32935.9	0.000637634	3.03688e-05	0.999332	2.04099e-09	0.000668005	0.000534482
1522 - 1522	28.0014	2.00011	32118.2	3.99941e-05	32148.2	0.000871009	6.22152e-05	0.999067	1.24405e-09	0.000933226	0.000938306
1523 - 1523	31640.7	3.99943e-05	25.0037	2.00004	31667.7	0.999147	1.26293e-09	0.000789565	6.31571e-05	0.000852723	0.000445732
1524 - 1524	30910.7	6.85165e-05	57.0068	1.00007	30968.7	0.998127	2.21244e-09	0.00184079	3.22929e-05	0.00187308	7.25437e-05
1525 - 1525	3.9994e-05	6.00062	1.00004	30673	30680	1.30359e-09	0.000195588	3.25958e-05	0.999772	0.000228185	5.4747e-05
1526 - 1526	29871.4	1.00004	2.00024	6.8208e-05	29874.4	0.9999	3.34748e-05	6.69548e-05	2.28316e-09	0.000100432	0.000115705
1527 - 1527	24454	152.016	556.022	3669.49	28831.5	0.848169	0.00527256	0.0192852	0.127274	0.151831	0.0275814
1528 - 1528	24609.7	2.00012	218.037	4.00004	24833.7	0.990979	8.05403e-05	0.00877989	0.000161073	0.0090215	0.00244497
1529 - 1529	3.9994e-05	24394.7	3.00004	1.00061	24398.7	1.63918e-09	0.999836	0.000122959	4.10108e-05	0.000163971	0.000395149
1530 - 1530	24058.6	1.00018	36.0052	10.0032	24105.6	0.99805	4.14916e-05	0.00149365	0.000414976	0.00195011	0.00100662
1531 - 1531	14.0015	54.0207	23868.7	0.000116117	23936.7	0.000584938	0.00225681	0.997158	4.851e-09	0.00284176	0.00672127
1532 - 1532	3030.8	36.0039	19633.6	548.079	23248.5	0.130366	0.00154866	0.844511	0.0235748	0.155489	0.203141
1533 - 1533	19764.3	358.058	83.2552	53.0027	20258.6	0.9756	0.0176744	0.00410963	0.00261631	0.0244003	0.134815
1534 - 1534	1.00898	19763.3	7.41252e-05	17.2499	19781.5	5.10059e-05	0.999077	3.74719e-09	0.00087202	0.00092303	0.144174
1535 - 1535	21.2511	42.0064	19678.3	2.00486	19743.5	0.00107636	0.0021276	0.996694	0.000101545	0.00330551	0.142043
1536 - 1536	15.2486	3.00055	19561.3	0.00573822	19579.5	0.000778804	0.000153249	0.999068	2.93072e-07	0.000932346	0.142189
1537 - 1537	19504.4	1.00012	27.0006	5.00112	19537.4	0.998311	5.11903e-05	0.00138199	0.000255977	0.00168916	0.00230415
1538 - 1538	7.38498e-05	19436.3	7.58989e-05	23.003	19459.3	3.7951e-09	0.998818	3.9004e-09	0.00118211	0.00118212	0.000512631
1539 - 1539	13.0007	1.00004	19134.6	1.00004	19149.6	0.000678904	5.22226e-05	0.999217	5.22226e-05	0.000783349	0.000936248
1540 - 1540	18914.2	7.0003	38.0032	2.00004	18961.2	0.997521	0.00036919	0.00200426	0.000105481	0.00247893	0.00278531
1541 - 1541	1.00004	1.00139	5.00013	18522.7	18529.7	5.39695e-05	5.40426e-05	0.000269844	0.999622	0.000377856	0.00091691
1542 - 1542	18350.5	11.0026	38.0062	12.0028	18411.5	0.996686	0.000597593	0.00206426	0.000651922	0.00331378	0.000613325
1543 - 1543	34.0084	3.00093	13.0006	18047.4	18097.4	0.00187918	0.000165821	0.000718366	0.997237	0.00276337	0.00134472
1544 - 1544	17661.5	2.0002	35.0085	18.0024	17716.5	0.996895	0.0001129	0.00197603	0.00101613	0.00310507	0.000844507
1545 - 1545	3.99942e-05	17037.4	3.99942e-05	21.0032	17058.4	2.34454e-09	0.998769	2.34454e-09	0.00123125	0.00123125	0.000605576
1546 - 1546	16628.8	6.00042	7.00192	3.9994e-05	16641.8	0.999219	0.000360564	0.000420743	2.40323e-09	0.000781309	0.000565056
1547 - 1547	15943.6	222.022	9.00104	24.0056	16198.7	0.984256	0.0137062	0.000555666	0.00148195	0.0157438	0.0161603
1548 - 1548	1.00021	15658	3.99941e-05	19.0028	15678.1	6.37971e-05	0.998724	2.55096e-09	0.00121206	0.00127586	0.000610035
1549 - 1549	1.0002	10.0022	7.54799e-05	15034.7	15045.7	6.64774e-05	0.000664788	5.01669e-09	0.999269	0.00073127	0.000358624
1550 - 1550	4.00036	9.00486	3.99941e-05	13998.3	14011.3	0.00028551	0.000642687	2.85443e-09	0.999072	0.0009282	0.00171105
1551 - 1551	13481.6	9.00067	182.018	3.00023	13675.6	0.985813	0.000658156	0.0133097	0.000219386	0.0141873	0.0176518
1552 - 1552	2.00023	378.065	79.0117	13199.6	13658.7	0.000146444	0.0276794	0.00578472	0.966389	0.0336106	0.0256625
1553 - 1553	7.00023	15.0045	0.000146081	13142.1	13164.1	0.000531766	0.00113981	1.10969e-08	0.998328	0.00167158	0.000916165
1554 - 1554	2.00004	12437.6	6.00015	52.014	12497.7	0.000160033	0.995198	0.000480102	0.0041619	0.00480203	0.00186878
1555 - 1555	11445.5	8.00098	66.0716	690.08	12209.7	0.937414	0.000655299	0.00541142	0.0565192	0.0625859	0.0699062
1556 - 1556	1.00052	12467.6	9.00121	182.035	12659.6	7.90326e-05	0.984831	0.000711018	0.0143792	0.0151692	0.0100806
1557 - 1557	11.0066	243.07	1.00124	13347.6	13602.6	0.000809151	0.0178693	7.36059e-05	0.981248	0.0187521	0.00507041
1558 - 1558	1.00004	5.00072	0.000356565	13897.9	13903.9	7.19252e-05	0.000359664	2.5645e-08	0.999568	0.000431614	0.000424091
1559 - 1559	3.0005	5.00008	1.00004	14181.8	14190.8	0.00021144	0.000352347	7.0471e-05	0.999366	0.000634258	0.000709592
1560 - 1560	14103.7	2.00023	10.0021	3.99939e-05	14115.7	0.99915	0.000141703	0.000708582	2.8333e-09	0.000850288	0.000193269
1561 - 1561	3.00014	3.00014	14119	0.000145536	14125	0.0002124	0.0002124	0.999575	1.03034e-08	0.00042481	0.000303216
1562 - 1562	8.08171e-05	13933.5	0.000146956	17.0018	13950.5	5.79314e-09	0.998781	1.05341e-08	0.00121873	0.00121874	0.00098132
1563 - 1563	14304.1	7.87347e-05	18.003	3.99941e-05	14322.1	0.998743	5.49742e-09	0.00125701	2.79247e-09	0.00125702	0.000568545
1564 - 1564	1.00052	0.000227144	14663.8	3.99936e-05	14664.8	6.82262e-05	1.54891e-08	0.999932	2.72719e-09	6.82445e-05	0.000762026
1565 - 1565	3.99939e-05	1.00008	14753.6	3.99939e-05	14754.6	2.7106e-09	6.77806e-05	0.999932	2.7106e-09	6.7786e-05	7.63881e-05
1566 - 1566	14887.5	3.99942e-05	28.0081	9.00066	14924.5	0.99752	2.67977e-09	0.00187665	0.000603081	0.00247974	0.000921929
1567 - 1567	10.0003	3.99937e-05	14897.9	3.99937e-05	14907.9	0.000670807	2.68271e-09	0.999329	2.68271e-09	0.000670812	0.000986236
1568 - 1568	15090.1	3.99937e-05	4.00049	3.99937e-05	15094.1	0.999735	2.64963e-09	0.000265037	2.64963e-09	0.000265042	7.69788e-05
1569 - 1569	15303.1	1.00004	7.00047	3.99937e-05	15311.1	0.999477	6.53148e-05	0.000457216	2.61208e-09	0.000522533	0.000558236
1570 - 1570	15329.2	3.99941e-05	13.0039	0.000135931	15342.2	0.999152	2.6068e-09	0.000847585	8.85992e-09	0.000847597	0.000791198
1571 - 1571	3.99936e-05	15444.8	4.00014	1.00049	15449.8	2.58862e-09	0.999676	0.000258912	6.47575e-05	0.000323672	0.00045951
1572 - 1572	2009.45	25.0036	3.99942e-05	15883	17917.5	0.112151	0.00139549	2.23213e-09	0.886454	0.113546	0.0376457
1573 - 1573	3.99937e-05	18274.1	6.00043	4.00044	18284.1	2.18735e-09	0.999453	0.000328179	0.000218794	0.000546974	0.0002465
1574 - 1574	18439.1	3.99937e-05	4.00008	1.00007	18444.1	0.999729	2.16837e-09	0.000216875	5.42217e-05	0.000271099	0.000401858
1575 - 1575	3.99936e-05	18629.9	1.00008	0.000208853	18630.9	2.14663e-09	0.999946	5.36785e-05	1.12101e-08	5.36918e-05	0.000268341
1576 - 1576	16716.9	1.00004	1.00004	2.00008	16720.9	0.999761	5.98079e-05	5.98079e-05	0.000119616	0.000239232	0.000368991
1577 - 1577	19239.4	3.99939e-05	3.00056	3.99939e-05	19242.4	0.999844	2.07842e-09	0.000155934	2.07842e-09	0.000155939	0.000211638
1578 - 1578	19010.4	3.99938e-05	3.00013	3.99938e-05	19013.4	0.999842	2.10346e-09	0.00015779	2.10346e-09	0.000157794	0.000209369
1579 - 1579	19332.2	7.62475e-05	6.00222	3.99941e-05	19338.2	0.99969	3.94285e-09	0.000310382	2.06814e-09	0.000310388	0.000852419
1580 - 1580	6.00073	7.37797e-05	19359.3	1.00007	19366.3	0.000309854	3.8097e-09	0.999639	5.16399e-05	0.000361498	8.04408e-05
1581 - 1581	19385.1	3.99941e-05	17.0023	0.000122645	19402.1	0.999124	2.06133e-09	0.000876309	6.32123e-09	0.000876318	0.000304069
1582 - 1582	3.99941e-05	19607	7.39199e-05	7.00173	19614	2.03905e-09	0.999643	3.76872e-09	0.000356975	0.000356981	0.000500967
1583 - 1583	13.0002	0.000298825	19377.9	3.99936e-05	19390.9	0.000670429	1.54106e-08	0.99933	2.0625e-09	0.000670446	0.00112556
1584 - 1584	5.00133	1.00013	19273.6	7.42371e-05	19279.6	0.00025941	5.18751e-05	0.999689	3.85055e-09	0.000311289	0.000556861
1585 - 1585	19154.5	3.99942e-05	12.0035	1.00004	19167.5	0.999322	2.08656e-09	0.000626243	5.21736e-05	0.000678419	0.000771544
1586 - 1586	7.42338e-05	19032.1	3.99941e-05	24.0018	19056.1	3.89555e-09	0.99874	2.09876e-09	0.00125954	0.00125954	0.0013292
1587 - 1587	18839.7	2.00013	6.00135	3.9994e-05	18847.7	0.999575	0.00010612	0.000318413	2.12195e-09	0.000424535	0.000384742
1588 - 1588	18825.5	1.00008	11.0009	3.99939e-05	18837.5	0.999363	5.30895e-05	0.000583989	2.1231e-09	0.000637081	0.000493823
1589 - 1589	1.00007	18711.4	1.00013	12.0043	18725.4	5.34074e-05	0.999252	5.34103e-05	0.00064107	0.000747888	0.00124388
1590 - 1590	3.00029	18.0065	1.00004	18672.5	18694.5	0.00016049	0.000963194	5.34937e-05	0.998823	0.00117718	0.00171924
1591 - 1591	7.0007	11.0027	3.00004	18947.1	18968.1	0.000369077	0.000580065	0.000158162	0.998893	0.00110731	0.000604241
1592 - 1592	2.00007	18964.7	7.25048e-05	1.00013	18967.7	0.000105446	0.999842	3.82254e-09	5.2728e-05	0.000158178	0.000133525
1593 - 1593	3.00008	4.00007	18646.8	1.00008	18654.8	0.000160821	0.000214426	0.999571	5.36096e-05	0.000428857	0.000605085
1594 - 1594	11.0015	4.00012	18293.8	3.9994e-05	18308.8	0.000600888	0.000218481	0.999181	2.18441e-09	0.000819371	0.000451237
1595 - 1595	12.0009	3.0003	17823.4	3.99938e-05	17838.4	0.00067276	0.000168194	0.999159	2.24201e-09	0.000840956	0.000632511
1596 - 1596	18112.2	0.00030736	17.0049	3.00058	18132.3	0.998897	1.6951e-08	0.000937828	0.000165483	0.00110333	0.00137382
1597 - 1597	1.00008	18125.3	3.99941e-05	15.0028	18141.3	5.5127e-05	0.999118	2.20459e-09	0.000826999	0.000882128	9.12533e-05
1598 - 1598	3.99938e-05	17586.3	3.99938e-05	2.00044	17588.3	2.27389e-09	0.999886	2.27389e-09	0.000113737	0.000113742	0.000234824
1599 - 1599	17500.1	3.99937e-05	12.0002	3.99937e-05	17512.1	0.999315	2.28377e-09	0.000685251	2.28377e-09	0.000685256	0.00117705
1600 - 1600	17441.7	5.00021	4.00209	4.00043	17454.7	0.999255	0.000286468	0.000229285	0.00022919	0.000744942	0.00109987
1601 - 1601	17437.8	3.9994e-05	6.00141	7.41389e-05	17443.8	0.999656	2.29273e-09	0.000344042	4.25015e-09	0.000344049	0.000388861
1602 - 1602	3.99938e-05	17689.4	7.23457e-05	15.0007	17704.4	2.25898e-09	0.999153	4.08632e-09	0.000847289	0.000847296	0.00108987
1603 - 1603	17512.5	3.99939e-05	9.00094	7.5155e-05	17521.5	0.999486	2.28256e-09	0.000513707	4.28929e-09	0.000513714	0.000286631
1604 - 1604	17646.4	3.99938e-05	12.0009	0.000131158	17658.4	0.99932	2.26486e-09	0.000679615	7.42753e-09	0.000679625	0.000586962
1605 - 1605	17848.6	0.000127114	318.065	1.00008	18167.7	0.982438	6.99672e-09	0.0175072	5.5047e-05	0.0175623	0.000454495
1606 - 1606	20558.4	3.99942e-05	10.0024	3.99942e-05	20568.4	0.999514	1.94444e-09	0.0004863	1.94444e-09	0.000486304	0.000485009
1607 - 1607	3.99948e-05	20802.3	3.99948e-05	4.00004	20806.3	1.92225e-09	0.999808	1.92225e-09	0.000192252	0.000192256	0.000371737
1608 - 1608	21509.6	1.00004	16.0008	7.39986e-05	21526.6	0.99921	4.64559e-05	0.000743301	3.43754e-09	0.00078976	0.000966076
1609 - 1609	6.00058	1.00036	22362.3	7.1196e-05	22369.3	0.000268251	4.47202e-05	0.999687	3.18275e-09	0.000312974	0.000283387
1610 - 1610	7.01179e-05	23364.4	3.99938e-05	8.00035	23372.4	3.00003e-09	0.999658	1.71116e-09	0.0003423	0.000342304	0.000386941
1611 - 1611	24181	3.9994e-05	8.00102	7.11541e-05	24189	0.999669	1.6534e-09	0.000330771	2.94159e-09	0.000330776	9.88871e-05
1612 - 1612	25339.8	7.02658e-05	5.00068	1.00004	25345.8	0.999763	2.77229e-09	0.000197298	3.94559e-05	0.000236757	0.000146352
1613 - 1613	3.00024	1.00007	26087.2	6.99571e-05	26091.2	0.00011499	3.83297e-05	0.999847	2.68125e-09	0.000153323	6.3469e-05
1614 - 1614	26783.5	3.99942e-05	11.002	3.99942e-05	26794.5	0.999589	1.49263e-09	0.000410606	1.49263e-09	0.000410609	0.000353452
1615 - 1615	28073.7	3.9994e-05	1.00031	3.9994e-05	28074.7	0.999964	1.42455e-09	3.56302e-05	1.42455e-09	3.5633e-05	0.000212163
1616 - 1616	1.00004	28588.8	3.9994e-05	6.0004	28595.8	3.49715e-05	0.999755	1.3986e-09	0.000209835	0.000244808	0.000180345
1617 - 1617	8.00177	0.000106915	29563.4	3.99942e-05	29571.4	0.000270592	3.61549e-09	0.999729	1.35246e-09	0.000270597	0.000597835
1618 - 1618	3.99942e-05	30388.4	3.99942e-05	16.0012	30404.4	1.31541e-09	0.999474	1.31541e-09	0.00052628	0.000526283	0.000323349
1619 - 1619	31454.3	3.99941e-05	15.0012	3.00007	31472.3	0.999428	1.27077e-09	0.000476647	9.53241e-05	0.000571973	0.000384818
1620 - 1620	1.00004	31520.3	1.0001	11.0015	31533.3	3.17138e-05	0.999588	3.17158e-05	0.000348883	0.000412313	0.00017711
1621 - 1621	32171.5	1.00007	11.0018	2.00004	32185.5	0.999565	3.1072e-05	0.000341824	6.21411e-05	0.000435037	0.000340586
1622 - 1622	15.0012	4.00056	31874.1	3.99941e-05	31893.1	0.000470357	0.000125436	0.999404	1.254e-09	0.000595795	0.000201432
1623 - 1623	4.00055	26.0032	0.000150193	32441.4	32471.5	0.000123202	0.000800803	4.62539e-09	0.999076	0.00092401	0.00043584
1624 - 1624	0.000101946	12.001	3.00004	33276.1	33291.1	3.06226e-09	0.000360486	9.01153e-05	0.999549	0.000450604	0.00025178
1625 - 1625	2.00035	20.001	1.00004	34238.1	34261.1	5.83857e-05	0.000583781	2.91888e-05	0.999329	0.000671356	0.000568972
1626 - 1626	7.0001	35048.7	6.5395e-05	62.0052	35117.7	0.000199333	0.998035	1.86217e-09	0.00176564	0.00196497	0.00107584
1627 - 1627	35569.5	4.00007	32.0018	2.00006	35607.5	0.998933	0.000112338	0.000898738	5.61698e-05	0.00106725	0.00103367
1628 - 1628	2.0001	26.0013	3.99942e-05	36623.3	36651.3	5.4571e-05	0.000709422	1.09121e-09	0.999236	0.000763994	0.000713087
1629 - 1629	6.00007	21.0018	1.00007	37328.5	37356.5	0.000160616	0.000562199	2.67709e-05	0.99925	0.000749587	0.000394891
1630 - 1630	38186.7	17.0022	76.0058	6.00006	38285.7	0.997414	0.000444088	0.00198523	0.000156718	0.00258603	0.00112459
1631 - 1631	16.0016	4.00032	38743.4	3.99942e-05	38763.4	0.000412803	0.000103199	0.999484	1.03175e-09	0.000516002	0.0001636
1632 - 1632	6.53325e-05	27.0043	3.99943e-05	39366.8	39393.8	1.65845e-09	0.000685496	1.01524e-09	0.999315	0.000685499	0.000953873
1633 - 1633	40656.4	3.99942e-05	11.0009	3.99942e-05	40667.4	0.999729	9.83445e-10	0.000270508	9.83445e-10	0.00027051	4.70236e-05
1634 - 1634	3.99942e-05	41707.5	9.59007e-05	27.0017	41734.5	9.583e-10	0.999353	2.29788e-09	0.000646986	0.000646989	0.000355169
1635 - 1635	6.40184e-05	42530.6	3.99942e-05	20.0019	42550.6	1.50452e-09	0.99953	9.39921e-10	0.000470073	0.000470076	0.000174612
1636 - 1636	1.00009	25.0018	3.99942e-05	43406.6	43432.6	2.30264e-05	0.000575646	9.20835e-10	0.999401	0.000598674	0.000146669
1637 - 1637	1.00004	43723	1.00006	9.00014	43734	2.28664e-05	0.999748	2.28669e-05	0.000205793	0.000251526	0.000343637
1638 - 1638	13.0013	1.00019	44334.4	3.99942e-05	44348.4	0.000293163	2.2553e-05	0.999684	9.01818e-10	0.000315716	0.000263886
1639 - 1639	13.001	2.00079	44965.2	1.00009	44981.2	0.000289031	4.44804e-05	0.999644	2.22336e-05	0.000355745	0.000430322
1640 - 1640	45499.8	3.99943e-05	59.0057	1.00004	45559.8	0.998683	8.77841e-10	0.00129513	2.195e-05	0.00131708	0.000416657
1641 - 1641	2.00013	18.001	6.27143e-05	46214.3	46234.3	4.32608e-05	0.000389344	1.35645e-09	0.999567	0.000432606	0.000142487
1642 - 1642	47012.6	3.99942e-05	21.0014	2.00004	47035.6	0.999511	8.50297e-10	0.0004465	4.25218e-05	0.000489022	0.000185971
1643 - 1643	1.00004	47660.8	1.00004	48.0025	47710.8	2.09605e-05	0.998952	2.09605e-05	0.00100611	0.00104803	0.000745146
1644 - 1644	48098.4	1.00013	8.0011	3.00004	48110.4	0.999751	2.07882e-05	0.000166307	6.23574e-05	0.000249453	0.000353214
1645 - 1645	49162.7	2.00006	47.0039	3.00049	49214.7	0.998943	4.06396e-05	0.000955079	6.09675e-05	0.00105669	0.00035761
1646 - 1646	16.0008	1.00041	49321.2	1.00004	49339.2	0.000324302	2.02762e-05	0.999635	2.02687e-05	0.000364847	0.00021467
1647 - 1647	49582.8	3.99943e-05	109.008	1.00004	49692.8	0.997786	8.0483e-10	0.00219364	2.01244e-05	0.00221376	0.000209549
1648 - 1648	0.000125766	15.0005	3.99941e-05	50272	50287	2.50096e-09	0.000298297	7.95315e-10	0.999702	0.0002983	0.000280289
1649 - 1649	50755.8	3.00004	46.0041	1.00004	50805.8	0.999016	5.90492e-05	0.000905489	1.96836e-05	0.000984222	0.000353833
1650 - 1650	51063.7	1.00028	91.0076	4.00034	51159.7	0.998123	1.9552e-05	0.00177889	7.81933e-05	0.00187664	0.000674214
1651 - 1651	9.00064	4.00028	51209.1	6.16949e-05	51222.1	0.000175718	7.80968e-05	0.999746	1.20446e-09	0.000253816	0.000132764
1652 - 1652	18.0024	2.00022	51244.5	9.12504e-05	51264.5	0.000351166	3.90176e-05	0.99961	1.77999e-09	0.000390185	0.000725986
1653 - 1653	52041.8	2.00004	67.006	1.00017	52111.8	0.998657	3.83798e-05	0.00128581	1.91928e-05	0.00134339	0.000669966
1654 - 1654	0.000272818	15.001	6.13599e-05	53010.2	53025.2	5.14507e-09	0.000282902	1.15718e-09	0.999717	0.000282909	0.000233097
1655 - 1655	2.00009	9.00148	3.99942e-05	54048.6	54059.6	3.69979e-05	0.00016651	7.39818e-10	0.999796	0.000203509	0.000519059
1656 - 1656	54056.7	1.00006	27.0029	1.00013	54085.7	0.999464	1.84903e-05	0.000499262	1.84916e-05	0.000536244	0.000622763
1657 - 1657	54128.5	1.00004	12.0013	9.13382e-05	54141.5	0.99976	1.84709e-05	0.000221665	1.68703e-09	0.000240138	0.000348127
1658 - 1658	53573.7	3.00013	48.0029	3.00006	53627.7	0.998993	5.59436e-05	0.000895115	5.59424e-05	0.001007	0.000304705
1659 - 1659	209.014	6.00035	52798.8	3.99943e-05	53013.8	0.00394263	0.000113185	0.995944	7.54413e-10	0.00405582	0.000633031
1660 - 1660	21.001	3.00028	52352.3	3.99941e-05	52376.3	0.000400964	5.72832e-05	0.999542	7.63592e-10	0.000458248	0.000194636
1661 - 1661	51855.8	3.99943e-05	44.0024	3.99943e-05	51899.8	0.999152	7.70606e-10	0.000847835	7.70606e-10	0.000847837	0.000392248
1662 - 1662	50818.8	1.00004	77.0042	1.00006	50897.8	0.998448	1.9648e-05	0.00151292	1.96485e-05	0.00155222	0.000827249
1663 - 1663	6.28296e-05	28.0022	9.34884e-05	49935.6	49963.6	1.25751e-09	0.000560452	1.87113e-09	0.99944	0.000560455	0.000189256
1664 - 1664	3.00077	28.0021	6.30471e-05	49380.5	49411.5	6.07301e-05	0.000566712	1.27596e-09	0.999373	0.000627444	0.000419563
1665 - 1665	1.00053	12.0005	6.34467e-05	48635	48648	2.05668e-05	0.000246681	1.3042e-09	0.999733	0.000267249	0.000354719
1666 - 1666	0.000180418	48084.4	4.00004	23.0014	48111.4	3.75001e-09	0.999439	8.31412e-05	0.000478086	0.000561231	0.000275965
1667 - 1667	9.53184e-05	47731.5	3.99942e-05	21.0016	47752.5	1.99609e-09	0.99956	8.37531e-10	0.000439801	0.000439804	0.000106229
1668 - 1668	6.34071e-05	47242.2	1.00004	3.0001	47246.2	1.34206e-09	0.999915	2.11666e-05	6.34992e-05	8.46671e-05	8.40462e-05
1669 - 1669	54583.5	3.99942e-05	69.0001	1.00006	54653.5	0.998719	7.31777e-10	0.0012625	1.82982e-05	0.0012808	0.00247732
1670 - 1670	7.00037	2.00016	55735.9	6.06903e-05	55744.9	0.000125579	3.58806e-05	0.999839	1.08871e-09	0.00016146	7.78229e-05
1671 - 1671	56050.7	0.00011901	67.0046	1.00006	56118.8	0.998788	2.12067e-09	0.00119398	1.78204e-05	0.0012118	0.000123735
1672 - 1672	7.00114	1.00085	57120.5	1.00006	57129.5	0.000122549	1.75189e-05	0.999842	1.75051e-05	0.000157573	0.000860195
1673 - 1673	57930.8	1.00006	84.0041	2.00004	58017.8	0.9985	1.72371e-05	0.0014479	3.44729e-05	0.00149961	0.000798863
1674 - 1674	0.000152894	98.0013	3.99942e-05	58701.5	58799.5	2.60025e-09	0.0016667	6.80179e-10	0.998333	0.00166671	0.00258587
1675 - 1675	9.0002	58893.5	6.00006	29.0016	58937.5	0.000152707	0.999253	0.000101804	0.000492074	0.000746585	0.00043937
1676 - 1676	59756.7	3.99942e-05	30.001	5.00004	59791.7	0.999415	6.68893e-10	0.000501759	8.36244e-05	0.000585384	0.000592414
1677 - 1677	1.00015	60006.7	1.00015	90.0052	60098.7	1.66419e-05	0.998469	1.66418e-05	0.00149762	0.00153091	0.000211545
1678 - 1678	14.0009	1.00006	60001.5	5.97459e-05	60016.5	0.000233284	1.66631e-05	0.99975	9.95492e-10	0.000249948	6.85613e-05
1679 - 1679	1.00004	59931.8	1.00004	67.0041	60000.8	1.66671e-05	0.99885	1.66671e-05	0.00111672	0.00115005	0.000111184
1680 - 1680	60537.7	3.00019	54.003	5.94841e-05	60594.7	0.999059	4.95125e-05	0.000891217	9.81671e-10	0.000940731	0.000139757
1681 - 1681	15.0013	7.00046	61032.5	3.99942e-05	61054.5	0.000245704	0.000114659	0.99964	6.55057e-10	0.000360363	0.000306178
1682 - 1682	61049.7	8.44848e-05	106.004	1.00015	61156.7	0.99825	1.38145e-09	0.00173332	1.63539e-05	0.00174968	0.00119529
1683 - 1683	2.00024	38.0025	8.42062e-05	60758.6	60798.6	3.28994e-05	0.000625055	1.385e-09	0.999342	0.000657955	0.000218064
1684 - 1684	11.0003	40.0025	3.99943e-05	60875.7	60926.7	0.00018055	0.000656567	6.56433e-10	0.999163	0.000837118	0.000179247
1685 - 1685	24.002	8.00028	60904.6	1.00015	60937.6	0.000393879	0.000131287	0.999458	1.64127e-05	0.000541579	0.000410688
1686 - 1686	60790.5	3.99942e-05	19.0009	0.000114136	60809.5	0.999688	6.57697e-10	0.000312466	1.87695e-09	0.000312469	0.00010843
1687 - 1687	1.00004	61636.7	1.00004	18.0015	61656.7	1.62195e-05	0.999676	1.62195e-05	0.000291963	0.000324402	0.000201036
1688 - 1688	3.00008	60045.5	3.99942e-05	13.001	60061.5	4.99501e-05	0.999734	6.65887e-10	0.000216461	0.000266412	0.000139099
1689 - 1689	7.00023	8.00039	3.00006	60500.1	60518.1	0.000115672	0.000132198	4.95729e-05	0.999703	0.000297443	0.000152327
1690 - 1690	2.00006	60941.7	8.34121e-05	18.0017	60961.7	3.28085e-05	0.999672	1.36827e-09	0.000295296	0.000328106	0.000406036
1691 - 1691	61162.3	7.00006	59.0004	7.00057	61235.3	0.998808	0.000114314	0.000963504	0.000114322	0.00119214	0.0018516
1692 - 1692	2.00006	61613.7	2.00006	29.0017	61646.7	3.24439e-05	0.999465	3.24439e-05	0.00047045	0.000535337	0.000108882
1693 - 1693	61756.9	3.99943e-05	16.0001	3.99943e-05	61772.9	0.999741	6.47441e-10	0.000259015	6.47441e-10	0.000259016	0.000460363
1694 - 1694	62042.1	1.00006	9.00023	8.2667e-05	62052.1	0.999839	1.61164e-05	0.000145043	1.33222e-09	0.000161161	0.000141921
1695 - 1695	61888	3.99946e-05	1.00006	3.00004	61892	0.999935	6.46199e-10	1.61581e-05	4.84722e-05	6.46309e-05	8.97362e-05
1696 - 1696	62053.3	1.00004	7.00055	0.000111713	62061.3	0.999871	1.61137e-05	0.000112801	1.80005e-09	0.000128916	0.000170934
1697 - 1697	1.00011	15.0006	3.99942e-05	62204.4	62220.4	1.60737e-05	0.000241088	6.42782e-10	0.999743	0.000257163	0.00012
1698 - 1698	1.00004	62328.8	3.99943e-05	69.0045	62398.8	1.60266e-05	0.998878	6.40946e-10	0.00110586	0.00112189	0.00015354
1699 - 1699	1.00008	15.0016	5.85776e-05	62531.7	62547.7	1.59891e-05	0.000239843	9.36528e-10	0.999744	0.000255833	0.000451421
1700 - 1700	2.00004	62592.8	1.00004	31.0019	62626.8	3.19359e-05	0.999457	1.59682e-05	0.000495026	0.00054293	5.35911e-05
1701 - 1701	62294.7	3.99943e-05	21.0015	5.90033e-05	62315.7	0.999663	6.41801e-10	0.000337017	9.46845e-10	0.000337019	0.000160822
1702 - 1702	62150.7	4.00018	43.0024	2.00008	62199.7	0.999212	6.4312e-05	0.000691361	3.21558e-05	0.000787829	0.000117602
1703 - 1703	7.00068	1.00015	60967.4	3.99942e-05	60975.4	0.000114812	1.64025e-05	0.999869	6.55907e-10	0.000131215	0.000255235
1704 - 1704	60196.8	3.99943e-05	92.0065	0.000113429	60288.8	0.998474	6.63378e-10	0.0015261	1.88142e-09	0.0015261	0.000467582
1705 - 1705	29.0019	2.00019	58907.6	3.99942e-05	58938.6	0.00049207	3.39368e-05	0.999474	6.78574e-10	0.000526007	0.000135048
1706 - 1706	6.00024	46.0022	3.99942e-05	58023.7	58075.7	0.000103318	0.000792109	6.88658e-10	0.999105	0.000895427	0.0004398
1707 - 1707	4.00059	64.0047	3.99943e-05	58109.7	58177.7	6.87649e-05	0.00110016	6.8745e-10	0.998831	0.00116892	0.000483503
1708 - 1708	39.0036	3.00101	57445.7	1.00004	57488.7	0.000678456	5.22016e-05	0.999252	1.73954e-05	0.000748053	0.000989212
1709 - 1709	56629.7	1.00012	77.0031	1.00009	56708.7	0.998607	1.76361e-05	0.00135787	1.76355e-05	0.00139314	0.00105898
1710 - 1710	29.0034	1.00042	55822.7	5.98717e-05	55852.7	0.000519284	1.79117e-05	0.999463	1.07196e-09	0.000537197	0.001027
1711 - 1711	5.00012	25.0022	6.05199e-05	55073.7	55103.7	9.07403e-05	0.000453731	1.09829e-09	0.999456	0.000544472	0.000344275
1712 - 1712	54863.6	3.00009	30.0016	1.00009	54897.6	0.999381	5.46488e-05	0.000546502	1.82173e-05	0.000619368	0.000231902
1713 - 1713	54405.8	7.00009	117.008	5.00016	54534.8	0.997634	0.00012836	0.00214557	9.16875e-05	0.00236562	0.000310636
1714 - 1714	24.0014	6.00057	52934.5	3.99942e-05	52964.5	0.00045316	0.000113294	0.999434	7.55113e-10	0.000566455	0.000121185
1715 - 1715	1.00012	27.0018	3.99942e-05	51908.6	51936.6	1.92566e-05	0.0005199	7.70058e-10	0.999461	0.000539157	5.11559e-05
1716 - 1716	3.00021	51691.7	4.00021	98.0063	51796.7	5.79228e-05	0.997973	7.7229e-05	0.00189213	0.00202728	0.000458024
1717 - 1717	3.00021	50421.7	1.00006	52.0041	50477.7	5.94364e-05	0.998891	1.98119e-05	0.00103024	0.00110949	0.000163336
1718 - 1718	8.93518e-05	17.0006	3.99941e-05	49642.2	49659.2	1.7993e-09	0.000342345	8.05371e-10	0.999658	0.000342348	0.000306552
1719 - 1719	48389.8	6.16217e-05	104.007	3.00009	48496.8	0.997794	1.27063e-09	0.00214463	6.18616e-05	0.00220649	0.000402398
1720 - 1720	0.000128777	11.0014	3.99942e-05	47336.5	47347.5	2.71984e-09	0.000232355	8.44695e-10	0.999768	0.000232358	0.000441474
1721 - 1721	46115.4	26.0001	18.0014	6.28809e-05	46159.4	0.999047	0.000563267	0.000389982	1.36225e-09	0.00095325	0.00107322
1722 - 1722	45030.8	3.00009	58.0047	1.00004	45092.8	0.998625	6.65316e-05	0.00128634	2.21774e-05	0.00137505	0.000164226
1723 - 1723	10.0014	5.00018	43306.3	6.2711e-05	43321.3	0.000230864	0.000115421	0.999654	1.44758e-09	0.000346287	0.00038471
1724 - 1724	41404.7	1.00013	240.007	3.00018	41648.7	0.994141	2.40136e-05	0.00576265	7.20354e-05	0.0058587	0.00791446
1725 - 1725	21.0018	4.00092	40695.5	3.99942e-05	40720.5	0.000515754	9.82533e-05	0.999386	9.82164e-10	0.000614009	0.000354738
1726 - 1726	25.001	2.00019	39022.1	6.44521e-05	39049.1	0.000640245	5.12224e-05	0.999309	1.65054e-09	0.000691469	0.000647678
1727 - 1727	3.99943e-05	38243.8	3.99943e-05	18.0033	38261.8	1.04528e-09	0.999529	1.04528e-09	0.00047053	0.000470532	0.000865413
1728 - 1728	37595.4	10.0003	12.0017	3.99942e-05	37617.4	0.999415	0.000265841	0.000319046	1.06318e-09	0.000584889	0.000381768
1729 - 1729	29832.7	2.00039	3512.03	0.000105534	33346.7	0.894621	5.99875e-05	0.105319	3.16474e-09	0.105379	0.192299
1730 - 1730	32405.5	1.00016	4.00061	3.00022	32413.5	0.999753	3.08563e-05	0.000123424	9.2561e-05	0.000246842	0.000311339
1731 - 1731	31636.5	1.00007	27.0037	4.00023	31668.5	0.998989	3.15792e-05	0.000852699	0.000126316	0.00101059	0.000398059
1732 - 1732	31398.7	8.00148	49.0065	7.01916	31462.7	0.997965	0.000254316	0.0015576	0.000223094	0.00203501	0.0104167
1733 - 1733	31001.7	2.00031	67.01	21.0204	31091.8	0.997104	6.43357e-05	0.00215523	0.000676075	0.00289564	0.0105435
1734 - 1734	4.00016	28114.1	34.0005	9.00185	28161.1	0.000142046	0.998331	0.00120736	0.000319656	0.00166906	0.002258
1735 - 1735	6.00004	27453.8	3.9994e-05	196.001	27655.8	0.000216954	0.992696	1.44613e-09	0.00708713	0.00730408	0.0142086
1736 - 1736	18.0009	2.00017	27444.7	1.00007	27465.7	0.000655395	7.28241e-05	0.999235	3.64115e-05	0.000764631	0.000683684
1737 - 1737	12.001	2.00126	26552.1	3.99941e-05	26566.1	0.00045174	7.53313e-05	0.999473	1.50546e-09	0.000527073	0.000690999
1738 - 1738	26433.9	2.00011	18.0013	4.00083	26457.9	0.999093	7.55959e-05	0.000680373	0.000151215	0.000907184	0.000572481
1739 - 1739	3.99939e-05	26519.5	3.00017	14.0005	26536.5	1.50713e-09	0.999359	0.000113058	0.000527596	0.000640656	0.000705794
1740 - 1740	3.00024	3.00025	25901.2	3.99938e-05	25907.2	0.000115807	0.000115808	0.999768	1.54373e-09	0.000231616	3.6224e-05
1741 - 1741	25028.7	1.00004	31.0047	6.99369e-05	25060.7	0.998723	3.99048e-05	0.00123718	2.7907e-09	0.00127709	0.000109562
1742 - 1742	2.00035	8.00088	2.00007	24084.6	24096.6	8.3014e-05	0.000332034	8.30023e-05	0.999502	0.00049805	0.0001274
1743 - 1743	23586.3	11.0007	85.0033	4.00007	23686.3	0.995778	0.000464434	0.00358871	0.000168877	0.00422202	0.00598648
1744 - 1744	2.00201	7.06123e-05	23666.3	3.99941e-05	23668.3	8.45862e-05	2.98341e-09	0.999915	1.68978e-09	8.45909e-05	0.00110974
1745 - 1745	22786.3	1.00007	12.0004	3.99938e-05	22799.3	0.99943	4.38642e-05	0.000526349	1.75417e-09	0.000570214	0.000748778
1746 - 1746	22202.3	3.99941e-05	6.00191	3.99941e-05	22208.3	0.99973	1.80086e-09	0.000270255	1.80086e-09	0.000270258	0.000654263
1747 - 1747	21052.7	3.99943e-05	61.0057	3.00004	21116.7	0.996969	1.89396e-09	0.00288898	0.00014207	0.00303105	0.00298199
1748 - 1748	3.99941e-05	9.00205	3.99941e-05	20413.3	20422.3	1.95836e-09	0.000440795	1.95836e-09	0.999559	0.000440799	0.000412532
1749 - 1749	3.00055	16.0002	3.99937e-05	19622.2	19641.2	0.000152768	0.000814625	2.03622e-09	0.999033	0.000967396	0.00145475
1750 - 1750	0.000200278	19197.6	3.00069	6.00149	19206.6	1.04275e-08	0.999531	0.000156232	0.00031247	0.000468712	0.000875607
1751 - 1751	1.0002	18672.5	3.99939e-05	11.0011	18684.5	5.35311e-05	0.999358	2.14048e-09	0.000588781	0.000642315	0.000303172
1752 - 1752	3.00156	3.99941e-05	18025	3.99941e-05	18028	0.000166494	2.21844e-09	0.999834	2.21844e-09	0.000166498	0.000748154
1753 - 1753	7.48156e-05	17530.3	3.99938e-05	5.00071	17535.3	4.26657e-09	0.999715	2.28076e-09	0.000285179	0.000285186	0.000137005
1754 - 1754	3.99938e-05	16804.4	3.99938e-05	5.0006	16809.4	2.37925e-09	0.999703	2.37925e-09	0.000297489	0.000297493	9.09883e-05
1755 - 1755	11.0028	2.00007	16102.2	3.99941e-05	16115.2	0.000682757	0.000124111	0.999193	2.48176e-09	0.000806871	0.000386846
1756 - 1756	14.0045	1.00008	15786.4	0.000128644	15801.4	0.000886285	6.32905e-05	0.99905	8.14135e-09	0.000949584	0.000991342
1757 - 1757	8.00014	15255.6	3.99942e-05	39.0069	15302.6	0.000522797	0.996928	2.61356e-09	0.00254904	0.00307184	0.0021867
1758 - 1758	3.00013	15.0035	7.68438e-05	15204.2	15222.2	0.00019709	0.000985636	5.04815e-09	0.998817	0.00118273	0.000309495
1759 - 1759	1.00021	8.00085	1.00004	15221.2	15231.2	6.56689e-05	0.000525294	6.56575e-05	0.999343	0.000656621	0.000364936
1760 - 1760	14908.1	3.99937e-05	2.00047	3.99937e-05	14910.1	0.999866	2.68232e-09	0.000134169	2.68232e-09	0.000134174	0.000251385
1761 - 1761	14921.5	7.88176e-05	6.00034	3.00014	14930.5	0.999397	5.27896e-09	0.000401884	0.00020094	0.00060283	0.000572099
1762 - 1762	14889.5	3.99935e-05	1.00013	0.00013095	14890.5	0.999933	2.68584e-09	6.71657e-05	8.7942e-09	6.71772e-05	0.000271393
1763 - 1763	14965.3	3.99938e-05	7.00105	0.000135676	14972.4	0.999532	2.67118e-09	0.000467599	9.06177e-09	0.00046761	0.000149445
1764 - 1764	2.0002	20308.5	3.99939e-05	11.0011	20321.5	9.84277e-05	0.99936	1.96806e-09	0.000541353	0.000639782	0.000241701
1765 - 1765	14.0026	5.00004	20000.4	3.99942e-05	20019.4	0.000699453	0.00024976	0.999051	1.99777e-09	0.000949215	0.000475672
1766 - 1766	3.0003	40.0065	2.00007	20196.5	20241.5	0.000148225	0.00197646	9.88105e-05	0.997777	0.00222349	0.000533764
1767 - 1767	23.0039	2.0007	20846.3	7.31972e-05	20871.3	0.00110218	9.58589e-05	0.998802	3.50708e-09	0.00119804	0.000456894
1768 - 1768	21418.5	3.99942e-05	29.0036	3.99942e-05	21447.5	0.998648	1.86475e-09	0.0013523	1.86475e-09	0.00135231	0.000696267
1769 - 1769	21833.6	3.99942e-05	24.0044	7.36977e-05	21857.6	0.998902	1.82976e-09	0.00109822	3.37173e-09	0.00109822	0.000322875
1770 - 1770	0.00012621	13.0014	0.000122539	22288.7	22301.7	5.65922e-09	0.000582978	5.49461e-09	0.999417	0.000582989	0.000185005
1771 - 1771	4.00012	16.0005	1.00012	22808.1	22829.1	0.000175221	0.000700884	4.38092e-05	0.99908	0.000919914	0.00113477
1772 - 1772	1.00018	15.0005	3.99938e-05	23665.2	23681.2	4.22351e-05	0.000633434	1.68884e-09	0.999324	0.000675671	0.000821429
1773 - 1773	24261.2	3.00019	31.0027	7.24438e-05	24295.2	0.9986	0.000123489	0.00127608	2.98181e-09	0.00139957	0.00104015
1774 - 1774	3.00018	2.00048	24841.3	3.99938e-05	24846.3	0.00012075	8.05142e-05	0.999799	1.60965e-09	0.000201265	0.000294158
1775 - 1775	25715.4	1.00004	14.0021	3.99942e-05	25730.4	0.999417	3.8866e-05	0.000544186	1.55435e-09	0.000583053	0.000178614
1776 - 1776	0.000115077	26613.2	14.0001	52.0021	26679.2	4.31336e-09	0.997526	0.000524756	0.00194916	0.00247392	0.00362223
1777 - 1777	1.00004	27332.6	2.00011	10.0007	27345.6	3.65704e-05	0.999525	7.3142e-05	0.000365715	0.000475427	0.00029614
1778 - 1778	2.00083	0.000114367	27938.6	6.86426e-05	27940.6	7.16099e-05	4.09321e-09	0.999928	2.45673e-09	7.16165e-05	0.000623762
1779 - 1779	3.99941e-05	28391.1	0.000113379	13.0014	28404.1	1.40804e-09	0.999542	3.99165e-09	0.000457731	0.000457736	0.00010977
1780 - 1780	28959.8	3.9994e-05	9.00056	3.9994e-05	28968.8	0.999689	1.38059e-09	0.000310698	1.38059e-09	0.000310701	0.000224787
1781 - 1781	29206.3	1.00007	40.0021	1.00007	29248.3	0.998564	3.41924e-05	0.00136767	3.41923e-05	0.00143606	0.00153563
1782 - 1782	11.0003	0.000111446	28770.2	6.97882e-05	28781.2	0.000382206	3.87217e-09	0.999618	2.42479e-09	0.000382212	0.000459393
1783 - 1783	28445.7	3.99943e-05	66.0061	0.000114205	28511.7	0.997685	1.40273e-09	0.00231505	4.00554e-09	0.00231506	0.00132057
1784 - 1784	0.0001634	5.00053	3.99939e-05	30343.5	30348.5	5.38413e-09	0.00016477	1.31782e-09	0.999835	0.000164777	0.000249442
1785 - 1785	8.0009	31070.9	3.9994e-05	8.00052	31086.9	0.000257372	0.999485	1.28652e-09	0.00025736	0.000514734	0.000153656
1786 - 1786	31361.3	0.000107509	3.00023	3.99938e-05	31364.3	0.999904	3.42774e-09	9.56574e-05	1.27514e-09	9.56621e-05	0.000135278
1787 - 1787	3.99939e-05	32024.5	6.83869e-05	2.00016	32026.5	1.24878e-09	0.999938	2.13532e-09	6.24533e-05	6.24567e-05	9.28628e-05
1788 - 1788	3.9994e-05	32322.7	1.00004	64.0003	32387.7	1.23485e-09	0.997993	3.08771e-05	0.00197607	0.00200694	0.00375946
1789 - 1789	3.99941e-05	33040.3	3.99941e-05	62.0012	33102.3	1.2082e-09	0.998127	1.2082e-09	0.00187302	0.00187302	0.00304551
1790 - 1790	1.00004	33789.2	3.99941e-05	1.00011	33791.2	2.95947e-05	0.999941	1.18357e-09	2.95966e-05	5.91925e-05	3.39694e-05
1791 - 1791	34382.7	3.99939e-05	6.7969e-05	0.000104773	34382.7	1	1.1632e-09	1.97684e-09	3.04725e-09	6.18729e-09	0.000159569
1792 - 1792	34961	3.99943e-05	6.80922e-05	1.00004	34962	0.999971	1.14394e-09	1.9476e-09	2.86036e-05	2.86067e-05	5.35145e-05
1793 - 1793	35060.8	0.000104224	6.00083	0.000105155	35066.8	0.999829	2.97217e-09	0.000171126	2.99871e-09	0.000171132	0.000402097
1794 - 1794	35663.8	1.00011	85.0103	3.99943e-05	35749.8	0.997594	2.79752e-05	0.00237793	1.11873e-09	0.0024059	0.000737979
1795 - 1795	12.0017	2.0001	36220.4	3.99942e-05	36234.4	0.000331224	5.51991e-05	0.999614	1.10376e-09	0.000386424	0.00036658
1796 - 1796	0.000102193	17.0013	3.99941e-05	36988.3	37005.3	2.76157e-09	0.000459429	1.08077e-09	0.999541	0.000459433	0.000130715
1797 - 1797	38173.7	3.99939e-05	3.00028	6.56903e-05	38176.7	0.999921	1.0476e-09	7.85893e-05	1.72069e-09	7.85921e-05	0.000130138
1798 - 1798	1.00004	38724.8	2.0002	16.0006	38743.8	2.58116e-05	0.99951	5.16264e-05	0.000412985	0.000490423	0.000397986
1799 - 1799	1.00027	38644.5	1.00007	51.0026	38697.5	2.58486e-05	0.99863	2.58432e-05	0.00131798	0.00136967	0.00114507
1800 - 1800	13.0017	6.0001	38995.3	1.00015	39015.3	0.000333247	0.000153789	0.999487	2.56347e-05	0.00051267	0.000425579
1801 - 1801	28.0011	5.00028	39282	0.000100791	39315	0.000712224	0.000127185	0.999161	2.56367e-09	0.000839412	0.00076334
1802 - 1802	23.0021	6.00035	39322.4	3.99942e-05	39351.4	0.00058453	0.000152481	0.999263	1.01633e-09	0.000737012	9.74955e-05
1803 - 1803	39593.8	1.00007	115.012	1.00004	39710.8	0.997053	2.51837e-05	0.00289624	2.51831e-05	0.00294661	0.00062512
1804 - 1804	5.0002	23.0023	2.00027	39924.3	39954.3	0.000125148	0.000575714	5.00639e-05	0.999249	0.000750926	0.000282635
1805 - 1805	5.00015	46.002	1.0001	40248.4	40300.4	0.000124072	0.00114148	2.48162e-05	0.99871	0.00129037	0.00124878
1806 - 1806	39862.6	46.0003	281.007	5.00034	40194.6	0.99174	0.00114444	0.00699115	0.000124403	0.00825999	0.0124112
1807 - 1807	6.00063	3.00027	40176.7	0.000146083	40185.7	0.000149323	7.46601e-05	0.999776	3.63519e-09	0.000223986	0.000328493
1808 - 1808	6.00108	4.0001	39870	5.00015	39885	0.000150459	0.000100291	0.999624	0.000125364	0.000376114	0.000412585
1809 - 1809	39888.7	1.00015	79.0066	1.00004	39969.7	0.997973	2.50226e-05	0.00197666	2.50199e-05	0.0020267	0.000459689
1810 - 1810	49.001	5.00007	39667.1	0.000102542	39721.1	0.00123363	0.000125879	0.99864	2.58156e-09	0.00135951	0.00204112
1811 - 1811	6.00197	62.0045	0.000102381	39175.6	39243.6	0.000152941	0.00157999	2.60886e-09	0.998267	0.00173293	0.000830637
1812 - 1812	44.0052	11.0009	38991.6	6.5436e-05	39046.6	0.00112699	0.000281737	0.998591	1.67584e-09	0.00140873	0.000660188
1813 - 1813	38540.6	3.00021	89.0069	12.0005	38644.6	0.997309	7.76358e-05	0.00230321	0.000310536	0.00269139	0.00118256
1814 - 1814	1.0001	20.0012	3.99941e-05	38376.3	38397.3	2.60462e-05	0.000520903	1.04159e-09	0.999453	0.00054695	0.000278606
1815 - 1815	38672.4	1.00004	34.002	2.00021	38709.4	0.999044	2.58345e-05	0.000878391	5.16724e-05	0.000955898	0.000611735
1816 - 1816	2.00021	10.0018	1.00007	38418.3	38431.3	5.20464e-05	0.000260251	2.60222e-05	0.999662	0.000338319	0.000582241
1817 - 1817	1.00007	38156.5	6.63169e-05	9.00205	38166.5	2.62028e-05	0.999738	1.73757e-09	0.000235863	0.000262067	0.000745025
1818 - 1818	37788.5	1.00004	42.0023	1.00015	37832.5	0.998837	2.64334e-05	0.00111022	2.64363e-05	0.00116309	0.00092112
1819 - 1819	12.0003	3.00028	37585.5	3.99939e-05	37600.5	0.000319152	7.97935e-05	0.999601	1.06365e-09	0.000398947	0.000411752
1820 - 1820	37065	3.9994e-05	6.0008	0.000104821	37071	0.999838	1.07885e-09	0.000161873	2.82758e-09	0.000161877	0.000311232
1821 - 1821	36705.6	6.69592e-05	32.0036	12.0001	36749.6	0.998803	1.82204e-09	0.000870856	0.000326536	0.00119739	0.000616921
1822 - 1822	4.00039	1.00022	35953.5	3.99939e-05	35958.5	0.00011125	2.78159e-05	0.999861	1.11222e-09	0.000139067	0.000234363
1823 - 1823	35425.2	3.99941e-05	1.00084	3.99941e-05	35426.2	0.999972	1.12894e-09	2.82514e-05	1.12894e-09	2.82537e-05	0.000526702
1824 - 1824	35136.4	1.00004	20.0013	3.99942e-05	35157.4	0.999403	2.84447e-05	0.000568907	1.13758e-09	0.000597353	0.000420196
1825 - 1825	34268.1	6.77714e-05	18.001	1.00004	34287.1	0.999446	1.97659e-09	0.000525008	2.91667e-05	0.000554176	0.000443763
1826 - 1826	3.99939e-05	33272.6	1.00007	12.0004	33285.6	1.20154e-09	0.999609	3.00451e-05	0.000360529	0.000390575	0.000413223
1827 - 1827	6.00032	0.000165299	32570.2	6.84799e-05	32576.2	0.000184193	5.07421e-09	0.999816	2.10214e-09	0.0001842	0.000211273
1828 - 1828	31583.6	1.00004	508.002	3.99942e-05	32092.6	0.98414	3.11611e-05	0.0158293	1.24621e-09	0.0158604	0.0303199
1829 - 1829	3.99941e-05	31498.1	2.00004	21.0009	31521.1	1.2688e-09	0.99927	6.34508e-05	0.00066625	0.000729702	0.000828812
1830 - 1830	5.00161	2.00017	30638.9	1.00024	30646.9	0.000163201	6.5265e-05	0.999739	3.26376e-05	0.000261104	0.00087223
1831 - 1831	30288.7	1.00004	61.0048	1.00007	30351.7	0.997924	3.29484e-05	0.00200993	3.29494e-05	0.00207583	0.00148012
1832 - 1832	1.00011	12.0025	2.00007	29839.3	29854.3	3.34997e-05	0.000402036	6.69943e-05	0.999497	0.00050253	0.00070121
1833 - 1833	29619.6	3.00045	47.0072	1.00007	29670.6	0.998281	0.000101125	0.0015843	3.37057e-05	0.00171913	0.000877578
1834 - 1834	29.0031	1.00011	29075.5	3.99942e-05	29105.5	0.000996483	3.43617e-05	0.998969	1.37411e-09	0.00103085	0.000206028
1835 - 1835	1.00026	35.003	0.000262368	28486.2	28522.2	3.50694e-05	0.00122722	9.19873e-09	0.998738	0.0012623	0.000584724
1836 - 1836	28645.6	2.00007	32.0043	1.00007	28680.6	0.99878	6.97361e-05	0.00111589	3.48693e-05	0.00122049	0.000156905
1837 - 1837	1.00007	28028.6	7.25041e-05	53.0057	28082.6	3.56117e-05	0.998077	2.58181e-09	0.00188749	0.0019231	0.000700872
1838 - 1838	9.0006	3.9994e-05	27560.7	3.9994e-05	27569.7	0.000326467	1.45065e-09	0.999674	1.45065e-09	0.00032647	0.00020677
1839 - 1839	3.99943e-05	26565.7	3.99943e-05	48.006	26613.7	1.50277e-09	0.998196	1.50277e-09	0.00180381	0.00180381	0.000369482
1840 - 1840	1.00037	5.00027	3.99937e-05	25999.1	26005.1	3.84681e-05	0.00019228	1.53792e-09	0.999769	0.00023075	0.000306127
1841 - 1841	29907.7	6.00011	84.0064	1.00004	29998.7	0.996966	0.000200013	0.00280034	3.33361e-05	0.00303369	0.0024965
1842 - 1842	10.0015	1.00004	29924.2	7.097e-05	29935.2	0.000334105	3.34068e-05	0.999632	2.37079e-09	0.000367515	0.000319462
1843 - 1843	17.001	7.00011	29778.7	7.03517e-05	29802.7	0.000570451	0.000234881	0.999195	2.36058e-09	0.000805335	0.000801187
1844 - 1844	15.0012	2.00011	29315.8	0.000117205	29332.8	0.000511413	6.8187e-05	0.99942	3.99571e-09	0.000579604	0.000238521
1845 - 1845	29065.3	1.00012	22.0021	3.99941e-05	29088.3	0.999209	3.43821e-05	0.000756389	1.37492e-09	0.000790773	0.000252354
1846 - 1846	4.00061	2.00007	28654.6	3.99939e-05	28660.6	0.000139586	6.97846e-05	0.999791	1.39543e-09	0.000209372	0.000216309
1847 - 1847	1.00004	27940.5	3.99942e-05	26.0025	27967.5	3.57572e-05	0.999035	1.43002e-09	0.00092974	0.000965499	0.000470462
1848 - 1848	27.0026	4.00018	27971.3	1.00007	28003.3	0.000964265	0.000142847	0.998857	3.57126e-05	0.00114282	0.000556582
1849 - 1849	17.002	4.00104	28254.2	3.99941e-05	28275.2	0.000601304	0.000141504	0.999257	1.41446e-09	0.000742809	0.000433518
1850 - 1850	29.0042	3.00141	28145.5	3.99942e-05	28177.5	0.00102934	0.000106518	0.998864	1.41937e-09	0.00113586	0.000945717
1851 - 1851	40.0064	5.00017	28525.7	3.99942e-05	28570.7	0.00140026	0.000175011	0.998425	1.39984e-09	0.00157528	0.000741417
1852 - 1852	25.0032	2.00017	28738.5	3.99942e-05	28765.5	0.000869209	6.95338e-05	0.999061	1.39035e-09	0.000938744	0.000130469
1853 - 1853	21.0039	1.00007	28566.6	1.00007	28589.6	0.00073467	3.49803e-05	0.999195	3.49803e-05	0.000804631	0.000723373
1854 - 1854	29042.4	3.99942e-05	33.0024	7.12664e-05	29075.4	0.998865	1.37553e-09	0.00113506	2.45109e-09	0.00113507	0.000864637
1855 - 1855	1.00004	17.0012	3.99941e-05	29379.2	29397.2	3.40182e-05	0.000578326	1.36047e-09	0.999388	0.000612346	0.000466552
1856 - 1856	1.00011	36.0039	0.000110077	29839.5	29876.5	3.34749e-05	0.00120509	3.6844e-09	0.998761	0.00123857	0.000188832
1857 - 1857	4.00095	56.0056	1.00007	30299.6	30360.6	0.000131781	0.00184468	3.29397e-05	0.997991	0.0020094	0.00058341
1858 - 1858	39.0047	3.00033	30723.6	1.00004	30766.6	0.00126776	9.7519e-05	0.998602	3.25041e-05	0.00139779	0.000108078
1859 - 1859	34.0042	1.00043	31139.5	7.05323e-05	31174.5	0.00109077	3.20912e-05	0.998877	2.2625e-09	0.00112286	0.000420943
1860 - 1860	4.0009	28.0043	3.99942e-05	32413.6	32445.6	0.000123311	0.000863116	1.23266e-09	0.999014	0.000986428	0.000963652
1861 - 1861	6.85018e-05	16.0018	1.00004	33085.4	33102.4	2.06939e-09	0.000483403	3.02105e-05	0.999486	0.000513616	0.000135314
1862 - 1862	33822.8	3.9994e-05	9.0004	3.9994e-05	33831.8	0.999734	1.18214e-09	0.000266034	1.18214e-09	0.000266036	0.000244142
1863 - 1863	1.00007	34310.6	3.99939e-05	14.0004	34325.6	2.91347e-05	0.999563	1.16513e-09	0.00040787	0.000437006	0.000526812
1864 - 1864	35138.2	3.99941e-05	5.00011	3.99941e-05	35143.2	0.999858	1.13803e-09	0.000142278	1.13803e-09	0.00014228	0.000217963
1865 - 1865	35141.6	6.68707e-05	3.00061	1.00016	35145.6	0.999886	1.90268e-09	8.53764e-05	2.84576e-05	0.000113836	0.0004116
1866 - 1866	35217.7	3.99943e-05	29.004	2.00007	35248.7	0.99912	1.13463e-09	0.00082284	5.67416e-05	0.000879583	0.000556356
1867 - 1867	14.0013	3.00016	35662.2	1.00004	35680.2	0.000392412	8.40847e-05	0.999495	2.80279e-05	0.000504525	0.00010081
1868 - 1868	2.00015	9.00106	6.8676e-05	36000	36011	5.55429e-05	0.000249953	1.90709e-09	0.999695	0.000305498	0.000260856
1869 - 1869	37288.9	3.9994e-05	4.00016	3.9994e-05	37293	0.999893	1.07243e-09	0.000107263	1.07243e-09	0.000107265	0.000108739
1870 - 1870	38244.1	3.99941e-05	20.0008	6.68508e-05	38264.1	0.999477	1.04521e-09	0.000522704	1.74709e-09	0.000522707	0.00054357
1871 - 1871	2.00035	0.000149871	38209.6	3.99939e-05	38211.6	5.23494e-05	3.92213e-09	0.999948	1.04664e-09	5.23543e-05	0.000318834
1872 - 1872	38358.7	3.99943e-05	32.0038	1.00007	38391.7	0.99914	1.04174e-09	0.000833612	2.6049e-05	0.000859662	0.000399681
1873 - 1873	14.0008	2.00004	38475.2	1.00004	38492.2	0.00036373	5.19596e-05	0.999558	2.59803e-05	0.00044167	0.000355722
1874 - 1874	1.00015	38627.3	3.00021	19.0021	38650.3	2.58769e-05	0.999405	7.76245e-05	0.000491643	0.000595144	0.000346967
1875 - 1875	0.000103324	38915.9	0.000278163	18.001	38933.9	2.65384e-09	0.999538	7.1445e-09	0.000462347	0.000462357	0.000261086
1876 - 1876	0.000100607	39351.8	1.00027	10.0008	39362.8	2.55588e-09	0.999721	2.54117e-05	0.000254066	0.00027948	0.000248398
1877 - 1877	1.00015	39716.6	2.00052	6.00035	39725.6	2.51765e-05	0.999773	5.03585e-05	0.000151045	0.00022658	0.000361753
1878 - 1878	26.0016	1.00015	39526.3	3.99942e-05	39553.4	0.00065738	2.5286e-05	0.999317	1.01114e-09	0.000682667	0.000379767
1879 - 1879	52.0058	11.0001	39911.7	3.99943e-05	39974.7	0.00130097	0.000275177	0.998424	1.00049e-09	0.00157615	0.000534124
1880 - 1880	9.00042	27.0024	9.73944e-05	41429.4	41465.4	0.000217058	0.000651203	2.34881e-09	0.999132	0.000868263	0.000189526
1881 - 1881	1.00019	42811.4	1.00014	32.0023	42845.4	2.33442e-05	0.999206	2.3343e-05	0.000746925	0.000793612	0.000142982
1882 - 1882	7.0004	4.00014	43414.8	3.9994e-05	43425.8	0.000161204	9.21144e-05	0.999747	9.20973e-10	0.000253319	0.000120033
1883 - 1883	43200.6	2.00004	11.0015	3.99942e-05	43213.6	0.999699	4.62827e-05	0.000254585	9.25501e-10	0.000300868	0.000355738
1884 - 1884	43846.8	6.46477e-05	69.0085	1.0001	43916.8	0.998406	1.47205e-09	0.00157135	2.27725e-05	0.00159412	0.00140814
1885 - 1885	25.0023	5.0004	44156.5	3.99942e-05	44186.5	0.000565835	0.000113166	0.999321	9.05122e-10	0.000679002	0.000191073
1886 - 1886	3.00039	30.0019	6.4226e-05	44308.4	44341.4	6.76656e-05	0.000676611	1.44844e-09	0.999256	0.000744278	0.000251299
1887 - 1887	45333.6	3.99942e-05	24.002	6.36452e-05	45357.6	0.999471	8.81753e-10	0.000529173	1.40319e-09	0.000529175	0.000115936
1888 - 1888	45861.7	9.55202e-05	18.0025	3.99942e-05	45879.7	0.999608	2.08197e-09	0.000392385	8.71721e-10	0.000392388	0.000655455
1889 - 1889	1.00004	46064.3	1.00004	14.0006	46080.3	2.17021e-05	0.999653	2.17021e-05	0.000303831	0.000347235	0.000269349
1890 - 1890	12.001	3.00014	45852.3	3.99941e-05	45867.3	0.000261646	6.54091e-05	0.999673	8.71954e-10	0.000327056	0.000112928
1891 - 1891	45797.7	8.00045	114.008	5.0003	45924.7	0.997234	0.000174208	0.0024825	0.00010888	0.00276559	0.000699141
1892 - 1892	53.0035	4.00018	45587.7	3.99942e-05	45644.7	0.00116122	8.76375e-05	0.998751	8.76209e-10	0.00124886	0.000515419
1893 - 1893	7.00013	128.005	1.0001	45860.7	45996.7	0.000152188	0.00278292	2.17428e-05	0.997043	0.00295685	0.00293182
1894 - 1894	2.00023	19.0018	3.99942e-05	46838.5	46859.5	4.26857e-05	0.000405507	8.53492e-10	0.999552	0.000448193	0.000305372
1895 - 1895	47263.7	1.00052	62.0048	5.00009	47331.7	0.998563	2.11385e-05	0.00131001	0.00010564	0.00143678	0.000242493
1896 - 1896	47376.6	1.00023	46.0034	4.00006	47427.6	0.998925	2.10896e-05	0.00096997	8.43404e-05	0.0010754	0.000214497
1897 - 1897	45.0004	2.00018	47487.8	6.21844e-05	47534.8	0.000946683	4.20782e-05	0.999011	1.30819e-09	0.000988763	0.00163388
1898 - 1898	3.99943e-05	47714.8	3.99943e-05	49.0043	47763.8	8.37335e-10	0.998974	8.37335e-10	0.00102597	0.00102597	0.000274332
1899 - 1899	48024.6	32.0025	28.0008	2.00004	48086.6	0.998711	0.000665518	0.000582299	4.15925e-05	0.00128941	0.000802873
1900 - 1900	48261.7	2.00018	82.006	1.00009	48346.7	0.998242	4.13715e-05	0.00169621	2.06858e-05	0.00175826	0.000160217
1901 - 1901	3.00009	11.0009	6.31542e-05	48015.3	48029.3	6.24639e-05	0.000229047	1.31491e-09	0.999708	0.000291512	0.000155447
1902 - 1902	48194.3	6.24773e-05	13.0009	1.00006	48208.3	0.99971	1.29599e-09	0.000269682	2.07446e-05	0.000290428	5.95259e-05
1903 - 1903	48564.4	3.99942e-05	4.00066	3.99942e-05	48568.4	0.999918	8.23461e-10	8.23718e-05	8.23461e-10	8.23734e-05	0.000273327
1904 - 1904	48138.6	1.00013	16.0021	2.00006	48157.6	0.999605	2.07679e-05	0.000332287	4.15316e-05	0.000394586	0.000556236
1905 - 1905	4.00013	47726.5	6.26926e-05	11.0016	47741.5	8.37874e-05	0.999686	1.31317e-09	0.000230441	0.00031423	0.000493913
1906 - 1906	4.00044	14.0009	3.00006	47131.2	47152.2	8.4841e-05	0.000296931	6.36251e-05	0.999555	0.000445397	0.000104525
1907 - 1907	4.00029	23.0012	1.00006	46907.3	46935.3	8.523e-05	0.000490063	2.13073e-05	0.999403	0.0005966	0.000237418
1908 - 1908	46366.7	5.00051	92.0051	4.00006	46467.7	0.997826	0.000107613	0.00197998	8.60827e-05	0.00217368	0.00132701
1909 - 1909	58.0031	44.003	45788.7	6.32968e-05	45890.7	0.00126394	0.000958866	0.997777	1.37929e-09	0.00222281	0.00116034
1910 - 1910	5.00023	30.002	3.99942e-05	45039.5	45074.5	0.000110933	0.00066561	8.87291e-10	0.999223	0.000776543	0.000265485
1911 - 1911	4.00018	44563.6	6.33409e-05	48.0027	44615.6	8.96589e-05	0.998834	1.4197e-09	0.00107592	0.00116558	0.000745163
1912 - 1912	44221.2	6.37427e-05	22.0006	3.99941e-05	44243.2	0.999503	1.44074e-09	0.000497266	9.03961e-10	0.000497268	0.000606055
1913 - 1913	3.99941e-05	14.0005	6.29549e-05	43920.1	43934.1	9.10319e-10	0.000318671	1.43294e-09	0.999681	0.000318673	0.000293748
1914 - 1914	3.00018	14.0016	1.00006	43442.4	43460.4	6.90326e-05	0.00032217	2.30109e-05	0.999586	0.000414213	0.000307655
1915 - 1915	42826.6	1.00004	18.002	1.0001	42846.6	0.999533	2.334e-05	0.000420151	2.33413e-05	0.000466832	0.000298513
1916 - 1916	3.99942e-05	42521.6	3.99942e-05	46.0017	42567.6	9.39546e-10	0.998919	9.39546e-10	0.00108067	0.00108068	0.00120883
1917 - 1917	41847.2	1.00004	9.00047	1.00004	41858.2	0.999737	2.38911e-05	0.000215023	2.38911e-05	0.000262805	0.000180045
1918 - 1918	41391.7	3.99943e-05	13.0024	1.00004	41405.7	0.999662	9.65912e-10	0.000314024	2.41522e-05	0.000338177	0.000684613
1919 - 1919	3.9994e-05	40340.8	9.898e-05	11.0004	40351.8	9.91132e-10	0.999727	2.45293e-09	0.000272612	0.000272615	0.000269264
1920 - 1920	9.00087	2.00019	39751.1	3.99941e-05	39762.1	0.000226368	5.03039e-05	0.999723	1.00583e-09	0.000276673	0.000154357
1921 - 1921	39662.4	9.75203e-05	31.0016	1.0001	39694.4	0.999194	2.45678e-09	0.000781008	2.51949e-05	0.000806205	0.000604184
1922 - 1922	3.99942e-05	39530.4	3.99942e-05	12.0009	39542.4	1.01143e-09	0.999697	1.01143e-09	0.000303494	0.000303496	9.39235e-05
1923 - 1923	39241.7	6.50059e-05	68.0067	1.0001	39310.7	0.998245	1.65364e-09	0.00172998	2.54409e-05	0.00175542	0.00017597
1924 - 1924	1.00014	9.00239	1.00004	38984.6	38995.6	2.56476e-05	0.000230857	2.5645e-05	0.999718	0.000282149	0.000901439
1925 - 1925	38531.4	0.000253023	22.0021	4.00014	38557.4	0.999326	6.56226e-09	0.000570633	0.000103745	0.000674384	0.000248926
1926 - 1926	6.00033	1.00006	37721.8	3.9994e-05	37728.8	0.000159038	2.65066e-05	0.999814	1.06004e-09	0.000185546	9.35458e-05
1927 - 1927	37071.5	3.99942e-05	8.00114	3.99942e-05	37079.5	0.999784	1.07861e-09	0.000215783	1.07861e-09	0.000215786	0.000271236
1928 - 1928	36505.7	3.99942e-05	33.0022	1.00004	36539.7	0.999069	1.09454e-09	0.000903188	2.73686e-05	0.000930557	0.000654168
1929 - 1929	35602.7	1.0001	61.0054	2.00006	35666.7	0.998205	2.80401e-05	0.00171043	5.60765e-05	0.00179455	0.000577031
1930 - 1930	14.0008	1.00007	34110	6.67033e-05	34125	0.000410279	2.9306e-05	0.99956	1.95468e-09	0.000439587	0.000330455
1931 - 1931	13.0004	2.00015	32498.6	3.99939e-05	32513.6	0.000399845	6.15175e-05	0.999539	1.23007e-09	0.000461364	0.000509222
1932 - 1932	2.00038	20.0013	1.00004	32087.2	32110.2	6.22974e-05	0.000622897	3.1144e-05	0.999284	0.000716339	0.000440921
1933 - 1933	31946.6	1.0001	32.0029	1.00004	31980.6	0.998937	3.12722e-05	0.0010007	3.12702e-05	0.00106324	0.000408009
1934 - 1934	31744.1	3.99941e-05	22.0011	0.000106567	31766.1	0.999307	1.25902e-09	0.000692595	3.35473e-09	0.0006926	0.00069847
1935 - 1935	3.99941e-05	31345.2	6.7643e-05	11.0012	31356.2	1.27548e-09	0.999649	2.15724e-09	0.000350845	0.000350848	8.98126e-05
1936 - 1936	3.99941e-05	30459.2	2.00004	2.00011	30463.2	1.31287e-09	0.999869	6.56543e-05	6.56565e-05	0.000131312	0.000170783
1937 - 1937	4.00004	29680.1	1.00007	4.00007	29689.1	0.000134731	0.999697	3.36847e-05	0.000134732	0.000303148	0.000491398
1938 - 1938	3.99941e-05	29004.1	3.99941e-05	8.00011	29012.1	1.37853e-09	0.999724	1.37853e-09	0.00027575	0.000275753	0.000483671
1939 - 1939	28674.7	3.00016	39.0066	6.84531e-05	28716.7	0.998537	0.000104475	0.00135833	2.38374e-09	0.0014628	0.000917134
1940 - 1940	21.0029	0.000225296	28539.5	3.99942e-05	28560.5	0.000735384	7.88837e-09	0.999265	1.40033e-09	0.000735393	0.000356357
1941 - 1941	48.004	3.00023	27919.6	3.99942e-05	27970.6	0.00171623	0.000107264	0.998177	1.42987e-09	0.0018235	0.00126847
1942 - 1942	28084.7	2.00004	36.0046	2.00004	28124.7	0.998578	7.11132e-05	0.00128017	7.11132e-05	0.0014224	0.000363948
1943 - 1943	27630.5	3.99942e-05	30.0025	6.92786e-05	27660.5	0.998915	1.44589e-09	0.00108467	2.5046e-09	0.00108467	0.000730958
1944 - 1944	1.00004	16.0024	3.99942e-05	27072.6	27089.6	3.6916e-05	0.000590723	1.47637e-09	0.999372	0.000627641	0.000202489
1945 - 1945	0.000170489	7.00152	3.99941e-05	26651.1	26658.1	6.39537e-09	0.000262641	1.50026e-09	0.999737	0.000262649	0.000573941
1946 - 1946	26112.4	83.0002	8.00053	6.94294e-05	26203.4	0.996527	0.00316754	0.000305324	2.64963e-09	0.00347286	0.00630949
1947 - 1947	25739.1	5.00209	2.00067	2.00054	25748.1	0.99965	0.00019427	7.77017e-05	7.76967e-05	0.000349669	0.00143033
1948 - 1948	25334.6	2.00017	52.0064	0.000116083	25388.6	0.997873	7.87821e-05	0.00204841	4.57226e-09	0.0021272	0.000622435
1949 - 1949	1.00017	7.08073e-05	24979.1	1.00007	24981.1	4.00371e-05	2.83443e-09	0.99992	4.0033e-05	8.0073e-05	0.000150684
1950 - 1950	24641.6	3.99942e-05	15.0041	6.95528e-05	24656.7	0.999391	1.62205e-09	0.000608523	2.82085e-09	0.000608528	0.00111413
1951 - 1951	24656	0.000114003	10.0013	3.99941e-05	24666.1	0.999595	4.62186e-09	0.000405468	1.62142e-09	0.000405474	0.000132967
1952 - 1952	24222.7	27.0008	83.0144	3.00017	24335.7	0.995356	0.00110952	0.00341122	0.000123283	0.00464402	0.00191192
1953 - 1953	38.0042	2.00025	23470.4	5.00011	23515.4	0.00161614	8.50613e-05	0.998086	0.000212631	0.00191383	0.0012
1954 - 1954	23056.7	1.00007	108.014	5.00035	23170.7	0.995079	4.3161e-05	0.00466167	0.000215805	0.00492064	0.00196102
1955 - 1955	2.00004	21.0028	1.00004	23130.6	23154.6	8.63778e-05	0.000907071	4.31897e-05	0.998963	0.00103664	0.000436752
1956 - 1956	5.00034	23056.1	1.00011	22.0021	23084.1	0.000216614	0.998787	4.33249e-05	0.00095313	0.00121307	0.00074802
1957 - 1957	16.0014	3.00004	22636.1	7.23174e-05	22655.1	0.000706305	0.000132422	0.999161	3.1921e-09	0.000838731	0.000733196
1958 - 1958	7.05046e-05	22650.8	4.00012	27.0012	22681.8	3.10842e-09	0.998633	0.000176358	0.00119044	0.0013668	0.00177287
1959 - 1959	3.99939e-05	22496.5	3.99939e-05	7.00036	22503.5	1.77723e-09	0.999689	1.77723e-09	0.000311079	0.000311082	0.00033652
1960 - 1960	22180.5	3.99939e-05	7.00037	1.00004	22188.5	0.999639	1.80246e-09	0.000315495	4.50702e-05	0.000360567	0.000392145
1961 - 1961	20920.3	1.00007	736.003	1.00012	21658.3	0.965925	4.61749e-05	0.0339825	4.61771e-05	0.0340748	0.066386
1962 - 1962	9.00137	11.0003	20744.8	3.9994e-05	20764.8	0.000433492	0.000529756	0.999037	1.92605e-09	0.000963249	0.000865902
1963 - 1963	7.40478e-05	20255.6	1.00004	42.0052	20298.6	3.64792e-09	0.997881	4.92663e-05	0.00206936	0.00211863	0.00133304
1964 - 1964	14.0002	1.00019	19858.9	3.99936e-05	19873.9	0.000704452	5.03266e-05	0.999245	2.01237e-09	0.000754781	0.0012004
1965 - 1965	3.99943e-05	19791.7	1.0002	97.0114	19889.7	2.0108e-09	0.995072	5.02872e-05	0.00487747	0.00492776	0.00358052
1966 - 1966	3.00007	19601.6	0.000124976	29.0068	19633.6	0.000152803	0.99837	6.36539e-09	0.0014774	0.00163021	0.000874639
1967 - 1967	3.99941e-05	19366.2	1.00004	16.0019	19383.2	2.06333e-09	0.999123	5.1593e-05	0.000825553	0.000877148	0.000559674
1968 - 1968	3.99941e-05	18.0017	1.00004	19016.2	19035.2	2.10106e-09	0.000945709	5.25364e-05	0.999002	0.000998247	0.00088116
1969 - 1969	18704.1	3.99941e-05	8.00197	7.42252e-05	18712.1	0.999572	2.13734e-09	0.000427636	3.9667e-09	0.000427642	0.000486532
1970 - 1970	18611.1	3.99941e-05	5.00007	3.99941e-05	18616.1	0.999731	2.14835e-09	0.000268588	2.14835e-09	0.000268592	0.000490277
1971 - 1971	1.00013	18118.2	3.99941e-05	12.0029	18131.2	5.51605e-05	0.999283	2.20581e-09	0.000662	0.000717163	0.000481906
1972 - 1972	7.62889e-05	17876	3.99937e-05	3.00044	17879	4.26694e-09	0.999832	2.2369e-09	0.000167819	0.000167825	0.000210559
1973 - 1973	11.0003	3.99937e-05	17693.1	3.99937e-05	17704.1	0.000621341	2.259e-09	0.999379	2.259e-09	0.000621346	0.000946067
1974 - 1974	3.99943e-05	17503.7	2.00008	69.0086	17574.7	2.27567e-09	0.99596	0.000113805	0.00392659	0.0040404	0.00337951
1975 - 1975	11.002	4.00021	17384.8	3.9994e-05	17399.8	0.000632303	0.0002299	0.999138	2.29853e-09	0.000862205	0.000308489
1976 - 1976	12.0018	0.000133687	17417.8	3.9994e-05	17429.8	0.000688576	7.67002e-09	0.999311	2.29457e-09	0.000688586	0.000132074
1977 - 1977	4.00013	12.0042	3.99942e-05	17573.4	17589.4	0.000227417	0.000682471	2.27377e-09	0.99909	0.00090989	0.00115897
1978 - 1978	17563.1	3.99937e-05	4.00031	3.99937e-05	17567.1	0.999772	2.27663e-09	0.000227716	2.27663e-09	0.000227721	0.000155481
1979 - 1979	17549	7.58469e-05	10.002	3.00004	17562	0.99926	4.31881e-09	0.000569527	0.000170826	0.000740357	0.000315021
1980 - 1980	17741.5	7.63314e-05	14.0043	1.00004	17756.5	0.999155	4.2988e-09	0.000788688	5.63198e-05	0.000845012	0.000961682
1981 - 1981	9.00008	1.00004	17392.8	3.9994e-05	17402.8	0.000517161	5.74642e-05	0.999425	2.29813e-09	0.000574628	0.00106709
1982 - 1982	17156.9	1.00004	17.0016	1.00004	17175.9	0.998894	5.82235e-05	0.000989852	5.82235e-05	0.0011063	0.0010606
1983 - 1983	17076.5	3.00022	53.0098	3.00014	17135.5	0.996556	0.000175088	0.00309356	0.000175083	0.00344373	0.00114009
1984 - 1984	4.00066	2.00013	16781	3.99937e-05	16787	0.00023832	0.000119148	0.999643	2.38242e-09	0.00035747	0.000240849
1985 - 1985	5.00165	1.00004	16705.9	3.9994e-05	16711.9	0.000299287	5.98401e-05	0.999641	2.39315e-09	0.00035913	0.000575066
1986 - 1986	43.0093	0.000230684	16549.5	7.60187e-05	16592.5	0.00259209	1.39029e-08	0.997408	4.5815e-09	0.00259211	0.000270245
1987 - 1987	2.00071	15.0015	7.8208e-05	16353.3	16370.3	0.000122215	0.00091638	4.77742e-09	0.998961	0.0010386	0.000588912
1988 - 1988	16405.5	2.00014	39.0068	3.99942e-05	16446.5	0.997507	0.000121615	0.00237174	2.43177e-09	0.00249335	0.00104656
1989 - 1989	0.000140587	57.0144	3.99943e-05	16146.7	16203.7	8.67626e-09	0.00351861	2.46822e-09	0.996481	0.00351862	0.000922381
1990 - 1990	15998.4	2.00014	38.0052	6.00004	16044.4	0.997133	0.000124663	0.00236876	0.000373966	0.00286738	0.00255275
1991 - 1991	3.99942e-05	16001.5	2.00008	8.00566	16011.5	2.49785e-09	0.999375	0.000124915	0.000499995	0.000624913	0.00228154
1992 - 1992	15648.6	3.99942e-05	14.0007	34.0178	15696.6	0.996941	2.54795e-09	0.000891957	0.00216721	0.00305917	0.00552268
1993 - 1993	7.00034	21.0043	15840.1	1.00008	15869.1	0.000441131	0.0013236	0.998172	6.30207e-05	0.00182775	0.000733953
1994 - 1994	4.00054	38.0103	4.00008	14335.4	14381.5	0.000278174	0.00264301	0.000278142	0.996801	0.00319932	0.000751212
1995 - 1995	72.0275	55.0162	0.000235933	14700.7	14827.7	0.00485763	0.00371037	1.59116e-08	0.991432	0.00856801	0.00662619
1996 - 1996	14837.3	1.00054	42.0089	1.00037	14881.3	0.997043	6.72348e-05	0.00282293	6.72233e-05	0.00295739	0.00028151
1997 - 1997	15108.7	3.99943e-05	53.0383	35.0094	15196.7	0.994206	2.63177e-09	0.00349012	0.00230375	0.00579387	0.014134
1998 - 1998	15011.6	7.97923e-05	7.00292	109.022	15127.6	0.99233	5.27461e-09	0.000462923	0.00720679	0.00766972	0.00248477
1999 - 1999	14912.5	26.0159	5.00024	6.00073	14949.5	0.997524	0.00174025	0.000334475	0.000401399	0.00247612	0.00552934
2000 - 2000	14810.7	2.00004	20.0335	7.00039	14839.7	0.998043	0.000134776	0.00135	0.000471734	0.00195651	0.0154902
2001 - 2001	7.00569	14309.2	5.00154	655.279	14976.5	0.000467778	0.955445	0.000333959	0.0437537	0.0445555	0.0734426
2002 - 2002	13.0055	14547.6	37.0508	13.0013	14610.6	0.000890138	0.995684	0.00253588	0.000889853	0.00431587	0.0240224
2003 - 2003	52.0064	189	15394.3	10.0001	15645.3	0.00332408	0.0120803	0.983956	0.000639176	0.0160436	0.0279067
2004 - 2004	183	1026.06	3.00008	15505.6	16717.7	0.0109465	0.0613759	0.000179455	0.927498	0.0725019	0.110842
2005 - 2005	19013.9	5.00013	4.00061	5.00007	19027.9	0.999264	0.000262779	0.000210249	0.000262775	0.000735803	0.000836241
2006 - 2006	18.0025	6.00045	19817	3.99941e-05	19841	0.000907337	0.000302427	0.99879	2.01573e-09	0.00120977	0.000467814
2007 - 2007	14.0039	2.00013	20612.4	3.99942e-05	20628.4	0.000678862	9.69597e-05	0.999224	1.93879e-09	0.000775824	0.000921766
2008 - 2008	12.002	2.0003	21207.8	1.00008	21222.8	0.000565522	9.42522e-05	0.999293	4.71226e-05	0.000706897	0.000285916
2009 - 2009	3.00012	33.0017	7.44157e-05	21494.8	21530.8	0.000139341	0.00153276	3.45624e-09	0.998328	0.00167211	0.00204959
2010 - 2010	1.00007	13.0032	7.52969e-05	22137.4	22151.4	4.51473e-05	0.000587018	3.3992e-09	0.999368	0.000632169	0.000804239
2011 - 2011	0.000123723	20.0033	3.99942e-05	23124.4	23144.4	5.34571e-09	0.000864284	1.72803e-09	0.999136	0.000864291	0.000326089
2012 - 2012	2.00007	14.001	7.31141e-05	23841.6	23857.6	8.38337e-05	0.000586855	3.0646e-09	0.999329	0.000670692	0.000547584
2013 - 2013	26.0019	24492.4	5.00004	24.0026	24547.4	0.00105925	0.997759	0.000203689	0.000977807	0.00224075	0.00179079
2014 - 2014	24987.8	2.00004	8.0011	3.00012	25000.8	0.99948	7.99991e-05	0.000320034	0.000120001	0.000520034	0.000286428
2015 - 2015	9.00092	1.00007	25542.8	3.9994e-05	25552.8	0.000352248	3.91375e-05	0.999609	1.56515e-09	0.000391387	7.09173e-05
2016 - 2016	20.0019	2.00011	26146.2	1.00004	26169.2	0.000764331	7.64301e-05	0.999121	3.82144e-05	0.000878976	0.000451293
2017 - 2017	26495.1	7.21155e-05	18.0016	1.00007	26514.1	0.999283	2.71989e-09	0.000678943	3.77184e-05	0.000716664	0.0003768
2018 - 2018	27242.8	7.17216e-05	8.00103	3.00007	27253.8	0.999596	2.63161e-09	0.000293575	0.000110079	0.000403656	0.000193044
2019 - 2019	27935.4	3.99942e-05	7.00201	3.99942e-05	27942.5	0.999749	1.43131e-09	0.000250587	1.43131e-09	0.00025059	0.000708388
2020 - 2020	28233	3.99941e-05	7.00083	3.99941e-05	28240	0.999752	1.41622e-09	0.000247905	1.41622e-09	0.000247908	0.0001112
2021 - 2021	29356.6	1.00007	31.0045	3.00011	29391.6	0.998809	3.40257e-05	0.00105488	0.000102074	0.00119098	0.000384033
2022 - 2022	32.0022	1.00004	29853.5	3.99942e-05	29886.5	0.00107079	3.34612e-05	0.998896	1.3382e-09	0.00110425	0.000945254
2023 - 2023	33.0011	6.8375e-05	30331	6.86455e-05	30364	0.00108685	2.25185e-09	0.998913	2.26075e-09	0.00108685	0.00145513
2024 - 2024	31.004	3.00007	30989.7	3.99943e-05	31023.7	0.000999367	9.67025e-05	0.998904	1.28915e-09	0.00109607	0.000223359
2025 - 2025	6.76746e-05	42.0022	3.99942e-05	31862.5	31904.5	2.12116e-09	0.0013165	1.25356e-09	0.998684	0.0013165	0.00140143
2026 - 2026	3.99942e-05	32873.4	1.00007	24.0017	32898.4	1.21569e-09	0.99924	3.03987e-05	0.000729569	0.000759969	0.000503081
2027 - 2027	19.0006	2.00038	33328.6	1.00007	33350.6	0.000569722	5.99802e-05	0.99934	2.99864e-05	0.000659688	0.000707777
2028 - 2028	6.8364e-05	34186.7	3.99943e-05	49.0062	34235.8	1.99686e-09	0.998569	1.1682e-09	0.00143143	0.00143144	0.000477677
2029 - 2029	0.000104234	34810.7	3.99943e-05	36.0046	34846.7	2.99122e-09	0.998967	1.14772e-09	0.00103323	0.00103323	0.000496895
2030 - 2030	16.0015	1.0001	35566.3	6.63596e-05	35583.3	0.000449692	2.81059e-05	0.999522	1.86491e-09	0.0004778	6.75568e-05
2031 - 2031	11.0013	2.00015	36069.3	3.99941e-05	36082.3	0.000304896	5.5433e-05	0.99964	1.10842e-09	0.00036033	0.000242912
2032 - 2032	36371.4	0.000101958	18.0015	3.99942e-05	36389.4	0.999505	2.80187e-09	0.000494691	1.09906e-09	0.000494694	0.000114003
2033 - 2033	36810.6	3.99942e-05	15.0021	3.99942e-05	36825.6	0.999593	1.08604e-09	0.000407381	1.08604e-09	0.000407383	0.000365004
2034 - 2034	37148.6	3.99942e-05	24.0027	1.0001	37173.6	0.999327	1.07588e-09	0.000645693	2.69035e-05	0.000672598	0.000250198
2035 - 2035	3.99941e-05	37582	1.00004	8.00042	37591	1.06393e-09	0.999761	2.66032e-05	0.000212828	0.000239432	0.000175232
2036 - 2036	13.0016	6.484e-05	38134.5	3.99942e-05	38147.5	0.000340825	1.69972e-09	0.999659	1.04841e-09	0.000340827	0.000294087
2037 - 2037	9.92614e-05	38641.7	2.00006	77.0085	38720.8	2.56352e-09	0.99796	5.16535e-05	0.00198882	0.00204047	0.00060075
2038 - 2038	21.0017	2.00014	39095.4	1.00006	39119.4	0.000536861	5.11291e-05	0.999386	2.55644e-05	0.000613555	0.000108181
2039 - 2039	11.0014	5.00014	39505.4	1.00004	39522.4	0.00027836	0.000126514	0.99957	2.53031e-05	0.000430177	0.000293892
2040 - 2040	39395.7	3.99942e-05	29.002	2.00004	39426.7	0.999214	1.0144e-09	0.000735594	5.07281e-05	0.000786323	0.000455047
2041 - 2041	39149.7	6.44275e-05	32.0044	1.00007	39182.7	0.999158	1.64428e-09	0.000816799	2.55231e-05	0.000842324	0.000765466
2042 - 2042	38920.7	1.0001	57.0074	2.0001	38980.7	0.998461	2.56562e-05	0.00146245	5.13099e-05	0.00153942	0.00103584
2043 - 2043	40.0023	6.0001	38557.6	2.00004	38605.6	0.00103618	0.00015542	0.998757	5.1807e-05	0.00124341	0.00114415
2044 - 2044	6.00496	7.00033	38191.6	6.50774e-05	38204.7	0.000157179	0.000183232	0.99966	1.70339e-09	0.000340413	0.00243944
2045 - 2045	38061.7	1.00007	51.0033	1.00004	38114.7	0.998609	2.62383e-05	0.00133815	2.62376e-05	0.00139063	0.000937002
2046 - 2046	37792.7	9.00061	120.01	2.0001	37923.7	0.996545	0.000237335	0.00316451	5.27401e-05	0.00345458	0.00120327
2047 - 2047	17.0009	3.00026	37717.1	3.99941e-05	37737.1	0.00045051	7.95044e-05	0.99947	1.05981e-09	0.000530016	0.000291559
2048 - 2048	17.0034	3.00027	37495.6	1.00004	37516.6	0.000453223	7.99717e-05	0.99944	2.66559e-05	0.00055985	0.000970635
2049 - 2049	37230.8	3.99943e-05	100.009	4.00007	37334.8	0.997214	1.07123e-09	0.00267872	0.00010714	0.00278586	0.00062717
2050 - 2050	3.99942e-05	28.0013	1.00004	36619.5	36648.5	1.09129e-09	0.000764051	2.72874e-05	0.999209	0.000791339	0.000813714
2051 - 2051	35819.8	1.00007	508.01	2.0001	36330.8	0.985934	2.75267e-05	0.0139829	5.50525e-05	0.0140655	0.0225545
2052 - 2052	1.0001	46.0028	3.99942e-05	36464.6	36511.6	2.73913e-05	0.00125995	1.09538e-09	0.998713	0.00128734	0.000944915
2053 - 2053	0.000147689	10.0013	1.0001	36587.1	36598.1	4.03541e-09	0.000273273	2.73266e-05	0.999699	0.000300604	0.000385616
2054 - 2054	36427.5	0.000146178	17.0023	6.65133e-05	36444.5	0.999533	4.01098e-09	0.000466526	1.82506e-09	0.000466532	0.00050508
2055 - 2055	36006.5	1.00007	17.002	1.00007	36025.5	0.999473	2.776e-05	0.000471945	2.776e-05	0.000527465	0.000222407
2056 - 2056	35515.4	6.57477e-05	19.0018	2.00015	35536.4	0.999409	1.85015e-09	0.000534715	5.62846e-05	0.000591001	5.63025e-05
2057 - 2057	3.99942e-05	35147.4	2.00007	15.0015	35164.4	1.13735e-09	0.999517	5.68775e-05	0.00042661	0.000483489	7.56443e-05
2058 - 2058	16.0008	1.00004	34634.2	1.00004	34652.2	0.000461753	2.88594e-05	0.999481	2.88594e-05	0.000519472	0.000513897
2059 - 2059	34288.5	3.99942e-05	25.0022	0.00010301	34313.5	0.999271	1.16555e-09	0.000728639	3.00201e-09	0.000728643	0.000224563
2060 - 2060	33783.3	6.60709e-05	5.00141	6.76266e-05	33788.3	0.999852	1.95544e-09	0.000148022	2.00148e-09	0.000148026	0.000645784
2061 - 2061	32893.7	7.00011	73.0066	2.00016	32975.7	0.997513	0.000212281	0.00221395	6.06555e-05	0.00248689	0.00122377
2062 - 2062	5.00007	0.000105422	32355.4	6.73004e-05	32360.4	0.000154512	3.25776e-09	0.999845	2.07972e-09	0.000154517	0.000253119
2063 - 2063	31822.5	1.00004	16.0016	2.00004	31841.5	0.999403	3.14068e-05	0.00050254	6.28124e-05	0.00059676	0.000211147
2064 - 2064	9.0003	31365.3	2.00011	15.0003	31391.3	0.000286713	0.999172	6.37153e-05	0.000477849	0.000828277	0.00104742
2065 - 2065	6.72646e-05	30844.3	6.88965e-05	14.0002	30858.3	2.17979e-09	0.999546	2.23267e-09	0.000453694	0.000453698	0.000711576
2066 - 2066	7.00088	1.00016	30275.9	1.00004	30284.9	0.000231167	3.30251e-05	0.999703	3.30211e-05	0.000297213	0.000190157
2067 - 2067	3.99942e-05	29804.5	2.00007	23.0022	29829.5	1.34076e-09	0.999162	6.705e-05	0.000771123	0.000838175	0.000364661
2068 - 2068	29024.5	6.00042	29.0036	3.99942e-05	29059.5	0.998795	0.000206487	0.000998077	1.37629e-09	0.00120457	0.00017494
2069 - 2069	4.00053	23.0041	2.00011	28144.5	28173.5	0.000141996	0.000816515	7.09927e-05	0.99897	0.0010295	0.000734367
2070 - 2070	11.0009	27327.5	6.00011	25.004	27369.5	0.000401942	0.998465	0.000219227	0.000913574	0.00153474	0.000633797
2071 - 2071	11.0004	1.00025	26146.4	2.00004	26160.4	0.0004205	3.82352e-05	0.999465	7.64531e-05	0.000535188	0.000591775
2072 - 2072	25454.3	6.89068e-05	15.0018	3.99941e-05	25469.3	0.999411	2.70548e-09	0.000589017	1.57029e-09	0.000589021	6.58616e-05
2073 - 2073	10.0009	1.00004	24728	3.9994e-05	24739	0.000404256	4.04237e-05	0.999555	1.61664e-09	0.000444681	0.000272622
2074 - 2074	23833.7	3.99943e-05	48.0071	2.00004	23883.7	0.997906	1.67454e-09	0.00201003	8.37406e-05	0.00209377	0.000402236
2075 - 2075	7.00079	1.00012	22761.6	3.99939e-05	22769.6	0.000307463	4.39235e-05	0.999649	1.75646e-09	0.000351388	3.96992e-05
2076 - 2076	21588.7	3.99943e-05	86.0105	7.3291e-05	21674.7	0.996032	1.8452e-09	0.00396824	3.3814e-09	0.00396824	0.00231794
2077 - 2077	3.99942e-05	15.0028	3.99942e-05	20741.5	20756.5	1.92683e-09	0.000722799	1.92683e-09	0.999277	0.000722803	0.000192819
2078 - 2078	19479.6	126	31.0097	2.00013	19638.6	0.991903	0.00641594	0.00157902	0.000101847	0.00809681	0.0128511
2079 - 2079	20.0009	0.000127957	18684.5	1.00004	18705.5	0.00106926	6.84061e-09	0.998877	5.34625e-05	0.00112273	0.00145028
2080 - 2080	11.0022	0.000210277	17469	3.9994e-05	17480	0.000629419	1.20296e-08	0.999371	2.28799e-09	0.000629433	0.000408027
2081 - 2081	1.00008	20.0021	3.99941e-05	16744	16765	5.96527e-05	0.00119308	2.38557e-09	0.998747	0.00125274	0.00108269
2082 - 2082	6.00008	16213.4	4.00022	7.00022	16230.4	0.000369681	0.998953	0.000246464	0.000431302	0.00104745	0.00137827
2083 - 2083	15513.3	3.99938e-05	5.00068	3.99938e-05	15518.3	0.999678	2.5772e-09	0.000322244	2.5772e-09	0.000322249	6.9191e-05
2084 - 2084	14717.5	2.00008	17.0001	1.00004	14737.5	0.998643	0.000135713	0.00115353	6.78566e-05	0.0013571	0.00237828
2085 - 2085	1.00004	13774.7	1.00008	8.16317e-05	13776.7	7.25893e-05	0.999855	7.25922e-05	5.92535e-09	0.000145187	0.000148434
2086 - 2086	3.99948e-05	12747.3	3.00004	3.99948e-05	12750.3	3.13679e-09	0.999765	0.000235292	3.13679e-09	0.000235299	0.000457819
2087 - 2087	3.99938e-05	11965.3	2.00008	2.00004	11969.3	3.34136e-09	0.999666	0.000167101	0.000167097	0.000334201	0.000564366
2088 - 2088	3.99948e-05	11145.3	1.00004	1.00004	11147.3	3.58786e-09	0.999821	8.97117e-05	8.97117e-05	0.000179427	0.000333315
2089 - 2089	3.99948e-05	10586.3	3.99948e-05	1.00004	10587.3	3.77764e-09	0.999906	3.77764e-09	9.44569e-05	9.44644e-05	0.000176148
2090 - 2090	8.61972e-05	10211	3.99933e-05	8.27663e-05	10211	8.44157e-09	1	3.91667e-09	8.10556e-09	2.04638e-08	0.000400245
2091 - 2091	9998.91	8.52572e-05	8.00029	3.99933e-05	10006.9	0.999201	8.51983e-09	0.000799477	3.99656e-09	0.000799489	0.000958266
2092 - 2092	1.00016	3.00028	9525.49	3.99931e-05	9529.49	0.000104954	0.000314841	0.99958	4.19677e-09	0.000419799	0.00108789
2093 - 2093	12.0003	1.00004	8954.15	3.99933e-05	8967.15	0.00133825	0.000111523	0.99855	4.45998e-09	0.00144978	0.00233043
2094 - 2094	2.00072	2.00008	8535.37	3.99934e-05	8539.37	0.000234293	0.000234219	0.999531	4.68341e-09	0.000468517	0.00063649
2095 - 2095	8146.95	3.99933e-05	1.00016	3.99933e-05	8147.95	0.999877	4.90838e-09	0.00012275	4.90838e-09	0.00012276	0.000262588
2096 - 2096	7828.87	3.99932e-05	9.0003	3.99932e-05	7837.87	0.998852	5.10257e-09	0.00114831	5.10257e-09	0.00114832	0.00159498
2097 - 2097	10.0012	9.01661e-05	6982.56	3.99935e-05	6992.56	0.00143027	1.28946e-08	0.99857	5.71944e-09	0.00143028	0.0012975
2098 - 2098	5972.07	3.00019	222.352	28.0939	6225.52	0.959289	0.000481918	0.0357161	0.00451269	0.0407108	0.172681
2099 - 2099	242.558	191649481503593	23.0689	25.9792	191649481503885	1.26564e-12	1	1.2037e-13	1.35556e-13	1.52367e-12	8.34873e-14
2100 - 2100	20.4359	23.8898	112.427	775888581915463	775888581915620	2.63387e-14	3.07903e-14	1.44901e-13	1	2.02394e-13	2.32569e-14
2101 - 2101	96.2344	117198441312173	0.468764	211.217	117198441312481	8.21124e-13	1	3.99974e-15	1.80222e-12	2.62801e-12	2.04753e-13
2102 - 2102	3.00028	3.99941e-05	1948.13	21.0394	1972.17	0.00152131	2.02792e-08	0.987811	0.0106682	0.0121895	0.00355409
2103 - 2103	20.0087	13.0038	1509.05	3.00065	1545.07	0.0129501	0.00841633	0.976692	0.00194208	0.0233085	0.0219169
2104 - 2104	2.00056	42.1116	3.99942e-05	1576.28	1620.39	0.00123461	0.0259885	2.46818e-08	0.972777	0.0272232	0.0138351
2105 - 2105	1.00063	3.01192	3.99937e-05	2566.14	2570.15	0.000389327	0.00117188	1.55609e-08	0.998439	0.00156123	0.00878198
2106 - 2106	2.00022	3411.43	0.00010081	39.0488	3452.48	0.000579359	0.98811	2.91993e-08	0.0113104	0.0118898	0.00554755
2107 - 2107	1.0001	3577.28	12.0004	133.03	3723.31	0.000268606	0.960779	0.00322305	0.0357289	0.0392205	0.0602702
2108 - 2108	8.68633	104.977	2.45823	364604528332996	364604528333112	2.3824e-14	2.87921e-13	6.74218e-15	1	3.1819e-13	2.74803e-14
2109 - 2109	3.00021	12.005	3.99937e-05	4298.12	4313.13	0.000695598	0.00278337	9.27256e-09	0.996521	0.00347898	0.00204244
2110 - 2110	11.0004	38.0089	3.99939e-05	4366.64	4415.65	0.00249123	0.00860776	9.05731e-09	0.988901	0.011099	0.0151661
2111 - 2111	4974.49	5.00004	19.0023	8.00069	5006.49	0.993608	0.000998711	0.00379553	0.00159806	0.0063923	0.00875939
2112 - 2112	10.7596	6.07164	56.9391	517975089813469	517975089813543	2.07724e-14	1.17219e-14	1.09926e-13	1	1.42886e-13	3.86238e-14
2113 - 2113	5976.54	3.99942e-05	58.0213	9.73576e-05	6034.56	0.990385	6.62752e-09	0.00961483	1.61333e-08	0.00961485	0.00726592
2114 - 2114	6481.15	2.00004	14.0075	3.99941e-05	6497.16	0.997536	0.000307833	0.00215594	6.15563e-09	0.00246378	0.000590367
2115 - 2115	11.0041	5.00034	6877.43	3.99939e-05	6893.43	0.00159632	0.000725377	0.997678	5.80173e-09	0.0023217	0.00117127
2116 - 2116	1.00117	2.00004	7377.78	3.99936e-05	7380.78	0.000135645	0.000270979	0.999593	5.41861e-09	0.00040663	0.00108311
2117 - 2117	12.0031	10.0015	7705.16	4.00031	7731.16	0.00155256	0.00129366	0.996636	0.000517427	0.00336364	0.00223515
2118 - 2118	8049.63	3.99943e-05	150.043	3.00009	8202.68	0.981342	4.87576e-09	0.018292	0.000365745	0.0186577	0.0138358
2119 - 2119	8499.48	3.99942e-05	33.0095	1.00004	8533.49	0.996015	4.68674e-09	0.00386823	0.00011719	0.00398543	0.00250008
2120 - 2120	10.0003	3.00004	8832.09	3.99933e-05	8845.09	0.00113061	0.000339176	0.99853	4.52153e-09	0.00146979	0.00231172
2121 - 2121	16.0031	1.00004	9260.82	2.00004	9279.82	0.00172451	0.000107765	0.997952	0.000215526	0.0020478	0.00181293
2122 - 2122	5.00028	15.0029	3.99939e-05	9966.5	9986.51	0.000500703	0.00150231	4.00479e-09	0.997997	0.00200302	0.00149705
2123 - 2123	49.0119	2.00453	5.00361	10896.4	10952.4	0.00447498	0.000183022	0.000456849	0.994885	0.00511485	0.00346841
2124 - 2124	14801.5	1.00008	75.0118	4.00211	14881.5	0.994623	6.72028e-05	0.0050406	0.000268931	0.00537673	0.00349876
2125 - 2125	59.0009	6.00008	15438.2	3.99938e-05	15503.2	0.00380572	0.000387021	0.995807	2.57971e-09	0.00419274	0.00751246
2126 - 2126	9.0005	19.0005	16398.9	3.99937e-05	16426.9	0.000547911	0.00115667	0.998295	2.43464e-09	0.00170458	0.00239305
2127 - 2127	6.00181	1.00008	17405.9	3.9994e-05	17412.9	0.000344677	5.74332e-05	0.999598	2.29681e-09	0.000402112	0.00059695
2128 - 2128	18166.2	1.00004	4.00013	1.00004	18172.2	0.99967	5.50313e-05	0.000220123	5.50313e-05	0.000330186	0.000470559
2129 - 2129	19221.1	3.99937e-05	2.00021	3.99937e-05	19223.1	0.999896	2.0805e-09	0.000104052	2.0805e-09	0.000104056	7.53532e-05
2130 - 2130	3.9994e-05	20627.7	7.33003e-05	10.0011	20637.7	1.93791e-09	0.999515	3.55177e-09	0.000484604	0.00048461	0.000144392
2131 - 2131	3.99938e-05	22115.3	3.99938e-05	2.0002	22117.3	1.80826e-09	0.99991	1.80826e-09	9.04359e-05	9.04395e-05	6.97896e-05
2132 - 2132	3.99938e-05	23152.3	3.99938e-05	0.00019342	23152.3	1.72742e-09	1	1.72742e-09	8.35423e-09	1.18091e-08	0.000233107
2133 - 2133	3.99942e-05	23834.4	3.99942e-05	6.00007	23840.4	1.67758e-09	0.999748	1.67758e-09	0.000251676	0.00025168	0.000461537
2134 - 2134	3.99938e-05	6.00037	7.13044e-05	24837.3	24843.3	1.60984e-09	0.000241529	2.87017e-09	0.999758	0.000241533	0.000160563
2135 - 2135	3.9994e-05	26092.7	3.9994e-05	7.00061	26099.7	1.53235e-09	0.999732	1.53235e-09	0.000268225	0.000268228	9.35309e-05
2136 - 2136	6.00026	26847.3	1.00004	8.00046	26862.3	0.000223371	0.999442	3.72284e-05	0.000297832	0.000558432	0.000458201
2137 - 2137	0.000345045	5.00103	6.00012	27651.6	27662.6	1.24733e-08	0.000180787	0.000216903	0.999602	0.000397702	0.00068205
2138 - 2138	28526	0.000114599	14.0012	3.9994e-05	28540	0.999509	4.01539e-09	0.000490581	1.40133e-09	0.000490586	0.000194385
2139 - 2139	16.002	5.00033	29047.2	3.99941e-05	29068.2	0.000550498	0.000172021	0.999277	1.37587e-09	0.00072252	0.000161908
2140 - 2140	29781.5	2.00011	35.0039	1.00011	29819.5	0.998726	6.70739e-05	0.00117386	3.35388e-05	0.00127447	0.000211709
2141 - 2141	21.0025	0.000111414	30545.4	5.00007	30571.4	0.000687	3.64439e-09	0.999149	0.000163554	0.000850557	0.000286033
2142 - 2142	2.00031	19.0031	9.00032	31372.3	31402.3	6.36995e-05	0.00060515	0.000286613	0.999045	0.000955463	0.000728557
2143 - 2143	32629.3	1.00004	18.0018	1.00016	32649.3	0.999387	3.06298e-05	0.000551368	3.06336e-05	0.000612632	5.64457e-05
2144 - 2144	13.0006	4.00023	33378.7	2.00004	33397.7	0.000389267	0.000119776	0.999431	5.98856e-05	0.000568929	0.000475349
2145 - 2145	34124.7	1.00007	88.008	8.00011	34221.7	0.997165	2.92232e-05	0.0025717	0.000233773	0.0028347	0.00126072
2146 - 2146	2.00016	48.0031	1.00007	34742.5	34793.5	5.74866e-05	0.00137966	2.87429e-05	0.998534	0.00146589	0.00105374
2147 - 2147	3.00016	27.0033	2.00004	35614.6	35646.6	8.41639e-05	0.000757528	5.61075e-05	0.999102	0.000897799	0.00031453
2148 - 2148	36839.7	11.0003	76.006	2.00007	36928.7	0.99759	0.000297879	0.00205818	5.41603e-05	0.00241022	0.00136318
2149 - 2149	4.0001	5.00036	37647.6	3.99939e-05	37656.6	0.000106226	0.000132788	0.999761	1.06207e-09	0.000239015	0.000132643
2150 - 2150	38280.7	3.00036	153.01	4.00028	38440.7	0.995837	7.80517e-05	0.00398042	0.000104064	0.00416254	0.00250669
2151 - 2151	39.0032	1.00021	39140.5	6.63158e-05	39180.5	0.000995474	2.55281e-05	0.998979	1.69257e-09	0.001021	0.000184887
2152 - 2152	1.00004	49.0033	3.99943e-05	39774.7	39824.7	2.5111e-05	0.00123047	1.00426e-09	0.998744	0.00125559	0.000737562
2153 - 2153	2.00007	15.0016	2.00004	40677.5	40696.5	4.91459e-05	0.000368621	4.91453e-05	0.999533	0.000466912	0.000161908
2154 - 2154	41182.7	4.0001	29.0066	5.00007	41220.7	0.999078	9.7041e-05	0.000703689	0.0001213	0.00092203	0.00210996
2155 - 2155	40664.7	3.0001	18.0044	1.00007	40686.7	0.999459	7.37367e-05	0.000442512	2.45797e-05	0.000540829	0.00148238
2156 - 2156	6.62256e-05	21.0042	1.00004	39986.7	40008.7	1.65528e-09	0.00052499	2.49955e-05	0.99945	0.000549987	0.00122116
2157 - 2157	40138.6	2.0002	41.0031	1.00004	40182.6	0.998905	4.97779e-05	0.00102042	2.48874e-05	0.00109509	0.000325007
2158 - 2158	8.00335	1.00036	40155.5	6.61756e-05	40164.5	0.000199264	2.49064e-05	0.999776	1.64761e-09	0.000224172	0.00167915
2159 - 2159	4.00015	32.0048	1.00007	40244.7	40281.7	9.93044e-05	0.000794526	2.48268e-05	0.999081	0.000918657	0.00104378
2160 - 2160	2.00004	24.0037	3.99943e-05	41074.8	41100.8	4.86619e-05	0.000584021	9.73079e-10	0.999367	0.000632684	0.000835442
2161 - 2161	4.00027	44.0028	3.99942e-05	41226.6	41274.6	9.69185e-05	0.0010661	9.6898e-10	0.998837	0.00116302	0.000602004
2162 - 2162	1.0002	24.0029	2.00007	41187.5	41214.5	2.42682e-05	0.000582389	4.85282e-05	0.999345	0.000655186	0.000546465
2163 - 2163	41199.7	4.0002	86.0064	5.00007	41294.7	0.997699	9.68696e-05	0.00208275	0.000121082	0.0023007	0.000978123
2164 - 2164	7.0001	31.0019	2.00004	41946.5	41986.5	0.000166723	0.000738378	4.76353e-05	0.999047	0.000952736	0.000723472
2165 - 2165	7.00025	18.0023	1.00004	42594.5	42620.5	0.000164246	0.000422387	2.34638e-05	0.99939	0.000610097	0.000483905
2166 - 2166	42905.5	2.00014	15.002	2.00006	42924.5	0.999557	4.65968e-05	0.000349498	4.6595e-05	0.00044269	0.000458678
2167 - 2167	4.0011	2.00014	43217.2	4.00006	43227.2	9.25598e-05	4.62705e-05	0.999769	9.25359e-05	0.000231366	0.000507165
2168 - 2168	43532	2.00006	8.00067	1.0001	43543	0.999747	4.59331e-05	0.000183742	2.29681e-05	0.000252643	0.00010647
2169 - 2169	44051.8	1.00004	58.004	3.99943e-05	44110.8	0.998662	2.26711e-05	0.00131496	9.06678e-10	0.00133763	0.000527306
2170 - 2170	6.00046	5.00019	44766.8	3.9994e-05	44777.8	0.000134005	0.000111667	0.999754	8.93165e-10	0.000245673	9.06584e-05
2171 - 2171	44878.7	1.0001	71.0039	3.99943e-05	44950.7	0.998398	2.22487e-05	0.0015796	8.89736e-10	0.00160184	0.00104114
2172 - 2172	11.0008	1.0001	44412.2	3.99941e-05	44424.2	0.000247632	2.25124e-05	0.99973	9.00278e-10	0.000270145	7.42972e-05
2173 - 2173	43966.8	6.39794e-05	75.0053	4.00004	44045.8	0.998206	1.45257e-09	0.00170289	9.08155e-05	0.00179371	0.00074345
2174 - 2174	33.0034	8.00019	43058.6	3.99942e-05	43099.6	0.000765745	0.000185621	0.999049	9.27948e-10	0.000951367	0.000332374
2175 - 2175	340.015	28.0021	6.39999e-05	42805.7	43173.8	0.00787551	0.00064859	1.48238e-09	0.991476	0.0085241	0.00786305
2176 - 2176	4.00006	43671.8	2.00004	73.0078	43750.8	9.14284e-05	0.998194	4.57144e-05	0.00166872	0.00180586	0.000754675
2177 - 2177	6.41369e-05	43809.6	9.63457e-05	31.0029	43840.6	1.46296e-09	0.999293	2.19763e-09	0.000707172	0.000707176	0.000255717
2178 - 2178	3.00014	18.0009	6.44123e-05	43994.1	44015.1	6.81616e-05	0.000408971	1.46341e-09	0.999523	0.000477134	0.000297303
2179 - 2179	43632.7	21.0012	97.0092	5.0002	43755.7	0.997189	0.000479964	0.00221706	0.000114275	0.0028113	0.000519358
2180 - 2180	9.00141	3.00019	43185.3	3.99942e-05	43197.3	0.000208379	6.94532e-05	0.999722	9.25848e-10	0.000277833	0.000449843
2181 - 2181	1483.12	1.00014	41161.5	9.00049	42654.6	0.0347704	2.34474e-05	0.964995	0.000211008	0.0350048	0.00478675
2182 - 2182	2.00004	41585.8	2.00004	39.0042	41628.8	4.80446e-05	0.998967	4.80446e-05	0.000936953	0.00103304	0.00034705
2183 - 2183	2.00004	42218.4	1.00004	14.0009	42235.4	4.73546e-05	0.999597	2.36778e-05	0.000331497	0.000402529	0.000228499
2184 - 2184	4.00014	42276.8	1.00006	9.00058	42290.8	9.45865e-05	0.999669	2.36473e-05	0.000212826	0.00033106	0.000105398
2185 - 2185	31.0028	6.00041	41953.5	1.00007	41991.5	0.00073831	0.000142896	0.999095	2.38159e-05	0.000905022	9.57076e-05
2186 - 2186	23.0014	6.00131	42492.5	3.99942e-05	42521.5	0.000540937	0.000141136	0.999318	9.40565e-10	0.000682074	0.000498747
2187 - 2187	68.0051	2.00057	42748.7	3.99943e-05	42818.7	0.00158821	4.67219e-05	0.998365	9.34037e-10	0.00163493	0.000406235
2188 - 2188	18.0021	4.00057	43258.5	3.99942e-05	43280.5	0.000415941	9.24335e-05	0.999492	9.2407e-10	0.000508375	0.000553065
2189 - 2189	43653.6	3.99942e-05	74.0015	3.99942e-05	43727.6	0.998308	9.14622e-10	0.00169233	9.14622e-10	0.00169233	0.0025609
2190 - 2190	44232.7	0.000135983	62.0044	1.0001	44295.7	0.998578	3.06989e-09	0.00139978	2.25777e-05	0.00142237	0.00041319
2191 - 2191	26.0009	2.00038	44407.2	2.00004	44437.2	0.000585117	4.5016e-05	0.999325	4.50083e-05	0.000675141	0.000646604
2192 - 2192	44956.8	2.00004	131.007	4.00006	45093.8	0.996962	4.43529e-05	0.00290521	8.87054e-05	0.00303826	0.00245689
2193 - 2193	15.0017	7.00024	44957.5	3.99942e-05	44979.5	0.000333524	0.000155632	0.999511	8.89166e-10	0.000489157	0.000353962
2194 - 2194	45399.8	2.00013	152.012	1.00006	45554.8	0.996597	4.39061e-05	0.0033369	2.1953e-05	0	0.00045234
2195 - 2195	5.00031	39.003	10.0001	45770.5	45824.5	0.000109119	0.000851139	0.000218227	0.998822	0.00117848	0.000406414
2196 - 2196	46337.7	1.00006	108.006	2.00009	46448.7	0.99761	2.15305e-05	0.00232527	4.30602e-05	0.00238986	0.0016594
2197 - 2197	46806.7	6.34176e-05	81.0038	8.00009	46895.7	0.998102	1.35231e-09	0.00172732	0.000170593	0.00189791	0.00170602
2198 - 2198	1.00006	27.0027	6.35119e-05	46515.7	46543.7	2.14865e-05	0.000580158	1.36457e-09	0.999398	0.000601646	0.000335461
2199 - 2199	47399.7	2.00013	49.0047	1.00006	47451.7	0.998904	4.21508e-05	0.00103273	2.10754e-05	0.00109595	0.000468101
2200 - 2200	47419.7	14.0001	60.0029	3.00006	47496.7	0.998379	0.000294759	0.00126331	6.31636e-05	0.00162123	0.0015836
2201 - 2201	0.000130486	13.0014	6.23215e-05	47785.4	47798.4	2.72993e-09	0.000272005	1.30384e-09	0.999728	0.000272009	0.000389254
2202 - 2202	0.000225148	48039.8	4.00006	144.013	48187.8	4.6723e-09	0.996928	8.30099e-05	0.00298858	0.0030716	0.00114598
2203 - 2203	1.00017	22.0045	1.00004	48234.7	48258.7	2.07253e-05	0.00045597	2.07225e-05	0.999503	0.000497417	0.00156079
2204 - 2204	3.00029	38.002	3.99942e-05	48474.5	48515.5	6.18418e-05	0.000783295	8.24359e-10	0.999155	0.000845138	0.000437145
2205 - 2205	10.0007	18.0014	6.2243e-05	48983.4	49011.4	0.000204047	0.000367291	1.26997e-09	0.999429	0.000571339	0.000139648
2206 - 2206	9.00006	49455.8	3.00013	215.009	49682.8	0.000181151	0.995431	6.03857e-05	0.00432764	0	0.00409017
2207 - 2207	9.00034	26.0034	6.20713e-05	50222.6	50257.6	0.000179084	0.000517402	1.23506e-09	0.999304	0.000696487	0.000874464
2208 - 2208	1.00006	50956.8	1.00006	63.0044	51021.8	1.96007e-05	0.998726	1.96007e-05	0.00123485	0.00127406	0.000119609
2209 - 2209	2.00027	16.0012	0.000126688	51481.3	51499.3	3.88408e-05	0.000310707	2.46e-09	0.99965	0.00034955	0.000270861
2210 - 2210	51999.7	1.00006	24.0022	1.00006	52025.7	0.9995	1.92225e-05	0.000461353	1.92225e-05	0.000499798	0.000264186
2211 - 2211	17.0009	1.00017	52047.3	1.00004	52066.3	0.000326523	1.92095e-05	0.999635	1.9207e-05	0.00036494	0.00015115
2212 - 2212	52025.7	3.99943e-05	21.002	2.00006	52048.7	0.999558	7.68401e-10	0.000403507	3.84267e-05	0.000441934	0.000299265
2213 - 2213	52167.8	3.99943e-05	72.006	2.00013	52241.8	0.998583	7.65561e-10	0.00137832	3.82859e-05	0.00141661	0.000426888
2214 - 2214	37.0025	0.000123963	51472.7	3.99943e-05	51509.7	0.00071836	2.4066e-09	0.999282	7.76442e-10	0.000718363	8.91931e-05
2215 - 2215	5.00022	73.004	1.00009	51184.7	51263.7	9.75392e-05	0.00142409	1.95087e-05	0.998459	0.00154114	0.000759026
2216 - 2216	50481.7	39.0005	954.008	8.00016	51482.7	0.980556	0.000757546	0.0185306	0.000155395	0.0194436	0.0342016
2217 - 2217	21.0026	4.0004	51560.6	3.99942e-05	51585.6	0.00040714	7.75487e-05	0.999515	7.75298e-10	0.00048469	0.0006947
2218 - 2218	18.0007	8.00033	51355.1	6.08408e-05	51381.1	0.000350337	0.000155706	0.999494	1.18411e-09	0.000506043	0.000362419
2219 - 2219	51077.8	4.00013	217.009	8.9872e-05	51298.8	0.995692	7.7977e-05	0.00423029	1.75193e-09	0.00430827	0.00399935
2220 - 2220	34.0018	6.00054	50953.5	1.00004	50994.5	0.000666773	0.00011767	0.999196	1.96107e-05	0.000804054	0.000350394
2221 - 2221	26.0014	85.0063	2.00022	50994.7	51107.7	0.000508757	0.00166328	3.91373e-05	0.997789	0.00221117	0.000248795
2222 - 2222	6.00124	72.0044	2.00006	52105.7	52185.7	0.000114998	0.00137977	3.83258e-05	0.998467	0.0015331	0.000438364
2223 - 2223	31.0038	15.0003	52809.7	8.92076e-05	52855.7	0.000586576	0.000283798	0.99913	1.68776e-09	0.000870375	0.000971985
2224 - 2224	54005.7	1.00009	60.004	9.00021	54075.7	0.998705	1.84942e-05	0.00110963	0.000166437	0.00129456	0.000249124
2225 - 2225	12.0002	54045.1	11.0004	4.00073	54072.1	0.000221929	0.999501	0.00020344	7.39888e-05	0.000499358	0.000463964
2226 - 2226	53604.7	1.00009	48.0036	1.00006	53654.7	0.999068	1.86393e-05	0.000894676	1.86388e-05	0.000931954	0.000149672
2227 - 2227	19.001	1.00009	53358.4	1.00006	53379.4	0.000355962	1.87354e-05	0.999607	1.8735e-05	0.000393432	0.000104345
2228 - 2228	53559.8	8.92566e-05	115.007	2.00006	53676.8	0.99782	1.66285e-09	0.00214258	3.72612e-05	0.00217984	0.000778635
2229 - 2229	2.00006	11.001	6.00009	54018.4	54037.4	3.70125e-05	0.000203582	0.000111036	0.999648	0.00035163	0.000209168
2230 - 2230	53969.7	1.00012	74.0049	3.00006	54047.8	0.998557	1.85044e-05	0.00136925	5.55076e-05	0.00144326	0.000220581
2231 - 2231	53892.7	5.00021	117.006	2.00006	54016.8	0.997704	9.25677e-05	0.00216611	3.70267e-05	0.00229571	0.00109614
2232 - 2232	34.0012	3.00026	53515.4	3.99942e-05	53552.4	0.000634914	5.60247e-05	0.999309	7.46823e-10	0.00069094	0.000570981
2233 - 2233	14.0018	4.00026	53632.5	8.89754e-05	53650.5	0.000260982	7.45614e-05	0.999664	1.65843e-09	0.000335546	0.000578792
2234 - 2234	53975.8	1.00004	38.0033	1.00004	54015.8	0.999259	1.85138e-05	0.000703559	1.85138e-05	0.000740586	0.000320096
2235 - 2235	53703.7	13.0002	74.0029	2.00004	53792.7	0.998345	0.000241672	0.00137571	3.71805e-05	0	0.00159088
2236 - 2236	16.0004	28.0015	3.99942e-05	53570.5	53614.5	0.000298435	0.000522275	7.45959e-10	0.999179	0.000820711	0.000519025
2237 - 2237	7.00016	53891.6	9.00016	27.0024	53934.6	0.00012979	0.999203	0.000166872	0.000500651	0.000797312	0.000410703
2238 - 2238	33.0025	2.00006	53925.7	4.00009	53964.7	0.000611558	3.70624e-05	0.999277	7.41242e-05	0.000722745	0.000150976
2239 - 2239	3.00006	53991.8	2.00009	121.005	54117.8	5.54358e-05	0.997672	3.69581e-05	0.00223596	0.00232836	0.00174354
2240 - 2240	54145.6	6.07417e-05	58.0024	6.00021	54209.6	0.998819	1.1205e-09	0.00106997	0.000110685	0.00118065	0.000904257
2241 - 2241	2.00004	54261.8	6.17466e-05	73.0047	54336.8	3.68082e-05	0.99862	1.13637e-09	0.00134356	0.00138037	0.000290558
2242 - 2242	3.00009	17.0016	3.99942e-05	53797.6	53817.6	5.57455e-05	0.000315912	7.43144e-10	0.999628	0.000371658	0.000281131
2243 - 2243	4.00009	25.0006	3.99941e-05	54511.3	54540.3	7.33419e-05	0.000458389	7.33295e-10	0.999468	0.000531731	0.000617256
2244 - 2244	3.00009	53749.8	163	99.008	54014.8	5.5542e-05	0.995094	0.00301769	0.00183298	0.00490622	0.00605222
2245 - 2245	1.00004	54656.6	1.00012	28.0018	54686.6	1.82867e-05	0.999451	1.82882e-05	0.000512042	0.000548617	3.10102e-05
2246 - 2246	6.07103e-05	54217.5	3.99942e-05	15.0008	54232.5	1.11944e-09	0.999723	7.37459e-10	0.000276602	0.000276604	7.86269e-05
2247 - 2247	54151.7	1.00004	25.0022	4.00006	54181.7	0.999446	1.84571e-05	0.000461452	7.38268e-05	0.000553736	0.000282232
2248 - 2248	40.0011	8.00067	54069.5	3.99942e-05	54117.5	0.000739154	0.000147839	0.999113	7.39026e-10	0.000886994	0.000814208
2249 - 2249	1.00017	10.0012	3.99942e-05	52333.5	52344.5	1.91074e-05	0.000191066	7.64058e-10	0.99979	0.000210174	0.000408578
2250 - 2250	1.00004	53355.8	6.12735e-05	225.006	53581.8	1.86638e-05	0.995782	1.14355e-09	0.00419929	0.00421796	0.00536854
2251 - 2251	5.00006	53694.7	1.00004	43.0023	53743.7	9.30352e-05	0.999088	1.86076e-05	0.000800136	0.000911779	0.000535139
2252 - 2252	3.00021	22.0018	3.99942e-05	54018.6	54043.6	5.55146e-05	0.000407112	7.40037e-10	0.999537	0.000462627	0.000200805
2253 - 2253	4.00089	31.0017	3.99942e-05	54187.6	54222.6	7.37864e-05	0.000571748	7.37593e-10	0.999354	0.000645536	0.000369573
2254 - 2254	5.00039	11.0006	3.99941e-05	54376.2	54392.2	9.19321e-05	0.000202246	7.35291e-10	0.999706	0.000294179	8.28748e-05
2255 - 2255	2.00016	53906.7	3.00012	220.005	54131.7	3.69499e-05	0.995843	5.54227e-05	0.00406425	0.00415663	0.00546565
2256 - 2256	3.00045	8.00098	3.99942e-05	53926.4	53937.4	5.56284e-05	0.000148338	7.41493e-10	0.999796	0.000203968	0.000466284
2257 - 2257	54198.6	2.00009	15.0016	1.00006	54216.6	0.999668	3.68907e-05	0.000276698	1.84457e-05	0.000332035	0.000357448
2258 - 2258	29.0023	2.00016	53827.6	9.04894e-05	53858.6	0.00053849	3.71373e-05	0.999424	1.68013e-09	0.000575629	0.000269514
2259 - 2259	53151.7	3.99943e-05	28.002	1.00004	53180.7	0.999455	7.52044e-10	0.000526544	1.88046e-05	0.000545349	3.87133e-05
2260 - 2260	9.02705e-05	52719.8	2.00004	81.0052	52802.8	1.70958e-09	0.998428	3.78776e-05	0.00153411	0.00157199	0.000377731
2261 - 2261	2.00004	23.0012	1.00009	52758.5	52784.5	3.78907e-05	0.000435756	1.89467e-05	0.999507	0.000492594	0.000249646
2262 - 2262	52905.6	4.00009	45.0025	1.00017	52955.6	0.999056	7.55367e-05	0.000849816	1.88869e-05	0.000944239	0.000406785
2263 - 2263	6.1594e-05	13.0003	3.99941e-05	52599.1	52612.1	1.17072e-09	0.000247097	7.60169e-10	0.999753	0.000247099	0.000319985
2264 - 2264	1.00004	52408.8	6.23492e-05	47.0029	52456.8	1.90641e-05	0.999085	1.18858e-09	0.000896032	0.000915097	0.000243189
2265 - 2265	2.00004	7.00022	3.99941e-05	52044.3	52053.3	3.84229e-05	0.000134482	7.68331e-10	0.999827	0.000172905	0.000189782
2266 - 2266	6.12977e-05	51950.6	2.00006	21.0017	51973.6	1.1794e-09	0.999557	3.84823e-05	0.000404084	0.000442568	0.000179468
2267 - 2267	3.99941e-05	51746.1	6.1844e-05	11.0003	51757.1	7.72727e-10	0.999787	1.19489e-09	0.000212537	0.000212539	0.000245989
2268 - 2268	6.24033e-05	51149.6	2.00006	14.0016	51165.6	1.21963e-09	0.999687	3.909e-05	0.000273652	0.000312743	0.000367773
2269 - 2269	5.00073	1.00004	50702.5	1.00004	50709.5	9.86153e-05	1.9721e-05	0.999862	1.9721e-05	0.000138057	0.000224219
2270 - 2270	43.0033	2.00009	50202.7	6.17808e-05	50247.7	0.000855827	3.98046e-05	0.999104	1.22952e-09	0.000895633	0.000121914
2271 - 2271	5.00035	55.0031	6.18382e-05	49676.6	49736.6	0.000100537	0.00110589	1.24331e-09	0.998794	0.00120643	0.000508585
2272 - 2272	48483.7	8.0005	95.0083	3.00004	48589.8	0.997818	0.000164654	0.00195531	6.17422e-05	0.00218171	0.000486382
2273 - 2273	41.0048	5.00006	47850.8	3.99943e-05	47896.8	0.000856108	0.000104392	0.999039	8.3501e-10	0.000960501	0.000860147
2274 - 2274	7.00006	36.0019	6.32334e-05	46755.6	46798.6	0.000149578	0.000769295	1.35118e-09	0.999081	0.000918875	0.000736731
2275 - 2275	39.0032	1.00023	46723.6	0.000131618	46763.6	0.000834051	2.13892e-05	0.999145	2.81453e-09	0.000855443	0.000297432
2276 - 2276	46323.6	3.99942e-05	36.0022	1.00009	46360.6	0.999202	8.62677e-10	0.000776569	2.15721e-05	0.000798142	0.000331479
2277 - 2277	6.38948e-05	15.0017	1.00004	46254.6	46270.6	1.38089e-09	0.000324218	2.16129e-05	0.999654	0.000345832	0.000351601
2278 - 2278	3.00061	36.0045	1.00004	45606.7	45646.7	6.57355e-05	0.000788765	2.19083e-05	0.999124	0.000876409	0.00107525
2279 - 2279	6.00037	29.0024	0.000185293	45030.4	45065.4	0.000133148	0.000643562	4.11165e-09	0.999223	0.000776714	0.000215595
2280 - 2280	11.0003	29.0018	6.36161e-05	44918.4	44958.4	0.000244677	0.00064508	1.415e-09	0.99911	0.000889759	0.000549767
2281 - 2281	1.00014	44349	1.00004	23.0005	44374	2.25388e-05	0.999437	2.25366e-05	0.000518334	0.00056341	0.000686061
2282 - 2282	7.00083	40.0036	6.38915e-05	44085.6	44132.6	0.000158632	0.000906441	1.44771e-09	0.998935	0.00106507	0.000366492
2283 - 2283	20.0022	5.0001	43328.6	1.00006	43354.6	0.000461363	0.00011533	0.9994	2.30671e-05	0.00059976	0.000301393
2284 - 2284	1.00004	42816.8	2.00006	45.0041	42864.8	2.33301e-05	0.99888	4.66599e-05	0.00104991	0.0011199	9.90276e-05
2285 - 2285	5.00009	19.0018	2.00006	43474.5	43500.5	0.000114943	0.000436817	4.5978e-05	0.999402	0.000597739	0.00023129
2286 - 2286	42729.7	4.00006	66.0042	4.00006	42803.7	0.998271	9.34513e-05	0.00154202	9.34513e-05	0.00172892	0.00112413
2287 - 2287	9.00004	16.0006	2.00004	42036.2	42063.2	0.000213965	0.000380393	4.75484e-05	0.999358	0.000641906	0.000879854
2288 - 2288	40752.4	4.00004	17.0014	9.68e-05	40773.4	0.999485	9.81041e-05	0.000416973	2.3741e-09	0.00051508	0.000178014
2289 - 2289	29291.6	5.00004	677.097	1.00007	29974.7	0.977211	0.000166809	0.022589	3.33638e-05	0.0227892	0.00806241
2290 - 2290	3.99941e-05	29960.1	3.99941e-05	7.00074	29967.1	1.3346e-09	0.999766	1.3346e-09	0.000233615	0.000233617	6.84817e-05
2291 - 2291	29971.3	1.00007	6.00174	6.71045e-05	29978.3	0.999766	3.33597e-05	0.000200203	2.23843e-09	0.000233565	0.000687409
2292 - 2292	30221.3	10.0001	7.00129	3.99941e-05	30238.3	0.999438	0.000330709	0.000231537	1.32263e-09	0.000562248	0.000619205
2293 - 2293	30225.6	9.00004	24.0027	1.00004	30259.6	0.998876	0.000297427	0.000793226	3.30486e-05	0.0011237	0.000704035
2294 - 2294	17.0001	6.69928e-05	30389.7	1.00004	30407.7	0.000559073	2.20316e-09	0.999408	3.28878e-05	0.000591963	0.00107494
2295 - 2295	30629.5	3.99942e-05	14.0023	2.00007	30645.5	0.999478	1.30506e-09	0.00045691	6.52645e-05	0.000522176	0.000386285
2296 - 2296	1.00004	31270.6	6.76397e-05	4.00029	31275.6	3.19751e-05	0.99984	2.1627e-09	0.000127905	0.000159882	6.20849e-05
2297 - 2297	31724.9	2.00022	18.0008	1.00004	31745.9	0.999338	6.30071e-05	0.000567028	3.15014e-05	0.000661537	0.000603278
2298 - 2298	11.002	4.00021	31945.4	3.99942e-05	31960.4	0.000344239	0.000125162	0.999531	1.25137e-09	0.000469402	0.000522441
2299 - 2299	24.0046	5.0003	32147.6	3.99942e-05	32176.6	0.000746026	0.000155401	0.999099	1.24296e-09	0.000901429	0.0010698
2300 - 2300	39.0031	2.00102	32894.5	3.99942e-05	32935.6	0.00118423	6.07558e-05	0.998755	1.21432e-09	0.00124498	0.00061578
2301 - 2301	50.0034	0.00055225	33433.6	3.99942e-05	33483.6	0.00149337	1.64932e-08	0.998507	1.19444e-09	0.00149339	0.0010634
2302 - 2302	39.0031	3.00021	33826.6	3.99942e-05	33868.6	0.0011516	8.85838e-05	0.99876	1.18087e-09	0.00124019	0.000616019
2303 - 2303	38.0046	1.0001	34299.7	3.99943e-05	34338.7	0.00110676	2.91246e-05	0.998864	1.1647e-09	0.00113588	0.000307032
2304 - 2304	0.000532565	16.0022	2.00004	34664.4	34682.4	1.53555e-08	0.000461392	5.76672e-05	0.999481	0.000519074	0.00066356
2305 - 2305	35533.4	3.99942e-05	14.001	2.00004	35549.4	0.99955	1.12503e-09	0.000393846	5.62609e-05	0.000450108	0.000307576
2306 - 2306	36106.6	3.00007	29.0025	3.99942e-05	36138.6	0.999114	8.30155e-05	0.000802533	1.10669e-09	0.00088555	0.000384714
2307 - 2307	5.00004	36765	3.99941e-05	21.0003	36791	0.000135904	0.999293	1.08706e-09	0.000570801	0.000706706	0.00116035
2308 - 2308	3.99942e-05	37309.5	3.99942e-05	1.0001	37310.5	1.07193e-09	0.999973	1.07193e-09	2.68047e-05	2.68069e-05	4.74602e-05
2309 - 2309	37814.8	2.00006	2.0002	3.9994e-05	37818.8	0.999894	5.28855e-05	5.28889e-05	1.05752e-09	0.000105775	6.33511e-05
2310 - 2310	38103.1	3.99941e-05	9.00019	3.99941e-05	38112.1	0.999764	1.04938e-09	0.000236151	1.04938e-09	0.000236153	0.000345802
2311 - 2311	37914.7	3.00004	18.0024	6.00007	37941.7	0.999288	7.90698e-05	0.000474477	0.000158139	0.000711686	0.000416889
2312 - 2312	29.0016	3.0002	37905.4	3.99942e-05	37937.4	0.000764459	7.90829e-05	0.999156	1.05422e-09	0.000843542	0.000652286
2313 - 2313	13.0007	4.00026	38256	3.9994e-05	38273	0.000339683	0.000104519	0.999556	1.04497e-09	0.000444203	0.000263206
2314 - 2314	38513.5	3.99942e-05	18.0014	2.00006	38533.5	0.999481	1.03791e-09	0.000467163	5.19046e-05	0.000519068	0.000189661
2315 - 2315	38576.7	0.000326275	40.0057	9.84914e-05	38616.7	0.998964	8.44906e-09	0.00103597	2.55049e-09	0.00103598	0.00126336
2316 - 2316	15.0017	8.00025	38296.4	3.99942e-05	38319.4	0.000391492	0.000208778	0.9994	1.04371e-09	0.000600271	0.00026872
2317 - 2317	3.00025	14.0018	3.99942e-05	38306.4	38323.4	7.82877e-05	0.00036536	1.0436e-09	0.999556	0.000443648	0.000360373
2318 - 2318	9.71715e-05	38446.7	0.000140245	82.0063	38528.7	2.52205e-09	0.997872	3.64002e-09	0.00212845	0.00212845	0.000848118
2319 - 2319	1.00019	10.0004	3.9994e-05	38487.8	38498.8	2.59797e-05	0.000259759	1.03884e-09	0.999714	0.00028574	0.000226987
2320 - 2320	6.38154e-05	38758	6.00006	15.0007	38779.1	1.64562e-09	0.999458	0.000154724	0.000386824	0.00054155	0.000611361
2321 - 2321	39054	3.99941e-05	7.00057	6.0001	39067	0.999667	1.02373e-09	0.000179194	0.000153585	0.00033278	0.000242803
2322 - 2322	1.00004	39388.7	1.00004	20.0023	39410.7	2.53748e-05	0.999442	2.53748e-05	0.000507535	0.000558285	0.000229425
2323 - 2323	2.00004	38709.7	6.0001	5.00025	38722.7	5.16503e-05	0.999664	0.00015495	0.00012913	0.00033573	0.000387637
2324 - 2324	39620.7	9.55728e-05	22.0033	1.00006	39643.7	0.99942	2.4108e-09	0.000555027	2.52263e-05	0.000580256	0.000743127
2325 - 2325	7.00113	7.00064	39908.3	6.29183e-05	39922.3	0.000175369	0.000175357	0.999649	1.57602e-09	0.000350727	0.000423459
2326 - 2326	39793.7	3.99943e-05	31.0044	4.00014	39828.7	0.999121	1.00416e-09	0.000778444	0.000100434	0.000878879	0.000853437
2327 - 2327	1.00004	40417.5	1.00004	21.001	40440.5	2.47287e-05	0.999431	2.47287e-05	0.000519307	0.000568764	0.000505454
2328 - 2328	40443.7	1.00006	30.0036	2.00004	40476.7	0.999185	2.47071e-05	0.000741255	4.94121e-05	0.000815374	0.000425719
2329 - 2329	2.00006	16.0012	1.00004	40759.5	40778.5	4.9047e-05	0.000392393	2.45237e-05	0.999534	0.000465964	0.000183474
2330 - 2330	41054.7	10.0004	63.0057	2.00018	41129.7	0.998176	0.000243144	0.00153188	4.86311e-05	0.00182365	0.000241695
2331 - 2331	45.0012	9.00061	41812.4	3.99942e-05	41866.4	0.00107488	0.000214984	0.99871	9.55282e-10	0.00128986	0.00151503
2332 - 2332	19.0015	0.000295503	42096.4	1.00006	42116.4	0.000451167	7.01633e-09	0.999525	2.37452e-05	0.00047492	0.000179324
2333 - 2333	42420.8	1.00009	110.008	2.00009	42533.8	0.997343	2.35129e-05	0.00258637	4.70237e-05	0.0026569	0.000989422
2334 - 2334	19.0021	2.0003	42351.5	3.99942e-05	42372.5	0.000448453	4.72073e-05	0.999504	9.43871e-10	0.000495661	0.000378233
2335 - 2335	4.00029	53.0026	6.23986e-05	42575.6	42632.6	9.38318e-05	0.00124324	1.46364e-09	0.998663	0.00133708	0.00104528
2336 - 2336	43663.7	6.00023	78.0076	7.00029	43754.7	0.99792	0.000137133	0.00178284	0.000159989	0.00207996	0.000543311
2337 - 2337	17.0023	3.00006	44154.6	9.25004e-05	44174.6	0.000384889	6.79137e-05	0.999547	2.09397e-09	0.000452805	0.000575097
2338 - 2338	44609.7	1.00004	62.0034	9.2739e-05	44672.7	0.99859	2.23859e-05	0.00138795	2.07596e-09	0.00141034	0.000966893
2339 - 2339	3.99943e-05	45304.7	0.000126387	27.0043	45331.7	8.82257e-10	0.999404	2.78806e-09	0.000595704	0.000595708	0.00119154
2340 - 2340	22.0008	1.00013	45359.3	3.99941e-05	45382.3	0.000484788	2.20378e-05	0.999493	8.81272e-10	0.000506827	0.000486261
2341 - 2341	45574.8	2.00006	94.0062	1.00009	45671.8	0.997876	4.37921e-05	0.0020583	2.18974e-05	0.00212399	0.000869057
2342 - 2342	9.05659e-05	45804.7	6.19785e-05	36.0033	45840.7	1.97567e-09	0.999215	1.35204e-09	0.000785401	0.000785404	0.000302006
2343 - 2343	45677.8	1.00004	92.0058	1.00009	45771.8	0.997946	2.18484e-05	0.0020101	2.18495e-05	0.0020538	0.000990401
2344 - 2344	2.00009	20.0015	3.99942e-05	45961.6	45983.6	4.34957e-05	0.00043497	8.6975e-10	0.999522	0.000478466	8.94577e-05
2345 - 2345	46066.7	4.00022	51.0042	7.00006	46128.7	0.998656	8.67186e-05	0.00110569	0.000151751	0.00134416	0.000326722
2346 - 2346	16.0016	4.00022	45969.5	3.99942e-05	45989.5	0.000347941	8.69812e-05	0.999565	8.69637e-10	0.000434923	0.00024946
2347 - 2347	1.00006	45579.7	2.00004	32.0023	45614.7	2.19241e-05	0.999233	4.38464e-05	0.000701579	0.000767349	0.000235784
2348 - 2348	45957.4	3.99942e-05	13.0008	1.00006	45971.4	0.999695	8.69979e-10	0.000282802	2.1754e-05	0.000304556	0.00011101
2349 - 2349	1.00004	46279.6	2.00009	14.0016	46296.6	2.16007e-05	0.999633	4.32016e-05	0.000302433	0.000367235	0.000294795
2350 - 2350	3.99945e-05	45759.7	3.99945e-05	1.00006	45760.7	8.73993e-10	0.999978	8.73993e-10	2.18542e-05	2.18559e-05	3.40373e-05
2351 - 2351	45874.7	1.00006	27.0026	1.00004	45903.7	0.999368	2.17861e-05	0.000588243	2.17856e-05	0.000631815	0.000198196
2352 - 2352	5.0007	4.00013	45891	1.00022	45901	0.000108945	8.71468e-05	0.999782	2.17908e-05	0.000217883	0.00034825
2353 - 2353	45533.6	3.99942e-05	15.0016	9.122e-05	45548.6	0.999671	8.78056e-10	0.000329353	2.0027e-09	0.000329356	0.000285042
2354 - 2354	45579.6	2.00009	31.0024	6.20847e-05	45612.7	0.999276	4.38495e-05	0.000679689	1.36113e-09	0.00072354	8.07901e-05
2355 - 2355	9.00199	1.0004	45180.6	3.99942e-05	45190.6	0.000199201	2.21374e-05	0.999779	8.85013e-10	0.000221339	0.000927418
2356 - 2356	45140.4	1.00004	11.0009	6.18854e-05	45152.4	0.999734	2.21481e-05	0.000243639	1.37059e-09	0.000265788	6.37648e-05
2357 - 2357	45106.5	3.00006	22.0015	1.00009	45132.5	0.999424	6.64723e-05	0.000487486	2.2159e-05	0.000576117	0.000233786
2358 - 2358	44826.8	3.99943e-05	31.0023	1.00004	44858.8	0.999287	8.9156e-10	0.00069111	2.22931e-05	0.000713404	0.000159466
2359 - 2359	3.99942e-05	44313.6	3.99942e-05	18.0012	44331.6	9.02161e-10	0.999594	9.02161e-10	0.000406059	0.000406061	0.000125846
2360 - 2360	25.0018	6.27508e-05	43906.6	1.00004	43932.7	0.000569093	1.42834e-09	0.999408	2.2763e-05	0.000591858	0.000188051
2361 - 2361	43855.8	6.21315e-05	62.0033	2.00004	43919.8	0.998543	1.41466e-09	0.00141174	4.55385e-05	0.00145728	0.00111336
2362 - 2362	44071.5	3.99942e-05	11.0011	6.25586e-05	44082.5	0.99975	9.07258e-10	0.000249556	1.41913e-09	0.000249559	0.000172501
2363 - 2363	2.00004	44392	1.00006	11.0002	44406	4.50398e-05	0.999685	2.25209e-05	0.000247719	0.00031528	0.000419969
2364 - 2364	2.00004	44575.6	1.00004	12.0011	44590.6	4.48534e-05	0.999664	2.24272e-05	0.000269139	0.00033642	8.99028e-05
2365 - 2365	2.00004	44560.1	1.00006	3.00028	44566.1	4.48781e-05	0.999865	2.244e-05	6.73221e-05	0.00013464	6.76738e-05
2366 - 2366	77.0021	2.00028	44351.5	1.00006	44431.5	0.00173305	4.50194e-05	0.998199	2.25079e-05	0.00180058	0.00227972
2367 - 2367	7.00056	64.0041	1.00009	44933.7	45005.7	0.000155548	0.00142214	2.22215e-05	0.9984	0.00159991	0.000584362
2368 - 2368	4.00022	72.0031	1.00004	45853.7	45930.7	8.70926e-05	0.00156765	2.17728e-05	0.998323	0.00167651	0.00154849
2369 - 2369	46134.7	8.00221	152.014	8.00027	46302.8	0.996371	0.000172824	0.00328304	0.000172782	0.00362865	0.0016309
2370 - 2370	32.0028	5.00022	46220.7	3.99942e-05	46257.7	0.000691838	0.000108095	0.9992	8.64597e-10	0.000799933	0.000161817
2371 - 2371	19.0012	2.00034	45860.3	6.25058e-05	45881.3	0.000414138	4.3598e-05	0.999542	1.36233e-09	0.000457738	0.000151198
2372 - 2372	45981.4	3.99942e-05	8.00095	8.97212e-05	45989.4	0.999826	8.69639e-10	0.000173974	1.95091e-09	0.000173977	0.000286506
2373 - 2373	46572.7	1.00006	43.0038	1.00009	46617.7	0.999035	2.14524e-05	0.000922478	2.1453e-05	0.000965383	0.000203653
2374 - 2374	21.0006	2.00022	45615	1.00009	45639	0.000460146	4.3827e-05	0.999474	2.19131e-05	0.000525886	0.000505357
2375 - 2375	45006.8	0.000169976	179.009	3.99943e-05	45185.8	0.996038	3.76171e-09	0.00396163	8.85108e-10	0.00396163	0.00308047
2376 - 2376	2.00004	45194.7	6.20707e-05	13.0022	45209.7	4.42392e-05	0.999668	1.37295e-09	0.000287597	0.000331838	0.000634324
2377 - 2377	20.0014	5.00009	45111.5	1.00004	45137.5	0.000443121	0.000110775	0.999424	2.21554e-05	0.000576051	0.000288215
2378 - 2378	6.00048	3.00048	44836.1	2.00004	44847.1	0.000133799	6.69047e-05	0.999755	4.45969e-05	0.0002453	0.000217772
2379 - 2379	44380.7	2.00013	85.0064	9.02104e-05	44467.7	0.998043	4.49793e-05	0.00191164	2.02867e-09	0.00195662	0.000441783
2380 - 2380	44327.7	1.00006	40.0042	1.00006	44369.8	0.999053	2.25393e-05	0.000901609	2.25393e-05	0.000946687	0.000411563
2381 - 2381	43708.7	3.00004	146.008	9.00081	43866.8	0.996398	6.83898e-05	0.00332844	0.000205185	0.00360201	0.00263126
2382 - 2382	3.00009	26.0003	0.000284951	43530.8	43559.8	6.8873e-05	0.000596889	6.5416e-09	0.999334	0.000665768	0.00101712
2383 - 2383	4.00006	6.00049	3.99941e-05	43415.2	43425.2	9.21139e-05	0.00013818	9.20989e-10	0.99977	0.000230295	0.00014524
2384 - 2384	43228.7	6.21748e-05	30.0021	3.99943e-05	43258.7	0.999306	1.43728e-09	0.000693551	9.24537e-10	0.000693553	0.000246182
2385 - 2385	43058.2	1.00006	9.00093	3.00013	43071.2	0.999698	2.32188e-05	0.000208978	6.9655e-05	0.000301852	0.000154979
2386 - 2386	42741	1.00013	14.0004	2.00004	42758	0.999602	2.33905e-05	0.000327434	4.67758e-05	0.000397601	0.000434101
2387 - 2387	42600.4	1.00004	16.0009	1.00006	42618.4	0.999578	2.3465e-05	0.000375445	2.34655e-05	0.000422375	0.00028028
2388 - 2388	42864.4	2.00004	8.00074	3.99942e-05	42874.4	0.999767	4.66488e-05	0.000186609	9.32821e-10	0.000233258	8.35561e-05
2389 - 2389	1.00006	42006	2.00004	773	42782	2.33758e-05	0.981862	4.67496e-05	0.0180684	0.0181385	0.0360559
2390 - 2390	25.0197	2.003	42549.8	2.00004	42578.8	0.00058761	4.70423e-05	0.999318	4.69727e-05	0.000681625	0.0107307
2391 - 2391	43077.8	3.99943e-05	56.0047	2.00009	43135.8	0.998655	9.27172e-10	0.00129834	4.63674e-05	0.0013447	0.00015782
2392 - 2392	1.00004	43025.1	6.29904e-05	5.00013	43031.1	2.32399e-05	0.999861	1.46384e-09	0.000116198	0.00013944	0.000167555
2393 - 2393	43564.7	5.00043	75.0052	3.00013	43647.7	0.998098	0.000114563	0.00171842	6.87352e-05	0.00190172	0.000668322
2394 - 2394	14.0021	7.00042	44266.5	1.00004	44288.6	0.000316156	0.000158064	0.999503	2.25801e-05	0.0004968	0.000536568
2395 - 2395	20.0024	28.002	44180.7	1.00006	44229.7	0.00045224	0.000633104	0.998892	2.26106e-05	0.00110795	0.000411907
2396 - 2396	33.0024	2.00035	44357.6	1.00006	44393.6	0.000743405	4.50594e-05	0.999189	2.25272e-05	0.000810991	0.000154165
2397 - 2397	13.0023	4.00013	44592.6	3.99942e-05	44609.6	0.000291469	8.96696e-05	0.999619	8.96538e-10	0.000381139	0.000708316
2398 - 2398	24.0009	6.00017	44820.3	1.00004	44851.3	0.000535122	0.000133779	0.999309	2.22968e-05	0.000691198	0.000708991
2399 - 2399	44852.7	2.00006	36.003	6.18707e-05	44890.7	0.999153	4.4554e-05	0.000802014	1.37825e-09	0.000846569	6.40475e-05
2400 - 2400	45334.6	1.00006	12.0018	3.00009	45350.6	0.999647	2.20518e-05	0.000264645	6.61533e-05	0.00035285	0.000478809
2401 - 2401	3.99942e-05	45465.4	1.00006	7.00079	45473.4	8.79507e-10	0.999824	2.19922e-05	0.000153953	0.000175947	0.000177796
2402 - 2402	3.99942e-05	46174.6	3.99942e-05	21.0009	46195.6	8.65759e-10	0.999545	8.65759e-10	0.000454609	0.000454611	0.000385593
2403 - 2403	15.0013	2.00119	46357.5	8.99857e-05	46374.5	0.000323482	4.31528e-05	0.999633	1.94041e-09	0.000366637	0.0007625
2404 - 2404	26.0018	1.00012	46406.5	3.00016	46436.5	0.000559943	2.15375e-05	0.999354	6.46079e-05	0.000646088	0.000133718
2405 - 2405	46622.7	6.00033	105.009	2.00009	46735.8	0.997582	0.000128388	0.00224687	4.27957e-05	0.00241806	0.000464813
2406 - 2406	17.0011	3.00012	46569.4	3.99942e-05	46589.4	0.000364913	6.43949e-05	0.999571	8.58439e-10	0.000429309	0.000156268
2407 - 2407	16.0009	6.14445e-05	46608.4	6.09599e-05	46624.4	0.000343188	1.31786e-09	0.999657	1.30747e-09	0.00034319	0.000145405
2408 - 2408	3.99943e-05	47122.7	0.000270371	41.0051	47163.7	8.47988e-10	0.999131	5.7326e-09	0.00086942	0.000869426	0.00114379
2409 - 2409	6.13567e-05	48034.6	0.000122236	10.0018	48044.6	1.27708e-09	0.999792	2.54423e-09	0.000208177	0.000208181	0.0006784
2410 - 2410	3.99941e-05	49354.2	1.00006	2.00037	49357.2	8.10299e-10	0.999939	2.02617e-05	4.05285e-05	6.07909e-05	0.000173921
2411 - 2411	2.00006	49497.6	3.99942e-05	10.001	49509.6	4.03975e-05	0.999758	8.07808e-10	0.000202002	0.0002424	0.000195785
2412 - 2412	49892.4	3.99942e-05	5.0002	2.00004	49899.4	0.99986	8.01496e-10	0.000100206	4.00815e-05	0.000140288	0.000137382
2413 - 2413	3.99943e-05	49914.7	1.00004	10.0014	49925.7	8.01075e-10	0.99978	2.00306e-05	0.000200326	0.000220357	0.000377754
2414 - 2414	5.00031	15.0008	1.00006	50463.3	50484.3	9.90469e-05	0.000297138	1.98094e-05	0.999584	0.000415994	0.000125803
2415 - 2415	50534.7	1.00006	19.0024	3.99943e-05	50554.8	0.999604	1.97817e-05	0.000375878	7.91108e-10	0.000395661	0.000559532
2416 - 2416	50834.1	1.00004	3.00042	0.000157876	50838.1	0.999921	1.96711e-05	5.90191e-05	3.10547e-09	7.86933e-05	0.000254598
2417 - 2417	50489.7	6.04151e-05	44.0033	3.00009	50536.7	0.99907	1.19547e-09	0.000870719	5.93645e-05	0.000930085	7.22554e-05
2418 - 2418	8.00063	1.00006	50677.4	3.99942e-05	50686.4	0.000157846	1.97303e-05	0.999822	7.89051e-10	0.000177577	7.86601e-05
2419 - 2419	3.99943e-05	51204.7	3.99943e-05	16.0015	51220.7	7.80822e-10	0.999688	7.80822e-10	0.000312403	0.000312405	0.000226445
2420 - 2420	51990.6	1.00006	19.001	3.99942e-05	52010.6	0.999615	1.9228e-05	0.000365329	7.68963e-10	0.000384558	0.000191188
2421 - 2421	52529.7	4.0002	92.0063	1.00036	52626.7	0.998157	7.60108e-05	0.00174828	1.90085e-05	0.0018433	0.000171224
2422 - 2422	7.00061	5.0003	52542.3	3.99941e-05	52554.3	0.000133207	9.51454e-05	0.999772	7.61007e-10	0.000228354	0.000134767
2423 - 2423	52213.8	1.00009	218.013	2.00009	52434.8	0.995785	1.9073e-05	0.00415779	3.81442e-05	0.00421501	0.00143982
2424 - 2424	2.00009	8.00117	8.48709e-05	53067.5	53077.5	3.76824e-05	0.000150745	1.599e-09	0.999812	0.000188429	0.000418186
2425 - 2425	54006.7	5.00012	89.0043	6.00012	54106.7	0.998152	9.24121e-05	0.00164498	0.000110894	0.00184828	0.00126325
2426 - 2426	32.0013	2.00004	54736.7	5.9955e-05	54770.7	0.000584279	3.65166e-05	0.999379	1.09465e-09	0.000620796	0.000494441
2427 - 2427	8.4726e-05	54705.7	0.000114533	32.0028	54737.7	1.54786e-09	0.999415	2.0924e-09	0.000584658	0.000584662	0.000475905
2428 - 2428	55427.8	5.95919e-05	42.0035	1.00006	55470.8	0.999225	1.07429e-09	0.000757219	1.80286e-05	0.000775249	0.000380443
2429 - 2429	1.00006	56201.8	1.00008	94.0043	56297.8	1.77637e-05	0.998295	1.77642e-05	0.00166977	0.0017053	0.00109087
2430 - 2430	23.0014	5.00034	56287.5	5.92129e-05	56315.5	0.000408439	8.87915e-05	0.999503	1.05145e-09	0.000497231	4.76649e-05
2431 - 2431	56665.8	0.000114628	81.0055	1.00011	56747.8	0.998555	2.01996e-09	0.00142747	1.76238e-05	0.00144509	0.000159287
2432 - 2432	8.27842e-05	57195.7	3.00008	42.0032	57240.7	1.44625e-09	0.999214	5.24117e-05	0.000733799	0.000786212	0.00027352
2433 - 2433	6.00033	13.0006	0.000146734	57489.1	57508.1	0.000104339	0.000226065	2.55153e-09	0.99967	0.000330406	9.69613e-05
2434 - 2434	58205.8	2.00011	53.0039	2.00006	58262.8	0.999022	3.43292e-05	0.000909738	3.43283e-05	0.000978396	0.000240449
2435 - 2435	21.0019	1.00008	58479.7	2.00008	58503.7	0.000358984	1.70944e-05	0.99959	3.41873e-05	0.000410266	0.000335487
2436 - 2436	58273.8	3.99943e-05	64.0037	5.88364e-05	58337.8	0.998903	6.85564e-10	0.00109712	1.00855e-09	0.00109712	0.000263509
2437 - 2437	3.99942e-05	58071.4	5.88411e-05	7.0005	58078.4	6.88624e-10	0.999879	1.01313e-09	0.000120535	0.000120537	0.00010561
2438 - 2438	57217.8	3.99943e-05	56.0023	3.00004	57276.8	0.99897	6.98263e-10	0.000977748	5.23779e-05	0.00103013	0.000841676
2439 - 2439	5.00008	26.0012	3.99942e-05	56767.6	56798.6	8.80318e-05	0.000457779	7.04141e-10	0.999454	0.000545812	0.000365068
2440 - 2440	2.00028	56591.8	5.00006	118.009	56716.8	3.52679e-05	0.997796	8.81584e-05	0.00208067	0.0022041	0.000609788
2441 - 2441	5.00029	24.0012	1.00011	55782.4	55812.4	8.9591e-05	0.000430033	1.79192e-05	0.999462	0.000537543	0.000172741
2442 - 2442	55787.8	1.00006	52.0037	3.00008	55843.8	0.998997	1.79082e-05	0.000931235	5.37228e-05	0.00100287	9.26641e-05
2443 - 2443	1.00004	54572.7	8.4212e-05	43.0015	54616.7	1.83102e-05	0.999194	1.54187e-09	0.000787333	0.000805645	0.000772297
2444 - 2444	53579.7	0.000114509	33.0026	1.00006	53613.7	0.999366	2.13581e-09	0.000615564	1.86531e-05	0.000634219	0.000263896
2445 - 2445	9.00061	6.00006	52981.4	3.99942e-05	52996.4	0.000169834	0.000113216	0.999717	7.54658e-10	0.000283051	0.000191322
2446 - 2446	52619.3	8.70404e-05	10.0005	3.99941e-05	52629.3	0.99981	1.65384e-09	0.000190018	7.59922e-10	0.00019002	8.24348e-05
2447 - 2447	52098.1	0.000302517	8.00036	3.00004	52109.1	0.999789	5.80546e-09	0.000153531	5.75723e-05	0.000211109	0.000195664
2448 - 2448	51318.4	1.00004	6.00062	6.04284e-05	51325.4	0.999864	1.94843e-05	0.000116913	1.17736e-09	0.000136399	0.000169942
2449 - 2449	3.99942e-05	50532.4	3.99942e-05	10.0004	50542.4	7.91299e-10	0.999802	7.91299e-10	0.000197862	0.000197864	0.000139226
2450 - 2450	3.00021	16.001	3.99942e-05	49943.4	49962.4	6.00494e-05	0.00032026	8.00486e-10	0.99962	0.00038031	6.84825e-05
2451 - 2451	1.00012	49362	3.99941e-05	8.00038	49371.1	2.02573e-05	0.999818	8.10071e-10	0.000162046	0.000182304	7.20791e-05
2452 - 2452	12.0012	6.00009	48109.4	1.00012	48128.4	0.000249357	0.000124668	0.999605	2.07804e-05	0.000394806	0.000227782
2453 - 2453	3.00033	51.0036	8.97553e-05	47655.6	47709.6	6.28874e-05	0.00106904	1.88128e-09	0.998868	0.00113193	0.000183755
2454 - 2454	31.0023	14.0007	47809.6	1.00004	47855.6	0.000647831	0.000292561	0.999039	2.0897e-05	0.000961289	0.000220929
2455 - 2455	16.0012	5.00013	47264.4	1.00006	47286.4	0.000338389	0.000105741	0.999535	2.1149e-05	0.000465279	0.000142745
2456 - 2456	47266.8	6.18074e-05	82.0075	1.00009	47349.8	0.998247	1.30534e-09	0.00173195	2.11213e-05	0.00175307	0.000556241
2457 - 2457	6.13673e-05	16.0012	6.14945e-05	46876.5	46892.5	1.30868e-09	0.000341232	1.31139e-09	0.999659	0.000341235	8.45524e-05
2458 - 2458	44849.4	3.99942e-05	14.0006	3.99942e-05	44863.4	0.999688	8.91465e-10	0.000312073	8.91465e-10	0.000312075	0.000243881
2459 - 2459	5.00006	44081.7	1.00004	29.0027	44116.7	0.000113337	0.999207	2.2668e-05	0.000657409	0.000793414	0.000216849
2460 - 2460	42868.5	3.99942e-05	17.0013	9.31721e-05	42885.5	0.999604	9.32581e-10	0.000396436	2.17258e-09	0.000396439	7.65132e-05
2461 - 2461	42470.7	1.00006	43.0033	4.00009	42518.7	0.998871	2.35205e-05	0.0010114	9.40785e-05	0.001129	0.000407992
2462 - 2462	41678.8	5.0001	66.0067	26.0001	41775.8	0.997678	0.000119689	0.00158002	0.000622372	0.00232209	0.00139935
2463 - 2463	12.0005	5.00018	41212.9	3.9994e-05	41229.9	0.000291064	0.000121276	0.999588	9.70024e-10	0.00041234	0.000333033
2464 - 2464	1.00031	11.0015	3.99942e-05	40316.4	40328.4	2.48041e-05	0.000272797	9.91713e-10	0.999702	0.000297602	0.000481
2465 - 2465	3.00006	40287.5	6.00055	28.0022	40324.5	7.43981e-05	0.999082	0.000148807	0.000694421	0.000917626	0.000249318
2466 - 2466	39947.5	3.99942e-05	13.0012	1.00004	39961.5	0.99965	1.00082e-09	0.000325342	2.50251e-05	0.000350368	2.82171e-05
2467 - 2467	1.00006	39545	3.99941e-05	10.0005	39556	2.52822e-05	0.999722	1.01107e-09	0.000252818	0.000278101	0.000196195
2468 - 2468	38284.7	22.0003	50.0054	4.00004	38360.7	0.998019	0.00057351	0.00130356	0.000104274	0.00198134	0.00119475
2469 - 2469	61.0006	2.00033	37604.9	3.9994e-05	37667.9	0.00161943	5.31043e-05	0.998327	1.06175e-09	0.00167254	0.00283149
2470 - 2470	24.001	0.000143479	36675.2	1.00004	36700.2	0.000653976	3.90949e-09	0.999319	2.72489e-05	0.000681229	0.0006868
2471 - 2471	3.99943e-05	35889.7	1.00007	40.0031	35930.7	1.11309e-09	0.998859	2.78332e-05	0.00111334	0.00114117	0.000571278
2472 - 2472	35635.3	1.00004	23.0008	3.99941e-05	35659.3	0.999327	2.80443e-05	0.000645017	1.12156e-09	0.000673062	0.000810878
2473 - 2473	2.00021	17.0011	2.0001	35331	35352	5.65797e-05	0.000480909	5.65767e-05	0.999406	0.000594065	0.000289076
2474 - 2474	34922.6	4.00021	33.0037	3.99942e-05	34959.6	0.998942	0.000114424	0.000944051	1.14401e-09	0.00105848	0.000162121
2475 - 2475	5.00067	0.00015257	33522.8	3.9994e-05	33527.8	0.00014915	4.55056e-09	0.999851	1.19286e-09	0.000149156	0.000311485
2476 - 2476	3.9994e-05	32447.8	1.00004	7.00029	32455.8	1.23226e-09	0.999753	3.08123e-05	0.000215687	0.0002465	0.000259119
2477 - 2477	31786.8	3.9994e-05	15.0002	3.9994e-05	31801.8	0.999528	1.2576e-09	0.000471678	1.2576e-09	0.000471681	0.000783304
2478 - 2478	3.99941e-05	31051.1	1.00004	18.0007	31070.1	1.28722e-09	0.999388	3.21866e-05	0.000579359	0.000611547	0.000729817
2479 - 2479	3.99943e-05	28615.7	130.01	6.00016	28751.7	1.39102e-09	0.995269	0.00452182	0.000208689	0.00473051	0.00387713
2480 - 2480	28529.3	3.99941e-05	5.00205	0.000171948	28534.3	0.999825	1.40162e-09	0.0001753	6.02602e-09	0.000175307	0.00102248
2481 - 2481	8.00094	3.00043	28570.7	6.88864e-05	28581.7	0.000279932	0.000104977	0.999615	2.41015e-09	0.000384912	0.000286429
2482 - 2482	3.99942e-05	28467.3	3.99942e-05	60.0014	28527.3	1.40196e-09	0.997897	1.40196e-09	0.0021033	0.0021033	0.003354
2483 - 2483	28497.7	1.00007	70.0051	3.99943e-05	28568.7	0.997515	3.50058e-05	0.00245041	1.39993e-09	0.00248542	0.00217051
2484 - 2484	21.0042	4.00095	28134.5	3.99942e-05	28159.5	0.0007459	0.000142082	0.999112	1.42027e-09	0.000887983	0.00116139
2485 - 2485	14.0008	3.9994e-05	27634	3.9994e-05	27648	0.000506396	1.44654e-09	0.999494	1.44654e-09	0.000506399	0.000451196
2486 - 2486	27653.7	0.000114392	54.0114	6.95578e-05	27707.7	0.998051	4.12851e-09	0.00194933	2.51041e-09	0.00194933	0.00230104
2487 - 2487	4.00007	17.0033	0.000114443	27933.5	27954.5	0.000143092	0.000608249	4.09391e-09	0.999249	0.000751345	0.000737019
2488 - 2488	2.00057	37.0026	1.00004	28148.3	28188.3	7.09717e-05	0.00131269	3.54771e-05	0.998581	0.00141914	0.00110476
2489 - 2489	5.00204	28204.7	1.00004	99.0137	28309.7	0.00017669	0.99629	3.5325e-05	0.00349752	0.00370953	0.00110229
2490 - 2490	28008.4	7.02106e-05	38.0032	0.000114249	28046.4	0.998645	2.50337e-09	0.00135501	4.07358e-09	0.00135502	0.000865983
2491 - 2491	2.00011	2.00057	1.00004	28023.5	28028.5	7.13601e-05	7.13764e-05	3.56794e-05	0.999822	0.000178416	0.000320217
2492 - 2492	27892.7	4.00004	58.0068	2.00007	27956.7	0.997711	0.00014308	0.00207488	7.15417e-05	0.0022895	0.000874453
2493 - 2493	2.00017	4.00035	1.00004	28323.2	28330.2	7.06022e-05	0.000141204	3.52994e-05	0.999753	0.000247106	4.90536e-05
2494 - 2494	3.00026	5.00086	3.99939e-05	28681.7	28689.7	0.000104576	0.000174309	1.39402e-09	0.999721	0.000278886	0.000323388
2495 - 2495	6.0562	29325.6	2.00033	63.0091	29396.7	0.000206016	0.997583	6.80461e-05	0.00214341	0.00241747	0.0305175
2496 - 2496	12.0022	2.00007	29413.4	3.99942e-05	29427.4	0.000407859	6.79662e-05	0.999524	1.35908e-09	0.000475827	0.000514442
2497 - 2497	3.99943e-05	29647.8	3.99943e-05	63.009	29710.8	1.34612e-09	0.997879	1.34612e-09	0.00212074	0.00212075	0.000553393
2498 - 2498	3.99942e-05	8.00145	3.99942e-05	29654.3	29662.3	1.34831e-09	0.000269751	1.34831e-09	0.99973	0.000269754	0.00037889
2499 - 2499	29510.4	6.96272e-05	23.0004	7.03408e-05	29533.4	0.999221	2.35758e-09	0.000778794	2.38174e-09	0.000778799	0.00119127
2500 - 2500	28923.4	3.99942e-05	23.0018	3.99942e-05	28946.4	0.999205	1.38166e-09	0.000794633	1.38166e-09	0.000794636	0.00054568
2501 - 2501	3.9994e-05	7.00099	7.07932e-05	28507	28514	1.40261e-09	0.000245529	2.48276e-09	0.999754	0.000245532	0.000252397
2502 - 2502	28114	3.9994e-05	72.0008	1.00004	28187	0.99741	1.41888e-09	0.0025544	3.54788e-05	0.00258988	0.00460753
2503 - 2503	3.99941e-05	28086	3.99941e-05	5.00083	28091	1.42373e-09	0.999822	1.42373e-09	0.000178023	0.000178025	0.000251529
2504 - 2504	27395.5	2.00017	3.00056	3.99939e-05	27400.5	0.999817	7.29977e-05	0.000109508	1.45961e-09	0.000182507	0.000268585
2505 - 2505	27358.3	3.99938e-05	10.0003	0.00011308	27368.3	0.999635	1.46132e-09	0.000365399	4.1318e-09	0.000365404	0.000439748
2506 - 2506	6.90702e-05	27122.7	3.99943e-05	3.99943e-05	27122.7	2.54658e-09	1	1.47457e-09	1.47457e-09	5.49571e-09	7.96178e-05
2507 - 2507	46.0051	26862.6	0.000112541	7.0022	26915.6	0.00170924	0.998031	4.18127e-09	0.000260154	0.0019694	0.000773069
2508 - 2508	14.0015	6.89263e-05	27334.2	3.99941e-05	27348.2	0.00051197	2.52032e-09	0.999488	1.4624e-09	0.000511974	0.000105851
2509 - 2509	3.00024	7.00007	27556.3	3.99938e-05	27566.3	0.000108837	0.000253935	0.999637	1.45082e-09	0.000362774	0.000457634
2510 - 2510	27442.4	1.00007	11.0023	6.00004	27460.4	0.999344	3.64186e-05	0.000400661	0.000218498	0.000655577	0.00054641
2511 - 2511	27524.6	6.9e-05	14.0028	42.005	27580.6	0.997969	2.50176e-09	0.000507704	0.00152299	0.0020307	0.000569927
2512 - 2512	7.00066	1.00007	27555.5	2.00011	27565.5	0.000253965	3.62798e-05	0.999637	7.25586e-05	0.000362803	7.06486e-05
2513 - 2513	27140.3	3.99941e-05	18.0014	3.99941e-05	27158.3	0.999337	1.47263e-09	0.000662834	1.47263e-09	0.000662837	0.00045003
2514 - 2514	26943	3.99941e-05	34.0009	1.00004	26978	0.998703	1.48247e-09	0.00126032	3.70687e-05	0.00129739	0.00200476
2515 - 2515	25680.4	3.99942e-05	448.002	4.00007	26132.4	0.982703	1.53044e-09	0.0171435	0.000153069	0.0172966	0.0332675
2516 - 2516	6.99924e-05	25550.6	4.00004	461.004	26015.6	2.6904e-09	0.982126	0.000153755	0.0177203	0.017874	0.0336283
2517 - 2517	11.0001	17.0025	3.00026	25542.3	25573.3	0.000430139	0.000664856	0.00011732	0.998788	0.00121232	0.000894645
2518 - 2518	2.00011	25581.9	1.00012	11.0013	25595.9	7.8142e-05	0.999453	3.90733e-05	0.000429809	0.000547025	7.78707e-05
2519 - 2519	13.0037	1.00004	25199.5	11.0012	25224.5	0.000515518	3.96456e-05	0.999009	0.000436132	0.000991295	0.00107387
2520 - 2520	3.00025	25076.3	1.00007	32.003	25112.3	0.000119473	0.998566	3.98239e-05	0.00127439	0.00143369	0.000895763
2521 - 2521	0.000450184	25002.6	2.00004	34.0058	25038.6	1.79796e-08	0.998562	7.98783e-05	0.00135814	0.00143803	0.000776005
2522 - 2522	29.001	0.000116683	24501.6	1.00035	24531.6	0.00118219	4.75644e-09	0.998777	4.07782e-05	0.00122297	0.00157959
2523 - 2523	24092.5	3.00036	47.0052	1.00012	24143.5	0.997887	0.000124272	0.00194691	4.14238e-05	0.00211261	0.000958886
2524 - 2524	1.00018	81.0018	6.99658e-05	23975.1	24057.1	4.15753e-05	0.00336707	2.90833e-09	0.996591	0.00340865	0.0055708
2525 - 2525	1.00004	24173.5	1.00004	37.0027	24212.5	4.13026e-05	0.998389	4.13026e-05	0.00152824	0.00161085	0.00167601
2526 - 2526	1.00007	7.00012	0.000178388	24200.9	24208.9	4.131e-05	0.000289154	7.36869e-09	0.99967	0.000330472	0.000467178
2527 - 2527	24157.2	4.00058	39.003	0.000259113	24200.2	0.998223	0.000165312	0.00161168	1.0707e-08	0.001777	0.00136296
2528 - 2528	3.00025	1.00035	23884.2	2.00004	23890.2	0.000125585	4.18728e-05	0.999749	8.3718e-05	0.000251176	0.000231965
2529 - 2529	23338.1	3.99941e-05	19.001	12.0014	23369.1	0.998673	1.71141e-09	0.000813085	0.00051356	0.00132665	0.00105544
2530 - 2530	3.99942e-05	22998.5	35.0035	12.002	23045.5	1.73545e-09	0.99796	0.00151889	0.000520796	0.00203968	0.0010415
2531 - 2531	7.04597e-05	22704.2	4.00004	25.0018	22733.3	3.09941e-09	0.998724	0.000175955	0.00109979	0.00127575	0.00141766
2532 - 2532	9.00075	7.09852e-05	22382.7	3.99939e-05	22391.7	0.000401969	3.17016e-09	0.999598	1.78611e-09	0.000401974	0.000242697
2533 - 2533	13.0032	2.00018	21822.4	3.99942e-05	21837.4	0.000595454	9.15943e-05	0.999313	1.83145e-09	0.00068705	0.000686754
2534 - 2534	2.00018	36.002	2.00012	21449	21489	9.30792e-05	0.00167537	9.30762e-05	0.998138	0.00186152	0.00217992
2535 - 2535	1.00012	21104.7	2.00004	35.0068	21142.7	4.73034e-05	0.998202	9.45973e-05	0.00165574	0.00179764	0.000415246
2536 - 2536	22.0031	3.00019	20210.4	3.99942e-05	20235.4	0.00108736	0.000148264	0.998764	1.97645e-09	0.00123563	0.000501015
2537 - 2537	1.00019	146.02	1.00007	19412.7	19560.7	5.11326e-05	0.00746495	5.11264e-05	0.992433	0.00756721	0.00430656
2538 - 2538	18832.3	3.99942e-05	6.00209	1.00004	18839.3	0.999628	2.12291e-09	0.000318593	5.30826e-05	0.000371678	0.000640317
2539 - 2539	1.00007	5.00013	3.99937e-05	18143	18149	5.51035e-05	0.000275504	2.20363e-09	0.999669	0.00033061	0.000462278
2540 - 2540	7.40512e-05	17633.1	7.48039e-05	4.00054	17637.1	4.1986e-09	0.999773	4.24128e-09	0.000226825	0.000226834	0.000197834
2541 - 2541	0.000204992	16461.5	46.008	7.00095	16514.5	1.24129e-08	0.99679	0.00278592	0.000423928	0.00320986	0.00125056
2542 - 2542	3.99935e-05	16039.7	0.000130279	3.00021	16042.7	2.49294e-09	0.999813	8.12079e-09	0.000187014	0.000187024	0.00020129
2543 - 2543	15510.4	3.99938e-05	2.00096	2.0006	15514.4	0.999742	2.57785e-09	0.000128975	0.000128951	0.000257928	0.000817407
2544 - 2544	14665.7	4.01399	5.00488	20.0082	14694.7	0.998025	0.000273159	0.000340591	0.00136159	0.00197534	0.0107096
2545 - 2545	13961.5	1.00004	3.00014	0.000218502	13965.5	0.999714	7.16077e-05	0.000214824	1.56458e-08	0.000286447	0.000346132
2546 - 2546	3.99936e-05	13783.9	3.99936e-05	5.00021	13788.9	2.90042e-09	0.999637	2.90042e-09	0.000362626	0.000362631	0.000501602
2547 - 2547	8.00279e-05	13408.4	3.99939e-05	4.00113	13412.4	5.96669e-09	0.999702	2.98185e-09	0.000298315	0.000298324	0.000428788
2548 - 2548	7.79154e-05	13525.9	1.00004	7.0005	13533.9	5.75705e-09	0.999409	7.38915e-05	0.000517257	0.000591154	0.000612246
2549 - 2549	3.99943e-05	13381.7	3.99943e-05	10.008	13391.7	2.9865e-09	0.999253	2.9865e-09	0.000747326	0.000747332	0.00287431
2550 - 2550	7.79835e-05	1.00023	3.99935e-05	13387.6	13388.6	5.82463e-09	7.47075e-05	2.98713e-09	0.999925	7.47164e-05	0.000287875
2551 - 2551	1.00004	3365	3.99938e-05	9444.22	12810.2	7.80658e-05	0.262681	3.12202e-09	0.737241	0.262759	0.524895
2552 - 2552	1.00008	7.00122	3.00004	12471.4	12482.4	8.01189e-05	0.000560885	0.000240341	0.999119	0.000881345	0.000665153
2553 - 2553	12863	3.99937e-05	0.000476349	3.99937e-05	12863	1	3.1092e-09	3.70325e-08	3.1092e-09	4.32509e-08	0.000555374
2554 - 2554	3.99941e-05	12876	3.99941e-05	4.00238	12880	3.10512e-09	0.999689	3.10512e-09	0.000310743	0.000310749	0.000997846
2555 - 2555	3.99936e-05	12513.8	3.99936e-05	7.00024	12520.8	3.19418e-09	0.999441	3.19418e-09	0.000559091	0.000559097	0.000841569
2556 - 2556	12068.8	3.99936e-05	1.00014	3.99936e-05	12069.8	0.999917	3.31352e-09	8.28629e-05	3.31352e-09	8.28695e-05	8.69511e-05
2557 - 2557	9.00258	3.9994e-05	11669.9	2.00008	11680.9	0.00077071	3.42388e-09	0.999058	0.000171227	0.00094194	0.000286572
2558 - 2558	17.002	10915.5	1.00008	34.0132	10967.5	0.00155021	0.995257	9.11858e-05	0.00310127	0.00474267	0.00210063
2559 - 2559	8.24451e-05	27.0021	3.99939e-05	10574.7	10601.7	7.77662e-09	0.00254697	3.77242e-09	0.997453	0.00254698	0.00350518
2560 - 2560	3.99938e-05	4.00004	8.10529e-05	10447.2	10451.2	3.8267e-09	0.000382733	7.75534e-09	0.999617	0.000382745	0.000729784
2561 - 2561	0.000156544	10060.2	3.99941e-05	15.0049	10075.2	1.55375e-08	0.998511	3.96956e-09	0.00148929	0.00148931	0.000193282
2562 - 2562	9576.83	3.99936e-05	4.00085	8.06567e-05	9580.83	0.999582	4.17434e-09	0.000417589	8.41855e-09	0.000417602	0.000224676
2563 - 2563	3.99932e-05	9497.85	2.00016	4.00008	9503.85	4.20811e-09	0.999369	0.000210458	0.000420891	0.000631353	0.000692546
2564 - 2564	2.00015	9140.72	1.00004	3.00092	9146.72	0.000218674	0.999344	0.000109333	0.000328086	0.000656094	0.000436028
2565 - 2565	0.000152972	3.99934e-05	9017.41	1.00004	9018.41	1.69622e-08	4.43464e-09	0.999889	0.000110889	0.00011091	0.000273083
2566 - 2566	8662.8	1.00009	5.00028	3.99932e-05	8668.8	0.999308	0.000115366	0.000576814	4.61347e-09	0.000692185	0.000456014
2567 - 2567	15.0022	6.00046	7952.02	2.00027	7975.02	0.00188115	0.000752407	0.997116	0.000250817	0.00288437	0.00286227
2568 - 2568	7608.25	1.00004	21.0022	11.0002	7641.25	0.995681	0.000130874	0.00274853	0.00143958	0.00431898	0.00647706
2569 - 2569	8.94264e-05	4.00105	3.99936e-05	7608.73	7612.73	1.1747e-08	0.000525574	5.25351e-09	0.999474	0.000525591	0.000316704
2570 - 2570	3.99937e-05	7726.14	3.99937e-05	5.00143	7731.15	5.17307e-09	0.999353	5.17307e-09	0.00064692	0.000646931	0.000118264
2571 - 2571	33.5863	9.52523	452464320147866	1.80966	452464320147911	7.42296e-14	2.10519e-14	1	3.99956e-15	9.9476e-14	8.86113e-15
2572 - 2572	3.99932e-05	7426.79	8.94398e-05	1.00051	7427.79	5.38427e-09	0.999865	1.20412e-08	0.000134698	0.000134716	0.0013541
2573 - 2573	7248.63	3.99942e-05	32.0177	3.99942e-05	7280.65	0.995602	5.49323e-09	0.00439764	5.49323e-09	0.00439765	0.000944556
2574 - 2574	1.00009	5.00115	8.55813e-05	7066.35	7072.35	0.000141408	0.000707142	1.21008e-08	0.999151	0.000848562	0.000421769
2575 - 2575	0.000326911	1.00055	3.9993e-05	6856.44	6857.44	4.76724e-08	0.000145907	5.83207e-09	0.999854	0.00014596	0.00386958
2576 - 2576	6649.09	14.0009	6.00086	1.00009	6670.09	0.996851	0.00209905	0.000899667	0.000149937	0.00314866	0.00294
2577 - 2577	4.00433	0.000187151	6473.23	0.000345872	6477.23	0.000618217	2.88936e-08	0.999382	5.33981e-08	0.000618299	0.00312537
2578 - 2578	0.000376892	6195.27	3.99934e-05	4.00138	6199.27	6.07961e-08	0.999354	6.4513e-09	0.00064546	0.000645527	0.00153492
2579 - 2579	428995756641384	1.71579	37.0932	3.71579	428995756641426	1	3.99956e-15	8.64651e-14	8.66161e-15	9.79217e-14	4.66205e-15
2580 - 2580	5953.52	3.99931e-05	2.00036	9.00095	5964.52	0.998156	6.70516e-09	0.000335376	0.00150908	0.00184447	0.00151043
2581 - 2581	5606.71	2.00035	4.01118	4.00062	5616.72	0.998217	0.000356142	0.00071415	0.00071227	0.00178256	0.00679544
2582 - 2582	2813.9	15.0351	715.514	2.00004	3546.45	0.793441	0.00423949	0.201755	0.000563956	0.206559	0.106511
2583 - 2583	25.0341	2567.3	1.00004	53.1427	2646.47	0.00945943	0.970082	0.000377877	0.0200806	0.0299179	0.042741
2584 - 2584	15.014	2379.19	5.00004	44.0974	2443.3	0.00614498	0.97376	0.00204643	0.0180483	0.0262397	0.0228829
2585 - 2585	2429.69	40.4816	70.2758	1.00004	2541.45	0.956026	0.0159286	0.0276519	0.000393492	0.0439739	0.351939
2586 - 2586	2536.78	1.00012	92.6169	12.0001	2642.4	0.96003	0.00037849	0.0350503	0.00454137	0.0399701	0.292617
2587 - 2587	2650.73	0.000108383	958.677	16.0001	3625.41	0.731154	2.98953e-08	0.264433	0.00441333	0.268846	0.45591
2588 - 2588	35.042	1.0001	3802.46	3.00004	3841.5	0.00912196	0.000260341	0.989837	0.000780956	0.0101633	0.00575772
2589 - 2589	0.709531	125.147	0.709531	177398749743996	177398749744123	3.99964e-15	7.05457e-13	3.99964e-15	1	7.15872e-13	1.0147e-13
2590 - 2590	8.62607	144.76	1.06412	266061759729257	266061759729411	3.24213e-14	5.44083e-13	3.99952e-15	1	5.78759e-13	5.25109e-14
2591 - 2591	4436.35	1.0002	34.0029	1.00004	4472.36	0.99195	0.00022364	0.00760291	0.000223605	0.00805015	0.0114675
2592 - 2592	34.631	3.61734	904455492371486	3.61734	904455492371528	3.82894e-14	3.99947e-15	1	3.99947e-15	4.64073e-14	1.10793e-14
2593 - 2593	130.088	31.8838	271493252101963	1.08584	271493252102126	4.79157e-13	1.17439e-13	1	3.99952e-15	6.00409e-13	2.21522e-14
2594 - 2594	211163675859726	1.84457	117.487	0.844574	211163675859846	1	8.73528e-15	5.56379e-13	3.99962e-15	5.68323e-13	2.84178e-13
2595 - 2595	172226441461899	0.68885	98.7228	0.68885	172226441461999	1	3.99967e-15	5.73215e-13	3.99967e-15	5.80647e-13	9.29688e-14
2596 - 2596	2.8268	206720046168974	0.826803	88.4176	206720046169066	1.36745e-14	1	3.99963e-15	4.27716e-13	4.45088e-13	3.87787e-14
2597 - 2597	115.358	5.38738	220054041985610	8.88013	220054041985740	5.24225e-13	2.44821e-14	1	4.03543e-14	5.9075e-13	1.1814e-13
2598 - 2598	2.00004	3.99948e-05	5327.27	3.99948e-05	5329.27	0.000375294	7.50476e-09	0.999625	7.50476e-09	0.000375309	0.000737821
2599 - 2599	504313771293856	3.017	68.4841	2.017	504313771293930	1	5.98239e-15	1.35797e-13	3.9995e-15	1.46771e-13	7.94038e-14
2600 - 2600	3.99941e-05	5644.01	0.000100396	18.0104	5662.02	7.06356e-09	0.996819	1.77315e-08	0.00318091	0.00318094	0.000610078
2601 - 2601	5.00064	1.00004	5899.15	3.99929e-05	5905.15	0.000846827	0.000169351	0.998984	6.77254e-09	0.00101618	0.00762061
2602 - 2602	11.0031	3.00004	6199.13	3.99937e-05	6213.14	0.00177094	0.000482854	0.997746	6.43696e-09	0.0022538	0.00156676
2603 - 2603	2.89151	111.309	23.3471	222898248714897	222898248715035	1.29723e-14	4.99369e-13	1.04743e-13	1	6.19171e-13	1.48054e-13
2604 - 2604	21.5387	21.1566	3.60047	900239735295184	900239735295230	2.39255e-14	2.3501e-14	3.99946e-15	1	5.10703e-14	3.91934e-25
2605 - 2605	3.99931e-05	2.00009	3.99931e-05	7100.45	7102.45	5.63088e-09	0.000281606	5.63088e-09	0.999718	0.000281618	0.000354325
2606 - 2606	7437.6	3.99931e-05	4.00009	2.00004	7443.6	0.999194	5.37282e-09	0.000537387	0.000268692	0.000806085	0.00116557
2607 - 2607	7717.73	3.99932e-05	2.0001	3.99932e-05	7719.73	0.999741	5.18064e-09	0.000259089	5.18064e-09	0.000259099	0.000258701
2608 - 2608	8155.27	3.99948e-05	6.00004	3.99948e-05	8161.27	0.999265	4.90057e-09	0.000735185	4.90057e-09	0.000735195	0.0014576
2609 - 2609	8572.01	3.99937e-05	12.002	3.99937e-05	8584.02	0.998602	4.65909e-09	0.00139818	4.65909e-09	0.00139818	0.000851145
2610 - 2610	2.00004	3.99948e-05	8868.27	3.99948e-05	8870.27	0.000225477	4.50887e-09	0.999775	4.50887e-09	0.000225486	0.000438188
2611 - 2611	3.99948e-05	8987.27	3.99948e-05	6.00004	8993.27	4.4472e-09	0.999333	4.4472e-09	0.00066717	0.000667179	0.00132157
2612 - 2612	16.0009	9119.08	3.99933e-05	4.00009	9139.08	0.00175082	0.997811	4.37608e-09	0.000437691	0.00218852	0.00251488
2613 - 2613	9305.2	1.00004	2.00009	1.00004	9309.2	0.99957	0.000107425	0.000214851	0.000107425	0.0004297	0.000580341
2614 - 2614	9477.43	3.99934e-05	2.00091	3.99934e-05	9479.44	0.999789	4.21897e-09	0.000211079	4.21897e-09	0.000211087	0.000952009
2615 - 2615	230615811204692	0.92238	73.102	6.88618	230615811204773	1	3.99964e-15	3.16986e-13	2.986e-14	3.51275e-13	9.11018e-14
2616 - 2616	0.000328455	6.00393	8.80533e-05	9860.27	9866.27	3.32907e-08	0.000608531	8.92468e-09	0.999391	0.000608573	0.00261046
2617 - 2617	10023.2	3.99938e-05	2.00213	1.00004	10026.2	0.999701	3.98893e-09	0.00019969	9.97428e-05	0.000299437	0.00157965
2618 - 2618	10265.9	3.9994e-05	22.0045	3.9994e-05	10287.9	0.997861	3.88749e-09	0.00213888	3.88749e-09	0.00213888	0.00115309
2619 - 2619	1.00004	10241.6	3.99942e-05	41.0153	10283.6	9.7246e-05	0.995914	3.88912e-09	0.00398841	0.00408566	0.000491028
2620 - 2620	17.007	2.00153	10448.8	1.00004	10468.8	0.00162453	0.00019119	0.998089	9.55253e-05	0.00191125	0.00234664
2621 - 2621	41.0132	1.00009	10513.4	1.00004	10556.5	0.00388513	9.47373e-05	0.995925	9.47326e-05	0.0040746	0.000429841
2622 - 2622	7.00019	27.0248	0.000545515	10585.4	10619.5	0.000659185	0.00254483	5.13694e-08	0.996796	0.00320407	0.00953954
2623 - 2623	4.00086	18.0101	1.00009	10524	10547	0.000379335	0.0017076	9.48217e-05	0.997818	0.00218176	0.00327156
2624 - 2624	10321.5	7.0009	88.0592	14.0057	10430.5	0.989544	0.000671193	0.00844245	0.00134276	0.0104564	0.0172077
2625 - 2625	4.00052	10193.5	19.009	158.092	10374.6	0.000385608	0.982544	0.00183227	0.0152384	0.0174563	0.0223665
2626 - 2626	8.00032	10314.5	24.0166	125.077	10471.6	0.000764	0.984998	0.00229349	0.0119444	0.0150019	0.0234215
2627 - 2627	204.005	7.00008	12770.3	13.0001	12994.3	0.0156996	0.000538703	0.982761	0.00100044	0.0172387	0.0311836
2628 - 2628	13628.6	60.0004	69.0163	0.000142505	13757.6	0.990622	0.00436126	0.0050166	1.03583e-08	0.00937786	0.00948378
2629 - 2629	3.99939e-05	3.99939e-05	1.00008	14264.6	14265.6	2.80352e-09	2.80352e-09	7.0104e-05	0.99993	7.01096e-05	8.1431e-05
2630 - 2630	14552.9	3.00008	15.0033	1.00035	14571.9	0.998696	0.00020588	0.0010296	6.86488e-05	0.00130413	0.000358215
2631 - 2631	1.00023	1.00035	14956.5	7.86588e-05	14958.5	6.68669e-05	6.68754e-05	0.999866	5.25848e-09	0.000133747	0.000624813
2632 - 2632	15504.1	3.99941e-05	12.0025	7.80109e-05	15516.1	0.999226	2.57759e-09	0.00077355	5.02775e-09	0.000773557	0.000127085
2633 - 2633	15932.5	3.00014	26.0059	3.99942e-05	15961.5	0.998183	0.000187961	0.00162929	2.50567e-09	0.00181725	0.000298911
2634 - 2634	0.000474848	7.62802e-05	16256	3.99937e-05	16256	2.92107e-08	4.69244e-09	1	2.46024e-09	3.63633e-08	0.000592042
2635 - 2635	16392	7.48206e-05	14.002	3.99941e-05	16406	0.999147	4.56056e-09	0.00085347	2.43777e-09	0.000853477	0.000354089
2636 - 2636	16722.8	3.9994e-05	6.00121	3.9994e-05	16728.8	0.999641	2.39073e-09	0.000358735	2.39073e-09	0.00035874	0.000206412
2637 - 2637	16887.4	3.99938e-05	1.0006	3.99938e-05	16888.4	0.999941	2.36813e-09	5.9248e-05	2.36813e-09	5.92528e-05	0.00045739
2638 - 2638	17068.7	1.00008	0.00117236	1.00004	17070.7	0.999883	5.85845e-05	6.86769e-08	5.85824e-05	0.000117236	0.000881139
2639 - 2639	17100.4	2.00004	12.0008	7.56271e-05	17114.4	0.999182	0.000116863	0.00070121	4.41892e-09	0.000818078	0.000952646
2640 - 2640	17163.2	1.00004	5.0003	3.99937e-05	17169.2	0.999651	5.82463e-05	0.000291237	2.32939e-09	0.000349486	0.000387156
2641 - 2641	3.99941e-05	17176	3.99941e-05	7.48891e-05	17176	2.32848e-09	1	2.32848e-09	4.36009e-09	9.01705e-09	0.000101837
2642 - 2642	17249.4	3.99938e-05	0.000123457	3.99938e-05	17249.4	1	2.31857e-09	7.1572e-09	2.31857e-09	1.17943e-08	0.000172781
2643 - 2643	17319.3	3.99938e-05	5.00044	1.00004	17325.3	0.999654	2.30841e-09	0.000288621	5.77214e-05	0.000346345	0.000274528
2644 - 2644	17299.7	1.00004	5.00111	1.00008	17306.7	0.999595	5.77836e-05	0.00028897	5.77856e-05	0.000404539	0.000257761
2645 - 2645	17356.6	0.000127917	29.0089	0.000198194	17385.6	0.998331	7.35767e-09	0.00166856	1.13999e-08	0.00166858	0.00182893
2646 - 2646	5.00043	3.00007	17346.1	3.99937e-05	17354.1	0.000288141	0.000172874	0.999539	2.30457e-09	0.000461017	0.000443409
2647 - 2647	1.00008	5.00161	1.00007	17250.8	17257.8	5.79491e-05	0.000289817	5.7949e-05	0.999594	0.000405715	0.000555314
2648 - 2648	17286.3	1.00004	3.00013	3.99938e-05	17290.3	0.999769	5.78381e-05	0.000173515	2.31307e-09	0.000231355	0.000318654
2649 - 2649	3.99939e-05	17199.5	3.99939e-05	2.00072	17201.5	2.32502e-09	0.999884	2.32502e-09	0.000116311	0.000116315	0.000397842
2650 - 2650	3.99938e-05	16970.3	3.99938e-05	1.00041	16971.3	2.35656e-09	0.999941	2.35656e-09	5.89474e-05	5.89521e-05	0.000314447
2651 - 2651	16703.6	3.99942e-05	19.0049	1.00004	16723.6	0.998804	2.39148e-09	0.00113641	5.9798e-05	0.00119621	0.000472329
2652 - 2652	9.00093	5.00008	16358.5	1.00004	16373.5	0.000549725	0.000305376	0.999084	6.10767e-05	0.000916178	0.000998963
2653 - 2653	3.99939e-05	15956.7	2.00007	14.0012	15972.7	2.5039e-09	0.998998	0.000125219	0.00087657	0.00100179	0.00107395
2654 - 2654	15719.5	1.00007	16.001	2.00004	15738.5	0.998793	6.35431e-05	0.00101668	0.000127079	0.0012073	0.00155538
2655 - 2655	5.00059	3.99938e-05	15485.4	3.99938e-05	15490.4	0.000322819	2.58185e-09	0.999677	2.58185e-09	0.000322825	0.000145388
2656 - 2656	15143.4	3.99938e-05	3.00061	3.99938e-05	15146.4	0.999802	2.64049e-09	0.000198108	2.64049e-09	0.000198113	0.000185966
2657 - 2657	14920	1.00004	4.00045	1.00008	14926	0.999598	6.69998e-05	0.000268019	6.70023e-05	0.000402021	0.000236956
2658 - 2658	14596.3	3.99948e-05	3.00004	3.99948e-05	14599.3	0.999795	2.73951e-09	0.000205493	2.73951e-09	0.000205498	0.000398219
2659 - 2659	3.99937e-05	14239.1	3.99937e-05	0.000132311	14239.1	2.80872e-09	1	2.80872e-09	9.29204e-09	1.49095e-08	0.000198595
2660 - 2660	3.99948e-05	14064.3	3.99948e-05	1.00004	14065.3	2.84352e-09	0.999929	2.84352e-09	7.11e-05	7.11057e-05	0.000129434
2661 - 2661	7.59792e-05	13987.4	7.66255e-05	2.00013	13989.4	5.4312e-09	0.999857	5.4774e-09	0.000142975	0.000142986	0.000219261
2662 - 2662	2.00047	3.99937e-05	13978.2	3.99937e-05	13980.2	0.000143093	2.86075e-09	0.999857	2.86075e-09	0.000143099	0.00021605
2663 - 2663	7.7398e-05	13853.3	3.99942e-05	9.00359	13862.3	5.58333e-09	0.99935	2.8851e-09	0.0006495	0.000649509	0.000925153
2664 - 2664	13606	3.99941e-05	24.0019	3.99941e-05	13630	0.998239	2.93426e-09	0.00176096	2.93426e-09	0.00176096	0.00228269
2665 - 2665	3.00049	9.00416	7.66065e-05	13358.2	13370.2	0.000224417	0.000673452	5.72966e-09	0.999102	0.000897874	0.00132942
2666 - 2666	13027.3	3.00014	14.0047	0.000133614	13044.3	0.998696	0.000229997	0.00107363	1.02431e-08	0.00130364	0.000825909
2667 - 2667	2.00008	0.000142294	12799.3	7.72894e-05	12801.3	0.000156241	1.11156e-08	0.999844	6.03764e-09	0.000156258	0.00034961
2668 - 2668	12347.9	3.99936e-05	0.00022972	3.99936e-05	12347.9	1	3.23891e-09	1.8604e-08	3.23891e-09	2.50818e-08	0.000334264
2669 - 2669	12096.2	7.84822e-05	6.00092	3.99938e-05	12102.2	0.999504	6.48494e-09	0.000495853	3.30466e-09	0.000495863	0.00016188
2670 - 2670	11473.9	8.01406e-05	11.0024	3.9994e-05	11484.9	0.999042	6.97791e-09	0.000957986	3.48231e-09	0.000957997	0.000275685
2671 - 2671	3.9994e-05	10939.9	1.00008	26.0026	10967	3.64678e-09	0.997538	9.11904e-05	0.002371	0.00246219	0.00308898
2672 - 2672	2.00038	1.00026	10612.4	3.99934e-05	10615.4	0.000188441	9.42266e-05	0.999717	3.76748e-09	0.000282671	0.0003814
2673 - 2673	5.00163	1.00008	10311.5	3.99939e-05	10317.5	0.000484772	9.69308e-05	0.999418	3.87632e-09	0.000581707	0.00037738
2674 - 2674	10065.4	3.99938e-05	9.00113	1.00004	10075.4	0.999007	3.96946e-09	0.000893379	9.92558e-05	0.000992639	0.000999329
2675 - 2675	9715.77	8.08458e-05	15.0025	1.00004	9731.77	0.998356	8.30741e-09	0.0015416	0.00010276	0.00164437	0.00147283
2676 - 2676	9209.43	3.99938e-05	10.0015	1.00004	9220.43	0.998807	4.33753e-09	0.00108471	0.000108459	0.00119317	0.00112425
2677 - 2677	8769.65	3.99942e-05	47.0121	1.00004	8817.66	0.994555	4.5357e-09	0.00533159	0.000113413	0.005445	0.00424203
2678 - 2678	19.003	0.00028536	8323.54	3.99939e-05	8342.55	0.00227785	3.42054e-08	0.997722	4.79397e-09	0.00227788	0.00217215
2679 - 2679	5.00017	3.99933e-05	7938.17	3.99933e-05	7943.17	0.000629494	5.03494e-09	0.99937	5.03494e-09	0.000629504	0.000961008
2680 - 2680	7742.47	3.99942e-05	10.0085	3.99942e-05	7752.48	0.998709	5.15889e-09	0.001291	5.15889e-09	0.00129101	0.00233289
2681 - 2681	7540.61	2.00032	103.038	3.99942e-05	7645.65	0.986262	0.000261628	0.0134766	5.23098e-09	0.0137383	0.00665299
2682 - 2682	15.028	3.99943e-05	7201.67	1.00004	7217.7	0.00208211	5.54114e-09	0.997779	0.000138554	0.00222067	0.011018
2683 - 2683	98.0651	8.95477e-05	6799.6	3.99942e-05	6897.66	0.0142172	1.29823e-08	0.985783	5.79823e-09	0.0142172	0.00720727
2684 - 2684	6749.77	3.9994e-05	9.00396	3.9994e-05	6758.78	0.998668	5.91734e-09	0.00133219	5.91734e-09	0.0013322	0.000242034
2685 - 2685	6541.39	3.9993e-05	2.00019	3.9993e-05	6543.39	0.999694	6.11197e-09	0.000305681	6.11197e-09	0.000305693	0.000779324
2686 - 2686	6221.94	3.99937e-05	6.00179	3.99937e-05	6227.94	0.999036	6.42165e-09	0.000963688	6.42165e-09	0.000963701	8.24645e-05
2687 - 2687	6005.58	1.00004	5.00126	3.99935e-05	6011.58	0.999002	0.000166352	0.000831938	6.65274e-09	0.000998297	0.000351531
2688 - 2688	5796.56	7.00021	3.00099	1.00004	5807.56	0.998106	0.00120536	0.000516739	0.000172196	0.0018943	0.00250665
2689 - 2689	7.06865	6154.49	0.000204992	1.00036	6162.56	0.00114703	0.998691	3.32641e-08	0.000162328	0.00130939	0.036395
2690 - 2690	7.07488	6281.45	1.0002	3.00102	6292.53	0.00112433	0.99824	0.00015895	0.000476917	0.0017602	0.0401988
2691 - 2691	9.12596	6295.38	1.00061	1.0016	6306.51	0.00144707	0.998235	0.000158662	0.00015882	0.00176455	0.0695026
2692 - 2692	26.0104	8.00266	3.99941e-05	6522.18	6556.2	0.0039673	0.00122063	6.1002e-09	0.994812	0.00518793	0.00219743
2693 - 2693	6613.22	3.99938e-05	9.00146	1.00262	6623.23	0.99849	6.03841e-09	0.00135907	0.000151379	0.00151046	0.00208176
2694 - 2694	6765.82	2.00004	0.000293762	3.99932e-05	6767.82	0.999704	0.000295522	4.34058e-08	5.90932e-09	0.000295571	0.000811771
2695 - 2695	6914.22	3.99934e-05	0.000504982	3.99934e-05	6914.22	1	5.78422e-09	7.30352e-08	5.78422e-09	8.46036e-08	0.000956356
2696 - 2696	7255.01	8.59219e-05	5.00071	8.73671e-05	7260.02	0.999311	1.18349e-08	0.000688802	1.2034e-08	0.000688825	0.000361572
2697 - 2697	7818.58	28.0123	2.02308	0.00836412	7848.63	0.996172	0.00356907	0.000257762	1.06568e-06	0.0038279	0.0168243
2698 - 2698	0.00951935	8245.57	0.00909937	1.02008	8246.61	1.15433e-06	0.999874	1.10341e-06	0.000123697	0.000125955	0.0211725
2699 - 2699	3.00017	8500.51	1.00015	4.00004	8508.51	0.000352608	0.99906	0.000117547	0.000470122	0.000940277	0.000840265
2700 - 2700	3.00004	3.99948e-05	8811.27	3.99948e-05	8814.27	0.000340362	4.53751e-09	0.99966	4.53751e-09	0.000340371	0.000667958
2701 - 2701	0.000150299	3.99935e-05	9109.55	3.99935e-05	9109.55	1.6499e-08	4.39028e-09	1	4.39028e-09	2.52796e-08	0.000296567
2702 - 2702	6.00338	2.00026	9418.84	3.9994e-05	9426.84	0.000636839	0.000212187	0.999151	4.24256e-09	0.00084903	0.00113119
2703 - 2703	2.00008	2.00081	3.99937e-05	9802.94	9806.94	0.000203946	0.00020402	4.0781e-09	0.999592	0.00040797	0.000473721
2704 - 2704	3.99935e-05	5.00037	8.14556e-05	10229.5	10234.5	3.9077e-09	0.000488579	7.95891e-09	0.999511	0.000488591	0.000488173
2705 - 2705	3.00053	10674.9	0.000240676	22.0043	10699.9	0.000280425	0.997663	2.24933e-08	0.00205649	0.00233694	0.00135798
2706 - 2706	4.00053	1.00008	11077.8	3.99936e-05	11082.8	0.000360967	9.0237e-05	0.999549	3.60861e-09	0.000451207	0.000231758
2707 - 2707	11371.5	8.18317e-05	0.000231646	3.99935e-05	11371.5	1	7.19622e-09	2.03708e-08	3.517e-09	3.1084e-08	0.000475776
2708 - 2708	11437.9	1.00004	2.00036	3.99936e-05	11440.9	0.999738	8.74091e-05	0.000174842	3.49567e-09	0.000262255	0.000133075
2709 - 2709	11877.9	3.9994e-05	6.00168	3.9994e-05	11883.9	0.999495	3.3654e-09	0.000505027	3.3654e-09	0.000505034	0.000216454
2710 - 2710	12137.9	3.99936e-05	2.00022	3.99936e-05	12139.9	0.999835	3.2944e-09	0.000164765	3.2944e-09	0.000164771	9.16463e-05
2711 - 2711	3.99937e-05	12467.1	3.99937e-05	2.00014	12469.1	3.20744e-09	0.99984	3.20744e-09	0.000160408	0.000160414	0.000187324
2712 - 2712	1.00004	3.0011	3.99939e-05	12614.7	12618.7	7.92509e-05	0.00023783	3.16943e-09	0.999683	0.000317084	0.000379323
2713 - 2713	7.58904e-05	1.00022	3.99935e-05	12779.7	12780.7	5.9379e-09	7.82603e-05	3.12922e-09	0.999922	7.82694e-05	0.00024301
2714 - 2714	13012.2	1.00004	16.003	3.00008	13032.3	0.998465	7.67358e-05	0.00122795	0.000230204	0.00153489	0.00115312
2715 - 2715	3.99941e-05	13283.2	3.99941e-05	20.0023	13303.2	3.00636e-09	0.998496	3.00636e-09	0.00150357	0.00150358	0.00156303
2716 - 2716	13523	3.9994e-05	7.00173	1.00004	13531	0.999409	2.95574e-09	0.000517458	7.39073e-05	0.000591369	0.000143314
2717 - 2717	1.00004	4.00061	3.99938e-05	13844.4	13849.4	7.22083e-05	0.000288866	2.88777e-09	0.999639	0.000361077	0.000173537
2718 - 2718	14156.8	3.99936e-05	0.000126352	7.84043e-05	14156.8	1	2.82504e-09	8.92519e-09	5.53827e-09	1.72885e-08	0.000268254
2719 - 2719	14421.9	1.00004	4.00013	7.49699e-05	14426.9	0.999653	6.93179e-05	0.00027727	5.19655e-09	0.000346593	0.000508235
2720 - 2720	7.4217e-05	14654.7	7.60665e-05	10.0003	14664.7	5.06092e-09	0.999318	5.18704e-09	0.000681929	0.000681939	0.00102146
2721 - 2721	14759.9	3.9994e-05	6.00134	3.9994e-05	14765.9	0.999594	2.70853e-09	0.000406431	2.70853e-09	0.000406437	0.00015234
2722 - 2722	3.99937e-05	3.00021	3.99937e-05	14826.2	14829.2	2.69696e-09	0.000202318	2.69696e-09	0.999798	0.000202323	0.000213707
2723 - 2723	0.000124493	15014.6	1.00004	26.0074	15041.6	8.27656e-09	0.998204	6.64848e-05	0.00172903	0.00179552	0.000670236
2724 - 2724	0.000128473	3.99938e-05	3.99938e-05	15198.4	15198.4	8.45307e-09	2.63145e-09	2.63145e-09	1	1.3716e-08	0.0001756
2725 - 2725	1.00012	20.0003	3.99936e-05	15398.9	15419.9	6.48594e-05	0.00129705	2.59364e-09	0.998638	0.00136191	0.00228464
2726 - 2726	15562.3	3.99942e-05	16.0039	7.00041	15585.3	0.998524	2.56614e-09	0.00102686	0.000449166	0.00147602	0.000651573
2727 - 2727	8.00109	3.9994e-05	15539.9	3.9994e-05	15547.9	0.00051461	2.57231e-09	0.999485	2.57231e-09	0.000514615	0.000271575
2728 - 2728	3.99941e-05	15539.1	3.99941e-05	23.0017	15562.1	2.56996e-09	0.998522	2.56996e-09	0.00147806	0.00147806	0.00186135
2729 - 2729	15614.7	2.00004	2.00089	2.00004	15620.7	0.999616	0.000128038	0.000128092	0.000128038	0.000384167	0.000453533
2730 - 2730	3.99939e-05	15681.4	7.33184e-05	5.00071	15686.4	2.54958e-09	0.999681	4.674e-09	0.000318792	0.000318799	9.28086e-05
2731 - 2731	3.99938e-05	15532.3	1.00007	5.00055	15538.3	2.57389e-09	0.999614	6.4362e-05	0.000321821	0.000386186	0.000225225
2732 - 2732	3.99942e-05	15590.5	3.99942e-05	11.0031	15601.5	2.56349e-09	0.999295	2.56349e-09	0.000705261	0.000705266	0.000422376
2733 - 2733	7.00104	7.30022e-05	15660.7	3.99939e-05	15667.7	0.000446846	4.65941e-09	0.999553	2.55264e-09	0.000446853	0.000121781
2734 - 2734	2.00019	10.0009	1.00004	15628.4	15641.4	0.000127878	0.000639383	6.39353e-05	0.999169	0.000831197	0.000754922
2735 - 2735	2.00007	5.00053	3.00004	15709.3	15719.3	0.000127237	0.000318115	0.000190851	0.999364	0.000636203	0.000704405
2736 - 2736	15723.5	3.99942e-05	15.0035	3.00007	15741.5	0.998856	2.54069e-09	0.000953121	0.000190584	0.00114371	0.000338805
2737 - 2737	7.47749e-05	15786.8	7.46863e-05	2.00012	15788.8	4.73596e-09	0.999873	4.73035e-09	0.00012668	0.00012669	0.000170402
2738 - 2738	15498.3	3.99938e-05	2.00019	3.99938e-05	15500.3	0.999871	2.5802e-09	0.000129043	2.5802e-09	0.000129048	8.66155e-05
2739 - 2739	15387	3.99937e-05	3.0004	0.00012695	15390	0.999805	2.59867e-09	0.000194957	8.24886e-09	0.000194968	0.000166284
2740 - 2740	15149.2	3.99941e-05	9.00215	7.34054e-05	15158.2	0.999406	2.63845e-09	0.000593881	4.84263e-09	0.000593888	0.000238473
2741 - 2741	7.00013	7.47666e-05	15074	3.99937e-05	15081	0.00046417	4.95768e-09	0.999536	2.65193e-09	0.000464177	0.000798998
2742 - 2742	14996.3	0.000201385	6.00072	3.99938e-05	15002.3	0.9996	1.34236e-08	0.000399987	2.66585e-09	0.000400003	0.000210632
2743 - 2743	14966.2	3.99938e-05	5.00029	3.99938e-05	14971.2	0.999666	2.67138e-09	0.000333993	2.67138e-09	0.000333999	0.000406442
2744 - 2744	14995.7	3.9994e-05	10.0009	3.9994e-05	15005.7	0.999334	2.66525e-09	0.000666472	2.66525e-09	0.000666477	0.000679089
2745 - 2745	15029.7	3.9994e-05	8.0009	3.9994e-05	15037.7	0.999468	2.65957e-09	0.000532055	2.65957e-09	0.000532061	0.000403422
2746 - 2746	14822.3	3.99941e-05	11.0022	3.99941e-05	14833.3	0.999258	2.69624e-09	0.000741724	2.69624e-09	0.000741729	0.000142158
2747 - 2747	14425.7	7.31731e-05	58.0126	1.00008	14484.7	0.995926	5.05175e-09	0.00400509	6.90435e-05	0.00407414	0.00132256
2748 - 2748	12.0011	0.000125071	14258.6	3.99939e-05	14270.6	0.000840969	8.76424e-09	0.999159	2.80255e-09	0.000840981	0.000818803
2749 - 2749	14264.7	3.99943e-05	27.0076	1.00007	14292.7	0.99804	2.79823e-09	0.00188961	6.99711e-05	0.00195959	0.000386205
2750 - 2750	3.99938e-05	2.00055	3.00007	14308.2	14313.2	2.79418e-09	0.00013977	0.000209601	0.999651	0.000349374	0.000352886
2751 - 2751	14291.6	2.00013	41.0082	0.000129054	14334.6	0.997	0.000139532	0.00286079	9.00297e-09	0.00300033	0.00136068
2752 - 2752	5.0014	0.000205851	14268.7	1.00004	14274.7	0.000350368	1.44207e-08	0.99958	7.00569e-05	0.00042044	0.000493502
2753 - 2753	1.00004	14115.6	7.49669e-05	30.0057	14146.6	7.06911e-05	0.997808	5.29928e-09	0.00212105	0.00219175	0.0012184
2754 - 2754	14001.2	1.00004	12.0023	7.38861e-05	14014.2	0.999072	7.13592e-05	0.000856443	5.27225e-09	0.000927808	0.00035101
2755 - 2755	7.42054e-05	6.00013	0.000132631	13932.5	13938.5	5.32379e-09	0.000430473	9.51546e-09	0.99957	0.000430488	0.000681176
2756 - 2756	7.67434e-05	13869.8	3.9994e-05	6.00142	13875.8	5.53073e-09	0.999567	2.88228e-09	0.000432509	0.000432518	0.000227564
2757 - 2757	13737.9	3.99936e-05	1.0003	7.00008	13745.9	0.999418	2.9095e-09	7.2771e-05	0.000509249	0.000582023	0.000936811
2758 - 2758	13942	3.99937e-05	5.00044	7.50851e-05	13947	0.999641	2.86754e-09	0.000358531	5.38359e-09	0.000358539	0.000285798
2759 - 2759	13647.3	3.99941e-05	11.0025	3.99941e-05	13658.3	0.999194	2.9282e-09	0.000805553	2.9282e-09	0.000805559	0.000106132
2760 - 2760	3.99938e-05	13450.2	1.00004	4.00046	13455.2	2.97236e-09	0.999628	7.43236e-05	0.000297317	0.000371643	0.000292177
2761 - 2761	6.0006	2.00004	13251.3	3.99938e-05	13259.3	0.000452557	0.00015084	0.999397	3.01628e-09	0.0006034	0.000657544
2762 - 2762	2.00021	1.00004	13147	3.99937e-05	13150	0.000152107	7.60485e-05	0.999772	3.04134e-09	0.000228158	0.000214564
2763 - 2763	13112.6	3.99942e-05	24.0052	3.99942e-05	13136.6	0.998173	3.04449e-09	0.00182735	3.04449e-09	0.00182736	0.000789083
2764 - 2764	4.00128	3.9994e-05	13085.8	3.9994e-05	13089.8	0.000305679	3.05535e-09	0.999694	3.05535e-09	0.000305685	0.000359171
2765 - 2765	12864.8	3.9994e-05	11.0017	1.00008	12876.8	0.999068	3.10589e-09	0.000854381	7.76648e-05	0.000932049	0.00059496
2766 - 2766	12745	3.99937e-05	1.00022	3.99937e-05	12746	0.999922	3.13775e-09	7.84731e-05	3.13775e-09	7.84794e-05	0.000142517
2767 - 2767	12774.7	1.00004	4.00014	2.00008	12781.7	0.999452	7.824e-05	0.000312958	0.00015648	0.000547678	0.000795951
2768 - 2768	13047	3.99937e-05	8.00032	2.00004	13057	0.999234	3.063e-09	0.000612721	0.000153177	0.000765901	0.00117814
2769 - 2769	3.99939e-05	13542.6	3.99939e-05	3.00104	13545.6	2.95253e-09	0.999778	2.95253e-09	0.00022155	0.000221556	0.000406936
2770 - 2770	3.99937e-05	13759	3.99937e-05	2.00022	13761	2.9063e-09	0.999855	2.9063e-09	0.000145354	0.00014536	7.89637e-05
2771 - 2771	14196.6	3.99939e-05	4.00125	7.69454e-05	14200.6	0.999718	2.81635e-09	0.000281765	5.41844e-09	0.000281773	0.000467757
2772 - 2772	6.00047	0.000204807	14550.9	3.99936e-05	14556.9	0.000412208	1.40694e-08	0.999588	2.7474e-09	0.000412225	0.000327478
2773 - 2773	7.78671e-05	14647.2	3.99941e-05	13.0028	14660.2	5.31145e-09	0.999113	2.72807e-09	0.000886947	0.000886955	7.30207e-05
2774 - 2774	14981.2	7.38104e-05	5.00082	7.54991e-05	14986.2	0.999666	4.92521e-09	0.000333694	5.03789e-09	0.000333704	0.000191682
2775 - 2775	2.00061	3.99938e-05	15029.2	7.67835e-05	15031.2	0.000133097	2.66072e-09	0.999867	5.10828e-09	0.000133105	0.00040278
2776 - 2776	15343.4	3.99938e-05	0.000603345	3.99938e-05	15343.4	1	2.60659e-09	3.93228e-08	2.60659e-09	4.4536e-08	0.000576857
2777 - 2777	3.99941e-05	15801.1	3.99941e-05	10.0017	15811.1	2.5295e-09	0.999367	2.5295e-09	0.000632574	0.000632579	0.00017536
2778 - 2778	3.9994e-05	16302.9	3.9994e-05	2.00136	16304.9	2.45288e-09	0.999877	2.45288e-09	0.000122746	0.000122751	0.000741379
2779 - 2779	3.99939e-05	16607.6	3.99939e-05	4.00075	16611.6	2.40759e-09	0.999759	2.40759e-09	0.000240841	0.000240846	0.00016407
2780 - 2780	1.00004	2.00008	7.73476e-05	16951.1	16954.1	5.8985e-05	0.00011797	4.56216e-09	0.999823	0.000176959	0.000246559
2781 - 2781	17276.4	1.00004	20.003	7.27848e-05	17297.4	0.998786	5.78146e-05	0.00115642	4.20785e-09	0.00121424	0.000602775
2782 - 2782	4.00072	1.00007	17353.4	3.99938e-05	17358.4	0.000230477	5.76132e-05	0.999712	2.304e-09	0.000288093	0.000170472
2783 - 2783	17586.1	1.00004	22.0015	3.99941e-05	17609.1	0.998694	5.67912e-05	0.00124944	2.27122e-09	0.00130624	0.00157813
2784 - 2784	5.00073	1.0003	17729.3	3.99938e-05	17735.3	0.000281965	5.64017e-05	0.999662	2.25504e-09	0.000338369	0.00026162
2785 - 2785	17754.5	3.99939e-05	7.00056	3.99939e-05	17761.5	0.999606	2.25172e-09	0.000394143	2.25172e-09	0.000394148	0.000336145
2786 - 2786	17866.4	3.99942e-05	20.0027	3.99942e-05	17886.4	0.998882	2.23601e-09	0.00111832	2.23601e-09	0.00111832	0.00063785
2787 - 2787	3.99937e-05	6.00029	7.45752e-05	17895	17901	2.23416e-09	0.000335194	4.16599e-09	0.999665	0.0003352	0.000370189
2788 - 2788	3.99941e-05	18132.2	7.29807e-05	6.00222	18138.2	2.20496e-09	0.999669	4.02359e-09	0.000330916	0.000330922	0.000790013
2789 - 2789	3.99936e-05	18205.9	0.00012584	5.0003	18210.9	2.19614e-09	0.999725	6.91016e-09	0.000274577	0.000274586	0.000235772
[truncated: 6,296 more rows]

## Sheet: CONTROL
sites	alpha_A	alpha_T	alpha_G	alpha_C	sum	p_A	p_T	p_G	p_C	p_COMP
791	3.99935e-05	1.64545	0.000129023	0.000129317	1.64575	2.43011e-05	0.999819	7.83979e-05	7.85767e-05	0.000181276
792	0.00146932	0.000207676	2.55428	7.49458e-05	2.55603	0.000574844	8.12495e-05	0.999315	2.93212e-05	0.000685415
793	0.00381398	0.000306366	3.20823	7.55302e-05	3.21243	0.00118726	9.53689e-05	0.998694	2.35119e-05	0.00130614
794	0.000942267	7.60315e-05	2.48885	3.99939e-05	2.48991	0.000378434	3.05358e-05	0.999575	1.60624e-05	0.000425032
795	3.99942e-05	3.57775	7.60178e-05	0.00543231	3.5833	1.11613e-05	0.998452	2.12145e-05	0.00151601	0.00154838
796	0.00319589	0.000206355	3.14225	7.65716e-05	3.14573	0.00101595	6.55983e-05	0.998894	2.43414e-05	0.00110589
797	0.000433634	0.00289319	3.99941e-05	3.10397	3.10733	0.000139552	0.000931084	1.28709e-05	0.998916	0.00108351
798	0.0013977	0.000130046	2.58547	7.58362e-05	2.58707	0.000540261	5.02676e-05	0.99938	2.93135e-05	0.000619843
799	3.61954	7.4011e-05	0.00929254	0.000125251	3.62903	0.997384	2.03941e-05	0.00256061	3.45136e-05	0.00261552
800	0.000576335	3.99938e-05	2.39856	3.99938e-05	2.39922	0.000240218	1.66695e-05	0.999726	1.66695e-05	0.000273557
801	3.34277	3.99942e-05	0.0026073	3.99942e-05	3.34545	0.999197	1.19548e-05	0.000779356	1.19548e-05	0.000803265
802	0.00134944	0.000207628	2.62204	3.99939e-05	2.62364	0.000514338	7.91374e-05	0.999391	1.52437e-05	0.000608719
803	0.000427325	0.00214522	3.9994e-05	2.92966	2.93228	0.000145732	0.000731587	1.36392e-05	0.999109	0.000890958
804	0.00111347	0.000199347	2.52446	3.99939e-05	2.52581	0.000440836	7.89242e-05	0.999464	1.58341e-05	0.000535594
805	3.9994e-05	2.86959	3.9994e-05	0.00111342	2.87079	1.39314e-05	0.999584	1.39314e-05	0.000387843	0.000415706
806	0.000124124	0.000723202	7.44954e-05	2.21439	2.21531	5.60303e-05	0.000326457	3.36276e-05	0.999584	0.000416114
807	0.00746236	0.0056239	3.65077	0.00587617	3.66973	0.00203349	0.00153251	0.994833	0.00160125	0.00516725
808	0.00914971	0.000199285	3.55931	0.000197593	3.56885	0.00256377	5.584e-05	0.997325	5.53659e-05	0.00267497
809	0.000195776	3.58156	7.57614e-05	0.00802273	3.58986	5.45358e-05	0.99769	2.11043e-05	0.00223483	0.00231047
810	3.63827	3.99942e-05	0.0073942	0.000124737	3.64583	0.997927	1.09699e-05	0.00202813	3.42136e-05	0.00207331
811	0.0927059	3.55198	0.000121747	0.00128609	3.64609	0.0254261	0.974188	3.33912e-05	0.00035273	0.0258122
812	3.99938e-05	2.25551	3.99938e-05	0.000190041	2.25578	1.77295e-05	0.99988	1.77295e-05	8.42464e-05	0.000119705
813	3.54717	3.99942e-05	0.00357519	3.99942e-05	3.55083	0.998971	1.12634e-05	0.00100686	1.12634e-05	0.00102939
814	3.29826	0.000288068	0.00471493	0.000414807	3.30368	0.99836	8.71961e-05	0.00142718	0.000125559	0.00163993
815	0.00148592	0.00020307	2.6817	7.17384e-05	2.68346	0.000553733	7.56744e-05	0.999344	2.67335e-05	0.000656141
816	0.0010531	0.0058122	7.3417e-05	3.45803	3.46497	0.000303926	0.00167742	2.11883e-05	0.997997	0.00200253
817	0.00416284	0.000398569	3.38691	3.99942e-05	3.39151	0.00122743	0.000117519	0.998643	1.17924e-05	0.00135674
818	0.00184407	0.000283062	2.80822	0.000122266	2.81047	0.000656142	0.000100717	0.9992	4.35037e-05	0.000800362
819	0.00228393	0.000190498	3.01265	0.000122126	3.01525	0.000757459	6.31783e-05	0.999139	4.05028e-05	0.00086114
820	0.00140791	0.000280794	2.7787	3.9994e-05	2.78043	0.000506365	0.00010099	0.999378	1.43841e-05	0.000621739
821	0.00182319	0.00027824	2.98094	3.9994e-05	2.98308	0.000611178	9.32727e-05	0.999282	1.3407e-05	0.000717857
822	3.55967	0.000194452	0.00545206	3.99942e-05	3.56536	0.998405	5.45393e-05	0.00152917	1.12174e-05	0.00159493
823	0.000823069	0.000275441	2.25975	0.000189201	2.26104	0.000364023	0.000121821	0.99943	8.36789e-05	0.000569522
824	3.60462	0.000120657	0.00651482	7.42637e-05	3.61133	0.998142	3.34106e-05	0.00180399	2.05641e-05	0.00185797
825	3.11352	3.99941e-05	0.0014085	3.99941e-05	3.11501	0.999522	1.28392e-05	0.000452167	1.28392e-05	0.000477845
826	0.000122631	2.23638	3.99938e-05	0.000518669	2.23706	5.48181e-05	0.999695	1.78778e-05	0.000231853	0.000304549
827	3.99938e-05	2.39217	3.99938e-05	0.000380481	2.39263	1.67154e-05	0.999808	1.67154e-05	0.000159022	0.000192453
828	3.57764	0.000121859	0.00511678	3.99942e-05	3.58292	0.998527	3.4011e-05	0.0014281	1.11625e-05	0.00147327
829	0.000273277	7.35387e-05	2.07022	3.99937e-05	2.07061	0.000131979	3.55155e-05	0.999813	1.93149e-05	0.000186809
830	3.60581	0.000120384	0.00566361	3.99942e-05	3.61163	0.998387	3.33323e-05	0.00156816	1.10737e-05	0.00161256
831	3.99939e-05	2.52578	3.99939e-05	0.00012608	2.52598	1.5833e-05	0.999918	1.5833e-05	4.99133e-05	8.15794e-05
832	2.04407	7.39845e-05	0.000504324	0.000188302	2.04484	0.999625	3.61811e-05	0.000246633	9.20864e-05	0.0003749
833	3.52753	0.000124251	0.00438525	3.99942e-05	3.53208	0.998712	3.51778e-05	0.00124155	1.13231e-05	0.00128805
834	3.67043	3.99943e-05	0.00503878	3.99943e-05	3.67555	0.998607	1.08812e-05	0.00137089	1.08812e-05	0.00139265
835	7.28089e-05	1.75899	7.35977e-05	0.000194621	1.75934	4.13843e-05	0.999806	4.18327e-05	0.000110622	0.000193839
836	0.000686685	0.000126162	2.3374	3.99938e-05	2.33826	0.000293674	5.39558e-05	0.999635	1.71041e-05	0.000364734
837	0.00105989	0.000197876	2.58142	3.99939e-05	2.58272	0.000410377	7.66153e-05	0.999498	1.54852e-05	0.000502478
838	0.000193338	3.99938e-05	2.27982	3.99938e-05	2.2801	8.47937e-05	1.75404e-05	0.99988	1.75404e-05	0.000119874
839	3.31279	0.000125497	0.00388711	0.000192825	3.31699	0.998732	3.78347e-05	0.00117188	5.81324e-05	0.00126784
840	2.95439	3.9994e-05	0.00121594	3.9994e-05	2.95569	0.999562	1.35312e-05	0.00041139	1.35312e-05	0.000438453
841	1.86403	3.99936e-05	0.0001901	0.000121081	1.86438	0.999812	2.14514e-05	0.000101964	6.49442e-05	0.000188359
842	2.18881	7.27895e-05	0.00037874	3.99938e-05	2.1893	0.999775	3.32479e-05	0.000172996	1.82679e-05	0.000224512
843	3.69855	3.99943e-05	0.00559793	3.99943e-05	3.70423	0.998467	1.07969e-05	0.00151123	1.07969e-05	0.00153282
844	3.45475	3.99942e-05	0.00261747	3.99942e-05	3.45744	0.99922	1.15676e-05	0.000757054	1.15676e-05	0.000780189
845	3.99938e-05	2.393	3.99938e-05	0.000183485	2.39326	1.6711e-05	0.99989	1.6711e-05	7.66675e-05	0.00011009
846	3.99937e-05	1.97312	0.000119169	0.000183375	1.97346	2.02658e-05	0.999826	6.03859e-05	9.29206e-05	0.000173572
847	0.000178907	0.000615324	3.99938e-05	2.35821	2.35904	7.58388e-05	0.000260836	1.69534e-05	0.999646	0.000353629
848	0.000919318	0.000181225	2.62685	3.99939e-05	2.62799	0.000349818	6.89596e-05	0.999566	1.52185e-05	0.000433996
849	0.0024015	7.08904e-05	3.38714	3.99942e-05	3.38966	0.000708479	2.09137e-05	0.999259	1.17989e-05	0.000741191
850	3.99942e-05	3.37492	7.21913e-05	0.00223474	3.37727	1.18422e-05	0.999305	2.13756e-05	0.000661699	0.000694917
851	3.99939e-05	2.5719	7.16193e-05	0.000615165	2.57263	1.55459e-05	0.999717	2.7839e-05	0.000239119	0.000282504
852	2.49582	3.99939e-05	0.00018581	3.99939e-05	2.49609	0.999894	1.60226e-05	7.44405e-05	1.60226e-05	0.000106486
853	3.64478	7.0647e-05	0.00673573	0.000115312	3.6517	0.998105	1.93463e-05	0.00184455	3.15776e-05	0.00189547
854	0.00141167	0.000179175	2.84103	7.11965e-05	2.8427	0.000496596	6.30298e-05	0.999415	2.50454e-05	0.000584671
855	0.00629056	0.000370746	3.59453	3.99942e-05	3.60123	0.00174678	0.00010295	0.998139	1.11057e-05	0.00186083
856	0.00045915	0.00251094	3.99941e-05	3.25659	3.2596	0.000140861	0.000770323	1.22697e-05	0.999077	0.000923453
857	0.000115452	0.00210166	3.99941e-05	3.28587	3.28813	3.51116e-05	0.000639167	1.21632e-05	0.999314	0.000686442
858	3.58383	0.000247582	0.00593456	7.1182e-05	3.59009	0.998258	6.89626e-05	0.00165304	1.98274e-05	0.00174183
859	0.00287794	0.000244356	3.33138	6.97838e-05	3.33457	0.000863061	7.32797e-05	0.999043	2.09274e-05	0.000957268
860	0.0022252	0.000837987	3.27171	3.99941e-05	3.27481	0.000679488	0.000255889	0.999052	1.22126e-05	0.000947589
861	0.00485135	0.000439491	3.4939	0.000114003	3.4993	0.00138638	0.000125594	0.998455	3.25787e-05	0.00154455
862	0.00279463	0.000433477	3.31884	6.97315e-05	3.32214	0.000841214	0.000130481	0.999007	2.09899e-05	0.000992685
863	0.00023981	0.00016804	2.07203	6.95827e-05	2.07251	0.00011571	8.10804e-05	0.99977	3.35741e-05	0.000230364
864	3.69249	0.000165963	0.00735987	3.99943e-05	3.70006	0.997955	4.48542e-05	0.00198912	1.08091e-05	0.00204479
865	3.70049	6.86454e-05	0.00500671	3.99943e-05	3.70561	0.99862	1.85247e-05	0.00135112	1.07929e-05	0.00138044
866	3.72263	0.000107142	0.0136662	0.00011137	3.73652	0.996284	2.86742e-05	0.00365747	2.98059e-05	0.00371595
867	0.000399763	0.000629511	2.66532	3.99939e-05	2.66639	0.000149927	0.000236091	0.999599	1.49993e-05	0.000401017
868	3.72315	0.000108612	0.00738655	3.99943e-05	3.73068	0.99798	2.91133e-05	0.00197995	1.07204e-05	0.00201978
869	3.59729	0.000108683	0.00417939	6.81391e-05	3.60164	0.99879	3.01761e-05	0.00116041	1.89189e-05	0.00120951
870	3.70971	3.99943e-05	0.0110281	0.000404336	3.72118	0.996917	1.07477e-05	0.00296361	0.000108658	0.00308301
871	0.000617708	0.000745897	3.9994e-05	2.87514	2.87654	0.00021474	0.000259304	1.39035e-05	0.999512	0.000487947
872	3.45703	0.000222762	0.00330069	0.000107606	3.46066	0.998951	6.43699e-05	0.000953774	3.10942e-05	0.00104924
873	3.75413	3.99943e-05	0.00483195	3.99943e-05	3.75904	0.998693	1.06395e-05	0.00128542	1.06395e-05	0.0013067
874	3.99944e-05	4.09986	3.99944e-05	6.6286e-05	4.1	9.75472e-06	0.999964	9.75472e-06	1.61673e-05	3.56767e-05
875	3.68029	6.7352e-05	0.00460855	6.68444e-05	3.68503	0.998713	1.82772e-05	0.00125061	1.81394e-05	0.00128703
876	3.9994e-05	2.83524	3.9994e-05	0.000213282	2.83554	1.41046e-05	0.999897	1.41046e-05	7.52175e-05	0.000103427
877	2.9734	3.9994e-05	0.000154321	3.9994e-05	2.97364	0.999921	1.34495e-05	5.18963e-05	1.34495e-05	7.87954e-05
878	3.70242	3.99943e-05	0.0031291	3.99943e-05	3.70563	0.999134	1.07928e-05	0.000844418	1.07928e-05	0.000866004
879	3.22886	0.000285529	0.00167657	6.57273e-05	3.23089	0.999372	8.83748e-05	0.00051892	2.03434e-05	0.000627638
880	0.000277928	0.00188009	3.99942e-05	3.36272	3.36492	8.25958e-05	0.000558734	1.18856e-05	0.999347	0.000653215
881	3.99942e-05	3.42253	3.99942e-05	0.00120414	3.42381	1.16812e-05	0.999625	1.16812e-05	0.000351694	0.000375057
882	2.83404	6.54724e-05	0.000625935	0.000101953	2.83484	0.99972	2.30957e-05	0.000220801	3.59644e-05	0.000279861
883	3.24035	6.56052e-05	0.000933991	3.99941e-05	3.24139	0.999679	2.02398e-05	0.000288145	1.23386e-05	0.000320724
884	3.34544	6.44947e-05	0.00162124	0.000145353	3.34727	0.999453	1.92678e-05	0.000484345	4.34244e-05	0.000547038
885	3.72256	3.99943e-05	0.00863854	0.000804185	3.73204	0.997459	1.07165e-05	0.0023147	0.000215481	0.00254089
886	6.53171e-05	0.000326437	3.9994e-05	2.84129	2.84172	2.29851e-05	0.000114873	1.40739e-05	0.999848	0.000151932
887	3.32874	3.99942e-05	0.000783268	3.99942e-05	3.3296	0.999741	1.20117e-05	0.000235244	1.20117e-05	0.000259267
888	0.000141722	3.00121	0.000194806	0.000980721	3.00252	4.72009e-05	0.999561	6.48809e-05	0.000326632	0.000438714
889	3.59276	9.76352e-05	0.00374274	0.000252975	3.59685	0.998862	2.71446e-05	0.00104056	7.03323e-05	0.00113804
890	9.73157e-05	2.80229	6.46575e-05	0.000481995	2.80294	3.47192e-05	0.99977	2.30677e-05	0.00017196	0.000229747
891	3.68611	9.6856e-05	0.00471424	9.74177e-05	3.69101	0.99867	2.6241e-05	0.00127722	2.63932e-05	0.00132985
892	0.000850048	9.66554e-05	3.05388	9.76727e-05	3.05492	0.000278256	3.16393e-05	0.999658	3.19723e-05	0.000341867
893	3.99941e-05	3.28866	3.99941e-05	0.000667136	3.28941	1.21585e-05	0.999773	1.21585e-05	0.000202813	0.00022713
894	3.75053	3.99943e-05	0.00423062	6.38254e-05	3.75487	0.998846	1.06513e-05	0.0011267	1.6998e-05	0.00115435
895	3.99942e-05	3.35755	9.74136e-05	0.00115975	3.35885	1.19071e-05	0.999614	2.90021e-05	0.000345282	0.000386191
896	0.00331229	0.000470771	3.611	3.99942e-05	3.61482	0.000916308	0.000130233	0.998942	1.10639e-05	0.00105761
897	0.00231059	0.000470674	3.51745	3.99942e-05	3.52027	0.000656368	0.000133704	0.999199	1.13611e-05	0.000801433
898	0.00444276	0.000648808	3.60456	0.000138339	3.60979	0.00123075	0.000179736	0.998551	3.83232e-05	0.00144881
899	0.000556942	0.00228188	6.43521e-05	3.48531	3.48821	0.000159664	0.00065417	1.84485e-05	0.999168	0.000832283
900	3.56645	3.99942e-05	0.00162889	6.37503e-05	3.56818	0.999514	1.12086e-05	0.000456504	1.78663e-05	0.000485579
901	3.70958	0.000137019	0.00506817	6.32205e-05	3.71485	0.998582	3.68841e-05	0.0013643	1.70183e-05	0.0014182
902	0.00122457	0.000186148	3.32707	3.99942e-05	3.32852	0.000367901	5.5925e-05	0.999564	1.20156e-05	0.000435841
903	9.498e-05	0.00271739	3.99942e-05	3.66868	3.67154	2.58693e-05	0.000740125	1.08931e-05	0.999223	0.000776887
904	3.52596	0.000302281	0.0033225	0.000374181	3.52995	0.998867	8.56332e-05	0.00094123	0.000106002	0.00113286
905	0.00167183	0.00118226	3.53646	3.99942e-05	3.53935	0.000472354	0.000334034	0.999182	1.12999e-05	0.000817688
906	0.00323058	0.000302983	3.57807	9.4388e-05	3.5817	0.00090197	8.45919e-05	0.998987	2.63529e-05	0.00101291
907	0.00158546	9.50006e-05	3.46315	6.35325e-05	3.4649	0.000457578	2.7418e-05	0.999497	1.8336e-05	0.000503332
908	3.70097	9.4778e-05	0.0066939	0.000300017	3.70806	0.998088	2.556e-05	0.00180523	8.09095e-05	0.0019117
909	0.00361229	0.00285662	3.7319	3.99943e-05	3.73841	0.000966265	0.000764127	0.998259	1.06982e-05	0.00174109
910	0.000803655	0.00385251	3.99942e-05	3.66714	3.67184	0.00021887	0.00104921	1.08922e-05	0.998721	0.00127897
911	0.000130025	3.714	6.29512e-05	0.00481956	3.71901	3.49623e-05	0.998652	1.69269e-05	0.00129593	0.00134782
912	3.69681	0.000130589	0.00483841	9.3496e-05	3.70188	0.998632	3.52765e-05	0.00130702	2.52564e-05	0.00136755
913	0.000860978	0.000230079	3.14338	6.34212e-05	3.14453	0.000273802	7.3168e-05	0.999633	2.01687e-05	0.000367138
914	3.7454	0.000175353	0.00760062	6.33392e-05	3.75324	0.997911	4.67204e-05	0.00202508	1.68759e-05	0.00208868
915	3.77468	6.23935e-05	0.00448616	3.99943e-05	3.77927	0.998786	1.65094e-05	0.00118704	1.05825e-05	0.00121414
916	0.000178994	0.00141159	0.000132229	3.29373	3.29545	5.43155e-05	0.000428346	4.01248e-05	0.999477	0.000522786
917	0.00113559	0.000436538	3.32943	3.99942e-05	3.33104	0.000340911	0.000131051	0.999516	1.20065e-05	0.000483969
918	3.60372	3.99942e-05	0.00159375	6.27967e-05	3.60542	0.999529	1.10928e-05	0.000442042	1.74173e-05	0.000470552
919	3.99941e-05	3.09138	9.16876e-05	0.000502631	3.09201	1.29347e-05	0.999795	2.96531e-05	0.000162558	0.000205146
920	0.000129741	3.56475	6.26515e-05	0.0020853	3.56703	3.63724e-05	0.999361	1.75641e-05	0.000584605	0.000638541
921	9.25944e-05	0.00263118	3.99943e-05	3.68944	3.6922	2.50784e-05	0.000712633	1.08321e-05	0.999251	0.000748544
922	0.00311409	0.000283267	3.64838	3.99942e-05	3.65182	0.00085275	7.75687e-05	0.999059	1.09519e-05	0.00094127
923	0.000281805	0.00152564	3.99942e-05	3.46294	3.46479	8.13339e-05	0.000440328	1.1543e-05	0.999467	0.000533205
924	3.64371	0.000476722	0.00421761	0.000125979	3.64853	0.998679	0.000130661	0.00115598	3.45287e-05	0.00132117
925	0.000881168	0.000128119	3.30989	3.99941e-05	3.31094	0.000266138	3.86956e-05	0.999683	1.20794e-05	0.000316913
926	0.000216641	3.58874	0.000127332	0.00291723	3.592	6.03119e-05	0.999092	3.54488e-05	0.000812146	0.000907907
927	6.19061e-05	3.73532	6.1679e-05	0.00346372	3.73891	1.65573e-05	0.999041	1.64965e-05	0.0009264	0.000959453
928	3.32256	6.13951e-05	0.000630061	3.99941e-05	3.32329	0.99978	1.84742e-05	0.000189589	1.20345e-05	0.000220098
929	3.71448	6.18483e-05	0.00281495	6.0799e-05	3.71741	0.99921	1.66375e-05	0.000757232	1.63552e-05	0.000790225
930	3.99942e-05	3.62313	3.99942e-05	0.00119698	3.62441	1.10347e-05	0.999648	1.10347e-05	0.000330255	0.000352324
931	0.000169542	0.000868545	3.99941e-05	3.2952	3.29627	5.14346e-05	0.000263493	1.21331e-05	0.999673	0.000327061
932	0.000398827	0.00222383	3.99942e-05	3.58887	3.59153	0.000111046	0.000619186	1.11357e-05	0.999259	0.000741368
933	0.00144172	3.72407	0.000276112	0.00839883	3.73418	0.000386087	0.997291	7.39416e-05	0.00224917	0.0027092
934	0.00365802	6.20623e-05	3.74184	6.17995e-05	3.74562	0.000976612	1.65693e-05	0.99899	1.64991e-05	0.00100968
935	0.00369542	0.000219854	3.67371	6.18026e-05	3.67768	0.00100482	5.97805e-05	0.998919	1.68048e-05	0.00108141
936	0.000172187	0.00361655	8.99831e-05	3.65852	3.6624	4.70149e-05	0.000987482	2.45695e-05	0.998941	0.00105907
937	9.15709e-05	0.000973822	0.000718845	3.29985	3.30164	2.7735e-05	0.000294951	0.000217724	0.99946	0.00054041
938	0.000874477	3.65374	0.000169177	0.00439272	3.65918	0.000238982	0.998514	4.62335e-05	0.00120047	0.00148568
939	0.000869975	3.31814	0.000169367	0.00104445	3.32022	0.000262023	0.999372	5.10109e-05	0.000314572	0.000627606
940	0.000693367	3.18957	3.99941e-05	0.000270949	3.19058	0.000217317	0.999685	1.25351e-05	8.49215e-05	0.000314773
941	0.000775626	3.28201	3.99941e-05	0.000126412	3.28296	0.000236258	0.999713	1.21824e-05	3.85055e-05	0.000286946
942	3.68404	3.99943e-05	0.00132768	3.99943e-05	3.68545	0.999618	1.08519e-05	0.000360249	1.08519e-05	0.000381953
943	0.000307606	0.000370306	2.93941	0.000313162	2.9404	0.000104614	0.000125937	0.999663	0.000106503	0.000337054
944	3.73667	3.99943e-05	0.00428614	0.000203812	3.7412	0.998789	1.06902e-05	0.00114566	5.44777e-05	0.00121083
945	0.00124845	0.000310986	3.45952	3.99942e-05	3.46112	0.000360706	8.98511e-05	0.999538	1.15553e-05	0.000462113
946	3.74917	0.000373207	0.00866555	8.74491e-05	3.7583	0.997572	9.93022e-05	0.00230571	2.32683e-05	0.00242828
947	0.00015548	0.0022044	0.000363333	3.53394	3.53666	4.39623e-05	0.0006233	0.000102733	0.99923	0.000769996
948	3.62429	0.000201876	0.00282401	0.00011844	3.62743	0.999133	5.56526e-05	0.000778513	3.26512e-05	0.000866817
949	3.99943e-05	3.75416	0.000690756	0.00618777	3.76108	1.06337e-05	0.99816	0.000183659	0.00164521	0.0018395
950	0.000118893	0.00142582	3.99942e-05	3.58327	3.58485	3.31654e-05	0.000397735	1.11564e-05	0.999558	0.000442057
951	3.63734	0.000197302	0.00352953	0.000479956	3.64155	0.998845	5.41808e-05	0.000969239	0.0001318	0.00115522
952	0.000676061	0.000154509	3.24345	5.97693e-05	3.24434	0.000208382	4.76242e-05	0.999726	1.84227e-05	0.000274429
953	3.70563	0.000154708	0.00453991	0.00015501	3.71048	0.998693	4.16949e-05	0.00122354	4.17763e-05	0.00130701
954	3.71702	0.000154363	0.00501219	0.000152634	3.72234	0.998571	4.14694e-05	0.00134651	4.10048e-05	0.00142899
955	0.00116626	0.000605171	3.49981	3.99942e-05	3.50162	0.000333062	0.000172826	0.999483	1.14216e-05	0.00051731
956	0.00338234	0.000297669	3.70848	3.99943e-05	3.7122	0.000911142	8.01868e-05	0.998998	1.07737e-05	0.0010021
957	0.000154107	0.00108404	3.99942e-05	3.48798	3.48926	4.41662e-05	0.000310678	1.14621e-05	0.999634	0.000366307
958	0.000150566	3.68995	5.93566e-05	0.00277966	3.69294	4.07713e-05	0.99919	1.6073e-05	0.000752695	0.000809539
959	0.00125287	0.000148858	3.54537	3.99942e-05	3.54681	0.000353239	4.19695e-05	0.999594	1.12761e-05	0.000406485
960	5.97499e-05	3.77772	3.99943e-05	0.00273505	3.78055	1.58046e-05	0.99925	1.0579e-05	0.000723452	0.000749836
961	3.6614	5.9354e-05	0.00125529	3.99942e-05	3.66275	0.99963	1.62047e-05	0.000342718	1.09192e-05	0.000369842
962	0.000847901	0.000338276	3.25891	0.000343527	3.26044	0.000260057	0.000103752	0.999531	0.000105362	0.000469171
963	3.74996	0.000456305	0.0107023	0.00019218	3.76131	0.996982	0.000121316	0.00284536	5.10939e-05	0.00301777
964	0.000113555	0.00102013	5.94437e-05	3.47555	3.47675	3.26613e-05	0.000293415	1.70975e-05	0.999657	0.000343173
965	3.70945	3.99943e-05	0.00187019	8.44605e-05	3.71144	0.999463	1.07759e-05	0.000503898	2.27568e-05	0.00053743
966	3.69489	8.23964e-05	0.00299556	0.000144772	3.69812	0.999129	2.22806e-05	0.000810024	3.91476e-05	0.000871452
967	3.65253	0.000111891	0.00208325	8.30644e-05	3.65481	0.999377	3.06147e-05	0.000570003	2.27274e-05	0.000623345
968	3.99942e-05	3.48395	3.99942e-05	0.000385872	3.48442	1.1478e-05	0.999866	1.1478e-05	0.000110742	0.000133698
969	3.3809	3.99942e-05	0.000562168	8.39553e-05	3.38159	0.999797	1.1827e-05	0.000166244	2.48272e-05	0.000202898
970	0.000186128	0.00140724	3.99942e-05	3.58396	3.5856	5.19098e-05	0.000392471	1.11541e-05	0.999544	0.000455535
971	0.000379624	3.53759	5.91313e-05	0.00146581	3.5395	0.000107254	0.999462	1.67061e-05	0.00041413	0.00053809
972	0.0045423	0.000626553	3.7221	8.39656e-05	3.72736	0.00121864	0.000168096	0.998591	2.25268e-05	0.00140926
973	0.00443439	0.000332065	3.7325	5.88842e-05	3.73733	0.00118651	8.88511e-05	0.998709	1.57557e-05	0.00129112
974	0.00254356	0.000757984	3.62502	0.000147494	3.62847	0.000701	0.000208899	0.999049	4.06492e-05	0.000950549
975	3.81166	3.99943e-05	0.00804673	5.96758e-05	3.81981	0.997867	1.04702e-05	0.00210658	1.56227e-05	0.00213267
976	0.00011475	0.00118033	3.99942e-05	3.56456	3.56589	3.21799e-05	0.000331005	1.12158e-05	0.999626	0.0003744
977	3.71356	0.000192261	0.00569499	0.000453338	3.7199	0.998295	5.16844e-05	0.00153095	0.000121868	0.0017045
978	0.00304881	0.000452024	3.63641	0.000149304	3.64006	0.000837573	0.00012418	0.998997	4.10169e-05	0.00100277
979	0.000190569	0.00298293	3.99943e-05	3.71938	3.72259	5.11927e-05	0.000801306	1.07437e-05	0.999137	0.000863242
980	8.49129e-05	3.74792	8.33533e-05	0.00388569	3.75198	2.26315e-05	0.99892	2.22158e-05	0.00103564	0.00108049
981	3.70636	5.95229e-05	0.0023262	8.46962e-05	3.70883	0.999334	1.6049e-05	0.000627206	2.28364e-05	0.000666092
982	8.36038e-05	0.0028691	3.99943e-05	3.75942	3.76241	2.22208e-05	0.000762569	1.063e-05	0.999205	0.00079542
983	3.78674	0.000114789	0.00563472	3.99943e-05	3.79253	0.998473	3.02671e-05	0.00148574	1.05455e-05	0.00152655
984	3.69627	8.47302e-05	0.00220341	5.96548e-05	3.69861	0.999365	2.29086e-05	0.000595739	1.6129e-05	0.000634777
985	5.93294e-05	0.00346246	3.99943e-05	3.79369	3.79725	1.56243e-05	0.000911835	1.05324e-05	0.999062	0.000937991
986	5.93708e-05	0.00207758	0.000235122	3.61707	3.61944	1.64033e-05	0.000574006	6.49609e-05	0.999345	0.00065537
987	3.72818	0.000188977	0.00395318	5.94315e-05	3.73238	0.998874	5.06319e-05	0.00105916	1.59232e-05	0.00112571
988	0.000191934	3.69311	0.000194239	0.00440932	3.6979	5.19034e-05	0.998703	5.25269e-05	0.00119238	0.00129681
989	0.000293323	0.0013666	0.000243374	3.39234	3.39424	8.64178e-05	0.000402623	7.17022e-05	0.999439	0.000560743
990	0.00060951	0.00752206	0.000676196	3.72176	3.73056	0.000163383	0.00201633	0.000181258	0.997639	0.00236098
991	0.000346674	0.000116298	8.61253e-05	2.96768	2.96823	0.000116795	3.91808e-05	2.90157e-05	0.999815	0.000184991
992	0.00035177	3.73513	8.55158e-05	0.00594414	3.74151	9.40183e-05	0.998294	2.2856e-05	0.0015887	0.00170558
993	5.97557e-05	3.77201	0.000116519	0.0059064	3.77809	1.58164e-05	0.99839	3.08406e-05	0.00156333	0.00160998
994	0.000197321	0.00164951	8.49556e-05	3.5236	3.52553	5.59692e-05	0.000467877	2.40972e-05	0.999452	0.000547943
995	3.74612	0.000117302	0.00415425	5.97485e-05	3.75045	0.998845	3.12767e-05	0.00110767	1.5931e-05	0.00115488
996	0.00124611	0.000879762	3.4969	8.65328e-05	3.49911	0.000356123	0.000251425	0.999368	2.473e-05	0.000632278
997	3.79807	3.99943e-05	0.00839203	8.63033e-05	3.80658	0.997762	1.05066e-05	0.00220461	2.26721e-05	0.00223779
998	3.99943e-05	0.00150388	3.99943e-05	3.72102	3.7226	1.07436e-05	0.000403986	1.07436e-05	0.999575	0.000425473
999	3.71894	0.000364866	0.00757968	0.000300665	3.72718	0.997788	9.78934e-05	0.00203362	8.06681e-05	0.00221219
1000	0.00138391	0.000308614	3.49952	3.99942e-05	3.50126	0.000395262	8.81439e-05	0.999505	1.14228e-05	0.000494828
1001	0.00125743	0.000206659	3.38513	8.81452e-05	3.38668	0.000371288	6.1021e-05	0.999542	2.6027e-05	0.000458336
1002	3.75619	8.85877e-05	0.00461914	6.06146e-05	3.76096	0.998732	2.35546e-05	0.00122818	1.61168e-05	0.00126785
1003	3.99943e-05	3.70293	8.90347e-05	0.0022875	3.70535	1.07937e-05	0.999348	2.40287e-05	0.000617351	0.000652174
1004	0.000122221	0.00128019	6.11977e-05	3.46204	3.46351	3.52882e-05	0.000369622	1.76693e-05	0.999577	0.00042258
1005	3.69907	0.000317822	0.00673363	0.000382361	3.70651	0.997994	8.5747e-05	0.0018167	0.000103159	0.00200561
1006	0.000889531	0.000160143	3.23921	8.94724e-05	3.24035	0.000274517	4.94215e-05	0.999648	2.7612e-05	0.000351551
1007	3.70803	0.000122598	0.00291239	3.99943e-05	3.7111	0.999171	3.30355e-05	0.000784778	1.07769e-05	0.000828591
1008	3.77375	6.08895e-05	0.00930281	0.000125472	3.78324	0.997492	1.60945e-05	0.00245895	3.31653e-05	0.00250821
1009	0.000397465	0.000168197	2.83741	8.9584e-05	2.83807	0.000140048	5.92645e-05	0.999769	3.15651e-05	0.000230877
1010	3.75146	6.15221e-05	0.00612505	0.000126049	3.75777	0.99832	1.6372e-05	0.00162997	3.35437e-05	0.00167989
1011	3.79752	3.99943e-05	0.00872457	6.19215e-05	3.80635	0.997681	1.05073e-05	0.00229211	1.6268e-05	0.00231888
1012	0.000130099	0.00142151	3.99942e-05	3.496	3.49759	3.71967e-05	0.000406426	1.14348e-05	0.999545	0.000455057
1013	6.21668e-05	3.65199	3.99942e-05	0.00177343	3.65386	1.7014e-05	0.999487	1.09457e-05	0.000485357	0.000513316
1014	3.99941e-05	3.3044	3.99941e-05	0.00017191	3.30466	1.21024e-05	0.999924	1.21024e-05	5.20204e-05	7.62252e-05
1015	3.69314	3.99943e-05	0.00173936	3.99943e-05	3.69496	0.999508	1.0824e-05	0.000470737	1.0824e-05	0.000492385
1016	0.00150063	0.000293831	3.43816	3.99942e-05	3.44	0.000436229	8.5416e-05	0.999467	1.16262e-05	0.000533271
1017	3.79864	3.99943e-05	0.00505603	3.99943e-05	3.80378	0.99865	1.05144e-05	0.00132921	1.05144e-05	0.00135024
1018	3.99941e-05	3.17563	9.43049e-05	0.000694501	3.17646	1.25908e-05	0.999739	2.96887e-05	0.00021864	0.000260919
1019	6.32389e-05	0.000237498	6.28969e-05	2.76555	2.76591	2.28637e-05	8.5866e-05	2.27401e-05	0.999869	0.00013147
1020	3.74883	3.99943e-05	0.00280282	3.99943e-05	3.75171	0.999232	1.06603e-05	0.000747077	1.06603e-05	0.000768398
1021	3.99942e-05	3.3855	6.36278e-05	0.00101566	3.38662	1.18095e-05	0.999669	1.8788e-05	0.000299905	0.000330502
1022	3.99941e-05	3.08725	3.99941e-05	0.000246188	3.08758	1.29532e-05	0.999894	1.29532e-05	7.97351e-05	0.000105641
1023	3.57138	3.99942e-05	0.00135553	3.99942e-05	3.57282	0.999598	1.1194e-05	0.000379401	1.1194e-05	0.00040179
1024	3.9994e-05	2.84967	6.3775e-05	0.00019036	2.84996	1.40332e-05	0.999897	2.23775e-05	6.67938e-05	0.000103204
1025	3.05444	6.35048e-05	0.000667061	6.49025e-05	3.05524	0.99974	2.07855e-05	0.000218333	2.1243e-05	0.000260362
1026	3.99941e-05	3.16725	3.99941e-05	0.000485064	3.16782	1.26251e-05	0.999822	1.26251e-05	0.000153122	0.000178373
1027	3.13123	6.43833e-05	0.000668712	3.99941e-05	3.132	0.999753	2.05566e-05	0.00021351	1.27695e-05	0.000246836
1028	3.65392	3.99942e-05	0.00293788	9.76996e-05	3.657	0.999159	1.09364e-05	0.00080336	2.67158e-05	0.000841012
1029	3.99941e-05	3.0205	3.99941e-05	0.000332254	3.02092	1.3239e-05	0.999864	1.3239e-05	0.000109985	0.000136463
1030	3.65055	3.99942e-05	0.00206392	3.99942e-05	3.65269	0.999413	1.09492e-05	0.000565039	1.09492e-05	0.000586938
1031	3.99942e-05	0.00114865	6.47004e-05	3.36198	3.36324	1.18916e-05	0.000341532	1.92375e-05	0.999627	0.000372661
1032	2.84411	6.52107e-05	0.000508387	6.40858e-05	2.84475	0.999776	2.29232e-05	0.000178711	2.25277e-05	0.000224162
1033	3.73405	6.52972e-05	0.00547621	6.57996e-05	3.73966	0.998501	1.74607e-05	0.00146436	1.75951e-05	0.00149941
1034	6.60095e-05	3.43293	6.58583e-05	0.00165452	3.43472	1.92183e-05	0.99948	1.91743e-05	0.000481705	0.000520098
1035	3.7075	0.000100327	0.00438235	3.99943e-05	3.71202	0.998782	2.70275e-05	0.00118058	1.07742e-05	0.00121838
1036	0.00169612	0.000849342	3.26223	0.000147991	3.26493	0.000519497	0.000260141	0.999175	4.53274e-05	0.000824965
1037	0.000101173	0.0034581	3.99942e-05	3.65944	3.66303	2.76201e-05	0.000944053	1.09183e-05	0.999017	0.000982591
1038	3.48489	0.000443727	0.00283907	6.54161e-05	3.48824	0.99904	0.000127206	0.000813897	1.87533e-05	0.000959857
1039	0.155098	0.000102895	3.44905	6.50577e-05	3.60432	0.0430313	2.85476e-05	0.956922	1.80499e-05	0.0430779
1040	0.000101799	3.43002	0.000149333	0.164718	3.59499	2.83168e-05	0.954111	4.15391e-05	0.0458187	0.0458885
1041	0.0145785	0.16157	0.000103268	3.43886	3.61512	0.00403264	0.0446929	2.85656e-05	0.951246	0.0487541
1042	0.000224197	0.000386463	0.000159486	2.34005	2.34082	9.57773e-05	0.000165098	6.81326e-05	0.999671	0.000329007
1043	0.000151299	3.67211	0.000154369	0.00726615	3.67968	4.11173e-05	0.997942	4.19517e-05	0.00197467	0.00205774
1044	0.00165352	0.000356381	0.000360769	3.12195	3.12432	0.000529241	0.000114067	0.000115471	0.999241	0.000758779
1045	3.99942e-05	3.62866	0.0002774	0.00433983	3.63331	1.10076e-05	0.998718	7.63491e-05	0.00119446	0.00128181
1046	3.68619	3.99943e-05	0.00683918	0.000291664	3.69336	0.998058	1.08287e-05	0.00185175	7.89697e-05	0.00194155
1047	0.000288091	3.72141	0.00934053	0.00722702	3.73827	7.70655e-05	0.995491	0.00249863	0.00193326	0.00450895
1048	0.00134962	3.68473	0.0153017	0.000693121	3.70207	0.000364559	0.995315	0.00413328	0.000187225	0.00468506
1049	0.00143107	0.000205092	3.20284	6.54638e-05	3.20454	0.000446577	6.40005e-05	0.999469	2.04285e-05	0.000531006
1050	6.5916e-05	3.72754	0.000147256	0.00817559	3.73593	1.76438e-05	0.997755	3.94161e-05	0.00218837	0.00224543
1051	0.000265601	6.52431e-05	2.74542	3.9994e-05	2.7458	9.67302e-05	2.37611e-05	0.999865	1.45655e-05	0.000135057
1052	6.64381e-05	3.74733	3.99943e-05	0.00477429	3.75221	1.77064e-05	0.998699	1.06589e-05	0.0012724	0.00130076
1053	0.00328767	0.000143628	3.64628	3.99942e-05	3.64975	0.000900794	3.93529e-05	0.999049	1.09581e-05	0.000951105
1054	9.88446e-05	0.002791	3.99942e-05	3.6389	3.64183	2.71414e-05	0.000766372	1.09819e-05	0.999196	0.000804495
1055	3.42361	9.71186e-05	0.00189062	9.87887e-05	3.4257	0.999391	2.835e-05	0.000551894	2.88376e-05	0.000609082
1056	6.51807e-05	3.71929	3.99943e-05	0.00348728	3.72288	1.75081e-05	0.999035	1.07428e-05	0.000936716	0.000964967
1057	0.000189949	0.000767531	6.47194e-05	2.97836	2.97938	6.37547e-05	0.000257615	2.17225e-05	0.999657	0.000343092
1058	3.57025	3.99942e-05	0.0019788	9.65923e-05	3.57236	0.999408	1.11954e-05	0.000553919	2.70388e-05	0.000592154
1059	3.59475	6.29463e-05	0.00174318	3.99942e-05	3.59659	0.999487	1.75016e-05	0.000484676	1.112e-05	0.000513297
1060	3.70772	0.000243726	0.00910422	0.000238564	3.7173	0.997421	6.55652e-05	0.00244914	6.41765e-05	0.00257889
1061	0.000793747	0.000300022	3.07438	6.30979e-05	3.07553	0.000258084	9.75512e-05	0.999624	2.05161e-05	0.000376152
1062	0.00165894	0.000293361	3.45054	3.99942e-05	3.45253	0.0004805	8.49698e-05	0.999423	1.1584e-05	0.000577053
1063	3.7744	3.99943e-05	0.00691539	9.43112e-05	3.78145	0.998136	1.05764e-05	0.00182877	2.49405e-05	0.00186428
1064	6.28422e-05	3.08672	3.99941e-05	0.000129955	3.08695	2.03574e-05	0.999925	1.29559e-05	4.20984e-05	7.54116e-05
1065	3.66119	0.000174818	0.00342381	6.23722e-05	3.66486	0.999001	4.77013e-05	0.000934229	1.7019e-05	0.000998949
1066	0.00115667	0.000169896	3.33368	6.19935e-05	3.33507	0.00034682	5.09422e-05	0.999584	1.85884e-05	0.000416351
1067	3.76289	3.99943e-05	0.00353772	6.21084e-05	3.76653	0.999034	1.06183e-05	0.000939252	1.64896e-05	0.00096636
1068	3.99943e-05	3.78133	3.99943e-05	0.00292749	3.78434	1.05684e-05	0.999205	1.05684e-05	0.000773581	0.000794718
1069	0.0019673	0.000273909	3.49686	9.12008e-05	3.4992	0.000562216	7.82776e-05	0.999333	2.60634e-05	0.000666557
1070	3.99942e-05	3.3481	8.94469e-05	0.000767801	3.34899	1.19421e-05	0.999732	2.67086e-05	0.000229263	0.000267914
1071	3.53937	3.99942e-05	0.000836173	3.99942e-05	3.54029	0.999741	1.12969e-05	0.000236188	1.12969e-05	0.000258782
1072	3.78736	3.99943e-05	0.00281057	3.99943e-05	3.79025	0.999237	1.05519e-05	0.000741524	1.05519e-05	0.000762628
1073	3.64975	0.000122476	0.00247458	6.15106e-05	3.65241	0.999272	3.3533e-05	0.00067752	1.68411e-05	0.000727894
1074	3.73114	0.000212038	0.00606966	8.90542e-05	3.73752	0.998295	5.67323e-05	0.00162398	2.38271e-05	0.00170454
1075	0.000260206	8.84574e-05	3.02919	3.99941e-05	3.02958	8.58886e-05	2.91979e-05	0.999872	1.32012e-05	0.000128288
1076	3.71168	3.99943e-05	0.0028695	0.000121665	3.71471	0.999184	1.07665e-05	0.000772468	3.27521e-05	0.000815987
1077	8.80798e-05	0.00286903	6.08344e-05	3.70715	3.71016	2.37401e-05	0.000773289	1.63967e-05	0.999187	0.000813426
1078	3.75133	6.07412e-05	0.00631015	0.000203791	3.75791	0.99825	1.61636e-05	0.00167917	5.42298e-05	0.00174956
1079	0.000158988	0.00143261	3.99942e-05	3.55294	3.55457	4.47276e-05	0.000403033	1.12515e-05	0.999541	0.000459012
1080	0.00083472	0.00155798	5.99681e-05	3.55866	3.56111	0.000234399	0.000437498	1.68397e-05	0.999311	0.000688736
1081	3.71588	8.61961e-05	0.004107	0.000156437	3.72023	0.998831	2.31696e-05	0.00110396	4.20505e-05	0.00116918
1082	3.72055	0.000116542	0.00380633	8.54118e-05	3.72456	0.998924	3.12902e-05	0.00102195	2.29321e-05	0.00107618
1083	0.000814529	0.000478066	3.3704	3.99942e-05	3.37173	0.000241576	0.000141786	0.999605	1.18616e-05	0.000395224
1084	0.000761549	0.000300092	3.22455	8.60897e-05	3.2257	0.000236088	9.30314e-05	0.999644	2.66887e-05	0.000355808
1085	3.73988	8.59003e-05	0.00262478	3.99943e-05	3.74263	0.999265	2.29518e-05	0.000701318	1.06861e-05	0.000734956
1086	3.79964	3.99943e-05	0.00892916	8.54136e-05	3.8087	0.997623	1.05008e-05	0.00234441	2.24259e-05	0.00237734
1087	0.00109165	0.000115656	3.50994	3.99942e-05	3.51119	0.000310906	3.29394e-05	0.999645	1.13905e-05	0.000355236
1088	0.000241932	0.00270086	8.51398e-05	3.63799	3.64102	6.64462e-05	0.000741785	2.33835e-05	0.999168	0.000831615
1089	0.000408978	0.00208876	3.99942e-05	3.62463	3.62716	0.000112754	0.000575867	1.10263e-05	0.9993	0.000699647
1090	0.000151384	3.71589	0.000193771	0.00509634	3.72134	4.06801e-05	0.998538	5.20703e-05	0.00136949	0.00146224
1091	3.99941e-05	3.26864	8.48034e-05	0.000457925	3.26922	1.22335e-05	0.999822	2.594e-05	0.000140072	0.000178245
1092	3.68075	3.99943e-05	0.00169396	8.47916e-05	3.68257	0.999506	1.08604e-05	0.000459995	2.30251e-05	0.000493881
1093	0.000113955	0.000149774	3.0703	3.99941e-05	3.07061	3.71116e-05	4.87768e-05	0.999901	1.30248e-05	9.89132e-05
1094	3.81058	3.99943e-05	0.00316635	3.99943e-05	3.81382	0.999149	1.04867e-05	0.000830229	1.04867e-05	0.000851203
1095	3.99942e-05	3.55893	0.000115827	0.00121246	3.5603	1.12334e-05	0.999616	3.2533e-05	0.000340549	0.000384316
1096	3.77237	3.99943e-05	0.00200035	3.99943e-05	3.77445	0.999449	1.05961e-05	0.000529972	1.05961e-05	0.000551164
1097	3.74873	0.000661706	0.00741344	8.47778e-05	3.75689	0.997828	0.000176131	0.00197329	2.2566e-05	0.00217199
1098	0.0010255	0.000293187	3.34352	8.62254e-05	3.34492	0.000306584	8.76513e-05	0.99958	2.5778e-05	0.000420013
1099	3.8158	3.99943e-05	0.00422823	3.99943e-05	3.82011	0.998872	1.04694e-05	0.00110684	1.04694e-05	0.00112777
1100	3.99942e-05	3.61193	3.99942e-05	0.000892541	3.6129	1.10698e-05	0.999731	1.10698e-05	0.000247043	0.000269183
1101	3.66101	5.99292e-05	0.002948	0.000301967	3.66432	0.999097	1.63548e-05	0.000804514	8.24073e-05	0.000903276
1102	0.000920683	0.000423048	3.3372	6.07235e-05	3.3386	0.000275769	0.000126714	0.999579	1.81883e-05	0.000420671
1103	3.74014	0.000303866	0.00782972	0.000118535	3.74839	0.997798	8.10657e-05	0.00208882	3.16229e-05	0.00220151
1104	0.00131133	0.000309184	3.40168	8.57522e-05	3.40339	0.0003853	9.0846e-05	0.999499	2.51961e-05	0.000501342
1105	0.00109742	0.00050272	3.32417	0.000120062	3.32589	0.000329963	0.000151154	0.999483	3.60991e-05	0.000517216
1106	3.65453	3.99942e-05	0.00274486	0.00051054	3.65783	0.999099	1.09339e-05	0.000750406	0.000139575	0.000900915
1107	3.78031	8.86149e-05	0.00792108	6.16337e-05	3.78838	0.997869	2.33913e-05	0.00209089	1.62692e-05	0.00213055
1108	0.00116718	0.000761308	3.42412	6.10709e-05	3.42611	0.000340673	0.000222207	0.999419	1.78251e-05	0.000580705
1109	3.74915	0.00110115	0.0101856	9.11642e-05	3.76053	0.996974	0.000292817	0.00270855	2.42424e-05	0.00302561
1110	0.00272132	0.000867384	3.64537	3.99942e-05	3.649	0.000745773	0.000237705	0.999006	1.09603e-05	0.000994437
1111	0.000127928	0.00208476	3.99942e-05	3.62592	3.62817	3.52595e-05	0.000574603	1.10233e-05	0.999379	0.000620886
1112	3.71739	6.22725e-05	0.00312737	6.1976e-05	3.72064	0.999126	1.6737e-05	0.000840545	1.66574e-05	0.000873939
1113	3.71759	9.25922e-05	0.00633633	0.000225118	3.72424	0.998213	2.4862e-05	0.00170137	6.04467e-05	0.00178668
1114	3.75712	3.99943e-05	0.00254194	3.99943e-05	3.75974	0.999303	1.06375e-05	0.000676093	1.06375e-05	0.000697368
1115	3.74944	3.99943e-05	0.00891655	0.000437152	3.75883	0.997501	1.06401e-05	0.00237216	0.0001163	0.0024991
1116	6.25719e-05	0.00163447	6.31526e-05	3.54219	3.54395	1.7656e-05	0.0004612	1.78198e-05	0.999503	0.000496675
1117	3.16752	3.99941e-05	0.000810041	0.00018308	3.16855	0.999674	1.26222e-05	0.00025565	5.77803e-05	0.000326053
1118	3.59086	3.99942e-05	0.00198341	9.41954e-05	3.59298	0.999411	1.11312e-05	0.000552025	2.62165e-05	0.000589372
1119	3.51218	9.49049e-05	0.00264351	0.000308804	3.51523	0.999133	2.69982e-05	0.000752017	8.78476e-05	0.000866863
1120	3.71558	0.000188732	0.00742264	9.60456e-05	3.72328	0.99793	5.06896e-05	0.00199357	2.57959e-05	0.00207006
1121	0.00257015	0.000317942	3.54854	3.99942e-05	3.55147	0.000723687	8.95239e-05	0.999176	1.12613e-05	0.000824472
1122	3.99942e-05	3.45899	9.81555e-05	0.0015419	3.46067	1.15568e-05	0.999515	2.83632e-05	0.00044555	0.00048547
1123	3.15662	0.000198936	0.000998548	3.99941e-05	3.15786	0.999608	6.29971e-05	0.000316211	1.2665e-05	0.000391873
1124	3.51371	6.55235e-05	0.00270749	0.000257334	3.51674	0.999138	1.86319e-05	0.000769886	7.3174e-05	0.000861692
1125	0.00138831	0.000100784	3.37209	3.99942e-05	3.37362	0.000411519	2.9874e-05	0.999547	1.1855e-05	0.000453248
1126	3.72056	3.99943e-05	0.00401876	6.52302e-05	3.72469	0.998893	1.07376e-05	0.00107895	1.75129e-05	0.0011072
1127	2.96606	3.9994e-05	0.000203782	3.9994e-05	2.96634	0.999904	1.34826e-05	6.8698e-05	1.34826e-05	9.56633e-05
1128	3.59728	0.00010078	0.00320078	6.66155e-05	3.60065	0.999065	2.79893e-05	0.000888946	1.8501e-05	0.000935436
1129	3.30884	3.99941e-05	0.00141046	0.000104597	3.31039	0.99953	1.20814e-05	0.000426072	3.15967e-05	0.00046975
1130	3.68839	0.000154575	0.00973414	0.000219759	3.6985	0.997267	4.17941e-05	0.00263192	5.94185e-05	0.00273313
1131	0.00234283	6.66324e-05	3.54832	3.99942e-05	3.55077	0.00065981	1.87656e-05	0.99931	1.12635e-05	0.000689839
1132	0.00300404	0.000295347	3.44174	6.83481e-05	3.44511	0.000871972	8.57294e-05	0.999022	1.98392e-05	0.000977541
1133	0.000612195	0.00231753	0.000108539	3.2663	3.26934	0.000187253	0.000708867	3.3199e-05	0.999071	0.000929319
1134	3.73445	0.000106786	0.00790468	3.99943e-05	3.7425	0.997849	2.85332e-05	0.00211214	1.06865e-05	0.00215136
1135	6.7969e-05	0.0024102	0.000108812	3.4017	3.40429	1.99657e-05	0.00070799	3.19631e-05	0.99924	0.000759919
1136	3.63192	0.000415214	0.00772996	0.000108998	3.64018	0.997732	0.000114064	0.00212351	2.9943e-05	0.00226752
1137	0.00313942	0.00023451	3.47831	3.99942e-05	3.48172	0.000901686	6.73546e-05	0.999019	1.14869e-05	0.000980527
1138	0.00187526	0.00172401	0.000111707	3.2933	3.29701	0.000568777	0.000522901	3.38813e-05	0.998874	0.00112556
1139	3.68822	3.99943e-05	0.00288924	0.0065339	3.69768	0.997441	1.0816e-05	0.000781365	0.00176703	0.00255921
1140	3.68631	6.92955e-05	0.00637612	6.95242e-05	3.69282	0.998236	1.87649e-05	0.00172662	1.88268e-05	0.00176422
1141	0.003216	7.04588e-05	3.50716	6.96388e-05	3.51051	0.000916106	2.00708e-05	0.999044	1.98372e-05	0.000956014
1142	0.000115568	0.00438444	3.99942e-05	3.61074	3.61528	3.19667e-05	0.00121275	1.10626e-05	0.998744	0.00125578
1143	3.54626	0.000115359	0.00417857	7.05513e-05	3.55062	0.998771	3.24897e-05	0.00117686	1.98701e-05	0.00122922
1144	0.00262098	6.95884e-05	3.47878	3.99942e-05	3.48151	0.00075283	1.9988e-05	0.999216	1.14876e-05	0.000784305
1145	0.000177626	0.00266756	3.99942e-05	3.3497	3.35258	5.29819e-05	0.000795675	1.19294e-05	0.999139	0.000860586
1146	3.35722	0.000871354	0.00361438	0.000114184	3.36182	0.998632	0.000259191	0.00107513	3.39649e-05	0.00136828
1147	0.00367521	0.0002615	3.41517	7.09167e-05	3.41918	0.00107488	7.64803e-05	0.998828	2.07408e-05	0.0011721
1148	0.000115982	0.00304036	3.99942e-05	3.45761	3.46081	3.35129e-05	0.000878513	1.15563e-05	0.999076	0.000923582
1149	0.000261489	3.67205	3.99943e-05	0.00834197	3.6807	7.10434e-05	0.997652	1.08659e-05	0.00226641	0.00234832
1150	0.00102476	0.000114362	2.82882	3.9994e-05	2.83	0.000362106	4.04108e-05	0.999583	1.41322e-05	0.000416649
1151	3.67394	6.98356e-05	0.0124693	0.000556222	3.68704	0.996448	1.89408e-05	0.00338192	0.000150859	0.00355172
1152	3.99942e-05	0.0024528	0.000115698	3.39264	3.39525	1.17794e-05	0.00072242	3.40763e-05	0.999232	0.000768276
1153	3.70409	3.99943e-05	0.00581701	6.97461e-05	3.71002	0.998403	1.07801e-05	0.00156792	1.87994e-05	0.0015975
1154	0.000449967	0.00440268	3.99942e-05	3.52391	3.52881	0.000127512	0.00124764	1.13336e-05	0.998614	0.00138649
1155	3.57881	0.00033527	0.00775763	0.000245964	3.58715	0.997675	9.34642e-05	0.00216262	6.85679e-05	0.00232465
1156	0.00281135	0.000328633	3.38789	3.99942e-05	3.39107	0.000829047	9.69114e-05	0.999062	1.1794e-05	0.000937752
1157	0.000244119	0.000112099	2.02519	0.00016867	2.02571	0.00012051	5.53383e-05	0.999741	8.32646e-05	0.000259113
1158	3.713	3.99943e-05	0.0154903	0.000536243	3.72907	0.995692	1.0725e-05	0.00415394	0.000143801	0.00430846
1159	3.10894	0.000109983	0.00189612	0.000233326	3.11118	0.99928	3.5351e-05	0.000609453	7.4996e-05	0.0007198
1160	3.68361	3.99943e-05	0.00988059	0.00077618	3.69431	0.997105	1.08259e-05	0.00267455	0.000210102	0.00289547
1161	0.000166268	0.00442234	0.000239858	3.48277	3.4876	4.76742e-05	0.00126802	6.87747e-05	0.998616	0.00138447
1162	3.61614	3.99942e-05	0.00343968	6.9009e-05	3.61969	0.99902	1.10491e-05	0.000950271	1.90649e-05	0.000980385
1163	3.74362	3.99943e-05	0.00770794	6.92573e-05	3.75144	0.997916	1.0661e-05	0.00205466	1.84615e-05	0.00208378
1164	0.000319911	0.00251026	3.99942e-05	3.35531	3.35818	9.52631e-05	0.000747508	1.19095e-05	0.999145	0.00085468
1165	3.38782	0.000242117	0.00282585	6.83388e-05	3.39095	0.999075	7.14008e-05	0.000833349	2.01533e-05	0.000924903
1166	0.0046991	0.000230859	3.60313	3.99942e-05	3.6081	0.00130237	6.39836e-05	0.998623	1.10846e-05	0.00137744
1167	0.000514585	0.00758516	0.000108031	3.61767	3.62588	0.00014192	0.00209195	2.97944e-05	0.997736	0.00226367
1168	0.000907218	0.00228137	6.82557e-05	3.31042	3.31368	0.00027378	0.00068847	2.05982e-05	0.999017	0.000982849
1169	3.45987	0.000160128	0.00404511	0.000881333	3.46496	0.998532	4.62135e-05	0.00116744	0.000254356	0.00146801
1170	0.0039974	0.0126879	3.70247	0.000310364	3.71946	0.00107473	0.00341121	0.995431	8.34432e-05	0.00456938
1171	0.00232361	0.000220419	3.38679	3.99942e-05	3.38937	0.000685559	6.50323e-05	0.999238	1.17999e-05	0.000762391
1172	0.00021956	3.65098	3.99942e-05	0.00524002	3.65648	6.00469e-05	0.998496	1.09379e-05	0.00143308	0.00150406
1173	0.000105551	0.00313302	3.99942e-05	3.58901	3.59229	2.93826e-05	0.00087215	1.11333e-05	0.999087	0.000912666
1174	3.71423	6.77635e-05	0.00870826	0.000154244	3.72316	0.997601	1.82006e-05	0.00233895	4.14284e-05	0.00239857
1175	0.0033498	0.000474836	3.41592	0.000222728	3.41997	0.000979483	0.000138842	0.998817	6.51257e-05	0.00118345
1176	0.000153816	0.00610775	3.99943e-05	3.70754	3.71384	4.1417e-05	0.00164459	1.0769e-05	0.998303	0.00169678
1177	3.99941e-05	0.00103094	3.99941e-05	3.31278	3.31389	1.20686e-05	0.000311098	1.20686e-05	0.999665	0.000335235
1178	3.13819	6.66912e-05	0.00143839	0.00029104	3.13998	0.999428	2.12394e-05	0.00045809	9.26884e-05	0.000572017
1179	2.79489	0.000209499	0.000904503	0.000151879	2.79616	0.999547	7.49237e-05	0.00032348	5.4317e-05	0.000452721
1180	3.25583	0.000150438	0.00176526	0.000104811	3.25785	0.99938	4.61771e-05	0.000541849	3.21718e-05	0.000620198
1181	3.01456	3.99941e-05	0.000439975	3.99941e-05	3.01508	0.999828	1.32647e-05	0.000145925	1.32647e-05	0.000172454
1182	3.99941e-05	3.29522	3.99941e-05	0.000825709	3.29613	1.21337e-05	0.999725	1.21337e-05	0.000250509	0.000274776
1183	3.9994e-05	2.98727	3.9994e-05	0.000262252	2.98761	1.33866e-05	0.999885	1.33866e-05	8.77798e-05	0.000114553
1184	3.37601	0.000330384	0.00171288	3.99942e-05	3.3781	0.999383	9.78018e-05	0.000507055	1.18393e-05	0.000616696
1185	3.99942e-05	0.00166594	3.99942e-05	3.60362	3.60537	1.1093e-05	0.000462072	1.1093e-05	0.999516	0.000484258
1186	0.000141299	0.00285965	3.99942e-05	3.61867	3.62171	3.90146e-05	0.000789586	1.10429e-05	0.99916	0.000839643
1187	0.000566923	0.000566306	3.99941e-05	3.01798	3.01915	0.000187776	0.000187571	1.32468e-05	0.999611	0.000388594
1188	0.00266583	3.65166	6.36098e-05	0.00238463	3.65677	0.00072901	0.998601	1.73951e-05	0.000652113	0.00139852
1189	3.28825	3.99941e-05	0.000850957	6.4308e-05	3.2892	0.99971	1.21592e-05	0.000258712	1.95512e-05	0.000290423
1190	3.99941e-05	3.24843	3.99941e-05	0.000562638	3.24907	1.23094e-05	0.999802	1.23094e-05	0.000173169	0.000197787
1191	3.34769	3.99942e-05	0.000725241	3.99942e-05	3.3485	0.99976	1.19439e-05	0.000216587	1.19439e-05	0.000240475
1192	0.000816575	3.99942e-05	3.39442	3.99942e-05	3.39532	0.0002405	1.17792e-05	0.999736	1.17792e-05	0.000264059
1193	6.38338e-05	3.73953	6.38694e-05	0.00466824	3.74432	1.70481e-05	0.998719	1.70577e-05	0.00124675	0.00128086
1194	0.00438557	0.000187419	3.63734	0.000134196	3.64205	0.00120415	5.14598e-05	0.998708	3.68463e-05	0.00129245
1195	0.000305759	0.00325129	3.99942e-05	3.63416	3.63776	8.40514e-05	0.000893763	1.09942e-05	0.999011	0.000988809
1196	3.76668	9.39868e-05	0.00604889	3.99943e-05	3.77286	0.998361	2.49113e-05	0.00160326	1.06005e-05	0.00163877
1197	0.00163897	0.000295013	3.37069	9.4069e-05	3.37272	0.00048595	8.74702e-05	0.999399	2.78912e-05	0.000601311
1198	3.68422	3.99943e-05	0.00183615	3.99943e-05	3.68614	0.99948	1.08499e-05	0.000498123	1.08499e-05	0.000519823
1199	3.79019	3.99943e-05	0.00731188	6.31197e-05	3.79761	0.998047	1.05314e-05	0.00192539	1.66209e-05	0.00195254
1200	0.000134043	0.00259455	6.25098e-05	3.60168	3.60447	3.7188e-05	0.000719814	1.73423e-05	0.999226	0.000774344
1201	0.000293227	0.00211764	3.99942e-05	3.5401	3.54256	8.27727e-05	0.000597771	1.12897e-05	0.999308	0.000691833
1202	9.47564e-05	3.767	3.99943e-05	0.00585315	3.77299	2.51144e-05	0.998413	1.06002e-05	0.00155133	0.00158705
1203	0.000371404	0.0019949	3.99942e-05	3.521	3.52341	0.00010541	0.000566186	1.1351e-05	0.999317	0.000682947
1204	9.3259e-05	0.0014202	3.99942e-05	3.5099	3.51145	2.65585e-05	0.000404447	1.13896e-05	0.999558	0.000442395
1205	3.64706	0.000365716	0.00337798	3.99942e-05	3.65084	0.998964	0.000100173	0.000925261	1.09548e-05	0.00103639
1206	0.00265261	0.000357982	3.56074	6.31537e-05	3.56382	0.000744318	0.000100449	0.999138	1.77208e-05	0.000862488
1207	0.00259139	0.0004485	3.58517	3.99942e-05	3.58825	0.000722189	0.000124991	0.999142	1.11459e-05	0.000858326
1208	0.00231193	0.000300776	3.56524	3.99942e-05	3.5679	0.000647983	8.43007e-05	0.999257	1.12095e-05	0.000743493
1209	0.00650369	6.23978e-05	3.75524	9.35349e-05	3.7619	0.00172883	1.65868e-05	0.99823	2.48637e-05	0.00177028
1210	9.35058e-05	0.00160505	3.99942e-05	3.54447	3.54621	2.63678e-05	0.000452609	1.1278e-05	0.99951	0.000490255
1211	3.59055	3.99942e-05	0.00122545	3.99942e-05	3.59185	0.999637	1.11347e-05	0.000341174	1.11347e-05	0.000363443
1212	3.76553	3.99943e-05	0.00296297	3.99943e-05	3.76857	0.999193	1.06126e-05	0.000786232	1.06126e-05	0.000807458
1213	3.60698	9.30135e-05	0.0025961	9.36241e-05	3.60976	0.999229	2.57672e-05	0.000719189	2.59363e-05	0.000770893
1214	0.000131759	2.93589	9.28238e-05	0.000588476	2.9367	4.48662e-05	0.999723	3.16082e-05	0.000200386	0.000276861
1215	0.00195098	9.28108e-05	3.5629	6.25226e-05	3.56501	0.000547257	2.60338e-05	0.999409	1.75379e-05	0.000590829
1216	0.00241212	0.000131688	3.63589	3.99942e-05	3.63848	0.000662948	3.61932e-05	0.99929	1.0992e-05	0.000710133
1217	3.99943e-05	3.67196	3.99943e-05	0.0016617	3.6737	1.08866e-05	0.999526	1.08866e-05	0.000452323	0.000474096
1218	3.78728	3.99943e-05	0.00565906	6.35309e-05	3.79304	0.998481	1.05441e-05	0.00149196	1.67493e-05	0.00151925
1219	6.32851e-05	0.00264299	3.99943e-05	3.72222	3.72496	1.69895e-05	0.000709535	1.07368e-05	0.999263	0.000737261
1220	3.77859	3.99943e-05	0.00305104	3.99943e-05	3.78173	0.999172	1.05757e-05	0.000806785	1.05757e-05	0.000827936
1221	9.29535e-05	3.72434	6.26002e-05	0.00419035	3.72869	2.49293e-05	0.998834	1.67888e-05	0.00112381	0.00116553
1222	0.000285874	0.00127329	6.20373e-05	3.33007	3.33169	8.58044e-05	0.000382176	1.86204e-05	0.999513	0.000486601
1223	3.64069	0.000415573	0.00513714	0.00028395	3.64653	0.998399	0.000113964	0.00140877	7.78687e-05	0.00160061
1224	0.0024014	0.000228045	3.53262	9.27467e-05	3.53534	0.000679257	6.45044e-05	0.99923	2.62342e-05	0.000769996
1225	0.00300556	0.000663602	3.53075	0.000357186	3.53477	0.000850283	0.000187735	0.998861	0.000101049	0.00113907
1226	0.000496206	0.00291982	3.99942e-05	3.6253	3.62876	0.000136742	0.000804632	1.10215e-05	0.999048	0.000952396
1227	9.33488e-05	0.00327386	3.99943e-05	3.71848	3.72189	2.5081e-05	0.000879623	1.07457e-05	0.999085	0.00091545
1228	3.71162	0.000131774	0.00525475	9.40959e-05	3.7171	0.998526	3.54508e-05	0.00141367	2.53143e-05	0.00147443
1229	0.000130096	3.73085	3.99943e-05	0.00431181	3.73533	3.48285e-05	0.9988	1.0707e-05	0.00115433	0.00119987
1230	3.6871	3.99943e-05	0.00273392	9.26934e-05	3.68996	0.999223	1.08387e-05	0.000740907	2.51204e-05	0.000776866
1231	6.28169e-05	3.71809	6.28733e-05	0.00350057	3.72171	1.68785e-05	0.999026	1.68937e-05	0.000940581	0.000974353
1232	6.3029e-05	0.000369968	3.99941e-05	3.02456	3.02503	2.08358e-05	0.000122302	1.3221e-05	0.999844	0.000156359
1233	3.77014	6.25262e-05	0.00667669	6.32591e-05	3.77694	0.998199	1.65547e-05	0.00176775	1.67488e-05	0.00180105
1234	3.99943e-05	0.00215451	3.99943e-05	3.71796	3.72019	1.07506e-05	0.00057914	1.07506e-05	0.999399	0.000600641
1235	0.000133891	0.00168135	3.99942e-05	3.5075	3.50935	3.81527e-05	0.000479107	1.13965e-05	0.999471	0.000528656
1236	0.000451957	3.69757	9.60281e-05	0.00699449	3.70512	0.000121982	0.997964	2.59177e-05	0.00188779	0.00203569
1237	3.55023	3.99942e-05	0.00123428	3.99942e-05	3.55154	0.99963	1.12611e-05	0.000347533	1.12611e-05	0.000370055
1238	0.000641088	0.000555921	3.09777	3.99941e-05	3.099	0.000206869	0.000179387	0.999601	1.29055e-05	0.000399162
1239	3.55756	3.99942e-05	0.00168159	6.44507e-05	3.55935	0.999498	1.12364e-05	0.000472444	1.81075e-05	0.000501788
1240	3.56778	3.99942e-05	0.00168962	6.41186e-05	3.56957	0.999497	1.12042e-05	0.000473338	1.79625e-05	0.000502505
1241	3.99942e-05	0.000860247	3.99942e-05	3.38363	3.38457	1.18166e-05	0.000254167	1.18166e-05	0.999722	0.000277801
1242	0.000563202	3.5617	0.000252997	0.00411647	3.56663	0.000157909	0.998617	7.09346e-05	0.00115416	0.00138301
1243	6.53229e-05	3.31023	9.77495e-05	0.00128835	3.31168	1.9725e-05	0.999562	2.95166e-05	0.000389033	0.000438275
1244	6.39349e-05	2.89794	3.9994e-05	0.000137182	2.89818	2.20603e-05	0.999917	1.37997e-05	4.73339e-05	8.31939e-05
1245	3.56266	0.00109135	0.00238833	3.99942e-05	3.56618	0.999013	0.000306029	0.000669716	1.12149e-05	0.00098696
1246	3.24206	0.000998203	0.00132366	0.000255943	3.24463	0.999206	0.000307647	0.000407954	7.8882e-05	0.000794484
1247	3.70392	3.99943e-05	0.00324159	6.47892e-05	3.70727	0.999097	1.07881e-05	0.000874388	1.74763e-05	0.000902653
1248	3.99942e-05	3.5209	3.99942e-05	0.00134756	3.52233	1.13545e-05	0.999595	1.13545e-05	0.000382575	0.000405284
1249	0.00216083	0.000145567	3.47626	6.45892e-05	3.47863	0.000621173	4.1846e-05	0.999318	1.85674e-05	0.000681587
1250	0.000258472	0.00600421	6.54941e-05	3.68458	3.69091	7.00294e-05	0.00162675	1.77447e-05	0.998285	0.00171453
1251	3.75723	3.99943e-05	0.00698754	9.75369e-05	3.76436	0.998107	1.06245e-05	0.00185624	2.59106e-05	0.00189277
1252	9.80246e-05	3.54122	0.000141889	0.00290648	3.54436	2.76565e-05	0.999112	4.00322e-05	0.00082003	0.000887719
1253	0.00178949	0.000255171	3.3495	6.52498e-05	3.35161	0.000533922	7.6134e-05	0.99937	1.94682e-05	0.000629524
1254	0.00280913	0.000410447	3.515	6.59046e-05	3.51828	0.000798438	0.000116661	0.999066	1.87321e-05	0.000933832
1255	0.00209723	6.50701e-05	3.6113	3.99942e-05	3.6135	0.000580386	1.80075e-05	0.999391	1.1068e-05	0.000609462
1256	3.99942e-05	3.55856	6.44812e-05	0.0017679	3.56043	1.1233e-05	0.999474	1.81105e-05	0.000496542	0.000525885
1257	3.2524	6.4753e-05	0.000884217	3.99941e-05	3.25339	0.999696	1.99032e-05	0.000271783	1.22931e-05	0.00030398
1258	3.48723	6.50653e-05	0.00144497	3.99942e-05	3.48878	0.999556	1.86499e-05	0.000414177	1.14637e-05	0.000444291
1259	3.20395	9.92853e-05	0.00122259	9.71694e-05	3.20537	0.999557	3.09747e-05	0.000381419	3.03145e-05	0.000442708
1260	3.76422	0.000139736	0.0126762	3.99943e-05	3.77708	0.996596	3.69958e-05	0.00335609	1.05887e-05	0.00340368
1261	0.000588698	0.000141897	2.92369	3.9994e-05	2.92446	0.000201301	4.85209e-05	0.999737	1.36757e-05	0.000263498
1262	6.42816e-05	3.27572	3.99941e-05	0.000913202	3.27674	1.96176e-05	0.999689	1.22055e-05	0.000278692	0.000310516
1263	3.69213	9.91475e-05	0.00361525	3.99943e-05	3.69588	0.998984	2.68265e-05	0.000978183	1.08213e-05	0.00101583
1264	0.0017522	9.93368e-05	3.51735	3.99942e-05	3.51924	0.000497892	2.82268e-05	0.999463	1.13645e-05	0.000537483
1265	3.99942e-05	3.52962	3.99942e-05	0.00132593	3.53103	1.13265e-05	0.999602	1.13265e-05	0.00037551	0.000398163
1266	3.75048	6.44827e-05	0.00428576	3.99943e-05	3.75487	0.998831	1.71731e-05	0.00114139	1.06513e-05	0.00116921
1267	0.000405522	0.000392329	2.70946	9.71676e-05	2.71035	0.000149619	0.000144752	0.99967	3.58505e-05	0.000330222
1268	3.19814	3.99941e-05	0.00108056	0.000319331	3.19958	0.99955	1.24998e-05	0.000337719	9.98041e-05	0.000450023
1269	3.76485	3.99943e-05	0.00726399	9.73464e-05	3.77226	0.998038	1.06022e-05	0.00192564	2.58059e-05	0.00196204
1270	0.00047907	0.000191695	2.74874	6.41188e-05	2.74947	0.000174241	6.97206e-05	0.999733	2.33204e-05	0.000267281
1271	3.76533	3.99943e-05	0.00347967	3.99943e-05	3.76889	0.999056	1.06117e-05	0.00092326	1.06117e-05	0.000944484
1272	0.00074551	0.0003171	2.99134	6.40203e-05	2.99247	0.000249129	0.000105966	0.999624	2.13938e-05	0.000376489
1273	3.77342	6.40491e-05	0.00580674	3.99943e-05	3.77933	0.998436	1.69472e-05	0.00153645	1.05824e-05	0.00156398
1274	3.63571	0.000187169	0.0044822	0.000135297	3.64052	0.99868	5.14126e-05	0.0012312	3.71642e-05	0.00131978
1275	0.00135027	3.99942e-05	3.56245	3.99942e-05	3.56388	0.000378876	1.12221e-05	0.999599	1.12221e-05	0.000401321
1276	0.00324731	0.000248678	3.56443	9.69202e-05	3.56803	0.000910113	6.96962e-05	0.998993	2.71635e-05	0.00100697
1277	0.000245748	0.00249326	3.99942e-05	3.56253	3.56531	6.89276e-05	0.000699312	1.12176e-05	0.999221	0.000779457
1278	0.000632079	3.6852	0.00018633	0.00770699	3.69373	0.000171122	0.997692	5.04448e-05	0.00208651	0.00230807
1279	6.31705e-05	3.56468	3.99942e-05	0.00149505	3.56628	1.77133e-05	0.999552	1.12145e-05	0.000419218	0.000448146
1280	3.99941e-05	3.18144	3.99941e-05	0.000374424	3.18189	1.25693e-05	0.999857	1.25693e-05	0.000117673	0.000142812
1281	0.000239298	0.00246526	3.99942e-05	3.58003	3.58277	6.67914e-05	0.000688088	1.11629e-05	0.999234	0.000766042
1282	3.73571	0.000181543	0.0105048	0.000133116	3.74653	0.997112	4.84562e-05	0.00280387	3.55304e-05	0.00288786
1283	0.00189483	0.000623523	3.48348	3.99942e-05	3.48603	0.00054355	0.000178863	0.999266	1.14727e-05	0.000733886
1284	0.000239171	0.00460535	9.58491e-05	3.65484	3.65978	6.53513e-05	0.00125837	2.61898e-05	0.99865	0.00134991
1285	0.000132761	0.00279684	9.35842e-05	3.58465	3.58767	3.70048e-05	0.000779571	2.60849e-05	0.999157	0.000842661
1286	0.000356961	0.000296512	3.9994e-05	2.86963	2.87032	0.000124362	0.000103303	1.39336e-05	0.999758	0.000241599
1287	3.60011	0.000128647	0.00238552	6.26405e-05	3.60269	0.999285	3.57085e-05	0.000662151	1.73872e-05	0.000715247
1288	0.00100355	9.25844e-05	3.39103	3.99942e-05	3.39216	0.000295844	2.72936e-05	0.999665	1.17902e-05	0.000334928
1289	3.63207	3.99942e-05	0.00171043	6.23902e-05	3.63388	0.999501	1.10059e-05	0.000470689	1.7169e-05	0.000498864
1290	3.76362	6.19696e-05	0.00491769	6.22916e-05	3.76866	0.998662	1.64434e-05	0.00130489	1.65288e-05	0.00133786
1291	0.000277825	9.0974e-05	2.95415	3.9994e-05	2.95456	9.40326e-05	3.0791e-05	0.999862	1.35364e-05	0.00013836
1292	3.99942e-05	3.65607	6.2138e-05	0.00173744	3.65791	1.09336e-05	0.999497	1.69873e-05	0.000474982	0.000502903
1293	3.71358	3.99943e-05	0.0021969	6.20725e-05	3.71588	0.999381	1.07631e-05	0.000591219	1.67047e-05	0.000618687
1294	3.72907	6.15393e-05	0.00434231	0.000123892	3.7336	0.998787	1.64826e-05	0.00116304	3.3183e-05	0.0012127
1295	3.99942e-05	3.46851	3.99942e-05	0.000670369	3.46926	1.15281e-05	0.999784	1.15281e-05	0.000193231	0.000216287
1296	3.70893	0.000325346	0.00475356	6.16864e-05	3.71407	0.998616	8.75983e-05	0.00127988	1.66088e-05	0.00138408
1297	0.000121175	0.00160676	3.99942e-05	3.58998	3.59174	3.37372e-05	0.000447347	1.1135e-05	0.999508	0.000492219
1298	0.000384283	0.00206509	6.13614e-05	3.56088	3.56339	0.000107842	0.000579531	1.722e-05	0.999295	0.000704592
1299	0.00079856	0.00311352	8.80854e-05	3.64249	3.6465	0.000218994	0.00085384	2.41562e-05	0.998903	0.00109699
1300	3.67028	3.99942e-05	0.00239359	0.000159055	3.67287	0.999294	1.08891e-05	0.000651696	4.33054e-05	0.00070589
1301	8.79983e-05	3.7228	0.0001587	0.00485233	3.7279	2.36053e-05	0.998632	4.2571e-05	0.00130162	0.0013678
1302	0.00141569	6.09056e-05	3.63973	3.99942e-05	3.64125	0.000388794	1.67266e-05	0.999583	1.09837e-05	0.000416504
1303	3.99942e-05	3.60224	0.000569687	0.00201412	3.60487	1.10945e-05	0.999272	0.000158033	0.000558723	0.00072785
1304	0.000501358	3.30577	8.72706e-05	0.000936379	3.30729	0.000151592	0.999539	2.63874e-05	0.000283126	0.000461105
1305	3.99942e-05	3.61463	8.61403e-05	0.00146121	3.61621	1.10597e-05	0.999561	2.38206e-05	0.000404072	0.000438952
1306	8.75009e-05	3.18941	8.68535e-05	0.000641555	3.19022	2.74278e-05	0.999744	2.72249e-05	0.000201101	0.000255753
1307	0.000119898	0.000855777	8.81721e-05	3.27837	3.27944	3.65607e-05	0.000260953	2.68864e-05	0.999676	0.0003244
1308	3.76129	0.000306404	0.00880371	6.08927e-05	3.77046	0.997568	8.12645e-05	0.00233492	1.615e-05	0.00243233
1309	0.00161716	0.000495641	3.46346	0.00011921	3.46569	0.000466619	0.000143014	0.999356	3.43972e-05	0.00064403
1310	8.78485e-05	0.0037381	3.99943e-05	3.76438	3.76824	2.33128e-05	0.000992	1.06135e-05	0.998974	0.00102593
1311	3.63162	6.03224e-05	0.00130359	3.99942e-05	3.63303	0.999614	1.66039e-05	0.000358817	1.10085e-05	0.000386429
1312	3.99942e-05	3.58526	0.00012047	0.00145251	3.58687	1.11502e-05	0.99955	3.35863e-05	0.000404953	0.000449689
1313	6.06976e-05	3.43391	3.99942e-05	0.000699812	3.43471	1.76718e-05	0.999767	1.16441e-05	0.000203747	0.000233063
1314	3.55355	6.05201e-05	0.00123382	6.06786e-05	3.55491	0.999619	1.70244e-05	0.000347076	1.7069e-05	0.000381169
1315	3.99942e-05	3.62549	3.99942e-05	0.00101695	3.62658	1.10281e-05	0.999698	1.10281e-05	0.000280414	0.000302471
1316	0.000121759	0.00142069	0.000439619	3.41153	3.41351	3.56697e-05	0.000416196	0.000128788	0.999419	0.000580653
1317	3.73244	0.000162651	0.00459978	6.05649e-05	3.73726	0.998709	4.35214e-05	0.00123079	1.62057e-05	0.00129051
1318	0.000443017	0.000582404	3.15975	6.09356e-05	3.16083	0.000140158	0.000184257	0.999656	1.92784e-05	0.000343693
1319	3.78116	3.99943e-05	0.00388001	6.11596e-05	3.78514	0.998948	1.05661e-05	0.00102506	1.61578e-05	0.00105179
1320	3.76924	8.94776e-05	0.00796653	8.986e-05	3.77738	0.997844	2.36877e-05	0.00210901	2.37889e-05	0.00215648
1321	0.00241326	0.000326934	3.61544	3.99942e-05	3.61822	0.000666974	9.03576e-05	0.999232	1.10536e-05	0.000768385
1322	0.00102782	0.000950663	3.45524	3.99942e-05	3.45725	0.000297295	0.000274976	0.999416	1.15682e-05	0.000583839
1323	3.7472	0.000218737	0.00892755	8.90713e-05	3.75643	0.997541	5.823e-05	0.0023766	2.37117e-05	0.00245855
1324	0.00494172	0.000221735	3.73154	3.99943e-05	3.73675	0.00132247	5.93392e-05	0.998607	1.0703e-05	0.00139251
1325	0.000128424	0.00202801	9.14973e-05	3.53749	3.53974	3.62807e-05	0.000572926	2.58486e-05	0.999365	0.000635055
1326	0.000176552	0.00247441	6.15488e-05	3.59952	3.60223	4.90117e-05	0.00068691	1.70863e-05	0.999247	0.000753008
1327	3.73048	9.34107e-05	0.00829948	0.000353035	3.73922	0.997661	2.49813e-05	0.00221957	9.4414e-05	0.00233897
1328	0.000537629	0.018048	6.32878e-05	3.74363	3.76228	0.0001429	0.00479709	1.68217e-05	0.995043	0.00495681
1329	0.00109491	0.00721077	6.38e-05	3.72144	3.72981	0.000293556	0.00193328	1.71054e-05	0.997756	0.00224394
1330	0.000238821	0.00426739	3.99943e-05	3.69296	3.6975	6.45899e-05	0.00115413	1.08166e-05	0.99877	0.00122953
1331	0.000298355	0.00449599	3.99943e-05	3.68733	3.69217	8.08076e-05	0.00121771	1.08322e-05	0.998691	0.00130935
1332	3.68114	0.000241165	0.00753254	0.000543334	3.68945	0.997746	6.53659e-05	0.00204164	0.000147267	0.00225427
1333	6.34092e-05	0.00329403	0.000134627	3.65059	3.65409	1.7353e-05	0.000901465	3.68429e-05	0.999044	0.000955661
1334	3.367	3.99942e-05	0.00111604	9.51224e-05	3.36825	0.999629	1.18739e-05	0.000331341	2.82409e-05	0.000371456
1335	3.62302	0.000237114	0.0045043	0.000182858	3.62795	0.998643	6.53577e-05	0.00124156	5.04025e-05	0.00135732
1336	9.5746e-05	9.60349e-05	2.6587	6.31549e-05	2.65896	3.60088e-05	3.61175e-05	0.999904	2.37517e-05	9.58781e-05
1337	2.9141	3.9994e-05	0.000312863	6.39029e-05	2.91452	0.999857	1.37223e-05	0.000107346	2.19257e-05	0.000142994
1338	6.47828e-05	3.19267	6.42898e-05	0.000838777	3.19364	2.02849e-05	0.999697	2.01306e-05	0.00026264	0.000303055
1339	0.000136886	2.86585	0.000136138	0.000657337	2.86678	4.77489e-05	0.999675	4.7488e-05	0.000229294	0.000324531
1340	3.99942e-05	3.54916	6.47925e-05	6.38344e-05	3.54933	1.12681e-05	0.999952	1.82549e-05	1.79849e-05	4.75079e-05
1341	3.23094	3.99941e-05	0.000570647	3.99941e-05	3.23159	0.999799	1.2376e-05	0.000176584	1.2376e-05	0.000201336
1342	2.70116	9.62095e-05	0.000140163	3.99939e-05	2.70144	0.999898	3.56142e-05	5.18844e-05	1.48047e-05	0.000102303
1343	3.01357	6.43988e-05	0.000489385	3.99941e-05	3.01416	0.999803	2.13654e-05	0.000162362	1.32687e-05	0.000196996
1344	3.99942e-05	3.54996	3.99942e-05	0.00143247	3.55147	1.12613e-05	0.999574	1.12613e-05	0.000403345	0.000425867
1345	3.13442	0.000143919	0.000898118	3.99941e-05	3.1355	0.999655	4.58998e-05	0.000286435	1.27552e-05	0.00034509
1346	9.81191e-05	0.00184327	3.99942e-05	3.51988	3.52186	2.786e-05	0.000523379	1.1356e-05	0.999437	0.000562596
1347	0.000257063	0.00262566	6.48606e-05	3.51648	3.51942	7.30413e-05	0.000746048	1.84293e-05	0.999162	0.000837519
1348	3.63875	0.000320359	0.00582829	0.000190643	3.64509	0.998261	8.78879e-05	0.00159894	5.23014e-05	0.00173913
1349	3.99943e-05	3.7526	0.00014005	0.00757598	3.76035	1.06358e-05	0.997937	3.72439e-05	0.0020147	0.00206258
1350	0.00266743	6.46223e-05	3.67733	3.99943e-05	3.6801	0.000724826	1.75599e-05	0.999247	1.08677e-05	0.000753253
1351	0.000399392	0.00291764	3.99942e-05	3.57047	3.57383	0.000111755	0.000816389	1.11909e-05	0.999061	0.000939334
1352	6.33847e-05	3.69476	3.99943e-05	0.0029095	3.69777	1.71413e-05	0.999185	1.08158e-05	0.000786824	0.000814781
1353	3.65328	9.70797e-05	0.00280724	3.99942e-05	3.65623	0.999195	2.65519e-05	0.000767798	1.09387e-05	0.000805288
1354	3.23665	6.39428e-05	0.00108194	9.76829e-05	3.2379	0.999616	1.97482e-05	0.000334149	3.01686e-05	0.000384066
1355	3.72467	3.99943e-05	0.00617397	0.000188807	3.73107	0.998284	1.07192e-05	0.00165475	5.0604e-05	0.00171607
1356	3.99943e-05	0.00387256	3.99943e-05	3.76568	3.76963	1.06096e-05	0.0010273	1.06096e-05	0.998951	0.00104852
1357	3.79739	3.99943e-05	0.00900567	3.99943e-05	3.80647	0.997613	1.05069e-05	0.00236589	1.05069e-05	0.0023869
1358	6.51225e-05	0.00342191	3.99943e-05	3.71533	3.71885	1.75115e-05	0.000920151	1.07545e-05	0.999052	0.000948417
1359	3.68161	0.00164611	0.00675249	0.000193596	3.6902	0.997672	0.000446076	0.00182984	5.24621e-05	0.00232838
1360	0.000769437	0.00292676	3.49835	0.000141033	3.50218	0.000219702	0.000835696	0.998904	4.02699e-05	0.00109567
1361	0.000255192	3.27231	0.000194543	0.00176147	3.27452	7.79327e-05	0.999325	5.94112e-05	0.000537934	0.000675278
1362	0.00180156	9.78586e-05	3.33531	0.000591068	3.3378	0.000539744	2.93183e-05	0.999254	0.000177083	0.000746145
1363	0.00255882	0.00144764	3.56557	6.6086e-05	3.56965	0.000716826	0.000405542	0.998859	1.85133e-05	0.00114088
1364	0.00254718	0.00019566	3.56818	3.99942e-05	3.57096	0.000713303	5.47919e-05	0.999221	1.11999e-05	0.000779295
1365	0.00466092	0.00098632	3.64978	6.5167e-05	3.6555	0.00127504	0.000269818	0.998437	1.78271e-05	0.00156269
1366	0.00382091	0.000196687	3.66054	3.99942e-05	3.6646	0.00104266	5.36721e-05	0.998893	1.09137e-05	0.00110724
1367	0.00177251	0.000141351	3.40068	6.54513e-05	3.40266	0.000520918	4.15412e-05	0.999418	1.92353e-05	0.000581695
1368	3.73351	6.48005e-05	0.00508783	6.48639e-05	3.73873	0.998604	1.73322e-05	0.00136084	1.73492e-05	0.00139552
1369	9.62679e-05	0.00292118	9.59803e-05	3.58467	3.58778	2.68322e-05	0.000814201	2.6752e-05	0.999132	0.000867786
1370	3.67363	3.99943e-05	0.00350708	0.000139117	3.67732	0.998998	1.08759e-05	0.000953706	3.78312e-05	0.00100241
1371	0.000188753	3.59907	6.3971e-05	0.00312834	3.60245	5.23958e-05	0.999061	1.77576e-05	0.000868391	0.000938545
1372	6.41508e-05	0.000139226	6.38789e-05	2.6823	2.68257	2.3914e-05	5.19002e-05	2.38126e-05	0.9999	9.96268e-05
1373	3.32704	3.99942e-05	0.00355357	0.228342	3.55898	0.934831	1.12376e-05	0.00099848	0.0641595	0.0651692
1374	3.74336	9.29397e-05	0.00524623	6.28817e-05	3.74876	0.998559	2.47921e-05	0.00139946	1.6774e-05	0.00144102
1375	0.00212536	9.15019e-05	3.60057	6.29234e-05	3.60285	0.00058991	2.53971e-05	0.999367	1.74649e-05	0.000632772
1376	0.000421223	0.00252512	3.99942e-05	3.59671	3.59969	0.000117016	0.000701481	1.11105e-05	0.99917	0.000829608
1377	3.72787	0.000224092	0.004987	3.99943e-05	3.73312	0.998593	6.0028e-05	0.00133588	1.07134e-05	0.00140662
1378	0.00205219	0.000483949	3.51653	6.24759e-05	3.51913	0.000583153	0.00013752	0.999262	1.77532e-05	0.000738426
1379	0.000344477	0.00404849	9.19627e-05	3.65178	3.65627	9.42154e-05	0.00110727	2.51521e-05	0.998773	0.00122664
1380	0.000277016	0.00356341	8.97501e-05	3.63999	3.64392	7.60215e-05	0.000977905	2.46301e-05	0.998921	0.00107856
1381	3.76545	3.99943e-05	0.00334443	6.19373e-05	3.7689	0.999086	1.06117e-05	0.000887376	1.64338e-05	0.000914422
1382	0.000535853	3.71162	8.96516e-05	0.00589835	3.71814	0.000144119	0.998245	2.41119e-05	0.00158637	0.0017546
1383	0.00420962	0.000124387	3.74846	3.99943e-05	3.75283	0.00112172	3.31449e-05	0.998834	1.06571e-05	0.00116552
1384	0.000212902	0.0020262	3.99942e-05	3.59762	3.5999	5.91412e-05	0.00056285	1.11098e-05	0.999367	0.000633101
1385	3.63322	6.08792e-05	0.00144086	3.99942e-05	3.63476	0.999576	1.67492e-05	0.00039641	1.10033e-05	0.000424163
1386	3.74398	8.68778e-05	0.0039484	6.05995e-05	3.74807	0.998907	2.31793e-05	0.00105345	1.61682e-05	0.0010928
1387	3.2882	6.06175e-05	0.000730925	8.82018e-05	3.28908	0.999733	1.84299e-05	0.000222228	2.68166e-05	0.000267474
1388	0.000121904	3.4873	6.09527e-05	0.00133994	3.48883	3.49413e-05	0.999564	1.74708e-05	0.000384066	0.000436478
1389	0.00429694	0.000160725	3.7467	3.99943e-05	3.75119	0.00114549	4.28463e-05	0.998801	1.06617e-05	0.00119899
1390	8.738e-05	3.76113	3.99943e-05	0.00352346	3.76478	2.32099e-05	0.99903	1.06233e-05	0.0009359	0.000969734
1391	6.00116e-05	3.12797	6.08493e-05	0.000365455	3.12846	1.91825e-05	0.999845	1.94502e-05	0.000116816	0.000155449
1392	3.16433	0.000156368	0.00048908	3.99941e-05	3.16502	0.999783	4.94051e-05	0.000154527	1.26363e-05	0.000216568
1393	3.4537	3.99942e-05	0.000690507	5.99635e-05	3.45449	0.999771	1.15775e-05	0.000199887	1.73582e-05	0.000228823
1394	3.39684	3.99942e-05	0.000358862	3.99942e-05	3.39728	0.999871	1.17724e-05	0.000105632	1.17724e-05	0.000129177
1395	3.78494	8.68764e-05	0.00715605	6.00317e-05	3.79224	0.998074	2.2909e-05	0.00188702	1.58301e-05	0.00192576
1396	0.000355004	6.00147e-05	3.2562	3.99941e-05	3.25665	0.000109009	1.84283e-05	0.99986	1.22807e-05	0.000139718
1397	3.80336	3.99943e-05	0.00494285	5.95514e-05	3.8084	0.998676	1.05016e-05	0.00129788	1.56369e-05	0.00132402
1398	0.00148977	0.000615026	3.52296	6.00794e-05	3.52512	0.000422614	0.00017447	0.999386	1.70432e-05	0.000614127
1399	3.78929	8.54315e-05	0.00845045	6.01539e-05	3.79789	0.997737	2.24945e-05	0.00222504	1.58388e-05	0.00226337
1400	0.000196142	0.00220218	3.99942e-05	3.65505	3.65749	5.36275e-05	0.000602102	1.09349e-05	0.999333	0.000666664
1401	0.000156267	0.00366186	3.99943e-05	3.74014	3.74399	4.17381e-05	0.000978063	1.06822e-05	0.99897	0.00103048
1402	3.6878	8.68376e-05	0.0033315	0.000156146	3.69137	0.999032	2.35245e-05	0.00090251	4.23003e-05	0.000968335
1403	3.99943e-05	3.72654	8.67343e-05	0.00242649	3.72909	1.07249e-05	0.999315	2.32588e-05	0.000650694	0.000684677
1404	0.000118862	0.00165161	6.04483e-05	3.5838	3.58563	3.31497e-05	0.00046062	1.68585e-05	0.999489	0.000510628
1405	3.78289	6.03998e-05	0.00345112	3.99943e-05	3.78645	0.999062	1.59516e-05	0.00091144	1.05625e-05	0.000937954
1406	3.75726	3.99943e-05	0.00183846	3.99943e-05	3.75918	0.99949	1.06391e-05	0.000489058	1.06391e-05	0.000510336
1407	8.60844e-05	3.6873	8.69989e-05	0.0027157	3.69018	2.33279e-05	0.999217	2.35758e-05	0.000735924	0.000782828
1408	0.000832515	8.61445e-05	3.31649	8.60272e-05	3.31749	0.000250947	2.59667e-05	0.999697	2.59314e-05	0.000302845
1409	3.74392	0.000624024	0.00865291	0.000118801	3.75331	0.997497	0.00016626	0.00230541	3.16522e-05	0.00250332
1410	0.00350256	0.000414935	3.68008	6.00486e-05	3.68406	0.000950733	0.00011263	0.99892	1.62996e-05	0.00107966
1411	0.000771511	6.05251e-05	3.4759	3.99942e-05	3.47677	0.000221905	1.74084e-05	0.999749	1.15033e-05	0.000250816
1412	3.7382	8.69194e-05	0.0027507	3.99943e-05	3.74108	0.999231	2.32338e-05	0.000735268	1.06906e-05	0.000769193
1413	3.79012	0.000117456	0.00946868	3.99943e-05	3.79974	0.997467	3.09114e-05	0.00249193	1.05255e-05	0.00253336
1414	0.00162032	6.06329e-05	3.63174	6.07589e-05	3.63348	0.000445941	1.66873e-05	0.999521	1.6722e-05	0.00047935
1415	6.03609e-05	0.00288304	8.76191e-05	3.71119	3.71422	1.62513e-05	0.000776216	2.35901e-05	0.999184	0.000816057
1416	0.000492626	3.75658	6.03608e-05	0.0082135	3.76534	0.000130832	0.997672	1.60306e-05	0.00218134	0.00232821
1417	0.00425456	8.66105e-05	3.75628	6.01433e-05	3.76068	0.00113133	2.30306e-05	0.99883	1.59927e-05	0.00117035
1418	0.000157903	0.0042568	6.03577e-05	3.72821	3.73268	4.23028e-05	0.00114041	1.61701e-05	0.998801	0.00119889
1419	3.74104	0.000250455	0.007634	0.000119764	3.74905	0.997865	6.68048e-05	0.00203625	3.19453e-05	0.002135
1420	0.000310585	8.79228e-05	3.08579	3.99941e-05	3.08623	0.000100636	2.84887e-05	0.999858	1.29589e-05	0.000142083
1421	3.68602	6.04478e-05	0.00248572	8.82199e-05	3.68865	0.999286	1.63875e-05	0.000673883	2.39166e-05	0.000714187
1422	3.77008	8.78445e-05	0.00559451	6.08879e-05	3.77582	0.998479	2.3265e-05	0.00148167	1.61257e-05	0.00152106
1423	3.99942e-05	3.53452	3.99942e-05	0.000805365	3.5354	1.13125e-05	0.99975	1.13125e-05	0.0002278	0.000250425
1424	0.00201301	0.000518483	3.58156	3.99942e-05	3.58413	0.000561645	0.000144661	0.999283	1.11587e-05	0.000717465
1425	0.00242349	0.000212552	3.56452	0.000122433	3.56728	0.000679366	5.95839e-05	0.999227	3.4321e-05	0.000773271
1426	0.00139481	0.000591831	3.48747	3.99942e-05	3.48949	0.000399717	0.000169604	0.999419	1.14613e-05	0.000580782
1427	3.79799	3.99943e-05	0.00590982	6.18037e-05	3.804	0.99842	1.05137e-05	0.00155358	1.6247e-05	0.00158034
1428	3.99942e-05	3.63156	3.99942e-05	0.00116062	3.6328	1.10092e-05	0.999658	1.10092e-05	0.000319484	0.000341503
1429	3.68336	3.99943e-05	0.00186683	6.17244e-05	3.68533	0.999466	1.08523e-05	0.000506557	1.67487e-05	0.000534158
1430	0.000481721	0.000126402	2.98373	6.2049e-05	2.9844	0.000161413	4.23541e-05	0.999775	2.07911e-05	0.000224558
1431	3.78184	3.99943e-05	0.00313328	3.99943e-05	3.78505	0.999151	1.05664e-05	0.000827804	1.05664e-05	0.000848937
1432	0.000491082	3.64068	6.28504e-05	0.00350807	3.64474	0.000134737	0.998886	1.72442e-05	0.000962503	0.00111448
1433	6.30636e-05	3.70335	3.99943e-05	0.00235403	3.70581	1.70175e-05	0.999337	1.07923e-05	0.000635228	0.000663038
1434	0.0045818	0.000679721	3.65887	9.23233e-05	3.66422	0.00125042	0.000185502	0.998539	2.51959e-05	0.00146111
1435	6.22993e-05	0.00264513	3.99943e-05	3.70974	3.71249	1.6781e-05	0.000712494	1.07729e-05	0.99926	0.000740048
1436	3.5679	3.99942e-05	0.00171982	9.35137e-05	3.56976	0.999481	1.12036e-05	0.000481774	2.61961e-05	0.000519174
1437	3.99943e-05	3.75195	6.35354e-05	0.00383	3.75588	1.06484e-05	0.998953	1.69162e-05	0.00101973	0.0010473
1438	6.34381e-05	0.00197623	3.99942e-05	3.64327	3.64535	1.74025e-05	0.000542124	1.09713e-05	0.99943	0.000570497
1439	6.38337e-05	0.00099262	6.33842e-05	3.2954	3.29652	1.93639e-05	0.000301111	1.92276e-05	0.99966	0.000339703
1440	3.61733	0.00155015	0.00346867	0.00013595	3.62248	0.998577	0.000427924	0.000957539	3.75294e-05	0.00142299
1441	0.00271732	0.000138599	3.54705	9.59132e-05	3.55	0.000765443	3.90418e-05	0.999168	2.70178e-05	0.000831502
1442	9.71227e-05	3.6627	3.99942e-05	0.00288662	3.66573	2.64948e-05	0.999175	1.09103e-05	0.000787461	0.000824866
1443	0.0488393	3.99943e-05	3.67591	0.000398695	3.72518	0.0131106	1.07362e-05	0.986772	0.000107027	0.0132283
1444	0.000399427	0.00184951	3.99942e-05	3.42719	3.42948	0.000116469	0.000539298	1.16619e-05	0.999333	0.000667429
1445	3.68721	3.99943e-05	0.00436558	0.000192671	3.69181	0.998754	1.08332e-05	0.0011825	5.21886e-05	0.00124553
1446	0.000139658	3.59033	6.44655e-05	0.00293691	3.59347	3.88643e-05	0.999126	1.79396e-05	0.000817291	0.000874095
1447	0.00177929	9.82359e-05	3.50606	3.99942e-05	3.50798	0.000507212	2.80036e-05	0.999453	1.14009e-05	0.000546617
1448	0.000494846	0.00242047	3.99942e-05	3.51333	3.51628	0.00014073	0.000688361	1.1374e-05	0.99916	0.000840465
1449	3.73778	0.00211261	0.00854205	6.50148e-05	3.7485	0.99714	0.000563586	0.00227879	1.73442e-05	0.00285972
1450	0.00189716	9.80228e-05	3.53503	3.99942e-05	3.53707	0.000536365	2.7713e-05	0.999425	1.13072e-05	0.000575385
1451	0.00391516	0.000197003	3.58054	0.000139424	3.58479	0.00109216	5.49552e-05	0.998814	3.88931e-05	0.00118601
1452	0.0041423	9.86591e-05	3.65138	9.69034e-05	3.65572	0.0011331	2.69876e-05	0.998813	2.65074e-05	0.0011866
1453	0.000337657	0.00373512	6.47239e-05	3.59263	3.59677	9.38778e-05	0.00103847	1.7995e-05	0.99885	0.00115034
1454	0.000196324	0.0017808	6.57392e-05	3.37569	3.37773	5.81232e-05	0.000527218	1.94625e-05	0.999395	0.000604804
1455	0.000257135	3.68262	9.73411e-05	0.00642224	3.6894	6.96958e-05	0.998163	2.6384e-05	0.00174073	0.00183681
1456	3.55045	6.38771e-05	0.00195715	6.38513e-05	3.55253	0.999413	1.79807e-05	0.000550918	1.79735e-05	0.000586872
1457	0.00140341	3.73828	3.99943e-05	0.0234544	3.76318	0.000372932	0.993384	1.06278e-05	0.00623261	0.00661617
1458	9.80645e-05	3.67613	3.99943e-05	0.00312451	3.67939	2.66524e-05	0.999113	1.08698e-05	0.000849193	0.000886715
1459	0.0104959	0.000582989	3.72787	6.41984e-05	3.73902	0.00280714	0.00015592	0.99702	1.71699e-05	0.00298023
1460	0.000773902	0.00419576	3.99942e-05	3.65014	3.65515	0.000211729	0.0011479	1.09419e-05	0.998629	0.00137057
1461	3.69901	0.00039817	0.00794158	9.7974e-05	3.70745	0.997724	0.000107397	0.00214206	2.64262e-05	0.00227588
1462	6.40987e-05	0.0018082	9.67844e-05	3.48041	3.48238	1.84066e-05	0.000519244	2.77926e-05	0.999435	0.000565443
1463	0.000314725	0.00115721	9.50273e-05	3.14409	3.14566	0.000100051	0.000367876	3.0209e-05	0.999502	0.000498136
1464	3.65202	0.000846905	0.00686787	0.000471466	3.6602	0.997763	0.000231382	0.00187636	0.000128809	0.00223655
1465	0.00210232	0.00039354	3.49127	3.99942e-05	3.49381	0.000601728	0.000112639	0.999274	1.14472e-05	0.000725814
1466	0.00614717	0.000484786	3.68446	6.44375e-05	3.69115	0.00166538	0.000131337	0.998186	1.74573e-05	0.00181417
1467	0.0048282	0.0523579	0.00883672	3.67368	3.7397	0.00129107	0.0140005	0.00236295	0.982345	0.0176546
1468	0.000185006	0.000464868	3.9994e-05	2.87018	2.87087	6.44425e-05	0.000161926	1.3931e-05	0.99976	0.000240299
1469	3.68469	0.000185891	0.00402496	3.99943e-05	3.68894	0.998848	5.03914e-05	0.00109109	1.08417e-05	0.00115232
1470	0.00154091	0.000311803	3.25132	0.000185024	3.25336	0.000473638	9.58405e-05	0.999374	5.68716e-05	0.00062635
1471	3.64048	9.71467e-05	0.00386467	0.0014402	3.64588	0.998518	2.66456e-05	0.00106001	0.000395022	0.00148168
1472	0.000135675	3.32042	6.48585e-05	0.00134509	3.32197	4.08417e-05	0.999535	1.95241e-05	0.000404908	0.000465274
1473	0.00113167	3.99942e-05	3.42552	6.38107e-05	3.42675	0.000330247	1.16712e-05	0.999639	1.86213e-05	0.00036054
1474	3.7187	0.000311658	0.00736525	6.44872e-05	3.72644	0.997923	8.36341e-05	0.00197648	1.73053e-05	0.00207742
1475	0.00093641	0.000473228	3.0889	9.76699e-05	3.09041	0.000303005	0.000153128	0.999512	3.16042e-05	0.000487737
1476	3.75129	0.000136975	0.013347	9.6938e-05	3.76487	0.996393	3.63825e-05	0.00354514	2.5748e-05	0.00360727
1477	0.000556804	0.000313738	2.93527	3.9994e-05	2.93618	0.000189636	0.000106852	0.99969	1.36211e-05	0.000310109
1478	3.79554	3.99943e-05	0.00557386	3.99943e-05	3.80119	0.998513	1.05215e-05	0.00146635	1.05215e-05	0.00148739
1479	3.68627	9.72579e-05	0.0057014	0.000187181	3.69226	0.998379	2.63411e-05	0.00154415	5.06957e-05	0.00162119
1480	9.51712e-05	0.00135247	3.99942e-05	3.4382	3.43969	2.76685e-05	0.000393195	1.16273e-05	0.999568	0.00043249
1481	9.69158e-05	0.00176341	6.47126e-05	3.48019	3.48211	2.78325e-05	0.000506421	1.85843e-05	0.999447	0.000552838
1482	3.6576	9.46181e-05	0.00323921	6.34447e-05	3.661	0.999072	2.58449e-05	0.00088479	1.73299e-05	0.000927965
1483	3.61795	9.41068e-05	0.00305014	9.66106e-05	3.62119	0.999105	2.59878e-05	0.000842304	2.66792e-05	0.000894971
1484	0.001636	0.000379833	3.41275	3.99942e-05	3.4148	0.000479089	0.000111231	0.999398	1.1712e-05	0.000602033
1485	0.00205228	0.000380925	3.4509	6.42248e-05	3.45339	0.00059428	0.000110305	0.999277	1.85976e-05	0.000723182
1486	0.00113721	0.000137234	3.31671	3.99941e-05	3.31803	0.000342736	4.13603e-05	0.999604	1.20536e-05	0.00039615
1487	0.00153293	0.000456707	3.39294	3.99942e-05	3.39497	0.000451529	0.000134525	0.999402	1.17804e-05	0.000597834
1488	3.67017	0.000135801	0.00450912	9.64799e-05	3.67491	0.99871	3.69536e-05	0.001227	2.62537e-05	0.00129021
1489	3.77036	0.013858	0.0112216	6.3454e-05	3.7955	0.993376	0.00365117	0.00295654	1.67182e-05	0.00662443
1490	0.00110583	9.49463e-05	3.37096	3.99942e-05	3.3722	0.000327926	2.81556e-05	0.999632	1.186e-05	0.000367941
1491	3.99943e-05	3.80466	3.99943e-05	0.00743336	3.81217	1.04912e-05	0.998029	1.04912e-05	0.0019499	0.00197088
1492	0.000620291	0.00160536	3.33802	0.000137423	3.34039	0.000185694	0.000480592	0.999293	4.11399e-05	0.000707426
1493	3.79081	3.99943e-05	0.0106387	6.34768e-05	3.80155	0.997174	1.05205e-05	0.00279851	1.66976e-05	0.00282573
1494	6.33187e-05	0.00360736	3.99943e-05	3.74713	3.75084	1.68812e-05	0.000961748	1.06628e-05	0.999011	0.000989292
1495	3.7322	3.99943e-05	0.00321752	6.38136e-05	3.73552	0.999111	1.07065e-05	0.000861332	1.70829e-05	0.000889121
1496	6.32054e-05	3.55806	6.32456e-05	0.00176248	3.55995	1.77546e-05	0.999469	1.77658e-05	0.000495086	0.000530606
1497	3.68833	0.000132585	0.0040381	6.37842e-05	3.69256	0.998853	3.59059e-05	0.00109358	1.72737e-05	0.00114676
1498	0.00245354	0.000708128	3.54108	6.32106e-05	3.54431	0.000692248	0.000199793	0.99909	1.78344e-05	0.000909875
1499	0.00018227	0.0016883	3.99942e-05	3.47502	3.47693	5.24228e-05	0.000485573	1.15027e-05	0.999451	0.000549498
1500	3.69597	0.000796365	0.00803913	0.000183131	3.70499	0.997566	0.000214944	0.00216981	4.94282e-05	0.00243418
1501	0.00107997	0.000516795	3.30142	3.99941e-05	3.30306	0.000326962	0.00015646	0.999504	1.21082e-05	0.000495529
1502	0.000700994	0.000232538	3.07822	3.99941e-05	3.0792	0.000227655	7.55192e-05	0.999684	1.29885e-05	0.000316163
1503	3.79809	3.99943e-05	0.00512128	3.99943e-05	3.80329	0.998632	1.05157e-05	0.00134654	1.05157e-05	0.00136757
1504	3.61873	0.000542069	0.0037028	6.39135e-05	3.62304	0.998811	0.000149617	0.00102202	1.76409e-05	0.00118927
1505	6.34189e-05	0.000920928	0.000136433	3.13839	3.13951	2.02002e-05	0.000293335	4.34566e-05	0.999643	0.000356992
1506	3.99942e-05	3.64762	3.99942e-05	0.00177786	3.64947	1.09589e-05	0.999491	1.09589e-05	0.000487156	0.000509073
1507	3.09443	3.99941e-05	0.000315815	3.99941e-05	3.09483	0.999872	1.29229e-05	0.000102046	1.29229e-05	0.000127892
1508	3.99942e-05	0.00137499	3.99942e-05	3.5603	3.56176	1.12288e-05	0.000386044	1.12288e-05	0.999591	0.000408501
1509	6.37866e-05	3.68064	0.000193511	0.00497719	3.68588	1.73057e-05	0.99858	5.25006e-05	0.00135034	0.00142015
1510	3.63974	0.000141576	0.00304116	3.99942e-05	3.64297	0.999115	3.88627e-05	0.000834803	1.09785e-05	0.000884645
1511	0.00176624	0.000196292	3.33402	9.9306e-05	3.33609	0.000529435	5.8839e-05	0.999382	2.97672e-05	0.000618041
1512	6.56055e-05	3.71614	0.000197458	0.00736265	3.72376	1.76181e-05	0.997952	5.30263e-05	0.00197721	0.00204785
1513	3.43208	3.99942e-05	0.00161108	0.000100698	3.43383	0.99949	1.16471e-05	0.000469179	2.93252e-05	0.000510151
1514	0.000146704	0.00118032	6.65072e-05	3.15782	3.15922	4.64369e-05	0.000373612	2.10518e-05	0.999559	0.000441101
1515	0.000205021	0.00359337	3.99942e-05	3.62249	3.62632	5.65368e-05	0.000990912	1.10289e-05	0.998942	0.00105848
1516	0.000542115	0.00220043	3.99942e-05	3.43138	3.43416	0.000157859	0.000640747	1.1646e-05	0.99919	0.000810253
1517	0.000150457	3.68352	6.56807e-05	0.00580729	3.68954	4.07793e-05	0.998367	1.78019e-05	0.00157399	0.00163257
1518	3.99942e-05	3.60636	0.000369177	0.00415569	3.61092	1.10759e-05	0.998736	0.000102239	0.00115087	0.00126418
1519	0.000155814	0.000815995	6.75857e-05	2.80124	2.80228	5.56025e-05	0.000291189	2.41181e-05	0.999629	0.00037091
1520	3.41096	0.000299356	0.00287823	0.000107006	3.41424	0.999038	8.76786e-05	0.000843007	3.1341e-05	0.000962026
1521	0.00109163	0.000223603	2.94582	6.72221e-05	2.9472	0.000370394	7.58694e-05	0.999531	2.28088e-05	0.000469072
1522	0.0013818	0.000108005	3.20876	3.99941e-05	3.21029	0.000430428	3.36433e-05	0.999523	1.24581e-05	0.000476529
1523	3.71608	3.99943e-05	0.00372614	3.99943e-05	3.71989	0.998977	1.07515e-05	0.00100168	1.07515e-05	0.00102318
1524	3.71634	6.85165e-05	0.00676997	6.89156e-05	3.72325	0.998145	1.84024e-05	0.0018183	1.85096e-05	0.00185521
1525	3.9994e-05	0.000624977	3.9994e-05	2.98173	2.98244	1.34099e-05	0.000209553	1.34099e-05	0.999764	0.000236372
1526	2.43262	3.99939e-05	0.00023545	6.8208e-05	2.43297	0.999859	1.64383e-05	9.67748e-05	2.80349e-05	0.000141248
1527	2.96476	0.0158524	0.0217582	0.490732	3.4931	0.848747	0.00453821	0.00622889	0.140486	0.151253
1528	3.69914	0.000117091	0.0373756	3.99943e-05	3.73667	0.989956	3.13356e-05	0.0100024	1.07032e-05	0.0100444
1529	3.9994e-05	2.7244	3.9994e-05	0.000610177	2.72509	1.46762e-05	0.999747	1.46762e-05	0.000223911	0.000253263
1530	3.5527	0.000179196	0.00519125	0.00323887	3.56131	0.997583	5.03175e-05	0.00145768	0.000909459	0.00241746
1531	0.00148063	0.0206666	3.67741	0.000116117	3.69968	0.000400205	0.00558607	0.993982	3.13857e-05	0.00601766
1532	0.803836	0.00387375	2.5791	0.0789591	3.46576	0.231936	0.00111772	0.744164	0.0227826	0.255836
1533	3.25314	0.0577927	0.255239	0.00273665	3.56891	0.911523	0.0161934	0.0715172	0.000766803	0.0884774
1534	0.0089758	3.28785	7.41252e-05	0.249903	3.5468	0.00253067	0.92699	2.08992e-05	0.0704586	0.0730101
1535	0.251105	0.00644143	3.28282	0.00485805	3.54523	0.070829	0.00181693	0.925984	0.00137031	0.0740162
1536	0.248619	0.000552981	3.28419	0.00573822	3.5391	0.0702492	0.000156249	0.927973	0.00162138	0.0720268
1537	2.4053	0.000124932	0.000553432	0.00111922	2.4071	0.999253	5.19014e-05	0.000229917	0.000464966	0.000746784
1538	7.38498e-05	3.26693	7.58989e-05	0.00302746	3.27011	2.25833e-05	0.999028	2.32099e-05	0.000925796	0.000971589
1539	0.000733846	3.99939e-05	2.58094	3.99939e-05	2.58175	0.000284244	1.5491e-05	0.999685	1.5491e-05	0.000315226
1540	3.21489	0.0002977	0.00315835	3.99941e-05	3.21839	0.998914	9.24998e-05	0.000981346	1.24268e-05	0.00108627
1541	3.9994e-05	0.00139461	0.000128469	2.71965	2.72121	1.46971e-05	0.000512498	4.72104e-05	0.999426	0.000574405
1542	3.48023	0.00258628	0.00617112	0.00284763	3.49183	0.996677	0.000740666	0.0017673	0.000815511	0.00332348
1543	0.00839722	0.000933117	0.000579968	3.42369	3.4336	0.0024456	0.000271761	0.00016891	0.997114	0.00288627
1544	3.51422	0.000203518	0.00845455	0.00236904	3.52524	0.996872	5.77316e-05	0.00239829	0.000672021	0.00312804
1545	3.99942e-05	3.42535	3.99942e-05	0.00318333	3.42861	1.16648e-05	0.999048	1.16648e-05	0.000928462	0.000951791
1546	2.7797	0.000423212	0.00191657	3.9994e-05	2.78208	0.999145	0.000152121	0.000688898	1.43756e-05	0.000855394
1547	3.62647	0.0215516	0.00104058	0.00562232	3.65468	0.99228	0.00589698	0.000284726	0.00153839	0.00772009
1548	0.000214737	3.04876	3.99941e-05	0.00276811	3.05179	7.03644e-05	0.999009	1.31051e-05	0.000907044	0.000990514
1549	0.000201538	0.00222512	7.54799e-05	2.74535	2.74785	7.33439e-05	0.000809769	2.74687e-05	0.999089	0.000910582
1550	0.000361163	0.00486493	3.99941e-05	3.26858	3.27385	0.000110318	0.001486	1.22162e-05	0.998391	0.00160853
1551	3.56972	0.000674415	0.0183411	0.000226136	3.58896	0.994639	0.000187914	0.00511043	6.30089e-05	0.00536135
1552	0.000234356	0.0645736	0.0117201	3.60636	3.68289	6.36337e-05	0.0175334	0.00318231	0.979221	0.0207793
1553	0.000229507	0.00453052	0.000146081	3.10987	3.11477	7.36835e-05	0.00145453	4.68994e-05	0.998425	0.00157511
1554	3.99942e-05	3.64422	0.000151822	0.0139575	3.65837	1.09323e-05	0.996132	4.14998e-05	0.00381521	0.00386764
1555	3.51077	0.000979989	0.0715584	0.0804336	3.66374	0.958247	0.000267483	0.0195315	0.0219539	0.0417529
1556	0.000522339	3.57735	0.00120756	0.0351148	3.61419	0.000144524	0.989806	0.000334117	0.0097158	0.0101944
1557	0.00659734	0.0697975	0.00123533	3.56916	3.64679	0.00180908	0.0191394	0.000338746	0.978713	0.0212873
1558	3.99936e-05	0.000718352	0.000356565	1.87898	1.8801	2.12721e-05	0.000382082	0.000189652	0.999407	0.000593007
1559	0.000499833	8.21282e-05	3.99936e-05	1.79471	1.79533	0.000278407	4.57454e-05	2.22764e-05	0.999654	0.000346429
1560	2.6659	0.000231907	0.00210856	3.99939e-05	2.66829	0.999108	8.69125e-05	0.000790231	1.49886e-05	0.000892132
1561	0.000136435	0.000140675	0.959459	0.000145536	0.959881	0.000142137	0.000146555	0.99956	0.000151618	0.00044031
1562	8.08171e-05	2.47853	0.000146956	0.00180601	2.48056	3.25801e-05	0.99918	5.9243e-05	0.000728065	0.000819889
1563	3.12022	7.87347e-05	0.00303823	3.99941e-05	3.12338	0.998989	2.52082e-05	0.000972737	1.28047e-05	0.00101075
1564	0.000520958	0.000227144	1.75343	3.99936e-05	1.75422	0.000296974	0.000129485	0.999551	2.27985e-05	0.000449258
1565	3.99939e-05	7.79071e-05	2.63304	3.99939e-05	2.63319	1.51884e-05	2.95865e-05	0.99994	1.51884e-05	5.99633e-05
1566	3.46449	3.99942e-05	0.00807921	0.000663781	3.47327	0.997471	1.15148e-05	0.00232611	0.000191111	0.00252873
1567	0.00034494	3.99937e-05	1.94083	3.99937e-05	1.94126	0.000177689	2.06019e-05	0.999781	2.06019e-05	0.000218893
1568	2.07731	3.99937e-05	0.000488542	3.99937e-05	2.07788	0.999726	1.92473e-05	0.000235115	1.92473e-05	0.00027361
1569	2.07846	3.99937e-05	0.000466063	3.99937e-05	2.07901	0.999737	1.92369e-05	0.000224176	1.92369e-05	0.000262649
1570	3.24044	3.99941e-05	0.00385758	0.000135931	3.24447	0.998757	1.23269e-05	0.00118897	4.18962e-05	0.0012432
1571	3.99936e-05	1.79746	0.000139329	0.000489582	1.79813	2.22418e-05	0.999628	7.74855e-05	0.000272273	0.000372
1572	0.454838	0.0035718	3.99942e-05	3.01461	3.47306	0.130962	0.00102843	1.15156e-05	0.867998	0.132002
1573	3.99937e-05	2.05288	0.000434867	0.000435368	2.05379	1.94731e-05	0.999557	0.000211739	0.000211983	0.000443195
1574	2.14592	3.99937e-05	7.74026e-05	7.31856e-05	2.14611	0.999911	1.86354e-05	3.60664e-05	3.41015e-05	8.88033e-05
1575	3.99936e-05	1.8542	7.57371e-05	0.000208853	1.85452	2.15655e-05	0.999825	4.08392e-05	0.000112618	0.000175023
1576	2.85968	3.9994e-05	3.9994e-05	7.6548e-05	2.85983	0.999945	1.39847e-05	1.39847e-05	2.67666e-05	5.47361e-05
1577	2.43649	3.99939e-05	0.000557947	3.99939e-05	2.43712	0.999738	1.64103e-05	0.000228937	1.64103e-05	0.000261757
1578	2.37783	3.99938e-05	0.000126288	3.99938e-05	2.37803	0.999913	1.6818e-05	5.31059e-05	1.6818e-05	8.6742e-05
1579	3.17027	7.62475e-05	0.0022207	3.99941e-05	3.17261	0.999263	2.4033e-05	0.000699958	1.26061e-05	0.000736598
1580	0.000727267	7.37797e-05	2.28732	7.34198e-05	2.28819	0.000317835	3.22437e-05	0.999618	3.20864e-05	0.000382165
1581	3.12178	3.99941e-05	0.00226278	0.000122645	3.1242	0.999224	1.28014e-05	0.000724275	3.92565e-05	0.000776333
1582	3.99941e-05	3.03333	7.39199e-05	0.00172984	3.03517	1.31769e-05	0.999393	2.43545e-05	0.000569933	0.000607465
1583	0.000201427	0.000298825	1.8706	3.99936e-05	1.87114	0.00010765	0.000159702	0.999711	2.13739e-05	0.000288726
1584	0.00133351	0.000131259	2.61585	7.42371e-05	2.61739	0.000509482	5.01489e-05	0.999412	2.8363e-05	0.000587994
1585	3.53491	3.99942e-05	0.00354106	3.99942e-05	3.53853	0.998977	1.13025e-05	0.00100071	1.13025e-05	0.00102332
1586	7.42338e-05	3.0604	3.99941e-05	0.0018219	3.06233	2.42409e-05	0.999368	1.306e-05	0.000594938	0.000632238
1587	2.72225	0.000126807	0.00135127	3.9994e-05	2.72377	0.999443	4.65559e-05	0.000496102	1.46833e-05	0.000557342
1588	2.52495	7.55275e-05	0.000910023	3.99939e-05	2.52597	0.999594	2.99004e-05	0.000360267	1.58331e-05	0.000406
1589	7.47073e-05	3.38921	0.000128127	0.00428629	3.3937	2.20135e-05	0.998677	3.77544e-05	0.00126301	0.00132278
1590	0.000294751	0.00646896	3.99942e-05	3.54208	3.54889	8.30545e-05	0.00182281	1.12695e-05	0.998083	0.00191714
1591	0.000700172	0.0027449	3.99941e-05	3.10799	3.11148	0.000225029	0.000882186	1.28537e-05	0.99888	0.00112007
1592	7.4079e-05	1.67983	7.25048e-05	0.000128258	1.6801	4.40919e-05	0.999836	4.31549e-05	7.63395e-05	0.000163586
1593	7.56047e-05	7.39482e-05	1.78068	7.54008e-05	1.7809	4.2453e-05	4.15228e-05	0.999874	4.23385e-05	0.000126314
1594	0.00154792	0.000124247	2.81456	3.9994e-05	2.81628	0.000549633	4.41175e-05	0.999392	1.4201e-05	0.000607951
1595	0.000940687	0.00030006	2.36341	3.99938e-05	2.36469	0.000397806	0.000126892	0.999458	1.69129e-05	0.000541611
1596	3.24616	0.00030736	0.00493206	0.000582395	3.25198	0.99821	9.45149e-05	0.00151663	0.00017909	0.00179024
1597	7.54847e-05	3.28188	3.99941e-05	0.00282643	3.28482	2.29798e-05	0.999104	1.21754e-05	0.000860453	0.000895608
1598	3.99938e-05	2.25935	3.99938e-05	0.00044239	2.25987	1.76974e-05	0.999769	1.76974e-05	0.000195759	0.000231154
1599	2.1285	3.99937e-05	0.000205909	3.99937e-05	2.12879	0.999866	1.87871e-05	9.67258e-05	1.87871e-05	0.0001343
1600	2.68267	0.000206033	0.00209252	0.000432684	2.6854	0.998983	7.67231e-05	0.000779218	0.000161124	0.00101707
1601	2.83241	3.9994e-05	0.00141188	7.41389e-05	2.83394	0.999462	1.41125e-05	0.000498205	2.61611e-05	0.000538479
1602	3.99938e-05	2.35465	7.23457e-05	0.000712182	2.35547	1.69791e-05	0.99965	3.07139e-05	0.000302352	0.000350045
1603	2.53712	3.99939e-05	0.000940119	7.5155e-05	2.53817	0.999584	1.5757e-05	0.000370392	2.96099e-05	0.000415759
1604	2.42268	3.99938e-05	0.000935908	0.000131158	2.42379	0.999543	1.65006e-05	0.000386135	5.4113e-05	0.000456748
1605	3.62166	0.000127114	0.065262	7.59355e-05	3.68712	0.982245	3.44752e-05	0.0177	2.05948e-05	0.017755
1606	3.44739	3.99942e-05	0.00243433	3.99942e-05	3.4499	0.999271	1.15928e-05	0.000705622	1.15928e-05	0.000728808
1607	3.99948e-05	6.26574	3.99948e-05	3.99948e-05	6.26586	6.38298e-06	0.999981	6.38298e-06	6.38298e-06	1.91489e-05
1608	2.64855	3.99939e-05	0.000772636	7.39986e-05	2.64943	0.999665	1.50953e-05	0.000291623	2.793e-05	0.000334649
1609	0.000584841	0.000359675	2.31031	7.1196e-05	2.31133	0.000253032	0.000155614	0.999561	3.08031e-05	0.00043945
1610	7.01179e-05	2.35326	3.99938e-05	0.000350302	2.35372	2.97903e-05	0.999804	1.69918e-05	0.000148829	0.000195611
1611	2.9623	3.9994e-05	0.0010156	7.11541e-05	2.96342	0.99962	1.34959e-05	0.000342713	2.40108e-05	0.000380219
1612	2.7584	7.02658e-05	0.000676031	3.9994e-05	2.75919	0.999715	2.54661e-05	0.000245011	1.44948e-05	0.000284972
1613	0.000238925	6.81227e-05	2.20389	6.99571e-05	2.20426	0.000108392	3.0905e-05	0.999829	3.17372e-05	0.000171034
1614	3.50141	3.99942e-05	0.00197772	3.99942e-05	3.50346	0.999413	1.14156e-05	0.000564504	1.14156e-05	0.000587335
1615	2.74098	3.9994e-05	0.000308504	3.9994e-05	2.74137	0.999858	1.45891e-05	0.000112536	1.45891e-05	0.000141715
1616	3.9994e-05	2.82477	3.9994e-05	0.000396885	2.82525	1.41559e-05	0.999831	1.41559e-05	0.000140478	0.00016879
1617	0.00177203	0.000106915	3.3675	3.99942e-05	3.36942	0.000525914	3.1731e-05	0.99943	1.18697e-05	0.000569514
1618	3.99942e-05	3.3908	3.99942e-05	0.00123679	3.39211	1.17903e-05	0.999612	1.17903e-05	0.000364606	0.000388187
1619	3.28209	3.99941e-05	0.0011789	6.73499e-05	3.28337	0.999608	1.21808e-05	0.00035905	2.05124e-05	0.000391743
1620	3.99941e-05	3.31888	0.000104451	0.0014525	3.32048	1.20447e-05	0.999519	3.14565e-05	0.000437438	0.00048094
1621	3.47958	6.66978e-05	0.00178292	3.99942e-05	3.48147	0.999457	1.91579e-05	0.000512117	1.14877e-05	0.000542763
1622	0.00115172	0.000557338	3.11404	3.99941e-05	3.11579	0.000369641	0.000178875	0.999439	1.28359e-05	0.000561352
1623	0.000550249	0.00324145	0.000150193	3.44802	3.45196	0.000159402	0.000939018	4.35096e-05	0.998858	0.00114193
1624	0.000101946	0.000977289	3.99941e-05	3.13177	3.13289	3.25406e-05	0.000311945	1.27659e-05	0.999643	0.000357251
1625	0.000354611	0.000967055	3.99941e-05	3.06439	3.06575	0.000115669	0.000315439	1.30455e-05	0.999556	0.000444153
1626	0.000100976	3.69889	6.5395e-05	0.00518518	3.70424	2.72596e-05	0.998555	1.76541e-05	0.00139979	0.00144471
1627	3.46619	6.57287e-05	0.00177818	6.4977e-05	3.4681	0.99945	1.89523e-05	0.000512723	1.87356e-05	0.000550411
1628	9.98657e-05	0.00126096	3.99942e-05	3.33846	3.33986	2.99012e-05	0.000377548	1.19748e-05	0.999581	0.000419424
1629	6.50552e-05	0.0017956	6.54139e-05	3.48645	3.48837	1.86492e-05	0.00051474	1.8752e-05	0.999448	0.000552141
1630	3.71386	0.00221165	0.00581457	6.48099e-05	3.72195	0.997826	0.000594217	0.00156224	1.74129e-05	0.00217387
1631	0.00163138	0.000323991	3.37722	3.99942e-05	3.37922	0.000482768	9.58775e-05	0.99941	1.18353e-05	0.000590481
1632	6.53325e-05	0.00425915	3.99943e-05	3.75024	3.7546	1.74006e-05	0.00113438	1.06521e-05	0.998838	0.00116244
1633	3.40083	3.99942e-05	0.000855537	3.99942e-05	3.40177	0.999725	1.17569e-05	0.000251498	1.17569e-05	0.000275012
1634	3.99942e-05	3.52204	9.59007e-05	0.00165409	3.52383	1.13497e-05	0.999492	2.72149e-05	0.000469402	0.000507966
1635	6.40184e-05	3.61677	3.99942e-05	0.00191304	3.61879	1.76906e-05	0.999443	1.10518e-05	0.00052864	0.000557382
1636	9.49992e-05	0.00178845	3.99942e-05	3.55852	3.56044	2.66819e-05	0.000502312	1.12329e-05	0.99946	0.000540227
1637	3.9994e-05	3.00005	6.31878e-05	0.000135963	3.00029	1.33301e-05	0.99992	2.10606e-05	4.53166e-05	7.97073e-05
1638	0.00128211	0.000187582	3.37088	3.99942e-05	3.37239	0.000380177	5.56229e-05	0.999552	1.18593e-05	0.00044766
1639	0.000974196	0.000785856	3.2468	9.46253e-05	3.24866	0.000299877	0.000241902	0.999429	2.91275e-05	0.000570906
1640	3.80472	3.99943e-05	0.00568891	3.99943e-05	3.81049	0.998486	1.04958e-05	0.00149296	1.04958e-05	0.00151395
1641	0.000132799	0.00104849	6.27143e-05	3.26776	3.26901	4.06237e-05	0.000320738	1.91845e-05	0.999619	0.000380546
1642	3.63164	3.99942e-05	0.00139885	3.99942e-05	3.63312	0.999593	1.10082e-05	0.000385028	1.10082e-05	0.000407044
1643	3.99943e-05	3.75206	3.99943e-05	0.00245609	3.75459	1.06521e-05	0.999325	1.06521e-05	0.000654158	0.000675462
1644	3.37976	0.000128422	0.00110127	3.99942e-05	3.38103	0.999624	3.7983e-05	0.000325719	1.1829e-05	0.000375531
1645	3.65474	6.18332e-05	0.00387913	0.000493043	3.65918	0.998788	1.68981e-05	0.00106011	0.000134741	0.00121175
1646	0.000813582	0.000411823	3.2259	3.99941e-05	3.22717	0.000252104	0.000127611	0.999608	1.2393e-05	0.000392108
1647	3.80949	3.99943e-05	0.00801124	3.99943e-05	3.81758	0.997881	1.04763e-05	0.00209851	1.04763e-05	0.00211946
1648	0.000125766	0.00048112	3.99941e-05	3.04148	3.04212	4.13415e-05	0.000158153	1.31468e-05	0.999787	0.000212641
1649	3.79842	3.99943e-05	0.00411597	3.99943e-05	3.80261	0.998897	1.05176e-05	0.00108241	1.05176e-05	0.00110344
1650	3.70187	0.000275301	0.00759311	0.000344769	3.71009	0.997786	7.42034e-05	0.00204661	9.29276e-05	0.00221374
1651	0.000638198	0.000280862	3.06198	6.16949e-05	3.06296	0.00020836	9.16962e-05	0.99968	2.01422e-05	0.000320198
1652	0.00236099	0.000220422	3.54584	9.12504e-05	3.54852	0.000665347	6.21166e-05	0.999247	2.57151e-05	0.000753178
1653	3.75657	3.99943e-05	0.00600235	0.000168562	3.76278	0.998349	1.06289e-05	0.00159519	4.47972e-05	0.00165062
1654	0.000272818	0.000961048	6.13599e-05	3.24117	3.24246	8.41392e-05	0.000296394	1.89238e-05	0.999601	0.000399457
1655	9.00275e-05	0.00147996	3.99942e-05	3.56601	3.56762	2.52346e-05	0.000414831	1.12103e-05	0.999549	0.000451275
1656	3.66359	6.09433e-05	0.00291232	0.000127863	3.66669	0.999154	1.66208e-05	0.000794264	3.48716e-05	0.000845756
1657	3.5217	3.99942e-05	0.00130287	9.13382e-05	3.52313	0.999593	1.13519e-05	0.000369805	2.59253e-05	0.000407082
1658	3.66225	0.000125604	0.00294461	6.24046e-05	3.66538	0.999145	3.42677e-05	0.000803356	1.70254e-05	0.000854649
1659	0.0137808	0.000345672	3.76367	3.99943e-05	3.77783	0.0036478	9.15e-05	0.99625	1.05866e-05	0.00374989
1660	0.000997582	0.000282367	3.28403	3.99941e-05	3.28535	0.000303646	8.59474e-05	0.999598	1.21735e-05	0.000401767
1661	3.75433	3.99943e-05	0.00244839	3.99943e-05	3.75686	0.999327	1.06457e-05	0.000651711	1.06457e-05	0.000673003
1662	3.76594	3.99943e-05	0.00419009	6.26651e-05	3.77023	0.998861	1.06079e-05	0.00111136	1.6621e-05	0.00113859
1663	6.28296e-05	0.00220247	9.34884e-05	3.59838	3.60074	1.74491e-05	0.000611671	2.59637e-05	0.999345	0.000655083
1664	0.000767892	0.00211245	6.30471e-05	3.51271	3.51565	0.000218421	0.000600871	1.79333e-05	0.999163	0.000837225
1665	0.000531564	0.000526576	6.34467e-05	3.00508	3.0062	0.000176822	0.000175163	2.11053e-05	0.999627	0.000373091
1666	0.000180418	3.39851	3.99942e-05	0.00139909	3.40013	5.30621e-05	0.999524	1.17625e-05	0.000411482	0.000476307
1667	9.53184e-05	3.52129	3.99942e-05	0.00160125	3.52303	2.70558e-05	0.999507	1.13522e-05	0.00045451	0.000492918
1668	6.34071e-05	3.1754	3.99941e-05	9.5422e-05	3.1756	1.9967e-05	0.999937	1.25942e-05	3.00485e-05	6.26096e-05
1669	3.53388	3.99942e-05	8.79501e-05	6.09698e-05	3.53407	0.999947	1.13168e-05	2.48864e-05	1.7252e-05	5.34551e-05
1670	0.000369049	0.000159427	2.94243	6.06903e-05	2.94302	0.000125398	5.41713e-05	0.9998	2.06218e-05	0.000200191
1671	3.74611	0.00011901	0.00459152	6.02583e-05	3.75088	0.998728	3.17285e-05	0.00122412	1.60651e-05	0.00127191
1672	0.00114194	0.000845298	3.48332	6.00562e-05	3.48537	0.000327637	0.000242528	0.999413	1.72309e-05	0.000587396
1673	3.79507	6.01891e-05	0.00407968	3.99943e-05	3.79925	0.9989	1.58424e-05	0.00107381	1.05269e-05	0.00110018
1674	0.000152894	0.00132543	3.99942e-05	3.54462	3.54614	4.31155e-05	0.000373767	1.12782e-05	0.999572	0.000428161
1675	0.000197954	3.54216	6.04322e-05	0.00160896	3.54403	5.58556e-05	0.999473	1.70518e-05	0.000453992	0.0005269
1676	3.66082	3.99942e-05	0.00101895	3.99942e-05	3.66192	0.9997	1.09217e-05	0.000278255	1.09217e-05	0.000300098
1677	0.000154126	3.72392	0.000152154	0.00519079	3.72942	4.13272e-05	0.998526	4.07983e-05	0.00139185	0.00147398
1678	0.000866392	6.04505e-05	3.47012	5.97459e-05	3.47111	0.000249601	1.74153e-05	0.999716	1.72123e-05	0.000284228
1679	3.99943e-05	3.81897	3.99943e-05	0.00410431	3.82316	1.04611e-05	0.998906	1.04611e-05	0.00107354	0.00109446
1680	3.69672	0.00019209	0.00303896	5.94841e-05	3.70001	0.999111	5.1916e-05	0.000821339	1.60767e-05	0.000889331
1681	0.00131636	0.000456222	3.52837	3.99942e-05	3.53018	0.000372888	0.000129235	0.999487	1.13292e-05	0.000513452
1682	3.73145	8.44848e-05	0.00424279	0.000152358	3.73592	0.998801	2.26142e-05	0.00113567	4.07819e-05	0.00119907
1683	0.000236423	0.00246596	8.42062e-05	3.63037	3.63316	6.50737e-05	0.000678737	2.31771e-05	0.999233	0.000766988
1684	0.0003341	0.00245323	3.99943e-05	3.67157	3.67439	9.09266e-05	0.000667655	1.08846e-05	0.999231	0.000769466
1685	0.00204053	0.000282012	3.55279	0.000148219	3.55526	0.000573946	7.93226e-05	0.999305	4.169e-05	0.000694959
1686	3.47936	3.99942e-05	0.00089882	0.000114136	3.48041	0.999697	1.14912e-05	0.000258251	3.27939e-05	0.000302536
1687	3.99943e-05	3.74774	3.99943e-05	0.00147153	3.7493	1.06671e-05	0.999586	1.06671e-05	0.000392481	0.000413815
1688	8.29107e-05	3.54612	3.99942e-05	0.000974547	3.54721	2.33735e-05	0.999691	1.12748e-05	0.000274736	0.000309384
1689	0.000232931	0.000389814	5.96352e-05	3.08311	3.08379	7.5534e-05	0.000126407	1.93383e-05	0.999779	0.00022128
1690	5.92509e-05	3.65757	8.34121e-05	0.00174015	3.65945	1.61912e-05	0.999485	2.27936e-05	0.000475522	0.000514507
1691	3.2711	5.91721e-05	0.000438255	0.00056658	3.27217	0.999675	1.80834e-05	0.000133934	0.000173151	0.000325169
1692	5.92966e-05	3.6843	5.91718e-05	0.00165415	3.68607	1.60867e-05	0.999519	1.60528e-05	0.000448757	0.000480896
1693	3.89169	3.99943e-05	0.000112217	3.99943e-05	3.89189	0.999951	1.02763e-05	2.88336e-05	1.02763e-05	4.93863e-05
1694	3.07179	5.89174e-05	0.000227594	8.2667e-05	3.07216	0.99988	1.91778e-05	7.40826e-05	2.69084e-05	0.000120169
1695	5.01189	3.99946e-05	5.90542e-05	3.99946e-05	5.01203	0.999972	7.97972e-06	1.17825e-05	7.97972e-06	2.77419e-05
1696	3.33794	3.99942e-05	0.000550237	0.000111713	3.33864	0.99979	1.19792e-05	0.000164809	3.34607e-05	0.000210249
1697	0.000111489	0.000612879	3.99942e-05	3.38365	3.38442	3.29419e-05	0.000181088	1.18171e-05	0.999774	0.000225847
1698	3.99943e-05	3.82674	3.99943e-05	0.00449103	3.83131	1.04388e-05	0.998807	1.04388e-05	0.00117219	0.00119307
1699	8.21738e-05	0.00161946	5.85776e-05	3.6536	3.65536	2.24804e-05	0.000443038	1.60251e-05	0.999518	0.000481544
1700	3.99943e-05	3.78743	3.99943e-05	0.00188864	3.78939	1.05543e-05	0.99948	1.05543e-05	0.000498402	0.000519511
1701	3.71233	3.99943e-05	0.00145129	5.90033e-05	3.71388	0.999583	1.07689e-05	0.000390773	1.58872e-05	0.000417429
1702	3.65213	0.000183767	0.00239854	8.2138e-05	3.6548	0.999271	5.02811e-05	0.000656272	2.2474e-05	0.000729028
1703	0.000684532	0.000147272	3.36733	3.99942e-05	3.3682	0.000203234	4.37242e-05	0.999741	1.1874e-05	0.000258832
1704	3.79378	3.99943e-05	0.00653498	0.000113429	3.80046	0.99824	1.05235e-05	0.00171952	2.9846e-05	0.00175989
1705	0.00193265	0.000191808	3.64458	3.99942e-05	3.64674	0.000529967	5.25971e-05	0.999406	1.09671e-05	0.000593531
1706	0.000236261	0.00223814	3.99942e-05	3.66041	3.66292	6.45007e-05	0.000611026	1.09187e-05	0.999314	0.000686445
1707	0.000585719	0.00466101	3.99943e-05	3.74237	3.74766	0.000156289	0.00124371	1.06718e-05	0.998589	0.00141067
1708	0.00357077	0.0010051	3.72998	3.99943e-05	3.7346	0.000956132	0.000269132	0.998764	1.07091e-05	0.00123597
1709	3.69431	0.000118128	0.003063	8.65403e-05	3.69758	0.999116	3.19475e-05	0.000828381	2.34046e-05	0.000883733
1710	0.00339227	0.00041923	3.68071	5.98717e-05	3.68458	0.000920666	0.00011378	0.998949	1.62493e-05	0.00105069
1711	0.000119458	0.0022257	6.05199e-05	3.65047	3.65288	3.27026e-05	0.000609302	1.65677e-05	0.999341	0.000658572
1712	3.56658	8.6228e-05	0.00164516	8.74206e-05	3.5684	0.99949	2.41644e-05	0.000461036	2.44986e-05	0.000509698
1713	3.76411	8.73428e-05	0.00828081	0.000156859	3.77264	0.99774	2.31517e-05	0.00219497	4.15781e-05	0.0022597
1714	0.00141128	0.000570739	3.51021	3.99942e-05	3.51223	0.000401819	0.0001625	0.999424	1.13871e-05	0.000575706
1715	0.000122477	0.00183049	3.99942e-05	3.62175	3.62374	3.37986e-05	0.000505138	1.10367e-05	0.99945	0.000549973
1716	0.00020839	3.70984	0.000209917	0.00626501	3.71652	5.60712e-05	0.998202	5.6482e-05	0.00168572	0.00179827
1717	0.000213147	3.703	6.08901e-05	0.00412228	3.7074	5.74924e-05	0.998814	1.64239e-05	0.00111191	0.00118582
1718	8.93518e-05	0.000612795	3.99941e-05	3.24037	3.24111	2.75682e-05	0.000189069	1.23396e-05	0.999771	0.000228977
1719	3.7728	6.16217e-05	0.00749007	9.08179e-05	3.78044	0.997978	1.63001e-05	0.00198127	2.40231e-05	0.00202159
1720	0.000128777	0.00141845	3.99942e-05	3.50148	3.50306	3.67614e-05	0.000404917	1.14169e-05	0.999547	0.000453095
1721	3.44713	9.19317e-05	0.00135798	6.28809e-05	3.44864	0.999561	2.66574e-05	0.000393771	1.82336e-05	0.000438662
1722	3.75712	9.29742e-05	0.00473104	3.99943e-05	3.76198	0.998707	2.47142e-05	0.00125759	1.06312e-05	0.00129294
1723	0.00135159	0.000181515	3.34015	6.2711e-05	3.34175	0.000404455	5.43173e-05	0.999522	1.87659e-05	0.000477538
1724	3.69962	0.00013448	0.00677615	0.000183042	3.70672	0.998086	3.62801e-05	0.00182807	4.93813e-05	0.00191373
1725	0.00176605	0.000921968	3.4874	3.99942e-05	3.49013	0.000506012	0.000264164	0.999218	1.14592e-05	0.000781636
1726	0.000984289	0.000190642	3.10961	6.44521e-05	3.11085	0.000316405	6.12831e-05	0.999602	2.07185e-05	0.000398407
1727	3.99943e-05	3.75205	3.99943e-05	0.00331208	3.75545	1.06497e-05	0.999097	1.06497e-05	0.00088194	0.000903239
1728	3.38149	0.000257959	0.00168535	3.99942e-05	3.38347	0.999414	7.62409e-05	0.000498111	1.18204e-05	0.000586172
1729	3.6951	0.000385697	0.0341996	0.000105534	3.72979	0.990699	0.00010341	0.00916931	2.82948e-05	0.00930101
1730	2.49054	0.000161283	0.000610969	0.000223703	2.49154	0.9996	6.47324e-05	0.000245218	8.97852e-05	0.000399735
1731	3.52209	6.82286e-05	0.00370849	0.00022845	3.52609	0.998864	1.93496e-05	0.00105173	6.47885e-05	0.00113587
1732	3.71534	0.00147784	0.0064714	0.0191586	3.74244	0.992757	0.000394885	0.00172919	0.00511927	0.00724335
1733	3.72254	0.000309174	0.00997222	0.0203724	3.75319	0.991833	8.23762e-05	0.00265699	0.00542801	0.00816738
1734	0.000164396	3.07796	0.000514565	0.00185376	3.08049	5.33667e-05	0.999178	0.00016704	0.000601772	0.000822179
1735	3.9994e-05	2.84484	3.9994e-05	0.00052845	2.84545	1.40554e-05	0.999786	1.40554e-05	0.000185718	0.000213829
1736	0.000920932	0.000168149	2.73887	6.93747e-05	2.74003	0.000336102	6.13675e-05	0.999577	2.53189e-05	0.000422789
1737	0.000968721	0.00125865	3.08364	3.99941e-05	3.0859	0.000313918	0.000407872	0.999265	1.29602e-05	0.00073475
1738	2.93172	0.00011096	0.00126719	0.000825315	2.93392	0.999249	3.78196e-05	0.000431909	0.000281301	0.000751029
1739	3.99939e-05	2.48883	0.00017117	0.000545227	2.48959	1.60644e-05	0.999696	6.87542e-05	0.000219003	0.000303822
1740	0.000244625	0.000249257	2.20741	3.99938e-05	2.20795	0.000110793	0.000112891	0.999758	1.81135e-05	0.000241797
1741	3.66273	3.99942e-05	0.00466837	6.99369e-05	3.66751	0.998697	1.0905e-05	0.0012729	1.90693e-05	0.00130287
1742	0.000352167	0.000875359	7.03728e-05	2.56274	2.56403	0.000137349	0.000341399	2.74461e-05	0.999494	0.000506194
1743	3.33025	0.000740896	0.00328485	7.14232e-05	3.33435	0.998771	0.000222201	0.000985154	2.14204e-05	0.00122878
1744	0.00201357	7.06123e-05	3.31971	3.99941e-05	3.32183	0.000606163	2.1257e-05	0.999361	1.20398e-05	0.00063946
1745	2.29908	7.25144e-05	0.000377797	3.99938e-05	2.29958	0.999787	3.15338e-05	0.00016429	1.73918e-05	0.000213216
1746	3.32119	3.99941e-05	0.00190524	3.99941e-05	3.32317	0.999403	1.20349e-05	0.00057332	1.20349e-05	0.00059739
1747	3.69737	3.99943e-05	0.00566299	3.99943e-05	3.70312	0.998449	1.08002e-05	0.00152925	1.08002e-05	0.00155085
1748	3.99941e-05	0.00205321	3.99941e-05	3.29459	3.29673	1.21315e-05	0.000622802	1.21315e-05	0.999353	0.000647065
1749	0.000546358	0.000188527	3.99937e-05	2.15992	2.1607	0.000252862	8.72528e-05	1.85096e-05	0.999641	0.000358624
1750	0.000200278	2.61984	0.000686056	0.00149074	2.62221	7.63773e-05	0.999093	0.000261633	0.000568506	0.000906516
1751	0.000204605	2.53423	3.99939e-05	0.00110855	2.53558	8.06935e-05	0.999466	1.57731e-05	0.000437195	0.000533662
1752	0.00155908	3.99941e-05	3.03044	3.99941e-05	3.03208	0.000514195	1.31903e-05	0.999459	1.31903e-05	0.000540575
1753	7.48156e-05	2.32355	3.99938e-05	0.000707292	2.32437	3.21875e-05	0.999646	1.72063e-05	0.000304294	0.000353688
1754	3.99938e-05	2.39917	3.99938e-05	0.000604751	2.39986	1.66651e-05	0.999715	1.66651e-05	0.000251994	0.000285325
1755	0.00280334	7.37227e-05	3.24223	3.99941e-05	3.24514	0.000863858	2.27179e-05	0.999101	1.23243e-05	0.000898901
1756	0.00451527	7.63692e-05	3.35565	0.000128644	3.36037	0.00134368	2.27264e-05	0.998595	3.82828e-05	0.00140469
1757	0.00013656	3.57029	3.99942e-05	0.00694131	3.57741	3.81728e-05	0.99801	1.11797e-05	0.00194032	0.00198967
1758	0.000134293	0.00352401	7.68438e-05	3.16788	3.17161	4.23421e-05	0.00111111	2.42286e-05	0.998822	0.00117768
1759	0.000214516	0.000845611	3.99937e-05	2.16693	2.16803	9.89453e-05	0.000390037	1.84471e-05	0.999493	0.000507429
1760	2.12876	3.99937e-05	0.000473351	3.99937e-05	2.12932	0.99974	1.87824e-05	0.000222302	1.87824e-05	0.000259867
1761	1.51098	7.88176e-05	0.000339582	0.000139235	1.51153	0.999631	5.21441e-05	0.00022466	9.21148e-05	0.000368919
1762	1.48167	3.99935e-05	0.00012971	0.00013095	1.48197	0.999797	2.69866e-05	8.75255e-05	8.83618e-05	0.000202874
1763	2.34937	3.99938e-05	0.00105101	0.000135676	2.3506	0.999478	1.70143e-05	0.000447124	5.77198e-05	0.000521858
1764	0.000198838	2.50756	3.99939e-05	0.0011031	2.5089	7.92532e-05	0.999465	1.59408e-05	0.000439676	0.00053487
1765	0.00259187	3.99942e-05	3.35128	3.99942e-05	3.35395	0.000772783	1.19245e-05	0.999203	1.19245e-05	0.000796632
1766	0.000301893	0.00648445	7.3377e-05	3.49906	3.50592	8.61094e-05	0.00184957	2.09295e-05	0.998043	0.00195661
1767	0.00389619	0.00069652	3.26624	7.31972e-05	3.2709	0.00119117	0.000212944	0.998574	2.23783e-05	0.00142649
1768	3.53854	3.99942e-05	0.00355695	3.99942e-05	3.54218	0.998973	1.12908e-05	0.00100417	1.12908e-05	0.00102675
1769	3.56939	3.99942e-05	0.0043882	7.36977e-05	3.57389	0.99874	1.11907e-05	0.00122785	2.06211e-05	0.00125966
1770	0.00012621	0.00139261	0.000122539	2.68714	2.68879	4.69395e-05	0.000517934	4.55741e-05	0.99939	0.000610448
1771	0.000119513	0.000515068	0.000122686	2.05476	2.05552	5.81424e-05	0.000250579	5.96862e-05	0.999632	0.000368407
1772	0.000180704	0.000499934	3.99938e-05	2.24396	2.24468	8.05034e-05	0.000222719	1.78171e-05	0.999679	0.00032104
1773	3.22934	0.000185678	0.00265707	7.24438e-05	3.23226	0.999098	5.74452e-05	0.000822047	2.24127e-05	0.000901905
1774	0.00017962	0.00047824	2.27631	3.99938e-05	2.277	7.88845e-05	0.000210031	0.999694	1.75642e-05	0.000306479
1775	3.43019	3.99942e-05	0.00213442	3.99942e-05	3.43241	0.999355	1.16519e-05	0.000621843	1.16519e-05	0.000645146
1776	0.000115077	3.20941	7.01567e-05	0.00205852	3.21165	3.58311e-05	0.999301	2.18444e-05	0.000640955	0.00069863
1777	3.99939e-05	2.62139	0.000112707	0.000705711	2.62225	1.52518e-05	0.999673	4.29811e-05	0.000269124	0.000327357
1778	0.00082668	0.000114367	2.63184	6.86426e-05	2.63285	0.000313987	4.34385e-05	0.999617	2.60716e-05	0.000383498
1779	3.99941e-05	3.0997	0.000113379	0.00143642	3.10129	1.28959e-05	0.999487	3.65587e-05	0.000463167	0.000512621
1780	2.81841	3.9994e-05	0.000559029	3.9994e-05	2.81904	0.999773	1.41871e-05	0.000198304	1.41871e-05	0.000226679
1781	3.33108	7.00041e-05	0.00208854	6.8896e-05	3.33331	0.999332	2.10014e-05	0.000626568	2.0669e-05	0.000668239
1782	0.000331101	0.000111446	2.17051	6.97882e-05	2.17102	0.000152509	5.13332e-05	0.999764	3.21453e-05	0.000235988
1783	3.67873	3.99943e-05	0.0060978	0.000114205	3.68499	0.998303	1.08533e-05	0.00165477	3.09919e-05	0.00169661
1784	0.0001634	0.000528383	3.99939e-05	2.52702	2.52775	6.46427e-05	0.000209033	1.58219e-05	0.999711	0.000289498
1785	0.000896798	2.87092	3.9994e-05	0.000518556	2.87238	0.000312215	0.999493	1.39237e-05	0.000180532	0.00050667
1786	2.30718	0.000107509	0.000229325	3.99938e-05	2.30756	0.999837	4.65898e-05	9.93799e-05	1.73317e-05	0.000163301
1787	3.99939e-05	2.45863	6.83869e-05	0.000159364	2.4589	1.6265e-05	0.999891	2.7812e-05	6.48111e-05	0.000108888
1788	3.9994e-05	2.74062	3.9994e-05	0.000308699	2.74101	1.4591e-05	0.999858	1.4591e-05	0.000112622	0.000141804
1789	3.99941e-05	3.29197	3.99941e-05	0.00115348	3.2932	1.21445e-05	0.999625	1.21445e-05	0.00035026	0.000374549
1790	3.99941e-05	3.17143	3.99941e-05	0.000105145	3.17162	1.261e-05	0.999942	1.261e-05	3.31518e-05	5.83718e-05
1791	2.66595	3.99939e-05	6.7969e-05	0.000104773	2.66617	0.99992	1.50005e-05	2.54932e-05	3.92971e-05	7.97908e-05
1792	4.03891	3.99943e-05	6.80922e-05	3.99943e-05	4.03906	0.999963	9.9019e-06	1.68584e-05	9.9019e-06	3.66622e-05
1793	2.78845	0.000104224	0.000828811	0.000105155	2.78949	0.999628	3.73633e-05	0.00029712	3.7697e-05	0.00037218
1794	3.75393	0.000105682	0.0103001	3.99943e-05	3.76438	0.997225	2.80741e-05	0.00273619	1.06244e-05	0.00277489
1795	0.00170164	0.000103808	3.38315	3.99942e-05	3.38499	0.0005027	3.06672e-05	0.999455	1.18151e-05	0.000545182
1796	0.000102193	0.00128427	3.99941e-05	3.25756	3.25899	3.13571e-05	0.000394071	1.22719e-05	0.999562	0.0004377
1797	2.68126	3.99939e-05	0.000279564	6.56903e-05	2.68165	0.999856	1.49139e-05	0.000104251	2.44962e-05	0.000143661
1798	3.9994e-05	2.82307	0.000204219	0.000637202	2.82396	1.41624e-05	0.999688	7.23167e-05	0.000225642	0.000312121
1799	0.00027411	3.45806	6.59765e-05	0.00260346	3.461	7.91997e-05	0.99915	1.90628e-05	0.000752228	0.000850491
1800	0.00172565	0.000103482	3.27245	0.000146253	3.27443	0.000527006	3.16029e-05	0.999397	4.46651e-05	0.000603274
1801	0.00109937	0.00027594	3.0031	0.000100791	3.00457	0.000365899	9.18401e-05	0.999509	3.35457e-05	0.000491285
1802	0.00207049	0.000354693	3.41681	3.99942e-05	3.41928	0.000605535	0.000103734	0.999279	1.16967e-05	0.000720965
1803	3.77857	6.56568e-05	0.0121641	3.99943e-05	3.79084	0.996763	1.73198e-05	0.0032088	1.05502e-05	0.00323667
1804	0.000202933	0.00229029	0.000270456	3.33547	3.33823	6.07905e-05	0.000686078	8.10178e-05	0.999172	0.000827886
1805	0.000146453	0.00202056	0.000101458	3.37755	3.37982	4.33316e-05	0.000597831	3.00187e-05	0.999329	0.000671182
1806	3.63267	0.000268097	0.00686846	0.000341765	3.64015	0.997946	7.36501e-05	0.00188686	9.38877e-05	0.0020544
1807	0.000631594	0.000270014	2.69756	0.000146083	2.69861	0.000234044	0.000100057	0.999612	5.41325e-05	0.000388233
1808	0.00107923	0.000101904	3.02382	0.000146186	3.02514	0.000356752	3.36857e-05	0.999561	4.83237e-05	0.000438761
1809	3.72883	0.000147338	0.00657886	3.99943e-05	3.73559	0.998189	3.94416e-05	0.00176113	1.07063e-05	0.00181128
1810	0.000975903	6.63862e-05	3.07394	0.000102542	3.07509	0.000317358	2.15884e-05	0.999628	3.33461e-05	0.000372292
1811	0.001971	0.00450302	0.000102381	3.64205	3.64863	0.000540202	0.00123417	2.80601e-05	0.998198	0.00180243
1812	0.0052382	0.000868632	3.63372	6.5436e-05	3.63989	0.00143911	0.000238642	0.998304	1.79775e-05	0.00169573
1813	3.62457	0.000207519	0.00687531	0.000545179	3.6322	0.9979	5.71331e-05	0.00189288	0.000150096	0.00210011
1814	0.000102618	0.00124585	3.99941e-05	3.26341	3.26479	3.14316e-05	0.0003816	1.22501e-05	0.999575	0.000425282
1815	3.41594	3.99942e-05	0.00200531	0.000206754	3.41819	0.999341	1.17004e-05	0.000586658	6.04864e-05	0.000658845
1816	0.000208714	0.0017777	6.69389e-05	3.28988	3.29193	6.34015e-05	0.000540016	2.03342e-05	0.999376	0.000623752
1817	6.71032e-05	3.46931	6.63169e-05	0.00204566	3.47149	1.93298e-05	0.999372	1.91033e-05	0.000589274	0.000627707
1818	3.49191	3.99942e-05	0.00232255	0.000152169	3.49442	0.99928	1.14452e-05	0.000664646	4.35462e-05	0.000719638
1819	0.000284597	0.000276883	2.51182	3.99939e-05	2.51242	0.000113276	0.000110206	0.999761	1.59185e-05	0.0002394
1820	2.96466	3.9994e-05	0.000796744	0.000104821	2.9656	0.999683	1.3486e-05	0.000268662	3.53457e-05	0.000317493
1821	3.64331	6.69592e-05	0.00363553	6.59212e-05	3.64708	0.998967	1.83597e-05	0.000996832	1.80751e-05	0.00103327
1822	0.000386742	0.000217007	2.51154	3.99939e-05	2.51218	0.000153947	8.63818e-05	0.999744	1.592e-05	0.000256249
1823	3.15116	3.99941e-05	0.000839173	3.99941e-05	3.15208	0.999708	1.26882e-05	0.000266228	1.26882e-05	0.000291605
1824	3.35057	3.99942e-05	0.00125804	3.99942e-05	3.35191	0.999601	1.19317e-05	0.000375322	1.19317e-05	0.000399185
1825	3.08385	6.77714e-05	0.000985111	3.99941e-05	3.08494	0.999646	2.19684e-05	0.000319329	1.29643e-05	0.000354262
1826	3.99939e-05	2.60426	6.8138e-05	0.000411042	2.60477	1.53541e-05	0.999801	2.61589e-05	0.000157803	0.000199316
1827	0.000320069	0.000165299	2.21234	6.84799e-05	2.21289	0.000144638	7.46979e-05	0.99975	3.09458e-05	0.000250282
1828	3.58122	3.99942e-05	0.00247041	3.99942e-05	3.58377	0.999288	1.11598e-05	0.000689333	1.11598e-05	0.000711652
1829	3.99941e-05	3.1195	3.99941e-05	0.00094389	3.12052	1.28165e-05	0.999672	1.28165e-05	0.000302478	0.000328111
1830	0.00161116	0.000172798	2.93197	0.000242991	2.934	0.000549135	5.88951e-05	0.999309	8.28191e-05	0.000690849
1831	3.67959	3.99943e-05	0.00481195	6.97162e-05	3.68452	0.998664	1.08547e-05	0.00130599	1.89214e-05	0.00133577
1832	0.000110963	0.00251711	7.06555e-05	3.34167	3.34437	3.31791e-05	0.000752641	2.11267e-05	0.999193	0.000806947
1833	3.60931	0.000446307	0.00723713	7.02296e-05	3.61707	0.997856	0.000123389	0.00200083	1.94162e-05	0.00214363
1834	0.00312693	0.000114194	3.48994	3.99942e-05	3.49322	0.000895141	3.269e-05	0.999061	1.14491e-05	0.00093928
1835	0.000256511	0.00301455	0.000262368	3.22108	3.22461	7.95477e-05	0.000934857	8.13642e-05	0.998904	0.00109577
1836	3.5875	7.14449e-05	0.00428999	7.14021e-05	3.59193	0.998766	1.98904e-05	0.00119434	1.98785e-05	0.00123411
1837	7.02838e-05	3.64381	7.25041e-05	0.00566935	3.64962	1.92578e-05	0.998407	1.98662e-05	0.00155341	0.00159253
1838	0.0006031	3.9994e-05	2.70281	3.9994e-05	2.70349	0.000223082	1.47934e-05	0.999747	1.47934e-05	0.000252669
1839	3.99943e-05	3.7252	3.99943e-05	0.00604126	3.73132	1.07185e-05	0.998359	1.07185e-05	0.00161907	0.0016405
1840	0.000367495	0.000267823	3.99937e-05	2.12683	2.12751	0.000172735	0.000125886	1.87984e-05	0.999683	0.000317419
1841	3.68504	0.000114443	0.00643674	3.99943e-05	3.69163	0.998215	3.10006e-05	0.0017436	1.08338e-05	0.00178544
1842	0.0015147	3.99941e-05	3.20927	7.097e-05	3.2109	0.000471736	1.24558e-05	0.999494	2.21029e-05	0.000506295
1843	0.00100082	0.000111767	2.74773	7.03517e-05	2.74891	0.00036408	4.06586e-05	0.99957	2.55926e-05	0.000430331
1844	0.00115685	0.000113607	2.75844	0.000117205	2.75983	0.000419175	4.11646e-05	0.999497	4.24683e-05	0.000502808
1845	3.27423	0.000117369	0.00206486	3.99941e-05	3.27646	0.999322	3.58218e-05	0.000630212	1.22065e-05	0.000678241
1846	0.000610146	7.02438e-05	2.62355	3.99939e-05	2.62427	0.000232501	2.6767e-05	0.999725	1.524e-05	0.000274508
1847	3.99942e-05	3.51097	3.99942e-05	0.00252585	3.51357	1.13828e-05	0.999258	1.13828e-05	0.000718884	0.000741649
1848	0.00257674	0.000177357	3.26392	7.01128e-05	3.26674	0.000788779	5.42919e-05	0.999135	2.14626e-05	0.000864533
1849	0.00198898	0.00104458	3.19999	3.99941e-05	3.20306	0.000620963	0.000326118	0.99904	1.24862e-05	0.000959568
1850	0.00420515	0.00141351	3.51184	3.99942e-05	3.5175	0.0011955	0.000401851	0.998391	1.13701e-05	0.00160872
1851	0.00643887	0.000174999	3.65171	3.99942e-05	3.65836	0.00176004	4.78352e-05	0.998181	1.09323e-05	0.00181881
1852	0.00319359	0.000172055	3.45703	3.99942e-05	3.46044	0.000922887	4.97206e-05	0.999016	1.15576e-05	0.000984165
1853	0.00390243	7.1631e-05	3.5554	6.99772e-05	3.55945	0.00109636	2.01242e-05	0.998864	1.96596e-05	0.00113614
1854	3.4386	3.99942e-05	0.00241823	7.12664e-05	3.44113	0.999265	1.16224e-05	0.000702743	2.07102e-05	0.000735076
1855	3.99941e-05	0.00116469	3.99941e-05	3.17677	3.17802	1.25846e-05	0.000366484	1.25846e-05	0.999608	0.000391653
1856	0.000111888	0.00389602	0.000110077	3.49884	3.50296	3.1941e-05	0.00111221	3.1424e-05	0.998824	0.00117557
1857	0.000948715	0.00558648	6.85e-05	3.55915	3.56575	0.000266063	0.00156671	1.92106e-05	0.998148	0.00185198
1858	0.00473281	0.000327348	3.57548	3.99942e-05	3.58058	0.0013218	9.14234e-05	0.998576	1.11698e-05	0.0014244
1859	0.00416654	0.000425971	3.49261	7.05323e-05	3.49728	0.00119137	0.000121801	0.998667	2.01678e-05	0.00133333
1860	0.000900588	0.00427991	3.99942e-05	3.55036	3.55558	0.000253289	0.00120372	1.12483e-05	0.998532	0.00146825
1861	6.85018e-05	0.0017972	3.99942e-05	3.38374	3.38564	2.0233e-05	0.000530829	1.18129e-05	0.999437	0.000562875
1862	2.79842	3.9994e-05	0.000402939	3.9994e-05	2.79891	0.999827	1.42891e-05	0.000143963	1.42891e-05	0.000172541
1863	6.73309e-05	2.62362	3.99939e-05	0.000388212	2.62412	2.56585e-05	0.999811	1.52409e-05	0.00014794	0.000188839
1864	3.18763	3.99941e-05	0.000106143	3.99941e-05	3.18781	0.999942	1.25459e-05	3.32966e-05	1.25459e-05	5.83885e-05
1865	2.61063	6.68707e-05	0.000607483	0.000160366	2.61147	0.99968	2.56066e-05	0.000232621	6.14083e-05	0.000319636
1866	3.6882	3.99943e-05	0.00402533	6.78627e-05	3.69233	0.998881	1.08317e-05	0.00109019	1.83794e-05	0.0011194
1867	0.00134753	0.00015663	3.18484	3.99941e-05	3.18639	0.000422904	4.91559e-05	0.999515	1.25516e-05	0.000484611
1868	0.000153748	0.00105604	6.8676e-05	2.95551	2.95679	5.19981e-05	0.000357156	2.32265e-05	0.999568	0.000432381
1869	2.94992	3.9994e-05	0.000156044	3.9994e-05	2.95016	0.99992	1.35566e-05	5.28935e-05	1.35566e-05	8.00066e-05
1870	3.06497	3.99941e-05	0.000769278	6.68508e-05	3.06585	0.999714	1.3045e-05	0.000250919	2.1805e-05	0.000285769
1871	0.000350519	0.000149871	2.55119	3.99939e-05	2.55173	0.000137365	5.8733e-05	0.999788	1.56732e-05	0.000211771
1872	3.70469	3.99943e-05	0.00379266	6.6583e-05	3.70859	0.998949	1.07842e-05	0.00102267	1.79537e-05	0.00105141
1873	0.000764357	3.99941e-05	3.19975	3.99941e-05	3.2006	0.000238817	1.24958e-05	0.999736	1.24958e-05	0.000263809
1874	0.000150276	3.30282	0.000210302	0.00213371	3.30532	4.54649e-05	0.999245	6.36255e-05	0.000645538	0.000754629
1875	0.000103324	2.92072	0.000278163	0.000989976	2.92209	3.53598e-05	0.999531	9.51933e-05	0.00033879	0.000469343
1876	0.000100607	2.78881	0.000273681	0.000751953	2.78994	3.60606e-05	0.999596	9.80956e-05	0.000269523	0.000403679
1877	0.00015101	2.6245	0.000522205	0.000347288	2.62552	5.75162e-05	0.999611	0.000198895	0.000132274	0.000388686
1878	0.0015669	0.000146848	3.34994	3.99942e-05	3.3517	0.000467496	4.3813e-05	0.999477	1.19325e-05	0.000523242
1879	0.00580308	0.000143022	3.72039	3.99943e-05	3.72638	0.0015573	3.8381e-05	0.998394	1.07327e-05	0.00160641
1880	0.000418989	0.00239095	9.73944e-05	3.42314	3.42605	0.000122295	0.000697872	2.84276e-05	0.999151	0.000848595
1881	0.000191246	3.42631	0.000142964	0.00231603	3.42896	5.57737e-05	0.999227	4.16931e-05	0.000675434	0.000772901
1882	0.000397346	0.000139912	2.7788	3.9994e-05	2.77937	0.000142962	5.03394e-05	0.999792	1.43896e-05	0.000207691
1883	3.586	3.99942e-05	0.00151148	3.99942e-05	3.58759	0.999556	1.11479e-05	0.000421307	1.11479e-05	0.000443603
1884	3.75674	6.46477e-05	0.00849349	9.54607e-05	3.7654	0.997702	1.71689e-05	0.00225567	2.53521e-05	0.00229819
1885	0.00228788	0.000396235	3.51704	3.99942e-05	3.51976	0.00065001	0.000112574	0.999226	1.13628e-05	0.000773947
1886	0.000388762	0.0018802	6.4226e-05	3.41025	3.41258	0.00011392	0.000550961	1.88204e-05	0.999316	0.000683702
1887	3.63397	3.99942e-05	0.00203127	6.36452e-05	3.6361	0.999413	1.09992e-05	0.00055864	1.75037e-05	0.000587143
1888	3.65346	9.55202e-05	0.0024973	3.99942e-05	3.6561	0.99928	2.61263e-05	0.00068305	1.09391e-05	0.000720115
1889	3.99941e-05	3.31359	3.99941e-05	0.000624501	3.3143	1.20672e-05	0.999787	1.20672e-05	0.000188426	0.000212561
1890	0.00100031	0.000136867	3.26907	3.99941e-05	3.27024	0.000305882	4.18523e-05	0.99964	1.22297e-05	0.000359964
1891	3.68343	0.000453369	0.00816681	0.000300627	3.69236	0.997584	0.000122786	0.00221182	8.14187e-05	0.00241602
1892	0.00345555	0.000183616	3.66799	3.99942e-05	3.67167	0.000941138	5.00089e-05	0.998998	1.08927e-05	0.00100204
1893	0.000134791	0.00531127	9.5689e-05	3.70127	3.70682	3.63631e-05	0.00143284	2.58143e-05	0.998505	0.00149502
1894	0.000231553	0.00183363	3.99942e-05	3.5014	3.5035	6.60918e-05	0.000523372	1.14155e-05	0.999399	0.000600879
1895	3.65773	0.000521574	0.00476754	9.32706e-05	3.66312	0.998531	0.000142385	0.0013015	2.54621e-05	0.00146935
1896	3.63383	0.000230691	0.00338086	6.40826e-05	3.63751	0.99899	6.34202e-05	0.000929444	1.76172e-05	0.00101048
1897	0.00035933	0.000179085	2.769	6.21844e-05	2.7696	0.000129741	6.46611e-05	0.999783	2.24525e-05	0.000216854
1898	3.99943e-05	3.79528	3.99943e-05	0.00433959	3.7997	1.05257e-05	0.998837	1.05257e-05	0.00114209	0.00116314
1899	3.60062	0.0024986	0.000761716	3.99942e-05	3.60393	0.999084	0.000693299	0.000211357	1.10974e-05	0.000915753
1900	3.71539	0.000175051	0.00601458	9.21858e-05	3.72167	0.998312	4.70357e-05	0.0016161	2.477e-05	0.0016879
1901	9.35735e-05	0.000938679	6.31542e-05	3.26464	3.26573	2.86531e-05	0.000287433	1.93384e-05	0.999665	0.000335425
1902	3.34397	6.24773e-05	0.00093918	6.18993e-05	3.34503	0.999682	1.86777e-05	0.000280769	1.85048e-05	0.000317951
1903	3.39957	3.99942e-05	0.000664806	3.99942e-05	3.40031	0.999781	1.17619e-05	0.000195513	1.17619e-05	0.000219037
1904	3.5625	0.000129953	0.00212006	6.25245e-05	3.56481	0.999351	3.64543e-05	0.000594718	1.75394e-05	0.000648712
1905	0.000131242	3.45729	6.26926e-05	0.00158866	3.45907	3.79413e-05	0.999485	1.81241e-05	0.000459275	0.00051534
1906	0.000438957	0.000946978	6.25013e-05	3.2002	3.20165	0.000137103	0.000295778	1.95216e-05	0.999548	0.000452403
1907	0.000293254	0.00123196	6.27747e-05	3.29575	3.29734	8.89366e-05	0.000373623	1.9038e-05	0.999518	0.000481598
1908	3.68484	0.000512371	0.00511327	6.2908e-05	3.69053	0.998459	0.000138834	0.00138551	1.70458e-05	0.00154139
1909	0.00305452	0.00304789	3.70884	6.32968e-05	3.71501	0.00082221	0.000820427	0.99834	1.70381e-05	0.00165968
1910	0.000233291	0.00204031	3.99942e-05	3.52922	3.53153	6.60594e-05	0.00057774	1.13249e-05	0.999345	0.000655125
1911	0.000184215	3.58216	6.33409e-05	0.00265872	3.58506	5.13841e-05	0.999189	1.7668e-05	0.00074161	0.000810662
1912	3.18934	6.37427e-05	0.000619632	3.99941e-05	3.19006	0.999773	1.99817e-05	0.000194238	1.25371e-05	0.000226757
1913	3.99941e-05	0.000538239	6.29549e-05	3.13235	3.13299	1.27655e-05	0.000171797	2.00942e-05	0.999795	0.000204657
1914	0.000182123	0.00161686	6.37629e-05	3.39493	3.39679	5.36163e-05	0.000475997	1.87715e-05	0.999452	0.000548385
1915	3.59181	3.99942e-05	0.00203475	9.55769e-05	3.59398	0.999396	1.11281e-05	0.000566155	2.65936e-05	0.000603877
1916	3.99942e-05	3.64725	3.99942e-05	0.00173789	3.64907	1.09601e-05	0.999502	1.09601e-05	0.000476257	0.000498177
1917	3.18248	3.99941e-05	0.000469984	3.99941e-05	3.18303	0.999827	1.25648e-05	0.000147653	1.25648e-05	0.000172783
1918	3.71248	3.99943e-05	0.00239825	3.99943e-05	3.71495	0.999333	1.07657e-05	0.000645566	1.07657e-05	0.000667098
1919	3.9994e-05	2.82492	9.898e-05	0.000389856	2.82545	1.41549e-05	0.999813	3.50316e-05	0.00013798	0.000187167
1920	0.000867814	0.000190645	3.10318	3.99941e-05	3.10428	0.000279554	6.14136e-05	0.999646	1.28835e-05	0.000353851
1921	3.36553	9.75203e-05	0.00161267	9.59852e-05	3.36734	0.999464	2.89606e-05	0.000478916	2.85048e-05	0.000536381
1922	3.99942e-05	3.37587	3.99942e-05	0.000866263	3.37682	1.18437e-05	0.99972	1.18437e-05	0.000256532	0.00028022
1923	3.74106	6.50059e-05	0.00674418	9.98466e-05	3.74797	0.998157	1.73443e-05	0.00179942	2.66402e-05	0.00184341
1924	0.00014157	0.00239191	3.99942e-05	3.57972	3.58229	3.95193e-05	0.000667705	1.11644e-05	0.999282	0.000718388
1925	3.37217	0.000253023	0.0020927	0.000140216	3.37465	0.999263	7.49776e-05	0.000620124	4.15498e-05	0.000736652
1926	0.000329826	6.43738e-05	2.8402	3.9994e-05	2.84063	0.00011611	2.26618e-05	0.999847	1.40793e-05	0.000152851
1927	3.45645	3.99942e-05	0.00113505	3.99942e-05	3.45767	0.999649	1.15668e-05	0.00032827	1.15668e-05	0.000351404
1928	3.66037	3.99942e-05	0.00217029	3.99942e-05	3.66262	0.999386	1.09196e-05	0.000592553	1.09196e-05	0.000614392
1929	3.70979	9.99034e-05	0.0054306	6.49829e-05	3.71539	0.998494	2.68891e-05	0.00146165	1.74902e-05	0.00150603
1930	0.000752009	6.65949e-05	2.98283	6.67033e-05	2.98372	0.000252038	2.23195e-05	0.999703	2.23558e-05	0.000296713
1931	0.000377159	0.000151443	2.55614	3.99939e-05	2.55671	0.000147518	5.92336e-05	0.999778	1.56427e-05	0.000222394
1932	0.000380983	0.00132959	3.99941e-05	3.15702	3.15877	0.000120611	0.000420919	1.26613e-05	0.999446	0.000554192
1933	3.59511	0.000103389	0.00294833	3.99942e-05	3.59821	0.999141	2.87336e-05	0.000819388	1.1115e-05	0.000859237
1934	3.13274	3.99941e-05	0.00107608	0.000106567	3.13396	0.99961	1.27615e-05	0.000343361	3.40039e-05	0.000390126
1935	3.99941e-05	3.24087	6.7643e-05	0.00117546	3.24216	1.23357e-05	0.999604	2.08636e-05	0.000362555	0.000395755
1936	3.99941e-05	3.19467	3.99941e-05	0.000106711	3.19486	1.25183e-05	0.999942	1.25183e-05	3.3401e-05	5.84375e-05
1937	3.99941e-05	3.05191	6.75942e-05	6.77507e-05	3.05209	1.31038e-05	0.999943	2.21469e-05	2.21982e-05	5.74489e-05
1938	3.99941e-05	3.14372	3.99941e-05	0.000106625	3.1439	1.27212e-05	0.999941	1.27212e-05	3.39149e-05	5.93573e-05
1939	3.67266	0.000161882	0.00661682	6.84531e-05	3.6795	0.998139	4.39955e-05	0.00179829	1.86039e-05	0.00186089
1940	0.00291531	0.000225296	3.47832	3.99942e-05	3.4815	0.000837372	6.47122e-05	0.999086	1.14876e-05	0.000913572
1941	0.00403558	0.000229053	3.58164	3.99942e-05	3.58594	0.00112539	6.38753e-05	0.9988	1.11531e-05	0.00120042
1942	3.73782	3.99943e-05	0.00456226	3.99943e-05	3.74246	0.99876	1.06866e-05	0.00121905	1.06866e-05	0.00124043
1943	3.53612	3.99942e-05	0.00254505	6.92786e-05	3.53877	0.99925	1.13017e-05	0.000719191	1.9577e-05	0.00075007
1944	3.99942e-05	0.0024406	3.99942e-05	3.58231	3.58483	1.11565e-05	0.000680812	1.11565e-05	0.999297	0.000703125
1945	0.000170489	0.00151834	3.99941e-05	3.14377	3.1455	5.42008e-05	0.000482704	1.27147e-05	0.99945	0.000549619
1946	2.41483	0.000237388	0.00053107	6.94294e-05	2.41567	0.999653	9.827e-05	0.000219844	2.87413e-05	0.000346855
1947	3.10149	0.00209245	0.000671832	0.000541811	3.1048	0.998935	0.000673941	0.000216385	0.000174508	0.00106483
1948	3.61568	0.000168282	0.00640987	0.000116083	3.62237	0.998152	4.64564e-05	0.00176952	3.20462e-05	0.00184802
1949	0.00017233	7.08073e-05	2.10693	6.89561e-05	2.10724	8.17799e-05	3.36019e-05	0.999852	3.27235e-05	0.000148105
1950	3.64727	3.99942e-05	0.00414664	6.95528e-05	3.65152	0.998834	1.09528e-05	0.00113559	1.90476e-05	0.00116559
1951	3.04941	0.000114003	0.00128587	3.99941e-05	3.05085	0.999528	3.73677e-05	0.000421481	1.31092e-05	0.000471957
1952	3.66442	0.000845924	0.0144443	0.000172815	3.67988	0.995798	0.000229878	0.00392522	4.69621e-05	0.00420206
1953	0.00415909	0.000254275	3.44076	0.000113154	3.44529	0.00120718	7.38038e-05	0.998686	3.28432e-05	0.00131383
1954	3.69187	6.98831e-05	0.0141862	0.00034787	3.70647	0.99606	1.88543e-05	0.00382742	9.38547e-05	0.00394013
1955	3.99942e-05	0.00283942	3.99942e-05	3.5649	3.56782	1.12097e-05	0.000795843	1.12097e-05	0.999182	0.000818263
1956	0.00034294	3.06429	0.000114984	0.00211536	3.06687	0.000111821	0.999161	3.74924e-05	0.000689746	0.000839059
1957	0.00143166	3.99941e-05	3.1155	7.23174e-05	3.11705	0.000459299	1.28308e-05	0.999505	2.32006e-05	0.00049533
1958	7.05046e-05	2.80254	0.000117628	0.00122927	2.80396	2.51447e-05	0.999494	4.19507e-05	0.000438406	0.000505501
1959	3.99939e-05	2.50235	3.99939e-05	0.000357445	2.50278	1.59798e-05	0.999825	1.59798e-05	0.000142819	0.000174778
1960	2.50009	3.99939e-05	0.000371328	3.99939e-05	2.50054	0.99982	1.59941e-05	0.000148499	1.59941e-05	0.000180487
1961	3.30707	7.03672e-05	0.00272995	0.000118568	3.30999	0.999118	2.1259e-05	0.00082476	3.58211e-05	0.00088184
1962	0.00136883	0.000271498	2.80292	3.9994e-05	2.8046	0.000488067	9.68045e-05	0.999401	1.42602e-05	0.000599132
1963	7.40478e-05	3.63753	3.99942e-05	0.00524988	3.64289	2.03267e-05	0.998528	1.09787e-05	0.00144113	0.00147244
1964	0.000194931	0.000185041	1.86938	3.99936e-05	1.8698	0.000104252	9.8963e-05	0.999775	2.13892e-05	0.000224604
1965	3.99943e-05	3.6857	0.000196288	0.0114145	3.69735	1.0817e-05	0.996849	5.30888e-05	0.00308721	0.00315112
1966	7.22055e-05	3.60074	0.000124976	0.00678283	3.60772	2.00142e-05	0.998065	3.46412e-05	0.00188009	0.00193474
1967	3.99941e-05	3.24456	3.99941e-05	0.00189919	3.24653	1.2319e-05	0.99939	1.2319e-05	0.00058499	0.000609628
1968	3.99941e-05	0.00173323	3.99941e-05	3.17791	3.17972	1.25779e-05	0.000545087	1.25779e-05	0.99943	0.000570243
1969	3.10014	3.99941e-05	0.00196708	7.42252e-05	3.10222	0.999329	1.28921e-05	0.000634089	2.39265e-05	0.000670908
1970	3.14912	3.99941e-05	7.38487e-05	3.99941e-05	3.14928	0.999951	1.26995e-05	2.34494e-05	1.26995e-05	4.88483e-05
1971	0.000128533	3.24345	3.99941e-05	0.00289146	3.24651	3.9591e-05	0.999057	1.23191e-05	0.000890636	0.000942546
1972	7.62889e-05	2.0369	3.99937e-05	0.000440157	2.03746	3.74431e-05	0.999727	1.96292e-05	0.000216032	0.000273105
1973	0.000318539	3.99937e-05	2.14743	3.99937e-05	2.14783	0.000148308	1.86206e-05	0.999814	1.86206e-05	0.000185549
1974	3.99943e-05	3.67124	7.84857e-05	0.00857172	3.67993	1.08682e-05	0.997638	2.1328e-05	0.00232931	0.00236151
1975	0.00195846	0.000212879	2.8116	3.9994e-05	2.81382	0.000696016	7.56551e-05	0.999214	1.42134e-05	0.000785884
1976	0.00175808	0.000133687	2.82211	3.9994e-05	2.82404	0.000622539	4.7339e-05	0.999316	1.4162e-05	0.00068404
1977	0.000133572	0.00424531	3.99942e-05	3.39134	3.39576	3.9335e-05	0.00125018	1.17777e-05	0.998699	0.00130129
1978	2.06649	3.99937e-05	0.000309983	3.99937e-05	2.06688	0.999811	1.93498e-05	0.000149976	1.93498e-05	0.000188676
1979	3.00153	7.58469e-05	0.00204301	3.99941e-05	3.00369	0.999281	2.52513e-05	0.000680166	1.3315e-05	0.000718732
1980	3.45099	7.63314e-05	0.00431043	3.99942e-05	3.45541	0.998719	2.20904e-05	0.00124744	1.15744e-05	0.00128111
1981	7.67285e-05	3.9994e-05	2.84111	3.9994e-05	2.84127	2.7005e-05	1.40761e-05	0.999945	1.40761e-05	5.51573e-05
1982	2.88006	3.9994e-05	0.00157988	3.9994e-05	2.88172	0.999424	1.38785e-05	0.000548243	1.38785e-05	0.000576
1983	3.53475	0.00022266	0.00982871	0.000135663	3.54494	0.997126	6.28107e-05	0.0027726	3.82696e-05	0.00287368
1984	0.000664806	0.000134881	1.96378	3.99937e-05	1.96462	0.000338389	6.86549e-05	0.999573	2.0357e-05	0.000427401
1985	0.00164966	3.9994e-05	2.8776	3.9994e-05	2.87933	0.000572932	1.389e-05	0.999399	1.389e-05	0.000600712
1986	0.00933994	0.000230684	3.52751	7.60187e-05	3.53716	0.00264052	6.52173e-05	0.997273	2.14915e-05	0.00272723
1987	0.00070881	0.00146015	7.8208e-05	2.34554	2.34779	0.000301905	0.000621924	3.33113e-05	0.999043	0.00095714
1988	3.51017	0.000142029	0.00678698	3.99942e-05	3.51713	0.998019	4.03822e-05	0.00192969	1.13712e-05	0.00198144
1989	0.000140587	0.0144481	3.99943e-05	3.66109	3.67572	3.82476e-05	0.00393069	1.08807e-05	0.99602	0.00397981
1990	3.3609	0.000139211	0.00517655	3.99942e-05	3.36626	0.998409	4.13547e-05	0.00153778	1.18809e-05	0.00159101
1991	3.99942e-05	3.46704	7.82542e-05	0.0056581	3.47282	1.15164e-05	0.998337	2.25333e-05	0.00162925	0.0016633
1992	3.61098	3.99942e-05	0.000717669	0.0178486	3.62958	0.994874	1.1019e-05	0.000197728	0.00491753	0.00512628
1993	0.000341965	0.00426058	3.06762	7.948e-05	3.07231	0.000111306	0.00138677	0.998476	2.58698e-05	0.00152394
1994	0.000541986	0.0102767	8.32801e-05	3.44916	3.46007	0.00015664	0.0029701	2.40689e-05	0.996849	0.00315081
1995	0.0275106	0.0161905	0.000235933	3.65412	3.69806	0.0074392	0.00437811	6.37991e-05	0.988119	0.0118811
1996	3.30836	0.000542056	0.00890548	0.000371149	3.31818	0.997041	0.00016336	0.00268385	0.000111853	0.00295906
1997	3.66425	3.99943e-05	0.0383151	0.00938448	3.71199	0.987139	1.07743e-05	0.010322	0.00252815	0.0128609
1998	3.60878	7.97923e-05	0.00292207	0.0216714	3.63345	0.993209	2.19605e-05	0.000804212	0.00596441	0.00679058
1999	3.5121	0.0158977	0.000241516	0.000727439	3.52897	0.995221	0.00450492	6.84381e-05	0.000206133	0.00477949
2000	3.65008	3.99943e-05	0.0335065	0.000386438	3.68401	0.990789	1.08562e-05	0.00909511	0.000104896	0.00921086
2001	0.00569202	3.23166	0.00154273	0.278661	3.51756	0.00161817	0.918723	0.000438579	0.07922	0.0812768
2002	0.00548987	3.58789	0.0507864	0.00132611	3.64549	0.00150594	0.984199	0.0139313	0.000363768	0.015801
2003	0.00638913	0.000480987	3.3425	0.000131089	3.3495	0.00190749	0.0001436	0.99791	3.91368e-05	0.00209023
2004	0.000479473	0.0621585	7.67048e-05	3.60889	3.6716	0.000130589	0.0169295	2.08914e-05	0.982919	0.017081
2005	1.93886	0.000134089	0.000610179	7.42972e-05	1.93968	0.999578	6.91297e-05	0.000314578	3.83039e-05	0.000422011
2006	0.00248827	0.000447572	3.0055	3.99941e-05	3.00848	0.000827087	0.00014877	0.999011	1.32938e-05	0.00098915
2007	0.00386196	0.000126268	3.4195	3.99942e-05	3.42352	0.00112807	3.68824e-05	0.998823	1.16822e-05	0.00117663
2008	0.0019708	0.000299062	2.82533	7.56284e-05	2.82768	0.00069697	0.000105762	0.999171	2.67458e-05	0.000829478
2009	0.000122891	0.00171695	7.44157e-05	2.84038	2.84229	4.32364e-05	0.000604072	2.61816e-05	0.999327	0.00067349
2010	7.41273e-05	0.00324406	7.52969e-05	3.3524	3.3558	2.20893e-05	0.000966703	2.24379e-05	0.998989	0.00101123
2011	0.000123723	0.00334651	3.99942e-05	3.41332	3.41683	3.621e-05	0.00097942	1.17051e-05	0.998973	0.00102734
2012	7.29435e-05	0.000967482	7.31141e-05	2.62029	2.6214	2.78262e-05	0.000369071	2.78912e-05	0.999575	0.000424788
2013	0.00191057	3.36875	3.99942e-05	0.00258772	3.37329	0.000566381	0.998655	1.18561e-05	0.000767121	0.00134536
2014	2.777	3.9994e-05	0.00110189	0.000117772	2.77826	0.999547	1.43954e-05	0.000396613	4.23908e-05	0.000453399
2015	0.000923333	7.27004e-05	2.79739	3.9994e-05	2.79842	0.000329948	2.59791e-05	0.99963	1.42916e-05	0.000370218
2016	0.00193297	0.000114308	3.19274	3.99941e-05	3.19483	0.000605032	3.5779e-05	0.999347	1.25184e-05	0.000653329
2017	3.08303	7.21155e-05	0.00155946	7.00859e-05	3.08473	0.999448	2.33782e-05	0.000505541	2.27203e-05	0.00055164
2018	2.83265	7.17216e-05	0.00103375	6.94353e-05	2.83382	0.999585	2.53091e-05	0.00036479	2.45023e-05	0.000414602
2019	3.44855	3.99942e-05	0.0020069	3.99942e-05	3.45064	0.999395	1.15904e-05	0.000581603	1.15904e-05	0.000604784
2020	3.00715	3.99941e-05	0.000832981	3.99941e-05	3.00806	0.999696	1.32956e-05	0.000276917	1.32956e-05	0.000303508
2021	3.59832	6.90889e-05	0.00449254	0.000109974	3.60299	0.998703	1.91754e-05	0.00124689	3.05231e-05	0.00129659
2022	0.00219878	3.99942e-05	3.5422	3.99942e-05	3.54448	0.00062034	1.12835e-05	0.999357	1.12835e-05	0.000642907
2023	0.00107571	6.8375e-05	2.99284	6.86455e-05	2.99405	0.000359283	2.28369e-05	0.999595	2.29273e-05	0.000405047
2024	0.00404955	6.82712e-05	3.67664	3.99943e-05	3.6808	0.00110018	1.85479e-05	0.99887	1.08656e-05	0.0011296
2025	6.76746e-05	0.00215679	3.99942e-05	3.50026	3.50253	1.93216e-05	0.000615781	1.14187e-05	0.999353	0.000646522
2026	3.99942e-05	3.41411	6.83162e-05	0.00166841	3.41588	1.17083e-05	0.99948	1.99996e-05	0.000488428	0.000520136
2027	0.000583674	0.00037904	2.64748	6.7383e-05	2.64851	0.000220378	0.000143114	0.999611	2.54418e-05	0.000388934
2028	6.8364e-05	3.74847	3.99943e-05	0.0061631	3.75475	1.82073e-05	0.99833	1.06517e-05	0.00164141	0.00167027
2029	0.000104234	3.69374	3.99943e-05	0.00459605	3.69849	2.8183e-05	0.998718	1.08137e-05	0.00124268	0.00128168
2030	0.00151054	0.000100962	3.27809	6.63596e-05	3.27977	0.000460562	3.07832e-05	0.999488	2.0233e-05	0.000511578
2031	0.00134925	0.000148805	3.25688	3.99941e-05	3.25842	0.00041408	4.56679e-05	0.999528	1.22741e-05	0.000472022
2032	3.35376	0.000101958	0.00146861	3.99942e-05	3.35537	0.99952	3.03866e-05	0.000437689	1.19194e-05	0.000479995
2033	3.63506	3.99942e-05	0.00206554	3.99942e-05	3.6372	0.99941	1.09959e-05	0.000567893	1.09959e-05	0.000589885
2034	3.61293	3.99942e-05	0.00274375	0.00010058	3.61582	0.999202	1.10609e-05	0.000758819	2.78167e-05	0.000797696
2035	3.99941e-05	3.02697	3.99941e-05	0.000419621	3.02747	1.32104e-05	0.999835	1.32104e-05	0.000138605	0.000165026
2036	0.00160447	6.484e-05	3.5019	3.99942e-05	3.50361	0.000457949	1.85066e-05	0.999512	1.14152e-05	0.000487871
2037	9.92614e-05	3.74867	6.45031e-05	0.00850202	3.75734	2.6418e-05	0.997694	1.71672e-05	0.00226278	0.00230636
2038	0.00169123	0.000140948	3.38912	6.49724e-05	3.39102	0.000498739	4.15651e-05	0.999441	1.91601e-05	0.000559464
2039	0.00143651	0.000141853	3.37597	3.99942e-05	3.37759	0.000425305	4.19984e-05	0.999521	1.1841e-05	0.000479145
2040	3.65965	3.99942e-05	0.00200618	3.99942e-05	3.66173	0.99943	1.09222e-05	0.000547876	1.09222e-05	0.000569721
2041	3.71449	6.44275e-05	0.00439666	6.54046e-05	3.71902	0.998783	1.73238e-05	0.00118221	1.75865e-05	0.00121712
2042	3.72592	9.85203e-05	0.00739099	9.82438e-05	3.7335	0.997968	2.63882e-05	0.00197964	2.63141e-05	0.00203234
2043	0.00226682	9.81327e-05	3.57996	3.99942e-05	3.58236	0.000632773	2.73933e-05	0.999329	1.11642e-05	0.00067133
2044	0.00496204	0.00033281	3.64568	6.50774e-05	3.65104	0.00135908	9.11547e-05	0.998532	1.78243e-05	0.00146805
2045	3.70356	6.64422e-05	0.00331187	3.99943e-05	3.70698	0.999078	1.79235e-05	0.000893416	1.07889e-05	0.000922128
2046	3.70449	0.000610927	0.0098871	0.000100917	3.71509	0.997147	0.000164445	0.00266134	2.71642e-05	0.00285295
2047	0.000940894	0.000263214	3.08638	3.99941e-05	3.08763	0.000304731	8.5248e-05	0.999597	1.2953e-05	0.000402932
2048	0.0033814	0.000265377	3.59915	3.99942e-05	3.60283	0.00093854	7.36578e-05	0.998977	1.11008e-05	0.0010233
2049	3.77915	3.99943e-05	0.00930044	6.59054e-05	3.78856	0.997517	1.05566e-05	0.00245488	1.73959e-05	0.00248283
2050	3.99942e-05	0.00129811	3.99942e-05	3.47892	3.4803	1.14916e-05	0.00037299	1.14916e-05	0.999604	0.000395973
2051	3.75148	6.57703e-05	0.010323	0.00010066	3.76197	0.997212	1.74829e-05	0.00274404	2.67574e-05	0.00278828
2052	0.000101718	0.00284988	3.99942e-05	3.61593	3.61893	2.81071e-05	0.000787494	1.10514e-05	0.999173	0.000826652
2053	0.000147689	0.00129855	0.000100907	3.13406	3.13561	4.71004e-05	0.000414131	3.2181e-05	0.999507	0.000493412
2054	3.46758	0.000146178	0.00228254	6.65133e-05	3.47007	0.999281	4.21254e-05	0.000657779	1.91677e-05	0.000719072
2055	3.49181	6.60784e-05	0.0020375	6.6716e-05	3.49398	0.999379	1.89121e-05	0.000583148	1.90946e-05	0.000621155
2056	3.35085	6.57477e-05	0.00182149	0.000147661	3.35289	0.999393	1.96093e-05	0.000543259	4.40399e-05	0.000606908
2057	3.99942e-05	3.43744	6.55323e-05	0.00149957	3.43905	1.16294e-05	0.999533	1.90554e-05	0.000436041	0.000466726
2058	0.000758007	3.99941e-05	3.19124	3.99941e-05	3.19208	0.000237465	1.25292e-05	0.999737	1.25292e-05	0.000262523
2059	3.50808	3.99942e-05	0.00216365	0.00010301	3.51039	0.999343	1.13931e-05	0.000616357	2.93442e-05	0.000657095
2060	3.2772	6.60709e-05	0.00141032	6.76266e-05	3.27875	0.999529	2.01513e-05	0.000430141	2.06257e-05	0.000470918
2061	3.66776	0.000105478	0.00662707	0.00015743	3.67465	0.998125	2.87043e-05	0.00180346	4.28422e-05	0.001875
2062	6.72447e-05	0.000105422	2.40544	6.73004e-05	2.40568	2.79525e-05	4.38223e-05	0.9999	2.79757e-05	9.97505e-05
2063	3.4978	3.99942e-05	0.00163893	3.99942e-05	3.49952	0.999509	1.14285e-05	0.000468329	1.14285e-05	0.000491186
2064	0.000297986	2.30712	0.000107563	0.000297341	2.30782	0.00012912	0.999695	4.6608e-05	0.000128841	0.000304568
2065	6.72646e-05	2.32971	6.88965e-05	0.000228128	2.33007	2.8868e-05	0.999844	2.95684e-05	9.79058e-05	0.000156342
2066	0.000875369	0.000161092	2.88382	3.9994e-05	2.8849	0.000303432	5.58396e-05	0.999627	1.38632e-05	0.000373134
2067	3.99942e-05	3.50004	6.92768e-05	0.00222773	3.50238	1.14192e-05	0.999333	1.978e-05	0.000636063	0.000667262
2068	3.51448	0.000418773	0.0036447	3.99942e-05	3.51859	0.998834	0.000119017	0.00103584	1.13666e-05	0.00116623
2069	0.000530775	0.00406085	0.000110085	3.45886	3.46356	0.000153245	0.00117245	3.17836e-05	0.998643	0.00135748
2070	0.000941368	3.45099	0.000110208	0.00401197	3.45606	0.000272382	0.998535	3.18885e-05	0.00116085	0.00146512
2071	0.000434124	0.000247578	2.3573	3.99938e-05	2.35802	0.000184105	0.000104994	0.999694	1.69607e-05	0.00030606
2072	3.30458	6.89068e-05	0.00184776	3.99941e-05	3.30653	0.999408	2.08396e-05	0.000558822	1.20955e-05	0.000591757
2073	0.000878856	3.9994e-05	2.97876	3.9994e-05	2.97972	0.000294946	1.34221e-05	0.999678	1.34221e-05	0.000321791
2074	3.74274	3.99943e-05	0.00705722	3.99943e-05	3.74988	0.998097	1.06655e-05	0.00188199	1.06655e-05	0.00190332
2075	0.000791885	0.000118689	2.55959	3.99939e-05	2.56054	0.000309265	4.63532e-05	0.999629	1.56193e-05	0.000371238
2076	3.727	3.99943e-05	0.0105	7.3291e-05	3.73762	0.99716	1.07005e-05	0.00280927	1.9609e-05	0.00283958
2077	3.99942e-05	0.00275425	3.99942e-05	3.45687	3.45971	1.156e-05	0.000796093	1.156e-05	0.999181	0.000819213
2078	3.59812	0.000204426	0.00965681	0.000128431	3.60811	0.997231	5.66575e-05	0.00267642	3.55953e-05	0.00276867
2079	0.00093629	0.000127957	2.45446	3.99939e-05	2.45556	0.000381293	5.21089e-05	0.99955	1.6287e-05	0.000449689
2080	0.00221061	0.000210277	2.95019	3.9994e-05	2.95265	0.000748685	7.12162e-05	0.999167	1.35451e-05	0.000833447
2081	7.78481e-05	0.00206165	3.99941e-05	3.00531	3.00749	2.58847e-05	0.000685507	1.32981e-05	0.999275	0.00072469
2082	7.63239e-05	1.43228	0.000218835	0.000218229	1.43279	5.32694e-05	0.999642	0.000152733	0.000152311	0.000358313
2083	2.31098	3.99938e-05	0.000681058	3.99938e-05	2.31174	0.999671	1.73003e-05	0.000294609	1.73003e-05	0.000329209
2084	1.53842	7.8297e-05	0.000140137	3.99935e-05	1.53868	0.999832	5.08859e-05	9.10762e-05	2.59921e-05	0.000167954
2085	3.99935e-05	1.67917	7.91827e-05	8.16317e-05	1.67937	2.38146e-05	0.99988	4.71502e-05	4.86084e-05	0.000119573
2086	3.99948e-05	6.26574	3.99948e-05	3.99948e-05	6.26586	6.38298e-06	0.999981	6.38298e-06	6.38298e-06	1.91489e-05
2087	3.99938e-05	2.31825	8.05978e-05	3.99938e-05	2.31841	1.72505e-05	0.999931	3.47643e-05	1.72505e-05	6.92653e-05
2088	3.99948e-05	6.26574	3.99948e-05	3.99948e-05	6.26586	6.38298e-06	0.999981	6.38298e-06	6.38298e-06	1.91489e-05
2089	3.99948e-05	6.26574	3.99948e-05	3.99948e-05	6.26586	6.38298e-06	0.999981	6.38298e-06	6.38298e-06	1.91489e-05
2090	8.61972e-05	1.04383	3.99933e-05	8.27663e-05	1.04404	8.25614e-05	0.9998	3.83064e-05	7.92751e-05	0.000200143
2091	0.913663	8.52572e-05	0.00029282	3.99933e-05	0.914081	0.999543	9.32709e-05	0.000320343	4.37524e-05	0.000457367
2092	0.00015659	0.000278024	0.491986	3.99931e-05	0.492461	0.000317975	0.000564561	0.999036	8.12107e-05	0.000963747
2093	0.000286219	3.99933e-05	1.14602	3.99933e-05	1.14639	0.00024967	3.48864e-05	0.999681	3.48864e-05	0.000319443
2094	0.000718985	8.39984e-05	1.37277	3.99934e-05	1.37361	0.000523427	6.11516e-05	0.999386	2.91156e-05	0.000613695
2095	0.953105	3.99933e-05	0.000162215	3.99933e-05	0.953347	0.999746	4.19504e-05	0.000170153	4.19504e-05	0.000254054
2096	0.865444	3.99932e-05	0.000303751	3.99932e-05	0.865828	0.999557	4.61907e-05	0.000350821	4.61907e-05	0.000443203
2097	0.00121872	9.01661e-05	1.55808	3.99935e-05	1.55943	0.000781517	5.782e-05	0.999135	2.56463e-05	0.000864983
2098	3.07361	0.000189433	0.351572	0.093855	3.51923	0.873377	5.38281e-05	0.0999003	0.0266692	0.126623
2099	238.558	191649481500526	22.0689	22.9792	191649481500810	1.24476e-12	1	1.15153e-13	1.19902e-13	1.48193e-12
2100	19.4359	20.8898	107.427	775888581912412	775888581912560	2.50498e-14	2.69238e-14	1.38457e-13	1	1.90736e-13
2101	87.2344	117198441309395	0.468764	208.217	117198441309691	7.44331e-13	1	3.99974e-15	1.77662e-12	2.52565e-12
2102	0.000277445	3.99941e-05	3.13196	0.0394326	3.17171	8.74751e-05	1.26096e-05	0.987467	0.0124326	0.0125327
2103	0.00873486	0.0038087	1.05489	0.000647283	1.06808	0.00817808	0.00356593	0.98765	0.000606024	0.01235
2104	0.000556216	0.111596	3.99942e-05	3.28038	3.39257	0.000163951	0.0328943	1.17888e-05	0.96693	0.03307
2105	0.000627461	0.0119184	3.99937e-05	2.13709	2.14967	0.000291887	0.00554429	1.86046e-05	0.994145	0.00585478
2106	0.000223102	3.42598	0.00010081	0.0488439	3.47515	6.41992e-05	0.985852	2.90088e-05	0.0140552	0.0141484
2107	0.000103616	3.275	0.000413432	0.0295105	3.30503	3.13511e-05	0.990915	0.000125092	0.00892898	0.00908542
2108	7.68633	101.977	1.45823	364604528329073	364604528329184	2.10813e-14	2.79693e-13	3.99948e-15	1	3.04423e-13
2109	0.000205528	0.00502523	3.99937e-05	2.123	2.12827	9.65703e-05	0.00236118	1.87916e-05	0.997523	0.00247654
2110	0.000430506	0.00890062	3.99939e-05	2.64456	2.65393	0.000162214	0.00335375	1.50697e-05	0.996469	0.00353103
2111	1.49135	3.99935e-05	0.00227895	0.000688599	1.49436	0.997987	2.6763e-05	0.00152504	0.0004608	0.0020126
2112	10.7596	2.07164	50.9391	517975089807928	517975089807992	2.07724e-14	3.9995e-15	9.83428e-14	1	1.23568e-13
2113	3.5433	3.99942e-05	0.0213239	9.73576e-05	3.56476	0.99398	1.12193e-05	0.00598187	2.73111e-05	0.0060204
2114	3.15413	3.99941e-05	0.00747511	3.99941e-05	3.16168	0.99761	1.26496e-05	0.00236428	1.26496e-05	0.00238958
2115	0.0041028	0.00034019	2.42995	3.99939e-05	2.43444	0.00168532	0.000139741	0.998159	1.64284e-05	0.00184149
2116	0.00116778	3.99936e-05	1.78223	3.99936e-05	1.78348	0.000654779	2.24245e-05	0.9993	2.24245e-05	0.000699628
2117	0.00307391	0.00147282	2.15683	0.000308547	2.16168	0.001422	0.000681331	0.997754	0.000142735	0.00224606
2118	3.63478	3.99943e-05	0.0430918	8.71078e-05	3.678	0.988249	1.08739e-05	0.0117161	2.36835e-05	0.0117507
2119	3.47768	3.99942e-05	0.00949897	3.99942e-05	3.48726	0.997253	1.14687e-05	0.00272391	1.14687e-05	0.00274685
2120	0.000301836	3.99933e-05	1.08853	3.99933e-05	1.08891	0.000277191	3.67279e-05	0.999649	3.67279e-05	0.000350647
2121	0.00313672	3.9994e-05	2.81515	3.9994e-05	2.81836	0.00111296	1.41905e-05	0.998859	1.41905e-05	0.00114134
2122	0.000275227	0.00286739	3.99939e-05	2.50191	2.50509	0.000109867	0.00114463	1.59651e-05	0.99873	0.00127046
2123	0.0119084	0.00453435	0.0036129	3.4117	3.43175	0.00347006	0.00132129	0.00105279	0.994156	0.00584414
2124	3.51393	8.07369e-05	0.0117674	0.00210902	3.52788	0.996044	2.28854e-05	0.00333554	0.000597815	0.00395624
2125	0.000890098	7.94923e-05	2.22021	3.99938e-05	2.22122	0.000400724	3.57876e-05	0.999545	1.80053e-05	0.000454517
2126	0.000495458	0.000492128	1.94284	3.99937e-05	1.94387	0.000254882	0.000253169	0.999471	2.05743e-05	0.000528626
2127	0.00181091	7.73918e-05	2.87593	3.9994e-05	2.87786	0.000629257	2.68922e-05	0.99933	1.38972e-05	0.000670046
2128	2.20797	3.99938e-05	0.000129583	3.99938e-05	2.20818	0.999905	1.81117e-05	5.86831e-05	1.81117e-05	9.49064e-05
2129	2.12248	3.99937e-05	0.000208781	3.99937e-05	2.12277	0.999864	1.88404e-05	9.83534e-05	1.88404e-05	0.000136034
2130	3.9994e-05	2.70593	7.33003e-05	0.00111646	2.70716	1.47734e-05	0.999546	2.70764e-05	0.000412408	0.000454258
2131	3.99938e-05	2.29173	3.99938e-05	0.000196144	2.29201	1.74492e-05	0.99988	1.74492e-05	8.55774e-05	0.000120476
2132	3.99938e-05	2.34526	3.99938e-05	0.00019342	2.34553	1.70511e-05	0.999883	1.70511e-05	8.24632e-05	0.000116565
2133	3.99942e-05	3.43292	3.99942e-05	7.17786e-05	3.43308	1.16497e-05	0.999956	1.16497e-05	2.0908e-05	4.42073e-05
2134	3.99938e-05	0.000365364	7.13044e-05	2.26538	2.26586	1.76506e-05	0.000161248	3.14691e-05	0.99979	0.000210367
2135	3.9994e-05	2.74396	3.9994e-05	0.000607828	2.74465	1.45716e-05	0.999749	1.45716e-05	0.00022146	0.000250603
2136	0.000257239	2.30946	3.99938e-05	0.000463595	2.31022	0.000111348	0.999671	1.73117e-05	0.000200671	0.000329331
2137	0.000345045	0.00103364	0.000116542	2.64055	2.64205	0.000130597	0.000391227	4.41104e-05	0.999434	0.000565934
2138	2.9654	0.000114599	0.00116708	3.9994e-05	2.96673	0.999555	3.86281e-05	0.000393389	1.34809e-05	0.000445498
2139	0.00197406	0.000328602	3.18721	3.99941e-05	3.18956	0.000618914	0.000103024	0.999266	1.25391e-05	0.000734478
2140	3.50272	0.000109818	0.00387914	0.000109159	3.50681	0.998831	3.13155e-05	0.00110617	3.11277e-05	0.00116862
2141	0.00254133	0.000111414	3.38938	6.96648e-05	3.3921	0.000749191	3.28452e-05	0.999197	2.05374e-05	0.000802574
2142	0.000311568	0.00310187	0.000323516	3.30024	3.30398	9.43008e-05	0.000938827	9.7917e-05	0.998869	0.00113105
2143	3.2694	3.99941e-05	0.00177161	0.000163721	3.27138	0.999396	1.22255e-05	0.00054155	5.00466e-05	0.000603822
2144	0.000612613	0.000227251	2.65526	3.99939e-05	2.65614	0.00023064	8.55567e-05	0.999669	1.50571e-05	0.000331254
2145	3.71595	6.85513e-05	0.00803548	0.000105283	3.72416	0.997796	1.84072e-05	0.00215766	2.82703e-05	0.00220434
2146	0.000159624	0.00306579	6.7183e-05	3.50314	3.50643	4.55233e-05	0.000874334	1.91599e-05	0.999061	0.000939017
2147	0.000155971	0.00328205	3.99942e-05	3.58427	3.58775	4.34733e-05	0.000914793	1.11474e-05	0.999031	0.000969414
2148	3.65241	0.000285917	0.00597318	6.55188e-05	3.65874	0.998271	7.81464e-05	0.00163258	1.79075e-05	0.00172863
2149	0.000104402	0.000364252	2.6158	3.99939e-05	2.61631	3.99044e-05	0.000139223	0.999806	1.52864e-05	0.000194414
2150	3.67311	0.000362114	0.0101497	0.000279921	3.6839	0.997071	9.82963e-05	0.00275516	7.59849e-05	0.00292944
2151	0.00320227	0.000206178	3.54266	6.63158e-05	3.54614	0.00090303	5.81417e-05	0.99902	1.87008e-05	0.000979873
2152	3.99943e-05	0.00327177	3.99943e-05	3.73114	3.73449	1.07094e-05	0.000876094	1.07094e-05	0.999102	0.000897513
2153	6.66535e-05	0.00156256	3.99942e-05	3.47397	3.47564	1.91773e-05	0.000449574	1.1507e-05	0.99952	0.000480259
2154	3.72852	0.00010116	0.00656908	6.56112e-05	3.73525	0.998197	2.70825e-05	0.00175867	1.75654e-05	0.00180332
[truncated: 6,931 more rows]
