# Supplementary material for: HIV-1 Tropism Determines Different Mutation Profiles in Proviral DNA
Source: PLoS One. 2015 Sep 28;10(9):e0139037. doi: 10.1371/journal.pone.0139037 (PMC4587555; doi:10.1371/journal.pone.0139037)
Supplement: S1 Data — (ZIP) [file pone.0139037.s001.zip › spreadsheets/stimulated-CD4-R5.xls]

## Sheet: S-CD4-R5
sites	alpha_A	alpha_T	alpha_G	alpha_C	sum	p_A	p_T	p_G	p_C	p_COMP	DISTVAR
791 - 791	3.99935e-05	24786.6	0.000129023	10.0001	24796.6	1.61286e-09	0.999597	5.20325e-09	0.000403286	0.000403292	0.000649418
792 - 792	11.0015	2.00021	25096.6	7.49458e-05	25109.6	0.000438139	7.96592e-05	0.999482	2.98475e-09	0.000517801	0.000335228
793 - 793	11.0038	9.00031	25437.2	7.55302e-05	25457.2	0.000432247	0.000353546	0.999214	2.96695e-09	0.000785797	0.00155704
794 - 794	12.0009	2.00008	25718.5	1.00004	25733.5	0.000466355	7.77227e-05	0.999417	3.88614e-05	0.000582939	0.000315814
795 - 795	3.00004	25736.6	1.00008	218.005	25958.6	0.00011557	0.991448	3.85258e-05	0.0083982	0.0085523	0.0140078
796 - 796	25.0032	3.00021	25792.1	7.65716e-05	25820.1	0.00096836	0.000116196	0.998915	2.96558e-09	0.00108456	0.000143848
797 - 797	5.00043	17.0029	3.99941e-05	26029.1	26051.1	0.000191947	0.000652674	1.53522e-09	0.999155	0.000844623	0.000582558
798 - 798	7.0014	3.00013	25998.6	7.58362e-05	26008.6	0.000269196	0.000115352	0.999615	2.91582e-09	0.00038455	0.000600753
799 - 799	26025.6	1.00007	64.0093	0.000125251	26090.6	0.997508	3.83308e-05	0.00245334	4.80061e-09	0.00249168	0.000283551
800 - 800	8.00058	3.99938e-05	26158.4	3.99938e-05	26166.4	0.000305758	1.52844e-09	0.999694	1.52844e-09	0.000305761	0.00013108
801 - 801	26093.3	2.00004	40.0026	3.99942e-05	26135.3	0.998393	7.65263e-05	0.00153059	1.53027e-09	0.00160712	0.00163162
802 - 802	16.0013	2.00021	26032.6	3.99939e-05	26050.6	0.000614241	7.67816e-05	0.999309	1.53524e-09	0.000691024	0.000199805
803 - 803	3.00043	23.0021	1.00004	26172.9	26199.9	0.00011452	0.000877947	3.81696e-05	0.998969	0.00103064	0.00034178
804 - 804	13.0011	0.000199347	26719.5	3.99939e-05	26732.5	0.000486341	7.45711e-09	0.999514	1.49608e-09	0.00048635	0.000189499
805 - 805	3.9994e-05	27084.9	3.9994e-05	21.0011	27105.9	1.47547e-09	0.999225	1.47547e-09	0.000774781	0.000774784	0.000773875
806 - 806	1.00012	14.0007	7.44954e-05	27209.2	27224.2	3.67366e-05	0.000514275	2.73636e-09	0.999449	0.000551014	0.000375636
807 - 807	29.0075	8.00562	26519.7	12.0059	26568.7	0.00109179	0.000301318	0.998155	0.000451881	0.00184499	0.00664453
808 - 808	21.0091	5.0002	26610.6	1.0002	26637.6	0.000788704	0.000187712	0.998986	3.75484e-05	0.00101396	0.00358576
809 - 809	1.0002	26724.6	7.57614e-05	35.008	26760.6	3.73757e-05	0.998654	2.83108e-09	0.00130819	0.00134557	0.00192981
810 - 810	26969.6	3.99942e-05	14.0074	1.00012	26984.6	0.999444	1.48211e-09	0.000519088	3.70627e-05	0.000556152	0.00304001
811 - 811	21.0927	27243.6	3.00012	20.0013	27287.6	0.000772976	0.998384	0.000109944	0.00073298	0.0016159	0.0493063
812 - 812	1.00004	27200.3	3.99938e-05	3.00019	27204.3	3.67604e-05	0.999853	1.47013e-09	0.000110284	0.000147046	9.01367e-05
813 - 813	27249.5	3.99942e-05	14.0036	3.99942e-05	27263.6	0.999486	1.46695e-09	0.000513637	1.46695e-09	0.00051364	0.00103149
814 - 814	27207.3	0.000288068	30.0047	6.00041	27243.3	0.998678	1.05739e-08	0.00110136	0.000220253	0.00132162	0.000826005
815 - 815	8.00149	0.00020307	26693.7	7.17384e-05	26701.7	0.000299662	7.60512e-09	0.9997	2.68666e-09	0.000299673	0.000712936
816 - 816	6.00105	18.0058	7.3417e-05	27067.5	27091.5	0.000221511	0.00066463	2.70997e-09	0.999114	0.000886144	0.00223278
817 - 817	31.0042	15.0004	27534.4	3.99942e-05	27580.4	0.00112414	0.000543879	0.998332	1.45009e-09	0.00166802	0.000852719
818 - 818	22.0018	11.0003	27778.8	0.000122266	27811.8	0.000791097	0.000395526	0.998813	4.39619e-09	0.00118663	0.000859528
819 - 819	20.0023	10.0002	27837	1.00012	27868	0.000717751	0.000358841	0.998888	3.58878e-05	0.00111248	0.000591326
820 - 820	39.0014	3.00028	27735.8	3.9994e-05	27777.8	0.00140405	0.00010801	0.998488	1.43978e-09	0.00151206	0.00180941
821 - 821	18.0018	8.00028	27313	3.9994e-05	27339	0.000658467	0.000292633	0.999049	1.46289e-09	0.000951101	0.000493299
822 - 822	27095.6	3.00019	36.0055	1.00004	27135.6	0.998526	0.000110563	0.00132687	3.68535e-05	0.00147429	0.000404603
823 - 823	19.0008	2.00028	26669.3	0.000189201	26690.3	0.000711901	7.4944e-05	0.999213	7.08877e-09	0.000786852	0.000695757
824 - 824	26302.6	1.00012	39.0065	7.42637e-05	26342.6	0.998481	3.79659e-05	0.00148074	2.81915e-09	0.00151871	0.000687635
825 - 825	26014.1	3.99941e-05	6.00141	2.00004	26022.1	0.999693	1.53693e-09	0.000230627	7.68592e-05	0.000307488	0.000468754
826 - 826	3.00012	25247.2	2.00004	6.00052	25258.2	0.000118778	0.999564	7.91837e-05	0.000237567	0.000435528	0.000261959
827 - 827	3.99938e-05	24796.4	1.00004	3.00038	24800.4	1.61263e-09	0.999839	4.03236e-05	0.000120981	0.000161306	0.00010951
828 - 828	24306.6	3.00012	42.0051	3.99942e-05	24351.6	0.998152	0.0001232	0.00172494	1.64237e-09	0.00184815	0.000772064
829 - 829	7.00027	4.00007	24003.1	3.99937e-05	24014.1	0.000291507	0.000166572	0.999542	1.66543e-09	0.000458081	0.00058117
830 - 830	23569.6	0.000120384	41.0057	3.99942e-05	23610.6	0.998263	5.09872e-09	0.00173675	1.69391e-09	0.00173675	0.000337178
831 - 831	3.99939e-05	23079.5	3.00004	6.00013	23088.5	1.7322e-09	0.99961	0.000129936	0.000259875	0.000389813	0.00064813
832 - 832	22630	7.39845e-05	8.0005	4.00019	22642	0.99947	3.26757e-09	0.000353347	0.000176671	0.000530021	0.000382598
833 - 833	22096.5	0.000124251	39.0044	1.00004	22136.5	0.998193	5.61293e-09	0.00176199	4.5176e-05	0.00180717	0.00110859
834 - 834	21578.7	3.99943e-05	11.005	1.00004	21590.7	0.999444	1.85239e-09	0.000509713	4.63181e-05	0.000556033	0.00174412
835 - 835	7.28089e-05	21061.8	7.35977e-05	7.00019	21068.8	3.45578e-09	0.999668	3.49321e-09	0.000332255	0.000332262	0.000443266
836 - 836	5.00069	1.00013	20750.3	3.99938e-05	20756.3	0.000240923	4.81841e-05	0.999711	1.92682e-09	0.000289109	0.000151249
837 - 837	6.00106	3.0002	20529.6	1.00004	20539.6	0.00029217	0.000146069	0.999513	4.86884e-05	0.000486928	0.000236413
838 - 838	5.00019	2.00004	20335.3	3.99938e-05	20342.3	0.000245803	9.83194e-05	0.999656	1.96604e-09	0.000344124	0.000483577
839 - 839	20180.3	1.00013	26.0039	2.00019	20209.3	0.998565	4.94883e-05	0.00128673	9.89738e-05	0.00143519	0.000334691
840 - 840	19970	3.9994e-05	21.0012	3.9994e-05	19991	0.998949	2.00061e-09	0.00105054	2.00061e-09	0.00105054	0.00127829
841 - 841	19823.9	3.99936e-05	4.00019	0.000121081	19827.9	0.999798	2.01704e-09	0.000201746	6.1066e-09	0.000201754	0.000199564
842 - 842	19698.2	7.27895e-05	5.00038	3.99938e-05	19703.2	0.999746	3.6943e-09	0.000253785	2.02981e-09	0.000253791	0.000161578
843 - 843	19693.7	3.99943e-05	11.0056	1.00004	19705.7	0.999391	2.02958e-09	0.000558498	5.07488e-05	0.000609249	0.00192705
844 - 844	19654.5	3.99942e-05	13.0026	3.99942e-05	19667.5	0.999339	2.03352e-09	0.000661123	2.03352e-09	0.000661128	0.000238123
845 - 845	3.99938e-05	19789.4	3.99938e-05	0.000183485	19789.4	2.02097e-09	1	2.02097e-09	9.2719e-09	1.33138e-08	0.000220153
846 - 846	3.99937e-05	19962	0.000119169	2.00018	19964	2.00329e-09	0.9999	5.96921e-09	0.00010019	0.000100198	0.000161287
847 - 847	5.00018	5.00062	1.00004	20126.4	20137.4	0.000248304	0.000248325	4.96609e-05	0.999454	0.00054629	0.000410345
848 - 848	18.0009	6.00018	20337.6	3.99939e-05	20361.6	0.000884061	0.000294681	0.998821	1.96418e-09	0.00117874	0.00151993
849 - 849	12.0024	1.00007	20351.4	3.99942e-05	20364.4	0.000589382	4.91088e-05	0.999362	1.96393e-09	0.000638493	0.000261787
850 - 850	3.99942e-05	20468.4	7.21913e-05	16.0022	20484.4	1.95242e-09	0.999219	3.52421e-09	0.000781192	0.000781198	0.000238985
851 - 851	3.99939e-05	20537.6	7.16193e-05	4.00062	20541.6	1.94697e-09	0.999805	3.48656e-09	0.000194757	0.000194762	0.000175483
852 - 852	20722.5	3.99939e-05	1.00019	3.99939e-05	20723.5	0.999952	1.92988e-09	4.82634e-05	1.92988e-09	4.82672e-05	0.000116437
853 - 853	20596.6	1.00007	21.0067	2.00012	20620.7	0.998836	4.84985e-05	0.00101872	9.69957e-05	0.00116422	0.00165164
854 - 854	4.00141	0.000179175	20041.8	7.11965e-05	20045.8	0.000199613	8.93824e-09	0.9998	3.55169e-09	0.000199626	0.000770092
855 - 855	14.0063	2.00037	19924.6	3.99942e-05	19940.6	0.000702401	0.000100316	0.999197	2.00567e-09	0.000802719	0.00211623
856 - 856	3.00046	12.0025	2.00004	20284.3	20301.3	0.000147797	0.00059122	9.8518e-05	0.999162	0.000837535	0.000358205
857 - 857	1.00012	19.0021	3.99941e-05	20540.3	20560.3	4.86431e-05	0.000924214	1.94521e-09	0.999027	0.000972859	0.000597156
858 - 858	20710.6	2.00025	37.0059	1.00007	20750.6	0.998072	9.63947e-05	0.00178337	4.81948e-05	0.00192796	0.000372249
859 - 859	7.00288	4.00024	20983.3	1.00007	20995.3	0.000333544	0.00019053	0.999428	4.7633e-05	0.000571708	0.00105903
860 - 860	10.0022	9.00084	20934.3	3.99941e-05	20953.3	0.000477359	0.000429567	0.999093	1.90873e-09	0.000906928	0.00042868
861 - 861	14.0049	5.00044	20934.5	0.000114003	20953.5	0.000668378	0.000238645	0.999093	5.44075e-09	0.000907028	0.00150114
862 - 862	9.00279	1.00043	20968.3	1.00007	20979.3	0.000429127	4.76866e-05	0.999476	4.76693e-05	0.000524483	0.000989763
863 - 863	3.00024	3.00017	20870.1	6.95827e-05	20876.1	0.000143717	0.000143713	0.999713	3.33313e-09	0.000287433	0.000181279
864 - 864	21001.7	0.000165963	24.0074	3.99943e-05	21025.7	0.998858	7.89335e-09	0.00114181	1.90216e-09	0.00114182	0.00180593
865 - 865	21057.7	6.86454e-05	7.00501	1.00004	21065.7	0.99962	3.25863e-09	0.000332531	4.74724e-05	0.000380007	0.00207422
866 - 866	20947.7	1.00011	32.0137	1.00011	20981.7	0.998379	4.76656e-05	0.00152579	4.76658e-05	0.00162112	0.00426336
867 - 867	8.0004	3.00063	20656.7	3.99939e-05	20667.7	0.000387097	0.000145185	0.999468	1.9351e-09	0.000532284	0.000474341
868 - 868	20442.7	0.000108612	20.0074	3.99943e-05	20462.7	0.999022	5.30781e-09	0.000977748	1.95449e-09	0.000977755	0.00208405
869 - 869	20332.6	0.000108683	11.0042	6.81391e-05	20343.6	0.999459	5.34239e-09	0.000540916	3.34941e-09	0.000540925	0.00133717
870 - 870	20258.7	1.00004	36.011	1.0004	20296.7	0.998127	4.9271e-05	0.00177423	4.9289e-05	0.00187279	0.0024975
871 - 871	4.00062	5.00075	3.9994e-05	20392.9	20401.9	0.000196091	0.000245112	1.96031e-09	0.999559	0.000441205	9.3485e-05
872 - 872	20597.5	0.000222762	5.0033	0.000107606	20602.5	0.999757	1.08124e-08	0.00024285	5.22299e-09	0.000242866	0.00161275
873 - 873	20810.8	3.99943e-05	10.0048	3.99943e-05	20820.8	0.999519	1.92088e-09	0.000480522	1.92088e-09	0.000480526	0.00165235
874 - 874	3.99944e-05	20807.1	3.99944e-05	5.00007	20812.1	1.92169e-09	0.99976	1.92169e-09	0.000240248	0.000240252	0.000448161
875 - 875	21246.7	6.7352e-05	9.00461	6.68444e-05	21255.7	0.999576	3.16866e-09	0.000423633	3.14478e-09	0.000423639	0.00172678
876 - 876	3.9994e-05	21839.8	3.9994e-05	1.00021	21840.8	1.83116e-09	0.999954	1.83116e-09	4.57956e-05	4.57992e-05	0.000115255
877 - 877	22155	3.9994e-05	3.00015	1.00004	22159	0.999819	1.80487e-09	0.000135392	4.51302e-05	0.000180524	0.000230353
878 - 878	22519.7	3.99943e-05	13.0031	1.00004	22533.7	0.999379	1.77486e-09	0.000577052	4.43797e-05	0.000621434	0.000556313
879 - 879	22952.2	4.00029	13.0017	7.00007	22976.2	0.998955	0.000174105	0.000565875	0.000304666	0.00104465	0.000834016
880 - 880	3.00028	20.0019	3.99942e-05	23881.4	23904.4	0.000125512	0.000836746	1.67309e-09	0.999038	0.000962259	0.000641856
881 - 881	3.99942e-05	24825.4	3.99942e-05	2.0012	24827.4	1.61089e-09	0.999919	1.61089e-09	8.06046e-05	8.06078e-05	0.000588898
882 - 882	25337.8	6.54724e-05	6.00063	1.0001	25344.8	0.999724	2.58327e-09	0.000236759	3.94598e-05	0.000276222	4.61861e-05
883 - 883	25980.2	6.56052e-05	3.00093	3.99941e-05	25983.2	0.999885	2.5249e-09	0.000115495	1.53923e-09	0.000115499	0.00041045
884 - 884	26764.3	6.44947e-05	9.00162	0.000145353	26773.3	0.999664	2.40891e-09	0.000336216	5.42902e-09	0.000336224	0.000421628
885 - 885	27533.7	1.00004	40.0086	1.0008	27575.7	0.998477	3.62652e-05	0.00145086	3.62929e-05	0.00152342	0.00208604
886 - 886	6.53171e-05	5.00033	3.9994e-05	28296.8	28301.8	2.30787e-09	0.000176678	1.41312e-09	0.999823	0.000176682	0.000123611
887 - 887	29060.3	3.99942e-05	4.00078	3.99942e-05	29064.3	0.999862	1.37606e-09	0.000137653	1.37606e-09	0.000137655	0.000243223
888 - 888	2.00014	29545	0.000194806	6.00098	29553	6.76798e-05	0.999729	6.59176e-09	0.000203058	0.000270745	0.000376897
889 - 889	30427.6	3.0001	28.0037	21.0003	30479.6	0.998294	9.84297e-05	0.00091877	0.000688994	0.00170619	0.00137989
890 - 890	1.0001	30892.8	6.46575e-05	7.00048	30900.8	3.23648e-05	0.999741	2.09242e-09	0.000226547	0.000258914	0.000109173
891 - 891	31769.7	2.0001	21.0047	1.0001	31793.7	0.999245	6.29086e-05	0.000660657	3.14558e-05	0.000755021	0.00123313
892 - 892	8.00085	2.0001	32413.1	9.76727e-05	32423.1	0.000246764	6.16875e-05	0.999692	3.01245e-09	0.000308455	0.000126921
893 - 893	3.99941e-05	32791.3	1.00004	10.0007	32802.3	1.21925e-09	0.999665	3.04869e-05	0.000304877	0.000335365	0.000240784
894 - 894	34058.8	3.99943e-05	14.0042	6.38254e-05	34072.8	0.999589	1.17379e-09	0.00041101	1.87321e-09	0.000411013	0.00148668
895 - 895	3.99942e-05	34540.4	1.0001	18.0012	34559.4	1.15726e-09	0.99945	2.89385e-05	0.000520877	0.000549816	0.000351189
896 - 896	14.0033	5.00047	34897.6	3.99942e-05	34916.6	0.00040105	0.000143212	0.999456	1.14542e-09	0.000544263	0.00105264
897 - 897	13.0023	6.00047	35279.5	3.99942e-05	35298.5	0.000368353	0.000169992	0.999462	1.13303e-09	0.000538346	0.000598749
898 - 898	23.0044	10.0006	35506.6	0.000138339	35539.6	0.00064729	0.000281394	0.999071	3.89252e-09	0.000928689	0.00124357
899 - 899	7.00056	18.0023	1.00006	36355.5	36381.5	0.000192421	0.00049482	2.74883e-05	0.999285	0.000714729	0.000318701
900 - 900	37117.6	3.99942e-05	10.0016	6.37503e-05	37127.6	0.999731	1.07721e-09	0.000269386	1.71706e-09	0.000269388	0.000432381
901 - 901	37631.7	2.00014	46.0051	6.32205e-05	37679.7	0.998726	5.30826e-05	0.00122095	1.67784e-09	0.00127403	0.000320733
902 - 902	15.0012	6.00019	37850.3	3.99942e-05	37871.3	0.00039611	0.000158436	0.999445	1.05605e-09	0.000554548	0.000261441
903 - 903	4.00009	15.0027	3.99942e-05	38568.7	38587.7	0.000103663	0.000388796	1.03645e-09	0.999508	0.000492459	0.000724442
904 - 904	39558.5	6.0003	36.0033	20.0004	39620.5	0.998435	0.000151444	0.000908704	0.000504798	0.00156495	0.000929215
905 - 905	14.0017	6.00118	40216.5	1.00004	40237.5	0.000347975	0.000149144	0.999478	2.48534e-05	0.000521973	0.000618538
906 - 906	27.0032	3.0003	40498.6	9.4388e-05	40528.6	0.000666276	7.40293e-05	0.99926	2.32892e-09	0.000740308	0.000545213
907 - 907	16.0016	7.0001	40622.5	1.00006	40646.5	0.000393677	0.000172219	0.999409	2.46039e-05	0.0005905	0.000302138
908 - 908	40741.7	2.00009	56.0067	0.000300017	40799.7	0.998578	4.90223e-05	0.00137272	7.35341e-09	0.00142175	0.00102682
909 - 909	16.0036	11.0029	41067.7	3.99943e-05	41094.7	0.000389432	0.000267744	0.999343	9.73221e-10	0.000657177	0.00216783
910 - 910	5.0008	28.0039	2.00004	41592.7	41627.7	0.000120132	0.000672722	4.80459e-05	0.999159	0.0008409	0.000950444
911 - 911	1.00013	42369.7	5.00006	45.0048	42420.7	2.35765e-05	0.998798	0.000117868	0.00106092	0.00120236	0.000492794
912 - 912	43155.7	1.00013	36.0048	3.00009	43195.7	0.999074	2.31535e-05	0.000833528	6.94535e-05	0.000926135	0.000971223
913 - 913	22.0009	3.00023	43948.1	1.00006	43974.1	0.000500314	6.82271e-05	0.999409	2.27421e-05	0.000591283	0.000458171
914 - 914	44171.7	0.000175353	53.0076	6.33392e-05	44224.8	0.998801	3.96504e-09	0.0011986	1.43221e-09	0.0011986	0.00178015
915 - 915	44276.8	6.23935e-05	47.0045	1.00004	44324.8	0.998917	1.40764e-09	0.00106046	2.25616e-05	0.00108302	0.000286191
916 - 916	7.00018	34.0014	0.000132229	44130.3	44171.3	0.000158478	0.000769763	2.99356e-09	0.999072	0.000928244	0.000891158
917 - 917	18.0011	4.00044	44678.3	3.99942e-05	44700.3	0.000402707	8.94946e-05	0.999508	8.94717e-10	0.000492202	0.000123592
918 - 918	45506.6	3.99942e-05	10.0016	6.27967e-05	45516.6	0.99978	8.78673e-10	0.000219735	1.37964e-09	0.000219737	0.00050163
919 - 919	3.99941e-05	46389.1	1.00009	12.0005	46402.1	8.61902e-10	0.99972	2.15527e-05	0.00025862	0.000280173	0.000192124
920 - 920	1.00013	46437.6	6.26515e-05	26.0021	46464.6	2.15246e-05	0.999419	1.34837e-09	0.000559611	0.000581137	0.000114809
921 - 921	8.00009	26.0026	3.99943e-05	46599.7	46633.7	0.000171552	0.000557593	8.57626e-10	0.999271	0.000729146	0.000331743
922 - 922	43.0031	5.00028	47042.6	3.99942e-05	47090.7	0.000913199	0.000106184	0.998981	8.49303e-10	0.00101938	0.000178129
923 - 923	2.00028	14.0015	1.00004	47407.5	47424.5	4.21783e-05	0.000295238	2.1087e-05	0.999641	0.000358504	0.000368491
924 - 924	48189.6	5.00048	35.0042	0.000125979	48229.6	0.999171	0.000103681	0.000725782	2.61207e-09	0.000829465	0.0009834
925 - 925	14.0009	0.000128119	48280.3	3.99941e-05	48294.3	0.000289907	2.65288e-09	0.99971	8.28134e-10	0.000289911	0.000101543
926 - 926	1.00022	48466.6	3.00013	32.0029	48502.6	2.06219e-05	0.999258	6.1855e-05	0.000659819	0.000742296	0.000384034
927 - 927	1.00006	48588.7	6.1679e-05	35.0035	48624.7	2.05669e-05	0.99926	1.26847e-09	0.000719869	0.000740438	0.000446051
928 - 928	49006.3	6.13951e-05	6.00063	3.99941e-05	49012.3	0.999878	1.25265e-09	0.000122431	8.16002e-10	0.000122433	0.00019533
929 - 929	49411.7	6.18483e-05	12.0028	6.0799e-05	49423.7	0.999757	1.25139e-09	0.000242855	1.23016e-09	0.000242858	0.00109473
930 - 930	3.99942e-05	48789.6	1.00004	21.0012	48811.6	8.19359e-10	0.999549	2.04877e-05	0.00043025	0.000450738	0.000218896
931 - 931	4.00017	16.0009	3.99941e-05	48630.3	48650.3	8.22229e-05	0.000328896	8.22074e-10	0.999589	0.000411119	0.000192382
932 - 932	8.0004	15.0022	3.99942e-05	48706.6	48729.6	0.000164179	0.000307867	8.20738e-10	0.999528	0.000472047	0.000644908
933 - 933	20.0014	48864.7	3.00028	90.0084	48977.7	0.000408378	0.997693	6.1258e-05	0.00183774	0.00230738	0.000848234
934 - 934	62.0037	2.00006	48349.7	6.17995e-05	48413.7	0.0012807	4.13119e-05	0.998678	1.27649e-09	0.00132202	0.000657668
935 - 935	98.0037	4.00022	48050.7	1.00006	48153.7	0.00203523	8.30719e-05	0.997861	2.07681e-05	0.00213907	0.00211532
936 - 936	5.00017	32.0036	8.99831e-05	47965.7	48002.7	0.000104164	0.000666705	1.87454e-09	0.999229	0.000770871	0.000690689
937 - 937	9.15709e-05	15.001	10.0007	47901.3	47926.3	1.91066e-09	0.000313001	0.000208669	0.999478	0.000521671	7.35767e-05
938 - 938	14.0009	48094.7	2.00017	65.0044	48175.7	0.000290621	0.998319	4.15183e-05	0.00134932	0.00168146	0.000400988
939 - 939	17.0009	47838.3	5.00017	26.001	47886.3	0.000355026	0.998998	0.000104417	0.000542974	0.00100242	0.000749623
940 - 940	10.0007	48374.2	1.00004	3.00027	48388.2	0.000206676	0.999711	2.0667e-05	6.20042e-05	0.000289348	6.71158e-05
941 - 941	10.0008	47894.3	3.99941e-05	1.00013	47905.3	0.000208761	0.99977	8.34859e-10	2.08772e-05	0.000229639	0.000114614
942 - 942	49984.7	3.99943e-05	12.0013	3.99943e-05	49996.7	0.99976	7.99938e-10	0.000240042	7.99938e-10	0.000240044	0.000283818
943 - 943	15.0003	4.00037	49978.9	0.000313162	49997.9	0.000300019	8.00107e-05	0.99962	6.2635e-09	0.000380035	0.00039081
944 - 944	48977.7	1.00004	163.004	2.0002	49143.7	0.996622	2.03493e-05	0.00331689	4.07011e-05	0.00337794	0.00436178
945 - 945	30.0012	5.00031	49047.5	3.00004	49085.5	0.000611204	0.000101869	0.999226	6.11187e-05	0.000774193	0.00062416
946 - 946	48920.7	3.00037	606.009	8.74491e-05	49529.8	0.987704	6.05772e-05	0.0122352	1.76559e-09	0.0122958	0.0198591
947 - 947	1.00016	14.0022	1.00036	49910.5	49926.5	2.00325e-05	0.000280456	2.00367e-05	0.999679	0.000320525	0.000898941
948 - 948	50457.6	2.0002	32.0028	1.00012	50492.6	0.999307	3.96137e-05	0.000633812	1.98072e-05	0.000693233	0.000347169
949 - 949	7.00004	50400.8	8.00069	84.0062	50499.8	0.000138615	0.998039	0.00015843	0.0016635	0.00196054	0.000292536
950 - 950	5.00012	20.0014	3.99942e-05	50672.6	50697.6	9.86264e-05	0.000394524	7.88878e-10	0.999507	0.000493151	0.000130922
951 - 951	51468.6	0.000197302	37.0035	3.00048	51508.6	0.999223	3.83047e-09	0.000718395	5.8252e-05	0.00077665	0.000757138
952 - 952	9.00068	2.00015	51855.2	1.00006	51867.2	0.000173533	3.8563e-05	0.999769	1.92811e-05	0.000231377	8.78203e-05
953 - 953	51672.7	0.000154708	70.0045	1.00016	51743.7	0.998628	2.98989e-09	0.00135291	1.9329e-05	0.00137224	0.000258741
954 - 954	51491.7	0.000154363	97.005	0.000152634	51588.7	0.99812	2.99219e-09	0.00188035	2.95867e-09	0.00188036	0.00106768
955 - 955	9.00117	8.00061	51334.5	3.99942e-05	51351.5	0.000175285	0.000155801	0.999669	7.78832e-10	0.000331087	0.000372445
956 - 956	62.0034	5.0003	51466.7	3.99943e-05	51533.7	0.00120316	9.70296e-05	0.9987	7.7608e-10	0.00130019	0.000617724
957 - 957	5.00015	36.0011	3.99942e-05	52649.5	52690.5	9.48967e-05	0.000683256	7.5904e-10	0.999222	0.000778153	0.000846616
958 - 958	2.00015	53524.7	1.00006	56.0028	53583.7	3.73276e-05	0.998899	1.86635e-05	0.00104515	0.00110114	0.000590083
959 - 959	23.0013	2.00015	54570.5	3.99942e-05	54595.5	0.000421303	3.66358e-05	0.999542	7.32555e-10	0.000457939	0.000136127
960 - 960	5.97499e-05	54921.8	3.99943e-05	44.0027	54965.8	1.08704e-09	0.999199	7.27621e-10	0.000800548	0.00080055	0.000154191
961 - 961	55035.7	1.00006	51.0013	3.99942e-05	55087.7	0.999056	1.8154e-05	0.00092582	7.26011e-10	0.000943975	0.0011701
962 - 962	14.0008	1.00034	55064.3	2.00034	55081.3	0.000254185	1.81611e-05	0.999691	3.63162e-05	0.000308663	0.000321016
963 - 963	54757.7	2.00046	144.011	0.00019218	54903.8	0.997341	3.64357e-05	0.00262297	3.50031e-09	0.00265941	0.000716722
964 - 964	0.000113555	13.001	1.00006	55186.5	55200.5	2.05714e-09	0.000235524	1.81169e-05	0.999746	0.000253643	0.0001811
965 - 965	55582.7	3.99943e-05	22.0019	1.00008	55605.7	0.999586	7.19247e-10	0.000395676	1.79853e-05	0.000413662	0.000247536
966 - 966	56182.7	1.00008	49.003	0.000144772	56232.7	0.999111	1.77847e-05	0.000871432	2.57452e-09	0.00088922	0.000122817
967 - 967	56581.7	0.000111891	28.0021	2.00008	56611.7	0.99947	1.97646e-09	0.000494635	3.53299e-05	0.000529966	0.000211961
968 - 968	1.00004	56227.5	1.00004	10.0004	56239.5	1.77818e-05	0.999787	1.77818e-05	0.000177818	0.000213382	0.000159367
969 - 969	56028.4	10	33.0006	2.00008	56073.4	0.999197	0.000178338	0.000588525	3.5669e-05	0.000802532	0.00119927
970 - 970	2.00019	21.0014	3.99942e-05	56521.6	56544.6	3.53736e-05	0.000371413	7.07304e-10	0.999593	0.000406788	9.74948e-05
971 - 971	5.00038	56699.5	1.00006	28.0015	56733.5	8.8138e-05	0.999401	1.76273e-05	0.000493561	0.000599326	0.000160704
972 - 972	40.0045	4.00063	56778.7	8.39656e-05	56822.7	0.000704024	7.04054e-05	0.999226	1.47768e-09	0.00077443	0.00126966
973 - 973	44.0044	13.0003	56707.7	5.88842e-05	56764.7	0.000775207	0.000229021	0.998996	1.03734e-09	0.00100423	0.000854124
974 - 974	30.0025	8.00076	56324.6	2.00015	56364.6	0.000532294	0.000141946	0.99929	3.54859e-05	0.000709726	0.000481645
975 - 975	56218.8	2.00004	119.008	5.96758e-05	56339.8	0.997852	3.54996e-05	0.00211233	1.05921e-09	0.00214783	6.15512e-05
976 - 976	2.00011	21.0012	3.99942e-05	55676.6	55699.6	3.5909e-05	0.000377044	7.18035e-10	0.999587	0.000412954	9.95367e-05
977 - 977	55763.7	2.00019	55.0057	1.00045	55821.7	0.998961	3.58318e-05	0.000985382	1.79223e-05	0.00103914	0.00133074
978 - 978	34.003	5.00045	55132.6	0.000149304	55171.6	0.000616314	9.06345e-05	0.999293	2.70617e-09	0.000706951	0.000591639
979 - 979	5.00019	37.003	3.99943e-05	54875.7	54917.7	9.10488e-05	0.000673789	7.28258e-10	0.999235	0.000764839	0.000276519
980 - 980	4.00008	54954.7	1.00008	59.0039	55018.8	7.2704e-05	0.998837	1.81771e-05	0.00107243	0.00116331	0.000173733
981 - 981	54479.7	5.95229e-05	22.0023	8.46962e-05	54501.7	0.999596	1.09213e-09	0.0004037	1.55401e-09	0.000403702	0.000524779
982 - 982	1.00008	21.0029	3.99943e-05	54231.8	54253.8	1.84334e-05	0.000387123	7.37171e-10	0.999594	0.000405557	0.000779725
983 - 983	53675.8	1.00011	77.0056	3.00004	53756.8	0.998493	1.86044e-05	0.00143248	5.58076e-05	0.00150689	0.000129841
984 - 984	53445.7	1.00008	26.0022	3.00006	53475.7	0.999439	1.87017e-05	0.000486243	5.61014e-05	0.000561046	0.000227406
985 - 985	1.00006	34.0035	3.99943e-05	53034.8	53069.8	1.88442e-05	0.000640731	7.53617e-10	0.99934	0.000659576	0.000563271
986 - 986	9.00006	30.0021	1.00024	52527.6	52567.6	0.000171209	0.000570733	1.90276e-05	0.999239	0.00076097	0.000309612
987 - 987	52108.7	1.00019	47.004	5.94315e-05	52156.7	0.99908	1.91766e-05	0.000901206	1.13948e-09	0.000920384	0.000410658
988 - 988	3.00019	51228.7	3.00019	114.004	51348.7	5.84278e-05	0.997663	5.84279e-05	0.0022202	0.00233706	0.00208048
989 - 989	6.00029	23.0014	2.00024	50596.4	50627.4	0.000118519	0.000454326	3.95091e-05	0.999388	0.000612354	0.000167608
990 - 990	8.00061	23.0075	1.00068	49877.7	49909.7	0.000160302	0.000460983	2.00497e-05	0.999359	0.000641334	0.00343928
991 - 991	8.00035	17.0001	8.61253e-05	49463	49488	0.000161662	0.00034352	1.74033e-09	0.999495	0.000505184	0.000698414
992 - 992	3.00035	48819.7	2.00009	61.0059	48885.7	6.13748e-05	0.99865	4.09135e-05	0.00124793	0.00135022	0.000746833
993 - 993	3.00006	47823.8	1.00012	468.006	48295.8	6.21185e-05	0.990227	2.07082e-05	0.00969041	0.00977324	0.0163468
994 - 994	1.0002	22.0016	8.49556e-05	47874.5	47897.5	2.0882e-05	0.000459348	1.77369e-09	0.99952	0.000480232	0.000135422
995 - 995	47310.7	0.000117302	44.0042	1.00006	47355.8	0.99905	2.47703e-09	0.000929225	2.1118e-05	0.000950346	0.000419433
996 - 996	29.0012	1.00088	46411.5	8.65328e-05	46441.5	0.000624468	2.15514e-05	0.999354	1.86327e-09	0.000646022	0.000536691
997 - 997	45404.8	3.99943e-05	78.0084	1.00009	45483.8	0.998263	8.79308e-10	0.00171508	2.19877e-05	0.00173707	0.00100143
998 - 998	3.99943e-05	16.0015	1.00004	44407.7	44424.7	9.0027e-10	0.000360194	2.25109e-05	0.999617	0.000382705	0.00010907
999 - 999	43542.7	7.00036	66.0076	3.0003	43618.7	0.998257	0.00016049	0.00151329	6.87847e-05	0.00174256	0.00106444
1000 - 1000	19.0014	8.00031	42556.5	3.99942e-05	42583.5	0.000446215	0.000187873	0.999366	9.39195e-10	0.000634089	0.000301365
1001 - 1001	11.0013	6.00021	41112.4	8.81452e-05	41129.4	0.000267479	0.000145886	0.999587	2.14312e-09	0.000413368	0.000259667
1002 - 1002	40224.8	8.85877e-05	42.0046	6.06146e-05	40266.8	0.998957	2.20002e-09	0.00104316	1.50532e-09	0.00104316	0.000449379
1003 - 1003	3.99943e-05	39557.7	8.90347e-05	39.0023	39596.7	1.01004e-09	0.999015	2.24854e-09	0.000984988	0.000984991	0.000735274
1004 - 1004	5.00012	13.0013	6.11977e-05	38669.5	38687.5	0.000129244	0.000336059	1.58185e-09	0.999535	0.000465305	0.000187912
1005 - 1005	38151.7	0.000317822	44.0067	1.00038	38196.7	0.998822	8.32066e-09	0.00115211	2.61903e-05	0.00117831	0.00165461
1006 - 1006	9.00089	2.00016	37279.2	8.94724e-05	37290.2	0.000241374	5.36376e-05	0.999705	2.39935e-09	0.000295014	0.000121506
1007 - 1007	35857.7	1.00012	17.0029	3.99943e-05	35875.7	0.999498	2.78774e-05	0.000473939	1.1148e-09	0.000501818	0.000653545
1008 - 1008	34585.8	2.00006	97.0093	1.00013	34685.8	0.997117	5.76623e-05	0.0027968	2.88339e-05	0.0028833	0.000758835
1009 - 1009	10.0004	3.00017	32933.8	8.9584e-05	32946.8	0.000303531	9.10609e-05	0.999605	2.71905e-09	0.000394595	0.00039056
1010 - 1010	31809.8	6.15221e-05	33.0061	1.00013	31843.8	0.998932	1.932e-09	0.0010365	3.14073e-05	0.00106791	0.00122395
1011 - 1011	30625.8	3.99943e-05	56.0087	6.19215e-05	30681.8	0.998175	1.30352e-09	0.00182547	2.01818e-09	0.00182547	0.000986822
1012 - 1012	1.00013	20.0014	3.99942e-05	29804.5	29825.5	3.35327e-05	0.000670615	1.34094e-09	0.999296	0.000704149	0.000528378
1013 - 1013	6.21668e-05	29176.7	3.99942e-05	6.00177	29182.7	2.13027e-09	0.999794	1.37048e-09	0.000205662	0.000205666	0.000615301
1014 - 1014	3.99941e-05	28177.3	3.99941e-05	0.00017191	28177.3	1.41937e-09	1	1.41937e-09	6.10099e-09	8.93974e-09	0.000152432
1015 - 1015	27391.7	1.00004	10.0017	1.00004	27403.7	0.999562	3.64929e-05	0.000364978	3.64929e-05	0.000437964	0.000211518
1016 - 1016	16.0015	1.00029	26239.4	3.99942e-05	26256.4	0.000609431	3.80971e-05	0.999352	1.52321e-09	0.00064753	0.000346406
1017 - 1017	24845.8	3.99943e-05	35.0051	3.99943e-05	24880.8	0.998593	1.60744e-09	0.00140691	1.60744e-09	0.00140691	0.000155397
1018 - 1018	3.99941e-05	24129.2	9.43049e-05	5.00069	24134.2	1.65716e-09	0.999793	3.90753e-09	0.000207204	0.000207209	0.00010742
1019 - 1019	6.32389e-05	0.000237498	6.28969e-05	23321.8	23321.8	2.71158e-09	1.01835e-08	2.69692e-09	1	1.5592e-08	0.000262908
1020 - 1020	22235.7	3.99943e-05	17.0028	3.99943e-05	22252.8	0.999236	1.79727e-09	0.000764076	1.79727e-09	0.00076408	4.26339e-05
1021 - 1021	1.00004	21588.4	1.00006	2.00102	21592.4	4.63145e-05	0.999815	4.63156e-05	9.26723e-05	0.000185302	0.000414465
1022 - 1022	3.99941e-05	20675.1	3.99941e-05	4.00025	20679.1	1.93403e-09	0.999807	1.93403e-09	0.000193444	0.000193448	0.000227418
1023 - 1023	20026.6	3.99942e-05	3.00136	3.99942e-05	20029.6	0.99985	1.99676e-09	0.000149846	1.99676e-09	0.00014985	0.000503879
1024 - 1024	3.9994e-05	19414.8	6.3775e-05	5.00019	19419.8	2.05944e-09	0.999743	3.28401e-09	0.000257478	0.000257484	0.000381369
1025 - 1025	18888.1	6.35048e-05	5.00067	6.49025e-05	18893.1	0.999735	3.36128e-09	0.000264683	3.43526e-09	0.00026469	9.26987e-05
1026 - 1026	3.99941e-05	18708.2	3.99941e-05	5.00049	18713.2	2.13722e-09	0.999733	2.13722e-09	0.000267217	0.000267222	0.00022819
1027 - 1027	18161.1	6.43833e-05	1.00067	3.99941e-05	18162.1	0.999945	3.54492e-09	5.50964e-05	2.20206e-09	5.51022e-05	0.000383467
1028 - 1028	18075.7	3.99942e-05	6.00294	9.76996e-05	18081.7	0.999668	2.21187e-09	0.00033199	5.40324e-09	0.000331998	0.00101803
1029 - 1029	3.99941e-05	17447	3.99941e-05	1.00033	17448	2.29218e-09	0.999943	2.29218e-09	5.73321e-05	5.73367e-05	0.000158252
1030 - 1030	17239.7	3.99942e-05	5.00206	3.99942e-05	17244.7	0.99971	2.31923e-09	0.000290065	2.31923e-09	0.000290069	0.000593737
1031 - 1031	3.99942e-05	4.00115	2.00006	17410.4	17416.4	2.29636e-09	0.000229735	0.000114838	0.999655	0.000344576	0.000247372
1032 - 1032	17362.8	6.52107e-05	2.00051	6.40858e-05	17364.8	0.999885	3.75533e-09	0.000115205	3.69055e-09	0.000115212	0.000217899
1033 - 1033	17459.7	6.52972e-05	12.0055	6.57996e-05	17471.7	0.999313	3.7373e-09	0.000687137	3.76606e-09	0.000687144	0.00162454
1034 - 1034	6.60095e-05	17195.4	6.58583e-05	5.00165	17200.4	3.83767e-09	0.999709	3.82888e-09	0.000290787	0.000290794	0.000458607
1035 - 1035	17241.7	0.000100327	14.0044	3.99943e-05	17255.7	0.999188	5.81412e-09	0.00081158	2.31774e-09	0.000811588	0.000813592
1036 - 1036	9.0017	4.00085	17005.3	0.000147991	17018.3	0.000528943	0.000235091	0.999236	8.69598e-09	0.000764043	0.000140737
1037 - 1037	0.000101173	4.00346	3.99942e-05	17062.7	17066.7	5.92814e-09	0.000234578	2.34341e-09	0.999765	0.000234586	0.00149601
1038 - 1038	17358.5	0.000443727	3.00284	6.54161e-05	17361.5	0.999827	2.55581e-08	0.00017296	3.76788e-09	0.000172989	0.00157374
1039 - 1039	43.1551	0.000102895	17174.4	6.50577e-05	17217.6	0.00250645	5.97614e-09	0.997494	3.77856e-09	0.00250646	0.0811429
1040 - 1040	1.0001	16728.4	0.000149333	61.1647	16790.6	5.95632e-05	0.996298	8.89383e-09	0.0036428	0.00370237	0.0844348
1041 - 1041	6.01458	34.1616	0.000103268	16651.4	16691.6	0.000360335	0.00204663	6.18682e-09	0.997593	0.00240697	0.0926942
1042 - 1042	0.000224197	0.000386463	0.000159486	16776.3	16776.3	1.33639e-08	2.30362e-08	9.50659e-09	1	4.59067e-08	0.000657923
1043 - 1043	1.00015	16876.7	0.000154369	30.0073	16907.7	5.91537e-05	0.998166	9.1301e-09	0.00177477	0.00183393	0.000483679
1044 - 1044	6.00165	2.00036	2.00036	17289.1	17299.1	0.000346934	0.000115633	0.000115634	0.999422	0.000578201	0.000364614
1045 - 1045	1.00004	17249.6	2.00028	17.0043	17269.6	5.79074e-05	0.998842	0.000115826	0.000984638	0.00115837	0.000419635
1046 - 1046	17605.7	3.99943e-05	29.0068	4.00029	17638.7	0.998129	2.26742e-09	0.0016445	0.000226791	0.00187129	0.000436146
1047 - 1047	2.00029	17566.7	36.0093	28.0072	17632.7	0.000113442	0.996256	0.00204219	0.00158837	0.00374399	0.00160266
1048 - 1048	5.00135	17814.7	38.0153	8.00069	17865.7	0.000279941	0.997144	0.00212784	0.000447824	0.0028556	0.00418011
1049 - 1049	5.00143	1.00021	19536.2	6.54638e-05	19542.2	0.00025593	5.11818e-05	0.999693	3.34987e-09	0.000307115	0.000447782
1050 - 1050	1.00007	19858.7	0.000147256	31.0082	19890.7	5.0278e-05	0.998391	7.40325e-09	0.00155893	0.00160921	0.0013377
1051 - 1051	7.00027	6.52431e-05	20467.7	1.00004	20475.7	0.000341881	3.18636e-09	0.999609	4.88402e-05	0.000390724	0.000558851
1052 - 1052	6.64381e-05	21023.7	1.00004	18.0048	21042.8	3.15729e-09	0.999097	4.75242e-05	0.000855628	0.000903156	0.000868942
1053 - 1053	31.0033	4.00014	21373.6	3.99942e-05	21408.6	0.00144817	0.000186847	0.998365	1.86813e-09	0.00163502	0.00138973
1054 - 1054	3.0001	4.00279	3.99942e-05	21920.6	21927.6	0.000136818	0.000182545	1.82392e-09	0.999681	0.000319365	0.00118961
1055 - 1055	22371.4	9.71186e-05	9.00189	9.87887e-05	22380.4	0.999598	4.33944e-09	0.000402222	4.41407e-09	0.00040223	0.000413703
1056 - 1056	6.51807e-05	22805.7	3.99943e-05	27.0035	22832.7	2.85471e-09	0.998817	1.75162e-09	0.00118267	0.00118267	0.000491899
1057 - 1057	1.00019	7.00077	6.47194e-05	23493	23501	4.25595e-05	0.000297893	2.7539e-09	0.99966	0.000340455	8.58298e-05
1058 - 1058	24342.6	3.99942e-05	1.00198	1.0001	24344.6	0.999918	1.64284e-09	4.11582e-05	4.10809e-05	8.22407e-05	0.00104791
1059 - 1059	24953.6	6.29463e-05	9.00174	3.99942e-05	24962.6	0.999639	2.52162e-09	0.000360609	1.60217e-09	0.000360613	0.000305368
1060 - 1060	25586.7	3.00024	93.0091	1.00024	25683.7	0.996223	0.000116815	0.00362133	3.89445e-05	0.00377709	0.00244686
1061 - 1061	9.00079	5.0003	26340.1	6.30979e-05	26354.1	0.000341533	0.000189735	0.999469	2.39424e-09	0.000531271	0.000351266
1062 - 1062	12.0017	2.00029	26499.5	3.99942e-05	26513.5	0.000452663	7.54445e-05	0.999472	1.50845e-09	0.000528109	9.78887e-05
1063 - 1063	27074.8	3.99943e-05	29.0069	9.43112e-05	27103.8	0.99893	1.4756e-09	0.00107022	3.47963e-09	0.00107022	0.00158813
1064 - 1064	6.28422e-05	28009.1	3.99941e-05	1.00013	28010.1	2.24356e-09	0.999964	1.42785e-09	3.57061e-05	3.57097e-05	7.94037e-05
1065 - 1065	28964.7	1.00017	35.0034	2.00006	29002.7	0.99869	3.44856e-05	0.0012069	6.89613e-05	0.00131035	0.000649234
1066 - 1066	4.00116	6.00017	29703.3	6.19935e-05	29713.3	0.000134659	0.000201935	0.999663	2.08639e-09	0.000336596	0.000461496
1067 - 1067	30242.8	3.99943e-05	15.0035	6.21084e-05	30257.8	0.999504	1.32179e-09	0.000495857	2.05264e-09	0.000495861	0.000940998
1068 - 1068	3.99943e-05	30658.8	1.00004	38.0029	30697.8	1.30284e-09	0.998729	3.25769e-05	0.00123797	0.00127055	0.000972795
1069 - 1069	10.002	0.000273909	31308.5	9.12008e-05	31318.5	0.000319363	8.74591e-09	0.999681	2.91204e-09	0.000319375	0.000694365
1070 - 1070	1.00004	32135.3	8.94469e-05	9.00077	32145.3	3.11099e-05	0.999689	2.78258e-09	0.000280002	0.000311115	0.000139814
1071 - 1071	32661.5	3.99942e-05	5.00084	3.99942e-05	32666.5	0.999847	1.22432e-09	0.000153087	1.22432e-09	0.00015309	0.000211384
1072 - 1072	33133.8	3.99943e-05	27.0028	4.00004	33164.8	0.999065	1.20593e-09	0.000814201	0.000120611	0.000934813	0.000365472
1073 - 1073	33480.6	0.000122476	2.00247	6.15106e-05	33482.7	0.99994	3.6579e-09	5.98063e-05	1.83709e-09	5.98118e-05	0.00133616
1074 - 1074	33765.7	2.00021	23.0061	1.00009	33791.7	0.99923	5.91923e-05	0.000680819	2.95957e-05	0.000769607	0.00188632
1075 - 1075	4.00026	1.00009	34201	1.00004	34207	0.000116943	2.92363e-05	0.999825	2.92349e-05	0.000175414	9.42525e-05
1076 - 1076	34565.7	3.99943e-05	29.0029	1.00012	34595.7	0.999133	1.15605e-09	0.000838337	2.89088e-05	0.000867247	0.000131738
1077 - 1077	8.80798e-05	8.00287	6.08344e-05	34594.7	34602.7	2.54546e-09	0.000231279	1.75808e-09	0.999769	0.000231283	0.00116429
1078 - 1078	34958.8	1.00006	63.0063	4.0002	35026.8	0.998058	2.85513e-05	0.00179881	0.000114204	0.00194156	0.000384003
1079 - 1079	1.00016	14.0014	3.99942e-05	35440.6	35455.6	2.82088e-05	0.000394901	1.12801e-09	0.999577	0.000423111	7.18023e-05
1080 - 1080	2.00083	13.0016	5.99681e-05	35749.6	35764.6	5.59446e-05	0.000363532	1.67675e-09	0.999581	0.000419478	0.000538517
1081 - 1081	35771.7	8.61961e-05	27.0041	0.000156437	35798.7	0.999246	2.4078e-09	0.000754332	4.36992e-09	0.000754338	0.000829692
1082 - 1082	35712.7	1.00012	28.0038	3.00009	35744.7	0.999105	2.79794e-05	0.000783439	8.39309e-05	0.000895349	0.000483653
1083 - 1083	11.0008	3.00048	35425.4	3.99942e-05	35439.4	0.000310412	8.46651e-05	0.999605	1.12852e-09	0.000395078	0.000137964
1084 - 1084	7.00076	5.0003	35434.2	1.00009	35447.2	0.000197498	0.000141063	0.999633	2.82134e-05	0.000366775	9.91131e-05
1085 - 1085	35370.7	8.59003e-05	13.0026	3.99943e-05	35383.7	0.999633	2.42768e-09	0.000367475	1.1303e-09	0.000367478	0.000734955
1086 - 1086	35539.8	2.00004	62.0089	8.54136e-05	35603.8	0.998202	5.61749e-05	0.00174164	2.399e-09	0.00179781	0.00125039
1087 - 1087	5.00109	3.00012	35574.5	3.99942e-05	35582.5	0.000140549	8.43143e-05	0.999775	1.12398e-09	0.000224865	0.000363492
1088 - 1088	4.00024	25.0027	8.51398e-05	35594.6	35623.6	0.000112292	0.000701857	2.38998e-09	0.999186	0.000814151	0.000126618
1089 - 1089	2.00041	21.0021	1.00004	35588.6	35612.6	5.61713e-05	0.000589737	2.80811e-05	0.999326	0.00067399	0.000113165
1090 - 1090	0.000151384	36244.7	2.00019	33.0051	36279.7	4.1727e-09	0.999035	5.51326e-05	0.00090974	0.000964876	0.00100086
1091 - 1091	3.99941e-05	36484.3	3.00008	2.00046	36489.3	1.09605e-09	0.999863	8.22183e-05	5.48232e-05	0.000137043	0.000194962
1092 - 1092	36373.7	3.99943e-05	16.0017	8.47916e-05	36389.7	0.99956	1.09905e-09	0.000439732	2.3301e-09	0.000439735	0.000108291
1093 - 1093	4.00011	1.00015	36192.1	1.00004	36198.1	0.000110506	2.76299e-05	0.999834	2.76269e-05	0.000165763	0.000175993
1094 - 1094	35901.8	3.99943e-05	14.0032	1.00004	35916.8	0.999582	1.11353e-09	0.000389878	2.78432e-05	0.000417722	0.000901674
1095 - 1095	3.99942e-05	36042.6	3.00012	15.0012	36060.6	1.10908e-09	0.999501	8.31966e-05	0.000416001	0.000499198	0.000252229
1096 - 1096	35590.8	2.00004	12.002	1.00004	35605.8	0.999579	5.61718e-05	0.00033708	2.80865e-05	0.000421338	0.000385783
1097 - 1097	35706.7	2.00066	35.0074	8.47778e-05	35743.8	0.998965	5.59723e-05	0.000979399	2.37182e-09	0.00103537	0.00227323
1098 - 1098	8.00103	1.00029	35178.3	8.62254e-05	35187.3	0.000227384	2.84276e-05	0.999744	2.45047e-09	0.000255814	0.000328399
1099 - 1099	34529.8	1.00004	26.0042	3.99943e-05	34556.8	0.999219	2.8939e-05	0.000752506	1.15735e-09	0.000781447	0.000729595
1100 - 1100	3.99942e-05	34692.6	1.00004	10.0009	34703.6	1.15245e-09	0.999683	2.88166e-05	0.00028818	0.000316998	0.000117768
1101 - 1101	34481.7	5.99292e-05	16.0029	1.0003	34498.7	0.999507	1.73714e-09	0.000463872	2.89954e-05	0.000492869	0.000820815
1102 - 1102	15.0009	6.00042	34133.3	6.07235e-05	34154.3	0.00043921	0.000175686	0.999385	1.77791e-09	0.000614897	0.000424825
1103 - 1103	33900.7	1.0003	58.0078	0.000118535	33959.7	0.998262	2.94556e-05	0.00170813	3.49045e-09	0.00173759	0.000927835
1104 - 1104	14.0013	3.00031	33721.4	8.57522e-05	33738.4	0.000414996	8.89286e-05	0.999496	2.54168e-09	0.000503927	5.93926e-05
1105 - 1105	13.0011	4.0005	33485.3	0.000120062	33502.3	0.000388066	0.00011941	0.999493	3.58368e-09	0.000507479	0.000135679
1106 - 1106	33407.7	3.99942e-05	17.0027	2.00051	33426.7	0.999431	1.19648e-09	0.000508658	5.98478e-05	0.000568507	0.000664816
1107 - 1107	33091.8	4.00009	57.0079	4.00006	33156.8	0.998039	0.000120642	0.00171934	0.000120641	0.00196063	0.000743093
1108 - 1108	10.0012	5.00076	32472.4	1.00006	32488.4	0.000307838	0.000153924	0.999507	3.07821e-05	0.000492544	0.000202236
1109 - 1109	32190.7	9.0011	78.0102	2.00009	32279.8	0.997243	0.000278847	0.00241669	6.19612e-05	0.0027575	0.00061166
1110 - 1110	32.0027	3.00087	32039.6	3.99942e-05	32074.6	0.000997757	9.35589e-05	0.998909	1.24691e-09	0.00109132	0.00050397
1111 - 1111	2.00013	15.0021	2.00004	31895.6	31914.6	6.26712e-05	0.000470069	6.26684e-05	0.999405	0.000595409	0.000209067
1112 - 1112	31969.7	6.22725e-05	10.0031	6.1976e-05	31979.7	0.999687	1.94725e-09	0.000312796	1.93798e-09	0.0003128	0.00112228
1113 - 1113	31469.7	2.00009	28.0063	1.00023	31500.7	0.999016	6.34935e-05	0.00088907	3.17524e-05	0.000984316	0.001682
1114 - 1114	31108.8	3.99943e-05	13.0025	1.00004	31122.8	0.99955	1.28505e-09	0.000417782	3.21321e-05	0.000449916	0.000537894
1115 - 1115	30482.7	3.99943e-05	63.0089	7.00044	30552.8	0.997709	1.30902e-09	0.0020623	0.000229126	0.00229143	0.000640995
1116 - 1116	6.25719e-05	8.00163	6.31526e-05	30437.5	30445.5	2.05521e-09	0.000262818	2.07428e-09	0.999737	0.000262822	0.000467707
1117 - 1117	30401.2	3.99941e-05	4.00081	0.00018308	30405.2	0.999868	1.31537e-09	0.000131583	6.02133e-09	0.000131591	0.000388925
1118 - 1118	30245.6	1.00004	15.002	1.00009	30262.6	0.999438	3.30454e-05	0.000495727	3.30472e-05	0.00056182	0.000112596
1119 - 1119	29887.5	1.00009	16.0026	2.00031	29906.5	0.999365	3.34407e-05	0.000535089	6.68854e-05	0.000635415	0.000475781
1120 - 1120	29713.7	24.0002	33.0074	4.0001	29774.7	0.997951	0.000806059	0.00110857	0.000134345	0.00204898	0.00177
1121 - 1121	7.00257	1.00032	29721.5	3.99942e-05	29729.6	0.000235542	3.36473e-05	0.999731	1.34527e-09	0.000269191	0.00111056
1122 - 1122	3.99942e-05	29558.5	2.0001	16.0015	29576.5	1.35223e-09	0.999391	6.76247e-05	0.000541023	0.000608649	0.000269469
1123 - 1123	29487.2	1.0002	6.001	3.99941e-05	29494.2	0.999763	3.39118e-05	0.000203464	1.356e-09	0.000237377	0.000308991
1124 - 1124	29555.5	6.55235e-05	41.0027	3.00026	29599.5	0.998513	2.21367e-09	0.00138525	0.000101362	0.00148661	0.0012871
1125 - 1125	11.0014	0.000100784	29861.4	3.99942e-05	29872.4	0.00036828	3.37381e-09	0.999632	1.33883e-09	0.000368284	0.000169927
1126 - 1126	30036.7	3.99943e-05	20.004	6.52302e-05	30056.7	0.999334	1.33063e-09	0.000665542	2.17024e-09	0.000665546	0.000883316
1127 - 1127	30557	2.00004	2.0002	1.00004	30562	0.999836	6.54421e-05	6.54475e-05	3.27217e-05	0.000163611	0.000142397
1128 - 1128	30882.6	0.00010078	21.0032	6.66155e-05	30903.6	0.99932	3.2611e-09	0.000679636	2.15559e-09	0.000679641	0.000511589
1129 - 1129	30772.3	3.99941e-05	14.0014	1.0001	30787.3	0.999513	1.29905e-09	0.000454779	3.24843e-05	0.000487264	5.91891e-05
1130 - 1130	31051.7	1.00015	59.0097	2.00022	31113.7	0.998007	3.21452e-05	0.00189658	6.42874e-05	0.00199302	0.00148996
1131 - 1131	14.0023	6.66324e-05	31181.5	3.99942e-05	31195.6	0.000448857	2.13596e-09	0.999551	1.28205e-09	0.00044886	0.000481958
1132 - 1132	50.003	5.0003	31145.4	6.83481e-05	31200.4	0.00160264	0.000160264	0.998237	2.19061e-09	0.0017629	0.0016104
1133 - 1133	3.00061	69.0023	0.000108539	30979.3	31051.3	9.66341e-05	0.00222221	3.49548e-09	0.997681	0.00231884	0.00302668
1134 - 1134	31702.7	15.0001	52.0079	3.99943e-05	31769.7	0.997891	0.000472151	0.00163703	1.25888e-09	0.00210918	0.000971595
1135 - 1135	6.7969e-05	17.0024	2.00011	31788.4	31807.4	2.13689e-09	0.000534543	6.28819e-05	0.999403	0.000597427	0.000386822
1136 - 1136	32402.6	12.0004	57.0077	4.00011	32475.6	0.997752	0.000369521	0.0017554	0.000123173	0.00224809	0.000736226
1137 - 1137	30.0031	1.00023	32399.5	3.99942e-05	32430.5	0.000925152	3.08424e-05	0.999044	1.23323e-09	0.000955996	9.59957e-05
1138 - 1138	4.00188	16.0017	1.00011	32739.3	32760.3	0.000122156	0.000488449	3.05282e-05	0.999359	0.000641133	0.000968854
1139 - 1139	33067.7	5.00004	24.0029	52.0065	33148.7	0.997556	0.000150837	0.000724098	0.00156889	0.00244382	0.000510817
1140 - 1140	32997.7	2.00007	119.006	6.95242e-05	33118.7	0.996346	6.03909e-05	0.00359333	2.09924e-09	0.00365372	0.00381666
1141 - 1141	21.0032	8.00007	32963.5	2.00007	32994.5	0.000636567	0.000242467	0.99906	6.06183e-05	0.000939652	0.000559077
1142 - 1142	5.00012	27.0044	1.00004	32868.6	32901.6	0.000151972	0.000820762	3.03949e-05	0.998997	0.00100313	0.000783986
1143 - 1143	33819.5	4.00012	39.0042	7.05513e-05	33862.6	0.99873	0.000118128	0.00115184	2.08346e-09	0.00126997	0.000171277
1144 - 1144	25.0026	4.00007	33940.5	2.00004	33971.5	0.000735989	0.000117748	0.999087	5.88741e-05	0.00091261	0.000290293
1145 - 1145	3.00018	21.0027	3.99942e-05	33784.3	33808.4	8.87407e-05	0.000621227	1.18297e-09	0.99929	0.000709969	0.000372751
1146 - 1146	34271.4	2.00087	39.0036	1.00011	34313.4	0.998776	5.83117e-05	0.00113669	2.91465e-05	0.00122415	0.000411396
1147 - 1147	35.0037	4.00026	34279.4	2.00007	34320.4	0.00101991	0.000116556	0.998805	5.82764e-05	0.00119474	0.000155223
1148 - 1148	3.00012	26.003	3.99942e-05	35117.5	35146.5	8.53604e-05	0.000739848	1.13793e-09	0.999175	0.00082521	0.000300439
1149 - 1149	10.0003	36016.7	1.00004	75.0083	36102.7	0.000276995	0.997618	2.76999e-05	0.00207764	0.00238233	0.000445571
1150 - 1150	43.001	1.00011	36118.8	3.9994e-05	36162.8	0.00118909	2.76559e-05	0.998783	1.10594e-09	0.00121675	0.00165398
1151 - 1151	36527.7	3.00007	106.012	8.00056	36644.7	0.996807	8.18692e-05	0.00289298	0.000218328	0.00319318	0.00097787
1152 - 1152	3.99942e-05	76.0025	1.00012	36518.4	36595.4	1.09287e-09	0.00207683	2.7329e-05	0.997896	0.00210416	0.00270882
1153 - 1153	37017.7	1.00004	130.006	1.00007	37149.7	0.996447	2.69192e-05	0.00349951	2.692e-05	0.00355335	0.00391171
1154 - 1154	3.00045	34.0044	3.00004	37375.5	37415.5	8.01926e-05	0.000908831	8.01817e-05	0.998931	0.00106921	0.000772258
1155 - 1155	37837.6	8.00034	75.0078	3.00025	37923.6	0.997732	0.000210959	0.00197787	7.91129e-05	0.00226794	0.000369501
1156 - 1156	18.0028	8.00033	38356.4	3.99942e-05	38382.4	0.000469038	0.000208437	0.999323	1.04199e-09	0.000677477	0.000743602
1157 - 1157	24.0002	2.00011	38785	3.00017	38814	0.000618339	5.15307e-05	0.999253	7.7296e-05	0.000747166	0.000995659
1158 - 1158	39271.7	3.99943e-05	49.0155	1.00054	39321.7	0.998728	1.0171e-09	0.00124652	2.54449e-05	0.00127197	0.00607298
1159 - 1159	39635.1	1.00011	21.0019	0.000233326	39657.1	0.999445	2.52189e-05	0.000529587	5.88359e-09	0.000554812	0.000329977
1160 - 1160	39599.7	1.00004	94.0099	10.0008	39704.7	0.997355	2.51869e-05	0.00236773	0.000251879	0.00264479	0.000613639
1161 - 1161	1.00017	31.0044	4.00024	39629.5	39665.5	2.5215e-05	0.000781647	0.000100849	0.999092	0.000907712	0.00101766
1162 - 1162	39906.6	5.00004	50.0034	2.00007	39963.6	0.998574	0.000125115	0.00125122	5.00472e-05	0.00142639	0.000892002
1163 - 1163	39915.7	2.00004	83.0077	2.00007	40002.8	0.997825	4.99976e-05	0.00207505	4.99983e-05	0.00217505	0.000182527
1164 - 1164	9.00032	30.0025	3.99942e-05	39839.4	39878.4	0.000225694	0.000752351	1.0029e-09	0.999022	0.000978046	0.000270549
1165 - 1165	40008.4	4.00024	59.0028	2.00007	40073.4	0.998378	9.98229e-05	0.00147237	4.99101e-05	0.0016221	0.0013944
1166 - 1166	34.0047	7.00023	40643.6	3.99942e-05	40684.6	0.000835812	0.000172061	0.998992	9.83031e-10	0.00100787	0.000955292
1167 - 1167	17.0005	72.0076	1.00011	40925.6	41015.6	0.000414489	0.00175561	2.43836e-05	0.997806	0.00219449	0.000683501
1168 - 1168	1.00091	14.0023	1.00007	41600.3	41616.3	2.40508e-05	0.000336461	2.40307e-05	0.999615	0.000384543	0.00120348
1169 - 1169	42039.5	3.00016	41.004	7.00088	42090.5	0.998788	7.12789e-05	0.000974188	0.000166329	0	0.000562549
1170 - 1170	26.004	29.0127	42180.7	1.00031	42236.7	0.000615673	0.000686907	0.998674	2.36834e-05	0.00132626	0.00648623
1171 - 1171	14.0023	1.00022	42408.4	3.99942e-05	42423.4	0.000330061	2.35771e-05	0.999646	9.42739e-10	0.000353639	0.000817503
1172 - 1172	1.00022	42925.7	3.99942e-05	77.0052	43003.7	2.32589e-05	0.998186	9.3002e-10	0.00179067	0.00181393	0.000715179
1173 - 1173	1.00011	53.0031	3.99942e-05	43285.6	43339.6	2.3076e-05	0.00122297	9.2281e-10	0.998754	0.00124605	0.000701645
1174 - 1174	43902.7	2.00007	82.0087	4.00015	43990.7	0.997999	4.54657e-05	0.00186423	9.09318e-05	0.00200062	0.000949437
1175 - 1175	31.0033	7.00047	43979.4	2.00022	44019.4	0.000704311	0.000159032	0.999091	4.54396e-05	0.000908782	0.000589716
1176 - 1176	3.00015	57.0061	1.00004	44001.7	44062.7	6.80883e-05	0.00129375	2.26958e-05	0.998615	0.00138453	0.000701684
1177 - 1177	3.99941e-05	3.00103	1.00004	44238.3	44242.3	9.0398e-10	6.78317e-05	2.26037e-05	0.99991	9.04363e-05	0.000510667
1178 - 1178	43718.1	1.00007	7.00144	2.00029	43728.1	0.999771	2.28701e-05	0.000160113	4.57438e-05	0.000228727	0.000689843
1179 - 1179	43977.8	2.00021	5.0009	6.00015	43990.8	0.999704	4.54688e-05	0.000113681	0.000136396	0.000295545	0.000478509
1180 - 1180	44021.3	7.00015	9.00177	1.0001	44038.3	0.999614	0.000158956	0.000204408	2.27099e-05	0.000386074	0.000693806
1181 - 1181	44846	3.99941e-05	3.00044	1.00004	44850	0.999911	8.91729e-10	6.68994e-05	2.22974e-05	8.91977e-05	0.000184578
1182 - 1182	3.99941e-05	45988.3	3.99941e-05	12.0008	46000.3	8.69432e-10	0.999739	8.69432e-10	0.000260886	0.000260888	4.85312e-05
1183 - 1183	3.9994e-05	47030	3.9994e-05	2.00026	47032	8.50358e-10	0.999957	8.50358e-10	4.25298e-05	4.25315e-05	0.000144043
1184 - 1184	47099.4	13.0003	12.0017	3.00004	47127.4	0.999406	0.000275855	0.000254665	6.36581e-05	0.000594179	0.00050478
1185 - 1185	2.00004	49.0017	3.99942e-05	47629.6	47680.6	4.19466e-05	0.00102771	8.38795e-10	0.99893	0.00106965	0.00119298
1186 - 1186	4.00014	26.0029	3.99942e-05	47590.6	47620.6	8.40002e-05	0.000546042	8.39851e-10	0.99937	0.000630043	0.000509172
1187 - 1187	2.00057	22.0006	3.99941e-05	48604	48628	4.11402e-05	0.000452426	8.22449e-10	0.999506	0.000493567	0.000529709
1188 - 1188	23.0027	48353.7	1.00006	28.0024	48405.7	0.000475206	0.998926	2.06601e-05	0.000578494	0.00107436	0.000654846
1189 - 1189	49455.3	3.99941e-05	18.0009	6.4308e-05	49473.3	0.999636	8.08399e-10	0.00036385	1.29985e-09	0.000363852	0.000210275
1190 - 1190	3.99941e-05	49425.2	3.99941e-05	8.00056	49433.2	8.09053e-10	0.999838	8.09053e-10	0.000161846	0.000161847	7.188e-05
1191 - 1191	50364.3	1.00004	9.00073	1.00004	50375.3	0.999782	1.98518e-05	0.000178673	1.98518e-05	0.000218377	7.58276e-05
1192 - 1192	20.0008	4.00004	50815.4	1.00004	50840.4	0.000393404	7.86784e-05	0.999508	1.96702e-05	0.000491753	0.000455387
1193 - 1193	2.00006	50720.7	1.00006	60.0047	50783.7	3.93839e-05	0.998759	1.96926e-05	0.00118157	0.00124065	0.000130361
1194 - 1194	71.0044	1.00019	50741.6	1.00013	50814.6	0.00139732	1.96831e-05	0.998563	1.9682e-05	0.00143669	0.000386348
1195 - 1195	5.00031	32.0033	4.00004	51520.6	51561.6	9.69772e-05	0.000620679	7.75778e-05	0.999205	0.000795235	0.000546167
1196 - 1196	52294.8	2.00009	49.006	2.00004	52347.8	0.998987	3.82078e-05	0.000936163	3.82068e-05	0.00101258	0.0013342
1197 - 1197	30.0016	4.0003	52789.4	9.4069e-05	52823.4	0.000567961	7.57296e-05	0.999356	1.78082e-09	0.000643693	0.000164024
1198 - 1198	52272.7	3.99943e-05	27.0018	3.99943e-05	52299.7	0.999484	7.64713e-10	0.000516291	7.64713e-10	0.000516292	4.33966e-05
1199 - 1199	51752.8	3.99943e-05	149.007	6.31197e-05	51901.8	0.997129	7.70576e-10	0.00287095	1.21614e-09	0.00287095	0.00189111
1200 - 1200	3.00013	42.0026	6.25098e-05	51769.6	51814.6	5.79013e-05	0.000810632	1.20641e-09	0.999131	0.000868535	0.000223064
1201 - 1201	4.00029	27.0021	3.99942e-05	51961.5	51992.5	7.69398e-05	0.000519346	7.6923e-10	0.999404	0.000596286	0.000191094
1202 - 1202	1.00009	52445.8	3.99943e-05	64.0059	52510.8	1.90455e-05	0.998762	7.61639e-10	0.00121891	0.00123796	0.000698182
1203 - 1203	21.0004	29.002	2.00004	52556.5	52608.5	0.000399182	0.000551279	3.80174e-05	0.999012	0.000988479	0.000640876
1204 - 1204	2.00009	22.0014	3.00004	52817.5	52844.5	3.78486e-05	0.000416343	5.67711e-05	0.999489	0.000510962	0.000137134
1205 - 1205	52253.6	10.0004	77.0034	2.00004	52342.7	0.9983	0.000191056	0.00147114	3.82105e-05	0.00170041	0.00132803
1206 - 1206	27.0027	11.0004	51983.6	6.31537e-05	52021.6	0.000519067	0.000211458	0.999269	1.21399e-09	0.000730525	0.000485943
1207 - 1207	39.0026	10.0004	51619.6	1.00004	51669.6	0.000754846	0.000193546	0.999032	1.93545e-05	0.000967747	0.000218841
1208 - 1208	32.0023	8.0003	51422.6	3.99942e-05	51462.6	0.000621856	0.000155459	0.999223	7.77152e-10	0.000777316	0.000142316
1209 - 1209	92.0065	4.00006	51374.8	1.00009	51471.8	0.00178751	7.77137e-05	0.998115	1.94299e-05	0.00188466	0.000239625
1210 - 1210	9.35058e-05	25.0016	2.00004	51609.5	51636.5	1.81085e-09	0.000484184	3.8733e-05	0.999477	0.000522919	0.00011806
1211 - 1211	51918.6	1.00004	16.0012	3.99942e-05	51935.6	0.999673	1.92554e-05	0.000308097	7.70074e-10	0.000327354	8.84204e-05
1212 - 1212	51739.8	3.99943e-05	22.003	3.99943e-05	51761.8	0.999575	7.72661e-10	0.000425081	7.72661e-10	0.000425083	0.000764749
1213 - 1213	51384.6	9.30135e-05	36.0026	4.00009	51424.6	0.999222	1.80873e-09	0.000700104	7.77856e-05	0.000777892	0.000103698
1214 - 1214	0.000131759	51207.9	9.28238e-05	8.00059	51215.9	2.57261e-09	0.999844	1.8124e-09	0.000156213	0.000156217	0.000241287
1215 - 1215	21.002	3.00009	50905.6	1.00006	50930.6	0.000412364	5.89055e-05	0.999509	1.96358e-05	0.000490906	0.000269786
1216 - 1216	21.0024	4.00013	50811.6	1.00004	50837.6	0.000413127	7.86845e-05	0.999489	1.96713e-05	0.000511483	0.000499641
1217 - 1217	3.99943e-05	50628.7	3.99943e-05	21.0017	50649.7	7.89625e-10	0.999585	7.89625e-10	0.000414646	0.000414647	0.000118898
1218 - 1218	50300.8	3.99943e-05	77.0057	6.35309e-05	50377.8	0.998471	7.93887e-10	0.00152856	1.26109e-09	0.00152857	7.32144e-05
1219 - 1219	1.00006	30.0026	2.00004	50133.7	50166.7	1.99348e-05	0.000598059	3.98679e-05	0.999342	0.000657861	0.000222953
1220 - 1220	50223.8	3.99943e-05	30.0031	2.00004	50255.8	0.999363	7.95814e-10	0.000597007	3.97972e-05	0.000636805	0.000440706
1221 - 1221	1.00009	49761.7	3.00006	62.0042	49827.7	2.0071e-05	0.998675	6.02087e-05	0.00124437	0.00132465	0.000327956
1222 - 1222	7.00029	16.0013	1.00006	49398.3	49422.3	0.000141642	0.000323766	2.0235e-05	0.999514	0.000485643	0.00011682
1223 - 1223	49155.6	2.00042	48.0051	1.00028	49206.6	0.998963	4.06534e-05	0.000975582	2.03282e-05	0.00103656	0.00112809
1224 - 1224	38.0024	2.00023	48373.5	9.27467e-05	48413.5	0.000784954	4.13155e-05	0.999174	1.91572e-09	0.000826271	0.000211394
1225 - 1225	25.003	9.00066	47942.5	4.00036	47980.5	0.000521107	0.00018759	0.999208	8.33746e-05	0.000792072	0.000693991
1226 - 1226	9.0005	40.0029	3.99942e-05	47607.6	47656.6	0.000188861	0.000839399	8.39217e-10	0.998972	0.00102826	0.000173771
1227 - 1227	6.00009	34.0033	3.99943e-05	47129.7	47169.7	0.000127202	0.000720871	8.4788e-10	0.999152	0.000848074	0.000338994
1228 - 1228	46683.7	2.00013	54.0053	4.00009	46743.7	0.998716	4.27893e-05	0.00115535	8.5575e-05	0.00128371	0.000516643
1229 - 1229	2.00013	46090.7	2.00004	57.0043	46151.7	4.33381e-05	0.998678	4.33362e-05	0.00123515	0.00132182	0.000243912
1230 - 1230	45075.7	1.00004	24.0027	3.00009	45103.7	0.999379	2.2172e-05	0.000532168	6.65155e-05	0.000620855	0.000417478
1231 - 1231	6.28169e-05	44355.7	3.00006	36.0035	44394.7	1.41496e-09	0.999121	6.7577e-05	0.000810986	0.000878564	0.000292943
1232 - 1232	4.00006	2.00037	3.99941e-05	43260	43266	9.24528e-05	4.62342e-05	9.24376e-10	0.999861	0.000138688	0.000178576
1233 - 1233	42714.8	3.00006	89.0067	6.32591e-05	42806.8	0.997851	7.00838e-05	0.00207927	1.47778e-09	0.00214935	0.000730091
1234 - 1234	3.00004	20.0022	3.99943e-05	42294.7	42317.7	7.08932e-05	0.000472666	9.45095e-10	0.999456	0.00054356	0.000234447
1235 - 1235	3.00013	18.0017	3.99942e-05	41469.5	41490.5	7.23089e-05	0.000433875	9.63936e-10	0.999494	0.000506185	0.000113255
1236 - 1236	8.00045	40543.7	1.0001	49.007	40601.7	0.000197047	0.998571	2.46319e-05	0.00120702	0.0014287	0.00136412
1237 - 1237	39254.6	3.99942e-05	6.00123	3.99942e-05	39260.6	0.999847	1.01869e-09	0.000152857	1.01869e-09	0.000152859	0.000434393
1238 - 1238	6.00064	4.00056	38756.1	1.00004	38767.1	0.000154787	0.000103195	0.999716	2.57961e-05	0.000283778	0.000256549
1239 - 1239	37700.6	1.00004	13.0017	6.44507e-05	37714.6	0.999629	2.6516e-05	0.000344739	1.70891e-09	0.000371257	0.000291621
1240 - 1240	37133.6	3.99942e-05	18.0017	6.41186e-05	37151.6	0.999515	1.07651e-09	0.000484547	1.72586e-09	0.00048455	5.83279e-05
1241 - 1241	1.00004	8.00086	3.99942e-05	36314.4	36323.4	2.75316e-05	0.000220267	1.10106e-09	0.999752	0.0002478	9.1431e-05
1242 - 1242	0.000563202	35985.6	1.00025	25.0041	36011.6	1.56395e-08	0.999278	2.77759e-05	0.000694336	0.000722127	0.00132176
1243 - 1243	6.53229e-05	35214.3	9.77495e-05	20.0013	35234.3	1.85396e-09	0.999432	2.77427e-09	0.000567665	0.00056767	0.000357264
1244 - 1244	6.39349e-05	34909.9	3.9994e-05	3.00014	34912.9	1.83127e-09	0.999914	1.14554e-09	8.59321e-05	8.5935e-05	7.71963e-05
1245 - 1245	34483.6	0.00109135	1.00239	3.99942e-05	34484.6	0.999971	3.16476e-08	2.90677e-05	1.15977e-09	2.91005e-05	0.00191572
1246 - 1246	33445.2	2.001	4.00132	0.000255943	33451.2	0.999821	5.98183e-05	0.000119617	7.65123e-09	0.000179443	0.00123008
1247 - 1247	32742.7	3.99943e-05	8.00324	6.47892e-05	32750.7	0.999756	1.22117e-09	0.000244369	1.97825e-09	0.000244372	0.00131656
1248 - 1248	3.99942e-05	32386.5	3.99942e-05	12.0013	32398.5	1.23445e-09	0.99963	1.23445e-09	0.000370429	0.000370431	6.97056e-05
1249 - 1249	9.00216	3.00015	31993.5	1.00006	32006.5	0.000281261	9.37356e-05	0.999594	3.12457e-05	0.000406242	0.000679826
1250 - 1250	4.00026	10.006	6.54941e-05	31755.7	31769.7	0.000125914	0.000314954	2.06153e-09	0.999559	0.000440871	0.00265909
1251 - 1251	31571.8	3.99943e-05	56.007	2.0001	31629.8	0.998166	1.26445e-09	0.00177071	6.32347e-05	0.00183394	0.000192312
1252 - 1252	9.80246e-05	31675.5	0.000141889	16.0029	31691.5	3.09308e-09	0.999495	4.47718e-09	0.000504958	0.000504966	0.000765506
1253 - 1253	14.0018	2.00026	31394.3	1.00007	31411.4	0.000445756	6.36794e-05	0.999459	3.18377e-05	0.000541273	0.000201241
1254 - 1254	19.0028	2.00041	31120.5	6.59046e-05	31141.5	0.000610208	6.42361e-05	0.999326	2.1163e-09	0.000674446	0.000518771
1255 - 1255	9.0021	2.00007	31229.6	3.99942e-05	31240.6	0.000288154	6.40213e-05	0.999648	1.2802e-09	0.000352176	0.000606598
1256 - 1256	3.99942e-05	31087.6	6.44812e-05	15.0018	31102.6	1.28588e-09	0.999518	2.07318e-09	0.000482332	0.000482336	8.70997e-05
1257 - 1257	30687.3	1.00006	1.00088	2.00004	30691.3	0.99987	3.25847e-05	3.26114e-05	6.51664e-05	0.000130363	0.000478344
1258 - 1258	30541.5	6.50653e-05	8.00144	3.99942e-05	30549.5	0.999738	2.12983e-09	0.000261917	1.30916e-09	0.000261921	0.00036474
1259 - 1259	30187.2	9.92853e-05	4.00122	9.71694e-05	30191.2	0.999867	3.28855e-09	0.000132529	3.21847e-09	0.000132536	0.000620345
1260 - 1260	30043.8	1.00014	41.0127	1.00004	30086.8	0.99857	3.32418e-05	0.00136315	3.32385e-05	0.00142963	0.0039934
1261 - 1261	8.00059	1.00014	29741.9	3.9994e-05	29750.9	0.000268919	3.36172e-05	0.999697	1.3443e-09	0.000302538	0.000135235
1262 - 1262	6.42816e-05	29560.3	3.99941e-05	10.0009	29570.3	2.17386e-09	0.999662	1.35251e-09	0.000338208	0.000338212	0.000119032
1263 - 1263	29984.7	9.91475e-05	38.0036	3.99943e-05	30022.7	0.998734	3.30242e-09	0.00126583	1.33213e-09	0.00126583	0.000575294
1264 - 1264	13.0018	2.0001	30315.5	3.99942e-05	30330.5	0.000428669	6.59435e-05	0.999505	1.31861e-09	0.000494614	0.000161173
1265 - 1265	3.99942e-05	30096.5	3.99942e-05	6.00133	30102.5	1.3286e-09	0.999801	1.3286e-09	0.000199363	0.000199365	0.000397594
1266 - 1266	30342.8	6.44827e-05	63.0043	3.99943e-05	30405.8	0.997928	2.12074e-09	0.00207212	1.31535e-09	0.00207212	0.00186146
1267 - 1267	8.00041	2.00039	30481.7	1.0001	30492.7	0.000262371	6.56023e-05	0.999639	3.27979e-05	0.000360771	0.000225503
1268 - 1268	30521.2	1.00004	7.00108	1.00032	30530.2	0.999705	3.27558e-05	0.000229317	3.27649e-05	0.000294837	0.000350883
1269 - 1269	30792.8	3.99943e-05	40.0073	9.73464e-05	30832.8	0.998702	1.29714e-09	0.00129756	3.15724e-09	0.00129756	0.00132897
1270 - 1270	4.00048	0.000191695	30680.7	6.41188e-05	30684.7	0.000130374	6.24724e-09	0.99987	2.0896e-09	0.000130382	0.000273799
1271 - 1271	30960.8	3.99943e-05	22.0035	1.00004	30983.8	0.999258	1.29081e-09	0.000710161	3.22763e-05	0.000742439	0.000447419
1272 - 1272	9.00075	3.00032	31268	6.40203e-05	31280	0.000287748	9.59181e-05	0.999616	2.04669e-09	0.000383668	7.72377e-05
1273 - 1273	31375.8	6.40491e-05	21.0058	3.99943e-05	31396.8	0.999331	2.03999e-09	0.000669043	1.27383e-09	0.000669047	0.00178986
1274 - 1274	31695.6	1.00019	24.0045	1.00014	31721.6	0.99918	3.15301e-05	0.000756723	3.15285e-05	0.000819781	0.000999988
1275 - 1275	17.0014	3.99942e-05	31527.6	3.99942e-05	31544.6	0.000538963	1.26786e-09	0.999461	1.26786e-09	0.000538965	0.000320173
1276 - 1276	31.0032	5.00025	31357.6	9.69202e-05	31393.6	0.000987567	0.000159276	0.998853	3.08726e-09	0.00114685	0.000334068
1277 - 1277	1.00025	15.0025	3.99942e-05	31800.6	31816.6	3.14379e-05	0.000471531	1.25703e-09	0.999497	0.00050297	0.000552973
1278 - 1278	5.00063	33041.7	0.00018633	59.0077	33105.7	0.000151051	0.998067	5.62832e-09	0.0017824	0.00193346	0.000749227
1279 - 1279	6.31705e-05	34003.6	1.00004	16.0015	34020.6	1.85683e-09	0.9995	2.93952e-05	0.000470348	0.000499745	0.000138621
1280 - 1280	3.99941e-05	34208.2	1.00004	6.00037	34215.2	1.1689e-09	0.999795	2.9228e-05	0.000175372	0.000204601	0.000148714
1281 - 1281	2.00024	20.0025	1.00004	34175.6	34198.6	5.8489e-05	0.000584892	2.92421e-05	0.999327	0.000672623	0.000222997
1282 - 1282	34406.7	4.00018	74.0105	4.00013	34488.7	0.997622	0.000115985	0.00214593	0.000115984	0.0023779	0.00131588
1283 - 1283	18.0019	11.0006	34210.5	3.99942e-05	34239.5	0.000525764	0.000321285	0.999153	1.16807e-09	0.00084705	0.000284843
1284 - 1284	2.00024	46.0046	9.58491e-05	34512.7	34560.7	5.78762e-05	0.00133113	2.77336e-09	0.998611	0.00138901	0.000145517
1285 - 1285	2.00013	13.0028	2.00009	35477.6	35494.6	5.63504e-05	0.000366332	5.63493e-05	0.999521	0.000479031	0.000826478
1286 - 1286	3.00036	10.0003	3.9994e-05	36741.9	36754.9	8.16315e-05	0.000272081	1.08813e-09	0.999646	0.000353713	0.000337557
1287 - 1287	37911.6	2.00013	22.0024	1.00006	37936.6	0.999341	5.27229e-05	0.000579978	2.63614e-05	0.000659062	0.000164347
1288 - 1288	9.001	9.25844e-05	38491.4	3.99942e-05	38500.4	0.00023379	2.40477e-09	0.999766	1.0388e-09	0.000233793	0.000202269
1289 - 1289	38751.6	1.00004	9.00171	6.23902e-05	38761.6	0.999742	2.57997e-05	0.000232232	1.60959e-09	0.000258034	0.000511249
1290 - 1290	39646.8	6.19696e-05	30.0049	6.22916e-05	39676.8	0.999244	1.56186e-09	0.000756234	1.56998e-09	0.000756237	0.00116326
1291 - 1291	18.0003	9.0974e-05	40235	1.00004	40254	0.000447168	2.26e-09	0.999528	2.48433e-05	0.000472013	0.000728885
1292 - 1292	3.99942e-05	40758.7	6.2138e-05	23.0017	40781.7	9.80692e-10	0.999436	1.52368e-09	0.000564022	0.000564024	0.000178079
1293 - 1293	41599.7	14	16.0022	6.20725e-05	41629.7	0.999279	0.000336299	0.000384394	1.49106e-09	0.000720694	0.000651072
1294 - 1294	42357.7	6.15393e-05	67.0043	2.00012	42426.7	0.998374	1.45048e-09	0.0015793	4.7143e-05	0.00162644	0.00086044
1295 - 1295	3.99942e-05	42688.5	3.99942e-05	4.00067	42692.5	9.36797e-10	0.999906	9.36797e-10	9.3709e-05	9.37109e-05	0.000245152
1296 - 1296	42938.7	5.00033	56.0048	1.00006	43000.7	0.998558	0.000116285	0.00130241	2.32569e-05	0.00144196	0.000115745
1297 - 1297	1.00012	12.0016	3.99942e-05	43339.6	43352.6	2.30695e-05	0.000276837	9.22534e-10	0.9997	0.000299908	0.000384623
1298 - 1298	6.00038	23.0021	6.13614e-05	43796.6	43825.6	0.000136915	0.000524855	1.40013e-09	0.999338	0.000661772	0.000143788
1299 - 1299	9.0008	39.0031	8.80854e-05	44132.6	44180.6	0.000203727	0.00088281	1.99376e-09	0.998913	0.00108654	7.8842e-05
1300 - 1300	44756.7	1.00004	39.0024	1.00016	44797.7	0.999085	2.23235e-05	0.000870634	2.23261e-05	0.000915284	0.000460746
1301 - 1301	8.79983e-05	44678.7	3.00016	45.0049	44726.7	1.96747e-09	0.998927	6.70775e-05	0.00100622	0.0010733	0.000638019
1302 - 1302	10.0014	1.00006	44545.6	3.99942e-05	44556.6	0.000224465	2.24447e-05	0.999753	8.97604e-10	0.000246911	0.000350622
1303 - 1303	3.99942e-05	44894.6	16.0006	30.002	44940.6	8.89935e-10	0.998976	0.000356038	0.000667593	0.00102363	0.00061375
1304 - 1304	14.0005	45167.3	1.00009	25.0009	45207.3	0.000309696	0.999115	2.21222e-05	0.000553029	0.000884846	0.000856014
1305 - 1305	1.00004	45863.6	4.00009	36.0015	45904.6	2.17852e-05	0.999107	8.71391e-05	0.000784267	0.000893191	0.000908478
1306 - 1306	8.75009e-05	45996.2	3.00009	4.00064	46003.2	1.90206e-09	0.999848	6.52148e-05	8.69644e-05	0.000152181	0.000283124
1307 - 1307	1.00012	14.0009	1.00009	46280.3	46296.3	2.16026e-05	0.000302419	2.16019e-05	0.999654	0.000345623	8.2932e-05
1308 - 1308	46339.8	8.00031	85.0088	2.00006	46434.8	0.997954	0.000172291	0.00183071	4.30725e-05	0.00204608	0.00100841
1309 - 1309	17.0016	3.0005	46319.5	0.00011921	46339.5	0.000366893	6.47503e-05	0.999568	2.57254e-09	0.000431646	0.000424768
1310 - 1310	6.00009	26.0037	3.99943e-05	46062.8	46094.8	0.000130169	0.000564136	8.67653e-10	0.999306	0.000694306	0.000876953
1311 - 1311	46582.6	6.03224e-05	19.0013	3.99942e-05	46601.6	0.999592	1.29443e-09	0.000407739	8.58215e-10	0.000407741	9.78439e-05
1312 - 1312	3.99942e-05	47063.6	0.00012047	21.0015	47084.6	8.49412e-10	0.999554	2.55858e-09	0.000446037	0.00044604	8.9466e-05
1313 - 1313	6.06976e-05	46752.4	3.99942e-05	14.0007	46766.4	1.29789e-09	0.999701	8.5519e-10	0.000299375	0.000299377	0.000191256
1314 - 1314	46668.6	1.00006	17.0012	6.06786e-05	46686.6	0.999614	2.14207e-05	0.000364157	1.2997e-09	0.000385579	4.29548e-05
1315 - 1315	1.00004	46632.6	2.00004	15.001	46650.6	2.14368e-05	0.999614	4.28727e-05	0.000321561	0.00038587	0.0001668
1316 - 1316	1.00012	10.0014	2.00044	46281.4	46294.4	2.16035e-05	0.000216039	4.32113e-05	0.999719	0.000280854	0.000599598
1317 - 1317	46349.7	40.0002	47.0046	2.00006	46438.7	0.998083	0.000861353	0.00101219	4.30688e-05	0.00191661	0.00168939
1318 - 1318	13.0004	6.00058	46065.2	6.09356e-05	46084.2	0.000282102	0.000130209	0.999588	1.32227e-09	0.000412313	0.000283888
1319 - 1319	45362.8	1.00004	37.0039	2.00006	45402.8	0.999119	2.2026e-05	0.000815013	4.40515e-05	0.000881091	0.000420103
1320 - 1320	44997.8	1.00009	84.008	2.00009	45084.8	0.99807	2.21824e-05	0.00186333	4.43629e-05	0.00192988	0.000494358
1321 - 1321	21.0024	2.00033	44379.6	3.99942e-05	44402.6	0.000472999	4.50498e-05	0.999482	9.00718e-10	0.00051805	0.000500669
1322 - 1322	12.001	11.001	43711.5	3.99942e-05	43734.5	0.000274407	0.00025154	0.999474	9.14478e-10	0.000525947	0.000115784
1323 - 1323	42780.7	457	184.009	1.00009	43422.8	0.985215	0.0105244	0.00423762	2.30315e-05	0.0147851	0.0246544
1324 - 1324	36.0049	5.00022	42887.7	1.00004	42929.7	0.000838695	0.000116475	0.999022	2.32948e-05	0.000978464	0.000967543
1325 - 1325	2.00013	34.002	2.00009	42990.5	43028.5	4.64838e-05	0.00079022	4.64829e-05	0.999117	0.000883187	0.000496264
1326 - 1326	2.00018	27.0025	6.15488e-05	42653.6	42682.6	4.68616e-05	0.000632634	1.44201e-09	0.999321	0.000679497	0.000147021
1327 - 1327	42091.7	1.00009	92.0083	1.00035	42185.7	0.997772	2.37069e-05	0.00218103	2.37131e-05	0.00222845	0.000221043
1328 - 1328	4.00054	50.018	4.00006	40961.7	41019.8	9.75271e-05	0.00121936	9.75155e-05	0.998586	0.00141441	0.0072462
1329 - 1329	7.00109	63.0072	4.00006	40891.7	40965.7	0.000170901	0.00153805	9.76441e-05	0.998193	0.00180659	0.00103578
1330 - 1330	9.00024	52.0043	4.00004	41116.7	41181.7	0.000218549	0.0012628	9.71315e-05	0.998422	0.00157848	0.000697896
1331 - 1331	5.0003	32.0045	4.00004	40758.7	40799.7	0.000122557	0.00078443	9.80409e-05	0.998995	0.00100503	0.000866559
1332 - 1332	40951.7	6.00024	60.0075	3.00054	41020.7	0.998318	0.000146274	0.00146286	7.31471e-05	0.00168228	0.0013058
1333 - 1333	4.00006	17.0033	8.00013	41511.7	41540.7	9.62927e-05	0.000409317	0.000192586	0.999302	0.000698195	0.000984296
1334 - 1334	39318.4	5.00004	8.00112	3.0001	39334.4	0.999593	0.000127116	0.000203413	7.62716e-05	0.000406801	0.000326546
1335 - 1335	39573.6	7.00024	20.0045	7.00018	39607.6	0.999141	0.00017674	0.000505067	0.000176738	0.000858545	0.00147298
1336 - 1336	4.0001	1.0001	38971.7	4.00006	38980.7	0.000102617	2.56562e-05	0.999769	0.000102617	0.00023089	0.000290947
1337 - 1337	38776.9	1.00004	4.00031	1.00006	38782.9	0.999845	2.57856e-05	0.000103146	2.57862e-05	0.000154718	3.18475e-05
1338 - 1338	6.47828e-05	38967.2	1.00006	7.00084	38975.2	1.66216e-09	0.999795	2.5659e-05	0.000179623	0.000205284	0.0002066
1339 - 1339	16.0001	39569.9	0.000136138	18.0007	39603.9	0.000404004	0.999141	3.43748e-09	0.000454518	0.000858526	0.00116296
1340 - 1340	3.99942e-05	39716.5	6.47925e-05	6.38344e-05	39716.5	1.00699e-09	1	1.63137e-09	1.60725e-09	4.24561e-09	9.50072e-05
1341 - 1341	39517.2	3.99941e-05	4.00057	3.99941e-05	39521.2	0.999899	1.01197e-09	0.000101226	1.01197e-09	0.000101228	0.000200216
1342 - 1342	39569.7	9.62095e-05	2.00014	3.99939e-05	39571.7	0.999949	2.43127e-09	5.05447e-05	1.01067e-09	5.05482e-05	0.00010351
1343 - 1343	39527	6.43988e-05	5.00049	3.99941e-05	39532	0.999874	1.62903e-09	0.000126492	1.01169e-09	0.000126495	0.000141003
1344 - 1344	3.99942e-05	39551.5	3.99942e-05	17.0014	39568.6	1.01076e-09	0.99957	1.01076e-09	0.00042967	0.000429672	5.26511e-05
1345 - 1345	39572.1	17.0001	7.0009	2.00004	39598.1	0.999343	0.000429317	0.000176799	5.05084e-05	0.000656624	0.00084234
1346 - 1346	4.0001	34.0018	3.99942e-05	40386.5	40424.5	9.89523e-05	0.000841119	9.89355e-10	0.99906	0.000940073	0.000777664
1347 - 1347	0.000257063	35.0026	6.48606e-05	40812.5	40847.5	6.29324e-09	0.000856909	1.58787e-09	0.999143	0.000856917	0.000221722
1348 - 1348	41347.6	26.0003	51.0058	0.000190643	41424.6	0.998141	0.000627653	0.00123129	4.60217e-09	0.00185895	0.00107953
1349 - 1349	3.99943e-05	41578.8	2.00014	56.0076	41636.8	9.60552e-10	0.998607	4.80378e-05	0.00134515	0.00139319	0.00136038
1350 - 1350	37.0027	6.00006	41287.7	3.99943e-05	41330.7	0.000895283	0.000145172	0.99896	9.67665e-10	0.00104046	0.00059614
1351 - 1351	3.0004	33.0029	3.99942e-05	42006.6	42042.6	7.13657e-05	0.000784988	9.51279e-10	0.999144	0.000856355	0.000165959
1352 - 1352	2.00006	42900.7	3.99943e-05	27.0029	42929.7	4.65893e-05	0.999324	9.31622e-10	0.000629003	0.000675593	0.000337271
1353 - 1353	43435.7	13.0001	13.0028	5.00004	43466.7	0.999287	0.000299082	0.000299144	0.000115032	0.000713258	0.000937307
1354 - 1354	44015.2	6.39428e-05	17.0011	1.0001	44033.2	0.999591	1.45215e-09	0.000386097	2.27123e-05	0.00040881	0.000103895
1355 - 1355	43690.7	3.99943e-05	33.0062	2.00019	43725.7	0.999199	9.14662e-10	0.000754846	4.5744e-05	0.00080059	0.00183096
1356 - 1356	3.99943e-05	9.00387	1.00004	43169.8	43179.8	9.26227e-10	0.000208521	2.31599e-05	0.999768	0.000231681	0.00165878
1357 - 1357	43254.8	1.00004	82.009	7.00004	43344.8	0.997923	2.30717e-05	0.00189201	0.000161497	0.00207658	0.000947741
1358 - 1358	1.00007	18.0034	3.99943e-05	43360.7	43379.7	2.30537e-05	0.000415019	9.21958e-10	0.999562	0.000438074	0.00103177
1359 - 1359	44045.7	10.0016	68.0068	1.00019	44124.7	0.998209	0.000226668	0.00154124	2.26674e-05	0.00179058	0.00107561
1360 - 1360	23.0008	5.00293	44455.5	6.00014	44489.5	0.000516993	0.000112452	0.999236	0.000134866	0.000764311	0.00144649
1361 - 1361	2.00026	44080.3	5.00019	48.0018	44135.3	4.5321e-05	0.998754	0.000113292	0.00108761	0.00124622	0.00120711
1362 - 1362	43.0018	9.0001	43915.3	4.00059	43971.3	0.000977951	0.000204681	0.998726	9.09818e-05	0.00127361	0.00122714
1363 - 1363	28.0026	19.0014	44271.6	6.6086e-05	44318.6	0.000631847	0.000428747	0.998939	1.49116e-09	0.0010606	0.000206982
1364 - 1364	33.0025	13.0002	44722.6	3.99942e-05	44768.6	0.000737181	0.000290387	0.998972	8.93355e-10	0.00102757	0.000518945
1365 - 1365	56.0047	9.00099	44816.6	1.00007	44882.7	0.0012478	0.000200545	0.998529	2.22818e-05	0.00147063	0.000193031
1366 - 1366	34.0038	13.0002	44780.7	3.99942e-05	44827.7	0.000758545	0.000290004	0.998951	8.92178e-10	0.00104855	0.000590047
1367 - 1367	24.0018	6.00014	44554.4	1.00007	44585.4	0.000538333	0.000134576	0.999305	2.24303e-05	0.000695339	0.000227289
1368 - 1368	44855.7	6.48005e-05	64.0051	1.00006	44920.7	0.998553	1.44255e-09	0.00142484	2.22629e-05	0.00144711	0.000137831
1369 - 1369	9.0001	24.0029	1.0001	45128.6	45162.6	0.000199282	0.000531478	2.21443e-05	0.999247	0.000752904	0.000574662
1370 - 1370	45566.7	3.99943e-05	80.0035	8.00014	45654.7	0.998072	8.76017e-10	0.00175236	0.000175232	0.00192759	0.00187211
1371 - 1371	9.00019	46045.6	1.00006	73.0031	46128.6	0.000195111	0.998201	2.16799e-05	0.0015826	0.00179939	0.00172169
1372 - 1372	6.41508e-05	4.00014	1.00006	46563.7	46568.7	1.37755e-09	8.58976e-05	2.1475e-05	0.999893	0.000107374	6.79948e-05
1373 - 1373	46702.3	3.99942e-05	68.0036	3066.23	49836.6	0.93711	8.02508e-10	0.00136453	0.0615257	0.0628902	0.00529011
1374 - 1374	51058.7	9.29397e-05	173.005	1.00006	51232.7	0.996604	1.81407e-09	0.00337685	1.952e-05	0.00339637	0.00396027
1375 - 1375	20.0021	4.00009	51202.6	6.29234e-05	51226.6	0.000390464	7.80862e-05	0.999531	1.22833e-09	0.000468551	0.00043382
1376 - 1376	5.00042	47.0025	3.99942e-05	51790.6	51842.6	9.64539e-05	0.000906639	7.71455e-10	0.998997	0.00100309	0.000410317
1377 - 1377	52283.7	2.00022	75.005	1.00004	52361.7	0.99851	3.82001e-05	0.00143244	1.90987e-05	0.00148974	0.000209887
1378 - 1378	21.0021	5.00048	52327.5	6.24759e-05	52353.5	0.000401158	9.55138e-05	0.999503	1.19335e-09	0.000496673	0.000483504
1379 - 1379	0.000344477	52.004	1.00009	52562.7	52615.7	6.54704e-09	0.000988376	1.90075e-05	0.998993	0.00100739	0.0004385
1380 - 1380	13.0003	49.0036	2.00009	53220.6	53284.6	0.000243978	0.000919656	3.7536e-05	0.998799	0.00120117	0.000361724
1381 - 1381	54402.8	3.99943e-05	48.0033	1.00006	54451.8	0.9991	7.3449e-10	0.000881575	1.8366e-05	0.000899942	3.28233e-05
1382 - 1382	2.00054	54073.7	1.00009	74.0059	54150.7	3.69438e-05	0.998578	1.84686e-05	0.00136667	0.00142208	0.000665044
1383 - 1383	48.0042	2.00012	53764.7	1.00004	53815.8	0.00089201	3.71662e-05	0.999052	1.85827e-05	0.000947759	0.000459417
1384 - 1384	6.00021	31.002	1.00004	54175.6	54213.6	0.000110677	0.00057185	1.84463e-05	0.999299	0.000700973	0.000135744
1385 - 1385	54530.6	1.00006	10.0014	3.99942e-05	54541.6	0.999798	1.83357e-05	0.000183373	7.33279e-10	0.000201709	0.00044808
1386 - 1386	55078.7	8.68778e-05	52.0039	3.00006	55133.7	0.999002	1.57576e-09	0.000943233	5.44142e-05	0.000997648	0.000266788
1387 - 1387	55287.3	6.06175e-05	15.0007	2.00009	55304.3	0.999693	1.09607e-09	0.00027124	3.61652e-05	0.000307406	0.000116721
1388 - 1388	0.000121904	55004.5	2.00006	6.00134	55012.5	2.21593e-09	0.999855	3.63565e-05	0.000109091	0.000145449	0.000619829
1389 - 1389	119.004	6.00016	55014.7	3.99943e-05	55139.8	0.00215823	0.000108817	0.997733	7.25326e-10	0.00226705	0.00215743
1390 - 1390	8.738e-05	55397.8	1.00004	51.0035	55449.8	1.57584e-09	0.999062	1.80351e-05	0.000919815	0.000937852	7.85875e-05
1391 - 1391	15.0001	55557.1	6.08493e-05	14.0004	55586.1	0.000269853	0.999478	1.09468e-09	0.000251868	0.000521722	0.000771443
1392 - 1392	55783.2	0.000156368	11.0005	5.00004	55799.2	0.999713	2.80233e-09	0.000197144	8.96078e-05	0.000286755	0.000239178
1393 - 1393	55940.5	3.99942e-05	7.00069	5.99635e-05	55947.5	0.999875	7.14853e-10	0.00012513	1.07178e-09	0.000125132	0.000207382
1394 - 1394	55429.4	3.99942e-05	12.0004	1.00004	55442.4	0.999766	7.21364e-10	0.000216447	1.80375e-05	0.000234486	0.00023416
1395 - 1395	55532.8	2.00009	59.0072	1.00006	55594.8	0.998885	3.59762e-05	0.00106138	1.79884e-05	0.00111534	0.00165129
1396 - 1396	17.0004	2.00006	55474.3	3.99941e-05	55493.3	0.00030635	3.60415e-05	0.999658	7.20703e-10	0.000342392	0.000429908
1397 - 1397	55843.8	1.00004	57.0049	1.00006	55902.8	0.998945	1.78889e-05	0.00101972	1.78893e-05	0.00105549	0.000556333
1398 - 1398	33.0015	24.0006	55506.5	6.00794e-05	55563.5	0.000593942	0.000431949	0.998974	1.08127e-09	0.00102589	0.000857615
1399 - 1399	55608.8	9.00009	162.008	3.00006	55782.8	0.996881	0.000161342	0.00290427	5.37811e-05	0.0031194	0.00171205
1400 - 1400	2.0002	22.0022	3.99942e-05	55603.7	55627.7	3.59569e-05	0.000395526	7.18963e-10	0.999569	0.000431484	0.00047036
1401 - 1401	6.00016	89.0037	2.00004	55422.7	55519.7	0.000108072	0.0016031	3.60239e-05	0.998253	0.0017472	0.00143342
1402 - 1402	55122.7	3.00009	62.0033	1.00016	55188.7	0.998804	5.43605e-05	0.00112348	1.81225e-05	0.00119596	0.00050361
1403 - 1403	3.99943e-05	54463.7	8.67343e-05	65.0024	54528.7	7.33453e-10	0.998808	1.59062e-09	0.00119208	0.00119208	0.00108277
1404 - 1404	15.0001	20.0017	6.04483e-05	53908.6	53943.6	0.00027807	0.000370788	1.12058e-09	0.999351	0.00064886	0.000489842
1405 - 1405	53361.8	6.03998e-05	46.0035	1.00004	53408.8	0.99912	1.1309e-09	0.000861346	1.87243e-05	0.000880072	0.000132089
1406 - 1406	53921.8	1.00004	19.0018	3.99943e-05	53941.8	0.999629	1.85393e-05	0.000352266	7.41434e-10	0.000370806	0.000294861
1407 - 1407	4.00009	53593.7	8.69989e-05	27.0027	53624.7	7.45941e-05	0.999422	1.62237e-09	0.00050355	0.000578146	0.000511896
1408 - 1408	16.0008	2.00009	52792.3	1.00009	52811.3	0.000302981	3.78723e-05	0.99964	1.8937e-05	0.00035979	0.000127879
1409 - 1409	52762.7	4.00062	132.009	1.00012	52899.8	0.99741	7.56265e-05	0.00249545	1.89059e-05	0.00258998	0.000380083
1410 - 1410	54.0035	5.00041	52794.7	6.00486e-05	52853.7	0.00102175	9.46086e-05	0.998884	1.13613e-09	0.00111636	0.000142043
1411 - 1411	19.0008	7.00006	52721.5	3.99942e-05	52747.5	0.000360221	0.000132709	0.999507	7.5822e-10	0.000492931	0.000507234
1412 - 1412	52358.7	2.00009	23.0028	3.99943e-05	52383.7	0.999523	3.81814e-05	0.00043912	7.63486e-10	0.000477302	0.000613676
1413 - 1413	52334.8	2.00012	182.009	2.00004	52520.8	0.996458	3.80824e-05	0.00346547	3.80809e-05	0.00354164	0.00201655
1414 - 1414	16.0016	2.00006	51763.6	1.00006	51782.6	0.000309015	3.86242e-05	0.999633	1.93127e-05	0.000366952	0.000273852
1415 - 1415	6.03609e-05	37.0029	8.76191e-05	52224.7	52261.7	1.15497e-09	0.00070803	1.67654e-09	0.999292	0.000708033	0.000216048
1416 - 1416	14.0005	53683.8	3.00006	74.0082	53774.8	0.000260354	0.998308	5.57894e-05	0.00137626	0.00169241	0.00161016
1417 - 1417	74.0043	4.00009	53449.8	1.00006	53528.8	0.00138251	7.47278e-05	0.998524	1.86827e-05	0.00147592	0.000611147
1418 - 1418	2.00016	51.0043	3.00006	53546.7	53602.7	3.73145e-05	0.000951523	5.59684e-05	0.998955	0.00104481	0.000387755
1419 - 1419	53901.7	16.0003	89.0076	3.00012	54009.7	0.998	0.000296247	0.00164799	5.55477e-05	0.00199979	0.000776515
1420 - 1420	10.0003	2.00009	53283.1	3.99941e-05	53295.1	0.00018764	3.75286e-05	0.999775	7.50427e-10	0.00022517	0.000192089
1421 - 1421	52931.7	1.00006	40.0025	8.82199e-05	52972.7	0.999226	1.88788e-05	0.000755153	1.66539e-09	0.000774033	0.000167522
1422 - 1422	52741.8	4.00009	42.0056	8.00006	52795.8	0.998977	7.57653e-05	0.000795624	0.000151528	0.00102292	0.00137209
1423 - 1423	3.99942e-05	52360.5	1.00004	11.0008	52372.5	7.63649e-10	0.999771	1.90947e-05	0.000210049	0.000229145	5.81256e-05
1424 - 1424	21.002	4.00052	51880.6	1.00004	51906.6	0.000404612	7.70715e-05	0.999499	1.92661e-05	0.000500949	0.000449246
1425 - 1425	31.0024	10.0002	51984.6	2.00012	52027.6	0.000595885	0.00019221	0.999173	3.84435e-05	0.000826538	0.000273497
1426 - 1426	28.0014	12.0006	51793.5	1.00004	51834.5	0.000540208	0.000231518	0.999209	1.92929e-05	0.000791018	0.000420473
1427 - 1427	51520.8	3.99943e-05	89.0059	3.00006	51612.8	0.998217	7.74891e-10	0.00172449	5.81263e-05	0.00178262	0.000425584
1428 - 1428	3.99942e-05	51481.6	3.99942e-05	6.00116	51487.6	7.76774e-10	0.999883	7.76774e-10	0.000116555	0.000116557	0.000449891
1429 - 1429	51113.7	3.99943e-05	20.0019	6.17244e-05	51133.7	0.999609	7.82151e-10	0.000391168	1.20712e-09	0.00039117	0.000285977
1430 - 1430	11.0005	2.00013	50445	6.2049e-05	50458	0.000218013	3.96394e-05	0.999742	1.22972e-09	0.000257653	0.000113199
1431 - 1431	49931.8	3.99943e-05	41.0031	3.99943e-05	49972.8	0.999179	8.00321e-10	0.000820509	8.00321e-10	0.000820511	5.68523e-05
1432 - 1432	5.00049	50124.6	3.00006	46.0035	50178.6	9.96538e-05	0.998924	5.97876e-05	0.000916795	0.00107624	0.000161584
1433 - 1433	6.30636e-05	49899.7	3.99943e-05	25.0024	49924.7	1.26317e-09	0.999499	8.01092e-10	0.000500801	0.000500803	0.000324469
1434 - 1434	35.0046	6.00068	49081.7	9.23233e-05	49122.7	0.000712595	0.000122157	0.999165	1.87944e-09	0.000834754	0.00125272
1435 - 1435	2.00006	26.0026	3.99943e-05	48855.7	48883.7	4.09147e-05	0.000531929	8.18151e-10	0.999427	0.000572844	0.000382675
1436 - 1436	49331.6	3.99942e-05	54.0017	2.00009	49387.6	0.998866	8.09803e-10	0.00109343	4.04979e-05	0.00113393	0.00125191
1437 - 1437	3.99943e-05	49258.8	6.35354e-05	85.0038	49343.8	8.10523e-10	0.998277	1.28761e-09	0.00172269	0.00172269	0.00140591
1438 - 1438	6.00006	12.002	3.99942e-05	49293.6	49311.6	0.000121676	0.00024339	8.11051e-10	0.999635	0.000365068	0.000619408
1439 - 1439	3.00006	9.00099	1.00006	49143.3	49156.3	6.10311e-05	0.00018311	2.03446e-05	0.999736	0.000264485	0.000236003
1440 - 1440	48841.6	0.00155015	34.0035	4.00014	48879.6	0.999222	3.17136e-08	0.000695657	8.18365e-05	0.000777526	0.00137955
1441 - 1441	36.0027	7.00014	48616.5	9.59132e-05	48659.6	0.00073989	0.00014386	0.999116	1.97111e-09	0.000883752	0.000209635
1442 - 1442	9.71227e-05	48358.7	3.99942e-05	50.0029	48408.7	2.00631e-09	0.998967	8.2618e-10	0.00103293	0.00103294	0.000490944
1443 - 1443	77.0488	3.00004	47604.7	2.0004	47686.7	0.00161573	6.29114e-05	0.998279	4.19488e-05	0.00172059	0.0231198
1444 - 1444	0.000399427	44.0018	3.99942e-05	48161.4	48205.4	8.28594e-09	0.000912799	8.29661e-10	0.999087	0.000912808	0.000747001
1445 - 1445	48958.7	1.00004	53.0044	0.000192671	49012.7	0.998898	2.04037e-05	0.00108144	3.93103e-09	0.00110185	0.000306494
1446 - 1446	4.00014	49005.6	4.00006	37.0029	49050.6	8.15513e-05	0.999083	8.15498e-05	0.000754383	0.000917484	0.000212594
1447 - 1447	42.0018	4.0001	48677.5	3.99942e-05	48723.5	0.000862043	8.20979e-05	0.999056	8.2084e-10	0.000944142	0.000817851
1448 - 1448	3.00049	24.0024	3.99942e-05	48948.5	48975.5	6.12652e-05	0.00049009	8.16616e-10	0.999449	0.000551356	0.000578218
1449 - 1449	49036.7	8.00211	93.0085	4.00007	49141.7	0.997863	0.000162837	0.00189266	8.13985e-05	0.00213689	0.00157376
1450 - 1450	30.0019	2.0001	49229.5	3.99942e-05	49261.5	0.000609033	4.06016e-05	0.99935	8.11875e-10	0.000649635	0.000171113
1451 - 1451	33.0039	9.0002	48595.6	0.000139424	48637.6	0.000678568	0.000185046	0.999136	2.86658e-09	0.000863617	0.00090496
1452 - 1452	55.0041	5.0001	48235.7	9.69034e-05	48295.7	0.0011389	0.000103531	0.998758	2.00646e-09	0.00124244	0.00016469
1453 - 1453	12.0003	44.0037	6.00006	48260.6	48322.6	0.000248338	0.000910624	0.000124167	0.998717	0.00128313	0.000521264
1454 - 1454	8.0002	53.0018	6.57392e-05	48735.4	48796.4	0.000163951	0.00108618	1.34722e-09	0.99875	0.00125013	0.00132958
1455 - 1455	11.0003	49098.7	26.0001	189.006	49324.7	0.000223017	0.995418	0.000527121	0.00383188	0.00458202	0.00549042
1456 - 1456	49598.6	6.38771e-05	507.002	3.00006	50108.6	0.989822	1.27477e-09	0.0101181	5.98713e-05	0.0101779	0.0192181
1457 - 1457	1226	49313.7	3.99943e-05	811.023	51350.8	0.023875	0.960331	7.78845e-10	0.0157938	0.0396688	0.0661266
1458 - 1458	9.80645e-05	51613.7	3.00004	51.0031	51667.7	1.89799e-09	0.998955	5.80642e-05	0.000987138	0.0010452	0.000370279
1459 - 1459	105.01	9.00058	51381.7	3.00006	51498.7	0.00203909	0.000174773	0.997728	5.82551e-05	0.00227212	0.0015361
1460 - 1460	5.00077	57.0042	3.99942e-05	50922.7	50984.7	9.80839e-05	0.00111807	7.84437e-10	0.998784	0.00121615	0.000308845
1461 - 1461	51156.7	5.0004	129.008	5.0001	51295.7	0.99729	9.74818e-05	0.00251499	9.7476e-05	0.00270994	0.000887949
1462 - 1462	2.00006	21.0018	2.0001	51739.5	51764.5	3.86378e-05	0.000405719	3.86384e-05	0.999517	0.000482995	0.000227051
1463 - 1463	6.00031	19.0012	1.0001	51594.1	51620.1	0.00011624	0.000368096	1.93741e-05	0.999496	0.00050371	3.28178e-05
1464 - 1464	51521.7	11.0008	102.007	3.00047	51637.7	0.997753	0.000213039	0.00197544	5.81063e-05	0.00224658	0.000198144
1465 - 1465	52.0021	6.00039	50785.5	2.00004	50845.5	0.00102275	0.000118012	0.99882	3.93356e-05	0.0011801	0.000908563
1466 - 1466	48.0061	11.0005	49348.7	1.00006	49408.7	0.000971613	0.000222643	0.998786	2.02407e-05	0.0012145	0.00138753
1467 - 1467	180.005	1817.05	232.009	49390.7	51619.7	0.00348713	0.0352007	0.00449458	0.956818	0.0431824	0.0510557
1468 - 1468	16.0002	13.0005	50	51901.9	51980.9	0.000307809	0.000250101	0.000961893	0.99848	0.0015198	0.00255901
1469 - 1469	51897.7	1.00019	42.004	3.99943e-05	51940.7	0.999172	1.92563e-05	0.000808692	7.69999e-10	0.000827949	0.000648743
1470 - 1470	18.0015	7.00031	51634.3	2.00019	51661.3	0.000348453	0.000135504	0.999477	3.87173e-05	0.000522675	0.000286678
1471 - 1471	50862.6	3.0001	44.0039	16.0014	50925.6	0.998763	5.89113e-05	0.000864081	0.000314212	0.0012372	0.000553475
1472 - 1472	7.00014	50572.3	1.00006	25.0013	50605.3	0.000138328	0.999348	1.9762e-05	0.000494046	0.000652136	0.000373724
1473 - 1473	31.0011	5.00004	50313.4	3.00006	50352.4	0.000615683	9.93009e-05	0.999225	5.95813e-05	0.000774565	0.000828051
1474 - 1474	49939.7	1.00031	142.007	5.00006	50087.7	0.997045	1.99712e-05	0.00283517	9.98261e-05	0.00295497	0.00188243
1475 - 1475	15.0009	2.00047	49539.1	9.76699e-05	49556.1	0.000302706	4.03679e-05	0.999657	1.9709e-09	0.000343076	0.000289322
1476 - 1476	49345.8	0.000136975	139.013	2.0001	49486.8	0.99715	2.76792e-09	0.0028091	4.04168e-05	0.00284952	0.00154484
1477 - 1477	13.0006	2.00031	49030.9	3.9994e-05	49045.9	0.000265069	4.07845e-05	0.999694	8.1544e-10	0.000305854	0.000159376
1478 - 1478	49028.8	3.99943e-05	101.006	2.00004	49131.8	0.997903	8.1402e-10	0.00205581	4.07076e-05	0.00209652	0.0012393
1479 - 1479	48626.7	2.0001	78.0057	3.00019	48709.7	0.998296	4.10616e-05	0.00160144	6.15932e-05	0.0017041	0.000165818
1480 - 1480	1.0001	16.0014	3.99942e-05	48449.4	48466.4	2.06348e-05	0.000330153	8.25193e-10	0.999649	0.000350789	0.000163403
1481 - 1481	12.0001	19.0018	6.47126e-05	48141.5	48172.5	0.000249107	0.000394453	1.34335e-09	0.999356	0.000643561	0.000442549
1482 - 1482	47648.7	3.00009	58.0032	4.00006	47713.7	0.998638	6.28771e-05	0.00121565	8.38348e-05	0.00136236	0.0008688
1483 - 1483	47503.6	5.00009	28.0031	9.66106e-05	47536.6	0.999306	0.000105184	0.000589084	2.03234e-09	0.00069427	0.000559795
1484 - 1484	23.0016	8.00038	47269.4	3.99942e-05	47300.4	0.000486288	0.00016914	0.999345	8.45535e-10	0.000655429	0.000130214
1485 - 1485	47.0021	8.00038	46716.5	6.42248e-05	46771.5	0.00100493	0.000171053	0.998824	1.37316e-09	0.00117598	0.000942796
1486 - 1486	21.0011	3.00014	45750.3	3.99941e-05	45774.3	0.000458797	6.55419e-05	0.999476	8.73725e-10	0.00052434	0.000280485
1487 - 1487	26.0015	10.0005	45233.4	3.99942e-05	45269.4	0.000574373	0.00022091	0.999205	8.8347e-10	0.000795284	0.00041846
1488 - 1488	44598.7	4.00014	47.0045	9.64799e-05	44649.7	0.998858	8.95894e-05	0.00105274	2.16082e-09	0.00114233	0.000401025
1489 - 1489	44026.8	162.014	125.011	5.00006	44318.8	0.993411	0.00365565	0.00282073	0.00011282	0.00658919	0.000271627
1490 - 1490	24.0011	9.49463e-05	45107.4	3.99942e-05	45131.4	0.000531805	2.10378e-09	0.999468	8.86172e-10	0.000531808	0.00040776
1491 - 1491	3.00004	44275.8	290	257.007	44825.8	6.69266e-05	0.98773	0.00646949	0.00573347	0.0122699	0.020598
1492 - 1492	23.0006	10.0016	44376.3	0.000137423	44409.3	0.000517923	0.000225214	0.999257	3.09447e-09	0.00074314	0.000664458
1493 - 1493	44306.8	1.00004	160.011	5.00006	44472.8	0.996267	2.24866e-05	0.00359794	0.00011243	0.00373286	0.00181426
1494 - 1494	1.00006	38.0036	3.99943e-05	44034.7	44073.8	2.26907e-05	0.000862273	9.0744e-10	0.999115	0.000884965	0.000220274
1495 - 1495	43201.7	1.00004	37.0032	1.00006	43240.7	0.999098	2.31273e-05	0.000855749	2.31278e-05	0.000902004	3.69313e-05
1496 - 1496	6.32054e-05	42889.6	6.32456e-05	29.0018	42918.6	1.47268e-09	0.999324	1.47362e-09	0.000675739	0.000675742	0.000361308
1497 - 1497	42148.7	5.00013	68.004	1.00006	42222.7	0.998247	0.000118423	0.0016106	2.36855e-05	0.00175271	0.00121191
1498 - 1498	21.0025	5.00071	41443.5	1.00006	41470.5	0.000506443	0.000120585	0.999349	2.4115e-05	0.000651142	0.000530027
1499 - 1499	6.00018	6.00169	3.99942e-05	40447.5	40459.5	0.000148301	0.000148338	9.885e-10	0.999703	0.00029664	0.000697473
1500 - 1500	40392.7	15.0008	88.008	2.00018	40497.7	0.997407	0.000370411	0.00217316	4.939e-05	0.00259296	0.000317635
1501 - 1501	29.0011	2.00052	40269.3	3.99941e-05	40300.3	0.000719624	4.96402e-05	0.999231	9.92403e-10	0.000769266	0.000785326
1502 - 1502	7.0007	1.00023	39582.1	3.99941e-05	39590.1	0.00017683	2.52647e-05	0.999798	1.0102e-09	0.000202095	0.000228134
1503 - 1503	38995.8	3.99943e-05	52.0051	3.99943e-05	39047.8	0.998668	1.02424e-09	0.00133183	1.02424e-09	0.00133183	7.14693e-05
1504 - 1504	37725.6	3.00054	64.0037	1.00006	37793.6	0.998201	7.93928e-05	0.00169351	2.64612e-05	0.00179936	0.00136062
1505 - 1505	6.34189e-05	11.0009	0.000136433	36463.1	36474.1	1.73873e-09	0.000301609	3.74053e-09	0.999698	0.000301614	0.000127303
1506 - 1506	10	35349.6	3.99942e-05	27.0018	35386.6	0.000282594	0.998954	1.13021e-09	0.00076305	0.00104564	0.00109506
1507 - 1507	34509.1	1.00004	1.00032	1.00004	34512.1	0.999913	2.89765e-05	2.89845e-05	2.89765e-05	8.69375e-05	0.000146123
1508 - 1508	3.99942e-05	11.0014	3.99942e-05	33819.6	33830.6	1.18219e-09	0.00032519	1.18219e-09	0.999675	0.000325193	0.000166617
1509 - 1509	8.00006	32876.7	8.00019	40.005	32932.7	0.000242922	0.998299	0.000242926	0.00121475	0.0017006	0.000832082
1510 - 1510	32428.6	0.000141576	21.003	1.00004	32450.6	0.999322	4.3628e-09	0.00064723	3.08173e-05	0.000678052	0.000452863
1511 - 1511	16.0018	1.0002	31264.3	9.9306e-05	31281.3	0.000511544	3.19742e-05	0.999456	3.17461e-09	0.000543521	0.000149041
1512 - 1512	3.00007	29995.7	1.0002	56.0074	30055.7	9.98168e-05	0.998003	3.32781e-05	0.00186345	0.00199655	0.000267011
1513 - 1513	28946.4	3.99942e-05	15.0016	1.0001	28962.4	0.999447	1.3809e-09	0.000517968	3.4531e-05	0.0005525	0.000107989
1514 - 1514	5.00015	14.0012	3.00007	28003.2	28025.2	0.000178416	0.000499593	0.000107049	0.999215	0.000785059	0.000687916
1515 - 1515	8.00021	30.0036	3.99942e-05	27286.6	27324.6	0.000292784	0.00109804	1.46367e-09	0.998609	0.00139083	0.000686755
1516 - 1516	8.00054	15.0022	3.99942e-05	26473.4	26496.4	0.000301948	0.000566197	1.50942e-09	0.999132	0.000868146	0.000288177
1517 - 1517	0.000150457	25518.7	6.56807e-05	64.0058	25582.7	5.8812e-09	0.997498	2.56739e-09	0.00250192	0.00250193	0.00185586
1518 - 1518	4.00004	24326.6	1.00037	31.0042	24362.6	0.000164188	0.998522	4.10617e-05	0.00127261	0.00147786	0.000549713
1519 - 1519	0.000155814	5.00082	6.75857e-05	23367.8	23372.8	6.66647e-09	0.000213959	2.89164e-09	0.999786	0.000213968	0.000313883
1520 - 1520	23108.4	0.000299356	19.0029	0.000107006	23127.4	0.999178	1.29438e-08	0.00082166	4.62679e-09	0.000821678	0.000280697
1521 - 1521	19.0011	2.00022	22984.9	6.72221e-05	23005.9	0.000825921	8.69438e-05	0.999087	2.92194e-09	0.000912868	0.000933203
1522 - 1522	4.00138	0.000108005	22422.2	3.99941e-05	22426.2	0.000178424	4.81601e-09	0.999822	1.78336e-09	0.000178431	0.000596197
1523 - 1523	22077.7	3.99943e-05	41.0037	3.99943e-05	22118.7	0.998146	1.80816e-09	0.0018538	1.80816e-09	0.00185381	0.00170424
1524 - 1524	21580.7	6.85165e-05	31.0068	6.89156e-05	21611.7	0.998565	3.17034e-09	0.00143472	3.18881e-09	0.00143473	0.000840965
1525 - 1525	3.9994e-05	5.00062	3.9994e-05	21344	21349	1.87335e-09	0.000234232	1.87335e-09	0.999766	0.000234236	5.36319e-05
1526 - 1526	20735.4	3.99939e-05	3.00024	6.8208e-05	20738.4	0.999855	1.92849e-09	0.00014467	3.28896e-09	0.000144676	9.57911e-05
1527 - 1527	19261	113.016	92.0218	748.491	20214.5	0.952829	0.00559083	0.00455227	0.0370274	0.0471705	0.210271
1528 - 1528	15681.7	2.00012	3123.04	3.00004	18809.7	0.833701	0.000106334	0.166033	0.000159494	0.166299	0.312509
1529 - 1529	3.9994e-05	15594.7	3.00004	4.00061	15601.7	2.56343e-09	0.999551	0.000192289	0.000256421	0.000448713	0.000420246
1530 - 1530	15334.6	1.00018	37.0052	70.0032	15442.6	0.993006	6.47677e-05	0.00239631	0.00453314	0.00699422	0.00915352
1531 - 1531	14.0015	161.021	15098.7	1.00012	15274.7	0.000916645	0.0105417	0.988476	6.54753e-05	0.0115238	0.0110122
1532 - 1532	1061.8	24.0039	13424.6	406.079	14916.5	0.0711833	0.00160922	0.899984	0.0272235	0.100016	0.321505
1533 - 1533	13462.3	198.058	44.2552	2.00274	13706.6	0.982175	0.0144498	0.00322876	0.000146115	0.0178247	0.141305
1534 - 1534	13.009	13324.3	1.00007	5.2499	13343.5	0.000974926	0.998557	7.49481e-05	0.000393441	0.00144332	0.143242
1535 - 1535	7.2511	15.0064	13029.3	12.0049	13063.5	0.000555064	0.00114873	0.997377	0.000918959	0.00262275	0.142787
1536 - 1536	6.24862	2.00055	12743.3	12.0057	12763.5	0.000489568	0.00015674	0.998413	0.000940628	0.00158694	0.140881
1537 - 1537	12453.4	1.00012	15.0006	3.00112	12472.4	0.998476	8.0187e-05	0.0012027	0.000240621	0.00152351	0.00200214
1538 - 1538	7.38498e-05	12236.3	7.58989e-05	9.00303	12245.3	6.03089e-09	0.999265	6.19823e-09	0.000735225	0.000735237	0.000472704
1539 - 1539	3.00073	2.00004	11839.6	1.00004	11845.6	0.000253321	0.000168843	0.999493	8.4423e-05	0.000506587	0.000444567
1540 - 1540	11507.2	2.0003	17.0032	3.99941e-05	11526.2	0.998351	0.000173543	0.00147517	3.46984e-09	0.00164872	0.00114974
1541 - 1541	3.9994e-05	2.00139	0.000128469	11187.7	11189.7	3.57417e-09	0.00017886	1.1481e-08	0.999821	0.000178875	0.00079106
1542 - 1542	10937.5	7.00259	17.0062	7.00285	10968.5	0.997173	0.000638427	0.00155046	0.000638451	0.00282734	0.000992288
1543 - 1543	18.0084	3.00093	6.00058	10603.4	10630.4	0.00169404	0.000282296	0.000564472	0.997459	0.00254081	0.00150312
1544 - 1544	10135.5	2.0002	12.0085	8.00237	10157.5	0.997833	0.000196918	0.00118222	0.000787827	0.00216697	0.00243213
1545 - 1545	2.00004	9590.43	3.99942e-05	12.0032	9604.43	0.000208241	0.998542	4.16414e-09	0.00124976	0.001458	0.00103574
1546 - 1546	9138.78	2.00042	8.00192	3.9994e-05	9148.78	0.998907	0.000218655	0.000874643	4.37151e-09	0.0010933	0.000504557
1547 - 1547	7507.63	1308.02	3.00104	12.0056	8830.65	0.850178	0.148123	0.000339843	0.00135954	0.149822	0.284562
1548 - 1548	0.000214737	7314.05	1.00004	11.0028	7326.05	2.93114e-08	0.998362	0.000136505	0.00150187	0.0016384	0.00143645
1549 - 1549	1.0002	10.0022	1.00008	7040.75	7052.75	0.000141817	0.0014182	0.000141799	0.998298	0.00170182	0.00158247
1550 - 1550	0.000361163	9.00486	3.99941e-05	6726.27	6735.27	5.36226e-08	0.00133697	5.93801e-09	0.998663	0.00133703	0.000543001
1551 - 1551	6578.57	5.00067	144.018	1.00023	6728.59	0.977704	0.000743198	0.0214039	0.000148653	0.0222958	0.0338689
1552 - 1552	1.00023	123.065	35.0117	6361.61	6520.68	0.000153394	0.018873	0.00536933	0.975604	0.0243957	0.00723267
1553 - 1553	3.00023	3.00453	0.000146081	6154.11	6160.11	0.000487041	0.000487739	2.3714e-08	0.999025	0.000974804	0.00202732
1554 - 1554	3.99942e-05	5721.64	2.00015	25.014	5748.66	6.95714e-09	0.995301	0.000347934	0.00435127	0.00469921	0.00168498
1555 - 1555	5491.51	2.00098	137.072	159.08	5789.66	0.948503	0.000345612	0.0236752	0.0274766	0.0514975	0.019489
1556 - 1556	8.00052	5684.58	3.00121	38.0351	5733.61	0.00139537	0.991447	0.000523441	0.00663371	0.00855252	0.0061642
1557 - 1557	5.0066	123.07	18.0012	5703.57	5849.65	0.00085588	0.0210388	0.00307732	0.975028	0.024972	0.00927597
1558 - 1558	3.99936e-05	3.00072	0.000356565	6257.88	6260.88	6.38786e-09	0.000479281	5.69513e-08	0.999521	0.000479344	0.000421722
1559 - 1559	2.0005	2.00008	3.99936e-05	6383.79	6387.8	0.000313175	0.00031311	6.26094e-09	0.999374	0.000626292	0.000604266
1560 - 1560	6352.67	0.000231907	6.00211	3.99939e-05	6358.67	0.999056	3.64711e-08	0.000943925	6.28967e-09	0.000943968	0.000307389
1561 - 1561	4.00014	0.000140675	6315.96	0.000145536	6319.96	0.000632937	2.22588e-08	0.999367	2.30279e-08	0.000632982	0.0009816
1562 - 1562	1.00008	6235.48	3.00015	4.00181	6243.48	0.00016018	0.998718	0.000480525	0.000640958	0.00128166	0.00109776
1563 - 1563	6313.12	7.87347e-05	2.00304	1.00004	6316.12	0.999525	1.24657e-08	0.000317131	0.000158331	0.000475475	0.0013616
1564 - 1564	1.00052	2.00023	6403.75	3.99936e-05	6406.75	0.000156167	0.000312206	0.999532	6.24241e-09	0.000468379	0.000365443
1565 - 1565	1.00004	3.00008	6397.63	3.99939e-05	6401.63	0.000156216	0.000468643	0.999375	6.24746e-09	0.000624865	0.00116017
1566 - 1566	6401.46	3.99942e-05	7.00808	3.00066	6411.47	0.998439	6.23791e-09	0.00109305	0.000468015	0.00156107	0.00248912
1567 - 1567	2.00034	3.99937e-05	6389.94	3.99937e-05	6391.94	0.000312948	6.25689e-09	0.999687	6.25689e-09	0.00031296	0.000270518
1568 - 1568	6421.08	3.99937e-05	1.00049	3.99937e-05	6422.08	0.999844	6.22753e-09	0.000155789	6.22753e-09	0.000155801	0.000235617
1569 - 1569	6463.08	3.99937e-05	5.00047	3.99937e-05	6468.08	0.999227	6.18324e-09	0.000773099	6.18324e-09	0.000773111	0.00109785
1570 - 1570	6453.24	3.99941e-05	3.00386	0.000135931	6456.24	0.999535	6.19464e-09	0.000465264	2.10542e-08	0.000465291	0.00155581
1571 - 1571	3.99936e-05	6460.8	1.00014	1.00049	6462.8	6.18828e-09	0.99969	0.000154753	0.000154807	0.000309567	0.000279403
1572 - 1572	1301.45	4.00357	3.99942e-05	6568.01	7873.47	0.165296	0.000508489	5.07961e-09	0.834195	0.165805	0.0686685
1573 - 1573	3.99937e-05	8061.05	0.000434867	0.000435368	8061.05	4.96135e-09	1	5.39467e-08	5.40088e-08	1.12917e-07	0.000886165
1574 - 1574	8108.15	3.99937e-05	7.74026e-05	7.31856e-05	8108.15	1	4.93254e-09	9.54628e-09	9.02618e-09	2.3505e-08	0.00017756
1575 - 1575	3.99936e-05	8160.85	7.57371e-05	1.00021	8161.85	4.90006e-09	0.999877	9.2794e-09	0.000122547	0.000122561	0.000124781
1576 - 1576	6899.86	3.9994e-05	3.9994e-05	7.6548e-05	6899.86	1	5.79635e-09	5.79635e-09	1.10941e-08	2.26868e-08	0.000109427
1577 - 1577	8517.44	3.99939e-05	1.00056	3.99939e-05	8518.44	0.999883	4.69498e-09	0.000117458	4.69498e-09	0.000117467	0.00028858
1578 - 1578	8412.38	3.99938e-05	1.00013	3.99938e-05	8413.38	0.999881	4.7536e-09	0.000118873	4.7536e-09	0.000118883	0.000131535
1579 - 1579	8593.17	7.62475e-05	4.00222	3.99941e-05	8597.17	0.999534	8.8689e-09	0.000465528	4.65201e-09	0.000465541	0.000542113
1580 - 1580	7.00073	3.00007	8626.29	7.34198e-05	8636.29	0.000810618	0.00034738	0.998842	8.50132e-09	0.00115801	0.00161584
1581 - 1581	8602.12	3.99941e-05	7.00226	0.000122645	8609.12	0.999187	4.64555e-09	0.000813354	1.4246e-08	0.000813373	0.000178157
1582 - 1582	3.99941e-05	8706.03	7.39199e-05	5.00173	8711.04	4.5912e-09	0.999426	8.48578e-09	0.000574183	0.000574196	7.50365e-05
1583 - 1583	6.0002	0.000298825	8638.87	3.99936e-05	8644.87	0.000694076	3.45667e-08	0.999306	4.62628e-09	0.000694116	0.00117285
1584 - 1584	1.00133	1.00013	8559.62	7.42371e-05	8561.62	0.000116956	0.000116816	0.999766	8.67092e-09	0.00023378	0.00084176
1585 - 1585	8508.53	3.99942e-05	11.0035	3.99942e-05	8519.54	0.998708	4.69441e-09	0.00129157	4.69441e-09	0.00129157	0.000581701
1586 - 1586	7.42338e-05	8528.06	3.99941e-05	6.00182	8534.06	8.69853e-09	0.999297	4.6864e-09	0.000703278	0.000703292	0.000216682
1587 - 1587	8434.72	0.000126807	9.00135	3.9994e-05	8443.72	0.998934	1.5018e-08	0.00106604	4.73653e-09	0.00106606	0.00113988
1588 - 1588	8402.52	7.55275e-05	7.00091	3.99939e-05	8409.53	0.999167	8.98119e-09	0.000832498	4.75578e-09	0.000832511	0.000944462
1589 - 1589	1.00007	8377.39	0.000128127	5.00429	8383.39	0.000119292	0.999284	1.52835e-08	0.000596928	0.000716236	0.00140764
1590 - 1590	4.00029	12.0065	3.99942e-05	8392.54	8408.55	0.000475741	0.00142789	4.75638e-09	0.998096	0.00190363	0.000812381
1591 - 1591	6.0007	9.00274	3.99941e-05	8553.11	8568.11	0.000700353	0.00105073	4.66778e-09	0.998249	0.00175108	0.00128773
1592 - 1592	1.00007	8573.68	1.00007	1.00013	8576.68	0.000116604	0.99965	0.000116604	0.00011661	0.000349818	0.000372463
1593 - 1593	3.00008	1.00007	8461.78	7.54008e-05	8465.78	0.000354377	0.000118131	0.999527	8.90653e-09	0.000472517	0.000777064
1594 - 1594	3.00155	3.00012	8367.81	3.9994e-05	8373.82	0.000358444	0.000358274	0.999283	4.77608e-09	0.000716724	0.000628314
1595 - 1595	1.00094	2.0003	8193.36	3.99938e-05	8196.36	0.00012212	0.000244047	0.999634	4.87946e-09	0.000366172	0.000585189
1596 - 1596	8195.25	0.00030736	12.0049	0.000582395	8207.25	0.998537	3.74498e-08	0.00146272	7.0961e-08	0.00146283	0.000654813
1597 - 1597	7.54847e-05	8175.28	3.99941e-05	4.00283	8179.28	9.22876e-09	0.999511	4.88969e-09	0.000489386	0.0004894	0.000812416
1598 - 1598	3.99938e-05	7869.26	3.99938e-05	0.00044239	7869.26	5.08228e-09	1	5.08228e-09	5.62175e-08	6.6382e-08	0.000462175
1599 - 1599	7881.13	3.99937e-05	2.00021	3.99937e-05	7883.13	0.999746	5.07333e-09	0.000253732	5.07333e-09	0.000253743	0.000314013
1600 - 1600	7901.68	0.000206033	3.00209	0.000432684	7904.69	0.99962	2.60646e-08	0.000379786	5.47376e-08	0.000379867	0.0012744
1601 - 1601	7869.83	3.9994e-05	5.00141	7.41389e-05	7874.83	0.999365	5.07871e-09	0.000635113	9.41466e-09	0.000635128	0.000273816
1602 - 1602	3.99938e-05	8005.35	7.23457e-05	6.00071	8011.36	4.99214e-09	0.999251	9.0304e-09	0.000749026	0.00074904	0.000893347
1603 - 1603	8010.54	3.99939e-05	6.00094	7.5155e-05	8016.54	0.999251	4.98892e-09	0.00074857	9.37499e-09	0.000748584	0.000756356
1604 - 1604	8118.42	3.00004	7.00094	1.00013	8129.42	0.998647	0.000369035	0.000861185	0.000123026	0.00135325	0.00179299
1605 - 1605	8394.62	3.00013	97.0653	7.59355e-05	8494.69	0.98822	0.000353177	0.0114266	8.93918e-09	0.0117798	0.012588
1606 - 1606	10219.4	3.99942e-05	4.00243	3.99942e-05	10223.4	0.999608	3.912e-09	0.000391495	3.912e-09	0.000391503	0.00067461
1607 - 1607	3.99948e-05	10680.3	3.99948e-05	3.99948e-05	10680.3	3.74474e-09	1	3.74474e-09	3.74474e-09	1.12342e-08	3.82754e-05
1608 - 1608	11428.6	3.99939e-05	1.00077	7.39986e-05	11429.6	0.999912	3.49914e-09	8.75593e-05	6.47427e-09	8.75693e-05	0.000494159
1609 - 1609	1.00058	0.000359675	12337.3	7.1196e-05	12338.3	8.10958e-05	2.91511e-08	0.999919	5.77032e-09	8.11307e-05	0.000716638
1610 - 1610	4.00007	13088.4	3.99938e-05	2.00035	13094.4	0.000305481	0.999542	3.05428e-09	0.000152764	0.000458248	0.000559251
1611 - 1611	13877	4.00004	10.001	7.11541e-05	13891	0.998992	0.00028796	0.000719966	5.12233e-09	0.00100793	0.00130343
1612 - 1612	15032.8	7.02658e-05	1.00068	1.00004	15034.8	0.999867	4.67355e-09	6.65575e-05	6.65152e-05	0.000133077	0.00040783
1613 - 1613	4.00024	6.81227e-05	15965.2	6.99571e-05	15969.2	0.000250497	4.26588e-09	0.999749	4.38075e-09	0.000250506	0.00028421
1614 - 1614	16859.5	3.99942e-05	2.00198	3.99942e-05	16861.5	0.999881	2.37192e-09	0.000118731	2.37192e-09	0.000118735	0.000937199
1615 - 1615	18159.7	3.9994e-05	2.00031	3.9994e-05	18161.7	0.99989	2.2021e-09	0.000110139	2.2021e-09	0.000110143	6.31431e-05
1616 - 1616	3.9994e-05	19062.8	3.9994e-05	4.0004	19066.8	2.09757e-09	0.99979	2.09757e-09	0.000209809	0.000209813	0.000138663
1617 - 1617	5.00177	0.000106915	20321.4	2.00004	20328.4	0.000246049	5.2594e-09	0.999656	9.83866e-05	0.000344441	0.000623181
1618 - 1618	3.99942e-05	21299.4	3.99942e-05	7.00124	21306.4	1.8771e-09	0.999671	1.8771e-09	0.000328598	0.000328602	0.00011917
1619 - 1619	22379.3	3.99941e-05	4.00118	6.73499e-05	22383.3	0.999821	1.78679e-09	0.000178757	3.00894e-09	0.000178762	0.000425962
1620 - 1620	3.99941e-05	22615.3	0.000104451	13.0015	22628.3	1.76744e-09	0.999425	4.61592e-09	0.000574566	0.000574572	0.000274254
1621 - 1621	23381.5	6.66978e-05	18.0018	3.00004	23402.5	0.999103	2.85003e-09	0.000769225	0.000128193	0.000897421	0.000747627
1622 - 1622	14.0012	2.00056	23426.1	3.99941e-05	23442.1	0.000597265	8.53403e-05	0.999317	1.70608e-09	0.000682607	0.000455248
1623 - 1623	2.00055	18.0032	0.000150193	23997.4	24017.5	8.32957e-05	0.00074959	6.2535e-09	0.999167	0.000832892	0.000618076
1624 - 1624	3.0001	14.001	3.99941e-05	24776.1	24793.1	0.000121005	0.000564712	1.61311e-09	0.999314	0.000685719	0.000682463
1625 - 1625	2.00035	7.00097	3.99941e-05	25649.1	25658.1	7.7962e-05	0.000272856	1.55873e-09	0.999649	0.00035082	0.000186666
1626 - 1626	1.0001	26316.7	1.00007	29.0052	26347.7	3.79578e-05	0.998823	3.79565e-05	0.00110086	0.00117678	0.000597863
1627 - 1627	26775.5	3.00007	24.0018	6.4977e-05	26802.5	0.998993	0.000111932	0.000895506	2.42429e-09	0.00100744	0.000951527
1628 - 1628	9.98657e-05	15.0013	3.99942e-05	27370.3	27385.3	3.64668e-09	0.000547784	1.46042e-09	0.999452	0.000547789	0.000340473
1629 - 1629	1.00007	17.0018	2.00007	27865.5	27885.5	3.58633e-05	0.0006097	7.17242e-05	0.999283	0.000717288	0.000330294
1630 - 1630	28391.7	6.00221	42.0058	2.00006	28441.7	0.998242	0.000211035	0.00147691	7.03215e-05	0.00175827	0.000937025
1631 - 1631	4.00163	3.00032	28727.4	1.00004	28735.4	0.000139258	0.000104412	0.999722	3.48017e-05	0.000278472	0.000687021
1632 - 1632	6.53325e-05	35.0043	3.99943e-05	29061.8	29096.8	2.24535e-09	0.00120303	1.37453e-09	0.998797	0.00120303	0.000137294
1633 - 1633	29922.4	3.99942e-05	29.0009	3.99942e-05	29951.4	0.999032	1.3353e-09	0.000968264	1.3353e-09	0.000968266	0.00143353
1634 - 1634	3.99942e-05	30444.5	2.0001	12.0017	30458.5	1.31307e-09	0.99954	6.56662e-05	0.000394033	0.0004597	0.000173435
1635 - 1635	6.40184e-05	30968.6	3.99942e-05	12.0019	30980.6	2.0664e-09	0.999613	1.29094e-09	0.000387401	0.000387404	0.000339956
1636 - 1636	9.49992e-05	9.00179	3.99942e-05	31522.6	31531.6	3.01283e-09	0.000285485	1.26839e-09	0.999715	0.000285489	0.000509474
1637 - 1637	3.9994e-05	31778	6.31878e-05	5.00014	31783	1.25835e-09	0.999843	1.9881e-09	0.000157321	0.000157324	0.000224009
1638 - 1638	13.0013	5.00019	32199.4	3.99942e-05	32217.4	0.000403549	0.000155202	0.999441	1.24139e-09	0.000558752	0.0002459
1639 - 1639	11.001	4.00079	32547.2	9.46253e-05	32562.2	0.000337844	0.000122866	0.999539	2.90598e-09	0.000460713	0.000296321
1640 - 1640	32845.8	3.99943e-05	37.0057	3.00004	32885.8	0.998783	1.21616e-09	0.00112528	9.1226e-05	0.00121651	0.000756352
1641 - 1641	1.00013	13.001	6.27143e-05	33219.3	33233.3	3.00943e-05	0.000391206	1.88709e-09	0.999579	0.000421302	0.000140936
1642 - 1642	33748.6	2.00004	15.0014	1.00004	33766.6	0.999467	5.92313e-05	0.000444267	2.96162e-05	0.000533114	0.00025214
1643 - 1643	3.99943e-05	34139.8	1.00004	19.0025	34159.8	1.1708e-09	0.999414	2.92754e-05	0.000556282	0.000585559	0.000217053
1644 - 1644	34334.4	1.00013	5.0011	3.99942e-05	34340.4	0.999825	2.9124e-05	0.000145633	1.16464e-09	0.000174758	0.000401545
1645 - 1645	34728.7	6.18332e-05	31.0039	2.00049	34761.7	0.999051	1.77878e-09	0.000891899	5.75488e-05	0.000949449	0.0005246
1646 - 1646	16.0008	1.00041	34762.2	1.00004	34780.2	0.000460055	2.87638e-05	0.999482	2.87531e-05	0.000517572	0.000448622
1647 - 1647	34828.8	3.99943e-05	142.008	1.00004	34971.8	0.995911	1.14361e-09	0.00406064	2.85956e-05	0.00408924	0.0039605
1648 - 1648	0.000125766	10.0005	3.99941e-05	35272	35282	3.56459e-09	0.000283444	1.13355e-09	0.999717	0.000283449	0.000250582
1649 - 1649	35558.8	2.00004	20.0041	1.00004	35581.8	0.999353	5.62096e-05	0.000562201	2.81054e-05	0.000646516	0.00104041
1650 - 1650	35660.7	2.00028	69.0076	1.00034	35732.7	0.997985	5.59788e-05	0.00193122	2.79952e-05	0.00201519	0.000397108
1651 - 1651	11.0006	3.00028	35593.1	6.16949e-05	35607.1	0.000308945	8.42608e-05	0.999607	1.73266e-09	0.000393208	0.000201171
1652 - 1652	12.0024	8.00022	35728.5	9.12504e-05	35748.5	0.000335744	0.000223791	0.99944	2.55256e-09	0.000559538	0.00071063
1653 - 1653	36087.8	3.99943e-05	71.006	1.00017	36159.8	0.998009	1.10604e-09	0.00196367	2.76597e-05	0.00199134	0.000736965
1654 - 1654	2.00027	542.001	6.13599e-05	35631.2	36175.2	5.5294e-05	0.0149826	1.69618e-09	0.984962	0.0150379	0.0293725
1655 - 1655	2.00009	8.00148	1.00004	36386.6	36397.6	5.49512e-05	0.000219836	2.74755e-05	0.999698	0.000302262	0.00038999
1656 - 1656	36135.7	6.09433e-05	13.0029	1.00013	36149.7	0.999613	1.68586e-09	0.000359697	2.76663e-05	0.000387365	0.000916783
1657 - 1657	35895.5	1.00004	19.0013	1.00009	35916.5	0.999415	2.78435e-05	0.000529041	2.78449e-05	0.000584729	0.000355293
1658 - 1658	35406.7	2.00013	40.0029	6.24046e-05	35448.7	0.998815	5.64232e-05	0.00112848	1.76042e-09	0.0011849	0.00069455
1659 - 1659	207.014	1.00035	34598.8	3.99943e-05	34806.8	0.00594751	2.874e-05	0.994024	1.14904e-09	0.00597625	0.00459943
1660 - 1660	9.001	3.00028	34279.3	3.99941e-05	34291.3	0.000262486	8.7494e-05	0.99965	1.16631e-09	0.000349982	0.000106663
1661 - 1661	33850.8	3.99943e-05	21.0024	3.99943e-05	33871.8	0.99938	1.18076e-09	0.000620058	1.18076e-09	0.00062006	0.000105885
1662 - 1662	32577.8	3.99943e-05	403.004	6.26651e-05	32980.8	0.987781	1.21265e-09	0.0122194	1.90005e-09	0.0122194	0.022216
1663 - 1663	2.00006	25.0022	2.00009	32087.6	32116.6	6.2275e-05	0.000778482	6.2276e-05	0.999097	0.000903033	0.0004959
1664 - 1664	9.00077	24.0021	6.30471e-05	31419.5	31452.5	0.00028617	0.000763122	2.00452e-09	0.998951	0.00104929	0.000460001
1665 - 1665	9.00053	6.00053	6.34467e-05	30569	30584	0.000294289	0.000196198	2.07451e-09	0.99951	0.000490489	0.000277003
1666 - 1666	1.00018	29743.4	8.00004	47.0014	29799.4	3.35638e-05	0.998121	0.000268463	0.00157726	0.00187929	0.00284496
1667 - 1667	1.0001	29080.5	7.00004	22.0016	29110.5	3.43551e-05	0.998969	0.000240464	0.000755795	0.00103061	0.00107539
1668 - 1668	6.34071e-05	28468.2	8.00004	2.0001	28478.2	2.22651e-09	0.999649	0.000280918	7.02326e-05	0.000351153	0.000617016
1669 - 1669	35279.5	3.99942e-05	8.79501e-05	6.09698e-05	35279.5	1	1.13364e-09	2.49295e-09	1.72819e-09	5.35478e-09	0.0001069
1670 - 1670	4.00037	2.00016	35933.9	6.06903e-05	35939.9	0.000111307	5.56528e-05	0.999833	1.68866e-09	0.000166962	6.94226e-05
1671 - 1671	36104.7	1.00012	36.0046	6.02583e-05	36141.8	0.998976	2.76721e-05	0.000996205	1.66728e-09	0.00102388	0.000496069
1672 - 1672	16.0011	5.00085	36956.5	6.00562e-05	36977.5	0.000432727	0.00013524	0.999432	1.62413e-09	0.000567969	0.000249033
1673 - 1673	37676.8	6.01891e-05	68.0041	3.99943e-05	37744.8	0.998198	1.59463e-09	0.00180168	1.0596e-09	0.00180168	0.00145574
1674 - 1674	2.00015	18.0013	2.00004	38299.5	38321.5	5.2194e-05	0.000469744	5.2191e-05	0.999426	0.000574129	0.000291937
1675 - 1675	2.0002	38369.5	1.00006	19.0016	38391.5	5.21e-05	0.999427	2.6049e-05	0.000494943	0.000573091	9.98946e-05
1676 - 1676	38982.7	3.99942e-05	14.001	3.99942e-05	38996.7	0.999641	1.02558e-09	0.000359031	1.02558e-09	0.000359033	0.000161552
1677 - 1677	0.000154126	39259.7	1.00015	45.0052	39305.7	3.92121e-09	0.99883	2.54455e-05	0.001145	0.00117045	0.000607045
1678 - 1678	10.0009	1.00006	39608.5	1.00006	39620.5	0.000252417	2.5241e-05	0.999697	2.5241e-05	0.000302899	3.73403e-05
1679 - 1679	3.99943e-05	39821.8	1.00004	35.0041	39857.8	1.00342e-09	0.999097	2.50902e-05	0.000878224	0.000903315	0.000411551
1680 - 1680	40506.7	3.00019	30.003	1.00006	40540.7	0.999161	7.40044e-05	0.000740072	2.4668e-05	0.000838745	0.000162533
1681 - 1681	13.0013	5.00046	41007.5	3.99942e-05	41025.5	0.000316908	0.000121886	0.999561	9.74862e-10	0.000438795	0.000149314
1682 - 1682	41304.7	3.00008	55.0042	5.00015	41367.7	0.998477	7.25223e-05	0.00132964	0.000120871	0.00152303	0.000647929
1683 - 1683	2.00024	20.0025	8.42062e-05	41205.6	41227.6	4.85169e-05	0.000485171	2.04247e-09	0.999466	0.00053369	0.000466595
1684 - 1684	8.00033	24.0025	3.99943e-05	41551.7	41583.7	0.000192391	0.000577209	9.61778e-10	0.99923	0.000769601	0.000202929
1685 - 1685	9.00204	4.00028	41660.6	0.000148219	41673.6	0.000216013	9.59909e-05	0.999688	3.55666e-09	0.000312008	0.000799238
1686 - 1686	41560.5	3.99942e-05	24.0009	1.00011	41585.5	0.999399	9.61735e-10	0.000577146	2.40496e-05	0.000601197	0.00063779
1687 - 1687	3.99943e-05	42106.7	3.99943e-05	5.00147	42111.7	9.49718e-10	0.999881	9.49718e-10	0.000118767	0.000118769	0.000590093
1688 - 1688	8.29107e-05	42151.5	3.99942e-05	3.00097	42154.5	1.96683e-09	0.999929	9.48752e-10	7.11898e-05	7.11927e-05	0.000476383
1689 - 1689	1.00023	2.00039	5.96352e-05	42431.1	42434.1	2.35715e-05	4.71411e-05	1.40536e-09	0.999929	7.0714e-05	0.000301131
1690 - 1690	2.00006	42656.7	2.00008	41.0017	42701.7	4.6838e-05	0.998946	4.68385e-05	0.000960191	0.00105387	0.00107872
1691 - 1691	42918.3	1.00006	2.00044	1.00057	42922.3	0.999907	2.32993e-05	4.66061e-05	2.33111e-05	9.32165e-05	0.000474336
1692 - 1692	5.92966e-05	43085.7	5.91718e-05	9.00165	43094.7	1.37596e-09	0.999791	1.37307e-09	0.000208881	0.000208884	0.000544025
1693 - 1693	43209.9	3.99943e-05	2.00011	3.99943e-05	43211.9	0.999954	9.25539e-10	4.62862e-05	9.25539e-10	4.6288e-05	4.11016e-05
1694 - 1694	43472.1	5.89174e-05	4.00023	8.2667e-05	43476.1	0.999908	1.35517e-09	9.20099e-05	1.90144e-09	9.20131e-05	9.21659e-05
1695 - 1695	43774	3.99946e-05	5.90542e-05	3.99946e-05	43774	1	9.1366e-10	1.34907e-09	9.1366e-10	3.17639e-09	5.54775e-05
1696 - 1696	44143.3	3.99942e-05	10.0006	1.00011	44154.3	0.999751	9.05781e-10	0.000226491	2.26504e-05	0.000249142	0.000123364
1697 - 1697	0.000111489	14.0006	3.99942e-05	44418.4	44432.4	2.50919e-09	0.000315099	9.00113e-10	0.999685	0.000315103	0.000268022
1698 - 1698	3.99943e-05	44684.8	3.99943e-05	47.0045	44731.8	8.9409e-10	0.998949	8.9409e-10	0.00105081	0.00105081	0.000284526
1699 - 1699	1.00008	7.00162	5.85776e-05	44937.7	44945.7	2.22509e-05	0.00015578	1.3033e-09	0.999822	0.000178032	0.000607024
1700 - 1700	3.99943e-05	45027.8	1.00004	15.0019	45043.8	8.87898e-10	0.999645	2.22015e-05	0.000333051	0.000355254	0.000351809
1701 - 1701	45054.7	3.99943e-05	14.0015	1.00006	45069.7	0.999667	8.87387e-10	0.000310662	2.21892e-05	0.000332852	0.000181758
1702 - 1702	45194.7	5.00018	33.0024	4.00008	45236.7	0.999071	0.000110534	0.00072955	8.84257e-05	0.00092851	0.000398964
1703 - 1703	4.00068	0.000147272	44585.4	3.99942e-05	44589.4	8.97228e-05	3.30285e-09	0.99991	8.96944e-10	8.9727e-05	0.00033821
1704 - 1704	44289.8	3.99943e-05	58.0065	0.000113429	44347.8	0.998692	9.01832e-10	0.00130799	2.55771e-09	0.00130799	0.000903791
1705 - 1705	16.0019	5.00019	43676.6	3.99942e-05	43697.6	0.000366197	0.000114427	0.999519	9.15249e-10	0.000480625	0.000349474
1706 - 1706	7.00024	30.0022	3.99942e-05	43417.7	43454.7	0.000161093	0.000690426	9.20367e-10	0.999148	0.00085152	0.000351986
1707 - 1707	10.0006	38.0047	3.99943e-05	43675.7	43723.7	0.000228722	0.0008692	9.14704e-10	0.998902	0.00109792	0.000770369
1708 - 1708	104.004	13.001	43268.7	3.99943e-05	43385.7	0.00239718	0.000299661	0.997303	9.2183e-10	0.00269685	0.00294316
1709 - 1709	42960.7	2.00012	50.0031	2.00009	43014.7	0.998745	4.64985e-05	0.00116246	4.64977e-05	0.00125546	0.000743455
1710 - 1710	15.0034	6.00042	42493.7	5.98717e-05	42514.7	0.000352899	0.000141138	0.999506	1.40826e-09	0.000494038	0.00116803
1711 - 1711	2.00012	41.0022	6.05199e-05	42009.7	42052.7	4.75623e-05	0.000975021	1.43915e-09	0.998977	0.00102258	0.000761158
1712 - 1712	42014.6	8.6228e-05	20.0016	1.00009	42035.6	0.9995	2.05131e-09	0.000475827	2.37915e-05	0.00049962	4.97388e-05
1713 - 1713	41888.8	2.00009	77.0083	2.00016	41969.8	0.99807	4.76554e-05	0.00183485	4.76571e-05	0.00193016	0.000720232
1714 - 1714	15.0014	1.00057	40943.5	3.99942e-05	40959.5	0.00036625	2.44283e-05	0.999609	9.76433e-10	0.000390679	0.000370054
1715 - 1715	1.00012	15.0018	3.99942e-05	40337.6	40353.6	2.4784e-05	0.000371759	9.91094e-10	0.999603	0.000396544	0.000306858
1716 - 1716	0.00020839	40249.7	2.00021	65.0063	40316.7	5.16882e-09	0.998338	4.96124e-05	0.00161239	0.00166201	0.000272531
1717 - 1717	1.00021	39390.7	6.08901e-05	45.0041	39436.7	2.53625e-05	0.998833	1.544e-09	0.00114117	0.00116654	9.71046e-05
1718 - 1718	1.00009	16.0006	3.99941e-05	38818.2	38835.2	2.57521e-05	0.000412013	1.02984e-09	0.999562	0.000437766	0.000445887
1719 - 1719	37863.8	1.00006	74.0075	3.00009	37941.8	0.997944	2.63578e-05	0.00195055	7.90709e-05	0.00205598	0.000130211
1720 - 1720	0.000128777	9.00142	3.99942e-05	37150.5	37159.5	3.46553e-09	0.000242237	1.07628e-09	0.999758	0.000242242	0.000421707
1721 - 1721	36337.4	1.00009	6.00136	6.28809e-05	36344.4	0.999807	2.7517e-05	0.000165124	1.73014e-09	0.000192643	0.000493758
1722 - 1722	35526.8	2.00009	45.0047	3.99943e-05	35573.8	0.998679	5.62238e-05	0.00126511	1.12426e-09	0.00132134	7.80538e-05
1723 - 1723	5.00135	6.00018	34231.3	6.2711e-05	34242.3	0.000146058	0.000175227	0.999679	1.83139e-09	0.000321286	0.000554323
1724 - 1724	32972.7	0.00013448	81.0068	1.00018	33054.7	0.997519	4.06841e-09	0.00245069	3.02584e-05	0.00248095	0.00124523
1725 - 1725	8.00177	3.00092	32463.5	3.99942e-05	32474.5	0.000246402	9.24086e-05	0.999661	1.23156e-09	0.000338811	0.000885649
1726 - 1726	10.001	2.00019	31318.1	6.44521e-05	31330.1	0.000319213	6.38424e-05	0.999617	2.05719e-09	0.000383058	4.14329e-05
1727 - 1727	3.99943e-05	30802.8	3.99943e-05	13.0033	30815.8	1.29785e-09	0.999578	1.29785e-09	0.00042197	0.000421972	0.000962533
1728 - 1728	30264.4	6.00026	9.00169	3.99942e-05	30279.4	0.999505	0.000198163	0.000297288	1.32084e-09	0.000495452	0.000425285
1729 - 1729	27222.7	5.00039	443.034	0.000105534	27670.7	0.983808	0.00018071	0.0160109	3.81391e-09	0.0161916	0.0138379
1730 - 1730	26995.5	4.00016	13.0006	1.00022	27013.5	0.999334	0.00014808	0.000481264	3.70268e-05	0.000666371	0.000638787
1731 - 1731	26523.5	5.00007	19.0037	0.00022845	26547.5	0.999096	0.000188344	0.000715837	8.60533e-09	0.00090419	0.000801341
1732 - 1732	26349.7	13.0015	17.0065	16.0192	26395.7	0.998256	0.00049256	0.000644288	0.000606884	0.00174373	0.0111946
1733 - 1733	26183.7	0.000309174	31.01	20.0204	26234.8	0.998055	1.17849e-08	0.00118202	0.000763124	0.00194515	0.0124444
1734 - 1734	0.000164396	25758.1	2.00051	10.0019	25770.1	6.37932e-09	0.999534	7.76293e-05	0.000388119	0.000465755	0.000712848
1735 - 1735	1.00004	25566.8	3.9994e-05	2.00053	25569.8	3.91101e-05	0.999883	1.56411e-09	7.82378e-05	0.000117349	0.000243068
1736 - 1736	5.00092	1.00017	25487.7	6.93747e-05	25493.7	0.000196163	3.92319e-05	0.999765	2.72124e-09	0.000235397	0.000374783
1737 - 1737	8.00097	2.00126	24875.1	3.99941e-05	24885.1	0.000321517	8.042e-05	0.999598	1.60715e-09	0.000401938	0.000680821
1738 - 1738	24706.9	2.00011	22.0013	1.00083	24731.9	0.998989	8.08716e-05	0.000889589	4.04669e-05	0.00101093	0.00100147
1739 - 1739	3.99939e-05	24821.5	3.00017	18.0005	24842.5	1.6099e-09	0.999155	0.000120768	0.000724587	0.000845356	0.0011152
1740 - 1740	8.00024	2.00025	24333.2	1.00004	24344.2	0.00032863	8.21653e-05	0.999548	4.10792e-05	0.000451875	0.000481606
1741 - 1741	23670.7	3.99942e-05	34.0047	6.99369e-05	23704.7	0.998565	1.68719e-09	0.00143451	2.95034e-09	0.00143452	0.00032323
1742 - 1742	0.000352167	9.00088	1.00007	22956.6	22966.6	1.53339e-08	0.000391912	4.35446e-05	0.999565	0.000435472	0.000274667
1743 - 1743	22522.3	6.00074	24.0033	5.00007	22557.3	0.998448	0.000266022	0.0010641	0.000221661	0.00155178	0.000646015
1744 - 1744	11.002	7.06123e-05	22128.3	3.99941e-05	22139.3	0.000496944	3.18945e-09	0.999503	1.80648e-09	0.000496949	0.000285021
1745 - 1745	21396.3	7.25144e-05	15.0004	3.99938e-05	21411.3	0.999299	3.38674e-09	0.000700582	1.86788e-09	0.000700588	0.00107258
1746 - 1746	20745.3	3.99941e-05	15.0019	3.99941e-05	20760.3	0.999277	1.92647e-09	0.000722624	1.92647e-09	0.000722628	0.000298607
1747 - 1747	19740.7	1.00004	33.0057	3.99943e-05	19774.7	0.99828	5.05717e-05	0.00166909	2.0225e-09	0.00171966	0.000359214
1748 - 1748	3.99941e-05	4.00205	3.99941e-05	19035.3	19039.3	2.10061e-09	0.0002102	2.10061e-09	0.99979	0.000210204	0.000873722
1749 - 1749	0.000546358	7.00019	3.99937e-05	18406.2	18413.2	2.96722e-08	0.000380173	2.17202e-09	0.99962	0.000380205	0.000585841
1750 - 1750	0.000200278	17934.6	2.00069	134.001	18070.6	1.10831e-08	0.992474	0.000110715	0.00741543	0.00752616	0.0136939
1751 - 1751	0.000204605	17550.5	3.99939e-05	14.0011	17564.5	1.16488e-08	0.999203	2.27697e-09	0.000797124	0.000797138	0.000719857
1752 - 1752	5.00156	3.99941e-05	16761	3.99941e-05	16766	0.000298315	2.38542e-09	0.999702	2.38542e-09	0.00029832	0.000484511
1753 - 1753	2.00007	16309.3	3.99938e-05	5.00071	16316.3	0.000122581	0.999571	2.45115e-09	0.000306485	0.000429069	0.000185169
1754 - 1754	3.00004	15667.4	3.99938e-05	4.0006	15674.4	0.000191397	0.999553	2.55154e-09	0.000255232	0.000446632	0.000355939
1755 - 1755	6.0028	2.00007	15120.2	3.99941e-05	15128.2	0.000396794	0.000132208	0.999471	2.64367e-09	0.000529005	0.000958771
1756 - 1756	2.00452	1.00008	14604.4	0.000128644	14607.4	0.000137226	6.84639e-05	0.999794	8.80683e-09	0.000205699	0.00248946
1757 - 1757	0.00013656	14052.6	3.99942e-05	26.0069	14078.6	9.69983e-09	0.998153	2.84079e-09	0.00184727	0.00184728	0.000284771
1758 - 1758	4.00013	9.00352	7.68438e-05	13914.2	13927.2	0.000287218	0.000646472	5.51755e-09	0.999066	0.000933695	0.000977722
1759 - 1759	1.00021	9.00085	3.99937e-05	13801.2	13811.2	7.24207e-05	0.000651708	2.89575e-09	0.999276	0.000724131	0.000523342
1760 - 1760	13441.1	3.99937e-05	5.00047	3.99937e-05	13446.1	0.999628	2.97437e-09	0.000371889	2.97437e-09	0.000371895	0.000299175
1761 - 1761	13345.5	7.88176e-05	4.00034	1.00014	13350.5	0.999625	5.90371e-09	0.000299639	7.49139e-05	0.000374559	0.000149958
1762 - 1762	13230.5	3.99935e-05	6.00013	1.00013	13237.5	0.999471	3.02123e-09	0.000453268	7.5553e-05	0.000528824	0.000731486
1763 - 1763	13089.3	3.99938e-05	7.00105	2.00014	13098.4	0.999313	3.05335e-09	0.000534499	0.000152701	0.000687203	0.000364712
1764 - 1764	1.0002	16193.5	3.99939e-05	3.0011	16197.5	6.17502e-05	0.999753	2.46914e-09	0.000185282	0.000247034	0.000575672
1765 - 1765	11.0026	3.00004	16001.4	3.99942e-05	16015.4	0.000687003	0.000187323	0.999126	2.49724e-09	0.000874328	0.000350796
1766 - 1766	2.0003	22.0065	7.3377e-05	16073.5	16097.5	0.000124262	0.00136707	4.55829e-09	0.998509	0.00149134	0.00100685
1767 - 1767	10.0039	2.0007	16460.3	7.31972e-05	16472.3	0.000607317	0.000121458	0.999271	4.44366e-09	0.00072878	0.00139542
1768 - 1768	16873.5	3.99942e-05	54.0036	3.99942e-05	16927.5	0.99681	2.36267e-09	0.00319028	2.36267e-09	0.00319028	0.00437222
1769 - 1769	17205.6	3.99942e-05	21.0044	7.36977e-05	17226.6	0.998781	2.32166e-09	0.0012193	4.27814e-09	0.00121931	8.0706e-05
1770 - 1770	1.00013	6.00139	2.00012	17527.7	17536.7	5.70305e-05	0.000342219	0.000114054	0.999487	0.000513303	0.00035143
1771 - 1771	3.00012	6.00052	2.00012	17814.1	17825.1	0.000168309	0.000336634	0.000112208	0.999383	0.000617151	0.000497488
1772 - 1772	3.00018	6.0005	3.99938e-05	18279.2	18288.2	0.00016405	0.000328107	2.18686e-09	0.999508	0.000492159	0.000377868
1773 - 1773	18595.2	1.00019	15.0027	1.00007	18612.2	0.999086	5.37381e-05	0.000806064	5.3732e-05	0.000913534	6.26385e-05
1774 - 1774	1.00018	3.00048	18932.3	3.99938e-05	18936.3	5.28182e-05	0.000158451	0.999789	2.11202e-09	0.000211272	0.000190415
1775 - 1775	19212.4	2.00004	24.0021	3.99942e-05	19238.4	0.998648	0.000103961	0.00124761	2.07887e-09	0.00135158	0.00143616
1776 - 1776	0.000115077	19783.2	7.01567e-05	15.0021	19798.2	5.8125e-09	0.999242	3.54359e-09	0.000757748	0.000757758	0.000233587
1777 - 1777	3.99939e-05	19991.6	0.000112707	12.0007	20003.6	1.99933e-09	0.9994	5.63434e-09	0.000599927	0.000599934	0.000661605
1778 - 1778	7.00083	1.00011	20186.6	6.86426e-05	20194.6	0.000346668	4.95238e-05	0.999604	3.39905e-09	0.000396195	7.75312e-05
1779 - 1779	3.99941e-05	20359.1	2.00011	8.00144	20369.1	1.96347e-09	0.999509	9.81935e-05	0.000392822	0.000491018	0.000166477
1780 - 1780	20814.8	3.9994e-05	8.00056	3.9994e-05	20822.8	0.999616	1.92068e-09	0.000384221	1.92068e-09	0.000384225	0.000371832
1781 - 1781	21023.3	2.00007	24.0021	1.00007	21050.3	0.998717	9.50137e-05	0.00114022	4.75085e-05	0.00128275	0.00122901
1782 - 1782	15.0003	0.000111446	20855.2	2.00007	20872.2	0.000718676	5.33944e-09	0.999185	9.58247e-05	0.000814506	0.00125969
1783 - 1783	20614.7	2.00004	22.0061	1.00011	20639.7	0.998788	9.69026e-05	0.0010662	4.84559e-05	0.00121156	0.00117713
1784 - 1784	8.00016	3.00053	1.00004	20723.5	20735.5	0.000385819	0.000144705	4.82283e-05	0.999421	0.000578752	0.000707166
1785 - 1785	13.0009	21197.9	3.9994e-05	8.00052	21218.9	0.000612704	0.99901	1.88483e-09	0.000377047	0.000989754	0.00099401
1786 - 1786	21184.3	3.00011	7.00023	3.99938e-05	21194.3	0.999528	0.000141553	0.000330288	1.88701e-09	0.000471843	0.000651742
1787 - 1787	3.99939e-05	21509.5	6.83869e-05	1.00016	21510.5	1.85928e-09	0.999953	3.17924e-09	4.64964e-05	4.65015e-05	0.000124773
1788 - 1788	3.00004	21159.7	1.00004	496	21659.7	0.000138508	0.976916	4.61705e-05	0.0228996	0.0230843	0.045885
1789 - 1789	1.00004	21595.3	3.99941e-05	476.001	22072.3	4.53075e-05	0.978389	1.81196e-09	0.0215656	0.0216109	0.0424969
1790 - 1790	3.99941e-05	22179.2	3.99941e-05	1.00011	22180.2	1.80315e-09	0.999955	1.80315e-09	4.50901e-05	4.50937e-05	5.04328e-05
1791 - 1791	22488.7	3.99939e-05	6.7969e-05	2.0001	22490.7	0.999911	1.77825e-09	3.0221e-09	8.89304e-05	8.89352e-05	9.92667e-05
1792 - 1792	22871	3.99943e-05	6.80922e-05	3.99943e-05	22871	1	1.74869e-09	2.97722e-09	1.74869e-09	6.4746e-09	7.33115e-05
1793 - 1793	23272.8	0.000104224	11.0008	0.000105155	23283.8	0.999528	4.47626e-09	0.000472467	4.51624e-09	0.000472476	0.000350695
1794 - 1794	23979.8	1.00011	72.0103	3.00004	24055.8	0.99684	4.15745e-05	0.00299347	0.000124712	0.00315976	0.000769736
1795 - 1795	9.0017	1.0001	24580.4	3.99942e-05	24590.4	0.000366066	4.06705e-05	0.999593	1.62641e-09	0.000406738	0.000296895
1796 - 1796	1.0001	8.00128	3.99941e-05	25525.3	25534.3	3.91671e-05	0.000313355	1.56629e-09	0.999647	0.000352524	0.000185974
1797 - 1797	26580.7	1.00004	5.00028	6.56903e-05	26586.7	0.999774	3.76143e-05	0.000188075	2.4708e-09	0.000225691	0.000213048
1798 - 1798	3.9994e-05	27286.8	3.0002	0.000637202	27289.8	1.46553e-09	0.99989	0.000109939	2.33495e-08	0.000109963	0.000479559
1799 - 1799	2.00027	27480.5	6.59765e-05	12.0026	27494.5	7.27519e-05	0.999491	2.39963e-09	0.000436546	0.000509301	0.000682381
1800 - 1800	15.0017	0.000103482	28072.3	2.00015	28089.3	0.000534073	3.68402e-09	0.999395	7.12068e-05	0.000605284	6.72171e-05
1801 - 1801	14.0011	5.00028	28640	2.0001	28661	0.000488507	0.000174463	0.999267	6.97847e-05	0.000732754	0.000482939
1802 - 1802	14.0021	5.00035	28998.4	3.99942e-05	29017.4	0.00048254	0.000172323	0.999345	1.37828e-09	0.000654864	0.00026938
1803 - 1803	29476.8	1.00007	116.012	1.00004	29594.8	0.996012	3.37919e-05	0.00392002	3.37911e-05	0.0039876	0.00150186
1804 - 1804	3.0002	93.0023	1.00027	29920.3	30017.3	9.9949e-05	0.00309829	3.33231e-05	0.996768	0.00323156	0.00490273
1805 - 1805	1.00015	11.002	2.0001	30440.4	30454.4	3.28408e-05	0.000361262	6.56753e-05	0.99954	0.000459778	0.00049412
1806 - 1806	30728.6	0.000268097	59.0069	4.00034	30791.6	0.997954	8.70682e-09	0.00191633	0.000129916	0.00204625	0.000147283
1807 - 1807	7.00063	3.00027	31081.7	2.00015	31093.7	0.000225146	9.64913e-05	0.999614	6.43264e-05	0.000385964	2.49259e-05
1808 - 1808	7.00108	3.0001	30754	16.0001	30780	0.000227455	9.74691e-05	0.999155	0.000519822	0.000844747	0.00107056
1809 - 1809	31597.7	2.00015	59.0066	2.00004	31660.7	0.99801	6.31744e-05	0.00186371	6.3171e-05	0.00199006	0.000357566
1810 - 1810	18.001	2.00007	31852.1	2.0001	31874.1	0.000564753	6.2749e-05	0.99931	6.27501e-05	0.000690252	0.00063592
1811 - 1811	13.002	50.0045	0.000102381	32068.6	32131.6	0.000404647	0.00155624	3.1863e-09	0.998039	0.00196089	0.000644139
1812 - 1812	34.0052	20.0009	32275.6	6.5436e-05	32329.6	0.00105183	0.000618654	0.99833	2.02403e-09	0.00167048	0.000810514
1813 - 1813	32157.6	13.0002	76.0069	8.00055	32254.6	0.996992	0.000403049	0.00235646	0.000248043	0.00300756	0.0018149
1814 - 1814	2.0001	19.0012	1.00004	32328.3	32350.3	6.18265e-05	0.00058736	3.09129e-05	0.99932	0.000680099	0.000509635
1815 - 1815	32729.4	5.00004	34.002	3.00021	32771.4	0.998718	0.000152573	0.00103755	9.15495e-05	0.00128167	0.00124566
1816 - 1816	1.00021	26.0018	1.00007	33162.3	33190.3	3.01356e-05	0.000783415	3.01313e-05	0.999156	0.000843682	0.000506392
1817 - 1817	3.00007	33212.5	1.00007	14.002	33230.5	9.02806e-05	0.999458	3.00949e-05	0.000421362	0.000541737	0.000335824
1818 - 1818	33270.5	3.99942e-05	27.0023	4.00015	33301.5	0.999069	1.20097e-09	0.000810844	0.000120119	0.000930965	0.000445542
1819 - 1819	4.00028	4.00028	33200.5	2.00004	33210.5	0.000120452	0.000120452	0.999699	6.02231e-05	0.000301128	0.000123455
1820 - 1820	32903	3.9994e-05	12.0008	0.000104821	32915	0.999635	1.21507e-09	0.0003646	3.18461e-09	0.000364604	0.000191877
1821 - 1821	33033.6	6.69592e-05	22.0036	6.59212e-05	33055.6	0.999334	2.02565e-09	0.000665654	1.99425e-09	0.000665658	0.000735217
1822 - 1822	5.00039	1.00022	32654.5	3.99939e-05	32660.5	0.000153102	3.06247e-05	0.999816	1.22453e-09	0.000183728	0.000145041
1823 - 1823	32388.2	2.00004	6.00084	1.00004	32397.2	0.999722	6.17351e-05	0.000185227	3.08681e-05	0.000277831	0.000162002
1824 - 1824	32330.4	1.00004	11.0013	2.00004	32344.4	0.999567	3.09185e-05	0.000340129	6.18358e-05	0.000432884	0.000137782
1825 - 1825	32003.1	6.77714e-05	20.001	2.00004	32025.1	0.999313	2.1162e-09	0.000624541	6.24523e-05	0.000686996	0.000709401
1826 - 1826	3.99939e-05	31726.6	6.8138e-05	5.00041	31731.6	1.26038e-09	0.999842	2.14732e-09	0.000157585	0.000157588	8.34568e-05
1827 - 1827	2.00032	1.00017	31591.2	6.84799e-05	31594.2	6.33129e-05	3.16566e-05	0.999905	2.16748e-09	9.49716e-05	0.000310621
1828 - 1828	31809.6	1.00004	50.0025	3.99942e-05	31860.6	0.998399	3.1388e-05	0.00156941	1.25529e-09	0.0016008	0.00180062
1829 - 1829	1.00004	31774.1	2.00004	24.0009	31801.1	3.14467e-05	0.999151	6.28921e-05	0.00075472	0.000849059	0.0010419
1830 - 1830	10.0016	6.00017	33474.9	2.00024	33492.9	0.000298619	0.000179147	0.999463	5.97213e-05	0.000537487	0.000547228
1831 - 1831	33700.7	7.00004	84.0048	6.97162e-05	33791.7	0.997307	0.000207153	0.00248596	2.06312e-09	0.00269312	0.00275253
1832 - 1832	2.00011	26.0025	7.06555e-05	33766.3	33794.3	5.91848e-05	0.000769434	2.09075e-09	0.999171	0.000828621	8.55978e-05
1833 - 1833	33797.6	7.00045	203.007	1.00007	34008.6	0.993795	0.000205843	0.00596929	2.94064e-05	0.00620454	0.00812181
1834 - 1834	43.0031	1.00011	33878.5	1.00004	33923.5	0.00126765	2.94815e-05	0.998673	2.94793e-05	0.00132661	0.000781079
1835 - 1835	3.00026	38.003	2.00026	34131.2	34174.2	8.7793e-05	0.00111204	5.85313e-05	0.998742	0.00125836	0.000370852
1836 - 1836	34834.6	7.14449e-05	59.0043	7.14021e-05	34893.6	0.998309	2.04751e-09	0.00169098	2.04628e-09	0.00169098	0.000993277
1837 - 1837	7.02838e-05	34737.6	7.25041e-05	52.0057	34789.6	2.02025e-09	0.998505	2.08407e-09	0.00149486	0.00149486	0.000195331
1838 - 1838	15.0006	3.9994e-05	34516.7	3.9994e-05	34531.7	0.000434401	1.15818e-09	0.999566	1.15818e-09	0.000434403	0.000422638
1839 - 1839	1.00004	34146.7	3.99943e-05	72.006	34219.7	2.92241e-05	0.997867	1.16875e-09	0.00210423	0.00213345	0.00100733
1840 - 1840	9.00037	9.00027	4.00004	34249.1	34271.1	0.000262622	0.00026262	0.000116717	0.999358	0.000641959	0.00064908
1841 - 1841	40293.7	6.00011	112.006	3.99943e-05	40411.7	0.99708	0.000148475	0.00277163	9.8967e-10	0.00292011	0.00229101
1842 - 1842	23.0015	2.00004	41111.2	7.097e-05	41136.2	0.000559155	4.86199e-05	0.999392	1.72524e-09	0.000607777	0.000247166
1843 - 1843	15.001	4.00011	41225.7	7.03517e-05	41244.7	0.000363707	9.69848e-05	0.999539	1.70571e-09	0.000460693	0.000112652
1844 - 1844	12.0012	4.00011	41057.8	0.000117205	41073.8	0.000292185	9.73885e-05	0.99961	2.85353e-09	0.000389577	0.00033891
1845 - 1845	41078.3	0.000117369	21.0021	1.00004	41100.3	0.999465	2.85567e-09	0.000510996	2.43317e-05	0.00053533	0.000310071
1846 - 1846	9.00061	7.02438e-05	40994.6	3.99939e-05	41003.6	0.000219508	1.71311e-09	0.99978	9.75375e-10	0.00021951	0.000109996
1847 - 1847	1.00004	40910.5	3.00004	42.0025	40956.5	2.44171e-05	0.998877	7.32494e-05	0.00102554	0.00112321	0.000763114
1848 - 1848	35.0026	10.0002	41145.3	7.01128e-05	41190.3	0.000849778	0.00024278	0.998907	1.70217e-09	0.00109256	0.000498974
1849 - 1849	20.002	12.001	41518.2	3.99941e-05	41550.2	0.000481393	0.000288832	0.99923	9.62549e-10	0.000770227	0.000378682
1850 - 1850	26.0042	15.0014	41497.5	3.99942e-05	41538.5	0.000626026	0.000361145	0.999013	9.62822e-10	0.000987172	0.00124309
1851 - 1851	49.0064	13.0002	41805.7	3.99942e-05	41867.7	0.00117051	0.000310506	0.998519	9.55254e-10	0.00148102	0.00120093
1852 - 1852	23.0032	4.00017	42025.5	3.99942e-05	42052.5	0.000547012	9.51234e-05	0.999358	9.51055e-10	0.000642136	0.000774864
1853 - 1853	11.0039	4.00007	41911.6	6.99772e-05	41926.6	0.000262457	9.54066e-05	0.999642	1.66904e-09	0.000357865	0.00170712
1854 - 1854	42222.4	3.99942e-05	42.0024	7.12664e-05	42264.4	0.999006	9.46284e-10	0.0009938	1.6862e-09	0.000993803	0.000582114
1855 - 1855	2.00004	14.0012	1.00004	42458.2	42475.2	4.70873e-05	0.000329632	2.35441e-05	0.9996	0.000400263	9.09243e-05
1856 - 1856	8.00011	18.0039	0.000110077	42778.5	42804.5	0.000186899	0.000420608	2.57162e-09	0.999392	0.000607509	0.00144604
1857 - 1857	13.0009	56.0056	2.00007	42994.6	43065.6	0.000301887	0.00130047	4.64424e-05	0.998351	0.0016488	0.000532467
1858 - 1858	38.0047	6.00033	42774.6	3.99942e-05	42818.6	0.000887576	0.000140134	0.998972	9.34039e-10	0.00102771	0.00089079
1859 - 1859	24.0042	2.00043	42446.5	7.05323e-05	42472.5	0.00056517	4.70993e-05	0.999388	1.66066e-09	0.000612271	0.00144213
1860 - 1860	7.0009	23.0043	3.99942e-05	42970.6	43000.6	0.00016281	0.000534976	9.30086e-10	0.999302	0.000697787	0.00154094
1861 - 1861	3.00007	33.0018	3.99942e-05	43028.4	43064.4	6.96647e-05	0.000766336	9.28706e-10	0.999164	0.000836002	0.000569878
1862 - 1862	43181.8	1.00004	9.0004	3.9994e-05	43191.8	0.999768	2.31535e-05	0.000208382	9.25962e-10	0.000231537	0.000146567
1863 - 1863	6.73309e-05	43529.6	3.99939e-05	44.0004	43573.6	1.54522e-09	0.99899	9.17847e-10	0.00100979	0.0010098	0.00172371
1864 - 1864	43795.2	3.99941e-05	14.0001	3.99941e-05	43809.2	0.99968	9.12916e-10	0.00031957	9.12916e-10	0.000319572	0.000572547
1865 - 1865	43630.6	6.68707e-05	10.0006	0.000160366	43640.6	0.999771	1.5323e-09	0.000229158	3.67469e-09	0.000229163	0.000180945
1866 - 1866	43282.7	3.99943e-05	53.004	6.78627e-05	43335.7	0.998777	9.22894e-10	0.0012231	1.56598e-09	0.00122311	0.000265832
1867 - 1867	23.0013	3.00016	43738.2	3.99941e-05	43764.2	0.000525575	6.85528e-05	0.999406	9.13855e-10	0.000594128	0.000244135
1868 - 1868	1.00015	11.0011	6.8676e-05	43745	43757	2.2857e-05	0.000251413	1.56949e-09	0.999726	0.000274271	0.00031622
1869 - 1869	44534.9	3.9994e-05	8.00016	3.9994e-05	44543	0.99982	8.97876e-10	0.000179605	8.97876e-10	0.000179607	0.000253424
1870 - 1870	44969.1	1.00004	32.0008	6.68508e-05	45002.1	0.999267	2.22221e-05	0.000711096	1.48551e-09	0.000733319	0.000938708
1871 - 1871	11.0004	2.00015	44672.6	3.99939e-05	44685.6	0.000246172	4.47605e-05	0.999709	8.95007e-10	0.000290934	0.000217615
1872 - 1872	44446.7	3.99943e-05	66.0038	6.6583e-05	44512.7	0.998517	8.98491e-10	0.00148281	1.49582e-09	0.00148281	0.000920277
1873 - 1873	11.0008	3.99941e-05	44411.2	3.99941e-05	44422.2	0.000247641	9.00318e-10	0.999752	9.00318e-10	0.000247643	4.99797e-05
1874 - 1874	0.000150276	43760.3	1.00021	10.0021	43771.3	3.43321e-09	0.999749	2.28508e-05	0.000228509	0.000251363	0.00100653
1875 - 1875	3.0001	43849.9	0.000278163	23.001	43875.9	6.8377e-05	0.999407	6.33977e-09	0.000524228	0.000592611	0.00043691
1876 - 1876	0.000100607	43982.8	0.000273681	12.0008	43994.8	2.28679e-09	0.999727	6.22075e-09	0.000272777	0.000272785	0.000268295
1877 - 1877	0.00015101	44103.6	0.000522205	13.0003	44116.6	3.42297e-09	0.999705	1.18369e-08	0.000294681	0.000294697	0.000512793
1878 - 1878	29.0016	0.000146848	43514.3	1.00004	43544.4	0.000666024	3.37238e-09	0.999311	2.2966e-05	0.000688993	0.000419122
1879 - 1879	44.0058	6.00014	41506.7	3.99943e-05	41556.7	0.00105893	0.000144384	0.998797	9.62402e-10	0.00120332	0.00101819
1880 - 1880	5.00042	32.0024	9.73944e-05	42166.4	42203.4	0.000118484	0.000758289	2.30774e-09	0.999123	0.000876775	0.000120834
1881 - 1881	5.00019	43056.4	3.00014	46.0023	43110.4	0.000115986	0.998747	6.9592e-05	0.00106708	0.00125266	0.000959516
1882 - 1882	11.0004	2.00014	43313.8	3.00004	43329.8	0.000253876	4.61609e-05	0.999631	6.92374e-05	0.000369274	0.000331523
1883 - 1883	43082.6	1.00004	12.0015	3.00004	43098.6	0.999629	2.32035e-05	0.000278466	6.96088e-05	0.000371279	0.00028568
1884 - 1884	43399.8	6.46477e-05	75.0085	1.0001	43475.8	0.998252	1.48698e-09	0.00172529	2.30035e-05	0.0017483	0.00109978
1885 - 1885	14.0023	4.0004	42988.5	3.99942e-05	43006.5	0.000325585	9.30184e-05	0.999581	9.29957e-10	0.000418605	0.000710685
1886 - 1886	4.00039	24.0019	6.4226e-05	42668.4	42696.4	9.36938e-05	0.000562152	1.50425e-09	0.999344	0.000655847	7.80905e-05
1887 - 1887	43338.6	1.00004	18.002	6.36452e-05	43357.6	0.999562	2.30649e-05	0.000415199	1.46791e-09	0.000438265	0.000321888
1888 - 1888	43468.7	9.55202e-05	41.0025	1.00004	43510.7	0.999035	2.19533e-09	0.000942355	2.29838e-05	0.000965341	0.0005427
1889 - 1889	1.00004	42931.3	3.99941e-05	14.0006	42946.3	2.32858e-05	0.999651	9.31259e-10	0.000326003	0.00034929	0.000297591
1890 - 1890	26.001	1.00014	42141.3	3.99941e-05	42168.3	0.000616601	2.37178e-05	0.99936	9.48441e-10	0.00064032	0.000621439
1891 - 1891	41647.7	5.00045	124.008	1.0003	41777.7	0.996888	0.000119692	0.00296829	2.39434e-05	0.00311192	0.00151294
1892 - 1892	25.0035	5.00018	41068.7	3.99942e-05	41098.7	0.000608376	0.000121663	0.99927	9.73128e-10	0.00073004	0.000687307
1893 - 1893	1.00013	77.0053	1.0001	40894.7	40973.7	2.44092e-05	0.00187938	2.44082e-05	0.998072	0.0019282	0.00089309
1894 - 1894	7.00023	17.0018	3.99942e-05	41197.5	41221.5	0.00016982	0.000412451	9.70227e-10	0.999418	0.000582271	0.000244671
1895 - 1895	41111.7	6.00052	148.005	1.00009	41266.7	0.996244	0.000145408	0.00358655	2.42349e-05	0.00375619	0.00457614
1896 - 1896	40888.6	0.000230691	41.0034	6.40826e-05	40929.6	0.998998	5.63629e-09	0.0010018	1.56568e-09	0.00100181	0.00016206
1897 - 1897	20.0004	3.00018	40487.8	6.21844e-05	40510.8	0.000493705	7.40588e-05	0.999432	1.53501e-09	0.000567765	0.000746723
1898 - 1898	3.99943e-05	40183.8	3.99943e-05	48.0043	40231.8	9.94096e-10	0.998807	9.94096e-10	0.00119319	0.0011932	0.00010221
1899 - 1899	40082.6	35.0025	22.0008	3.00004	40142.6	0.998505	0.000871954	0.000548065	7.47346e-05	0.00149475	0.001158
1900 - 1900	39916.7	3.00018	62.006	1.00009	39982.7	0.998349	7.50368e-05	0.00155082	2.50131e-05	0.00165087	0.000130555
1901 - 1901	7.00009	15.0009	2.00006	39472.3	39496.3	0.000177234	0.000379807	5.06393e-05	0.999392	0.00060768	0.000544511
1902 - 1902	39247.3	4.00006	7.00094	1.00006	39259.3	0.999694	0.000101888	0.000178325	2.54732e-05	0.000305687	0.000204887
1903 - 1903	39176.4	3.99942e-05	4.00066	3.99942e-05	39180.4	0.999898	1.02077e-09	0.000102109	1.02077e-09	0.000102111	0.000233852
1904 - 1904	38606.6	0.000129953	20.0021	6.25245e-05	38626.6	0.999482	3.36434e-09	0.000517833	1.61869e-09	0.000517838	0.000261747
1905 - 1905	4.00013	38153.5	2.00006	9.00159	38168.5	0.000104802	0.999607	5.24009e-05	0.000235838	0.000393041	0.000446872
1906 - 1906	5.00044	9.00095	6.25013e-05	37501.2	37515.2	0.000133291	0.000239928	1.66603e-09	0.999627	0.000373221	0.000158365
1907 - 1907	6.00029	17.0012	6.27747e-05	37179.3	37202.3	0.000161288	0.000456994	1.68739e-09	0.999382	0.000618284	0.000311446
1908 - 1908	36687.7	2.00051	59.0051	3.00006	36751.7	0.998258	5.44332e-05	0.00160551	8.16306e-05	0.00174157	0.000569161
1909 - 1909	87.0031	35.003	35960.7	6.32968e-05	36082.7	0.00241121	0.000970078	0.996619	1.75421e-09	0.00338129	0.0034773
1910 - 1910	1.00023	15.002	3.99942e-05	35391.5	35407.5	2.82492e-05	0.000423696	1.12954e-09	0.999548	0.000451947	0.000406356
1911 - 1911	2.00018	35100.6	6.33409e-05	24.0027	35126.6	5.69422e-05	0.99926	1.80322e-09	0.000683319	0.000740263	0.000151915
1912 - 1912	34793.2	6.37427e-05	18.0006	3.99941e-05	34811.2	0.999483	1.8311e-09	0.000517093	1.14889e-09	0.000517096	0.000645709
1913 - 1913	1.00004	7.00054	6.29549e-05	34404.1	34412.1	2.90607e-05	0.000203432	1.82944e-09	0.999768	0.000232495	9.58608e-05
1914 - 1914	1.00018	9.00162	6.37629e-05	33780.4	33790.4	2.95996e-05	0.000266396	1.88701e-09	0.999704	0.000295997	0.000504776
1915 - 1915	33107.6	3.99942e-05	25.002	1.0001	33133.6	0.999215	1.20706e-09	0.000754583	3.01837e-05	0.000784768	0.000384036
1916 - 1916	3.99942e-05	32828.6	3.99942e-05	26.0017	32854.6	1.21731e-09	0.999209	1.21731e-09	0.000791417	0.00079142	0.00063032
1917 - 1917	32016.2	1.00004	13.0005	1.00004	32031.2	0.999532	3.12208e-05	0.000405869	3.12208e-05	0.000468311	0.000591057
1918 - 1918	31475.7	3.99943e-05	15.0024	1.00004	31491.7	0.999492	1.26999e-09	0.000476392	3.17557e-05	0.000508149	0.000359878
1919 - 1919	1.00004	30614.8	9.898e-05	7.00039	30622.8	3.26567e-05	0.999739	3.23223e-09	0.0002286	0.00026126	0.000218244
1920 - 1920	7.00087	2.00019	30117.1	3.99941e-05	30126.1	0.000232385	6.63939e-05	0.999701	1.32756e-09	0.000298781	0.000120102
1921 - 1921	29889.4	9.75203e-05	11.0016	1.0001	29901.4	0.999599	3.2614e-09	0.00036793	3.34465e-05	0.00040138	0.000279887
1922 - 1922	1.00004	29723.4	3.99942e-05	12.0009	29736.4	3.36302e-05	0.999563	1.34496e-09	0.000403575	0.000437207	0.000337659
1923 - 1923	29332.7	6.50059e-05	58.0067	1.0001	29391.7	0.997992	2.2117e-09	0.00197357	3.40266e-05	0.0020076	0.000363074
1924 - 1924	1.00014	2.00239	1.00004	29048.6	29052.6	3.44252e-05	6.8923e-05	3.44217e-05	0.999862	0.00013777	0.00120775
1925 - 1925	28558.4	3.00025	9.00209	6.00014	28576.4	0.99937	0.000104991	0.000315019	0.000209969	0.000629978	0.000610211
1926 - 1926	0.000329826	6.43738e-05	27759.8	3.9994e-05	27759.8	1.18814e-08	2.31896e-09	1	1.44071e-09	1.56411e-08	0.000305671
1927 - 1927	27073.5	2.00004	5.00114	3.99942e-05	27080.5	0.999741	7.38555e-05	0.000184677	1.47687e-09	0.000258534	0.000310317
1928 - 1928	26452.7	3.99942e-05	33.0022	1.00004	26486.7	0.998716	1.50998e-09	0.00124599	3.77564e-05	0.00128375	0.00136055
1929 - 1929	25605.7	9.99034e-05	40.0054	1.00006	25646.7	0.998401	3.89537e-09	0.00155987	3.89939e-05	0.00159886	0.000239435
1930 - 1930	3.00075	1.00007	24530	1.00007	24535	0.000122305	4.07608e-05	0.999796	4.07608e-05	0.000203827	0.000259465
1931 - 1931	6.00038	0.000151443	23564.6	3.99939e-05	23570.6	0.000254571	6.4251e-09	0.999745	1.69677e-09	0.000254579	0.000214107
1932 - 1932	0.000380983	9.00133	3.99941e-05	23084.2	23093.2	1.64977e-08	0.000389783	1.73186e-09	0.99961	0.000389802	0.00032878
1933 - 1933	22900.6	0.000103389	27.0029	1.00004	22928.6	0.998779	4.50919e-09	0.0011777	4.36154e-05	0.00122132	0.000781619
1934 - 1934	22503.1	3.99941e-05	12.0011	0.000106567	22515.1	0.999467	1.77632e-09	0.000533023	4.73312e-09	0.000533029	0.000379324
1935 - 1935	3.99941e-05	21911.2	1.00007	67.0012	21979.2	1.81963e-09	0.996906	4.55006e-05	0.00304838	0.00309389	0.00542093
1936 - 1936	1.00004	21317.2	3.99941e-05	4.00011	21322.2	4.69014e-05	0.999765	1.8757e-09	0.000187603	0.000234506	0.00037717
1937 - 1937	3.99941e-05	20597.1	1.00007	2.00007	20600.1	1.94145e-09	0.999854	4.85468e-05	9.70904e-05	0.000145639	0.000202584
1938 - 1938	3.99941e-05	19937.1	3.99941e-05	1.00011	19938.1	2.00591e-09	0.99995	2.00591e-09	5.01605e-05	5.01645e-05	5.08766e-05
1939 - 1939	19751.7	0.000161882	15.0066	6.84531e-05	19766.7	0.999241	8.18962e-09	0.000759188	3.46305e-09	0.000759199	0.00220338
1940 - 1940	9.00292	0.000225296	19740.5	3.99942e-05	19749.5	0.000455856	1.14077e-08	0.999544	2.02508e-09	0.000455869	0.000915405
1941 - 1941	17.004	2.00023	19528.6	3.99942e-05	19547.6	0.000869879	0.000102326	0.999028	2.04599e-09	0.000972207	0.00053332
1942 - 1942	19760.7	3.99943e-05	20.0046	1.00004	19781.7	0.998938	2.02178e-09	0.00101126	5.05537e-05	0.00106182	0.000436947
1943 - 1943	19523.5	3.99942e-05	19.0025	6.92786e-05	19542.5	0.999028	2.04652e-09	0.000972368	3.54501e-09	0.000972374	0.000506355
1944 - 1944	1.00004	11.0024	3.99942e-05	19224.6	19236.6	5.19864e-05	0.000571954	2.07907e-09	0.999376	0.000623942	0.000240026
1945 - 1945	0.000170489	4.00152	3.99941e-05	19002.1	19006.1	8.97018e-09	0.000210538	2.10427e-09	0.999789	0.000210549	0.00067814
1946 - 1946	18694.4	26.0002	3.00053	6.94294e-05	18723.4	0.998451	0.00138865	0.000160256	3.70816e-09	0.00154891	0.00258076
1947 - 1947	18436.1	2.00209	3.00067	2.00054	18443.1	0.99962	0.000108555	0.000162699	0.000108471	0.000379725	0.00137022
1948 - 1948	18189.6	3.00017	30.0064	0.000116083	18222.6	0.998189	0.00016464	0.00164666	6.37029e-09	0.0018113	0.00030981
1949 - 1949	2.00017	7.08073e-05	18134.1	6.89561e-05	18136.1	0.000110287	3.90422e-09	0.99989	3.80215e-09	0.000110294	0.000132635
1950 - 1950	17912.6	3.99942e-05	19.0041	6.95528e-05	17931.7	0.99894	2.23037e-09	0.00105981	3.87877e-09	0.00105982	0.000211554
1951 - 1951	17942	1.00011	6.00129	3.99941e-05	17949.1	0.99961	5.57196e-05	0.000334351	2.2282e-09	0.000390073	0.000200473
1952 - 1952	17646.7	14.0008	53.0144	2.00017	17715.7	0.996104	0.000790308	0.00299252	0.000112904	0.00389573	0.0018654
1953 - 1953	24.0042	1.00025	17089.4	1.00011	17115.4	0.00140249	5.84416e-05	0.998481	5.84334e-05	0.00151936	0.000441787
1954 - 1954	16783.7	1.00007	62.0142	4.00035	16850.7	0.996023	5.93488e-05	0.00368021	0.000237399	0.00397696	0.000368078
1955 - 1955	1.00004	18.0028	3.99942e-05	16766.6	16785.6	5.95774e-05	0.00107252	2.38266e-09	0.998868	0.0011321	0.000650087
1956 - 1956	4.00034	16672.1	2.00011	17.0021	16695.1	0.000239612	0.998622	0.000119803	0.00101839	0.00137781	0.00107749
1957 - 1957	9.00143	1.00004	16353.1	1.00007	16364.1	0.000550071	6.11118e-05	0.999328	6.11137e-05	0.000672297	0.000353933
1958 - 1958	1.00007	16253.8	1.00012	6.00123	16261.8	6.14981e-05	0.999508	6.1501e-05	0.000369038	0.000492038	0.000138734
1959 - 1959	3.99939e-05	16114.5	3.99939e-05	11.0004	16125.5	2.48016e-09	0.999318	2.48016e-09	0.000682171	0.000682176	0.00107871
1960 - 1960	15909.5	3.99939e-05	4.00037	3.99939e-05	15913.5	0.999749	2.5132e-09	0.000251382	2.5132e-09	0.000251387	0.000205766
1961 - 1961	15563.3	7.03672e-05	9.00273	0.000118568	15572.3	0.999422	4.51874e-09	0.000578124	7.614e-09	0.000578136	0.000607408
1962 - 1962	3.00137	6.00027	14947.8	3.9994e-05	14956.8	0.000200669	0.000401173	0.999398	2.67397e-09	0.000601845	0.000608738
1963 - 1963	7.40478e-05	14604.6	3.99942e-05	12.0052	14616.6	5.06599e-09	0.999179	2.73621e-09	0.000821341	0.000821349	0.00130217
1964 - 1964	2.00019	0.000185041	14325.9	3.99936e-05	14327.9	0.000139602	1.29148e-08	0.99986	2.79132e-09	0.000139617	0.000240673
1965 - 1965	3.99943e-05	14284.7	4.0002	42.0114	14330.7	2.79081e-09	0.996789	0.000279135	0.00293157	0.00321071	0.000452092
1966 - 1966	1.00007	14155.6	0.000124976	20.0068	14176.6	7.05438e-05	0.998518	8.81562e-09	0.00141125	0.00148181	0.00100694
1967 - 1967	3.99941e-05	14032.2	3.99941e-05	9.0019	14041.2	2.84833e-09	0.999359	2.84833e-09	0.000641104	0.00064111	0.000112228
1968 - 1968	3.99941e-05	6.00173	3.99941e-05	13793.2	13799.2	2.8983e-09	0.000434934	2.8983e-09	0.999565	0.00043494	0.000270606
1969 - 1969	13581.1	3.99941e-05	7.00197	7.42252e-05	13588.1	0.999485	2.94332e-09	0.000515301	5.46252e-09	0.00051531	0.000311196
1970 - 1970	13588.1	3.99941e-05	2.00007	3.99941e-05	13590.1	0.999853	2.94287e-09	0.000147171	2.94287e-09	0.000147177	0.000247443
1971 - 1971	0.000128533	13232.2	3.99941e-05	9.00289	13241.2	9.70699e-09	0.99932	3.02042e-09	0.000679913	0.000679925	0.000525242
1972 - 1972	7.62889e-05	13129	3.99937e-05	1.00044	13130	5.81025e-09	0.999924	3.04597e-09	7.61948e-05	7.62036e-05	0.000393802
1973 - 1973	2.00032	3.99937e-05	13054.1	3.99937e-05	13056.1	0.000153209	3.06321e-09	0.999847	3.06321e-09	0.000153215	7.447e-05
1974 - 1974	1.00004	12975.7	2.00008	37.0086	13015.7	7.68335e-05	0.996926	0.000153667	0.00284338	0.00307388	0.00142475
1975 - 1975	3.00196	0.000212879	13022.8	3.9994e-05	13025.8	0.000230462	1.63429e-08	0.99977	3.07036e-09	0.000230482	0.00111081
1976 - 1976	11.0018	2.00013	13075.8	3.9994e-05	13088.8	0.000840546	0.000152812	0.999007	3.05558e-09	0.000993361	0.00064696
1977 - 1977	9.00013	10.0042	3.99942e-05	13224.4	13243.4	0.000679594	0.000755414	3.01993e-09	0.998565	0.00143501	0.00128052
1978 - 1978	13304.1	3.99937e-05	6.00031	1.00004	13311.1	0.999474	3.00455e-09	0.000450776	7.51285e-05	0.000525908	0.000713157
1979 - 1979	13412	7.58469e-05	5.00204	3.99941e-05	13417	0.999627	5.65304e-09	0.000372814	2.98085e-09	0.000372822	0.00069182
1980 - 1980	13663.5	7.63314e-05	18.0043	1.00004	13682.5	0.998611	5.57878e-09	0.00131587	7.30892e-05	0.00138896	0.00025988
1981 - 1981	2.00008	3.9994e-05	13522.8	3.9994e-05	13524.8	0.000147882	2.95708e-09	0.999852	2.95708e-09	0.000147888	0.000241753
1982 - 1982	13458.9	3.00004	8.00158	1.00004	13470.9	0.999109	0.000222706	0.000593991	7.42372e-05	0.000890934	0.000629868
1983 - 1983	13520.5	5.00022	41.0098	1.00014	13567.5	0.996535	0.000368543	0.00302264	7.37153e-05	0.0034649	0.00118243
1984 - 1984	10.0007	2.00013	13570	1.00004	13583	0.000736265	0.000147253	0.999043	7.36246e-05	0.000957143	0.00105948
1985 - 1985	5.00165	1.00004	13741.9	3.9994e-05	13747.9	0.000363812	7.27414e-05	0.999563	2.9091e-09	0.000436557	0.000446014
1986 - 1986	37.0093	1.00023	13724.5	7.60187e-05	13762.5	0.00268914	7.26778e-05	0.997238	5.5236e-09	0.00276182	0.000112151
1987 - 1987	4.00071	6.00146	7.8208e-05	13691.3	13701.3	0.000291994	0.00043802	5.70805e-09	0.99927	0.000730019	0.000454242
1988 - 1988	13904.5	1.00014	18.0068	3.99942e-05	13923.5	0.998635	7.18311e-05	0.00129326	2.87242e-09	0.0013651	0.00129559
1989 - 1989	0.000140587	94.0144	1.00004	13732.7	13827.7	1.01671e-08	0.00679901	7.23216e-05	0.993129	0.00687134	0.00585952
1990 - 1990	13760.4	8.00014	16.0052	8.00004	13792.4	0.997679	0.000580041	0.00116044	0.000580034	0.00232051	0.00221368
1991 - 1991	3.99942e-05	13880.5	1.00008	5.00566	13886.5	2.88008e-09	0.999568	7.20182e-05	0.00036047	0.000432491	0.00256059
1992 - 1992	13842.6	3.99942e-05	4.00072	91.0178	13937.6	0.993183	2.86952e-09	0.000287044	0.00653037	0.00681742	0.0034043
1993 - 1993	9.00034	35.0043	14251.1	7.948e-05	14295.1	0.000629612	0.00244869	0.996922	5.55996e-09	0.00307831	0.00316046
1994 - 1994	0.000541986	8.01028	8.32801e-05	13942.4	13950.5	3.88507e-08	0.000574194	5.9697e-09	0.999426	0.000574239	0.00515314
1995 - 1995	99.0275	25.0162	1.00024	14283.7	14408.7	0.00687276	0.00173619	6.94189e-05	0.991322	0.00867836	0.00641673
1996 - 1996	14435.3	2.00054	4.00891	2.00037	14443.3	0.999445	0.00013851	0.000277561	0.000138498	0.000554569	0.00486227
1997 - 1997	14554.7	2.00004	28.0383	9.00938	14593.7	0.997324	0.000137048	0.00192126	0.000617347	0.00267566	0.020623
1998 - 1998	14403.6	2.00008	4.00292	36.0217	14445.6	0.997091	0.000138456	0.000277103	0.0024936	0.00290916	0.00799583
1999 - 1999	14236.5	91.0159	1.00024	3.00073	14331.5	0.99337	0.00635075	6.97931e-05	0.000209379	0.00662992	0.00370085
2000 - 2000	14420.7	3.99943e-05	17.0335	2.00039	14439.7	0.998682	2.76975e-09	0.00117963	0.000138534	0.00131817	0.0158527
2001 - 2001	1.00569	14137.2	2.00154	396.279	14536.5	6.91838e-05	0.972532	0.000137691	0.0272609	0.0274678	0.107618
2002 - 2002	5.00549	14445.6	0.0507864	29.0013	14479.6	0.000345691	0.997648	3.50743e-06	0.0020029	0.0023521	0.0301761
2003 - 2003	31.0064	0.000480987	16787.3	0.000131089	16818.3	0.0018436	2.85989e-08	0.998156	7.79438e-09	0.00184364	0.000493168
2004 - 2004	3.00048	620.062	7.67048e-05	17152.6	17775.7	0.000168797	0.0348826	4.31516e-09	0.964949	0.0350514	0.0359826
2005 - 2005	18693.9	2.00013	9.00061	1.00007	18705.9	0.999358	0.000106925	0.000481163	5.34629e-05	0.000641551	0.00043908
2006 - 2006	13.0025	2.00045	19517	3.99941e-05	19532	0.000665702	0.000102419	0.999232	2.04762e-09	0.000768123	0.000442056
2007 - 2007	5.00386	0.000126268	20347.4	3.99942e-05	20352.4	0.000245861	6.20406e-09	0.999754	1.96508e-09	0.000245869	0.00186152
2008 - 2008	22.002	2.0003	20965.8	7.56284e-05	20989.8	0.00104822	9.52985e-05	0.998856	3.6031e-09	0.00114352	0.000702502
2009 - 2009	2.00012	14.0017	1.00007	21388.8	21405.8	9.34382e-05	0.000654107	4.67197e-05	0.999206	0.000794265	0.000241551
2010 - 2010	2.00007	40.0032	7.52969e-05	21974.4	22016.4	9.08449e-05	0.00181698	3.42004e-09	0.998092	0.00190783	0.00183806
2011 - 2011	2.00012	25.0033	3.99942e-05	22827.4	22854.4	8.75159e-05	0.00109403	1.74995e-09	0.998818	0.00118154	0.000331825
2012 - 2012	3.00007	14.001	7.31141e-05	23463.6	23480.6	0.000127768	0.000596278	3.1138e-09	0.999276	0.000724049	0.000654298
2013 - 2013	30.0019	23912.4	2.00004	36.0026	23980.4	0.0012511	0.997164	8.34032e-05	0.00150134	0.00283584	0.00298097
2014 - 2014	24346.8	3.9994e-05	6.0011	8.00012	24360.8	0.999425	1.64174e-09	0.000246343	0.000328402	0.000574746	0.000572022
2015 - 2015	6.00092	3.00007	24917.8	3.9994e-05	24926.8	0.000240742	0.000120355	0.999639	1.60446e-09	0.000361099	0.000206992
2016 - 2016	9.00193	1.00011	25451.2	3.99941e-05	25461.2	0.000353555	3.92799e-05	0.999607	1.57079e-09	0.000392837	0.000527988
2017 - 2017	25707.1	7.21155e-05	13.0016	1.00007	25721.1	0.999456	2.80375e-09	0.000505483	3.88813e-05	0.000544367	4.68684e-05
2018 - 2018	26405.8	7.17216e-05	11.001	6.94353e-05	26416.8	0.999584	2.715e-09	0.00041644	2.62845e-09	0.000416446	0.0001033
2019 - 2019	26995.4	1.00004	10.002	1.00004	27007.5	0.999556	3.70283e-05	0.000370343	3.70283e-05	0.000444399	0.000422521
2020 - 2020	27272	3.99941e-05	15.0008	1.00004	27288	0.999414	1.46563e-09	0.000549723	3.66476e-05	0.000586372	0.000592316
2021 - 2021	28250.6	4.00007	31.0045	3.00011	28288.6	0.998657	0.000141402	0.00109601	0.000106054	0.00134346	0.000395515
2022 - 2022	30.0022	1.00004	28676.5	1.00004	28708.5	0.00104506	3.48342e-05	0.998885	3.48342e-05	0.00111473	0.000943646
2023 - 2023	7.00108	6.8375e-05	29141	6.86455e-05	29148	0.000240191	2.34579e-09	0.99976	2.35507e-09	0.000240195	0.000329704
2024 - 2024	27.004	4.00007	29603.7	3.99943e-05	29634.7	0.000911231	0.000134979	0.998954	1.34958e-09	0.00104621	0.00039963
2025 - 2025	1.00007	18.0022	3.99942e-05	30343.5	30362.5	3.29376e-05	0.000592908	1.31722e-09	0.999374	0.000625846	6.85825e-05
2026 - 2026	3.99942e-05	31131.4	1.00007	37.0017	31169.4	1.28312e-09	0.998781	3.20849e-05	0.00118711	0.0012192	0.00142154
2027 - 2027	10.0006	2.00038	31497.6	6.7383e-05	31509.6	0.000317382	6.34847e-05	0.999619	2.13849e-09	0.000380868	0.000210138
2028 - 2028	1.00007	32069.7	3.99943e-05	53.0062	32123.8	3.11317e-05	0.998319	1.24501e-09	0.00165006	0.00168119	4.31416e-05
2029 - 2029	1.0001	32710.7	3.99943e-05	44.0046	32755.7	3.05322e-05	0.998626	1.22099e-09	0.00134342	0.00137395	0.000206168
2030 - 2030	16.0015	1.0001	33202.3	6.63596e-05	33219.3	0.000481693	3.0106e-05	0.999488	1.99762e-09	0.000511802	4.22632e-05
2031 - 2031	29.0013	2.00015	33439.3	3.99941e-05	33470.3	0.000866481	5.9759e-05	0.999074	1.19492e-09	0.000926241	0.000932985
2032 - 2032	33533.4	0.000101958	13.0015	3.99942e-05	33546.4	0.999612	3.03932e-09	0.000387567	1.19221e-09	0.000387571	0.000184847
2033 - 2033	33749.6	3.99942e-05	15.0021	3.99942e-05	33764.6	0.999556	1.1845e-09	0.000444313	1.1845e-09	0.000444315	0.00029114
2034 - 2034	33831.6	3.00004	61.0027	0.00010058	33895.6	0.998112	8.85082e-05	0.00179972	2.96735e-09	0.00188823	0.0022367
2035 - 2035	1.00004	34166	3.99941e-05	9.00042	34176	2.92614e-05	0.999707	1.17024e-09	0.000263355	0.000292617	0.000281602
2036 - 2036	18.0016	1.00006	34615.5	3.99942e-05	34634.5	0.000519759	2.88748e-05	0.999451	1.15475e-09	0.000548635	0.000144357
2037 - 2037	3.0001	34971.7	6.45031e-05	84.0085	35058.8	8.55735e-05	0.997518	1.83986e-09	0.00239622	0.0024818	0.000385198
2038 - 2038	15.0017	4.00014	35157.4	2.00006	35178.4	0.000426446	0.00011371	0.999403	5.68549e-05	0.000597011	0.00021968
2039 - 2039	641.001	3.00014	34648.4	1.00004	35293.4	0.0181621	8.50058e-05	0.981725	2.83351e-05	0.0182754	0.0355926
2040 - 2040	35090.7	3.99942e-05	14.002	1.00004	35105.7	0.999573	1.13925e-09	0.000398853	2.84866e-05	0.000427341	0.000319888
2041 - 2041	34675.7	6.44275e-05	35.0044	1.00007	34711.7	0.998963	1.85607e-09	0.00100843	2.88106e-05	0.00103724	0.0003822
2042 - 2042	34258.7	9.85203e-05	49.0074	1.0001	34308.7	0.998542	2.87158e-09	0.00142842	2.915e-05	0.00145758	0.0011552
2043 - 2043	19.0023	3.0001	33724.6	3.99942e-05	33746.6	0.000563087	8.89008e-05	0.999348	1.18513e-09	0.000651989	0.000161698
2044 - 2044	12.005	5.00033	33288.6	6.50774e-05	33305.7	0.000360448	0.000150135	0.999489	1.95394e-09	0.000510585	0.0020329
2045 - 2045	33057.7	6.64422e-05	59.0033	1.00004	33117.7	0.998188	2.00624e-09	0.00178162	3.01965e-05	0.00181182	0.00181523
2046 - 2046	32815.7	4.00061	125.01	1.0001	32945.7	0.996054	0.00012143	0.00379442	3.0356e-05	0.00394621	0.00227255
2047 - 2047	6.00094	3.00026	32521.1	3.99941e-05	32530.1	0.000184474	9.22304e-05	0.999723	1.22945e-09	0.000276705	0.000266418
2048 - 2048	15.0034	6.00027	32089.6	1.00004	32111.6	0.000467226	0.000186857	0.999315	3.11426e-05	0.000685225	0.000942628
2049 - 2049	31676.8	1.00004	80.0093	1.00007	31758.8	0.997418	3.14886e-05	0.00251928	3.14894e-05	0.00258226	0.000198861
2050 - 2050	3.99942e-05	16.0013	3.99942e-05	30993.5	31009.5	1.28974e-09	0.000516013	1.28974e-09	0.999484	0.000516016	0.000286047
2051 - 2051	30551.8	1.00007	81.0103	2.0001	30635.8	0.997258	3.26437e-05	0.00264431	6.52865e-05	0.00274224	0.000199461
2052 - 2052	2.0001	32.0028	3.99942e-05	30340.6	30374.6	6.58478e-05	0.0010536	1.3167e-09	0.998881	0.00111945	0.000607704
2053 - 2053	4.00015	19.0013	0.000100907	29991.1	30014.1	0.000133275	0.000633078	3.36199e-09	0.999234	0.000766357	0.000610246
2054 - 2054	29496.5	4.00015	20.0023	6.65133e-05	29520.5	0.999187	0.000135504	0.000677573	2.25312e-09	0.00081308	0.000226347
2055 - 2055	28775.5	1.00007	18.002	1.00007	28795.5	0.999305	3.473e-05	0.000625169	3.473e-05	0.000694628	0.000146948
2056 - 2056	28014.4	1.00007	12.0018	0.000147661	28027.4	0.999536	3.56818e-05	0.000428218	5.26846e-09	0.000463905	0.000318151
2057 - 2057	3.99942e-05	27373.4	6.55323e-05	7.0015	27380.4	1.46068e-09	0.999744	2.3934e-09	0.000255712	0.000255716	0.000422021
2058 - 2058	6.00076	3.99941e-05	26750.2	1.00004	26757.2	0.000224267	1.49471e-09	0.999738	3.73746e-05	0.000261643	5.14512e-05
2059 - 2059	26233.5	3.99942e-05	22.0022	0.00010301	26255.5	0.999162	1.52327e-09	0.000838002	3.92335e-09	0.000838007	0.000443289
2060 - 2060	25675.3	6.60709e-05	14.0014	6.76266e-05	25689.3	0.999455	2.57193e-09	0.000545029	2.63248e-09	0.000545035	0.000229777
2061 - 2061	24836.7	1.00011	44.0066	1.00016	24882.7	0.998151	4.01928e-05	0.00176856	4.01949e-05	0.00184895	7.50784e-05
2062 - 2062	3.00007	1.00011	24300.4	6.73004e-05	24304.4	0.000123437	4.11491e-05	0.999835	2.76906e-09	0.000164589	0.000190969
2063 - 2063	23869.5	3.99942e-05	19.0016	1.00004	23889.5	0.999163	1.67413e-09	0.000795397	4.18611e-05	0.00083726	0.000715002
2064 - 2064	1.0003	23477.3	1.00011	5.0003	23484.3	4.25943e-05	0.999702	4.25862e-05	0.000212921	0.000298101	0.000181095
2065 - 2065	6.72646e-05	22949.3	6.88965e-05	15.0002	22964.3	2.92909e-09	0.999347	3.00015e-09	0.000653197	0.000653203	0.00111058
2066 - 2066	5.00088	1.00016	22423.9	3.9994e-05	22429.9	0.000222956	4.45906e-05	0.999732	1.78307e-09	0.000267548	0.000211172
2067 - 2067	3.99942e-05	22040.5	6.92768e-05	17.0022	22057.5	1.81318e-09	0.999229	3.14074e-09	0.000770814	0.000770819	0.000269502
2068 - 2068	21317.5	2.00042	18.0036	2.00004	21339.5	0.998969	9.37425e-05	0.000843676	9.37247e-05	0.00103114	0.00043488
2069 - 2069	2.00053	13.0041	1.00011	20574.5	20590.5	9.71581e-05	0.000631557	4.85715e-05	0.999223	0.000777287	0.00119396
2070 - 2070	7.00094	19891.5	1.00011	17.004	19916.5	0.000351515	0.998745	5.02153e-05	0.000853767	0.0012555	0.000614166
2071 - 2071	4.00043	2.00025	18827.4	3.99938e-05	18833.4	0.000212412	0.000106208	0.999681	2.12356e-09	0.000318622	5.90419e-05
2072 - 2072	18164.3	6.89068e-05	28.0018	3.99941e-05	18192.3	0.998461	3.78769e-09	0.00153921	2.19841e-09	0.00153922	0.00196078
2073 - 2073	12.0009	1.00004	17522	3.9994e-05	17535	0.000684397	5.70311e-05	0.999259	2.28081e-09	0.00074143	0.000866118
2074 - 2074	16777.7	3.99943e-05	53.0071	3.99943e-05	16830.7	0.996851	2.37626e-09	0.00314942	2.37626e-09	0.00314942	0.00253486
2075 - 2075	2.00079	0.000118689	15824.6	3.99939e-05	15826.6	0.00012642	7.49937e-09	0.999874	2.52701e-09	0.00012643	0.000489615
2076 - 2076	14871.7	3.99943e-05	58.0105	2.00007	14931.7	0.995981	2.67847e-09	0.00388505	0.000133948	0.004019	0.00238024
2077 - 2077	3.99942e-05	5.00275	3.99942e-05	14198.5	14203.5	2.81581e-09	0.000352221	2.81581e-09	0.999648	0.000352226	0.000933972
2078 - 2078	13323.6	5.0002	41.0097	0.000128431	13369.6	0.996559	0.000373998	0.00306738	9.60623e-09	0.00344139	0.0014166
2079 - 2079	10.0009	0.000127957	12426.5	3.99939e-05	12436.5	0.000804163	1.02888e-08	0.999196	3.21586e-09	0.000804176	0.000845739
2080 - 2080	3.00221	1.00021	11412	3.9994e-05	11416	0.000262984	8.76151e-05	0.999649	3.50335e-09	0.000350602	0.000998486
2081 - 2081	2.00008	4.00206	1.00004	10828	10835	0.000184594	0.000369364	9.22971e-05	0.999354	0.000646255	0.000632285
2082 - 2082	2.00008	10456.4	1.00022	5.00022	10464.4	0.000191131	0.999235	9.55827e-05	0.00047783	0.000764543	0.000926762
2083 - 2083	9875.31	1.00004	0.000681058	3.99938e-05	9876.31	0.999899	0.000101256	6.89587e-08	4.04947e-09	0.000101329	0.000623672
2084 - 2084	9261.54	1.00008	0.000140137	3.99935e-05	9262.54	0.999892	0.00010797	1.51294e-08	4.31777e-09	0.00010799	0.000234098
2085 - 2085	1.00004	8408.68	7.91827e-05	8.16317e-05	8409.68	0.000118915	0.999881	9.41567e-09	9.70687e-09	0.000118934	0.000191479
2086 - 2086	2.00004	7560.27	3.99948e-05	3.99948e-05	7562.27	0.000264476	0.999736	5.28874e-09	5.28874e-09	0.000264487	0.000516187
2087 - 2087	2.00004	6887.32	8.05978e-05	3.99938e-05	6889.32	0.00029031	0.99971	1.1699e-08	5.80519e-09	0.000290328	0.000546119
2088 - 2088	1.00004	6308.27	3.99948e-05	3.99948e-05	6309.27	0.000158503	0.999841	6.33906e-09	6.33906e-09	0.000158516	0.000304241
2089 - 2089	2.00004	6017.27	3.99948e-05	3.99948e-05	6019.27	0.000332273	0.999668	6.64447e-09	6.64447e-09	0.000332286	0.00065178
2090 - 2090	8.61972e-05	5853.04	3.99933e-05	8.27663e-05	5853.04	1.47269e-08	1	6.83291e-09	1.41407e-08	3.57005e-08	0.000400214
2091 - 2091	5714.91	8.52572e-05	1.00029	3.99933e-05	5715.91	0.999825	1.49158e-08	0.000175001	6.99683e-09	0.000175023	0.000564687
2092 - 2092	3.00016	1.00028	5392.49	3.99931e-05	5396.49	0.000555946	0.000185357	0.999259	7.41094e-09	0.00074131	0.000920814
2093 - 2093	6.00029	1.00004	5112.15	3.99933e-05	5119.15	0.00117213	0.000195353	0.998633	7.8125e-09	0.00136749	0.00216585
2094 - 2094	7.00072	8.39984e-05	4883.37	3.99934e-05	4890.37	0.00143153	1.71763e-08	0.998568	8.17799e-09	0.00143156	0.00181621
2095 - 2095	4644.95	3.99933e-05	1.00016	3.99933e-05	4645.95	0.999785	8.60819e-09	0.000215276	8.60819e-09	0.000215293	0.000167767
2096 - 2096	4366.87	3.99932e-05	5.0003	3.99932e-05	4371.87	0.998856	9.14786e-09	0.00114375	9.14786e-09	0.00114376	0.00158585
2097 - 2097	5.00122	9.01661e-05	3839.56	3.99935e-05	3844.56	0.00130086	2.34529e-08	0.998699	1.04026e-08	0.00130089	0.00103868
2098 - 2098	3452.07	2.00019	39.3516	3.09386	3496.52	0.987289	0.000572052	0.0112545	0.000884839	0.0127114	0.22886
2099 - 2099	239.558	191649481502534	24.0689	23.9792	191649481502822	1.24998e-12	1	1.25588e-13	1.2512e-13	1.5028e-12	4.17436e-14
2100 - 2100	20.4359	20.8898	108.427	775888581914410	775888581914560	2.63387e-14	2.69238e-14	1.39746e-13	1	1.9329e-13	2.57769e-15
2101 - 2101	87.2344	117198441311229	0.468764	212.217	117198441311529	7.44331e-13	1	3.99974e-15	1.81075e-12	2.55973e-12	6.8214e-14
2102 - 2102	1.00028	3.99941e-05	1407.13	15.0394	1423.17	0.000702851	2.81021e-08	0.98873	0.0105675	0.0112704	0.00375529
2103 - 2103	4.00873	4.00381	1184.05	2.00065	1194.07	0.00335721	0.00335308	0.991614	0.00167549	0.00838578	0.0100674
2104 - 2104	0.000556216	13.1116	3.99942e-05	1429.28	1442.39	3.8562e-07	0.00909017	2.77277e-08	0.990909	0.00909059	0.0479589
2105 - 2105	0.000627461	3.01192	3.99937e-05	2355.14	2358.15	2.66082e-07	0.00127724	1.69598e-08	0.998722	0.00127752	0.00915451
2106 - 2106	1.00022	3387.43	0.00010081	28.0488	3416.48	0.000292765	0.991497	2.9507e-08	0.00820988	0.00850267	0.0117486
2107 - 2107	0.000103616	3773.28	4.00041	23.0295	3800.31	2.72652e-08	0.992887	0.00105266	0.00605991	0.00711259	0.00580078
2108 - 2108	8.68633	104.977	1.45823	364604528333239	364604528333354	2.3824e-14	2.87921e-13	3.99948e-15	1	3.15414e-13	2.1962e-14
2109 - 2109	0.000205528	16.005	3.99937e-05	4724.12	4740.13	4.33591e-08	0.0033765	8.43727e-09	0.996623	0.00337655	0.00203064
2110 - 2110	4.00043	38.0089	3.99939e-05	4761.64	4803.65	0.000832789	0.0079125	8.32573e-09	0.991255	0.0087453	0.0104586
2111 - 2111	5465.49	6.00004	17.0023	8.00069	5496.49	0.994359	0.00109161	0.0030933	0.0014556	0.00564051	0.0072558
2112 - 2112	10.7596	7.07164	54.9391	517975089814065	517975089814138	2.07724e-14	1.36525e-14	1.06065e-13	1	1.40887e-13	3.46948e-14
2113 - 2113	6701.54	3.99942e-05	42.0213	1.0001	6744.56	0.993621	5.92984e-09	0.0062304	0.000148282	0.00637869	0.000738998
2114 - 2114	7373.15	1.00004	13.0075	3.99941e-05	7387.16	0.998104	0.000135375	0.00176082	5.414e-09	0.0018962	0.00123221
2115 - 2115	12.0041	1.00034	8016.43	3.99939e-05	8029.43	0.00149501	0.000124584	0.99838	4.98091e-09	0.0016196	0.000443767
2116 - 2116	3.00117	2.00004	8752.78	1.00004	8758.78	0.000342647	0.000228347	0.999315	0.000114176	0.000685169	0.000624265
2117 - 2117	7.00307	5.00147	9320.16	4.00031	9336.16	0.000750102	0.00053571	0.998286	0.000428475	0.00171429	0.00163503
2118 - 2118	9892.63	1.00004	110.043	1.00009	10004.7	0.988801	9.99572e-05	0.0109992	9.99619e-05	0.0111991	0.00143388
2119 - 2119	10441.5	1.00004	42.0095	1.00004	10485.5	0.995803	9.53737e-05	0.00400644	9.53737e-05	0.00419719	0.00290068
2120 - 2120	2.0003	5.00004	10899.1	3.99933e-05	10906.1	0.000183411	0.000458463	0.999358	3.66706e-09	0.000641878	0.00084347
2121 - 2121	6.00314	3.9994e-05	11631.8	3.9994e-05	11637.8	0.00051583	3.43655e-09	0.999484	3.43655e-09	0.000515837	0.001251
2122 - 2122	3.00028	20.0029	4.00004	12656.5	12683.5	0.000236549	0.00157708	0.000315373	0.997871	0.002129	0.00171708
2123 - 2123	70.0119	21.0045	13.0036	13737.4	13841.4	0.00505814	0.00151751	0.00093947	0.992485	0.00751512	0.0035686
2124 - 2124	17313.5	1.00008	78.0118	8.00211	17400.5	0.994999	5.74742e-05	0.0044833	0.000459877	0.00500065	0.0023647
2125 - 2125	8.00089	1.00008	18228.2	1.00004	18238.2	0.000438688	5.48343e-05	0.999452	5.48321e-05	0.000548354	0.000187675
2126 - 2126	5.0005	10.0005	18937.9	3.99937e-05	18952.9	0.000263837	0.000527648	0.999209	2.11016e-09	0.000791488	0.000566868
2127 - 2127	7.00181	4.00008	19904.9	3.9994e-05	19915.9	0.000351569	0.000200849	0.999448	2.00815e-09	0.00055242	0.000583165
2128 - 2128	20637.2	3.99938e-05	1.00013	3.99938e-05	20638.2	0.999952	1.93785e-09	4.84601e-05	1.93785e-09	4.8464e-05	9.28849e-05
2129 - 2129	21797.1	3.99937e-05	4.00021	3.99937e-05	21801.1	0.999817	1.83448e-09	0.000183486	1.83448e-09	0.00018349	0.000170266
2130 - 2130	3.9994e-05	23271.7	1.00007	17.0011	23289.7	1.71724e-09	0.999227	4.29406e-05	0.000729984	0.000772926	0.00066688
2131 - 2131	3.99938e-05	24854.3	3.99938e-05	1.0002	24855.3	1.60907e-09	0.99996	1.60907e-09	4.02408e-05	4.0244e-05	0.000160464
2132 - 2132	3.99938e-05	25969.3	1.00004	1.00019	25971.3	1.53992e-09	0.999923	3.85055e-05	3.85114e-05	7.70185e-05	0.000122003
2133 - 2133	3.99942e-05	26876.4	1.00004	32.0001	26909.4	1.48625e-09	0.998774	3.71632e-05	0.00118918	0.00122634	0.00238756
2134 - 2134	2.00004	32.0004	7.13044e-05	28020.3	28054.3	7.12918e-05	0.00114066	2.54166e-09	0.998788	0.00121195	0.00206611
2135 - 2135	3.9994e-05	29661.7	1.00004	38.0006	29700.7	1.34656e-09	0.998687	3.36705e-05	0.00127945	0.00131312	0.00215418
2136 - 2136	6.00026	30738.3	1.00004	8.00046	30753.3	0.000195109	0.999512	3.25181e-05	0.00026015	0.000487777	0.000316893
2137 - 2137	5.00035	12.001	13.0001	31933.6	31963.6	0.000156439	0.000375459	0.000406716	0.999061	0.000938613	0.000776893
2138 - 2138	33143	9.00011	18.0012	1.00004	33171	0.999156	0.000271325	0.000542678	3.01481e-05	0.000844152	0.000797308
2139 - 2139	34.002	0.000328602	33893.2	5.00004	33932.2	0.00100206	9.68408e-09	0.998851	0.000147354	0.00114942	0.00103591
2140 - 2140	34976.5	2.00011	43.0039	1.00011	35022.5	0.998686	5.71093e-05	0.00122789	2.85562e-05	0.00131356	0.000295026
2141 - 2141	25.0025	3.00011	36122.4	7.00007	36157.4	0.000691492	8.29737e-05	0.999032	0.0001936	0.000968065	0.000446382
2142 - 2142	4.00031	17.0031	6.00032	37516.3	37543.3	0.000106552	0.000452893	0.000159824	0.999281	0.000719269	0.000971869
2143 - 2143	39471.3	3.99941e-05	25.0018	0.000163721	39496.3	0.999367	1.01261e-09	0.000633016	4.14524e-09	0.000633021	0.000182933
2144 - 2144	16.0006	1.00023	40393.7	3.99939e-05	40410.7	0.00039595	2.47516e-05	0.999579	9.89688e-10	0.000420703	0.00033062
2145 - 2145	41281.7	1.00007	165.008	2.00011	41449.7	0.995947	2.41273e-05	0.00398092	4.82538e-05	0.0040533	0.00369793
2146 - 2146	3.00016	29.0031	2.00007	42332.5	42366.5	7.08144e-05	0.000684575	4.72087e-05	0.999197	0.000802598	0.000379517
2147 - 2147	4.00016	63.0033	2.00004	43711.6	43780.6	9.13683e-05	0.00143907	4.56833e-05	0.998424	0.00157612	0.00121341
2148 - 2148	45284.7	6.00029	138.006	7.00007	45435.7	0.996676	0.000132061	0.00303739	0.000154065	0.00332352	0.00318978
2149 - 2149	8.0001	4.00036	46227.6	3.99939e-05	46239.6	0.000173014	8.65138e-05	0.99974	8.64928e-10	0.000259529	0.000266219
2150 - 2150	47049.7	6.00036	117.01	2.00028	47174.7	0.99735	0.000127195	0.00248036	4.24016e-05	0.00264996	0.000616762
2151 - 2151	56.0032	1.00021	48004.5	6.63158e-05	48061.5	0.00116524	2.08109e-05	0.998814	1.37981e-09	0.00118605	0.000524418
2152 - 2152	5.00004	59.0033	1.00004	48894.7	48959.7	0.000102126	0.00120514	2.04258e-05	0.998672	0.00132769	0.000860354
2153 - 2153	1.00007	26.0016	1.00004	50009.5	50037.5	1.99864e-05	0.000519642	1.99858e-05	0.99944	0.000559614	0.00015871
2154 - 2154	50543.7	2.0001	106.007	4.00007	50655.7	0.997789	3.94842e-05	0.00209269	7.89657e-05	0.00221114	0.000815634
2155 - 2155	50355.7	6.0001	73.0044	6.00007	50440.7	0.998315	0.000118954	0.00144733	0.000118953	0.00168524	0.000912089
2156 - 2156	2.00007	120.004	1.00004	49769.7	49892.7	4.00873e-05	0.00240524	2.00438e-05	0.997535	0.00246537	0.00263816
2157 - 2157	50289.6	4.0002	115.003	3.99942e-05	50408.6	0.997639	7.93556e-05	0.00228142	7.93401e-10	0.00236078	0.0028641
2158 - 2158	15.0033	3.00036	50376.5	6.61756e-05	50394.5	0.000297718	5.95373e-05	0.999643	1.31315e-09	0.000357256	0.00141299
2159 - 2159	4.00015	39.0048	6.61819e-05	50469.7	50512.7	7.91909e-05	0.000772179	1.3102e-09	0.999149	0.000851371	0.0011245
2160 - 2160	4.00004	37.0037	3.99943e-05	51413.8	51454.8	7.7739e-05	0.000719151	7.77271e-10	0.999203	0.00079689	0.000565184
2161 - 2161	9.00027	30.0028	3.99942e-05	51785.6	51824.6	0.000173668	0.00057893	7.71723e-10	0.999247	0.000752599	0.00043782
2162 - 2162	1.0002	28.0029	1.00007	51704.5	51734.5	1.93334e-05	0.000541281	1.93307e-05	0.99942	0.000579945	0.000638552
2163 - 2163	51810.7	32.0002	70.0064	6.58216e-05	51912.7	0.998035	0.000616423	0.00134854	1.26793e-09	0.00196497	0.00112423
2164 - 2164	18.0001	27.0019	1.00004	52363.5	52409.5	0.000343451	0.000515211	1.90813e-05	0.999122	0.000877743	0.000645776
2165 - 2165	2.00025	46.0023	6.00004	52912.5	52966.5	3.77645e-05	0.000868517	0.00011328	0.99898	0.00101956	0.000612131
2166 - 2166	53151.5	4.00014	35.002	1.00006	53191.5	0.999248	7.52027e-05	0.000658038	1.88012e-05	0.000752042	0.000228058
2167 - 2167	12.0011	2.00014	53399.2	7.00006	53420.2	0.000224655	3.74417e-05	0.999607	0.000131038	0.000393134	0.000257466
2168 - 2168	53578	12.0001	15.0007	1.0001	53606	0.999478	0.000223857	0.000279832	1.86565e-05	0.000522346	0.000511157
2169 - 2169	54103.8	3.99943e-05	54.004	1.00004	54158.8	0.998984	7.38463e-10	0.000997142	1.8465e-05	0.00101561	0.000153675
2170 - 2170	10.0005	0.000188147	54793.8	3.9994e-05	54803.8	0.000182477	3.4331e-09	0.999818	7.29766e-10	0.000182482	0.000160869
2171 - 2171	54951.7	1.0001	68.0039	4.00004	55024.7	0.998673	1.81754e-05	0.00123588	7.26953e-05	0.00132675	0.000477618
2172 - 2172	11.0008	9.67863e-05	54434.2	1.00004	54446.2	0.00020205	1.77765e-09	0.99978	1.83675e-05	0.000220419	0.000185488
2173 - 2173	54203.8	3.00006	129.005	2.00004	54337.8	0.997534	5.52114e-05	0.00237414	3.68075e-05	0.00246616	0.00205443
2174 - 2174	29.0034	4.00019	53434.6	3.99942e-05	53467.6	0.000542447	7.48152e-05	0.999383	7.48008e-10	0.000617263	0.000778972
2175 - 2175	73.0152	55.0021	2.00006	53620.7	53750.8	0.0013584	0.00102328	3.721e-05	0.997581	0.00241889	0.00536991
2176 - 2176	4.00006	54853.8	3.00004	109.008	54969.8	7.27684e-05	0.99789	5.45762e-05	0.00198305	0.00211039	0.000199941
2177 - 2177	1.00006	55264.6	1.0001	37.0029	55303.6	1.80832e-05	0.999295	1.80837e-05	0.000669086	0.000705253	0.000260356
2178 - 2178	15.0001	17.0009	1.00006	55720.1	55753.1	0.000269046	0.000304932	1.79374e-05	0.999408	0.000591915	0.000490993
2179 - 2179	55516.7	1.00118	186.009	4.0002	55707.7	0.996571	1.7972e-05	0.00333902	7.18069e-05	0.0034288	0.00176271
2180 - 2180	42.0014	3.00019	55179.3	3.99942e-05	55224.3	0.00076056	5.43274e-05	0.999185	7.24212e-10	0.000814888	0.000678414
2181 - 2181	103.118	1.00014	54740.5	7.00049	54851.6	0.00187994	1.82335e-05	0.997974	0.000127626	0.0020258	0.0612009
2182 - 2182	3.99943e-05	55348.8	3.99943e-05	49.0042	55397.8	7.21947e-10	0.999115	7.21947e-10	0.000884588	0.000884589	0.000494121
2183 - 2183	1.00004	55969.4	3.99942e-05	11.0009	55981.4	1.78638e-05	0.999786	7.14419e-10	0.00019651	0.000214374	0.000159801
2184 - 2184	4.00014	55948.8	6.41755e-05	11.0006	55963.8	7.14772e-05	0.999732	1.14673e-09	0.000196566	0.000268044	6.44107e-05
2185 - 2185	26.0028	12.0004	55392.5	6.51721e-05	55430.5	0.000469106	0.000216495	0.999314	1.17574e-09	0.000685601	0.000671153
2186 - 2186	32.0014	13.0013	55635.5	3.99942e-05	55680.5	0.000574733	0.000233499	0.999192	7.1828e-10	0.000808233	0.000331897
2187 - 2187	129.005	10.0006	55474.7	1.00004	55614.7	0.00231962	0.000179819	0.997483	1.79816e-05	0.00251742	0.00193372
2188 - 2188	26.0021	8.00057	55799.5	1.00004	55834.5	0.0004657	0.000143291	0.999373	1.79108e-05	0.000626902	0.000328938
2189 - 2189	55974.6	2.00004	13.0015	3.99942e-05	55989.6	0.999732	3.57216e-05	0.000232212	7.14315e-10	0.000267935	0.000381576
2190 - 2190	56162.7	1.00014	81.0044	9.58917e-05	56244.7	0.998542	1.77819e-05	0.00144021	1.7049e-09	0.001458	0.00049405
2191 - 2191	37.0009	1.00038	55938.2	3.99941e-05	55976.2	0.000661012	1.78716e-05	0.999321	7.14484e-10	0.000678884	0.000733518
2192 - 2192	55911.8	2.00004	174.007	4.00006	56091.8	0.996791	3.56566e-05	0.00310218	7.13128e-05	0.00320915	0.00279866
2193 - 2193	27.0017	2.00024	55272.5	3.99942e-05	55301.5	0.000488264	3.61698e-05	0.999476	7.23203e-10	0.000524435	0.000112668
2194 - 2194	55554.8	1.00013	171.012	3.00006	55729.8	0.99686	1.79461e-05	0.00306859	5.38323e-05	0	0.000146239
2195 - 2195	15.0003	30.003	25.0001	55741.5	55811.5	0.000268767	0.000537578	0.000447938	0.998746	0.00125428	0.00118513
2196 - 2196	55892.7	3.00006	130.006	6.00009	56031.7	0.997519	5.35422e-05	0.00232021	0.000107084	0.00248084	0.00184137
2197 - 2197	55482.7	1.00006	171.004	5.00009	55659.7	0.99682	1.79675e-05	0.00307231	8.98333e-05	0.00318011	0.0042362
2198 - 2198	1.00006	18.0027	6.35119e-05	54659.7	54678.7	1.82898e-05	0.000329245	1.16155e-09	0.999652	0.000347536	0.000837287
2199 - 2199	55349.7	4.00013	46.0047	6.31953e-05	55399.7	0.999097	7.22049e-05	0.000830414	1.14072e-09	0.00090262	0.0009067
2200 - 2200	55084.7	17.0001	83.0029	2.00006	55186.7	0.998152	0.000308047	0.00150404	3.62418e-05	0.00184833	0.00203779
2201 - 2201	0.000130486	16.0014	1.00006	55136.4	55153.4	2.36588e-09	0.000290125	1.81324e-05	0.999692	0.00030826	0.000316751
2202 - 2202	5.00023	55064.8	2.00006	131.013	55202.8	9.05792e-05	0.9975	3.62312e-05	0.00237331	0.00250012	0.00225715
2203 - 2203	18.0002	41.0045	3.99943e-05	54927.7	54986.7	0.000327355	0.000745717	7.27344e-10	0.998927	0.00107307	0.000950497
2204 - 2204	2.00029	32.002	3.99942e-05	54950.5	54984.5	3.63791e-05	0.000582018	7.27372e-10	0.999382	0.000618398	0.000111954
2205 - 2205	9.00065	38.0014	6.2243e-05	55190.4	55237.4	0.000162945	0.000687965	1.12683e-09	0.999149	0.000850911	0.00053804
2206 - 2206	5.00006	55447.8	3.00013	231.009	55686.8	8.9789e-05	0.995708	5.38751e-05	0.00414837	0	0.00353588
2207 - 2207	6.00034	20.0034	6.20713e-05	55724.6	55750.6	0.000107628	0.000358802	1.11337e-09	0.999534	0.000466431	0.00119167
2208 - 2208	2.00006	56194.8	4.00006	81.0044	56281.8	3.55366e-05	0.998454	7.10721e-05	0.00143927	0.00154587	0.000663247
2209 - 2209	0.000273264	14.0012	1.00013	56557.3	56572.3	4.83036e-09	0.000247492	1.76787e-05	0.999735	0.000265176	0.00043961
2210 - 2210	56744.7	6.00006	45.0022	3.00006	56798.7	0.999049	0.000105637	0.00079231	5.28192e-05	0.000950767	0.000648141
2211 - 2211	20.0009	2.00017	56518.3	1.00004	56541.3	0.000353739	3.53753e-05	0.999593	1.76869e-05	0.000406801	0.000202541
2212 - 2212	56423.7	3.99943e-05	18.002	6.00006	56447.7	0.999575	7.08519e-10	0.000318915	0.000106294	0.00042521	0.000468449
2213 - 2213	56205.8	3.99943e-05	129.006	1.00013	56335.8	0.997692	7.09927e-10	0.00228995	1.77529e-05	0.0023077	0.00141754
2214 - 2214	27.0025	4.00012	55541.7	3.99943e-05	55572.7	0.000485895	7.198e-05	0.999442	7.19675e-10	0.000557876	0.000406606
2215 - 2215	8.00022	34.004	8.92094e-05	55140.7	55182.7	0.000144977	0.000616208	1.61662e-09	0.999239	0.000761186	0.000982933
2216 - 2216	55205.7	12.0005	89.008	1.00016	55307.7	0.998156	0.000216978	0.00160932	1.80836e-05	0.00184438	0.00113866
2217 - 2217	29.0026	3.0004	55173.6	3.99942e-05	55205.6	0.000525356	5.43495e-05	0.99942	7.24459e-10	0.000579706	0.000504668
2218 - 2218	17.0007	3.00033	54781.1	6.08408e-05	54801.1	0.000310225	5.47494e-05	0.999635	1.11021e-09	0.000364976	0.000181597
2219 - 2219	54315.8	1.00013	156.009	1.00009	54473.8	0.997099	1.83598e-05	0.00286392	1.83591e-05	0.00290064	0.00117714
2220 - 2220	43.0018	6.00054	53937.5	3.99942e-05	53986.5	0.000796528	0.000111149	0.999092	7.40818e-10	0.000907677	0.000593288
2221 - 2221	59.0014	101.006	1.00022	53483.7	53644.7	0.00109986	0.00188288	1.86452e-05	0.996999	0.00300138	0.00180866
2222 - 2222	23.0012	73.0044	6.00006	54225.7	54327.7	0.00042338	0.00134378	0.000110442	0.998122	0.0018776	0.00067651
2223 - 2223	52.0038	5.00032	54467.7	8.92076e-05	54524.7	0.000953767	9.17076e-05	0.998955	1.6361e-09	0.00104548	0.000237601
2224 - 2224	54767.7	8.8286e-05	399.004	3.00021	55169.7	0.992713	1.60026e-09	0.00723231	5.43814e-05	0.00728669	0.0122742
2225 - 2225	6.00016	54699.1	39.0004	81.0007	54825.1	0.000109442	0.997702	0.000711361	0.00147744	0.00229824	0.00374458
2226 - 2226	53827.7	2.00009	37.0036	1.00006	53867.7	0.999257	3.71296e-05	0.000686934	1.85651e-05	0.000742629	0.000554679
2227 - 2227	31.001	3.00009	53132.4	1.00006	53167.4	0.000583083	5.64272e-05	0.999342	1.88097e-05	0.00065832	0.000620509
2228 - 2228	52811.8	8.92566e-05	123.007	6.10576e-05	52934.8	0.997676	1.68616e-09	0.00232374	1.15345e-09	0.00232374	0.00109871
2229 - 2229	1.00006	14.001	5.00009	52773.4	52793.4	1.89429e-05	0.000265204	9.47104e-05	0.999621	0.000378858	0.000140378
2230 - 2230	52624.7	4.00012	40.0049	6.04886e-05	52668.8	0.999164	7.59487e-05	0.000759556	1.14847e-09	0.000835506	0.00110982
2231 - 2231	52217.7	2.00021	163.006	2.00006	52384.8	0.996812	3.8183e-05	0.00311171	3.81802e-05	0.00318808	0.0029138
2232 - 2232	38.0012	4.00026	51605.4	3.99942e-05	51647.4	0.000735781	7.74532e-05	0.999187	7.74369e-10	0.000813235	0.000776073
2233 - 2233	17.0018	5.00026	51465.5	8.89754e-05	51487.5	0.000330213	9.71159e-05	0.999573	1.7281e-09	0.000427331	0.000440331
2234 - 2234	51680.8	1.00004	42.0033	3.99943e-05	51723.8	0.999169	1.93342e-05	0.000812069	7.73228e-10	0.000831404	0.000124106
2235 - 2235	51405.7	38.0002	63.0029	4.00004	51510.7	0.997962	0.000737715	0.0012231	7.76546e-05	0	0.00235871
2236 - 2236	22.0004	22.0015	1.00004	51317.5	51362.5	0.000428337	0.000428358	1.94702e-05	0.999124	0.000876165	0.000618081
2237 - 2237	14.0002	51783.6	1.00016	76.0024	51874.6	0.000269885	0.998246	1.92804e-05	0.00146512	0.00175428	0.00204527
2238 - 2238	67.0025	3.00006	51719.7	5.00009	51794.7	0.00129362	5.79222e-05	0.998552	9.65367e-05	0.00144808	0.00144055
2239 - 2239	1.00006	51987.8	7.00009	107.005	52102.8	1.9194e-05	0.997793	0.000134352	0.00205374	0.00220728	0.00150139
2240 - 2240	52162.6	1.00006	31.0024	31.0002	52225.6	0.998794	1.91489e-05	0.000593625	0.000593582	0.00120636	0.00107875
2241 - 2241	3.99943e-05	52463.8	6.17466e-05	60.0047	52523.8	7.61451e-10	0.998858	1.17559e-09	0.00114243	0.00114243	0.000217828
2242 - 2242	6.00009	15.0016	1.00004	51925.6	51947.6	0.000115503	0.000288783	1.92509e-05	0.999576	0.000423537	0.000313329
2243 - 2243	3.00009	24.0006	3.99941e-05	52475.3	52502.3	5.7142e-05	0.000457135	7.6176e-10	0.999486	0.000514278	0.00058235
2244 - 2244	4.00009	51942.8	2.00009	175.008	52123.8	7.67421e-05	0.996527	3.83719e-05	0.00335755	0.00347266	0.00263194
2245 - 2245	1.00004	52726.6	2.00012	41.0018	52770.6	1.89507e-05	0.999166	3.79022e-05	0.000776982	0.000833835	0.000567758
2246 - 2246	6.07103e-05	52467.5	1.00004	17.0008	52485.5	1.15671e-09	0.999657	1.90537e-05	0.000323915	0.00034297	0.000188255
2247 - 2247	52650.7	3.99943e-05	21.0022	6.15326e-05	52671.7	0.999601	7.59312e-10	0.000398739	1.16823e-09	0.00039874	0.000462108
2248 - 2248	38.0011	4.00067	52740.5	3.00004	52785.5	0.000719917	7.57911e-05	0.999147	5.68346e-05	0.000852543	0.000866273
2249 - 2249	8.00017	33.0012	3.99942e-05	52701.5	52742.5	0.000151684	0.000625705	7.58292e-10	0.999223	0.000777389	0.000748925
2250 - 2250	5.00004	54098.8	1.00006	103.006	54207.8	9.22384e-05	0.997989	1.84487e-05	0.0019002	0.00201089	0.000922203
2251 - 2251	6.07709e-05	54336.7	1.00004	96.0023	54433.7	1.11642e-09	0.998218	1.83717e-05	0.00176365	0.00178203	0.00230818
2252 - 2252	3.00021	7.00176	3.99942e-05	54503.6	54513.6	5.5036e-05	0.000128441	7.33656e-10	0.999817	0.000183477	0.000759104
2253 - 2253	5.00089	39.0017	3.99942e-05	54782.6	54826.6	9.12128e-05	0.000711364	7.29468e-10	0.999197	0.000802578	0.000486682
2254 - 2254	4.00039	16.0006	3.99941e-05	54923.2	54943.2	7.28095e-05	0.000291221	7.27917e-10	0.999636	0.000364031	0.00021384
2255 - 2255	2.00016	54796.7	1.00012	93.005	54892.7	3.64377e-05	0.998251	1.82196e-05	0.00169431	0.00174896	0.000681412
2256 - 2256	1.00045	17.001	3.99942e-05	54703.4	54721.4	1.82826e-05	0.000310683	7.30869e-10	0.999671	0.000328966	0.00025569
2257 - 2257	54814.6	3.00009	13.0016	6.09129e-05	54830.6	0.999708	5.47156e-05	0.000237124	1.11093e-09	0.00029184	0.000470705
2258 - 2258	33.0023	0.000163393	54738.6	2.00009	54773.6	0.000602522	2.98307e-09	0.999361	3.65156e-05	0.000639041	0.000165236
2259 - 2259	54124.7	3.99943e-05	35.002	3.99943e-05	54159.7	0.999354	7.3845e-10	0.000646273	7.3845e-10	0.000646275	0.000222107
2260 - 2260	2.00009	53811.8	1.00004	89.0052	53903.8	3.71048e-05	0.998293	1.85523e-05	0.00165119	0.00170684	0.000599698
2261 - 2261	4.00004	10.0012	9.08072e-05	53874.5	53888.5	7.42281e-05	0.00018559	1.68509e-09	0.99974	0.00025982	0.0003555
2262 - 2262	54027.6	6.00009	45.0025	2.00017	54080.6	0.99902	0.000110947	0.000832138	3.6985e-05	0.00098007	0.00044225
2263 - 2263	1.00006	14.0003	3.99941e-05	53753.1	53768.1	1.85995e-05	0.000260382	7.43826e-10	0.999721	0.000278983	0.000346557
2264 - 2264	1.00004	53529.8	2.00006	55.0029	53587.8	1.86617e-05	0.998918	3.73231e-05	0.00102641	0.00108239	0.000544558
2265 - 2265	5.00004	2.00022	1.00004	53168.3	53176.3	9.40276e-05	3.76148e-05	1.88061e-05	0.99985	0.000150449	0.000177044
2266 - 2266	6.12977e-05	53115.6	6.19964e-05	19.0017	53134.6	1.15363e-09	0.999642	1.16678e-09	0.000357615	0.000357617	0.000306767
2267 - 2267	2.00004	52871.1	6.1844e-05	10.0003	52883.1	3.782e-05	0.999773	1.16945e-09	0.000189102	0.000226923	0.000248717
2268 - 2268	6.24033e-05	52345.6	1.00006	26.0016	52372.6	1.19153e-09	0.999484	1.90952e-05	0.000496473	0.000515569	0.000116224
2269 - 2269	11.0007	3.00004	51994.5	3.99942e-05	52008.5	0.000211518	5.76837e-05	0.999731	7.68994e-10	0.000269203	9.3851e-05
2270 - 2270	35.0033	3.00009	51639.7	6.17808e-05	51677.7	0.000677339	5.80539e-05	0.999265	1.1955e-09	0.000735394	0.000478889
2271 - 2271	2.00035	88.0031	6.18382e-05	51247.6	51337.6	3.89646e-05	0.0017142	1.20454e-09	0.998247	0.00175317	0.0017184
2272 - 2272	50405.7	14.0005	124.008	3.99943e-05	50543.8	0.99727	0.000276998	0.00245348	7.9128e-10	0.00273048	0.000799905
2273 - 2273	34.0048	6.28393e-05	49762.8	3.99943e-05	49796.8	0.000682872	1.26191e-09	0.999317	8.0315e-10	0.000682874	0.00123985
2274 - 2274	3.00006	35.0019	6.32334e-05	48917.6	48955.6	6.12813e-05	0.000714973	1.29165e-09	0.999224	0.000776255	0.000451492
2275 - 2275	37.0032	0.000233856	48807.6	1.00013	48845.6	0.000757555	4.78767e-09	0.999222	2.04754e-05	0.000778035	0.000452248
2276 - 2276	48273.6	3.99942e-05	35.0022	1.00009	48309.6	0.999255	8.27873e-10	0.000724539	2.07018e-05	0.000745242	0.000227419
2277 - 2277	1.00006	21.0017	2.00004	48147.6	48171.6	2.07604e-05	0.000435978	4.15191e-05	0.999502	0.000498257	9.27244e-05
2278 - 2278	3.00061	26.0045	1.00004	47592.7	47622.7	6.3008e-05	0.000546053	2.09992e-05	0.99937	0.00063006	0.00156613
2279 - 2279	11.0004	29.0024	0.000185293	46908.4	46948.4	0.000234308	0.00061775	3.94674e-09	0.999148	0.000852061	0.000267219
2280 - 2280	16.0003	24.0018	2.00006	46560.4	46602.4	0.000343336	0.000515033	4.29176e-05	0.999099	0.000901287	0.000556745
2281 - 2281	1.00014	46340	1.00004	25.0005	46367	2.157e-05	0.999418	2.15679e-05	0.000539189	0.000582327	0.000725833
2282 - 2282	5.00083	44.0036	6.38915e-05	45726.6	45775.6	0.000109247	0.00096129	1.39575e-09	0.998929	0.00107054	0.000355566
2283 - 2283	21.0022	5.0001	44692.6	1.00006	44719.6	0.000469642	0.00011181	0.999396	2.2363e-05	0.000603815	0.000284835
2284 - 2284	2.00004	43856.8	6.33711e-05	56.0041	43914.8	4.55437e-05	0.998679	1.44305e-09	0.00127529	0.00132084	0.000421528
2285 - 2285	1.00009	19.0018	6.31154e-05	43906.5	43926.5	2.27675e-05	0.000432581	1.43684e-09	0.999545	0.00045535	0.000188249
2286 - 2286	43034.7	6.40255e-05	49.0042	6.41366e-05	43083.7	0.998863	1.48607e-09	0.00113742	1.48865e-09	0.00113742	6.875e-05
2287 - 2287	3.99941e-05	14.0006	3.99941e-05	41978.2	41992.2	9.52417e-10	0.000333409	9.52417e-10	0.999667	0.000333411	0.000312523
2288 - 2288	40745.4	1.00004	9.00142	1.0001	40756.4	0.99973	2.4537e-05	0.000220859	2.45384e-05	0.000269934	0.000394585
2289 - 2289	28301.6	3.99942e-05	361.097	6.77359e-05	28662.7	0.987402	1.39534e-09	0.0125982	2.36321e-09	0.0125982	0.0281029
2290 - 2290	3.99941e-05	28380.1	1.00004	1.00074	28382.1	1.40913e-09	0.99993	3.52349e-05	3.52597e-05	7.0496e-05	0.000439172
2291 - 2291	28103.3	1.00007	7.00174	6.71045e-05	28111.3	0.999715	3.55752e-05	0.000249072	2.3871e-09	0.00028465	0.00058967
2292 - 2292	28171.3	3.00007	13.0013	3.99941e-05	28187.3	0.999432	0.000106434	0.000461247	1.41887e-09	0.000567682	0.000302188
2293 - 2293	27913.6	1.00004	19.0027	3.99942e-05	27933.6	0.999284	3.58006e-05	0.000680281	1.43176e-09	0.000716083	0.000160867
2294 - 2294	8.00011	6.69928e-05	27798.7	3.99939e-05	27806.7	0.000287705	2.40924e-09	0.999712	1.43829e-09	0.000287708	0.00049635
2295 - 2295	27772.5	3.99942e-05	16.0023	1.00007	27789.5	0.999388	1.43918e-09	0.000575838	3.59872e-05	0.000611826	0.00014843
2296 - 2296	3.99939e-05	28114.6	1.00007	3.00029	28118.6	1.42233e-09	0.999858	3.55661e-05	0.000106701	0.000142269	4.42689e-05
2297 - 2297	28173.9	1.00022	11.0008	2.00004	28187.9	0.999503	3.54839e-05	0.000390268	7.09539e-05	0.000496705	0.000328661
2298 - 2298	4.002	3.00021	28273.4	3.99942e-05	28280.4	0.000141512	0.000106088	0.999752	1.4142e-09	0.000247601	0.000927895
2299 - 2299	19.0046	6.0003	28273.6	3.99942e-05	28298.6	0.000671574	0.000212035	0.999116	1.41329e-09	0.00088361	0.0012187
2300 - 2300	15.0031	8.00102	28589.5	3.99942e-05	28612.6	0.000524354	0.000279633	0.999196	1.39779e-09	0.000803989	0.000744172
2301 - 2301	43.0034	3.00055	28783.6	3.99942e-05	28829.6	0.00149164	0.000104079	0.998404	1.38726e-09	0.00159572	0.00105994
2302 - 2302	18.0031	2.00021	28899.6	1.00004	28920.6	0.000622502	6.91621e-05	0.999274	3.45788e-05	0.000726243	0.000502952
2303 - 2303	43.0046	0.0001024	28889.7	3.99943e-05	28932.7	0.00148637	3.53925e-09	0.998514	1.38232e-09	0.00148637	0.000473726
2304 - 2304	2.00053	10.0022	3.99942e-05	28907.4	28919.4	6.91761e-05	0.000345864	1.38295e-09	0.999585	0.000415041	0.000779631
2305 - 2305	29241.4	3.99942e-05	10.001	3.99942e-05	29251.4	0.999658	1.36726e-09	0.000341897	1.36726e-09	0.0003419	0.000114969
2306 - 2306	29313.6	6.60291e-05	14.0025	3.99942e-05	29327.6	0.999523	2.25143e-09	0.000477449	1.3637e-09	0.000477453	0.00045348
2307 - 2307	2.00004	29260	3.99941e-05	4.00034	29266	6.834e-05	0.999795	1.36657e-09	0.000136689	0.00020503	0.000157002
2308 - 2308	3.99942e-05	29117.5	3.99942e-05	1.0001	29118.5	1.3735e-09	0.999966	1.3735e-09	3.43458e-05	3.43485e-05	4.52347e-05
2309 - 2309	29028.8	6.49842e-05	1.0002	3.9994e-05	29029.8	0.999966	2.23854e-09	3.44541e-05	1.37769e-09	3.44577e-05	0.000146919
2310 - 2310	28891.1	1.00004	8.00019	3.99941e-05	28900.1	0.999689	3.46034e-05	0.000276823	1.38388e-09	0.000311428	0.00047014
2311 - 2311	28298.7	3.99942e-05	20.0024	6.50943e-05	28318.7	0.999294	1.41229e-09	0.000706335	2.29864e-09	0.000706338	7.27168e-05
2312 - 2312	11.0016	1.0002	27950.4	3.99942e-05	27962.4	0.000393441	3.57694e-05	0.999571	1.43028e-09	0.000429212	0.000200062
2313 - 2313	10.0007	2.00026	27934	3.9994e-05	27946	0.000357857	7.15758e-05	0.999571	1.43112e-09	0.000429435	0.000262989
2314 - 2314	27935.5	3.99942e-05	26.0014	6.42821e-05	27961.5	0.99907	1.43033e-09	0.000929901	2.29895e-09	0.000929905	0.00104817
2315 - 2315	27403.7	2.00033	62.0057	1.0001	27468.7	0.997633	7.28221e-05	0.00225732	3.64087e-05	0.00236656	0.00143004
2316 - 2316	18.0017	0.000254657	26735.4	3.99942e-05	26753.4	0.000672876	9.51866e-09	0.999327	1.49492e-09	0.000672887	0.000328122
2317 - 2317	2.00025	10.0018	3.99942e-05	26467.4	26479.4	7.55399e-05	0.000377721	1.51039e-09	0.999547	0.000453262	0.00033565
2318 - 2318	2.0001	26431.7	1.00014	29.0063	26463.7	7.55789e-05	0.998791	3.77929e-05	0.00109608	0.00120945	0.00121662
2319 - 2319	1.00019	8.0004	3.9994e-05	26269.8	26278.8	3.80607e-05	0.000304444	1.52191e-09	0.999657	0.000342506	0.000316357
2320 - 2320	6.38154e-05	26264	6.3678e-05	9.00066	26273.1	2.42893e-09	0.999657	2.4237e-09	0.000342581	0.000342586	0.000255175
2321 - 2321	26193	3.99941e-05	8.00057	9.66929e-05	26201	0.999695	1.52643e-09	0.000305354	3.69043e-09	0.000305359	0.000230858
2322 - 2322	3.99943e-05	26076.7	3.99943e-05	5.00231	26081.7	1.53342e-09	0.999808	1.53342e-09	0.000191794	0.000191797	0.000904
2323 - 2323	3.9994e-05	25671.7	9.71331e-05	4.00025	25675.7	1.55766e-09	0.999844	3.78307e-09	0.000155799	0.000155804	0.000128566
2324 - 2324	26012.7	9.55728e-05	21.0033	6.36353e-05	26033.7	0.999193	3.67113e-09	0.000806775	2.44435e-09	0.000806781	0.000274381
2325 - 2325	19.0011	1.00064	25897.3	6.29183e-05	25917.3	0.000733146	3.86089e-05	0.999228	2.42766e-09	0.000771757	0.000771219
2326 - 2326	25710.7	3.99943e-05	16.0044	1.00014	25727.7	0.999339	1.55452e-09	0.00062207	3.88739e-05	0.000660945	0.00116618
2327 - 2327	3.99942e-05	25990.5	1.00004	14.001	26005.5	1.53791e-09	0.999423	3.8455e-05	0.000538387	0.000576844	0.000544582
2328 - 2328	26088.7	6.33e-05	30.0036	3.99943e-05	26118.7	0.998851	2.42355e-09	0.00114874	1.53125e-09	0.00114874	0.000389246
2329 - 2329	2.00006	5.00119	1.00004	26252.5	26260.5	7.61625e-05	0.000190446	3.80816e-05	0.999695	0.00030469	0.0003084
2330 - 2330	26359.7	2.00045	36.0057	2.00018	26399.7	0.998485	7.57755e-05	0.00136387	7.57654e-05	0.00151541	0.000458299
2331 - 2331	7.00117	4.00061	26716.4	3.99942e-05	26727.4	0.000261948	0.000149682	0.999588	1.49638e-09	0.000411632	0.000265268
2332 - 2332	6.00153	2.0003	26803.4	6.32185e-05	26811.4	0.000223843	7.46062e-05	0.999702	2.3579e-09	0.000298451	0.000522146
2333 - 2333	26976.8	9.37794e-05	53.008	1.00009	27030.8	0.998002	3.46936e-09	0.00196102	3.69984e-05	0.00199803	0.000355015
2334 - 2334	13.0021	3.0003	26806.5	3.99942e-05	26822.5	0.000484745	0.000111857	0.999403	1.49107e-09	0.000596604	0.000233312
2335 - 2335	5.00029	22.0026	6.23986e-05	26903.6	26930.6	0.000185673	0.000817013	2.31702e-09	0.998997	0.00100269	0.000376507
2336 - 2336	27388.7	1.00023	39.0076	3.00029	27431.7	0.998432	3.64624e-05	0.00142199	0.000109373	0.00156783	0.0013143
2337 - 2337	9.00235	2.00006	27483.6	1.00009	27495.6	0.00032741	7.27411e-05	0.999563	3.63728e-05	0.000436524	0.000639096
2338 - 2338	27495.7	3.99943e-05	39.0034	2.00009	27536.7	0.998511	1.4524e-09	0.00141641	7.26336e-05	0.00148905	0.00109608
2339 - 2339	1.00004	27778.7	1.00013	22.0043	27802.7	3.59691e-05	0.999137	3.59722e-05	0.000791443	0.000863385	0.000711221
2340 - 2340	8.00079	1.00013	27652.3	3.99941e-05	27661.3	0.000289242	3.61562e-05	0.999675	1.44585e-09	0.000325399	9.5168e-05
2341 - 2341	27508.8	6.18417e-05	54.0062	2.00009	27564.8	0.997968	2.2435e-09	0.00195925	7.25597e-05	0.00203181	0.000713005
2342 - 2342	9.05659e-05	27562.7	6.19785e-05	16.0033	27578.7	3.28391e-09	0.99942	2.24733e-09	0.000580278	0.000580284	0.000712247
2343 - 2343	27420.8	3.99943e-05	43.0058	9.03849e-05	27463.8	0.998434	1.45626e-09	0.00156591	3.29106e-09	0.00156591	7.94653e-05
2344 - 2344	2.00009	6.00146	3.99942e-05	27494.6	27502.6	7.27237e-05	0.000218214	1.4542e-09	0.999709	0.00029094	0.000403564
2345 - 2345	27415.7	2.00022	26.0042	10.0001	27453.7	0.998616	7.28578e-05	0.000947201	0.000364252	0.00138431	0.000724003
2346 - 2346	8.00162	0.000221164	27171.5	3.99942e-05	27179.5	0.000294399	8.13715e-09	0.999706	1.47148e-09	0.000294409	0.000482265
2347 - 2347	1.00006	26930.7	3.99943e-05	12.0023	26943.7	3.71167e-05	0.999517	1.48436e-09	0.000445459	0.000482577	0.000374829
2348 - 2348	26871.4	3.99942e-05	1.00079	2.00006	26874.4	0.999888	1.48819e-09	3.72393e-05	7.44226e-05	0.000111663	0.000410665
2349 - 2349	3.99942e-05	26825.6	2.00009	7.00162	26834.6	1.4904e-09	0.999665	7.4534e-05	0.000260918	0.000335453	0.000400018
2350 - 2350	3.99945e-05	26368.7	3.99945e-05	1.00006	26369.7	1.51668e-09	0.999962	1.51668e-09	3.79247e-05	3.79277e-05	4.93884e-05
2351 - 2351	26367.7	6.21349e-05	13.0026	3.99943e-05	26380.7	0.999507	2.35532e-09	0.000492881	1.51604e-09	0.000492885	0.000443596
2352 - 2352	5.0007	3.00013	26302	1.00022	26311	0.000190061	0.000114025	0.999658	3.80153e-05	0.000342102	0.000153569
2353 - 2353	26112.6	3.99942e-05	8.00156	9.122e-05	26120.6	0.999694	1.53114e-09	0.000306332	3.49227e-09	0.000306337	0.00033108
2354 - 2354	26212.6	9.03269e-05	15.0024	6.20847e-05	26227.7	0.999428	3.44396e-09	0.000572007	2.36715e-09	0.000572013	0.00025627
2355 - 2355	4.00199	0.000400919	26044.6	3.99942e-05	26048.6	0.000153636	1.53912e-08	0.999846	1.53537e-09	0.000153653	0.00106279
2356 - 2356	26095.4	3.99942e-05	3.00089	6.18854e-05	26098.4	0.999885	1.53244e-09	0.000114983	2.37123e-09	0.000114987	0.000344308
2357 - 2357	26234.5	5.00006	14.0015	9.11525e-05	26253.5	0.999276	0.000190453	0.000533318	3.47201e-09	0.000723775	0.000573411
2358 - 2358	26202.8	3.99943e-05	24.0023	3.99943e-05	26226.8	0.999085	1.52494e-09	0.000915185	1.52494e-09	0.000915188	0.00058433
2359 - 2359	3.99942e-05	26061.6	3.99942e-05	6.00124	26067.6	1.53425e-09	0.99977	1.53425e-09	0.000230218	0.000230221	0.000270074
2360 - 2360	12.0018	6.27508e-05	25979.6	3.99942e-05	25991.7	0.000461755	2.41427e-09	0.999538	1.53873e-09	0.000461759	0.000106519
2361 - 2361	26160.8	8.00006	23.0033	3.99943e-05	26191.8	0.998816	0.000305442	0.000878267	1.52698e-09	0.00118371	0.0005778
2362 - 2362	26511.5	3.99942e-05	11.0011	1.00006	26523.5	0.999548	1.50788e-09	0.000414767	3.77048e-05	0.000452473	0.000256194
2363 - 2363	3.99941e-05	27020	2.00006	12.0002	27034	1.4794e-09	0.999482	7.39831e-05	0.000443893	0.000517877	0.00085147
2364 - 2364	3.99942e-05	27220.6	3.99942e-05	7.00107	27227.6	1.46889e-09	0.999743	1.46889e-09	0.000257132	0.000257135	0.000128648
2365 - 2365	3.99941e-05	27389.1	1.00006	3.00028	27393.1	1.46001e-09	0.999854	3.65079e-05	0.000109527	0.000146036	6.79757e-05
2366 - 2366	9.00212	0.000282719	27540.5	6.20392e-05	27549.5	0.000326761	1.02622e-08	0.999673	2.25191e-09	0.000326774	0.00073773
2367 - 2367	5.00056	31.0041	2.00009	28046.7	28084.7	0.000178053	0.00110395	7.12165e-05	0.998647	0.00135322	0.000142635
2368 - 2368	3.00022	31.0031	3.99942e-05	28691.7	28725.7	0.000104444	0.00107928	1.39228e-09	0.998816	0.00118373	0.000584693
2369 - 2369	28850.7	14.0022	76.0139	3.00027	28943.8	0.996786	0.000483773	0.00262626	0.000103659	0.00321369	0.00232256
2370 - 2370	1453	4.00022	27347.7	3.99942e-05	28804.7	0.0504433	0.000138874	0.949418	1.38846e-09	0.0505822	0.0995204
2371 - 2371	13.0012	1.00034	28661.3	6.25058e-05	28675.3	0.000453394	3.48849e-05	0.999512	2.17977e-09	0.000488281	0.000176754
2372 - 2372	28869.4	3.99942e-05	11.001	1.00009	28881.4	0.999584	1.38477e-09	0.000380901	3.46275e-05	0.00041553	0.000220092
2373 - 2373	29197.7	6.12217e-05	23.0038	8.84072e-05	29220.7	0.999213	2.09515e-09	0.000787243	3.02549e-09	0.000787248	0.000549806
2374 - 2374	6.00062	3.00022	28727	9.01395e-05	28736	0.000208819	0.000104406	0.999687	3.13681e-09	0.000313228	6.5067e-05
2375 - 2375	28378.8	1.00017	78.0092	3.99943e-05	28457.8	0.997224	3.51457e-05	0.00274122	1.40539e-09	0.00277637	0.000639663
2376 - 2376	3.99943e-05	28531.7	6.20707e-05	8.00218	28539.7	1.40136e-09	0.99972	2.17489e-09	0.000280388	0.000280391	0.000670328
2377 - 2377	13.0014	1.00009	28454.5	3.99942e-05	28468.5	0.000456694	3.51297e-05	0.999508	1.40486e-09	0.000491825	0.000142336
2378 - 2378	1.00048	2.00048	28262.1	3.99941e-05	28265.1	3.53963e-05	7.07756e-05	0.999894	1.41496e-09	0.000106173	0.000432551
2379 - 2379	28021.7	1.00013	39.0064	1.00009	28062.7	0.998539	3.5639e-05	0.00138997	3.56376e-05	0.00146125	0.000623299
2380 - 2380	27976.7	6.2349e-05	21.0042	2.00006	27999.8	0.999178	2.22677e-09	0.000750155	7.14314e-05	0.000821589	0.000747689
2381 - 2381	27667.7	3.99943e-05	87.0078	6.00081	27760.8	0.99665	1.44068e-09	0.0031342	0.000216162	0.00335036	0.0021273
2382 - 2382	2.00009	9.00034	0.000284951	27555.8	27566.8	7.25544e-05	0.000326492	1.03367e-08	0.999601	0.000399057	0.000483688
2383 - 2383	1.00006	7.00049	3.99941e-05	27362.2	27370.2	3.65384e-05	0.000255771	1.46123e-09	0.999708	0.000292311	0.000235315
2384 - 2384	27275.7	6.21748e-05	17.0021	3.99943e-05	27292.7	0.999377	2.27807e-09	0.000622955	1.46538e-09	0.000622958	0.000104989
2385 - 2385	27168.2	1.00006	3.00093	1.00013	27173.2	0.999816	3.68033e-05	0.000110437	3.68056e-05	0.000184046	0.000356856
2386 - 2386	27038	1.00013	7.00043	3.9994e-05	27046	0.999704	3.69789e-05	0.000258834	1.47874e-09	0.000295815	0.000230355
2387 - 2387	27024.4	3.99942e-05	8.00085	6.25074e-05	27032.4	0.999704	1.47949e-09	0.000295973	2.31231e-09	0.000295977	8.79638e-05
2388 - 2388	27352.4	3.99942e-05	3.00074	3.99942e-05	27355.4	0.99989	1.46202e-09	0.000109695	1.46202e-09	0.000109698	0.000260731
2389 - 2389	6.24065e-05	27478	1.00004	3.00023	27482	2.27081e-09	0.999854	3.63889e-05	0.000109171	0.000145562	0.000111676
2390 - 2390	16.0197	4.003	27389.8	1.00004	27410.8	0.000584431	0.000146038	0.999233	3.64835e-05	0.000766952	0.0105391
2391 - 2391	27934.8	3.99943e-05	35.0047	1.00009	27970.8	0.998713	1.42986e-09	0.00125147	3.57549e-05	0.00128723	4.2872e-05
2392 - 2392	3.99941e-05	28009.1	6.29904e-05	1.00013	28010.1	1.42785e-09	0.999964	2.24885e-09	3.57061e-05	3.57098e-05	8.07461e-05
2393 - 2393	28518.7	4.00043	50.0052	1.00013	28573.7	0.998075	0.000140004	0.00175004	3.50018e-05	0.00192505	0.000712064
2394 - 2394	11.0021	6.00042	29016.5	3.99942e-05	29033.6	0.000378943	0.000206672	0.999414	1.37752e-09	0.000585617	0.000433521
2395 - 2395	10.0024	9.00196	29077.7	6.12143e-05	29096.7	0.000343765	0.000309381	0.999347	2.10382e-09	0.000653148	0.00111314
2396 - 2396	20.0024	8.00035	29236.6	6.24389e-05	29264.6	0.000683502	0.00027338	0.999043	2.1336e-09	0.000956884	0.000376848
2397 - 2397	10.0023	6.00013	29339.6	3.99942e-05	29355.6	0.000340729	0.000204394	0.999455	1.3624e-09	0.000545124	0.000609795
2398 - 2398	21.0009	3.00017	29606.3	3.99941e-05	29630.3	0.000708765	0.000101254	0.99919	1.34977e-09	0.000810019	0.000971019
2399 - 2399	29769.7	6.18586e-05	53.003	6.18707e-05	29822.7	0.998223	2.07421e-09	0.00177727	2.07462e-09	0.00177727	0.00195875
2400 - 2400	30089.6	6.14378e-05	139.002	9.19088e-05	30228.6	0.995402	2.03244e-09	0.00459836	3.04046e-09	0.00459836	0.00818862
2401 - 2401	2.00004	30342.4	6.09752e-05	7.00079	30351.4	6.58961e-05	0.999703	2.00898e-09	0.000230658	0.000296556	0.000108283
2402 - 2402	3.99942e-05	30779.6	3.99942e-05	15.0009	30794.6	1.29874e-09	0.999513	1.29874e-09	0.000487129	0.000487132	0.000450633
2403 - 2403	17.0013	5.00119	30806.5	8.99857e-05	30828.5	0.000551481	0.000162226	0.999286	2.91891e-09	0.00071371	0.000406728
2404 - 2404	15.0018	8.00012	30939.5	0.000164746	30962.5	0.000484515	0.000258381	0.999257	5.32084e-09	0.000742901	0.000444886
2405 - 2405	31108.7	2.00033	64.0093	8.98743e-05	31174.8	0.997883	6.41651e-05	0.00205324	2.88292e-09	0.00211741	0.000947519
2406 - 2406	9.00108	2.00012	31083.4	3.99942e-05	31094.4	0.000289476	6.43242e-05	0.999646	1.28622e-09	0.000353801	7.46306e-05
2407 - 2407	8.00092	3.00006	31123.4	6.09599e-05	31134.4	0.00025698	9.63584e-05	0.999647	1.95796e-09	0.00035334	0.000156663
2408 - 2408	1.00004	31373.7	0.000270371	30.0051	31404.7	3.18436e-05	0.999013	8.60924e-09	0.000955432	0.000987284	0.000950389
2409 - 2409	6.13567e-05	31931.6	2.00012	9.00177	31942.6	1.92084e-09	0.999656	6.26162e-05	0.000281811	0.000344429	0.000462683
2410 - 2410	3.99941e-05	32639.2	6.07905e-05	3.00037	32642.2	1.22523e-09	0.999908	1.86233e-09	9.19169e-05	9.192e-05	0.000108745
2411 - 2411	6.03161e-05	32802.6	3.99942e-05	5.00103	32807.6	1.83848e-09	0.999848	1.21906e-09	0.000152435	0.000152438	0.000328866
2412 - 2412	32896.4	3.99942e-05	0.000202835	3.99942e-05	32896.4	1	1.21576e-09	6.16586e-09	1.21576e-09	8.59739e-09	0.000166759
2413 - 2413	3.99943e-05	32789.7	3.99943e-05	6.0014	32795.7	1.2195e-09	0.999817	1.2195e-09	0.000182994	0.000182996	0.000433999
2414 - 2414	0.000308115	6.00078	1.00006	33144.3	33151.3	9.29421e-09	0.000181012	3.01666e-05	0.999789	0.000211188	0.000306952
2415 - 2415	33158.7	1.00006	17.0024	2.00004	33178.8	0.999397	3.01416e-05	0.000512449	6.02807e-05	0.000602871	0.00026507
2416 - 2416	33280.1	1.00004	7.00042	0.000157876	33288.1	0.99976	3.0042e-05	0.000210298	4.74272e-09	0.000240345	0.000184157
2417 - 2417	33098.7	1.00006	19.0033	1.00009	33119.7	0.999366	3.01953e-05	0.000573775	3.01961e-05	0.000634167	0.000613195
2418 - 2418	3.00063	6.05328e-05	33202.4	3.99942e-05	33205.4	9.03658e-05	1.82298e-09	0.99991	1.20445e-09	9.03688e-05	0.000249136
2419 - 2419	3.99943e-05	33651.7	3.99943e-05	10.0015	33661.7	1.18812e-09	0.999703	1.18812e-09	0.000297118	0.00029712	0.000257013
2420 - 2420	34232.6	1.00006	6.00097	3.99942e-05	34239.6	0.999796	2.92077e-05	0.000175264	1.16807e-09	0.000204473	0.000216098
2421 - 2421	34638.7	1.0002	59.0063	1.00036	34699.7	0.998242	2.88243e-05	0.00170048	2.88289e-05	0.00175814	0.000181273
2422 - 2422	3.00061	0.000297032	34710.3	3.99941e-05	34713.3	8.644e-05	8.55672e-09	0.999914	1.15213e-09	8.64497e-05	0.000410933
2423 - 2423	34622.8	1.00009	113.013	3.00009	34739.8	0.996632	2.87879e-05	0.00325313	8.63588e-05	0.00336828	0.000400575
2424 - 2424	1.00009	9.00117	2.00008	35191.5	35203.5	2.84087e-05	0.00025569	5.6815e-05	0.999659	0.000340913	0.000159482
2425 - 2425	35904.7	2.00012	41.0043	1.00012	35948.7	0.998776	5.5638e-05	0.00114063	2.78206e-05	0.00122409	4.91955e-05
2426 - 2426	14.0013	4.00004	36411.7	2.00006	36431.7	0.000384318	0.000109796	0.999451	5.48989e-05	0.000549012	0.000318188
2427 - 2427	8.4726e-05	36512.7	0.000114533	22.0028	36534.7	2.31906e-09	0.999398	3.13491e-09	0.000602245	0.000602251	0.000440727
2428 - 2428	37082.8	1.00006	40.0035	5.94269e-05	37123.8	0.998895	2.69385e-05	0.00107757	1.60078e-09	0.00110451	0.000314137
2429 - 2429	5.92255e-05	37679.8	1.00008	62.0043	37742.8	1.56919e-09	0.998331	2.64973e-05	0.00164281	0.00166931	0.00104196
2430 - 2430	13.0014	3.00034	37852.5	5.92129e-05	37868.5	0.000343331	7.92304e-05	0.999577	1.56364e-09	0.000422563	0.000194678
2431 - 2431	38054.8	0.000114628	60.0055	0.000112982	38114.8	0.998426	3.00745e-09	0.00157434	2.96426e-09	0.00157434	0.00022031
2432 - 2432	8.27842e-05	38474.7	8.33811e-05	23.0032	38497.7	2.15037e-09	0.999402	2.16587e-09	0.00059752	0.000597524	0.000590729
2433 - 2433	0.000331625	14.0006	1.00015	38763.1	38778.1	8.55184e-09	0.000361043	2.57915e-05	0.999613	0.000386843	0.000366917
2434 - 2434	39196.8	0.000112431	45.0039	5.95322e-05	39241.8	0.998853	2.86509e-09	0.00114684	1.51706e-09	0.00114684	0.000233747
2435 - 2435	12.0019	4.00008	39434.7	8.32731e-05	39450.7	0.000304226	0.000101395	0.999594	2.11082e-09	0.000405622	0.000479153
2436 - 2436	39352.8	3.99943e-05	44.0037	5.88364e-05	39396.8	0.998883	1.01517e-09	0.00111694	1.49343e-09	0.00111694	0.000303135
2437 - 2437	3.99942e-05	39240.4	5.88411e-05	3.0005	39243.4	1.01913e-09	0.999924	1.49939e-09	7.64585e-05	7.64611e-05	0.000193762
2438 - 2438	38724.8	3.99943e-05	27.0023	3.99943e-05	38751.8	0.999303	1.03206e-09	0.000696801	1.03206e-09	0.000696803	0.000196084
2439 - 2439	4.00008	14.0012	3.99942e-05	38419.6	38437.6	0.000104067	0.000364259	1.0405e-09	0.999532	0.000468326	0.000210096
2440 - 2440	1.00028	38403.8	2.00006	56.0089	38462.8	2.60065e-05	0.998466	5.19999e-05	0.00145618	0.00153419	0.00187728
2441 - 2441	1.00029	20.0012	1.00011	37812.4	37834.4	2.64385e-05	0.000528651	2.6434e-05	0.999418	0.000581523	0.000359108
2442 - 2442	37651.8	5.97624e-05	34.0037	3.00008	37688.8	0.999018	1.58568e-09	0.000902223	7.96016e-05	0.000981826	0.000182469
2443 - 2443	3.99942e-05	36744.7	8.4212e-05	13.0015	36757.7	1.08805e-09	0.999646	2.29101e-09	0.000353708	0.000353712	0.000177684
2444 - 2444	36081.7	1.00011	19.0026	1.00006	36102.7	0.999418	2.77019e-05	0.00052635	2.77004e-05	0.000581752	0.000386925
2445 - 2445	4.00061	1.00006	35682.4	3.99942e-05	35687.4	0.000112101	2.80228e-05	0.99986	1.12068e-09	0.000140125	0.000157687
2446 - 2446	35521.3	1.00009	11.0005	3.99941e-05	35533.3	0.999662	2.81451e-05	0.000309583	1.12554e-09	0.000337729	0.000324353
2447 - 2447	35346.1	12.0003	3.00036	3.99941e-05	35361.1	0.999576	0.000339365	8.48492e-05	1.13102e-09	0.000424215	0.000483053
2448 - 2448	34795.4	3.99942e-05	4.00062	1.00006	34800.4	0.999856	1.14924e-09	0.000114959	2.8737e-05	0.000143697	0.000161808
2449 - 2449	3.99942e-05	34314.4	1.00004	2.00044	34317.4	1.16542e-09	0.999913	2.91409e-05	5.82922e-05	8.74342e-05	0.000163451
2450 - 2450	2.00021	8.00096	3.99942e-05	33936.4	33946.4	5.89226e-05	0.000235694	1.17816e-09	0.999705	0.000294618	0.000130279
2451 - 2451	0.00012207	33665	3.99941e-05	4.00038	33669.1	3.62557e-09	0.999881	1.18786e-09	0.000118815	0.00011882	0.000120626
2452 - 2452	8.00117	2.00009	32904.4	0.000124365	32914.4	0.00024309	6.07665e-05	0.999696	3.77845e-09	0.000303861	0.00028187
2453 - 2453	3.00033	24.0036	1.00009	32635.6	32663.6	9.18554e-05	0.000734871	3.06178e-05	0.999143	0.000857344	0.000484585
2454 - 2454	11.0023	6.00069	32629.6	3.99942e-05	32646.6	0.000337013	0.000183808	0.999479	1.22507e-09	0.000520822	0.000660004
2455 - 2455	15.0012	2.00013	32208.4	1.00006	32226.4	0.000465494	6.20648e-05	0.999441	3.10324e-05	0.000558591	0.000302191
2456 - 2456	32158.8	6.18074e-05	43.0075	1.00009	32202.8	0.998633	1.91932e-09	0.00133552	3.1056e-05	0.00136658	0.0013433
2457 - 2457	6.13673e-05	10.0012	6.14945e-05	31683.5	31693.5	1.93628e-09	0.000315561	1.94029e-09	0.999684	0.000315564	0.000135893
2458 - 2458	30872.4	3.99942e-05	19.0006	3.99942e-05	30891.4	0.999385	1.29467e-09	0.000615079	1.29467e-09	0.000615081	0.000849893
2459 - 2459	6.27459e-05	30169.7	3.99943e-05	18.0027	30187.7	2.07853e-09	0.999404	1.32485e-09	0.000596359	0.000596363	0.000328325
2460 - 2460	29225.5	3.99942e-05	9.00134	9.31721e-05	29234.5	0.999692	1.36805e-09	0.000307901	3.18706e-09	0.000307906	0.000228078
2461 - 2461	28704.7	1.00006	20.0033	2.00009	28727.7	0.999199	3.48118e-05	0.000696306	6.96225e-05	0.00080074	0.00037281
2462 - 2462	28010.8	3.0001	38.0067	3.00006	28054.8	0.998431	0.000106937	0.00135473	0.000106936	0.00156861	0.000864797
2463 - 2463	7.00054	1.00018	27493.9	3.9994e-05	27501.9	0.000254547	3.63678e-05	0.999709	1.45423e-09	0.000290916	0.000142613
2464 - 2464	0.00031001	10.0015	3.99942e-05	26793.4	26803.4	1.15661e-08	0.000373142	1.49213e-09	0.999627	0.000373155	0.000329895
2465 - 2465	6.45335e-05	26627.5	9.00055	20.0022	26656.5	2.42093e-09	0.998912	0.00033765	0.000750368	0.00108802	0.000606269
2466 - 2466	26281.5	3.99942e-05	21.0012	1.00004	26303.5	0.999164	1.52049e-09	0.000798416	3.80193e-05	0.000836437	0.000993968
2467 - 2467	6.35294e-05	25892	3.99941e-05	2.00048	25894	2.45344e-09	0.999923	1.54453e-09	7.72564e-05	7.72604e-05	0.000231981
2468 - 2468	24988.7	8.00026	44.0054	2.00004	25042.7	0.997843	0.000319465	0.00175721	7.98652e-05	0.00215654	0.00123101
2469 - 2469	5.00059	1.00033	24408.9	3.9994e-05	24414.9	0.000204817	4.0972e-05	0.999754	1.6381e-09	0.000245791	0.000172429
2470 - 2470	9.00103	0.000143479	23615.2	3.99941e-05	23624.2	0.000381009	6.0734e-09	0.999619	1.69293e-09	0.000381017	0.000116011
2471 - 2471	1.00004	22968.7	6.52333e-05	14.0031	22983.7	4.35109e-05	0.999347	2.83824e-09	0.000609262	0.000652776	0.00049254
2472 - 2472	22714.3	3.00004	93.0008	3.99941e-05	22810.3	0.995791	0.000131521	0.00407715	1.75334e-09	0.00420867	0.00788209
2473 - 2473	0.00020612	6.00108	9.95323e-05	22478	22484	9.16742e-09	0.000266904	4.4268e-09	0.999733	0.000266918	0.000389566
2474 - 2474	22074.6	1.00021	21.0037	1.00004	22097.6	0.998959	4.52632e-05	0.000950495	4.52556e-05	0.00104101	0.000152014
2475 - 2475	4.00067	2.00015	21123.8	3.9994e-05	21129.8	0.000189338	9.46601e-05	0.999716	1.89277e-09	0.000284	0.000123872
2476 - 2476	3.9994e-05	20347.8	3.9994e-05	0.000291724	20347.8	1.96552e-09	1	1.96552e-09	1.43369e-08	1.82679e-08	0.000262041
2477 - 2477	19878.8	3.9994e-05	0.000224514	3.9994e-05	19878.8	1	2.01189e-09	1.12941e-08	2.01189e-09	1.53179e-08	0.000217045
2478 - 2478	3.99941e-05	19233.1	3.99941e-05	2.00072	19235.1	2.07923e-09	0.999896	2.07923e-09	0.000104014	0.000104018	0.000311305
2479 - 2479	3.99943e-05	16171.7	66.0103	1.00016	16238.7	2.46289e-09	0.995873	0.00406499	6.15912e-05	0.00412658	0.00266926
2480 - 2480	16005.3	3.99941e-05	9.00205	3.00017	16017.3	0.999251	2.49693e-09	0.000562021	0.000187308	0.000749331	0.000270419
2481 - 2481	11.0009	0.000434633	15945.7	6.88864e-05	15956.7	0.000689423	2.72382e-08	0.999311	4.31707e-09	0.000689455	0.000691167
2482 - 2482	3.99942e-05	15917.3	3.99942e-05	22.0014	15939.3	2.50915e-09	0.99862	2.50915e-09	0.00138032	0.00138033	0.00190806
2483 - 2483	16014.7	7.03977e-05	21.0051	3.99943e-05	16035.7	0.99869	4.39006e-09	0.0013099	2.49408e-09	0.0013099	0.000202162
2484 - 2484	27.0042	3.00095	16106.5	3.99942e-05	16136.5	0.00167348	0.000185973	0.998141	2.47849e-09	0.00185946	0.000973169
2485 - 2485	28.0008	1.00004	15893	3.9994e-05	15922	0.00175863	6.28088e-05	0.998179	2.51188e-09	0.00182144	0.00305443
2486 - 2486	16043.7	0.000114392	38.0114	6.95578e-05	16081.7	0.997636	7.11314e-09	0.00236364	4.32527e-09	0.00236365	0.00147241
2487 - 2487	1.00007	11.0033	1.00011	16207.5	16220.5	6.16549e-05	0.000678357	6.16576e-05	0.999198	0.00080167	0.000530688
2488 - 2488	0.000572781	10.0026	3.99941e-05	16327.3	16337.3	3.50597e-08	0.000612255	2.44803e-09	0.999388	0.000612292	0.000713463
2489 - 2489	3.00204	16388.7	2.00004	42.0137	16435.7	0.000182653	0.997139	0.000121689	0.00255624	0.00286058	0.00297291
2490 - 2490	16338.4	1.00007	13.0032	0.000114249	16352.4	0.999144	6.11573e-05	0.000795182	6.98669e-09	0.000856347	0.000320181
2491 - 2491	0.000114299	6.00057	2.00004	16499.5	16507.5	6.92406e-09	0.000363506	0.00012116	0.999515	0.000484673	0.00047402
2492 - 2492	16600.7	2.00004	29.0068	7.05348e-05	16631.7	0.998136	0.000120255	0.00174406	4.24098e-09	0.00186432	0.000219011
2493 - 2493	0.000174918	3.00035	1.00004	16912.2	16916.2	1.03403e-08	0.000177365	5.91172e-05	0.999764	0.000236493	0.000157291
2494 - 2494	0.000255221	2.00086	3.99939e-05	17257.7	17259.7	1.47871e-08	0.000115927	2.31719e-09	0.999884	0.000115944	0.000630063
2495 - 2495	0.0562031	17553.6	1.00033	29.0091	17583.7	3.19632e-06	0.99829	5.68896e-05	0.00164977	0.00170986	0.0319327
2496 - 2496	10.0022	1.00007	17441.4	1.00004	17453.4	0.000573082	5.72993e-05	0.999312	5.72976e-05	0.000687679	0.000165321
2497 - 2497	3.99943e-05	17568.8	3.99943e-05	34.009	17602.8	2.27204e-09	0.998068	2.27204e-09	0.00193202	0.00193203	0.000930833
2498 - 2498	1.00004	3.00145	3.99942e-05	17544.3	17548.3	5.69877e-05	0.000171039	2.27909e-09	0.999772	0.000228029	0.000552332
2499 - 2499	17360.4	6.96272e-05	6.00044	7.03408e-05	17366.4	0.999654	4.00931e-09	0.00034552	4.0504e-09	0.000345528	0.000324723
2500 - 2500	16907.4	3.99942e-05	6.00178	3.99942e-05	16913.4	0.999645	2.36464e-09	0.000354853	2.36464e-09	0.000354858	0.000380757
2501 - 2501	3.9994e-05	5.00099	7.07932e-05	16495	16500	2.42389e-09	0.000303091	4.29051e-09	0.999697	0.000303098	0.000137266
2502 - 2502	16524	3.9994e-05	9.00081	3.9994e-05	16533	0.999456	2.41905e-09	0.000544416	2.41905e-09	0.00054442	0.000543414
2503 - 2503	3.99941e-05	16506	3.99941e-05	3.00083	16509	2.42256e-09	0.999818	2.42256e-09	0.000181769	0.000181774	0.000244031
2504 - 2504	15972.5	1.00017	3.00056	3.99939e-05	15976.5	0.99975	6.26027e-05	0.000187811	2.5033e-09	0.000250416	0.000124376
2505 - 2505	15933.3	3.99938e-05	8.00033	1.00011	15942.3	0.999435	2.50866e-09	0.000501832	6.27335e-05	0.000564568	0.000737945
2506 - 2506	6.90702e-05	15875.7	3.99943e-05	2.00004	15877.7	4.35013e-09	0.999874	2.51889e-09	0.000125965	0.000125972	0.000230565
2507 - 2507	51.0051	16224.6	0.000112541	30.0022	16305.6	0.00312808	0.995032	6.90201e-09	0.00184	0.00496808	0.00584137
2508 - 2508	6.00148	6.89263e-05	16597.2	3.99941e-05	16603.2	0.000361465	4.15138e-09	0.999639	2.40882e-09	0.000361471	0.000262856
2509 - 2509	6.00024	4.00007	16688.3	3.99938e-05	16698.3	0.000359332	0.000239549	0.999401	2.39508e-09	0.000598883	0.00092985
2510 - 2510	16654.4	1.00007	10.0023	3.99942e-05	16665.4	0.99934	6.00086e-05	0.000600183	2.39983e-09	0.000660194	0.000170581
2511 - 2511	16757.6	1.00007	10.0028	17.005	16785.6	0.998331	5.95789e-05	0.000595915	0.00101307	0.00166856	0.00106989
2512 - 2512	8.00066	7.03549e-05	16781.5	3.00011	16792.5	0.000476443	4.18966e-09	0.999345	0.000178658	0.000655105	0.000690071
2513 - 2513	16628.3	3.99941e-05	4.00144	3.99941e-05	16632.3	0.999759	2.40461e-09	0.000240583	2.40461e-09	0.000240588	0.000443014
2514 - 2514	16463	3.99941e-05	9.00085	3.99941e-05	16472	0.999454	2.428e-09	0.000546433	2.428e-09	0.000546438	0.000529344
2515 - 2515	16208.4	3.99942e-05	14.0022	6.89278e-05	16222.4	0.999137	2.46537e-09	0.000863139	4.24893e-09	0.000863146	0.000441
2516 - 2516	6.99924e-05	16114.6	1.00004	20.0038	16135.6	4.33775e-09	0.998698	6.19772e-05	0.00123973	0.00130171	0.00048366
2517 - 2517	1.00007	8.00254	1.00026	16116.3	16126.3	6.2015e-05	0.000496243	6.20266e-05	0.99938	0.000620284	0.000598138
2518 - 2518	0.000114099	16225.9	0.000115771	12.0013	16237.9	7.02671e-09	0.999261	7.12969e-09	0.000739096	0.00073911	0.000542978
2519 - 2519	19.0037	2.00004	16070.5	1.0012	16092.5	0.0011809	0.000124284	0.998633	6.22156e-05	0.0013674	0.000566617
2520 - 2520	1.00025	16093.3	5.00007	31.003	16130.3	6.20105e-05	0.997706	0.000309979	0.00192203	0.00229402	0.00264207
2521 - 2521	0.000450184	16181.6	1.00004	28.0058	16210.6	2.7771e-08	0.998211	6.16905e-05	0.00172762	0.00178934	0.000314608
2522 - 2522	11.001	1.00012	15980.6	1.00035	15993.6	0.000687839	6.25323e-05	0.999187	6.25472e-05	0.000812919	0.000625863
2523 - 2523	15831.5	1.00036	32.0052	4.00012	15868.5	0.997668	6.30404e-05	0.0020169	0.000252079	0.00233202	0.00147576
2524 - 2524	2.00018	8.00178	1.00007	16828.1	16839.1	0.000118782	0.000475192	5.93899e-05	0.999347	0.000653364	0.000212955
2525 - 2525	3.99942e-05	17001.5	3.99942e-05	18.0027	17019.5	2.3499e-09	0.998942	2.3499e-09	0.00105776	0.00105777	0.000614959
2526 - 2526	1.00007	5.00012	0.000178388	17177.9	17183.9	5.81981e-05	0.000290976	1.03811e-08	0.999651	0.000349185	0.000504598
2527 - 2527	17205.2	2.00058	25.003	2.00026	17234.2	0.998317	0.000116082	0.00145078	0.000116063	0.00168292	0.00111177
2528 - 2528	3.00025	0.000349826	17233.2	3.99938e-05	17236.2	0.000174067	2.0296e-08	0.999826	2.32033e-09	0.000174089	0.000351759
2529 - 2529	17016.1	3.99941e-05	13.001	9.00141	17038.1	0.998709	2.34734e-09	0.000763058	0.000528312	0.00129137	0.000984891
2530 - 2530	3.99942e-05	16834.5	52.0035	9.002	16895.5	2.36715e-09	0.996389	0.00307795	0.000532804	0.00361076	0.00415962
2531 - 2531	7.04597e-05	17203.2	1.00004	13.0018	17217.3	4.09239e-09	0.999187	5.80836e-05	0.000755161	0.000813249	0.000492655
2532 - 2532	4.00075	7.09852e-05	17143.7	3.99939e-05	17147.7	0.000233312	4.13964e-09	0.999767	2.33232e-09	0.000233318	0.000177362
2533 - 2533	8.00317	1.00018	16891.4	3.99942e-05	16900.4	0.000473549	5.9181e-05	0.999467	2.36646e-09	0.000532732	0.000930563
2534 - 2534	3.00018	31.002	0.000118085	16686	16720	0.000179436	0.00185419	7.06247e-09	0.997966	0.00203363	0.00260199
2535 - 2535	2.00012	16386.7	3.99943e-05	20.0068	16408.7	0.000121894	0.998659	2.43738e-09	0.00121928	0.00134118	0.00130992
2536 - 2536	12.0031	2.00019	15755.4	3.99942e-05	15769.4	0.000761168	0.00012684	0.999112	2.53619e-09	0.00088801	0.000360705
2537 - 2537	0.000190187	62.0199	7.01997e-05	15174.7	15236.7	1.24822e-08	0.00407042	4.60727e-09	0.99593	0.00407044	0.00268699
2538 - 2538	14682.3	3.99942e-05	11.0021	3.99942e-05	14693.3	0.999251	2.72193e-09	0.000748781	2.72193e-09	0.000748786	0.000244075
2539 - 2539	7.42008e-05	2.00013	3.99937e-05	14118	14120	5.25501e-09	0.000141652	2.83241e-09	0.999858	0.00014166	0.000158275
2540 - 2540	7.40512e-05	13663.1	7.48039e-05	2.00054	13665.1	5.419e-09	0.999854	5.47408e-09	0.000146398	0.000146409	0.000358684
2541 - 2541	2.0002	12873.5	18.008	5.00095	12898.5	0.000155073	0.998061	0.00139614	0.000387716	0.00193893	0.00183107
2542 - 2542	3.99935e-05	12475.7	0.000130279	2.00021	12477.7	3.2052e-09	0.99984	1.0441e-08	0.000160303	0.000160316	0.000201284
2543 - 2543	12120.4	3.99938e-05	0.000962609	0.000599405	12120.4	1	3.29971e-09	7.94205e-08	4.94542e-08	1.32174e-07	0.001333
2544 - 2544	11561.7	0.0139933	11.0049	0.00816961	11572.7	0.999047	1.20917e-06	0.000950935	7.05939e-07	0.00095285	0.0127545
2545 - 2545	11034.5	3.99935e-05	0.000135029	0.000218502	11034.5	1	3.62439e-09	1.22369e-08	1.98016e-08	3.56629e-08	0.000509716
2546 - 2546	3.99936e-05	10881.9	3.99936e-05	4.00021	10885.9	3.67389e-09	0.999633	3.67389e-09	0.000367467	0.000367474	0.000511284
2547 - 2547	8.00279e-05	10508.4	3.99939e-05	4.00113	10512.4	7.61268e-09	0.999619	3.80443e-09	0.000380609	0.000380621	0.000264195
2548 - 2548	7.79154e-05	10562.9	1.00004	2.0005	10565.9	7.37423e-09	0.999716	9.46479e-05	0.000189336	0.000283991	0.000231245
2549 - 2549	3.99943e-05	10536.7	3.99943e-05	7.00795	10543.7	3.7932e-09	0.999335	3.7932e-09	0.000664659	0.000664667	0.00303964
2550 - 2550	1.00008	1.00023	3.99935e-05	10558.6	10560.6	9.46991e-05	9.47133e-05	3.78705e-09	0.999811	0.000189416	0.000149352
2551 - 2551	3.99938e-05	4.00065	3.99938e-05	10466.2	10470.2	3.81976e-09	0.000382098	3.81976e-09	0.999618	0.000382106	0.000177517
2552 - 2552	1.00008	6.00122	3.99939e-05	10095.4	10102.4	9.89939e-05	0.000594037	3.95883e-09	0.999307	0.000693034	0.000321212
2553 - 2553	9985	3.99937e-05	13.0005	1.00004	9999	0.9986	3.99977e-09	0.00130018	0.000100014	0.0014002	0.00228485
2554 - 2554	3.99941e-05	9977.03	3.99941e-05	12.0024	9989.04	4.0038e-09	0.998798	4.0038e-09	0.00120156	0.00120156	0.000836475
2555 - 2555	3.99936e-05	9757.77	3.99936e-05	2.00024	9759.77	4.0978e-09	0.999795	4.0978e-09	0.000204948	0.000204956	0.000133284
2556 - 2556	9376.84	3.99936e-05	0.000142074	3.99936e-05	9376.84	1	4.26515e-09	1.51516e-08	4.26515e-09	2.36819e-08	0.000241384
2557 - 2557	5.00258	3.9994e-05	9110.89	8.08009e-05	9115.89	0.000548775	4.38728e-09	0.999451	8.86374e-09	0.000548789	0.00076783
2558 - 2558	11.002	8602.49	8.07383e-05	25.0132	8638.51	0.0012736	0.995831	9.34633e-09	0.00289555	0.00416916	0.00178621
2559 - 2559	1.00008	5.00212	3.99939e-05	8457.66	8463.66	0.000118162	0.000591011	4.72537e-09	0.999291	0.000709177	0.000436746
2560 - 2560	1.00004	3.00004	8.10529e-05	8352.24	8356.24	0.000119676	0.000359018	9.69969e-09	0.999521	0.000478703	0.000886022
2561 - 2561	0.000156544	8036.18	1.00004	10.0049	8047.19	1.94532e-08	0.998632	0.000124272	0.00124327	0.00136757	0.000660226
2562 - 2562	7690.83	3.99936e-05	8.00085	8.06567e-05	7698.83	0.998961	5.19476e-09	0.00103923	1.04765e-08	0.00103925	0.00115057
2563 - 2563	3.99932e-05	7645.85	0.000159384	2.00008	7647.85	5.22934e-09	0.999738	2.08404e-08	0.000261522	0.000261548	0.000470357
2564 - 2564	0.000149324	7429.72	1.00004	5.00092	7435.72	2.0082e-08	0.999193	0.000134491	0.000672553	0.000807064	0.000504262
2565 - 2565	3.00015	3.99934e-05	7343.41	1.00004	7347.41	0.000408328	5.4432e-09	0.999456	0.000136108	0.000544441	0.000815745
2566 - 2566	6993.8	8.51301e-05	2.00028	3.99932e-05	6995.8	0.999714	1.21687e-08	0.000285927	5.71675e-09	0.000285945	0.000456954
2567 - 2567	8.0022	0.000464079	6581.02	3.00027	6592.02	0.00121392	7.04001e-08	0.998331	0.000455137	0.00166913	0.000891344
2568 - 2568	6237.25	3.99938e-05	7.00222	0.000167758	6244.25	0.998879	6.4049e-09	0.00112139	2.68661e-08	0.00112142	0.000266685
2569 - 2569	1.00009	3.00105	1.00004	6029.73	6034.73	0.000165722	0.000497297	0.000165714	0.999171	0.000828734	0.000512999
2570 - 2570	1.00004	5804.14	3.99937e-05	11.0014	5816.15	0.000171942	0.997937	6.87633e-09	0.00189153	0.00206348	0.0027521
2571 - 2571	32.5863	8.52523	452464320145703	1.80966	452464320145746	7.20195e-14	1.88418e-14	1	3.99956e-15	9.50351e-14	1.13968e-24
2572 - 2572	3.99932e-05	5159.79	8.94398e-05	3.00051	5162.79	7.74643e-09	0.999419	1.73239e-08	0.00058118	0.000581205	0.000461123
2573 - 2573	4852.63	3.99942e-05	30.0177	3.99942e-05	4882.65	0.993852	8.1911e-09	0.00614783	8.1911e-09	0.00614785	0.00259964
2574 - 2574	2.00009	5.00115	8.55813e-05	4640.35	4647.35	0.000430372	0.00107613	1.84151e-08	0.998493	0.00150652	0.00117363
2575 - 2575	1.00033	0.000546599	3.9993e-05	4448.44	4449.44	0.000224821	1.22847e-07	8.98834e-09	0.999775	0.000224953	0.0037116
2576 - 2576	4121.09	16.0009	15.0009	1.00009	4153.09	0.992294	0.00385276	0.00361197	0.000240806	0.00770554	0.0120538
2577 - 2577	7.00433	1.00019	3918.23	3.00035	3929.23	0.00178262	0.00025455	0.997199	0.000763596	0.00280077	0.00155841
2578 - 2578	3.00038	3533.27	2.00004	4.00138	3542.27	0.00084702	0.997459	0.000564621	0.00112961	0.00254125	0.00225652
2579 - 2579	428995756638702	2.71579	38.0932	4.71579	428995756638747	1	6.33058e-15	8.87962e-14	1.09926e-14	1.04916e-13	2.0981e-14
2580 - 2580	3202.52	3.99931e-05	0.00035601	7.00095	3209.52	0.997819	1.24608e-08	1.10923e-07	0.00218131	0.00218143	0.00152387
2581 - 2581	2703.71	8.00035	289.011	6.00062	3006.72	0.899222	0.00266082	0.0961218	0.00199574	0.100778	0.192618
2582 - 2582	1366.9	35.0351	284.514	2.00004	1688.45	0.809559	0.0207499	0.168506	0.00118454	0.190441	0.0623689
2583 - 2583	26.0341	1056.3	2.00004	63.1427	1147.47	0.0226882	0.920541	0.001743	0.0550276	0.0794588	0.0570736
2584 - 2584	15.014	2181.19	3.99941e-05	27.0974	2223.3	0.00675303	0.981059	1.79886e-08	0.0121879	0.018941	0.0346278
2585 - 2585	2108.69	119.482	66.2758	1.00004	2295.45	0.91864	0.0520515	0.0288727	0.000435662	0.0813599	0.277251
2586 - 2586	2149.78	1.00012	145.617	2.00013	2298.4	0.935339	0.000435138	0.0633557	0.000870229	0.0646611	0.236006
2587 - 2587	2205.73	0.000108383	531.677	4.00013	2741.41	0.804598	3.95354e-08	0.193943	0.00145915	0.195402	0.59689
2588 - 2588	5.04198	3.0001	2824.46	3.99942e-05	2832.5	0.00178005	0.00105917	0.997161	1.41198e-08	0.00283923	0.0204644
2589 - 2589	0.709531	116.147	0.709531	177398749742856	177398749742974	3.99964e-15	6.54723e-13	3.99964e-15	1	6.65135e-13	1.10691e-23
2590 - 2590	8.62607	137.76	1.06412	266061759727960	266061759728107	3.24213e-14	5.17773e-13	3.99952e-15	1	5.52558e-13	6.26133e-24
2591 - 2591	3044.35	0.000197411	1.0029	3.99934e-05	3045.36	0.999671	6.48236e-08	0.000329322	1.31326e-08	0.0003294	0.00397404
2592 - 2592	29.631	3.61734	904455492369934	3.61734	904455492369971	3.27612e-14	3.99947e-15	1	3.99947e-15	4.08562e-14	1.38489e-25
2593 - 2593	129.088	31.8838	271493252100360	1.08584	271493252100522	4.75474e-13	1.17439e-13	1	3.99952e-15	5.96745e-13	1.48052e-14
2594 - 2594	211163675858030	0.844574	89.487	0.844574	211163675858121	1	3.99962e-15	4.2378e-13	3.99962e-15	4.30989e-13	9.50962e-15
2595 - 2595	172226441460111	0.68885	90.7228	0.68885	172226441460203	1	3.99967e-15	5.26764e-13	3.99967e-15	5.34128e-13	1.00074e-23
2596 - 2596	0.826803	206720046167089	0.826803	86.4176	206720046167177	3.99963e-15	1	3.99963e-15	4.18042e-13	4.2566e-13	6.73934e-24
2597 - 2597	114.358	5.38738	220054041983650	2.88013	220054041983773	5.19681e-13	2.44821e-14	1	1.30883e-14	5.58997e-13	5.45775e-14
2598 - 2598	3.99948e-05	3.99948e-05	3342.27	3.99948e-05	3342.27	1.19664e-08	1.19664e-08	1	1.19664e-08	3.58992e-08	3.82261e-05
2599 - 2599	504313771291810	2.017	49.4841	2.017	504313771291864	1	3.9995e-15	9.81216e-14	3.9995e-15	1.07025e-13	7.09756e-25
2600 - 2600	3.99941e-05	3460.01	0.000100396	5.0104	3465.02	1.15422e-08	0.998554	2.89742e-08	0.00144599	0.00144603	0.00407988
2601 - 2601	1.00064	3.99929e-05	3561.15	3.99929e-05	3562.15	0.000280908	1.12272e-08	0.999719	1.12272e-08	0.000280931	0.00909112
2602 - 2602	3.0031	3.99937e-05	3679.13	3.99937e-05	3682.14	0.000815587	1.08616e-08	0.999184	1.08616e-08	0.000815609	0.00134704
2603 - 2603	1.89151	99.3085	22.3471	222898248712125	222898248712249	8.48596e-15	4.45533e-13	1.00257e-13	1	5.56333e-13	2.24064e-14
2604 - 2604	21.5387	21.1566	3.60047	900239735292271	900239735292317	2.39255e-14	2.3501e-14	3.99946e-15	1	5.10703e-14	2.25527e-25
2605 - 2605	3.99931e-05	9.4718e-05	3.99931e-05	4032.45	4032.45	9.9178e-09	2.34889e-08	9.9178e-09	1	4.33246e-08	0.000773872
2606 - 2606	4154.6	3.99931e-05	3.00009	3.99931e-05	4157.6	0.999278	9.61928e-09	0.000721592	9.61928e-09	0.000721612	0.00112945
2607 - 2607	4292.73	3.99932e-05	9.52226e-05	3.99932e-05	4292.73	1	9.31648e-09	2.21823e-08	9.31648e-09	4.08152e-08	0.000477354
2608 - 2608	4462.27	3.99948e-05	1.00004	3.99948e-05	4463.27	0.999776	8.96089e-09	0.00022406	8.96089e-09	0.000224078	0.000435354
2609 - 2609	4629.01	3.99937e-05	5.00196	3.99937e-05	4634.02	0.998921	8.63046e-09	0.0010794	8.63046e-09	0.00107942	0.000213596
2610 - 2610	1.00004	3.99948e-05	4742.27	3.99948e-05	4743.27	0.000210834	8.43192e-09	0.999789	8.43192e-09	0.000210851	0.000408901
2611 - 2611	3.99948e-05	4801.27	3.99948e-05	3.99948e-05	4801.27	8.33006e-09	1	8.33006e-09	8.33006e-09	2.49902e-08	3.82479e-05
2612 - 2612	4.00092	4812.08	1.00004	1.00009	4818.08	0.000830396	0.998754	0.00020756	0.000207571	0.00124553	0.000586269
2613 - 2613	4862.2	3.99934e-05	8.79454e-05	3.99934e-05	4862.2	1	8.22536e-09	1.80876e-08	8.22536e-09	3.45383e-08	0.00027899
2614 - 2614	4895.43	3.99934e-05	6.00091	3.99934e-05	4901.44	0.998776	8.15954e-09	0.00122432	8.15954e-09	0.00122433	0.00118587
2615 - 2615	230615811199949	0.92238	69.102	4.88618	230615811200024	1	3.99964e-15	2.99641e-13	2.11875e-14	3.25184e-13	3.89942e-14
2616 - 2616	1.00033	3.00393	1.00009	4898.27	4903.27	0.000204013	0.000612638	0.000203963	0.998979	0.00102061	0.00223535
2617 - 2617	4903.19	3.99938e-05	2.00213	3.99938e-05	4905.19	0.999592	8.15335e-09	0.000408165	8.15335e-09	0.000408182	0.00119916
2618 - 2618	4862.87	3.9994e-05	106.004	3.9994e-05	4968.87	0.978666	8.04891e-09	0.0213337	8.04891e-09	0.0213337	0.0395428
2619 - 2619	3.99942e-05	4881.6	3.99942e-05	11.0153	4892.62	8.17441e-09	0.997749	8.17441e-09	0.00225141	0.00225142	0.00398713
2620 - 2620	11.007	2.00153	4802.84	3.9994e-05	4815.84	0.00228557	0.000415614	0.997299	8.30467e-09	0.0027012	0.000603806
2621 - 2621	8.01319	1.00009	4708.44	3.99942e-05	4717.45	0.00169863	0.000211998	0.998089	8.47792e-09	0.00191063	0.00427033
2622 - 2622	1.00019	16.0248	1.00055	4555.43	4573.46	0.000218695	0.00350386	0.000218772	0.996059	0.00394133	0.00730613
2623 - 2623	0.00085553	15.0101	1.00009	4334.01	4350.02	1.96672e-07	0.00345058	0.000229904	0.996319	0.00368068	0.000616938
2624 - 2624	4052.47	1.0009	73.0592	5.00568	4131.53	0.980863	0.000242259	0.0176833	0.00121158	0.0191372	0.00180798
2625 - 2625	17.0005	3891.47	4.00898	74.092	3986.57	0.00426444	0.976145	0.00100562	0.0185854	0.0238554	0.0173258
2626 - 2626	21.0003	3869.52	8.01656	56.0772	3954.61	0.00531033	0.978482	0.00202714	0.0141802	0.0215177	0.0194826
2627 - 2627	42.0053	1.00008	5204.31	8.23869e-05	5247.32	0.0080051	0.000190589	0.991804	1.57008e-08	0.00819571	0.0131473
2628 - 2628	5505.57	0.000372533	26.0163	0.000142505	5531.59	0.995297	6.73465e-08	0.00470322	2.5762e-08	0.00470331	0.000341994
2629 - 2629	3.99939e-05	1.00004	7.74729e-05	5735.64	5736.64	6.97167e-09	0.000174325	1.35049e-08	0.999826	0.000174346	0.000318308
2630 - 2630	5892.94	1.00008	15.0033	0.000346944	5908.95	0.997292	0.000169248	0.00253909	5.8715e-08	0.0027084	0.00309324
2631 - 2631	1.00023	1.00035	6090.48	7.86588e-05	6092.48	0.000164174	0.000164195	0.999672	1.29108e-08	0.000328382	0.000256963
2632 - 2632	6362.08	3.99941e-05	2.00246	1.00008	6365.08	0.999528	6.28335e-09	0.000314601	0.000157119	0.000471727	0.000994379
2633 - 2633	6551.5	0.00013518	9.00585	3.99942e-05	6560.51	0.998627	2.06051e-08	0.00137274	6.0962e-09	0.00137276	0.000686962
2634 - 2634	0.000474848	7.62802e-05	6686	3.99937e-05	6686	7.10213e-08	1.1409e-08	1	5.98171e-09	8.8412e-08	0.000591938
2635 - 2635	6790.01	7.48206e-05	5.00203	3.99941e-05	6795.01	0.999264	1.10111e-08	0.000736134	5.8858e-09	0.000736151	0.000119417
2636 - 2636	6942.78	3.9994e-05	0.00120504	1.00004	6943.78	0.999856	5.75968e-09	1.73542e-07	0.00014402	0.000144199	0.000894779
2637 - 2637	7037.37	3.99938e-05	0.00060256	3.99938e-05	7037.37	1	5.68306e-09	8.56229e-08	5.68306e-09	9.6989e-08	0.000575702
2638 - 2638	7111.66	7.54066e-05	2.00117	3.99939e-05	7113.66	0.999719	1.06003e-08	0.000281314	5.62213e-09	0.00028133	0.000405363
2639 - 2639	7160.38	3.99938e-05	3.00077	7.56271e-05	7163.38	0.999581	5.5831e-09	0.000418905	1.05575e-08	0.000418921	0.000187968
2640 - 2640	7204.17	3.99937e-05	1.0003	3.99937e-05	7205.17	0.999861	5.5507e-09	0.000138831	5.5507e-09	0.000138842	7.3837e-05
2641 - 2641	3.99941e-05	7234.04	3.99941e-05	7.48891e-05	7234.04	5.52859e-09	1	5.52859e-09	1.03523e-08	2.14095e-08	0.000101812
2642 - 2642	7270.35	3.99938e-05	1.00012	3.99938e-05	7271.35	0.999862	5.50019e-09	0.000137543	5.50019e-09	0.000137554	0.000170222
2643 - 2643	7301.28	3.99938e-05	4.00044	3.99938e-05	7305.28	0.999452	5.47464e-09	0.000547609	5.47464e-09	0.00054762	0.000712098
2644 - 2644	7288.65	3.99939e-05	1.00111	7.50199e-05	7289.65	0.999863	5.4864e-09	0.000137333	1.02913e-08	0.000137349	0.000647715
2645 - 2645	7316.57	1.00013	11.0089	0.000198194	7328.58	0.998361	0.00013647	0.00150219	2.70441e-08	0.00163869	0.00209013
2646 - 2646	1.00043	7.41777e-05	7342.1	3.99937e-05	7343.1	0.000136241	1.01017e-08	0.999864	5.44644e-09	0.000136256	0.000244262
2647 - 2647	7.64618e-05	1.00161	7.45504e-05	7298.84	7299.84	1.04744e-08	0.00013721	1.02126e-08	0.999863	0.000137231	0.000966698
2648 - 2648	7296.35	3.99938e-05	4.00013	3.99938e-05	7300.35	0.999452	5.47834e-09	0.000547937	5.47834e-09	0.000547948	0.000985894
2649 - 2649	3.99939e-05	7284.55	3.99939e-05	0.000723775	7284.55	5.49024e-09	1	5.49024e-09	9.93575e-08	1.10338e-07	0.000630252
2650 - 2650	3.99938e-05	7195.28	3.99938e-05	2.00041	7197.28	5.55679e-09	0.999722	5.55679e-09	0.00027794	0.000277951	0.000193766
2651 - 2651	7093.63	3.99942e-05	8.00495	3.99942e-05	7101.63	0.998873	5.6317e-09	0.0011272	5.6317e-09	0.00112721	0.000512756
2652 - 2652	6.00093	7.50213e-05	6970.51	3.99939e-05	6976.51	0.000860163	1.07534e-08	0.99914	5.73265e-09	0.000860179	0.000978704
2653 - 2653	3.99939e-05	6825.66	7.37355e-05	4.00116	6829.66	5.85592e-09	0.999414	1.07964e-08	0.000585851	0.000585868	0.000297463
2654 - 2654	6724.51	7.39029e-05	1.00097	3.99939e-05	6725.52	0.999851	1.09884e-08	0.000148831	5.94659e-09	0.000148848	0.000561522
2655 - 2655	4.00059	3.99938e-05	6633.37	3.99938e-05	6637.37	0.000602738	6.02555e-09	0.999397	6.02555e-09	0.00060275	0.000705224
2656 - 2656	6515.37	3.99938e-05	2.00061	3.99938e-05	6517.37	0.999693	6.13649e-09	0.000306966	6.13649e-09	0.000306978	9.91444e-05
2657 - 2657	6392.01	3.99937e-05	7.00045	7.73881e-05	6399.01	0.998906	6.24998e-09	0.00109399	1.20938e-08	0.00109401	0.00173756
2658 - 2658	6260.27	3.99948e-05	3.99948e-05	3.99948e-05	6260.27	1	6.38868e-09	6.38868e-09	6.38868e-09	1.9166e-08	3.82595e-05
2659 - 2659	3.99937e-05	6111.14	3.99937e-05	0.000132311	6111.14	6.5444e-09	1	6.5444e-09	2.16507e-08	3.47395e-08	0.000198555
2660 - 2660	1.00004	6034.27	3.99948e-05	1.00004	6036.27	0.000165672	0.999669	6.62576e-09	0.000165672	0.000331351	0.000637156
2661 - 2661	7.59792e-05	5984.39	7.66255e-05	0.000133708	5984.39	1.26962e-08	1	1.28042e-08	2.23428e-08	4.78432e-08	0.000411317
2662 - 2662	0.000465801	3.99937e-05	5984.17	3.99937e-05	5984.17	7.78388e-08	6.68325e-09	1	6.68325e-09	9.12053e-08	0.000502065
2663 - 2663	7.7398e-05	5940.33	3.99942e-05	3.00359	5943.33	1.30227e-08	0.999495	6.72925e-09	0.000505371	0.000505391	0.00121339
2664 - 2664	5846.03	3.99941e-05	9.00188	3.99941e-05	5855.03	0.998463	6.83072e-09	0.00153746	6.83072e-09	0.00153747	0.0018357
2665 - 2665	1.00049	2.00416	7.66065e-05	5748.16	5751.16	0.000173962	0.000348479	1.33202e-08	0.999478	0.000522454	0.00197935
2666 - 2666	5572.25	1.00014	5.00471	0.000133614	5578.26	0.998924	0.000179293	0.000897182	2.39526e-08	0.0010765	0.00117878
2667 - 2667	7.88293e-05	0.000142294	5455.26	7.72894e-05	5455.26	1.44502e-08	2.60838e-08	1	1.41679e-08	5.47019e-08	0.000475056
2668 - 2668	5218.85	3.99936e-05	1.00023	3.99936e-05	5219.85	0.999808	7.66183e-09	0.00019162	7.66183e-09	0.000191636	0.000135269
2669 - 2669	5066.22	7.84822e-05	3.00092	3.99938e-05	5069.22	0.999408	1.54821e-08	0.000591989	7.88953e-09	0.000592012	0.000354152
2670 - 2670	4814.9	8.01406e-05	1.00238	3.9994e-05	4815.9	0.999792	1.66408e-08	0.000208139	8.30458e-09	0.000208164	0.00130685
2671 - 2671	3.9994e-05	4555.95	8.00406e-05	1.00263	4556.95	8.77649e-09	0.99978	1.75645e-08	0.000220022	0.000220048	0.00142241
2672 - 2672	4.00038	0.00025623	4401.43	3.99934e-05	4405.43	0.000908057	5.81624e-08	0.999092	9.07822e-09	0.000908124	0.00128418
2673 - 2673	4.00163	8.12999e-05	4267.48	3.99939e-05	4271.48	0.000936825	1.90332e-08	0.999063	9.363e-09	0.000936854	0.000558969
2674 - 2674	4132.38	3.99938e-05	1.00113	3.99938e-05	4133.38	0.999758	9.67582e-09	0.000242207	9.67582e-09	0.000242226	0.000535131
2675 - 2675	3967.77	8.08458e-05	7.00247	3.9994e-05	3974.77	0.998238	2.03398e-08	0.00176173	1.0062e-08	0.00176176	0.00173645
2676 - 2676	3726.43	3.99938e-05	2.00149	3.99938e-05	3728.43	0.999463	1.07267e-08	0.000536819	1.07267e-08	0.000536841	0.000221357
2677 - 2677	3478.65	3.99942e-05	17.0121	3.99942e-05	3495.66	0.995133	1.14411e-08	0.00486664	1.14411e-08	0.00486666	0.00310713
2678 - 2678	2.00304	0.00028536	3260.54	3.99939e-05	3262.55	0.000613948	8.74653e-08	0.999386	1.22585e-08	0.000614048	0.00141088
2679 - 2679	2.00017	3.99933e-05	3109.17	3.99933e-05	3111.17	0.000642901	1.28548e-08	0.999357	1.28548e-08	0.000642927	0.000987823
2680 - 2680	2964.47	3.99942e-05	4.00847	3.99942e-05	2968.48	0.99865	1.3473e-08	0.00135034	1.3473e-08	0.00135037	0.00221417
2681 - 2681	2826.61	1.00032	13.0376	3.99942e-05	2840.65	0.995058	0.000352144	0.00458967	1.40793e-08	0.00494183	0.0114924
2682 - 2682	9.02802	3.99943e-05	2586.67	3.99943e-05	2595.7	0.00347807	1.54079e-08	0.996522	1.54079e-08	0.0034781	0.00824766
2683 - 2683	12.0651	8.95477e-05	2386.6	3.99942e-05	2398.66	0.00502994	3.73324e-08	0.99497	1.66736e-08	0.00502999	0.0255816
2684 - 2684	2294.77	3.9994e-05	4.00396	3.9994e-05	2298.78	0.998258	1.73979e-08	0.00174178	1.73979e-08	0.00174181	0.000634716
2685 - 2685	2129.39	3.9993e-05	3.00019	3.9993e-05	2132.39	0.998593	1.8755e-08	0.00140696	1.8755e-08	0.001407	0.0018352
2686 - 2686	1943.94	3.99937e-05	5.00179	3.99937e-05	1948.94	0.997434	2.05207e-08	0.00256642	2.05207e-08	0.00256646	0.00328422
2687 - 2687	1797.58	3.99935e-05	1.00126	3.99935e-05	1798.58	0.999443	2.22362e-08	0.000556694	2.22362e-08	0.000556739	0.000582202
2688 - 2688	1688.56	0.000206152	1.00099	3.99931e-05	1689.56	0.999407	1.22015e-07	0.000592457	2.36707e-08	0.000592603	0.00323285
2689 - 2689	41.0686	1632.49	2.0002	4.00036	1679.56	0.024452	0.971975	0.00119091	0.00238179	0.0280247	0.0171602
2690 - 2690	43.0749	1595.45	2.0002	5.00102	1645.53	0.0261769	0.969568	0.00121553	0.00303916	0.0304316	0.0177282
2691 - 2691	139.126	1560.38	3.00061	6.0016	1708.51	0.0814312	0.9133	0.00175627	0.00351277	0.0867002	0.100369
2692 - 2692	42.0104	60.0027	5.00004	2560.18	2667.2	0.0157508	0.0224965	0.00187464	0.959878	0.040122	0.0720405
2693 - 2693	2813.22	3.99938e-05	1.00146	3.00262	2817.23	0.998579	1.41961e-08	0.000355476	0.00106581	0.0014213	0.000849978
2694 - 2694	2914.82	3.99932e-05	0.000293762	3.99932e-05	2914.82	1	1.37206e-08	1.00782e-07	1.37206e-08	1.28224e-07	0.000908898
2695 - 2695	3025.22	3.99934e-05	0.000504982	3.99934e-05	3025.22	1	1.322e-08	1.66924e-07	1.322e-08	1.93364e-07	0.000956138
2696 - 2696	3186.01	8.59219e-05	1.00071	8.73671e-05	3187.02	0.999686	2.696e-08	0.000313996	2.74135e-08	0.00031405	0.00111112
2697 - 2697	3488.58	66.0123	1.02308	0.00836412	3555.63	0.981144	0.0185656	0.000287736	2.35236e-06	0.0188557	0.0303438
2698 - 2698	1.00952	3754.57	0.00909937	0.0200826	3755.61	0.000268803	0.999723	2.42287e-06	5.34736e-06	0.000276573	0.0208713
2699 - 2699	8.00017	3917.51	0.000152016	3.99931e-05	3925.51	0.00203799	0.997962	3.87251e-08	1.0188e-08	0.00203804	0.00342712
2700 - 2700	2.00004	3.99948e-05	4094.27	1.00004	4097.27	0.00048814	9.76135e-09	0.999268	0.000244075	0.000732225	0.0014389
2701 - 2701	2.00015	3.99935e-05	4215.55	1.00004	4218.55	0.000474132	9.48038e-09	0.999289	0.000237058	0.000711199	0.00117727
2702 - 2702	9.00338	2.00026	4383.84	1.00004	4395.84	0.00204816	0.000455034	0.997269	0.000227497	0.00273069	0.00287526
2703 - 2703	8.18659e-05	2.00081	3.99937e-05	4551.94	4553.94	1.79769e-08	0.000439359	8.78221e-09	0.999561	0.000439386	0.000125662
2704 - 2704	3.99935e-05	0.000371492	8.14556e-05	4744.52	4744.52	8.42941e-09	7.82992e-08	1.71684e-08	1	1.03897e-07	0.000648638
2705 - 2705	3.00053	4942.91	1.00024	6.00431	4952.92	0.00060581	0.99798	0.00020195	0.00121228	0.00202004	0.00108951
2706 - 2706	1.00053	8.08017e-05	5124.83	3.99936e-05	5125.83	0.000195194	1.57637e-08	0.999805	7.80237e-09	0.000195218	0.000324015
2707 - 2707	5327.49	8.18317e-05	1.00023	3.99935e-05	5328.49	0.999812	1.53574e-08	0.000187714	7.5056e-09	0.000187737	0.000163954
2708 - 2708	5410.92	3.99936e-05	7.00036	3.99936e-05	5417.92	0.998708	7.38174e-09	0.00129208	7.38174e-09	0.00129209	0.00221121
2709 - 2709	5683.88	3.9994e-05	2.00168	3.9994e-05	5685.88	0.999648	7.03392e-09	0.000352045	7.03392e-09	0.000352059	0.000522404
2710 - 2710	5807.89	3.99936e-05	5.00022	3.99936e-05	5812.89	0.99914	6.88016e-09	0.000860196	6.88016e-09	0.00086021	0.00148251
2711 - 2711	3.99937e-05	5922.05	3.99937e-05	0.000137141	5922.05	6.75335e-09	1	6.75335e-09	2.31576e-08	3.66643e-08	0.000211278
2712 - 2712	3.99939e-05	1.0011	3.99939e-05	6004.66	6005.66	6.65937e-09	0.000166692	6.65937e-09	0.999833	0.000166706	0.000551629
2713 - 2713	7.58904e-05	1.00022	3.99935e-05	6093.68	6094.68	1.24519e-08	0.000164114	6.56204e-09	0.999836	0.000164133	0.000137698
2714 - 2714	6210.25	3.99941e-05	9.003	1.00008	6220.25	0.998392	6.42966e-09	0.00144737	0.000160777	0.00160815	0.00132423
2715 - 2715	3.99941e-05	6395.16	3.99941e-05	9.00229	6404.16	6.24501e-09	0.998594	6.24501e-09	0.00140569	0.0014057	0.00136726
2716 - 2716	6514.99	3.9994e-05	2.00173	3.9994e-05	6517	0.999693	6.13688e-09	0.000307155	6.13688e-09	0.000307167	0.0005906
2717 - 2717	3.99938e-05	2.00061	3.99938e-05	6681.38	6683.38	5.98407e-09	0.000299341	5.98407e-09	0.999701	0.000299353	8.36161e-05
2718 - 2718	6838.82	3.99936e-05	0.000126352	7.84043e-05	6838.82	1	5.84802e-09	1.84757e-08	1.14646e-08	3.57884e-08	0.000268217
2719 - 2719	6987.86	3.99936e-05	0.000132414	7.49699e-05	6987.86	1	5.7233e-09	1.89491e-08	1.07286e-08	3.5401e-08	0.000265289
2720 - 2720	7.4217e-05	7076.72	7.60665e-05	0.00029461	7076.72	1.04875e-08	1	1.07488e-08	4.16308e-08	6.28671e-08	0.000516937
2721 - 2721	7114.93	3.9994e-05	1.00134	3.9994e-05	7115.94	0.999859	5.62035e-09	0.000140718	5.62035e-09	0.000140729	0.000683755
2722 - 2722	1.00004	0.000207487	3.99937e-05	7144.17	7145.17	0.00013996	2.90388e-08	5.59731e-09	0.99986	0.000139995	0.000243118
2723 - 2723	0.000124493	7193.63	3.99942e-05	18.0074	7211.64	1.72628e-08	0.997503	5.54579e-09	0.00249699	0.00249701	0.000934107
2724 - 2724	0.000128473	3.99938e-05	3.99938e-05	7282.37	7282.37	1.76416e-08	5.49187e-09	5.49187e-09	1	2.86254e-08	0.000175571
2725 - 2725	0.000123433	1.00029	3.99936e-05	7368.88	7369.88	1.67483e-08	0.000135727	5.42663e-09	0.999864	0.000135749	0.000212021
2726 - 2726	7410.34	3.99942e-05	5.0039	7.00041	7422.35	0.998383	5.38834e-09	0.000674167	0.000943153	0.00161733	0.00163955
2727 - 2727	0.00108851	3.9994e-05	7403.87	3.9994e-05	7403.87	1.47019e-07	5.40177e-09	1	5.40177e-09	1.57823e-07	0.000813004
2728 - 2728	3.99941e-05	7347.14	3.99941e-05	8.00172	7355.14	5.43757e-09	0.998912	5.43757e-09	0.00108791	0.00108792	0.00108106
2729 - 2729	7342.73	3.9994e-05	0.00089375	3.9994e-05	7342.73	1	5.44674e-09	1.21719e-07	5.44674e-09	1.32613e-07	0.00071332
2730 - 2730	3.99939e-05	7350.44	1.00007	2.00071	7353.44	5.43879e-09	0.999592	0.000136001	0.000272078	0.000408084	0.000211941
2731 - 2731	1.00004	7257.27	7.34381e-05	4.00055	7262.27	0.000137703	0.999311	1.01123e-08	0.000550867	0.000688581	0.000859463
2732 - 2732	3.99942e-05	7272.48	3.99942e-05	4.00311	7276.48	5.49637e-09	0.99945	5.49637e-09	0.000550144	0.000550155	0.000732599
2733 - 2733	3.00104	7.30022e-05	7336.7	3.99939e-05	7339.7	0.000408878	9.94621e-09	0.999591	5.44899e-09	0.000408893	8.37172e-05
2734 - 2734	0.000191698	0.000869737	3.99938e-05	7329.43	7329.43	2.61546e-08	1.18664e-07	5.45661e-09	1	1.50275e-07	0.00090717
2735 - 2735	2.00007	2.00053	3.99938e-05	7314.28	7318.28	0.000273298	0.000273361	5.46492e-09	0.999453	0.000546665	0.000560387
2736 - 2736	7296.46	3.99942e-05	3.00352	7.32748e-05	7299.46	0.999589	5.47906e-09	0.000411472	1.00384e-08	0.000411487	0.0012775
2737 - 2737	7.47749e-05	7304.75	7.46863e-05	2.00012	7306.75	1.02337e-08	0.999726	1.02215e-08	0.000273736	0.000273757	0.000406247
2738 - 2738	7170.25	3.99938e-05	2.00019	3.99938e-05	7172.25	0.999721	5.57618e-09	0.000278879	5.57618e-09	0.00027889	0.000386289
2739 - 2739	7086.04	3.99937e-05	4.0004	0.00012695	7090.04	0.999436	5.64083e-09	0.000564228	1.79054e-08	0.000564252	0.000736158
2740 - 2740	6930.18	3.99941e-05	3.00215	7.34054e-05	6933.18	0.999567	5.76851e-09	0.000433012	1.05876e-08	0.000433029	0.000560192
2741 - 2741	1.00013	7.47666e-05	6894.97	3.99937e-05	6895.97	0.000145031	1.08421e-08	0.999855	5.79957e-09	0.000145047	0.00016072
2742 - 2742	6840.29	0.000201385	1.00072	3.99938e-05	6841.29	0.999854	2.94366e-08	0.000146277	5.84594e-09	0.000146312	0.000548715
2743 - 2743	6817.22	1.00004	3.00029	3.99938e-05	6821.22	0.999414	0.000146607	0.000439847	5.86314e-09	0.00058646	0.000875354
2744 - 2744	6804.71	3.9994e-05	1.00089	3.9994e-05	6805.71	0.999853	5.87653e-09	0.000147066	5.87653e-09	0.000147077	0.000418705
2745 - 2745	6815.73	3.9994e-05	1.0009	3.9994e-05	6816.73	0.999853	5.86703e-09	0.00014683	5.86703e-09	0.000146842	0.000425677
2746 - 2746	6721.29	3.99941e-05	3.00221	3.99941e-05	6724.29	0.999554	5.94771e-09	0.000446472	5.94771e-09	0.000446484	0.000496956
2747 - 2747	6481.7	7.31731e-05	42.0126	7.51779e-05	6523.71	0.99356	1.12165e-08	0.00643998	1.15238e-08	0.00644001	0.00609478
2748 - 2748	7.00111	0.000125071	6418.56	3.99939e-05	6425.56	0.00108957	1.94645e-08	0.99891	6.22419e-09	0.0010896	0.00131601
2749 - 2749	6388.67	3.99943e-05	20.0076	7.38414e-05	6408.68	0.996878	6.24064e-09	0.00312196	1.15221e-08	0.00312197	0.00210022
2750 - 2750	3.99938e-05	1.00055	7.38606e-05	6368.23	6369.23	6.27922e-09	0.000157092	1.15965e-08	0.999843	0.00015711	0.000284713
2751 - 2751	6353.57	0.000128499	9.00818	0.000129054	6362.58	0.998584	2.0196e-08	0.00141581	2.02832e-08	0.00141585	0.0018803
2752 - 2752	1.0014	0.000205851	6297.68	3.99939e-05	6298.68	0.000158985	3.26816e-08	0.999841	6.34957e-09	0.000159024	0.000906034
2753 - 2753	3.99942e-05	6250.6	7.49669e-05	4.00567	6254.61	6.39436e-09	0.99936	1.19859e-08	0.000640435	0.000640454	0.00192571
2754 - 2754	6204.17	3.99941e-05	3.00235	7.38861e-05	6207.17	0.999516	6.44321e-09	0.00048369	1.19034e-08	0.000483708	0.000583771
2755 - 2755	2.00007	0.000132116	0.000132631	6146.47	6148.47	0.000325296	2.14877e-08	2.15714e-08	0.999675	0.000325339	0.000549622
2756 - 2756	7.67434e-05	6112.81	3.9994e-05	1.00142	6113.82	1.25525e-08	0.999836	6.54158e-09	0.000163797	0.000163816	0.000764969
2757 - 2757	5996.88	3.99936e-05	1.0003	2.00008	5999.88	0.9995	6.66574e-09	0.00016672	0.000333353	0.00050008	0.000597391
2758 - 2758	6053.03	3.99937e-05	2.00044	7.50851e-05	6055.03	0.99967	6.60504e-09	0.000330376	1.24005e-08	0.000330395	0.000229489
2759 - 2759	5861.26	1.00004	0.00245133	3.99941e-05	5862.26	0.999829	0.00017059	4.18155e-07	6.82231e-09	0.000171015	0.00152868
2760 - 2760	3.99938e-05	5770.22	3.99938e-05	2.00046	5772.22	6.92867e-09	0.999653	6.92867e-09	0.000346567	0.000346581	0.000278117
2761 - 2761	2.0006	3.99938e-05	5719.34	3.99938e-05	5721.34	0.000349674	6.99029e-09	0.99965	6.99029e-09	0.000349688	0.000184296
2762 - 2762	1.00021	1.00004	5665.03	3.99937e-05	5667.03	0.000176496	0.000176466	0.999647	7.05726e-09	0.000352969	0.000464178
2763 - 2763	5608.61	3.99942e-05	7.00517	3.99942e-05	5615.61	0.998753	7.12197e-09	0.00124745	7.12197e-09	0.00124746	0.000414998
2764 - 2764	1.00128	3.9994e-05	5557.81	3.9994e-05	5558.81	0.000180126	7.1947e-09	0.99982	7.1947e-09	0.00018014	0.000610262
2765 - 2765	5425.83	3.9994e-05	1.00172	7.71641e-05	5426.83	0.999815	7.36967e-09	0.000184587	1.4219e-08	0.000184608	0.00092814
2766 - 2766	5358.98	3.99937e-05	1.00022	3.99937e-05	5359.98	0.999813	7.46153e-09	0.000186608	7.46153e-09	0.000186623	0.000154336
2767 - 2767	5369.7	3.99935e-05	1.00014	7.62177e-05	5370.7	0.999814	7.44662e-09	0.000186221	1.41914e-08	0.000186243	0.000210018
2768 - 2768	5492.04	3.99937e-05	1.00032	3.99937e-05	5493.04	0.999818	7.28079e-09	0.000182107	7.28079e-09	0.000182122	7.82048e-05
2769 - 2769	3.99939e-05	5737.63	3.99939e-05	1.00104	5738.63	6.96925e-09	0.999826	6.96925e-09	0.000174438	0.000174452	0.000501143
2770 - 2770	3.99937e-05	5858.03	3.99937e-05	1.00022	5859.03	6.826e-09	0.999829	6.826e-09	0.000170714	0.000170728	0.00012469
2771 - 2771	6109.64	3.99939e-05	0.00124589	1.00008	6110.64	0.999836	6.54496e-09	2.03889e-07	0.000163661	0.000163872	0.000972655
2772 - 2772	0.000473367	0.000204807	6356.9	3.99936e-05	6356.91	7.44651e-08	3.22181e-08	1	6.29137e-09	1.12975e-07	0.000753703
2773 - 2773	7.78671e-05	6463.22	1.00004	4.00284	6468.23	1.20384e-08	0.999227	0.000154608	0.000618847	0.000773467	0.000573436
2774 - 2774	6653.25	7.38104e-05	1.00082	7.54991e-05	6654.25	0.99985	1.10922e-08	0.000150403	1.1346e-08	0.000150425	0.000558239
2775 - 2775	3.00061	3.99938e-05	6711.18	7.67835e-05	6714.18	0.000446907	5.95661e-09	0.999553	1.1436e-08	0.000446924	0.00033212
2776 - 2776	6879.37	3.99938e-05	0.000603345	3.99938e-05	6879.37	1	5.81359e-09	8.77035e-08	5.81359e-09	9.93307e-08	0.000576747
2777 - 2777	3.99941e-05	7108.05	3.99941e-05	3.00166	7111.06	5.62421e-09	0.999578	5.62421e-09	0.000422112	0.000422124	0.000297902
2778 - 2778	3.9994e-05	7371.91	3.9994e-05	0.00135679	7371.91	5.42519e-09	1	5.42519e-09	1.84048e-07	1.94899e-07	0.00098649
2779 - 2779	3.99939e-05	7514.56	3.99939e-05	2.00075	7516.56	5.32077e-09	0.999734	5.32077e-09	0.000266178	0.000266189	0.000113384
2780 - 2780	3.99937e-05	4.00008	7.73476e-05	7679.15	7683.15	5.20538e-09	0.00052063	1.00672e-08	0.999479	0.000520645	0.000971144
2781 - 2781	7808.37	3.99942e-05	11.003	7.27848e-05	7819.37	0.998593	5.11475e-09	0.00140715	9.30826e-09	0.00140717	0.00101231
2782 - 2782	5.00072	1.00007	7857.41	3.99938e-05	7863.41	0.000635948	0.000127181	0.999237	5.08607e-09	0.000763134	0.000867172
2783 - 2783	7941.06	3.99941e-05	9.00154	3.99941e-05	7950.06	0.998868	5.03066e-09	0.00113226	5.03066e-09	0.00113227	0.00125634
2784 - 2784	2.00073	0.000299073	7959.27	3.99938e-05	7961.28	0.000251308	3.75659e-08	0.999749	5.02354e-09	0.00025135	0.000435657
2785 - 2785	7992.46	3.99939e-05	3.00056	3.99939e-05	7995.46	0.999625	5.00207e-09	0.000375283	5.00207e-09	0.000375293	0.000298424
2786 - 2786	8072.4	1.00004	5.00272	1.00004	8079.4	0.999133	0.000123776	0.000619194	0.000123776	0.000866747	0.000448096
2787 - 2787	3.99937e-05	0.000294893	7.45752e-05	8091.96	8091.96	4.94239e-09	3.64426e-08	9.21596e-09	1	5.0601e-08	0.000416728
2788 - 2788	3.99941e-05	8230.21	7.29807e-05	4.00222	8234.21	4.85707e-09	0.999514	8.8631e-09	0.000486048	0.000486061	0.000479734
2789 - 2789	3.99936e-05	8284.9	0.00012584	7.0003	8291.9	4.82322e-09	0.999156	1.51763e-08	0.000844233	0.000844253	0.00137508
[truncated: 6,296 more rows]

## Sheet: CONTROL
sites	alpha_A	alpha_T	alpha_G	alpha_C	sum	p_A	p_T	p_G	p_C	p_COMP
791	3.99935e-05	1.64545	0.000129023	0.000129317	1.64575	2.43011e-05	0.999819	7.83979e-05	7.85767e-05	0.000181276
792	0.00146932	0.000207676	2.55428	7.49458e-05	2.55603	0.000574844	8.12495e-05	0.999315	2.93212e-05	0.000685415
793	0.00381398	0.000306366	3.20823	7.55302e-05	3.21243	0.00118726	9.53689e-05	0.998694	2.35119e-05	0.00130614
794	0.000942267	7.60315e-05	2.48885	3.99939e-05	2.48991	0.000378434	3.05358e-05	0.999575	1.60624e-05	0.000425032
795	3.99942e-05	3.57775	7.60178e-05	0.00543231	3.5833	1.11613e-05	0.998452	2.12145e-05	0.00151601	0.00154838
796	0.00319589	0.000206355	3.14225	7.65716e-05	3.14573	0.00101595	6.55983e-05	0.998894	2.43414e-05	0.00110589
797	0.000433634	0.00289319	3.99941e-05	3.10397	3.10733	0.000139552	0.000931084	1.28709e-05	0.998916	0.00108351
798	0.0013977	0.000130046	2.58547	7.58362e-05	2.58707	0.000540261	5.02676e-05	0.99938	2.93135e-05	0.000619843
799	3.61954	7.4011e-05	0.00929254	0.000125251	3.62903	0.997384	2.03941e-05	0.00256061	3.45136e-05	0.00261552
800	0.000576335	3.99938e-05	2.39856	3.99938e-05	2.39922	0.000240218	1.66695e-05	0.999726	1.66695e-05	0.000273557
801	3.34277	3.99942e-05	0.0026073	3.99942e-05	3.34545	0.999197	1.19548e-05	0.000779356	1.19548e-05	0.000803265
802	0.00134944	0.000207628	2.62204	3.99939e-05	2.62364	0.000514338	7.91374e-05	0.999391	1.52437e-05	0.000608719
803	0.000427325	0.00214522	3.9994e-05	2.92966	2.93228	0.000145732	0.000731587	1.36392e-05	0.999109	0.000890958
804	0.00111347	0.000199347	2.52446	3.99939e-05	2.52581	0.000440836	7.89242e-05	0.999464	1.58341e-05	0.000535594
805	3.9994e-05	2.86959	3.9994e-05	0.00111342	2.87079	1.39314e-05	0.999584	1.39314e-05	0.000387843	0.000415706
806	0.000124124	0.000723202	7.44954e-05	2.21439	2.21531	5.60303e-05	0.000326457	3.36276e-05	0.999584	0.000416114
807	0.00746236	0.0056239	3.65077	0.00587617	3.66973	0.00203349	0.00153251	0.994833	0.00160125	0.00516725
808	0.00914971	0.000199285	3.55931	0.000197593	3.56885	0.00256377	5.584e-05	0.997325	5.53659e-05	0.00267497
809	0.000195776	3.58156	7.57614e-05	0.00802273	3.58986	5.45358e-05	0.99769	2.11043e-05	0.00223483	0.00231047
810	3.63827	3.99942e-05	0.0073942	0.000124737	3.64583	0.997927	1.09699e-05	0.00202813	3.42136e-05	0.00207331
811	0.0927059	3.55198	0.000121747	0.00128609	3.64609	0.0254261	0.974188	3.33912e-05	0.00035273	0.0258122
812	3.99938e-05	2.25551	3.99938e-05	0.000190041	2.25578	1.77295e-05	0.99988	1.77295e-05	8.42464e-05	0.000119705
813	3.54717	3.99942e-05	0.00357519	3.99942e-05	3.55083	0.998971	1.12634e-05	0.00100686	1.12634e-05	0.00102939
814	3.29826	0.000288068	0.00471493	0.000414807	3.30368	0.99836	8.71961e-05	0.00142718	0.000125559	0.00163993
815	0.00148592	0.00020307	2.6817	7.17384e-05	2.68346	0.000553733	7.56744e-05	0.999344	2.67335e-05	0.000656141
816	0.0010531	0.0058122	7.3417e-05	3.45803	3.46497	0.000303926	0.00167742	2.11883e-05	0.997997	0.00200253
817	0.00416284	0.000398569	3.38691	3.99942e-05	3.39151	0.00122743	0.000117519	0.998643	1.17924e-05	0.00135674
818	0.00184407	0.000283062	2.80822	0.000122266	2.81047	0.000656142	0.000100717	0.9992	4.35037e-05	0.000800362
819	0.00228393	0.000190498	3.01265	0.000122126	3.01525	0.000757459	6.31783e-05	0.999139	4.05028e-05	0.00086114
820	0.00140791	0.000280794	2.7787	3.9994e-05	2.78043	0.000506365	0.00010099	0.999378	1.43841e-05	0.000621739
821	0.00182319	0.00027824	2.98094	3.9994e-05	2.98308	0.000611178	9.32727e-05	0.999282	1.3407e-05	0.000717857
822	3.55967	0.000194452	0.00545206	3.99942e-05	3.56536	0.998405	5.45393e-05	0.00152917	1.12174e-05	0.00159493
823	0.000823069	0.000275441	2.25975	0.000189201	2.26104	0.000364023	0.000121821	0.99943	8.36789e-05	0.000569522
824	3.60462	0.000120657	0.00651482	7.42637e-05	3.61133	0.998142	3.34106e-05	0.00180399	2.05641e-05	0.00185797
825	3.11352	3.99941e-05	0.0014085	3.99941e-05	3.11501	0.999522	1.28392e-05	0.000452167	1.28392e-05	0.000477845
826	0.000122631	2.23638	3.99938e-05	0.000518669	2.23706	5.48181e-05	0.999695	1.78778e-05	0.000231853	0.000304549
827	3.99938e-05	2.39217	3.99938e-05	0.000380481	2.39263	1.67154e-05	0.999808	1.67154e-05	0.000159022	0.000192453
828	3.57764	0.000121859	0.00511678	3.99942e-05	3.58292	0.998527	3.4011e-05	0.0014281	1.11625e-05	0.00147327
829	0.000273277	7.35387e-05	2.07022	3.99937e-05	2.07061	0.000131979	3.55155e-05	0.999813	1.93149e-05	0.000186809
830	3.60581	0.000120384	0.00566361	3.99942e-05	3.61163	0.998387	3.33323e-05	0.00156816	1.10737e-05	0.00161256
831	3.99939e-05	2.52578	3.99939e-05	0.00012608	2.52598	1.5833e-05	0.999918	1.5833e-05	4.99133e-05	8.15794e-05
832	2.04407	7.39845e-05	0.000504324	0.000188302	2.04484	0.999625	3.61811e-05	0.000246633	9.20864e-05	0.0003749
833	3.52753	0.000124251	0.00438525	3.99942e-05	3.53208	0.998712	3.51778e-05	0.00124155	1.13231e-05	0.00128805
834	3.67043	3.99943e-05	0.00503878	3.99943e-05	3.67555	0.998607	1.08812e-05	0.00137089	1.08812e-05	0.00139265
835	7.28089e-05	1.75899	7.35977e-05	0.000194621	1.75934	4.13843e-05	0.999806	4.18327e-05	0.000110622	0.000193839
836	0.000686685	0.000126162	2.3374	3.99938e-05	2.33826	0.000293674	5.39558e-05	0.999635	1.71041e-05	0.000364734
837	0.00105989	0.000197876	2.58142	3.99939e-05	2.58272	0.000410377	7.66153e-05	0.999498	1.54852e-05	0.000502478
838	0.000193338	3.99938e-05	2.27982	3.99938e-05	2.2801	8.47937e-05	1.75404e-05	0.99988	1.75404e-05	0.000119874
839	3.31279	0.000125497	0.00388711	0.000192825	3.31699	0.998732	3.78347e-05	0.00117188	5.81324e-05	0.00126784
840	2.95439	3.9994e-05	0.00121594	3.9994e-05	2.95569	0.999562	1.35312e-05	0.00041139	1.35312e-05	0.000438453
841	1.86403	3.99936e-05	0.0001901	0.000121081	1.86438	0.999812	2.14514e-05	0.000101964	6.49442e-05	0.000188359
842	2.18881	7.27895e-05	0.00037874	3.99938e-05	2.1893	0.999775	3.32479e-05	0.000172996	1.82679e-05	0.000224512
843	3.69855	3.99943e-05	0.00559793	3.99943e-05	3.70423	0.998467	1.07969e-05	0.00151123	1.07969e-05	0.00153282
844	3.45475	3.99942e-05	0.00261747	3.99942e-05	3.45744	0.99922	1.15676e-05	0.000757054	1.15676e-05	0.000780189
845	3.99938e-05	2.393	3.99938e-05	0.000183485	2.39326	1.6711e-05	0.99989	1.6711e-05	7.66675e-05	0.00011009
846	3.99937e-05	1.97312	0.000119169	0.000183375	1.97346	2.02658e-05	0.999826	6.03859e-05	9.29206e-05	0.000173572
847	0.000178907	0.000615324	3.99938e-05	2.35821	2.35904	7.58388e-05	0.000260836	1.69534e-05	0.999646	0.000353629
848	0.000919318	0.000181225	2.62685	3.99939e-05	2.62799	0.000349818	6.89596e-05	0.999566	1.52185e-05	0.000433996
849	0.0024015	7.08904e-05	3.38714	3.99942e-05	3.38966	0.000708479	2.09137e-05	0.999259	1.17989e-05	0.000741191
850	3.99942e-05	3.37492	7.21913e-05	0.00223474	3.37727	1.18422e-05	0.999305	2.13756e-05	0.000661699	0.000694917
851	3.99939e-05	2.5719	7.16193e-05	0.000615165	2.57263	1.55459e-05	0.999717	2.7839e-05	0.000239119	0.000282504
852	2.49582	3.99939e-05	0.00018581	3.99939e-05	2.49609	0.999894	1.60226e-05	7.44405e-05	1.60226e-05	0.000106486
853	3.64478	7.0647e-05	0.00673573	0.000115312	3.6517	0.998105	1.93463e-05	0.00184455	3.15776e-05	0.00189547
854	0.00141167	0.000179175	2.84103	7.11965e-05	2.8427	0.000496596	6.30298e-05	0.999415	2.50454e-05	0.000584671
855	0.00629056	0.000370746	3.59453	3.99942e-05	3.60123	0.00174678	0.00010295	0.998139	1.11057e-05	0.00186083
856	0.00045915	0.00251094	3.99941e-05	3.25659	3.2596	0.000140861	0.000770323	1.22697e-05	0.999077	0.000923453
857	0.000115452	0.00210166	3.99941e-05	3.28587	3.28813	3.51116e-05	0.000639167	1.21632e-05	0.999314	0.000686442
858	3.58383	0.000247582	0.00593456	7.1182e-05	3.59009	0.998258	6.89626e-05	0.00165304	1.98274e-05	0.00174183
859	0.00287794	0.000244356	3.33138	6.97838e-05	3.33457	0.000863061	7.32797e-05	0.999043	2.09274e-05	0.000957268
860	0.0022252	0.000837987	3.27171	3.99941e-05	3.27481	0.000679488	0.000255889	0.999052	1.22126e-05	0.000947589
861	0.00485135	0.000439491	3.4939	0.000114003	3.4993	0.00138638	0.000125594	0.998455	3.25787e-05	0.00154455
862	0.00279463	0.000433477	3.31884	6.97315e-05	3.32214	0.000841214	0.000130481	0.999007	2.09899e-05	0.000992685
863	0.00023981	0.00016804	2.07203	6.95827e-05	2.07251	0.00011571	8.10804e-05	0.99977	3.35741e-05	0.000230364
864	3.69249	0.000165963	0.00735987	3.99943e-05	3.70006	0.997955	4.48542e-05	0.00198912	1.08091e-05	0.00204479
865	3.70049	6.86454e-05	0.00500671	3.99943e-05	3.70561	0.99862	1.85247e-05	0.00135112	1.07929e-05	0.00138044
866	3.72263	0.000107142	0.0136662	0.00011137	3.73652	0.996284	2.86742e-05	0.00365747	2.98059e-05	0.00371595
867	0.000399763	0.000629511	2.66532	3.99939e-05	2.66639	0.000149927	0.000236091	0.999599	1.49993e-05	0.000401017
868	3.72315	0.000108612	0.00738655	3.99943e-05	3.73068	0.99798	2.91133e-05	0.00197995	1.07204e-05	0.00201978
869	3.59729	0.000108683	0.00417939	6.81391e-05	3.60164	0.99879	3.01761e-05	0.00116041	1.89189e-05	0.00120951
870	3.70971	3.99943e-05	0.0110281	0.000404336	3.72118	0.996917	1.07477e-05	0.00296361	0.000108658	0.00308301
871	0.000617708	0.000745897	3.9994e-05	2.87514	2.87654	0.00021474	0.000259304	1.39035e-05	0.999512	0.000487947
872	3.45703	0.000222762	0.00330069	0.000107606	3.46066	0.998951	6.43699e-05	0.000953774	3.10942e-05	0.00104924
873	3.75413	3.99943e-05	0.00483195	3.99943e-05	3.75904	0.998693	1.06395e-05	0.00128542	1.06395e-05	0.0013067
874	3.99944e-05	4.09986	3.99944e-05	6.6286e-05	4.1	9.75472e-06	0.999964	9.75472e-06	1.61673e-05	3.56767e-05
875	3.68029	6.7352e-05	0.00460855	6.68444e-05	3.68503	0.998713	1.82772e-05	0.00125061	1.81394e-05	0.00128703
876	3.9994e-05	2.83524	3.9994e-05	0.000213282	2.83554	1.41046e-05	0.999897	1.41046e-05	7.52175e-05	0.000103427
877	2.9734	3.9994e-05	0.000154321	3.9994e-05	2.97364	0.999921	1.34495e-05	5.18963e-05	1.34495e-05	7.87954e-05
878	3.70242	3.99943e-05	0.0031291	3.99943e-05	3.70563	0.999134	1.07928e-05	0.000844418	1.07928e-05	0.000866004
879	3.22886	0.000285529	0.00167657	6.57273e-05	3.23089	0.999372	8.83748e-05	0.00051892	2.03434e-05	0.000627638
880	0.000277928	0.00188009	3.99942e-05	3.36272	3.36492	8.25958e-05	0.000558734	1.18856e-05	0.999347	0.000653215
881	3.99942e-05	3.42253	3.99942e-05	0.00120414	3.42381	1.16812e-05	0.999625	1.16812e-05	0.000351694	0.000375057
882	2.83404	6.54724e-05	0.000625935	0.000101953	2.83484	0.99972	2.30957e-05	0.000220801	3.59644e-05	0.000279861
883	3.24035	6.56052e-05	0.000933991	3.99941e-05	3.24139	0.999679	2.02398e-05	0.000288145	1.23386e-05	0.000320724
884	3.34544	6.44947e-05	0.00162124	0.000145353	3.34727	0.999453	1.92678e-05	0.000484345	4.34244e-05	0.000547038
885	3.72256	3.99943e-05	0.00863854	0.000804185	3.73204	0.997459	1.07165e-05	0.0023147	0.000215481	0.00254089
886	6.53171e-05	0.000326437	3.9994e-05	2.84129	2.84172	2.29851e-05	0.000114873	1.40739e-05	0.999848	0.000151932
887	3.32874	3.99942e-05	0.000783268	3.99942e-05	3.3296	0.999741	1.20117e-05	0.000235244	1.20117e-05	0.000259267
888	0.000141722	3.00121	0.000194806	0.000980721	3.00252	4.72009e-05	0.999561	6.48809e-05	0.000326632	0.000438714
889	3.59276	9.76352e-05	0.00374274	0.000252975	3.59685	0.998862	2.71446e-05	0.00104056	7.03323e-05	0.00113804
890	9.73157e-05	2.80229	6.46575e-05	0.000481995	2.80294	3.47192e-05	0.99977	2.30677e-05	0.00017196	0.000229747
891	3.68611	9.6856e-05	0.00471424	9.74177e-05	3.69101	0.99867	2.6241e-05	0.00127722	2.63932e-05	0.00132985
892	0.000850048	9.66554e-05	3.05388	9.76727e-05	3.05492	0.000278256	3.16393e-05	0.999658	3.19723e-05	0.000341867
893	3.99941e-05	3.28866	3.99941e-05	0.000667136	3.28941	1.21585e-05	0.999773	1.21585e-05	0.000202813	0.00022713
894	3.75053	3.99943e-05	0.00423062	6.38254e-05	3.75487	0.998846	1.06513e-05	0.0011267	1.6998e-05	0.00115435
895	3.99942e-05	3.35755	9.74136e-05	0.00115975	3.35885	1.19071e-05	0.999614	2.90021e-05	0.000345282	0.000386191
896	0.00331229	0.000470771	3.611	3.99942e-05	3.61482	0.000916308	0.000130233	0.998942	1.10639e-05	0.00105761
897	0.00231059	0.000470674	3.51745	3.99942e-05	3.52027	0.000656368	0.000133704	0.999199	1.13611e-05	0.000801433
898	0.00444276	0.000648808	3.60456	0.000138339	3.60979	0.00123075	0.000179736	0.998551	3.83232e-05	0.00144881
899	0.000556942	0.00228188	6.43521e-05	3.48531	3.48821	0.000159664	0.00065417	1.84485e-05	0.999168	0.000832283
900	3.56645	3.99942e-05	0.00162889	6.37503e-05	3.56818	0.999514	1.12086e-05	0.000456504	1.78663e-05	0.000485579
901	3.70958	0.000137019	0.00506817	6.32205e-05	3.71485	0.998582	3.68841e-05	0.0013643	1.70183e-05	0.0014182
902	0.00122457	0.000186148	3.32707	3.99942e-05	3.32852	0.000367901	5.5925e-05	0.999564	1.20156e-05	0.000435841
903	9.498e-05	0.00271739	3.99942e-05	3.66868	3.67154	2.58693e-05	0.000740125	1.08931e-05	0.999223	0.000776887
904	3.52596	0.000302281	0.0033225	0.000374181	3.52995	0.998867	8.56332e-05	0.00094123	0.000106002	0.00113286
905	0.00167183	0.00118226	3.53646	3.99942e-05	3.53935	0.000472354	0.000334034	0.999182	1.12999e-05	0.000817688
906	0.00323058	0.000302983	3.57807	9.4388e-05	3.5817	0.00090197	8.45919e-05	0.998987	2.63529e-05	0.00101291
907	0.00158546	9.50006e-05	3.46315	6.35325e-05	3.4649	0.000457578	2.7418e-05	0.999497	1.8336e-05	0.000503332
908	3.70097	9.4778e-05	0.0066939	0.000300017	3.70806	0.998088	2.556e-05	0.00180523	8.09095e-05	0.0019117
909	0.00361229	0.00285662	3.7319	3.99943e-05	3.73841	0.000966265	0.000764127	0.998259	1.06982e-05	0.00174109
910	0.000803655	0.00385251	3.99942e-05	3.66714	3.67184	0.00021887	0.00104921	1.08922e-05	0.998721	0.00127897
911	0.000130025	3.714	6.29512e-05	0.00481956	3.71901	3.49623e-05	0.998652	1.69269e-05	0.00129593	0.00134782
912	3.69681	0.000130589	0.00483841	9.3496e-05	3.70188	0.998632	3.52765e-05	0.00130702	2.52564e-05	0.00136755
913	0.000860978	0.000230079	3.14338	6.34212e-05	3.14453	0.000273802	7.3168e-05	0.999633	2.01687e-05	0.000367138
914	3.7454	0.000175353	0.00760062	6.33392e-05	3.75324	0.997911	4.67204e-05	0.00202508	1.68759e-05	0.00208868
915	3.77468	6.23935e-05	0.00448616	3.99943e-05	3.77927	0.998786	1.65094e-05	0.00118704	1.05825e-05	0.00121414
916	0.000178994	0.00141159	0.000132229	3.29373	3.29545	5.43155e-05	0.000428346	4.01248e-05	0.999477	0.000522786
917	0.00113559	0.000436538	3.32943	3.99942e-05	3.33104	0.000340911	0.000131051	0.999516	1.20065e-05	0.000483969
918	3.60372	3.99942e-05	0.00159375	6.27967e-05	3.60542	0.999529	1.10928e-05	0.000442042	1.74173e-05	0.000470552
919	3.99941e-05	3.09138	9.16876e-05	0.000502631	3.09201	1.29347e-05	0.999795	2.96531e-05	0.000162558	0.000205146
920	0.000129741	3.56475	6.26515e-05	0.0020853	3.56703	3.63724e-05	0.999361	1.75641e-05	0.000584605	0.000638541
921	9.25944e-05	0.00263118	3.99943e-05	3.68944	3.6922	2.50784e-05	0.000712633	1.08321e-05	0.999251	0.000748544
922	0.00311409	0.000283267	3.64838	3.99942e-05	3.65182	0.00085275	7.75687e-05	0.999059	1.09519e-05	0.00094127
923	0.000281805	0.00152564	3.99942e-05	3.46294	3.46479	8.13339e-05	0.000440328	1.1543e-05	0.999467	0.000533205
924	3.64371	0.000476722	0.00421761	0.000125979	3.64853	0.998679	0.000130661	0.00115598	3.45287e-05	0.00132117
925	0.000881168	0.000128119	3.30989	3.99941e-05	3.31094	0.000266138	3.86956e-05	0.999683	1.20794e-05	0.000316913
926	0.000216641	3.58874	0.000127332	0.00291723	3.592	6.03119e-05	0.999092	3.54488e-05	0.000812146	0.000907907
927	6.19061e-05	3.73532	6.1679e-05	0.00346372	3.73891	1.65573e-05	0.999041	1.64965e-05	0.0009264	0.000959453
928	3.32256	6.13951e-05	0.000630061	3.99941e-05	3.32329	0.99978	1.84742e-05	0.000189589	1.20345e-05	0.000220098
929	3.71448	6.18483e-05	0.00281495	6.0799e-05	3.71741	0.99921	1.66375e-05	0.000757232	1.63552e-05	0.000790225
930	3.99942e-05	3.62313	3.99942e-05	0.00119698	3.62441	1.10347e-05	0.999648	1.10347e-05	0.000330255	0.000352324
931	0.000169542	0.000868545	3.99941e-05	3.2952	3.29627	5.14346e-05	0.000263493	1.21331e-05	0.999673	0.000327061
932	0.000398827	0.00222383	3.99942e-05	3.58887	3.59153	0.000111046	0.000619186	1.11357e-05	0.999259	0.000741368
933	0.00144172	3.72407	0.000276112	0.00839883	3.73418	0.000386087	0.997291	7.39416e-05	0.00224917	0.0027092
934	0.00365802	6.20623e-05	3.74184	6.17995e-05	3.74562	0.000976612	1.65693e-05	0.99899	1.64991e-05	0.00100968
935	0.00369542	0.000219854	3.67371	6.18026e-05	3.67768	0.00100482	5.97805e-05	0.998919	1.68048e-05	0.00108141
936	0.000172187	0.00361655	8.99831e-05	3.65852	3.6624	4.70149e-05	0.000987482	2.45695e-05	0.998941	0.00105907
937	9.15709e-05	0.000973822	0.000718845	3.29985	3.30164	2.7735e-05	0.000294951	0.000217724	0.99946	0.00054041
938	0.000874477	3.65374	0.000169177	0.00439272	3.65918	0.000238982	0.998514	4.62335e-05	0.00120047	0.00148568
939	0.000869975	3.31814	0.000169367	0.00104445	3.32022	0.000262023	0.999372	5.10109e-05	0.000314572	0.000627606
940	0.000693367	3.18957	3.99941e-05	0.000270949	3.19058	0.000217317	0.999685	1.25351e-05	8.49215e-05	0.000314773
941	0.000775626	3.28201	3.99941e-05	0.000126412	3.28296	0.000236258	0.999713	1.21824e-05	3.85055e-05	0.000286946
942	3.68404	3.99943e-05	0.00132768	3.99943e-05	3.68545	0.999618	1.08519e-05	0.000360249	1.08519e-05	0.000381953
943	0.000307606	0.000370306	2.93941	0.000313162	2.9404	0.000104614	0.000125937	0.999663	0.000106503	0.000337054
944	3.73667	3.99943e-05	0.00428614	0.000203812	3.7412	0.998789	1.06902e-05	0.00114566	5.44777e-05	0.00121083
945	0.00124845	0.000310986	3.45952	3.99942e-05	3.46112	0.000360706	8.98511e-05	0.999538	1.15553e-05	0.000462113
946	3.74917	0.000373207	0.00866555	8.74491e-05	3.7583	0.997572	9.93022e-05	0.00230571	2.32683e-05	0.00242828
947	0.00015548	0.0022044	0.000363333	3.53394	3.53666	4.39623e-05	0.0006233	0.000102733	0.99923	0.000769996
948	3.62429	0.000201876	0.00282401	0.00011844	3.62743	0.999133	5.56526e-05	0.000778513	3.26512e-05	0.000866817
949	3.99943e-05	3.75416	0.000690756	0.00618777	3.76108	1.06337e-05	0.99816	0.000183659	0.00164521	0.0018395
950	0.000118893	0.00142582	3.99942e-05	3.58327	3.58485	3.31654e-05	0.000397735	1.11564e-05	0.999558	0.000442057
951	3.63734	0.000197302	0.00352953	0.000479956	3.64155	0.998845	5.41808e-05	0.000969239	0.0001318	0.00115522
952	0.000676061	0.000154509	3.24345	5.97693e-05	3.24434	0.000208382	4.76242e-05	0.999726	1.84227e-05	0.000274429
953	3.70563	0.000154708	0.00453991	0.00015501	3.71048	0.998693	4.16949e-05	0.00122354	4.17763e-05	0.00130701
954	3.71702	0.000154363	0.00501219	0.000152634	3.72234	0.998571	4.14694e-05	0.00134651	4.10048e-05	0.00142899
955	0.00116626	0.000605171	3.49981	3.99942e-05	3.50162	0.000333062	0.000172826	0.999483	1.14216e-05	0.00051731
956	0.00338234	0.000297669	3.70848	3.99943e-05	3.7122	0.000911142	8.01868e-05	0.998998	1.07737e-05	0.0010021
957	0.000154107	0.00108404	3.99942e-05	3.48798	3.48926	4.41662e-05	0.000310678	1.14621e-05	0.999634	0.000366307
958	0.000150566	3.68995	5.93566e-05	0.00277966	3.69294	4.07713e-05	0.99919	1.6073e-05	0.000752695	0.000809539
959	0.00125287	0.000148858	3.54537	3.99942e-05	3.54681	0.000353239	4.19695e-05	0.999594	1.12761e-05	0.000406485
960	5.97499e-05	3.77772	3.99943e-05	0.00273505	3.78055	1.58046e-05	0.99925	1.0579e-05	0.000723452	0.000749836
961	3.6614	5.9354e-05	0.00125529	3.99942e-05	3.66275	0.99963	1.62047e-05	0.000342718	1.09192e-05	0.000369842
962	0.000847901	0.000338276	3.25891	0.000343527	3.26044	0.000260057	0.000103752	0.999531	0.000105362	0.000469171
963	3.74996	0.000456305	0.0107023	0.00019218	3.76131	0.996982	0.000121316	0.00284536	5.10939e-05	0.00301777
964	0.000113555	0.00102013	5.94437e-05	3.47555	3.47675	3.26613e-05	0.000293415	1.70975e-05	0.999657	0.000343173
965	3.70945	3.99943e-05	0.00187019	8.44605e-05	3.71144	0.999463	1.07759e-05	0.000503898	2.27568e-05	0.00053743
966	3.69489	8.23964e-05	0.00299556	0.000144772	3.69812	0.999129	2.22806e-05	0.000810024	3.91476e-05	0.000871452
967	3.65253	0.000111891	0.00208325	8.30644e-05	3.65481	0.999377	3.06147e-05	0.000570003	2.27274e-05	0.000623345
968	3.99942e-05	3.48395	3.99942e-05	0.000385872	3.48442	1.1478e-05	0.999866	1.1478e-05	0.000110742	0.000133698
969	3.3809	3.99942e-05	0.000562168	8.39553e-05	3.38159	0.999797	1.1827e-05	0.000166244	2.48272e-05	0.000202898
970	0.000186128	0.00140724	3.99942e-05	3.58396	3.5856	5.19098e-05	0.000392471	1.11541e-05	0.999544	0.000455535
971	0.000379624	3.53759	5.91313e-05	0.00146581	3.5395	0.000107254	0.999462	1.67061e-05	0.00041413	0.00053809
972	0.0045423	0.000626553	3.7221	8.39656e-05	3.72736	0.00121864	0.000168096	0.998591	2.25268e-05	0.00140926
973	0.00443439	0.000332065	3.7325	5.88842e-05	3.73733	0.00118651	8.88511e-05	0.998709	1.57557e-05	0.00129112
974	0.00254356	0.000757984	3.62502	0.000147494	3.62847	0.000701	0.000208899	0.999049	4.06492e-05	0.000950549
975	3.81166	3.99943e-05	0.00804673	5.96758e-05	3.81981	0.997867	1.04702e-05	0.00210658	1.56227e-05	0.00213267
976	0.00011475	0.00118033	3.99942e-05	3.56456	3.56589	3.21799e-05	0.000331005	1.12158e-05	0.999626	0.0003744
977	3.71356	0.000192261	0.00569499	0.000453338	3.7199	0.998295	5.16844e-05	0.00153095	0.000121868	0.0017045
978	0.00304881	0.000452024	3.63641	0.000149304	3.64006	0.000837573	0.00012418	0.998997	4.10169e-05	0.00100277
979	0.000190569	0.00298293	3.99943e-05	3.71938	3.72259	5.11927e-05	0.000801306	1.07437e-05	0.999137	0.000863242
980	8.49129e-05	3.74792	8.33533e-05	0.00388569	3.75198	2.26315e-05	0.99892	2.22158e-05	0.00103564	0.00108049
981	3.70636	5.95229e-05	0.0023262	8.46962e-05	3.70883	0.999334	1.6049e-05	0.000627206	2.28364e-05	0.000666092
982	8.36038e-05	0.0028691	3.99943e-05	3.75942	3.76241	2.22208e-05	0.000762569	1.063e-05	0.999205	0.00079542
983	3.78674	0.000114789	0.00563472	3.99943e-05	3.79253	0.998473	3.02671e-05	0.00148574	1.05455e-05	0.00152655
984	3.69627	8.47302e-05	0.00220341	5.96548e-05	3.69861	0.999365	2.29086e-05	0.000595739	1.6129e-05	0.000634777
985	5.93294e-05	0.00346246	3.99943e-05	3.79369	3.79725	1.56243e-05	0.000911835	1.05324e-05	0.999062	0.000937991
986	5.93708e-05	0.00207758	0.000235122	3.61707	3.61944	1.64033e-05	0.000574006	6.49609e-05	0.999345	0.00065537
987	3.72818	0.000188977	0.00395318	5.94315e-05	3.73238	0.998874	5.06319e-05	0.00105916	1.59232e-05	0.00112571
988	0.000191934	3.69311	0.000194239	0.00440932	3.6979	5.19034e-05	0.998703	5.25269e-05	0.00119238	0.00129681
989	0.000293323	0.0013666	0.000243374	3.39234	3.39424	8.64178e-05	0.000402623	7.17022e-05	0.999439	0.000560743
990	0.00060951	0.00752206	0.000676196	3.72176	3.73056	0.000163383	0.00201633	0.000181258	0.997639	0.00236098
991	0.000346674	0.000116298	8.61253e-05	2.96768	2.96823	0.000116795	3.91808e-05	2.90157e-05	0.999815	0.000184991
992	0.00035177	3.73513	8.55158e-05	0.00594414	3.74151	9.40183e-05	0.998294	2.2856e-05	0.0015887	0.00170558
993	5.97557e-05	3.77201	0.000116519	0.0059064	3.77809	1.58164e-05	0.99839	3.08406e-05	0.00156333	0.00160998
994	0.000197321	0.00164951	8.49556e-05	3.5236	3.52553	5.59692e-05	0.000467877	2.40972e-05	0.999452	0.000547943
995	3.74612	0.000117302	0.00415425	5.97485e-05	3.75045	0.998845	3.12767e-05	0.00110767	1.5931e-05	0.00115488
996	0.00124611	0.000879762	3.4969	8.65328e-05	3.49911	0.000356123	0.000251425	0.999368	2.473e-05	0.000632278
997	3.79807	3.99943e-05	0.00839203	8.63033e-05	3.80658	0.997762	1.05066e-05	0.00220461	2.26721e-05	0.00223779
998	3.99943e-05	0.00150388	3.99943e-05	3.72102	3.7226	1.07436e-05	0.000403986	1.07436e-05	0.999575	0.000425473
999	3.71894	0.000364866	0.00757968	0.000300665	3.72718	0.997788	9.78934e-05	0.00203362	8.06681e-05	0.00221219
1000	0.00138391	0.000308614	3.49952	3.99942e-05	3.50126	0.000395262	8.81439e-05	0.999505	1.14228e-05	0.000494828
1001	0.00125743	0.000206659	3.38513	8.81452e-05	3.38668	0.000371288	6.1021e-05	0.999542	2.6027e-05	0.000458336
1002	3.75619	8.85877e-05	0.00461914	6.06146e-05	3.76096	0.998732	2.35546e-05	0.00122818	1.61168e-05	0.00126785
1003	3.99943e-05	3.70293	8.90347e-05	0.0022875	3.70535	1.07937e-05	0.999348	2.40287e-05	0.000617351	0.000652174
1004	0.000122221	0.00128019	6.11977e-05	3.46204	3.46351	3.52882e-05	0.000369622	1.76693e-05	0.999577	0.00042258
1005	3.69907	0.000317822	0.00673363	0.000382361	3.70651	0.997994	8.5747e-05	0.0018167	0.000103159	0.00200561
1006	0.000889531	0.000160143	3.23921	8.94724e-05	3.24035	0.000274517	4.94215e-05	0.999648	2.7612e-05	0.000351551
1007	3.70803	0.000122598	0.00291239	3.99943e-05	3.7111	0.999171	3.30355e-05	0.000784778	1.07769e-05	0.000828591
1008	3.77375	6.08895e-05	0.00930281	0.000125472	3.78324	0.997492	1.60945e-05	0.00245895	3.31653e-05	0.00250821
1009	0.000397465	0.000168197	2.83741	8.9584e-05	2.83807	0.000140048	5.92645e-05	0.999769	3.15651e-05	0.000230877
1010	3.75146	6.15221e-05	0.00612505	0.000126049	3.75777	0.99832	1.6372e-05	0.00162997	3.35437e-05	0.00167989
1011	3.79752	3.99943e-05	0.00872457	6.19215e-05	3.80635	0.997681	1.05073e-05	0.00229211	1.6268e-05	0.00231888
1012	0.000130099	0.00142151	3.99942e-05	3.496	3.49759	3.71967e-05	0.000406426	1.14348e-05	0.999545	0.000455057
1013	6.21668e-05	3.65199	3.99942e-05	0.00177343	3.65386	1.7014e-05	0.999487	1.09457e-05	0.000485357	0.000513316
1014	3.99941e-05	3.3044	3.99941e-05	0.00017191	3.30466	1.21024e-05	0.999924	1.21024e-05	5.20204e-05	7.62252e-05
1015	3.69314	3.99943e-05	0.00173936	3.99943e-05	3.69496	0.999508	1.0824e-05	0.000470737	1.0824e-05	0.000492385
1016	0.00150063	0.000293831	3.43816	3.99942e-05	3.44	0.000436229	8.5416e-05	0.999467	1.16262e-05	0.000533271
1017	3.79864	3.99943e-05	0.00505603	3.99943e-05	3.80378	0.99865	1.05144e-05	0.00132921	1.05144e-05	0.00135024
1018	3.99941e-05	3.17563	9.43049e-05	0.000694501	3.17646	1.25908e-05	0.999739	2.96887e-05	0.00021864	0.000260919
1019	6.32389e-05	0.000237498	6.28969e-05	2.76555	2.76591	2.28637e-05	8.5866e-05	2.27401e-05	0.999869	0.00013147
1020	3.74883	3.99943e-05	0.00280282	3.99943e-05	3.75171	0.999232	1.06603e-05	0.000747077	1.06603e-05	0.000768398
1021	3.99942e-05	3.3855	6.36278e-05	0.00101566	3.38662	1.18095e-05	0.999669	1.8788e-05	0.000299905	0.000330502
1022	3.99941e-05	3.08725	3.99941e-05	0.000246188	3.08758	1.29532e-05	0.999894	1.29532e-05	7.97351e-05	0.000105641
1023	3.57138	3.99942e-05	0.00135553	3.99942e-05	3.57282	0.999598	1.1194e-05	0.000379401	1.1194e-05	0.00040179
1024	3.9994e-05	2.84967	6.3775e-05	0.00019036	2.84996	1.40332e-05	0.999897	2.23775e-05	6.67938e-05	0.000103204
1025	3.05444	6.35048e-05	0.000667061	6.49025e-05	3.05524	0.99974	2.07855e-05	0.000218333	2.1243e-05	0.000260362
1026	3.99941e-05	3.16725	3.99941e-05	0.000485064	3.16782	1.26251e-05	0.999822	1.26251e-05	0.000153122	0.000178373
1027	3.13123	6.43833e-05	0.000668712	3.99941e-05	3.132	0.999753	2.05566e-05	0.00021351	1.27695e-05	0.000246836
1028	3.65392	3.99942e-05	0.00293788	9.76996e-05	3.657	0.999159	1.09364e-05	0.00080336	2.67158e-05	0.000841012
1029	3.99941e-05	3.0205	3.99941e-05	0.000332254	3.02092	1.3239e-05	0.999864	1.3239e-05	0.000109985	0.000136463
1030	3.65055	3.99942e-05	0.00206392	3.99942e-05	3.65269	0.999413	1.09492e-05	0.000565039	1.09492e-05	0.000586938
1031	3.99942e-05	0.00114865	6.47004e-05	3.36198	3.36324	1.18916e-05	0.000341532	1.92375e-05	0.999627	0.000372661
1032	2.84411	6.52107e-05	0.000508387	6.40858e-05	2.84475	0.999776	2.29232e-05	0.000178711	2.25277e-05	0.000224162
1033	3.73405	6.52972e-05	0.00547621	6.57996e-05	3.73966	0.998501	1.74607e-05	0.00146436	1.75951e-05	0.00149941
1034	6.60095e-05	3.43293	6.58583e-05	0.00165452	3.43472	1.92183e-05	0.99948	1.91743e-05	0.000481705	0.000520098
1035	3.7075	0.000100327	0.00438235	3.99943e-05	3.71202	0.998782	2.70275e-05	0.00118058	1.07742e-05	0.00121838
1036	0.00169612	0.000849342	3.26223	0.000147991	3.26493	0.000519497	0.000260141	0.999175	4.53274e-05	0.000824965
1037	0.000101173	0.0034581	3.99942e-05	3.65944	3.66303	2.76201e-05	0.000944053	1.09183e-05	0.999017	0.000982591
1038	3.48489	0.000443727	0.00283907	6.54161e-05	3.48824	0.99904	0.000127206	0.000813897	1.87533e-05	0.000959857
1039	0.155098	0.000102895	3.44905	6.50577e-05	3.60432	0.0430313	2.85476e-05	0.956922	1.80499e-05	0.0430779
1040	0.000101799	3.43002	0.000149333	0.164718	3.59499	2.83168e-05	0.954111	4.15391e-05	0.0458187	0.0458885
1041	0.0145785	0.16157	0.000103268	3.43886	3.61512	0.00403264	0.0446929	2.85656e-05	0.951246	0.0487541
1042	0.000224197	0.000386463	0.000159486	2.34005	2.34082	9.57773e-05	0.000165098	6.81326e-05	0.999671	0.000329007
1043	0.000151299	3.67211	0.000154369	0.00726615	3.67968	4.11173e-05	0.997942	4.19517e-05	0.00197467	0.00205774
1044	0.00165352	0.000356381	0.000360769	3.12195	3.12432	0.000529241	0.000114067	0.000115471	0.999241	0.000758779
1045	3.99942e-05	3.62866	0.0002774	0.00433983	3.63331	1.10076e-05	0.998718	7.63491e-05	0.00119446	0.00128181
1046	3.68619	3.99943e-05	0.00683918	0.000291664	3.69336	0.998058	1.08287e-05	0.00185175	7.89697e-05	0.00194155
1047	0.000288091	3.72141	0.00934053	0.00722702	3.73827	7.70655e-05	0.995491	0.00249863	0.00193326	0.00450895
1048	0.00134962	3.68473	0.0153017	0.000693121	3.70207	0.000364559	0.995315	0.00413328	0.000187225	0.00468506
1049	0.00143107	0.000205092	3.20284	6.54638e-05	3.20454	0.000446577	6.40005e-05	0.999469	2.04285e-05	0.000531006
1050	6.5916e-05	3.72754	0.000147256	0.00817559	3.73593	1.76438e-05	0.997755	3.94161e-05	0.00218837	0.00224543
1051	0.000265601	6.52431e-05	2.74542	3.9994e-05	2.7458	9.67302e-05	2.37611e-05	0.999865	1.45655e-05	0.000135057
1052	6.64381e-05	3.74733	3.99943e-05	0.00477429	3.75221	1.77064e-05	0.998699	1.06589e-05	0.0012724	0.00130076
1053	0.00328767	0.000143628	3.64628	3.99942e-05	3.64975	0.000900794	3.93529e-05	0.999049	1.09581e-05	0.000951105
1054	9.88446e-05	0.002791	3.99942e-05	3.6389	3.64183	2.71414e-05	0.000766372	1.09819e-05	0.999196	0.000804495
1055	3.42361	9.71186e-05	0.00189062	9.87887e-05	3.4257	0.999391	2.835e-05	0.000551894	2.88376e-05	0.000609082
1056	6.51807e-05	3.71929	3.99943e-05	0.00348728	3.72288	1.75081e-05	0.999035	1.07428e-05	0.000936716	0.000964967
1057	0.000189949	0.000767531	6.47194e-05	2.97836	2.97938	6.37547e-05	0.000257615	2.17225e-05	0.999657	0.000343092
1058	3.57025	3.99942e-05	0.0019788	9.65923e-05	3.57236	0.999408	1.11954e-05	0.000553919	2.70388e-05	0.000592154
1059	3.59475	6.29463e-05	0.00174318	3.99942e-05	3.59659	0.999487	1.75016e-05	0.000484676	1.112e-05	0.000513297
1060	3.70772	0.000243726	0.00910422	0.000238564	3.7173	0.997421	6.55652e-05	0.00244914	6.41765e-05	0.00257889
1061	0.000793747	0.000300022	3.07438	6.30979e-05	3.07553	0.000258084	9.75512e-05	0.999624	2.05161e-05	0.000376152
1062	0.00165894	0.000293361	3.45054	3.99942e-05	3.45253	0.0004805	8.49698e-05	0.999423	1.1584e-05	0.000577053
1063	3.7744	3.99943e-05	0.00691539	9.43112e-05	3.78145	0.998136	1.05764e-05	0.00182877	2.49405e-05	0.00186428
1064	6.28422e-05	3.08672	3.99941e-05	0.000129955	3.08695	2.03574e-05	0.999925	1.29559e-05	4.20984e-05	7.54116e-05
1065	3.66119	0.000174818	0.00342381	6.23722e-05	3.66486	0.999001	4.77013e-05	0.000934229	1.7019e-05	0.000998949
1066	0.00115667	0.000169896	3.33368	6.19935e-05	3.33507	0.00034682	5.09422e-05	0.999584	1.85884e-05	0.000416351
1067	3.76289	3.99943e-05	0.00353772	6.21084e-05	3.76653	0.999034	1.06183e-05	0.000939252	1.64896e-05	0.00096636
1068	3.99943e-05	3.78133	3.99943e-05	0.00292749	3.78434	1.05684e-05	0.999205	1.05684e-05	0.000773581	0.000794718
1069	0.0019673	0.000273909	3.49686	9.12008e-05	3.4992	0.000562216	7.82776e-05	0.999333	2.60634e-05	0.000666557
1070	3.99942e-05	3.3481	8.94469e-05	0.000767801	3.34899	1.19421e-05	0.999732	2.67086e-05	0.000229263	0.000267914
1071	3.53937	3.99942e-05	0.000836173	3.99942e-05	3.54029	0.999741	1.12969e-05	0.000236188	1.12969e-05	0.000258782
1072	3.78736	3.99943e-05	0.00281057	3.99943e-05	3.79025	0.999237	1.05519e-05	0.000741524	1.05519e-05	0.000762628
1073	3.64975	0.000122476	0.00247458	6.15106e-05	3.65241	0.999272	3.3533e-05	0.00067752	1.68411e-05	0.000727894
1074	3.73114	0.000212038	0.00606966	8.90542e-05	3.73752	0.998295	5.67323e-05	0.00162398	2.38271e-05	0.00170454
1075	0.000260206	8.84574e-05	3.02919	3.99941e-05	3.02958	8.58886e-05	2.91979e-05	0.999872	1.32012e-05	0.000128288
1076	3.71168	3.99943e-05	0.0028695	0.000121665	3.71471	0.999184	1.07665e-05	0.000772468	3.27521e-05	0.000815987
1077	8.80798e-05	0.00286903	6.08344e-05	3.70715	3.71016	2.37401e-05	0.000773289	1.63967e-05	0.999187	0.000813426
1078	3.75133	6.07412e-05	0.00631015	0.000203791	3.75791	0.99825	1.61636e-05	0.00167917	5.42298e-05	0.00174956
1079	0.000158988	0.00143261	3.99942e-05	3.55294	3.55457	4.47276e-05	0.000403033	1.12515e-05	0.999541	0.000459012
1080	0.00083472	0.00155798	5.99681e-05	3.55866	3.56111	0.000234399	0.000437498	1.68397e-05	0.999311	0.000688736
1081	3.71588	8.61961e-05	0.004107	0.000156437	3.72023	0.998831	2.31696e-05	0.00110396	4.20505e-05	0.00116918
1082	3.72055	0.000116542	0.00380633	8.54118e-05	3.72456	0.998924	3.12902e-05	0.00102195	2.29321e-05	0.00107618
1083	0.000814529	0.000478066	3.3704	3.99942e-05	3.37173	0.000241576	0.000141786	0.999605	1.18616e-05	0.000395224
1084	0.000761549	0.000300092	3.22455	8.60897e-05	3.2257	0.000236088	9.30314e-05	0.999644	2.66887e-05	0.000355808
1085	3.73988	8.59003e-05	0.00262478	3.99943e-05	3.74263	0.999265	2.29518e-05	0.000701318	1.06861e-05	0.000734956
1086	3.79964	3.99943e-05	0.00892916	8.54136e-05	3.8087	0.997623	1.05008e-05	0.00234441	2.24259e-05	0.00237734
1087	0.00109165	0.000115656	3.50994	3.99942e-05	3.51119	0.000310906	3.29394e-05	0.999645	1.13905e-05	0.000355236
1088	0.000241932	0.00270086	8.51398e-05	3.63799	3.64102	6.64462e-05	0.000741785	2.33835e-05	0.999168	0.000831615
1089	0.000408978	0.00208876	3.99942e-05	3.62463	3.62716	0.000112754	0.000575867	1.10263e-05	0.9993	0.000699647
1090	0.000151384	3.71589	0.000193771	0.00509634	3.72134	4.06801e-05	0.998538	5.20703e-05	0.00136949	0.00146224
1091	3.99941e-05	3.26864	8.48034e-05	0.000457925	3.26922	1.22335e-05	0.999822	2.594e-05	0.000140072	0.000178245
1092	3.68075	3.99943e-05	0.00169396	8.47916e-05	3.68257	0.999506	1.08604e-05	0.000459995	2.30251e-05	0.000493881
1093	0.000113955	0.000149774	3.0703	3.99941e-05	3.07061	3.71116e-05	4.87768e-05	0.999901	1.30248e-05	9.89132e-05
1094	3.81058	3.99943e-05	0.00316635	3.99943e-05	3.81382	0.999149	1.04867e-05	0.000830229	1.04867e-05	0.000851203
1095	3.99942e-05	3.55893	0.000115827	0.00121246	3.5603	1.12334e-05	0.999616	3.2533e-05	0.000340549	0.000384316
1096	3.77237	3.99943e-05	0.00200035	3.99943e-05	3.77445	0.999449	1.05961e-05	0.000529972	1.05961e-05	0.000551164
1097	3.74873	0.000661706	0.00741344	8.47778e-05	3.75689	0.997828	0.000176131	0.00197329	2.2566e-05	0.00217199
1098	0.0010255	0.000293187	3.34352	8.62254e-05	3.34492	0.000306584	8.76513e-05	0.99958	2.5778e-05	0.000420013
1099	3.8158	3.99943e-05	0.00422823	3.99943e-05	3.82011	0.998872	1.04694e-05	0.00110684	1.04694e-05	0.00112777
1100	3.99942e-05	3.61193	3.99942e-05	0.000892541	3.6129	1.10698e-05	0.999731	1.10698e-05	0.000247043	0.000269183
1101	3.66101	5.99292e-05	0.002948	0.000301967	3.66432	0.999097	1.63548e-05	0.000804514	8.24073e-05	0.000903276
1102	0.000920683	0.000423048	3.3372	6.07235e-05	3.3386	0.000275769	0.000126714	0.999579	1.81883e-05	0.000420671
1103	3.74014	0.000303866	0.00782972	0.000118535	3.74839	0.997798	8.10657e-05	0.00208882	3.16229e-05	0.00220151
1104	0.00131133	0.000309184	3.40168	8.57522e-05	3.40339	0.0003853	9.0846e-05	0.999499	2.51961e-05	0.000501342
1105	0.00109742	0.00050272	3.32417	0.000120062	3.32589	0.000329963	0.000151154	0.999483	3.60991e-05	0.000517216
1106	3.65453	3.99942e-05	0.00274486	0.00051054	3.65783	0.999099	1.09339e-05	0.000750406	0.000139575	0.000900915
1107	3.78031	8.86149e-05	0.00792108	6.16337e-05	3.78838	0.997869	2.33913e-05	0.00209089	1.62692e-05	0.00213055
1108	0.00116718	0.000761308	3.42412	6.10709e-05	3.42611	0.000340673	0.000222207	0.999419	1.78251e-05	0.000580705
1109	3.74915	0.00110115	0.0101856	9.11642e-05	3.76053	0.996974	0.000292817	0.00270855	2.42424e-05	0.00302561
1110	0.00272132	0.000867384	3.64537	3.99942e-05	3.649	0.000745773	0.000237705	0.999006	1.09603e-05	0.000994437
1111	0.000127928	0.00208476	3.99942e-05	3.62592	3.62817	3.52595e-05	0.000574603	1.10233e-05	0.999379	0.000620886
1112	3.71739	6.22725e-05	0.00312737	6.1976e-05	3.72064	0.999126	1.6737e-05	0.000840545	1.66574e-05	0.000873939
1113	3.71759	9.25922e-05	0.00633633	0.000225118	3.72424	0.998213	2.4862e-05	0.00170137	6.04467e-05	0.00178668
1114	3.75712	3.99943e-05	0.00254194	3.99943e-05	3.75974	0.999303	1.06375e-05	0.000676093	1.06375e-05	0.000697368
1115	3.74944	3.99943e-05	0.00891655	0.000437152	3.75883	0.997501	1.06401e-05	0.00237216	0.0001163	0.0024991
1116	6.25719e-05	0.00163447	6.31526e-05	3.54219	3.54395	1.7656e-05	0.0004612	1.78198e-05	0.999503	0.000496675
1117	3.16752	3.99941e-05	0.000810041	0.00018308	3.16855	0.999674	1.26222e-05	0.00025565	5.77803e-05	0.000326053
1118	3.59086	3.99942e-05	0.00198341	9.41954e-05	3.59298	0.999411	1.11312e-05	0.000552025	2.62165e-05	0.000589372
1119	3.51218	9.49049e-05	0.00264351	0.000308804	3.51523	0.999133	2.69982e-05	0.000752017	8.78476e-05	0.000866863
1120	3.71558	0.000188732	0.00742264	9.60456e-05	3.72328	0.99793	5.06896e-05	0.00199357	2.57959e-05	0.00207006
1121	0.00257015	0.000317942	3.54854	3.99942e-05	3.55147	0.000723687	8.95239e-05	0.999176	1.12613e-05	0.000824472
1122	3.99942e-05	3.45899	9.81555e-05	0.0015419	3.46067	1.15568e-05	0.999515	2.83632e-05	0.00044555	0.00048547
1123	3.15662	0.000198936	0.000998548	3.99941e-05	3.15786	0.999608	6.29971e-05	0.000316211	1.2665e-05	0.000391873
1124	3.51371	6.55235e-05	0.00270749	0.000257334	3.51674	0.999138	1.86319e-05	0.000769886	7.3174e-05	0.000861692
1125	0.00138831	0.000100784	3.37209	3.99942e-05	3.37362	0.000411519	2.9874e-05	0.999547	1.1855e-05	0.000453248
1126	3.72056	3.99943e-05	0.00401876	6.52302e-05	3.72469	0.998893	1.07376e-05	0.00107895	1.75129e-05	0.0011072
1127	2.96606	3.9994e-05	0.000203782	3.9994e-05	2.96634	0.999904	1.34826e-05	6.8698e-05	1.34826e-05	9.56633e-05
1128	3.59728	0.00010078	0.00320078	6.66155e-05	3.60065	0.999065	2.79893e-05	0.000888946	1.8501e-05	0.000935436
1129	3.30884	3.99941e-05	0.00141046	0.000104597	3.31039	0.99953	1.20814e-05	0.000426072	3.15967e-05	0.00046975
1130	3.68839	0.000154575	0.00973414	0.000219759	3.6985	0.997267	4.17941e-05	0.00263192	5.94185e-05	0.00273313
1131	0.00234283	6.66324e-05	3.54832	3.99942e-05	3.55077	0.00065981	1.87656e-05	0.99931	1.12635e-05	0.000689839
1132	0.00300404	0.000295347	3.44174	6.83481e-05	3.44511	0.000871972	8.57294e-05	0.999022	1.98392e-05	0.000977541
1133	0.000612195	0.00231753	0.000108539	3.2663	3.26934	0.000187253	0.000708867	3.3199e-05	0.999071	0.000929319
1134	3.73445	0.000106786	0.00790468	3.99943e-05	3.7425	0.997849	2.85332e-05	0.00211214	1.06865e-05	0.00215136
1135	6.7969e-05	0.0024102	0.000108812	3.4017	3.40429	1.99657e-05	0.00070799	3.19631e-05	0.99924	0.000759919
1136	3.63192	0.000415214	0.00772996	0.000108998	3.64018	0.997732	0.000114064	0.00212351	2.9943e-05	0.00226752
1137	0.00313942	0.00023451	3.47831	3.99942e-05	3.48172	0.000901686	6.73546e-05	0.999019	1.14869e-05	0.000980527
1138	0.00187526	0.00172401	0.000111707	3.2933	3.29701	0.000568777	0.000522901	3.38813e-05	0.998874	0.00112556
1139	3.68822	3.99943e-05	0.00288924	0.0065339	3.69768	0.997441	1.0816e-05	0.000781365	0.00176703	0.00255921
1140	3.68631	6.92955e-05	0.00637612	6.95242e-05	3.69282	0.998236	1.87649e-05	0.00172662	1.88268e-05	0.00176422
1141	0.003216	7.04588e-05	3.50716	6.96388e-05	3.51051	0.000916106	2.00708e-05	0.999044	1.98372e-05	0.000956014
1142	0.000115568	0.00438444	3.99942e-05	3.61074	3.61528	3.19667e-05	0.00121275	1.10626e-05	0.998744	0.00125578
1143	3.54626	0.000115359	0.00417857	7.05513e-05	3.55062	0.998771	3.24897e-05	0.00117686	1.98701e-05	0.00122922
1144	0.00262098	6.95884e-05	3.47878	3.99942e-05	3.48151	0.00075283	1.9988e-05	0.999216	1.14876e-05	0.000784305
1145	0.000177626	0.00266756	3.99942e-05	3.3497	3.35258	5.29819e-05	0.000795675	1.19294e-05	0.999139	0.000860586
1146	3.35722	0.000871354	0.00361438	0.000114184	3.36182	0.998632	0.000259191	0.00107513	3.39649e-05	0.00136828
1147	0.00367521	0.0002615	3.41517	7.09167e-05	3.41918	0.00107488	7.64803e-05	0.998828	2.07408e-05	0.0011721
1148	0.000115982	0.00304036	3.99942e-05	3.45761	3.46081	3.35129e-05	0.000878513	1.15563e-05	0.999076	0.000923582
1149	0.000261489	3.67205	3.99943e-05	0.00834197	3.6807	7.10434e-05	0.997652	1.08659e-05	0.00226641	0.00234832
1150	0.00102476	0.000114362	2.82882	3.9994e-05	2.83	0.000362106	4.04108e-05	0.999583	1.41322e-05	0.000416649
1151	3.67394	6.98356e-05	0.0124693	0.000556222	3.68704	0.996448	1.89408e-05	0.00338192	0.000150859	0.00355172
1152	3.99942e-05	0.0024528	0.000115698	3.39264	3.39525	1.17794e-05	0.00072242	3.40763e-05	0.999232	0.000768276
1153	3.70409	3.99943e-05	0.00581701	6.97461e-05	3.71002	0.998403	1.07801e-05	0.00156792	1.87994e-05	0.0015975
1154	0.000449967	0.00440268	3.99942e-05	3.52391	3.52881	0.000127512	0.00124764	1.13336e-05	0.998614	0.00138649
1155	3.57881	0.00033527	0.00775763	0.000245964	3.58715	0.997675	9.34642e-05	0.00216262	6.85679e-05	0.00232465
1156	0.00281135	0.000328633	3.38789	3.99942e-05	3.39107	0.000829047	9.69114e-05	0.999062	1.1794e-05	0.000937752
1157	0.000244119	0.000112099	2.02519	0.00016867	2.02571	0.00012051	5.53383e-05	0.999741	8.32646e-05	0.000259113
1158	3.713	3.99943e-05	0.0154903	0.000536243	3.72907	0.995692	1.0725e-05	0.00415394	0.000143801	0.00430846
1159	3.10894	0.000109983	0.00189612	0.000233326	3.11118	0.99928	3.5351e-05	0.000609453	7.4996e-05	0.0007198
1160	3.68361	3.99943e-05	0.00988059	0.00077618	3.69431	0.997105	1.08259e-05	0.00267455	0.000210102	0.00289547
1161	0.000166268	0.00442234	0.000239858	3.48277	3.4876	4.76742e-05	0.00126802	6.87747e-05	0.998616	0.00138447
1162	3.61614	3.99942e-05	0.00343968	6.9009e-05	3.61969	0.99902	1.10491e-05	0.000950271	1.90649e-05	0.000980385
1163	3.74362	3.99943e-05	0.00770794	6.92573e-05	3.75144	0.997916	1.0661e-05	0.00205466	1.84615e-05	0.00208378
1164	0.000319911	0.00251026	3.99942e-05	3.35531	3.35818	9.52631e-05	0.000747508	1.19095e-05	0.999145	0.00085468
1165	3.38782	0.000242117	0.00282585	6.83388e-05	3.39095	0.999075	7.14008e-05	0.000833349	2.01533e-05	0.000924903
1166	0.0046991	0.000230859	3.60313	3.99942e-05	3.6081	0.00130237	6.39836e-05	0.998623	1.10846e-05	0.00137744
1167	0.000514585	0.00758516	0.000108031	3.61767	3.62588	0.00014192	0.00209195	2.97944e-05	0.997736	0.00226367
1168	0.000907218	0.00228137	6.82557e-05	3.31042	3.31368	0.00027378	0.00068847	2.05982e-05	0.999017	0.000982849
1169	3.45987	0.000160128	0.00404511	0.000881333	3.46496	0.998532	4.62135e-05	0.00116744	0.000254356	0.00146801
1170	0.0039974	0.0126879	3.70247	0.000310364	3.71946	0.00107473	0.00341121	0.995431	8.34432e-05	0.00456938
1171	0.00232361	0.000220419	3.38679	3.99942e-05	3.38937	0.000685559	6.50323e-05	0.999238	1.17999e-05	0.000762391
1172	0.00021956	3.65098	3.99942e-05	0.00524002	3.65648	6.00469e-05	0.998496	1.09379e-05	0.00143308	0.00150406
1173	0.000105551	0.00313302	3.99942e-05	3.58901	3.59229	2.93826e-05	0.00087215	1.11333e-05	0.999087	0.000912666
1174	3.71423	6.77635e-05	0.00870826	0.000154244	3.72316	0.997601	1.82006e-05	0.00233895	4.14284e-05	0.00239857
1175	0.0033498	0.000474836	3.41592	0.000222728	3.41997	0.000979483	0.000138842	0.998817	6.51257e-05	0.00118345
1176	0.000153816	0.00610775	3.99943e-05	3.70754	3.71384	4.1417e-05	0.00164459	1.0769e-05	0.998303	0.00169678
1177	3.99941e-05	0.00103094	3.99941e-05	3.31278	3.31389	1.20686e-05	0.000311098	1.20686e-05	0.999665	0.000335235
1178	3.13819	6.66912e-05	0.00143839	0.00029104	3.13998	0.999428	2.12394e-05	0.00045809	9.26884e-05	0.000572017
1179	2.79489	0.000209499	0.000904503	0.000151879	2.79616	0.999547	7.49237e-05	0.00032348	5.4317e-05	0.000452721
1180	3.25583	0.000150438	0.00176526	0.000104811	3.25785	0.99938	4.61771e-05	0.000541849	3.21718e-05	0.000620198
1181	3.01456	3.99941e-05	0.000439975	3.99941e-05	3.01508	0.999828	1.32647e-05	0.000145925	1.32647e-05	0.000172454
1182	3.99941e-05	3.29522	3.99941e-05	0.000825709	3.29613	1.21337e-05	0.999725	1.21337e-05	0.000250509	0.000274776
1183	3.9994e-05	2.98727	3.9994e-05	0.000262252	2.98761	1.33866e-05	0.999885	1.33866e-05	8.77798e-05	0.000114553
1184	3.37601	0.000330384	0.00171288	3.99942e-05	3.3781	0.999383	9.78018e-05	0.000507055	1.18393e-05	0.000616696
1185	3.99942e-05	0.00166594	3.99942e-05	3.60362	3.60537	1.1093e-05	0.000462072	1.1093e-05	0.999516	0.000484258
1186	0.000141299	0.00285965	3.99942e-05	3.61867	3.62171	3.90146e-05	0.000789586	1.10429e-05	0.99916	0.000839643
1187	0.000566923	0.000566306	3.99941e-05	3.01798	3.01915	0.000187776	0.000187571	1.32468e-05	0.999611	0.000388594
1188	0.00266583	3.65166	6.36098e-05	0.00238463	3.65677	0.00072901	0.998601	1.73951e-05	0.000652113	0.00139852
1189	3.28825	3.99941e-05	0.000850957	6.4308e-05	3.2892	0.99971	1.21592e-05	0.000258712	1.95512e-05	0.000290423
1190	3.99941e-05	3.24843	3.99941e-05	0.000562638	3.24907	1.23094e-05	0.999802	1.23094e-05	0.000173169	0.000197787
1191	3.34769	3.99942e-05	0.000725241	3.99942e-05	3.3485	0.99976	1.19439e-05	0.000216587	1.19439e-05	0.000240475
1192	0.000816575	3.99942e-05	3.39442	3.99942e-05	3.39532	0.0002405	1.17792e-05	0.999736	1.17792e-05	0.000264059
1193	6.38338e-05	3.73953	6.38694e-05	0.00466824	3.74432	1.70481e-05	0.998719	1.70577e-05	0.00124675	0.00128086
1194	0.00438557	0.000187419	3.63734	0.000134196	3.64205	0.00120415	5.14598e-05	0.998708	3.68463e-05	0.00129245
1195	0.000305759	0.00325129	3.99942e-05	3.63416	3.63776	8.40514e-05	0.000893763	1.09942e-05	0.999011	0.000988809
1196	3.76668	9.39868e-05	0.00604889	3.99943e-05	3.77286	0.998361	2.49113e-05	0.00160326	1.06005e-05	0.00163877
1197	0.00163897	0.000295013	3.37069	9.4069e-05	3.37272	0.00048595	8.74702e-05	0.999399	2.78912e-05	0.000601311
1198	3.68422	3.99943e-05	0.00183615	3.99943e-05	3.68614	0.99948	1.08499e-05	0.000498123	1.08499e-05	0.000519823
1199	3.79019	3.99943e-05	0.00731188	6.31197e-05	3.79761	0.998047	1.05314e-05	0.00192539	1.66209e-05	0.00195254
1200	0.000134043	0.00259455	6.25098e-05	3.60168	3.60447	3.7188e-05	0.000719814	1.73423e-05	0.999226	0.000774344
1201	0.000293227	0.00211764	3.99942e-05	3.5401	3.54256	8.27727e-05	0.000597771	1.12897e-05	0.999308	0.000691833
1202	9.47564e-05	3.767	3.99943e-05	0.00585315	3.77299	2.51144e-05	0.998413	1.06002e-05	0.00155133	0.00158705
1203	0.000371404	0.0019949	3.99942e-05	3.521	3.52341	0.00010541	0.000566186	1.1351e-05	0.999317	0.000682947
1204	9.3259e-05	0.0014202	3.99942e-05	3.5099	3.51145	2.65585e-05	0.000404447	1.13896e-05	0.999558	0.000442395
1205	3.64706	0.000365716	0.00337798	3.99942e-05	3.65084	0.998964	0.000100173	0.000925261	1.09548e-05	0.00103639
1206	0.00265261	0.000357982	3.56074	6.31537e-05	3.56382	0.000744318	0.000100449	0.999138	1.77208e-05	0.000862488
1207	0.00259139	0.0004485	3.58517	3.99942e-05	3.58825	0.000722189	0.000124991	0.999142	1.11459e-05	0.000858326
1208	0.00231193	0.000300776	3.56524	3.99942e-05	3.5679	0.000647983	8.43007e-05	0.999257	1.12095e-05	0.000743493
1209	0.00650369	6.23978e-05	3.75524	9.35349e-05	3.7619	0.00172883	1.65868e-05	0.99823	2.48637e-05	0.00177028
1210	9.35058e-05	0.00160505	3.99942e-05	3.54447	3.54621	2.63678e-05	0.000452609	1.1278e-05	0.99951	0.000490255
1211	3.59055	3.99942e-05	0.00122545	3.99942e-05	3.59185	0.999637	1.11347e-05	0.000341174	1.11347e-05	0.000363443
1212	3.76553	3.99943e-05	0.00296297	3.99943e-05	3.76857	0.999193	1.06126e-05	0.000786232	1.06126e-05	0.000807458
1213	3.60698	9.30135e-05	0.0025961	9.36241e-05	3.60976	0.999229	2.57672e-05	0.000719189	2.59363e-05	0.000770893
1214	0.000131759	2.93589	9.28238e-05	0.000588476	2.9367	4.48662e-05	0.999723	3.16082e-05	0.000200386	0.000276861
1215	0.00195098	9.28108e-05	3.5629	6.25226e-05	3.56501	0.000547257	2.60338e-05	0.999409	1.75379e-05	0.000590829
1216	0.00241212	0.000131688	3.63589	3.99942e-05	3.63848	0.000662948	3.61932e-05	0.99929	1.0992e-05	0.000710133
1217	3.99943e-05	3.67196	3.99943e-05	0.0016617	3.6737	1.08866e-05	0.999526	1.08866e-05	0.000452323	0.000474096
1218	3.78728	3.99943e-05	0.00565906	6.35309e-05	3.79304	0.998481	1.05441e-05	0.00149196	1.67493e-05	0.00151925
1219	6.32851e-05	0.00264299	3.99943e-05	3.72222	3.72496	1.69895e-05	0.000709535	1.07368e-05	0.999263	0.000737261
1220	3.77859	3.99943e-05	0.00305104	3.99943e-05	3.78173	0.999172	1.05757e-05	0.000806785	1.05757e-05	0.000827936
1221	9.29535e-05	3.72434	6.26002e-05	0.00419035	3.72869	2.49293e-05	0.998834	1.67888e-05	0.00112381	0.00116553
1222	0.000285874	0.00127329	6.20373e-05	3.33007	3.33169	8.58044e-05	0.000382176	1.86204e-05	0.999513	0.000486601
1223	3.64069	0.000415573	0.00513714	0.00028395	3.64653	0.998399	0.000113964	0.00140877	7.78687e-05	0.00160061
1224	0.0024014	0.000228045	3.53262	9.27467e-05	3.53534	0.000679257	6.45044e-05	0.99923	2.62342e-05	0.000769996
1225	0.00300556	0.000663602	3.53075	0.000357186	3.53477	0.000850283	0.000187735	0.998861	0.000101049	0.00113907
1226	0.000496206	0.00291982	3.99942e-05	3.6253	3.62876	0.000136742	0.000804632	1.10215e-05	0.999048	0.000952396
1227	9.33488e-05	0.00327386	3.99943e-05	3.71848	3.72189	2.5081e-05	0.000879623	1.07457e-05	0.999085	0.00091545
1228	3.71162	0.000131774	0.00525475	9.40959e-05	3.7171	0.998526	3.54508e-05	0.00141367	2.53143e-05	0.00147443
1229	0.000130096	3.73085	3.99943e-05	0.00431181	3.73533	3.48285e-05	0.9988	1.0707e-05	0.00115433	0.00119987
1230	3.6871	3.99943e-05	0.00273392	9.26934e-05	3.68996	0.999223	1.08387e-05	0.000740907	2.51204e-05	0.000776866
1231	6.28169e-05	3.71809	6.28733e-05	0.00350057	3.72171	1.68785e-05	0.999026	1.68937e-05	0.000940581	0.000974353
1232	6.3029e-05	0.000369968	3.99941e-05	3.02456	3.02503	2.08358e-05	0.000122302	1.3221e-05	0.999844	0.000156359
1233	3.77014	6.25262e-05	0.00667669	6.32591e-05	3.77694	0.998199	1.65547e-05	0.00176775	1.67488e-05	0.00180105
1234	3.99943e-05	0.00215451	3.99943e-05	3.71796	3.72019	1.07506e-05	0.00057914	1.07506e-05	0.999399	0.000600641
1235	0.000133891	0.00168135	3.99942e-05	3.5075	3.50935	3.81527e-05	0.000479107	1.13965e-05	0.999471	0.000528656
1236	0.000451957	3.69757	9.60281e-05	0.00699449	3.70512	0.000121982	0.997964	2.59177e-05	0.00188779	0.00203569
1237	3.55023	3.99942e-05	0.00123428	3.99942e-05	3.55154	0.99963	1.12611e-05	0.000347533	1.12611e-05	0.000370055
1238	0.000641088	0.000555921	3.09777	3.99941e-05	3.099	0.000206869	0.000179387	0.999601	1.29055e-05	0.000399162
1239	3.55756	3.99942e-05	0.00168159	6.44507e-05	3.55935	0.999498	1.12364e-05	0.000472444	1.81075e-05	0.000501788
1240	3.56778	3.99942e-05	0.00168962	6.41186e-05	3.56957	0.999497	1.12042e-05	0.000473338	1.79625e-05	0.000502505
1241	3.99942e-05	0.000860247	3.99942e-05	3.38363	3.38457	1.18166e-05	0.000254167	1.18166e-05	0.999722	0.000277801
1242	0.000563202	3.5617	0.000252997	0.00411647	3.56663	0.000157909	0.998617	7.09346e-05	0.00115416	0.00138301
1243	6.53229e-05	3.31023	9.77495e-05	0.00128835	3.31168	1.9725e-05	0.999562	2.95166e-05	0.000389033	0.000438275
1244	6.39349e-05	2.89794	3.9994e-05	0.000137182	2.89818	2.20603e-05	0.999917	1.37997e-05	4.73339e-05	8.31939e-05
1245	3.56266	0.00109135	0.00238833	3.99942e-05	3.56618	0.999013	0.000306029	0.000669716	1.12149e-05	0.00098696
1246	3.24206	0.000998203	0.00132366	0.000255943	3.24463	0.999206	0.000307647	0.000407954	7.8882e-05	0.000794484
1247	3.70392	3.99943e-05	0.00324159	6.47892e-05	3.70727	0.999097	1.07881e-05	0.000874388	1.74763e-05	0.000902653
1248	3.99942e-05	3.5209	3.99942e-05	0.00134756	3.52233	1.13545e-05	0.999595	1.13545e-05	0.000382575	0.000405284
1249	0.00216083	0.000145567	3.47626	6.45892e-05	3.47863	0.000621173	4.1846e-05	0.999318	1.85674e-05	0.000681587
1250	0.000258472	0.00600421	6.54941e-05	3.68458	3.69091	7.00294e-05	0.00162675	1.77447e-05	0.998285	0.00171453
1251	3.75723	3.99943e-05	0.00698754	9.75369e-05	3.76436	0.998107	1.06245e-05	0.00185624	2.59106e-05	0.00189277
1252	9.80246e-05	3.54122	0.000141889	0.00290648	3.54436	2.76565e-05	0.999112	4.00322e-05	0.00082003	0.000887719
1253	0.00178949	0.000255171	3.3495	6.52498e-05	3.35161	0.000533922	7.6134e-05	0.99937	1.94682e-05	0.000629524
1254	0.00280913	0.000410447	3.515	6.59046e-05	3.51828	0.000798438	0.000116661	0.999066	1.87321e-05	0.000933832
1255	0.00209723	6.50701e-05	3.6113	3.99942e-05	3.6135	0.000580386	1.80075e-05	0.999391	1.1068e-05	0.000609462
1256	3.99942e-05	3.55856	6.44812e-05	0.0017679	3.56043	1.1233e-05	0.999474	1.81105e-05	0.000496542	0.000525885
1257	3.2524	6.4753e-05	0.000884217	3.99941e-05	3.25339	0.999696	1.99032e-05	0.000271783	1.22931e-05	0.00030398
1258	3.48723	6.50653e-05	0.00144497	3.99942e-05	3.48878	0.999556	1.86499e-05	0.000414177	1.14637e-05	0.000444291
1259	3.20395	9.92853e-05	0.00122259	9.71694e-05	3.20537	0.999557	3.09747e-05	0.000381419	3.03145e-05	0.000442708
1260	3.76422	0.000139736	0.0126762	3.99943e-05	3.77708	0.996596	3.69958e-05	0.00335609	1.05887e-05	0.00340368
1261	0.000588698	0.000141897	2.92369	3.9994e-05	2.92446	0.000201301	4.85209e-05	0.999737	1.36757e-05	0.000263498
1262	6.42816e-05	3.27572	3.99941e-05	0.000913202	3.27674	1.96176e-05	0.999689	1.22055e-05	0.000278692	0.000310516
1263	3.69213	9.91475e-05	0.00361525	3.99943e-05	3.69588	0.998984	2.68265e-05	0.000978183	1.08213e-05	0.00101583
1264	0.0017522	9.93368e-05	3.51735	3.99942e-05	3.51924	0.000497892	2.82268e-05	0.999463	1.13645e-05	0.000537483
1265	3.99942e-05	3.52962	3.99942e-05	0.00132593	3.53103	1.13265e-05	0.999602	1.13265e-05	0.00037551	0.000398163
1266	3.75048	6.44827e-05	0.00428576	3.99943e-05	3.75487	0.998831	1.71731e-05	0.00114139	1.06513e-05	0.00116921
1267	0.000405522	0.000392329	2.70946	9.71676e-05	2.71035	0.000149619	0.000144752	0.99967	3.58505e-05	0.000330222
1268	3.19814	3.99941e-05	0.00108056	0.000319331	3.19958	0.99955	1.24998e-05	0.000337719	9.98041e-05	0.000450023
1269	3.76485	3.99943e-05	0.00726399	9.73464e-05	3.77226	0.998038	1.06022e-05	0.00192564	2.58059e-05	0.00196204
1270	0.00047907	0.000191695	2.74874	6.41188e-05	2.74947	0.000174241	6.97206e-05	0.999733	2.33204e-05	0.000267281
1271	3.76533	3.99943e-05	0.00347967	3.99943e-05	3.76889	0.999056	1.06117e-05	0.00092326	1.06117e-05	0.000944484
1272	0.00074551	0.0003171	2.99134	6.40203e-05	2.99247	0.000249129	0.000105966	0.999624	2.13938e-05	0.000376489
1273	3.77342	6.40491e-05	0.00580674	3.99943e-05	3.77933	0.998436	1.69472e-05	0.00153645	1.05824e-05	0.00156398
1274	3.63571	0.000187169	0.0044822	0.000135297	3.64052	0.99868	5.14126e-05	0.0012312	3.71642e-05	0.00131978
1275	0.00135027	3.99942e-05	3.56245	3.99942e-05	3.56388	0.000378876	1.12221e-05	0.999599	1.12221e-05	0.000401321
1276	0.00324731	0.000248678	3.56443	9.69202e-05	3.56803	0.000910113	6.96962e-05	0.998993	2.71635e-05	0.00100697
1277	0.000245748	0.00249326	3.99942e-05	3.56253	3.56531	6.89276e-05	0.000699312	1.12176e-05	0.999221	0.000779457
1278	0.000632079	3.6852	0.00018633	0.00770699	3.69373	0.000171122	0.997692	5.04448e-05	0.00208651	0.00230807
1279	6.31705e-05	3.56468	3.99942e-05	0.00149505	3.56628	1.77133e-05	0.999552	1.12145e-05	0.000419218	0.000448146
1280	3.99941e-05	3.18144	3.99941e-05	0.000374424	3.18189	1.25693e-05	0.999857	1.25693e-05	0.000117673	0.000142812
1281	0.000239298	0.00246526	3.99942e-05	3.58003	3.58277	6.67914e-05	0.000688088	1.11629e-05	0.999234	0.000766042
1282	3.73571	0.000181543	0.0105048	0.000133116	3.74653	0.997112	4.84562e-05	0.00280387	3.55304e-05	0.00288786
1283	0.00189483	0.000623523	3.48348	3.99942e-05	3.48603	0.00054355	0.000178863	0.999266	1.14727e-05	0.000733886
1284	0.000239171	0.00460535	9.58491e-05	3.65484	3.65978	6.53513e-05	0.00125837	2.61898e-05	0.99865	0.00134991
1285	0.000132761	0.00279684	9.35842e-05	3.58465	3.58767	3.70048e-05	0.000779571	2.60849e-05	0.999157	0.000842661
1286	0.000356961	0.000296512	3.9994e-05	2.86963	2.87032	0.000124362	0.000103303	1.39336e-05	0.999758	0.000241599
1287	3.60011	0.000128647	0.00238552	6.26405e-05	3.60269	0.999285	3.57085e-05	0.000662151	1.73872e-05	0.000715247
1288	0.00100355	9.25844e-05	3.39103	3.99942e-05	3.39216	0.000295844	2.72936e-05	0.999665	1.17902e-05	0.000334928
1289	3.63207	3.99942e-05	0.00171043	6.23902e-05	3.63388	0.999501	1.10059e-05	0.000470689	1.7169e-05	0.000498864
1290	3.76362	6.19696e-05	0.00491769	6.22916e-05	3.76866	0.998662	1.64434e-05	0.00130489	1.65288e-05	0.00133786
1291	0.000277825	9.0974e-05	2.95415	3.9994e-05	2.95456	9.40326e-05	3.0791e-05	0.999862	1.35364e-05	0.00013836
1292	3.99942e-05	3.65607	6.2138e-05	0.00173744	3.65791	1.09336e-05	0.999497	1.69873e-05	0.000474982	0.000502903
1293	3.71358	3.99943e-05	0.0021969	6.20725e-05	3.71588	0.999381	1.07631e-05	0.000591219	1.67047e-05	0.000618687
1294	3.72907	6.15393e-05	0.00434231	0.000123892	3.7336	0.998787	1.64826e-05	0.00116304	3.3183e-05	0.0012127
1295	3.99942e-05	3.46851	3.99942e-05	0.000670369	3.46926	1.15281e-05	0.999784	1.15281e-05	0.000193231	0.000216287
1296	3.70893	0.000325346	0.00475356	6.16864e-05	3.71407	0.998616	8.75983e-05	0.00127988	1.66088e-05	0.00138408
1297	0.000121175	0.00160676	3.99942e-05	3.58998	3.59174	3.37372e-05	0.000447347	1.1135e-05	0.999508	0.000492219
1298	0.000384283	0.00206509	6.13614e-05	3.56088	3.56339	0.000107842	0.000579531	1.722e-05	0.999295	0.000704592
1299	0.00079856	0.00311352	8.80854e-05	3.64249	3.6465	0.000218994	0.00085384	2.41562e-05	0.998903	0.00109699
1300	3.67028	3.99942e-05	0.00239359	0.000159055	3.67287	0.999294	1.08891e-05	0.000651696	4.33054e-05	0.00070589
1301	8.79983e-05	3.7228	0.0001587	0.00485233	3.7279	2.36053e-05	0.998632	4.2571e-05	0.00130162	0.0013678
1302	0.00141569	6.09056e-05	3.63973	3.99942e-05	3.64125	0.000388794	1.67266e-05	0.999583	1.09837e-05	0.000416504
1303	3.99942e-05	3.60224	0.000569687	0.00201412	3.60487	1.10945e-05	0.999272	0.000158033	0.000558723	0.00072785
1304	0.000501358	3.30577	8.72706e-05	0.000936379	3.30729	0.000151592	0.999539	2.63874e-05	0.000283126	0.000461105
1305	3.99942e-05	3.61463	8.61403e-05	0.00146121	3.61621	1.10597e-05	0.999561	2.38206e-05	0.000404072	0.000438952
1306	8.75009e-05	3.18941	8.68535e-05	0.000641555	3.19022	2.74278e-05	0.999744	2.72249e-05	0.000201101	0.000255753
1307	0.000119898	0.000855777	8.81721e-05	3.27837	3.27944	3.65607e-05	0.000260953	2.68864e-05	0.999676	0.0003244
1308	3.76129	0.000306404	0.00880371	6.08927e-05	3.77046	0.997568	8.12645e-05	0.00233492	1.615e-05	0.00243233
1309	0.00161716	0.000495641	3.46346	0.00011921	3.46569	0.000466619	0.000143014	0.999356	3.43972e-05	0.00064403
1310	8.78485e-05	0.0037381	3.99943e-05	3.76438	3.76824	2.33128e-05	0.000992	1.06135e-05	0.998974	0.00102593
1311	3.63162	6.03224e-05	0.00130359	3.99942e-05	3.63303	0.999614	1.66039e-05	0.000358817	1.10085e-05	0.000386429
1312	3.99942e-05	3.58526	0.00012047	0.00145251	3.58687	1.11502e-05	0.99955	3.35863e-05	0.000404953	0.000449689
1313	6.06976e-05	3.43391	3.99942e-05	0.000699812	3.43471	1.76718e-05	0.999767	1.16441e-05	0.000203747	0.000233063
1314	3.55355	6.05201e-05	0.00123382	6.06786e-05	3.55491	0.999619	1.70244e-05	0.000347076	1.7069e-05	0.000381169
1315	3.99942e-05	3.62549	3.99942e-05	0.00101695	3.62658	1.10281e-05	0.999698	1.10281e-05	0.000280414	0.000302471
1316	0.000121759	0.00142069	0.000439619	3.41153	3.41351	3.56697e-05	0.000416196	0.000128788	0.999419	0.000580653
1317	3.73244	0.000162651	0.00459978	6.05649e-05	3.73726	0.998709	4.35214e-05	0.00123079	1.62057e-05	0.00129051
1318	0.000443017	0.000582404	3.15975	6.09356e-05	3.16083	0.000140158	0.000184257	0.999656	1.92784e-05	0.000343693
1319	3.78116	3.99943e-05	0.00388001	6.11596e-05	3.78514	0.998948	1.05661e-05	0.00102506	1.61578e-05	0.00105179
1320	3.76924	8.94776e-05	0.00796653	8.986e-05	3.77738	0.997844	2.36877e-05	0.00210901	2.37889e-05	0.00215648
1321	0.00241326	0.000326934	3.61544	3.99942e-05	3.61822	0.000666974	9.03576e-05	0.999232	1.10536e-05	0.000768385
1322	0.00102782	0.000950663	3.45524	3.99942e-05	3.45725	0.000297295	0.000274976	0.999416	1.15682e-05	0.000583839
1323	3.7472	0.000218737	0.00892755	8.90713e-05	3.75643	0.997541	5.823e-05	0.0023766	2.37117e-05	0.00245855
1324	0.00494172	0.000221735	3.73154	3.99943e-05	3.73675	0.00132247	5.93392e-05	0.998607	1.0703e-05	0.00139251
1325	0.000128424	0.00202801	9.14973e-05	3.53749	3.53974	3.62807e-05	0.000572926	2.58486e-05	0.999365	0.000635055
1326	0.000176552	0.00247441	6.15488e-05	3.59952	3.60223	4.90117e-05	0.00068691	1.70863e-05	0.999247	0.000753008
1327	3.73048	9.34107e-05	0.00829948	0.000353035	3.73922	0.997661	2.49813e-05	0.00221957	9.4414e-05	0.00233897
1328	0.000537629	0.018048	6.32878e-05	3.74363	3.76228	0.0001429	0.00479709	1.68217e-05	0.995043	0.00495681
1329	0.00109491	0.00721077	6.38e-05	3.72144	3.72981	0.000293556	0.00193328	1.71054e-05	0.997756	0.00224394
1330	0.000238821	0.00426739	3.99943e-05	3.69296	3.6975	6.45899e-05	0.00115413	1.08166e-05	0.99877	0.00122953
1331	0.000298355	0.00449599	3.99943e-05	3.68733	3.69217	8.08076e-05	0.00121771	1.08322e-05	0.998691	0.00130935
1332	3.68114	0.000241165	0.00753254	0.000543334	3.68945	0.997746	6.53659e-05	0.00204164	0.000147267	0.00225427
1333	6.34092e-05	0.00329403	0.000134627	3.65059	3.65409	1.7353e-05	0.000901465	3.68429e-05	0.999044	0.000955661
1334	3.367	3.99942e-05	0.00111604	9.51224e-05	3.36825	0.999629	1.18739e-05	0.000331341	2.82409e-05	0.000371456
1335	3.62302	0.000237114	0.0045043	0.000182858	3.62795	0.998643	6.53577e-05	0.00124156	5.04025e-05	0.00135732
1336	9.5746e-05	9.60349e-05	2.6587	6.31549e-05	2.65896	3.60088e-05	3.61175e-05	0.999904	2.37517e-05	9.58781e-05
1337	2.9141	3.9994e-05	0.000312863	6.39029e-05	2.91452	0.999857	1.37223e-05	0.000107346	2.19257e-05	0.000142994
1338	6.47828e-05	3.19267	6.42898e-05	0.000838777	3.19364	2.02849e-05	0.999697	2.01306e-05	0.00026264	0.000303055
1339	0.000136886	2.86585	0.000136138	0.000657337	2.86678	4.77489e-05	0.999675	4.7488e-05	0.000229294	0.000324531
1340	3.99942e-05	3.54916	6.47925e-05	6.38344e-05	3.54933	1.12681e-05	0.999952	1.82549e-05	1.79849e-05	4.75079e-05
1341	3.23094	3.99941e-05	0.000570647	3.99941e-05	3.23159	0.999799	1.2376e-05	0.000176584	1.2376e-05	0.000201336
1342	2.70116	9.62095e-05	0.000140163	3.99939e-05	2.70144	0.999898	3.56142e-05	5.18844e-05	1.48047e-05	0.000102303
1343	3.01357	6.43988e-05	0.000489385	3.99941e-05	3.01416	0.999803	2.13654e-05	0.000162362	1.32687e-05	0.000196996
1344	3.99942e-05	3.54996	3.99942e-05	0.00143247	3.55147	1.12613e-05	0.999574	1.12613e-05	0.000403345	0.000425867
1345	3.13442	0.000143919	0.000898118	3.99941e-05	3.1355	0.999655	4.58998e-05	0.000286435	1.27552e-05	0.00034509
1346	9.81191e-05	0.00184327	3.99942e-05	3.51988	3.52186	2.786e-05	0.000523379	1.1356e-05	0.999437	0.000562596
1347	0.000257063	0.00262566	6.48606e-05	3.51648	3.51942	7.30413e-05	0.000746048	1.84293e-05	0.999162	0.000837519
1348	3.63875	0.000320359	0.00582829	0.000190643	3.64509	0.998261	8.78879e-05	0.00159894	5.23014e-05	0.00173913
1349	3.99943e-05	3.7526	0.00014005	0.00757598	3.76035	1.06358e-05	0.997937	3.72439e-05	0.0020147	0.00206258
1350	0.00266743	6.46223e-05	3.67733	3.99943e-05	3.6801	0.000724826	1.75599e-05	0.999247	1.08677e-05	0.000753253
1351	0.000399392	0.00291764	3.99942e-05	3.57047	3.57383	0.000111755	0.000816389	1.11909e-05	0.999061	0.000939334
1352	6.33847e-05	3.69476	3.99943e-05	0.0029095	3.69777	1.71413e-05	0.999185	1.08158e-05	0.000786824	0.000814781
1353	3.65328	9.70797e-05	0.00280724	3.99942e-05	3.65623	0.999195	2.65519e-05	0.000767798	1.09387e-05	0.000805288
1354	3.23665	6.39428e-05	0.00108194	9.76829e-05	3.2379	0.999616	1.97482e-05	0.000334149	3.01686e-05	0.000384066
1355	3.72467	3.99943e-05	0.00617397	0.000188807	3.73107	0.998284	1.07192e-05	0.00165475	5.0604e-05	0.00171607
1356	3.99943e-05	0.00387256	3.99943e-05	3.76568	3.76963	1.06096e-05	0.0010273	1.06096e-05	0.998951	0.00104852
1357	3.79739	3.99943e-05	0.00900567	3.99943e-05	3.80647	0.997613	1.05069e-05	0.00236589	1.05069e-05	0.0023869
1358	6.51225e-05	0.00342191	3.99943e-05	3.71533	3.71885	1.75115e-05	0.000920151	1.07545e-05	0.999052	0.000948417
1359	3.68161	0.00164611	0.00675249	0.000193596	3.6902	0.997672	0.000446076	0.00182984	5.24621e-05	0.00232838
1360	0.000769437	0.00292676	3.49835	0.000141033	3.50218	0.000219702	0.000835696	0.998904	4.02699e-05	0.00109567
1361	0.000255192	3.27231	0.000194543	0.00176147	3.27452	7.79327e-05	0.999325	5.94112e-05	0.000537934	0.000675278
1362	0.00180156	9.78586e-05	3.33531	0.000591068	3.3378	0.000539744	2.93183e-05	0.999254	0.000177083	0.000746145
1363	0.00255882	0.00144764	3.56557	6.6086e-05	3.56965	0.000716826	0.000405542	0.998859	1.85133e-05	0.00114088
1364	0.00254718	0.00019566	3.56818	3.99942e-05	3.57096	0.000713303	5.47919e-05	0.999221	1.11999e-05	0.000779295
1365	0.00466092	0.00098632	3.64978	6.5167e-05	3.6555	0.00127504	0.000269818	0.998437	1.78271e-05	0.00156269
1366	0.00382091	0.000196687	3.66054	3.99942e-05	3.6646	0.00104266	5.36721e-05	0.998893	1.09137e-05	0.00110724
1367	0.00177251	0.000141351	3.40068	6.54513e-05	3.40266	0.000520918	4.15412e-05	0.999418	1.92353e-05	0.000581695
1368	3.73351	6.48005e-05	0.00508783	6.48639e-05	3.73873	0.998604	1.73322e-05	0.00136084	1.73492e-05	0.00139552
1369	9.62679e-05	0.00292118	9.59803e-05	3.58467	3.58778	2.68322e-05	0.000814201	2.6752e-05	0.999132	0.000867786
1370	3.67363	3.99943e-05	0.00350708	0.000139117	3.67732	0.998998	1.08759e-05	0.000953706	3.78312e-05	0.00100241
1371	0.000188753	3.59907	6.3971e-05	0.00312834	3.60245	5.23958e-05	0.999061	1.77576e-05	0.000868391	0.000938545
1372	6.41508e-05	0.000139226	6.38789e-05	2.6823	2.68257	2.3914e-05	5.19002e-05	2.38126e-05	0.9999	9.96268e-05
1373	3.32704	3.99942e-05	0.00355357	0.228342	3.55898	0.934831	1.12376e-05	0.00099848	0.0641595	0.0651692
1374	3.74336	9.29397e-05	0.00524623	6.28817e-05	3.74876	0.998559	2.47921e-05	0.00139946	1.6774e-05	0.00144102
1375	0.00212536	9.15019e-05	3.60057	6.29234e-05	3.60285	0.00058991	2.53971e-05	0.999367	1.74649e-05	0.000632772
1376	0.000421223	0.00252512	3.99942e-05	3.59671	3.59969	0.000117016	0.000701481	1.11105e-05	0.99917	0.000829608
1377	3.72787	0.000224092	0.004987	3.99943e-05	3.73312	0.998593	6.0028e-05	0.00133588	1.07134e-05	0.00140662
1378	0.00205219	0.000483949	3.51653	6.24759e-05	3.51913	0.000583153	0.00013752	0.999262	1.77532e-05	0.000738426
1379	0.000344477	0.00404849	9.19627e-05	3.65178	3.65627	9.42154e-05	0.00110727	2.51521e-05	0.998773	0.00122664
1380	0.000277016	0.00356341	8.97501e-05	3.63999	3.64392	7.60215e-05	0.000977905	2.46301e-05	0.998921	0.00107856
1381	3.76545	3.99943e-05	0.00334443	6.19373e-05	3.7689	0.999086	1.06117e-05	0.000887376	1.64338e-05	0.000914422
1382	0.000535853	3.71162	8.96516e-05	0.00589835	3.71814	0.000144119	0.998245	2.41119e-05	0.00158637	0.0017546
1383	0.00420962	0.000124387	3.74846	3.99943e-05	3.75283	0.00112172	3.31449e-05	0.998834	1.06571e-05	0.00116552
1384	0.000212902	0.0020262	3.99942e-05	3.59762	3.5999	5.91412e-05	0.00056285	1.11098e-05	0.999367	0.000633101
1385	3.63322	6.08792e-05	0.00144086	3.99942e-05	3.63476	0.999576	1.67492e-05	0.00039641	1.10033e-05	0.000424163
1386	3.74398	8.68778e-05	0.0039484	6.05995e-05	3.74807	0.998907	2.31793e-05	0.00105345	1.61682e-05	0.0010928
1387	3.2882	6.06175e-05	0.000730925	8.82018e-05	3.28908	0.999733	1.84299e-05	0.000222228	2.68166e-05	0.000267474
1388	0.000121904	3.4873	6.09527e-05	0.00133994	3.48883	3.49413e-05	0.999564	1.74708e-05	0.000384066	0.000436478
1389	0.00429694	0.000160725	3.7467	3.99943e-05	3.75119	0.00114549	4.28463e-05	0.998801	1.06617e-05	0.00119899
1390	8.738e-05	3.76113	3.99943e-05	0.00352346	3.76478	2.32099e-05	0.99903	1.06233e-05	0.0009359	0.000969734
1391	6.00116e-05	3.12797	6.08493e-05	0.000365455	3.12846	1.91825e-05	0.999845	1.94502e-05	0.000116816	0.000155449
1392	3.16433	0.000156368	0.00048908	3.99941e-05	3.16502	0.999783	4.94051e-05	0.000154527	1.26363e-05	0.000216568
1393	3.4537	3.99942e-05	0.000690507	5.99635e-05	3.45449	0.999771	1.15775e-05	0.000199887	1.73582e-05	0.000228823
1394	3.39684	3.99942e-05	0.000358862	3.99942e-05	3.39728	0.999871	1.17724e-05	0.000105632	1.17724e-05	0.000129177
1395	3.78494	8.68764e-05	0.00715605	6.00317e-05	3.79224	0.998074	2.2909e-05	0.00188702	1.58301e-05	0.00192576
1396	0.000355004	6.00147e-05	3.2562	3.99941e-05	3.25665	0.000109009	1.84283e-05	0.99986	1.22807e-05	0.000139718
1397	3.80336	3.99943e-05	0.00494285	5.95514e-05	3.8084	0.998676	1.05016e-05	0.00129788	1.56369e-05	0.00132402
1398	0.00148977	0.000615026	3.52296	6.00794e-05	3.52512	0.000422614	0.00017447	0.999386	1.70432e-05	0.000614127
1399	3.78929	8.54315e-05	0.00845045	6.01539e-05	3.79789	0.997737	2.24945e-05	0.00222504	1.58388e-05	0.00226337
1400	0.000196142	0.00220218	3.99942e-05	3.65505	3.65749	5.36275e-05	0.000602102	1.09349e-05	0.999333	0.000666664
1401	0.000156267	0.00366186	3.99943e-05	3.74014	3.74399	4.17381e-05	0.000978063	1.06822e-05	0.99897	0.00103048
1402	3.6878	8.68376e-05	0.0033315	0.000156146	3.69137	0.999032	2.35245e-05	0.00090251	4.23003e-05	0.000968335
1403	3.99943e-05	3.72654	8.67343e-05	0.00242649	3.72909	1.07249e-05	0.999315	2.32588e-05	0.000650694	0.000684677
1404	0.000118862	0.00165161	6.04483e-05	3.5838	3.58563	3.31497e-05	0.00046062	1.68585e-05	0.999489	0.000510628
1405	3.78289	6.03998e-05	0.00345112	3.99943e-05	3.78645	0.999062	1.59516e-05	0.00091144	1.05625e-05	0.000937954
1406	3.75726	3.99943e-05	0.00183846	3.99943e-05	3.75918	0.99949	1.06391e-05	0.000489058	1.06391e-05	0.000510336
1407	8.60844e-05	3.6873	8.69989e-05	0.0027157	3.69018	2.33279e-05	0.999217	2.35758e-05	0.000735924	0.000782828
1408	0.000832515	8.61445e-05	3.31649	8.60272e-05	3.31749	0.000250947	2.59667e-05	0.999697	2.59314e-05	0.000302845
1409	3.74392	0.000624024	0.00865291	0.000118801	3.75331	0.997497	0.00016626	0.00230541	3.16522e-05	0.00250332
1410	0.00350256	0.000414935	3.68008	6.00486e-05	3.68406	0.000950733	0.00011263	0.99892	1.62996e-05	0.00107966
1411	0.000771511	6.05251e-05	3.4759	3.99942e-05	3.47677	0.000221905	1.74084e-05	0.999749	1.15033e-05	0.000250816
1412	3.7382	8.69194e-05	0.0027507	3.99943e-05	3.74108	0.999231	2.32338e-05	0.000735268	1.06906e-05	0.000769193
1413	3.79012	0.000117456	0.00946868	3.99943e-05	3.79974	0.997467	3.09114e-05	0.00249193	1.05255e-05	0.00253336
1414	0.00162032	6.06329e-05	3.63174	6.07589e-05	3.63348	0.000445941	1.66873e-05	0.999521	1.6722e-05	0.00047935
1415	6.03609e-05	0.00288304	8.76191e-05	3.71119	3.71422	1.62513e-05	0.000776216	2.35901e-05	0.999184	0.000816057
1416	0.000492626	3.75658	6.03608e-05	0.0082135	3.76534	0.000130832	0.997672	1.60306e-05	0.00218134	0.00232821
1417	0.00425456	8.66105e-05	3.75628	6.01433e-05	3.76068	0.00113133	2.30306e-05	0.99883	1.59927e-05	0.00117035
1418	0.000157903	0.0042568	6.03577e-05	3.72821	3.73268	4.23028e-05	0.00114041	1.61701e-05	0.998801	0.00119889
1419	3.74104	0.000250455	0.007634	0.000119764	3.74905	0.997865	6.68048e-05	0.00203625	3.19453e-05	0.002135
1420	0.000310585	8.79228e-05	3.08579	3.99941e-05	3.08623	0.000100636	2.84887e-05	0.999858	1.29589e-05	0.000142083
1421	3.68602	6.04478e-05	0.00248572	8.82199e-05	3.68865	0.999286	1.63875e-05	0.000673883	2.39166e-05	0.000714187
1422	3.77008	8.78445e-05	0.00559451	6.08879e-05	3.77582	0.998479	2.3265e-05	0.00148167	1.61257e-05	0.00152106
1423	3.99942e-05	3.53452	3.99942e-05	0.000805365	3.5354	1.13125e-05	0.99975	1.13125e-05	0.0002278	0.000250425
1424	0.00201301	0.000518483	3.58156	3.99942e-05	3.58413	0.000561645	0.000144661	0.999283	1.11587e-05	0.000717465
1425	0.00242349	0.000212552	3.56452	0.000122433	3.56728	0.000679366	5.95839e-05	0.999227	3.4321e-05	0.000773271
1426	0.00139481	0.000591831	3.48747	3.99942e-05	3.48949	0.000399717	0.000169604	0.999419	1.14613e-05	0.000580782
1427	3.79799	3.99943e-05	0.00590982	6.18037e-05	3.804	0.99842	1.05137e-05	0.00155358	1.6247e-05	0.00158034
1428	3.99942e-05	3.63156	3.99942e-05	0.00116062	3.6328	1.10092e-05	0.999658	1.10092e-05	0.000319484	0.000341503
1429	3.68336	3.99943e-05	0.00186683	6.17244e-05	3.68533	0.999466	1.08523e-05	0.000506557	1.67487e-05	0.000534158
1430	0.000481721	0.000126402	2.98373	6.2049e-05	2.9844	0.000161413	4.23541e-05	0.999775	2.07911e-05	0.000224558
1431	3.78184	3.99943e-05	0.00313328	3.99943e-05	3.78505	0.999151	1.05664e-05	0.000827804	1.05664e-05	0.000848937
1432	0.000491082	3.64068	6.28504e-05	0.00350807	3.64474	0.000134737	0.998886	1.72442e-05	0.000962503	0.00111448
1433	6.30636e-05	3.70335	3.99943e-05	0.00235403	3.70581	1.70175e-05	0.999337	1.07923e-05	0.000635228	0.000663038
1434	0.0045818	0.000679721	3.65887	9.23233e-05	3.66422	0.00125042	0.000185502	0.998539	2.51959e-05	0.00146111
1435	6.22993e-05	0.00264513	3.99943e-05	3.70974	3.71249	1.6781e-05	0.000712494	1.07729e-05	0.99926	0.000740048
1436	3.5679	3.99942e-05	0.00171982	9.35137e-05	3.56976	0.999481	1.12036e-05	0.000481774	2.61961e-05	0.000519174
1437	3.99943e-05	3.75195	6.35354e-05	0.00383	3.75588	1.06484e-05	0.998953	1.69162e-05	0.00101973	0.0010473
1438	6.34381e-05	0.00197623	3.99942e-05	3.64327	3.64535	1.74025e-05	0.000542124	1.09713e-05	0.99943	0.000570497
1439	6.38337e-05	0.00099262	6.33842e-05	3.2954	3.29652	1.93639e-05	0.000301111	1.92276e-05	0.99966	0.000339703
1440	3.61733	0.00155015	0.00346867	0.00013595	3.62248	0.998577	0.000427924	0.000957539	3.75294e-05	0.00142299
1441	0.00271732	0.000138599	3.54705	9.59132e-05	3.55	0.000765443	3.90418e-05	0.999168	2.70178e-05	0.000831502
1442	9.71227e-05	3.6627	3.99942e-05	0.00288662	3.66573	2.64948e-05	0.999175	1.09103e-05	0.000787461	0.000824866
1443	0.0488393	3.99943e-05	3.67591	0.000398695	3.72518	0.0131106	1.07362e-05	0.986772	0.000107027	0.0132283
1444	0.000399427	0.00184951	3.99942e-05	3.42719	3.42948	0.000116469	0.000539298	1.16619e-05	0.999333	0.000667429
1445	3.68721	3.99943e-05	0.00436558	0.000192671	3.69181	0.998754	1.08332e-05	0.0011825	5.21886e-05	0.00124553
1446	0.000139658	3.59033	6.44655e-05	0.00293691	3.59347	3.88643e-05	0.999126	1.79396e-05	0.000817291	0.000874095
1447	0.00177929	9.82359e-05	3.50606	3.99942e-05	3.50798	0.000507212	2.80036e-05	0.999453	1.14009e-05	0.000546617
1448	0.000494846	0.00242047	3.99942e-05	3.51333	3.51628	0.00014073	0.000688361	1.1374e-05	0.99916	0.000840465
1449	3.73778	0.00211261	0.00854205	6.50148e-05	3.7485	0.99714	0.000563586	0.00227879	1.73442e-05	0.00285972
1450	0.00189716	9.80228e-05	3.53503	3.99942e-05	3.53707	0.000536365	2.7713e-05	0.999425	1.13072e-05	0.000575385
1451	0.00391516	0.000197003	3.58054	0.000139424	3.58479	0.00109216	5.49552e-05	0.998814	3.88931e-05	0.00118601
1452	0.0041423	9.86591e-05	3.65138	9.69034e-05	3.65572	0.0011331	2.69876e-05	0.998813	2.65074e-05	0.0011866
1453	0.000337657	0.00373512	6.47239e-05	3.59263	3.59677	9.38778e-05	0.00103847	1.7995e-05	0.99885	0.00115034
1454	0.000196324	0.0017808	6.57392e-05	3.37569	3.37773	5.81232e-05	0.000527218	1.94625e-05	0.999395	0.000604804
1455	0.000257135	3.68262	9.73411e-05	0.00642224	3.6894	6.96958e-05	0.998163	2.6384e-05	0.00174073	0.00183681
1456	3.55045	6.38771e-05	0.00195715	6.38513e-05	3.55253	0.999413	1.79807e-05	0.000550918	1.79735e-05	0.000586872
1457	0.00140341	3.73828	3.99943e-05	0.0234544	3.76318	0.000372932	0.993384	1.06278e-05	0.00623261	0.00661617
1458	9.80645e-05	3.67613	3.99943e-05	0.00312451	3.67939	2.66524e-05	0.999113	1.08698e-05	0.000849193	0.000886715
1459	0.0104959	0.000582989	3.72787	6.41984e-05	3.73902	0.00280714	0.00015592	0.99702	1.71699e-05	0.00298023
1460	0.000773902	0.00419576	3.99942e-05	3.65014	3.65515	0.000211729	0.0011479	1.09419e-05	0.998629	0.00137057
1461	3.69901	0.00039817	0.00794158	9.7974e-05	3.70745	0.997724	0.000107397	0.00214206	2.64262e-05	0.00227588
1462	6.40987e-05	0.0018082	9.67844e-05	3.48041	3.48238	1.84066e-05	0.000519244	2.77926e-05	0.999435	0.000565443
1463	0.000314725	0.00115721	9.50273e-05	3.14409	3.14566	0.000100051	0.000367876	3.0209e-05	0.999502	0.000498136
1464	3.65202	0.000846905	0.00686787	0.000471466	3.6602	0.997763	0.000231382	0.00187636	0.000128809	0.00223655
1465	0.00210232	0.00039354	3.49127	3.99942e-05	3.49381	0.000601728	0.000112639	0.999274	1.14472e-05	0.000725814
1466	0.00614717	0.000484786	3.68446	6.44375e-05	3.69115	0.00166538	0.000131337	0.998186	1.74573e-05	0.00181417
1467	0.0048282	0.0523579	0.00883672	3.67368	3.7397	0.00129107	0.0140005	0.00236295	0.982345	0.0176546
1468	0.000185006	0.000464868	3.9994e-05	2.87018	2.87087	6.44425e-05	0.000161926	1.3931e-05	0.99976	0.000240299
1469	3.68469	0.000185891	0.00402496	3.99943e-05	3.68894	0.998848	5.03914e-05	0.00109109	1.08417e-05	0.00115232
1470	0.00154091	0.000311803	3.25132	0.000185024	3.25336	0.000473638	9.58405e-05	0.999374	5.68716e-05	0.00062635
1471	3.64048	9.71467e-05	0.00386467	0.0014402	3.64588	0.998518	2.66456e-05	0.00106001	0.000395022	0.00148168
1472	0.000135675	3.32042	6.48585e-05	0.00134509	3.32197	4.08417e-05	0.999535	1.95241e-05	0.000404908	0.000465274
1473	0.00113167	3.99942e-05	3.42552	6.38107e-05	3.42675	0.000330247	1.16712e-05	0.999639	1.86213e-05	0.00036054
1474	3.7187	0.000311658	0.00736525	6.44872e-05	3.72644	0.997923	8.36341e-05	0.00197648	1.73053e-05	0.00207742
1475	0.00093641	0.000473228	3.0889	9.76699e-05	3.09041	0.000303005	0.000153128	0.999512	3.16042e-05	0.000487737
1476	3.75129	0.000136975	0.013347	9.6938e-05	3.76487	0.996393	3.63825e-05	0.00354514	2.5748e-05	0.00360727
1477	0.000556804	0.000313738	2.93527	3.9994e-05	2.93618	0.000189636	0.000106852	0.99969	1.36211e-05	0.000310109
1478	3.79554	3.99943e-05	0.00557386	3.99943e-05	3.80119	0.998513	1.05215e-05	0.00146635	1.05215e-05	0.00148739
1479	3.68627	9.72579e-05	0.0057014	0.000187181	3.69226	0.998379	2.63411e-05	0.00154415	5.06957e-05	0.00162119
1480	9.51712e-05	0.00135247	3.99942e-05	3.4382	3.43969	2.76685e-05	0.000393195	1.16273e-05	0.999568	0.00043249
1481	9.69158e-05	0.00176341	6.47126e-05	3.48019	3.48211	2.78325e-05	0.000506421	1.85843e-05	0.999447	0.000552838
1482	3.6576	9.46181e-05	0.00323921	6.34447e-05	3.661	0.999072	2.58449e-05	0.00088479	1.73299e-05	0.000927965
1483	3.61795	9.41068e-05	0.00305014	9.66106e-05	3.62119	0.999105	2.59878e-05	0.000842304	2.66792e-05	0.000894971
1484	0.001636	0.000379833	3.41275	3.99942e-05	3.4148	0.000479089	0.000111231	0.999398	1.1712e-05	0.000602033
1485	0.00205228	0.000380925	3.4509	6.42248e-05	3.45339	0.00059428	0.000110305	0.999277	1.85976e-05	0.000723182
1486	0.00113721	0.000137234	3.31671	3.99941e-05	3.31803	0.000342736	4.13603e-05	0.999604	1.20536e-05	0.00039615
1487	0.00153293	0.000456707	3.39294	3.99942e-05	3.39497	0.000451529	0.000134525	0.999402	1.17804e-05	0.000597834
1488	3.67017	0.000135801	0.00450912	9.64799e-05	3.67491	0.99871	3.69536e-05	0.001227	2.62537e-05	0.00129021
1489	3.77036	0.013858	0.0112216	6.3454e-05	3.7955	0.993376	0.00365117	0.00295654	1.67182e-05	0.00662443
1490	0.00110583	9.49463e-05	3.37096	3.99942e-05	3.3722	0.000327926	2.81556e-05	0.999632	1.186e-05	0.000367941
1491	3.99943e-05	3.80466	3.99943e-05	0.00743336	3.81217	1.04912e-05	0.998029	1.04912e-05	0.0019499	0.00197088
1492	0.000620291	0.00160536	3.33802	0.000137423	3.34039	0.000185694	0.000480592	0.999293	4.11399e-05	0.000707426
1493	3.79081	3.99943e-05	0.0106387	6.34768e-05	3.80155	0.997174	1.05205e-05	0.00279851	1.66976e-05	0.00282573
1494	6.33187e-05	0.00360736	3.99943e-05	3.74713	3.75084	1.68812e-05	0.000961748	1.06628e-05	0.999011	0.000989292
1495	3.7322	3.99943e-05	0.00321752	6.38136e-05	3.73552	0.999111	1.07065e-05	0.000861332	1.70829e-05	0.000889121
1496	6.32054e-05	3.55806	6.32456e-05	0.00176248	3.55995	1.77546e-05	0.999469	1.77658e-05	0.000495086	0.000530606
1497	3.68833	0.000132585	0.0040381	6.37842e-05	3.69256	0.998853	3.59059e-05	0.00109358	1.72737e-05	0.00114676
1498	0.00245354	0.000708128	3.54108	6.32106e-05	3.54431	0.000692248	0.000199793	0.99909	1.78344e-05	0.000909875
1499	0.00018227	0.0016883	3.99942e-05	3.47502	3.47693	5.24228e-05	0.000485573	1.15027e-05	0.999451	0.000549498
1500	3.69597	0.000796365	0.00803913	0.000183131	3.70499	0.997566	0.000214944	0.00216981	4.94282e-05	0.00243418
1501	0.00107997	0.000516795	3.30142	3.99941e-05	3.30306	0.000326962	0.00015646	0.999504	1.21082e-05	0.000495529
1502	0.000700994	0.000232538	3.07822	3.99941e-05	3.0792	0.000227655	7.55192e-05	0.999684	1.29885e-05	0.000316163
1503	3.79809	3.99943e-05	0.00512128	3.99943e-05	3.80329	0.998632	1.05157e-05	0.00134654	1.05157e-05	0.00136757
1504	3.61873	0.000542069	0.0037028	6.39135e-05	3.62304	0.998811	0.000149617	0.00102202	1.76409e-05	0.00118927
1505	6.34189e-05	0.000920928	0.000136433	3.13839	3.13951	2.02002e-05	0.000293335	4.34566e-05	0.999643	0.000356992
1506	3.99942e-05	3.64762	3.99942e-05	0.00177786	3.64947	1.09589e-05	0.999491	1.09589e-05	0.000487156	0.000509073
1507	3.09443	3.99941e-05	0.000315815	3.99941e-05	3.09483	0.999872	1.29229e-05	0.000102046	1.29229e-05	0.000127892
1508	3.99942e-05	0.00137499	3.99942e-05	3.5603	3.56176	1.12288e-05	0.000386044	1.12288e-05	0.999591	0.000408501
1509	6.37866e-05	3.68064	0.000193511	0.00497719	3.68588	1.73057e-05	0.99858	5.25006e-05	0.00135034	0.00142015
1510	3.63974	0.000141576	0.00304116	3.99942e-05	3.64297	0.999115	3.88627e-05	0.000834803	1.09785e-05	0.000884645
1511	0.00176624	0.000196292	3.33402	9.9306e-05	3.33609	0.000529435	5.8839e-05	0.999382	2.97672e-05	0.000618041
1512	6.56055e-05	3.71614	0.000197458	0.00736265	3.72376	1.76181e-05	0.997952	5.30263e-05	0.00197721	0.00204785
1513	3.43208	3.99942e-05	0.00161108	0.000100698	3.43383	0.99949	1.16471e-05	0.000469179	2.93252e-05	0.000510151
1514	0.000146704	0.00118032	6.65072e-05	3.15782	3.15922	4.64369e-05	0.000373612	2.10518e-05	0.999559	0.000441101
1515	0.000205021	0.00359337	3.99942e-05	3.62249	3.62632	5.65368e-05	0.000990912	1.10289e-05	0.998942	0.00105848
1516	0.000542115	0.00220043	3.99942e-05	3.43138	3.43416	0.000157859	0.000640747	1.1646e-05	0.99919	0.000810253
1517	0.000150457	3.68352	6.56807e-05	0.00580729	3.68954	4.07793e-05	0.998367	1.78019e-05	0.00157399	0.00163257
1518	3.99942e-05	3.60636	0.000369177	0.00415569	3.61092	1.10759e-05	0.998736	0.000102239	0.00115087	0.00126418
1519	0.000155814	0.000815995	6.75857e-05	2.80124	2.80228	5.56025e-05	0.000291189	2.41181e-05	0.999629	0.00037091
1520	3.41096	0.000299356	0.00287823	0.000107006	3.41424	0.999038	8.76786e-05	0.000843007	3.1341e-05	0.000962026
1521	0.00109163	0.000223603	2.94582	6.72221e-05	2.9472	0.000370394	7.58694e-05	0.999531	2.28088e-05	0.000469072
1522	0.0013818	0.000108005	3.20876	3.99941e-05	3.21029	0.000430428	3.36433e-05	0.999523	1.24581e-05	0.000476529
1523	3.71608	3.99943e-05	0.00372614	3.99943e-05	3.71989	0.998977	1.07515e-05	0.00100168	1.07515e-05	0.00102318
1524	3.71634	6.85165e-05	0.00676997	6.89156e-05	3.72325	0.998145	1.84024e-05	0.0018183	1.85096e-05	0.00185521
1525	3.9994e-05	0.000624977	3.9994e-05	2.98173	2.98244	1.34099e-05	0.000209553	1.34099e-05	0.999764	0.000236372
1526	2.43262	3.99939e-05	0.00023545	6.8208e-05	2.43297	0.999859	1.64383e-05	9.67748e-05	2.80349e-05	0.000141248
1527	2.96476	0.0158524	0.0217582	0.490732	3.4931	0.848747	0.00453821	0.00622889	0.140486	0.151253
1528	3.69914	0.000117091	0.0373756	3.99943e-05	3.73667	0.989956	3.13356e-05	0.0100024	1.07032e-05	0.0100444
1529	3.9994e-05	2.7244	3.9994e-05	0.000610177	2.72509	1.46762e-05	0.999747	1.46762e-05	0.000223911	0.000253263
1530	3.5527	0.000179196	0.00519125	0.00323887	3.56131	0.997583	5.03175e-05	0.00145768	0.000909459	0.00241746
1531	0.00148063	0.0206666	3.67741	0.000116117	3.69968	0.000400205	0.00558607	0.993982	3.13857e-05	0.00601766
1532	0.803836	0.00387375	2.5791	0.0789591	3.46576	0.231936	0.00111772	0.744164	0.0227826	0.255836
1533	3.25314	0.0577927	0.255239	0.00273665	3.56891	0.911523	0.0161934	0.0715172	0.000766803	0.0884774
1534	0.0089758	3.28785	7.41252e-05	0.249903	3.5468	0.00253067	0.92699	2.08992e-05	0.0704586	0.0730101
1535	0.251105	0.00644143	3.28282	0.00485805	3.54523	0.070829	0.00181693	0.925984	0.00137031	0.0740162
1536	0.248619	0.000552981	3.28419	0.00573822	3.5391	0.0702492	0.000156249	0.927973	0.00162138	0.0720268
1537	2.4053	0.000124932	0.000553432	0.00111922	2.4071	0.999253	5.19014e-05	0.000229917	0.000464966	0.000746784
1538	7.38498e-05	3.26693	7.58989e-05	0.00302746	3.27011	2.25833e-05	0.999028	2.32099e-05	0.000925796	0.000971589
1539	0.000733846	3.99939e-05	2.58094	3.99939e-05	2.58175	0.000284244	1.5491e-05	0.999685	1.5491e-05	0.000315226
1540	3.21489	0.0002977	0.00315835	3.99941e-05	3.21839	0.998914	9.24998e-05	0.000981346	1.24268e-05	0.00108627
1541	3.9994e-05	0.00139461	0.000128469	2.71965	2.72121	1.46971e-05	0.000512498	4.72104e-05	0.999426	0.000574405
1542	3.48023	0.00258628	0.00617112	0.00284763	3.49183	0.996677	0.000740666	0.0017673	0.000815511	0.00332348
1543	0.00839722	0.000933117	0.000579968	3.42369	3.4336	0.0024456	0.000271761	0.00016891	0.997114	0.00288627
1544	3.51422	0.000203518	0.00845455	0.00236904	3.52524	0.996872	5.77316e-05	0.00239829	0.000672021	0.00312804
1545	3.99942e-05	3.42535	3.99942e-05	0.00318333	3.42861	1.16648e-05	0.999048	1.16648e-05	0.000928462	0.000951791
1546	2.7797	0.000423212	0.00191657	3.9994e-05	2.78208	0.999145	0.000152121	0.000688898	1.43756e-05	0.000855394
1547	3.62647	0.0215516	0.00104058	0.00562232	3.65468	0.99228	0.00589698	0.000284726	0.00153839	0.00772009
1548	0.000214737	3.04876	3.99941e-05	0.00276811	3.05179	7.03644e-05	0.999009	1.31051e-05	0.000907044	0.000990514
1549	0.000201538	0.00222512	7.54799e-05	2.74535	2.74785	7.33439e-05	0.000809769	2.74687e-05	0.999089	0.000910582
1550	0.000361163	0.00486493	3.99941e-05	3.26858	3.27385	0.000110318	0.001486	1.22162e-05	0.998391	0.00160853
1551	3.56972	0.000674415	0.0183411	0.000226136	3.58896	0.994639	0.000187914	0.00511043	6.30089e-05	0.00536135
1552	0.000234356	0.0645736	0.0117201	3.60636	3.68289	6.36337e-05	0.0175334	0.00318231	0.979221	0.0207793
1553	0.000229507	0.00453052	0.000146081	3.10987	3.11477	7.36835e-05	0.00145453	4.68994e-05	0.998425	0.00157511
1554	3.99942e-05	3.64422	0.000151822	0.0139575	3.65837	1.09323e-05	0.996132	4.14998e-05	0.00381521	0.00386764
1555	3.51077	0.000979989	0.0715584	0.0804336	3.66374	0.958247	0.000267483	0.0195315	0.0219539	0.0417529
1556	0.000522339	3.57735	0.00120756	0.0351148	3.61419	0.000144524	0.989806	0.000334117	0.0097158	0.0101944
1557	0.00659734	0.0697975	0.00123533	3.56916	3.64679	0.00180908	0.0191394	0.000338746	0.978713	0.0212873
1558	3.99936e-05	0.000718352	0.000356565	1.87898	1.8801	2.12721e-05	0.000382082	0.000189652	0.999407	0.000593007
1559	0.000499833	8.21282e-05	3.99936e-05	1.79471	1.79533	0.000278407	4.57454e-05	2.22764e-05	0.999654	0.000346429
1560	2.6659	0.000231907	0.00210856	3.99939e-05	2.66829	0.999108	8.69125e-05	0.000790231	1.49886e-05	0.000892132
1561	0.000136435	0.000140675	0.959459	0.000145536	0.959881	0.000142137	0.000146555	0.99956	0.000151618	0.00044031
1562	8.08171e-05	2.47853	0.000146956	0.00180601	2.48056	3.25801e-05	0.99918	5.9243e-05	0.000728065	0.000819889
1563	3.12022	7.87347e-05	0.00303823	3.99941e-05	3.12338	0.998989	2.52082e-05	0.000972737	1.28047e-05	0.00101075
1564	0.000520958	0.000227144	1.75343	3.99936e-05	1.75422	0.000296974	0.000129485	0.999551	2.27985e-05	0.000449258
1565	3.99939e-05	7.79071e-05	2.63304	3.99939e-05	2.63319	1.51884e-05	2.95865e-05	0.99994	1.51884e-05	5.99633e-05
1566	3.46449	3.99942e-05	0.00807921	0.000663781	3.47327	0.997471	1.15148e-05	0.00232611	0.000191111	0.00252873
1567	0.00034494	3.99937e-05	1.94083	3.99937e-05	1.94126	0.000177689	2.06019e-05	0.999781	2.06019e-05	0.000218893
1568	2.07731	3.99937e-05	0.000488542	3.99937e-05	2.07788	0.999726	1.92473e-05	0.000235115	1.92473e-05	0.00027361
1569	2.07846	3.99937e-05	0.000466063	3.99937e-05	2.07901	0.999737	1.92369e-05	0.000224176	1.92369e-05	0.000262649
1570	3.24044	3.99941e-05	0.00385758	0.000135931	3.24447	0.998757	1.23269e-05	0.00118897	4.18962e-05	0.0012432
1571	3.99936e-05	1.79746	0.000139329	0.000489582	1.79813	2.22418e-05	0.999628	7.74855e-05	0.000272273	0.000372
1572	0.454838	0.0035718	3.99942e-05	3.01461	3.47306	0.130962	0.00102843	1.15156e-05	0.867998	0.132002
1573	3.99937e-05	2.05288	0.000434867	0.000435368	2.05379	1.94731e-05	0.999557	0.000211739	0.000211983	0.000443195
1574	2.14592	3.99937e-05	7.74026e-05	7.31856e-05	2.14611	0.999911	1.86354e-05	3.60664e-05	3.41015e-05	8.88033e-05
1575	3.99936e-05	1.8542	7.57371e-05	0.000208853	1.85452	2.15655e-05	0.999825	4.08392e-05	0.000112618	0.000175023
1576	2.85968	3.9994e-05	3.9994e-05	7.6548e-05	2.85983	0.999945	1.39847e-05	1.39847e-05	2.67666e-05	5.47361e-05
1577	2.43649	3.99939e-05	0.000557947	3.99939e-05	2.43712	0.999738	1.64103e-05	0.000228937	1.64103e-05	0.000261757
1578	2.37783	3.99938e-05	0.000126288	3.99938e-05	2.37803	0.999913	1.6818e-05	5.31059e-05	1.6818e-05	8.6742e-05
1579	3.17027	7.62475e-05	0.0022207	3.99941e-05	3.17261	0.999263	2.4033e-05	0.000699958	1.26061e-05	0.000736598
1580	0.000727267	7.37797e-05	2.28732	7.34198e-05	2.28819	0.000317835	3.22437e-05	0.999618	3.20864e-05	0.000382165
1581	3.12178	3.99941e-05	0.00226278	0.000122645	3.1242	0.999224	1.28014e-05	0.000724275	3.92565e-05	0.000776333
1582	3.99941e-05	3.03333	7.39199e-05	0.00172984	3.03517	1.31769e-05	0.999393	2.43545e-05	0.000569933	0.000607465
1583	0.000201427	0.000298825	1.8706	3.99936e-05	1.87114	0.00010765	0.000159702	0.999711	2.13739e-05	0.000288726
1584	0.00133351	0.000131259	2.61585	7.42371e-05	2.61739	0.000509482	5.01489e-05	0.999412	2.8363e-05	0.000587994
1585	3.53491	3.99942e-05	0.00354106	3.99942e-05	3.53853	0.998977	1.13025e-05	0.00100071	1.13025e-05	0.00102332
1586	7.42338e-05	3.0604	3.99941e-05	0.0018219	3.06233	2.42409e-05	0.999368	1.306e-05	0.000594938	0.000632238
1587	2.72225	0.000126807	0.00135127	3.9994e-05	2.72377	0.999443	4.65559e-05	0.000496102	1.46833e-05	0.000557342
1588	2.52495	7.55275e-05	0.000910023	3.99939e-05	2.52597	0.999594	2.99004e-05	0.000360267	1.58331e-05	0.000406
1589	7.47073e-05	3.38921	0.000128127	0.00428629	3.3937	2.20135e-05	0.998677	3.77544e-05	0.00126301	0.00132278
1590	0.000294751	0.00646896	3.99942e-05	3.54208	3.54889	8.30545e-05	0.00182281	1.12695e-05	0.998083	0.00191714
1591	0.000700172	0.0027449	3.99941e-05	3.10799	3.11148	0.000225029	0.000882186	1.28537e-05	0.99888	0.00112007
1592	7.4079e-05	1.67983	7.25048e-05	0.000128258	1.6801	4.40919e-05	0.999836	4.31549e-05	7.63395e-05	0.000163586
1593	7.56047e-05	7.39482e-05	1.78068	7.54008e-05	1.7809	4.2453e-05	4.15228e-05	0.999874	4.23385e-05	0.000126314
1594	0.00154792	0.000124247	2.81456	3.9994e-05	2.81628	0.000549633	4.41175e-05	0.999392	1.4201e-05	0.000607951
1595	0.000940687	0.00030006	2.36341	3.99938e-05	2.36469	0.000397806	0.000126892	0.999458	1.69129e-05	0.000541611
1596	3.24616	0.00030736	0.00493206	0.000582395	3.25198	0.99821	9.45149e-05	0.00151663	0.00017909	0.00179024
1597	7.54847e-05	3.28188	3.99941e-05	0.00282643	3.28482	2.29798e-05	0.999104	1.21754e-05	0.000860453	0.000895608
1598	3.99938e-05	2.25935	3.99938e-05	0.00044239	2.25987	1.76974e-05	0.999769	1.76974e-05	0.000195759	0.000231154
1599	2.1285	3.99937e-05	0.000205909	3.99937e-05	2.12879	0.999866	1.87871e-05	9.67258e-05	1.87871e-05	0.0001343
1600	2.68267	0.000206033	0.00209252	0.000432684	2.6854	0.998983	7.67231e-05	0.000779218	0.000161124	0.00101707
1601	2.83241	3.9994e-05	0.00141188	7.41389e-05	2.83394	0.999462	1.41125e-05	0.000498205	2.61611e-05	0.000538479
1602	3.99938e-05	2.35465	7.23457e-05	0.000712182	2.35547	1.69791e-05	0.99965	3.07139e-05	0.000302352	0.000350045
1603	2.53712	3.99939e-05	0.000940119	7.5155e-05	2.53817	0.999584	1.5757e-05	0.000370392	2.96099e-05	0.000415759
1604	2.42268	3.99938e-05	0.000935908	0.000131158	2.42379	0.999543	1.65006e-05	0.000386135	5.4113e-05	0.000456748
1605	3.62166	0.000127114	0.065262	7.59355e-05	3.68712	0.982245	3.44752e-05	0.0177	2.05948e-05	0.017755
1606	3.44739	3.99942e-05	0.00243433	3.99942e-05	3.4499	0.999271	1.15928e-05	0.000705622	1.15928e-05	0.000728808
1607	3.99948e-05	6.26574	3.99948e-05	3.99948e-05	6.26586	6.38298e-06	0.999981	6.38298e-06	6.38298e-06	1.91489e-05
1608	2.64855	3.99939e-05	0.000772636	7.39986e-05	2.64943	0.999665	1.50953e-05	0.000291623	2.793e-05	0.000334649
1609	0.000584841	0.000359675	2.31031	7.1196e-05	2.31133	0.000253032	0.000155614	0.999561	3.08031e-05	0.00043945
1610	7.01179e-05	2.35326	3.99938e-05	0.000350302	2.35372	2.97903e-05	0.999804	1.69918e-05	0.000148829	0.000195611
1611	2.9623	3.9994e-05	0.0010156	7.11541e-05	2.96342	0.99962	1.34959e-05	0.000342713	2.40108e-05	0.000380219
1612	2.7584	7.02658e-05	0.000676031	3.9994e-05	2.75919	0.999715	2.54661e-05	0.000245011	1.44948e-05	0.000284972
1613	0.000238925	6.81227e-05	2.20389	6.99571e-05	2.20426	0.000108392	3.0905e-05	0.999829	3.17372e-05	0.000171034
1614	3.50141	3.99942e-05	0.00197772	3.99942e-05	3.50346	0.999413	1.14156e-05	0.000564504	1.14156e-05	0.000587335
1615	2.74098	3.9994e-05	0.000308504	3.9994e-05	2.74137	0.999858	1.45891e-05	0.000112536	1.45891e-05	0.000141715
1616	3.9994e-05	2.82477	3.9994e-05	0.000396885	2.82525	1.41559e-05	0.999831	1.41559e-05	0.000140478	0.00016879
1617	0.00177203	0.000106915	3.3675	3.99942e-05	3.36942	0.000525914	3.1731e-05	0.99943	1.18697e-05	0.000569514
1618	3.99942e-05	3.3908	3.99942e-05	0.00123679	3.39211	1.17903e-05	0.999612	1.17903e-05	0.000364606	0.000388187
1619	3.28209	3.99941e-05	0.0011789	6.73499e-05	3.28337	0.999608	1.21808e-05	0.00035905	2.05124e-05	0.000391743
1620	3.99941e-05	3.31888	0.000104451	0.0014525	3.32048	1.20447e-05	0.999519	3.14565e-05	0.000437438	0.00048094
1621	3.47958	6.66978e-05	0.00178292	3.99942e-05	3.48147	0.999457	1.91579e-05	0.000512117	1.14877e-05	0.000542763
1622	0.00115172	0.000557338	3.11404	3.99941e-05	3.11579	0.000369641	0.000178875	0.999439	1.28359e-05	0.000561352
1623	0.000550249	0.00324145	0.000150193	3.44802	3.45196	0.000159402	0.000939018	4.35096e-05	0.998858	0.00114193
1624	0.000101946	0.000977289	3.99941e-05	3.13177	3.13289	3.25406e-05	0.000311945	1.27659e-05	0.999643	0.000357251
1625	0.000354611	0.000967055	3.99941e-05	3.06439	3.06575	0.000115669	0.000315439	1.30455e-05	0.999556	0.000444153
1626	0.000100976	3.69889	6.5395e-05	0.00518518	3.70424	2.72596e-05	0.998555	1.76541e-05	0.00139979	0.00144471
1627	3.46619	6.57287e-05	0.00177818	6.4977e-05	3.4681	0.99945	1.89523e-05	0.000512723	1.87356e-05	0.000550411
1628	9.98657e-05	0.00126096	3.99942e-05	3.33846	3.33986	2.99012e-05	0.000377548	1.19748e-05	0.999581	0.000419424
1629	6.50552e-05	0.0017956	6.54139e-05	3.48645	3.48837	1.86492e-05	0.00051474	1.8752e-05	0.999448	0.000552141
1630	3.71386	0.00221165	0.00581457	6.48099e-05	3.72195	0.997826	0.000594217	0.00156224	1.74129e-05	0.00217387
1631	0.00163138	0.000323991	3.37722	3.99942e-05	3.37922	0.000482768	9.58775e-05	0.99941	1.18353e-05	0.000590481
1632	6.53325e-05	0.00425915	3.99943e-05	3.75024	3.7546	1.74006e-05	0.00113438	1.06521e-05	0.998838	0.00116244
1633	3.40083	3.99942e-05	0.000855537	3.99942e-05	3.40177	0.999725	1.17569e-05	0.000251498	1.17569e-05	0.000275012
1634	3.99942e-05	3.52204	9.59007e-05	0.00165409	3.52383	1.13497e-05	0.999492	2.72149e-05	0.000469402	0.000507966
1635	6.40184e-05	3.61677	3.99942e-05	0.00191304	3.61879	1.76906e-05	0.999443	1.10518e-05	0.00052864	0.000557382
1636	9.49992e-05	0.00178845	3.99942e-05	3.55852	3.56044	2.66819e-05	0.000502312	1.12329e-05	0.99946	0.000540227
1637	3.9994e-05	3.00005	6.31878e-05	0.000135963	3.00029	1.33301e-05	0.99992	2.10606e-05	4.53166e-05	7.97073e-05
1638	0.00128211	0.000187582	3.37088	3.99942e-05	3.37239	0.000380177	5.56229e-05	0.999552	1.18593e-05	0.00044766
1639	0.000974196	0.000785856	3.2468	9.46253e-05	3.24866	0.000299877	0.000241902	0.999429	2.91275e-05	0.000570906
1640	3.80472	3.99943e-05	0.00568891	3.99943e-05	3.81049	0.998486	1.04958e-05	0.00149296	1.04958e-05	0.00151395
1641	0.000132799	0.00104849	6.27143e-05	3.26776	3.26901	4.06237e-05	0.000320738	1.91845e-05	0.999619	0.000380546
1642	3.63164	3.99942e-05	0.00139885	3.99942e-05	3.63312	0.999593	1.10082e-05	0.000385028	1.10082e-05	0.000407044
1643	3.99943e-05	3.75206	3.99943e-05	0.00245609	3.75459	1.06521e-05	0.999325	1.06521e-05	0.000654158	0.000675462
1644	3.37976	0.000128422	0.00110127	3.99942e-05	3.38103	0.999624	3.7983e-05	0.000325719	1.1829e-05	0.000375531
1645	3.65474	6.18332e-05	0.00387913	0.000493043	3.65918	0.998788	1.68981e-05	0.00106011	0.000134741	0.00121175
1646	0.000813582	0.000411823	3.2259	3.99941e-05	3.22717	0.000252104	0.000127611	0.999608	1.2393e-05	0.000392108
1647	3.80949	3.99943e-05	0.00801124	3.99943e-05	3.81758	0.997881	1.04763e-05	0.00209851	1.04763e-05	0.00211946
1648	0.000125766	0.00048112	3.99941e-05	3.04148	3.04212	4.13415e-05	0.000158153	1.31468e-05	0.999787	0.000212641
1649	3.79842	3.99943e-05	0.00411597	3.99943e-05	3.80261	0.998897	1.05176e-05	0.00108241	1.05176e-05	0.00110344
1650	3.70187	0.000275301	0.00759311	0.000344769	3.71009	0.997786	7.42034e-05	0.00204661	9.29276e-05	0.00221374
1651	0.000638198	0.000280862	3.06198	6.16949e-05	3.06296	0.00020836	9.16962e-05	0.99968	2.01422e-05	0.000320198
1652	0.00236099	0.000220422	3.54584	9.12504e-05	3.54852	0.000665347	6.21166e-05	0.999247	2.57151e-05	0.000753178
1653	3.75657	3.99943e-05	0.00600235	0.000168562	3.76278	0.998349	1.06289e-05	0.00159519	4.47972e-05	0.00165062
1654	0.000272818	0.000961048	6.13599e-05	3.24117	3.24246	8.41392e-05	0.000296394	1.89238e-05	0.999601	0.000399457
1655	9.00275e-05	0.00147996	3.99942e-05	3.56601	3.56762	2.52346e-05	0.000414831	1.12103e-05	0.999549	0.000451275
1656	3.66359	6.09433e-05	0.00291232	0.000127863	3.66669	0.999154	1.66208e-05	0.000794264	3.48716e-05	0.000845756
1657	3.5217	3.99942e-05	0.00130287	9.13382e-05	3.52313	0.999593	1.13519e-05	0.000369805	2.59253e-05	0.000407082
1658	3.66225	0.000125604	0.00294461	6.24046e-05	3.66538	0.999145	3.42677e-05	0.000803356	1.70254e-05	0.000854649
1659	0.0137808	0.000345672	3.76367	3.99943e-05	3.77783	0.0036478	9.15e-05	0.99625	1.05866e-05	0.00374989
1660	0.000997582	0.000282367	3.28403	3.99941e-05	3.28535	0.000303646	8.59474e-05	0.999598	1.21735e-05	0.000401767
1661	3.75433	3.99943e-05	0.00244839	3.99943e-05	3.75686	0.999327	1.06457e-05	0.000651711	1.06457e-05	0.000673003
1662	3.76594	3.99943e-05	0.00419009	6.26651e-05	3.77023	0.998861	1.06079e-05	0.00111136	1.6621e-05	0.00113859
1663	6.28296e-05	0.00220247	9.34884e-05	3.59838	3.60074	1.74491e-05	0.000611671	2.59637e-05	0.999345	0.000655083
1664	0.000767892	0.00211245	6.30471e-05	3.51271	3.51565	0.000218421	0.000600871	1.79333e-05	0.999163	0.000837225
1665	0.000531564	0.000526576	6.34467e-05	3.00508	3.0062	0.000176822	0.000175163	2.11053e-05	0.999627	0.000373091
1666	0.000180418	3.39851	3.99942e-05	0.00139909	3.40013	5.30621e-05	0.999524	1.17625e-05	0.000411482	0.000476307
1667	9.53184e-05	3.52129	3.99942e-05	0.00160125	3.52303	2.70558e-05	0.999507	1.13522e-05	0.00045451	0.000492918
1668	6.34071e-05	3.1754	3.99941e-05	9.5422e-05	3.1756	1.9967e-05	0.999937	1.25942e-05	3.00485e-05	6.26096e-05
1669	3.53388	3.99942e-05	8.79501e-05	6.09698e-05	3.53407	0.999947	1.13168e-05	2.48864e-05	1.7252e-05	5.34551e-05
1670	0.000369049	0.000159427	2.94243	6.06903e-05	2.94302	0.000125398	5.41713e-05	0.9998	2.06218e-05	0.000200191
1671	3.74611	0.00011901	0.00459152	6.02583e-05	3.75088	0.998728	3.17285e-05	0.00122412	1.60651e-05	0.00127191
1672	0.00114194	0.000845298	3.48332	6.00562e-05	3.48537	0.000327637	0.000242528	0.999413	1.72309e-05	0.000587396
1673	3.79507	6.01891e-05	0.00407968	3.99943e-05	3.79925	0.9989	1.58424e-05	0.00107381	1.05269e-05	0.00110018
1674	0.000152894	0.00132543	3.99942e-05	3.54462	3.54614	4.31155e-05	0.000373767	1.12782e-05	0.999572	0.000428161
1675	0.000197954	3.54216	6.04322e-05	0.00160896	3.54403	5.58556e-05	0.999473	1.70518e-05	0.000453992	0.0005269
1676	3.66082	3.99942e-05	0.00101895	3.99942e-05	3.66192	0.9997	1.09217e-05	0.000278255	1.09217e-05	0.000300098
1677	0.000154126	3.72392	0.000152154	0.00519079	3.72942	4.13272e-05	0.998526	4.07983e-05	0.00139185	0.00147398
1678	0.000866392	6.04505e-05	3.47012	5.97459e-05	3.47111	0.000249601	1.74153e-05	0.999716	1.72123e-05	0.000284228
1679	3.99943e-05	3.81897	3.99943e-05	0.00410431	3.82316	1.04611e-05	0.998906	1.04611e-05	0.00107354	0.00109446
1680	3.69672	0.00019209	0.00303896	5.94841e-05	3.70001	0.999111	5.1916e-05	0.000821339	1.60767e-05	0.000889331
1681	0.00131636	0.000456222	3.52837	3.99942e-05	3.53018	0.000372888	0.000129235	0.999487	1.13292e-05	0.000513452
1682	3.73145	8.44848e-05	0.00424279	0.000152358	3.73592	0.998801	2.26142e-05	0.00113567	4.07819e-05	0.00119907
1683	0.000236423	0.00246596	8.42062e-05	3.63037	3.63316	6.50737e-05	0.000678737	2.31771e-05	0.999233	0.000766988
1684	0.0003341	0.00245323	3.99943e-05	3.67157	3.67439	9.09266e-05	0.000667655	1.08846e-05	0.999231	0.000769466
1685	0.00204053	0.000282012	3.55279	0.000148219	3.55526	0.000573946	7.93226e-05	0.999305	4.169e-05	0.000694959
1686	3.47936	3.99942e-05	0.00089882	0.000114136	3.48041	0.999697	1.14912e-05	0.000258251	3.27939e-05	0.000302536
1687	3.99943e-05	3.74774	3.99943e-05	0.00147153	3.7493	1.06671e-05	0.999586	1.06671e-05	0.000392481	0.000413815
1688	8.29107e-05	3.54612	3.99942e-05	0.000974547	3.54721	2.33735e-05	0.999691	1.12748e-05	0.000274736	0.000309384
1689	0.000232931	0.000389814	5.96352e-05	3.08311	3.08379	7.5534e-05	0.000126407	1.93383e-05	0.999779	0.00022128
1690	5.92509e-05	3.65757	8.34121e-05	0.00174015	3.65945	1.61912e-05	0.999485	2.27936e-05	0.000475522	0.000514507
1691	3.2711	5.91721e-05	0.000438255	0.00056658	3.27217	0.999675	1.80834e-05	0.000133934	0.000173151	0.000325169
1692	5.92966e-05	3.6843	5.91718e-05	0.00165415	3.68607	1.60867e-05	0.999519	1.60528e-05	0.000448757	0.000480896
1693	3.89169	3.99943e-05	0.000112217	3.99943e-05	3.89189	0.999951	1.02763e-05	2.88336e-05	1.02763e-05	4.93863e-05
1694	3.07179	5.89174e-05	0.000227594	8.2667e-05	3.07216	0.99988	1.91778e-05	7.40826e-05	2.69084e-05	0.000120169
1695	5.01189	3.99946e-05	5.90542e-05	3.99946e-05	5.01203	0.999972	7.97972e-06	1.17825e-05	7.97972e-06	2.77419e-05
1696	3.33794	3.99942e-05	0.000550237	0.000111713	3.33864	0.99979	1.19792e-05	0.000164809	3.34607e-05	0.000210249
1697	0.000111489	0.000612879	3.99942e-05	3.38365	3.38442	3.29419e-05	0.000181088	1.18171e-05	0.999774	0.000225847
1698	3.99943e-05	3.82674	3.99943e-05	0.00449103	3.83131	1.04388e-05	0.998807	1.04388e-05	0.00117219	0.00119307
1699	8.21738e-05	0.00161946	5.85776e-05	3.6536	3.65536	2.24804e-05	0.000443038	1.60251e-05	0.999518	0.000481544
1700	3.99943e-05	3.78743	3.99943e-05	0.00188864	3.78939	1.05543e-05	0.99948	1.05543e-05	0.000498402	0.000519511
1701	3.71233	3.99943e-05	0.00145129	5.90033e-05	3.71388	0.999583	1.07689e-05	0.000390773	1.58872e-05	0.000417429
1702	3.65213	0.000183767	0.00239854	8.2138e-05	3.6548	0.999271	5.02811e-05	0.000656272	2.2474e-05	0.000729028
1703	0.000684532	0.000147272	3.36733	3.99942e-05	3.3682	0.000203234	4.37242e-05	0.999741	1.1874e-05	0.000258832
1704	3.79378	3.99943e-05	0.00653498	0.000113429	3.80046	0.99824	1.05235e-05	0.00171952	2.9846e-05	0.00175989
1705	0.00193265	0.000191808	3.64458	3.99942e-05	3.64674	0.000529967	5.25971e-05	0.999406	1.09671e-05	0.000593531
1706	0.000236261	0.00223814	3.99942e-05	3.66041	3.66292	6.45007e-05	0.000611026	1.09187e-05	0.999314	0.000686445
1707	0.000585719	0.00466101	3.99943e-05	3.74237	3.74766	0.000156289	0.00124371	1.06718e-05	0.998589	0.00141067
1708	0.00357077	0.0010051	3.72998	3.99943e-05	3.7346	0.000956132	0.000269132	0.998764	1.07091e-05	0.00123597
1709	3.69431	0.000118128	0.003063	8.65403e-05	3.69758	0.999116	3.19475e-05	0.000828381	2.34046e-05	0.000883733
1710	0.00339227	0.00041923	3.68071	5.98717e-05	3.68458	0.000920666	0.00011378	0.998949	1.62493e-05	0.00105069
1711	0.000119458	0.0022257	6.05199e-05	3.65047	3.65288	3.27026e-05	0.000609302	1.65677e-05	0.999341	0.000658572
1712	3.56658	8.6228e-05	0.00164516	8.74206e-05	3.5684	0.99949	2.41644e-05	0.000461036	2.44986e-05	0.000509698
1713	3.76411	8.73428e-05	0.00828081	0.000156859	3.77264	0.99774	2.31517e-05	0.00219497	4.15781e-05	0.0022597
1714	0.00141128	0.000570739	3.51021	3.99942e-05	3.51223	0.000401819	0.0001625	0.999424	1.13871e-05	0.000575706
1715	0.000122477	0.00183049	3.99942e-05	3.62175	3.62374	3.37986e-05	0.000505138	1.10367e-05	0.99945	0.000549973
1716	0.00020839	3.70984	0.000209917	0.00626501	3.71652	5.60712e-05	0.998202	5.6482e-05	0.00168572	0.00179827
1717	0.000213147	3.703	6.08901e-05	0.00412228	3.7074	5.74924e-05	0.998814	1.64239e-05	0.00111191	0.00118582
1718	8.93518e-05	0.000612795	3.99941e-05	3.24037	3.24111	2.75682e-05	0.000189069	1.23396e-05	0.999771	0.000228977
1719	3.7728	6.16217e-05	0.00749007	9.08179e-05	3.78044	0.997978	1.63001e-05	0.00198127	2.40231e-05	0.00202159
1720	0.000128777	0.00141845	3.99942e-05	3.50148	3.50306	3.67614e-05	0.000404917	1.14169e-05	0.999547	0.000453095
1721	3.44713	9.19317e-05	0.00135798	6.28809e-05	3.44864	0.999561	2.66574e-05	0.000393771	1.82336e-05	0.000438662
1722	3.75712	9.29742e-05	0.00473104	3.99943e-05	3.76198	0.998707	2.47142e-05	0.00125759	1.06312e-05	0.00129294
1723	0.00135159	0.000181515	3.34015	6.2711e-05	3.34175	0.000404455	5.43173e-05	0.999522	1.87659e-05	0.000477538
1724	3.69962	0.00013448	0.00677615	0.000183042	3.70672	0.998086	3.62801e-05	0.00182807	4.93813e-05	0.00191373
1725	0.00176605	0.000921968	3.4874	3.99942e-05	3.49013	0.000506012	0.000264164	0.999218	1.14592e-05	0.000781636
1726	0.000984289	0.000190642	3.10961	6.44521e-05	3.11085	0.000316405	6.12831e-05	0.999602	2.07185e-05	0.000398407
1727	3.99943e-05	3.75205	3.99943e-05	0.00331208	3.75545	1.06497e-05	0.999097	1.06497e-05	0.00088194	0.000903239
1728	3.38149	0.000257959	0.00168535	3.99942e-05	3.38347	0.999414	7.62409e-05	0.000498111	1.18204e-05	0.000586172
1729	3.6951	0.000385697	0.0341996	0.000105534	3.72979	0.990699	0.00010341	0.00916931	2.82948e-05	0.00930101
1730	2.49054	0.000161283	0.000610969	0.000223703	2.49154	0.9996	6.47324e-05	0.000245218	8.97852e-05	0.000399735
1731	3.52209	6.82286e-05	0.00370849	0.00022845	3.52609	0.998864	1.93496e-05	0.00105173	6.47885e-05	0.00113587
1732	3.71534	0.00147784	0.0064714	0.0191586	3.74244	0.992757	0.000394885	0.00172919	0.00511927	0.00724335
1733	3.72254	0.000309174	0.00997222	0.0203724	3.75319	0.991833	8.23762e-05	0.00265699	0.00542801	0.00816738
1734	0.000164396	3.07796	0.000514565	0.00185376	3.08049	5.33667e-05	0.999178	0.00016704	0.000601772	0.000822179
1735	3.9994e-05	2.84484	3.9994e-05	0.00052845	2.84545	1.40554e-05	0.999786	1.40554e-05	0.000185718	0.000213829
1736	0.000920932	0.000168149	2.73887	6.93747e-05	2.74003	0.000336102	6.13675e-05	0.999577	2.53189e-05	0.000422789
1737	0.000968721	0.00125865	3.08364	3.99941e-05	3.0859	0.000313918	0.000407872	0.999265	1.29602e-05	0.00073475
1738	2.93172	0.00011096	0.00126719	0.000825315	2.93392	0.999249	3.78196e-05	0.000431909	0.000281301	0.000751029
1739	3.99939e-05	2.48883	0.00017117	0.000545227	2.48959	1.60644e-05	0.999696	6.87542e-05	0.000219003	0.000303822
1740	0.000244625	0.000249257	2.20741	3.99938e-05	2.20795	0.000110793	0.000112891	0.999758	1.81135e-05	0.000241797
1741	3.66273	3.99942e-05	0.00466837	6.99369e-05	3.66751	0.998697	1.0905e-05	0.0012729	1.90693e-05	0.00130287
1742	0.000352167	0.000875359	7.03728e-05	2.56274	2.56403	0.000137349	0.000341399	2.74461e-05	0.999494	0.000506194
1743	3.33025	0.000740896	0.00328485	7.14232e-05	3.33435	0.998771	0.000222201	0.000985154	2.14204e-05	0.00122878
1744	0.00201357	7.06123e-05	3.31971	3.99941e-05	3.32183	0.000606163	2.1257e-05	0.999361	1.20398e-05	0.00063946
1745	2.29908	7.25144e-05	0.000377797	3.99938e-05	2.29958	0.999787	3.15338e-05	0.00016429	1.73918e-05	0.000213216
1746	3.32119	3.99941e-05	0.00190524	3.99941e-05	3.32317	0.999403	1.20349e-05	0.00057332	1.20349e-05	0.00059739
1747	3.69737	3.99943e-05	0.00566299	3.99943e-05	3.70312	0.998449	1.08002e-05	0.00152925	1.08002e-05	0.00155085
1748	3.99941e-05	0.00205321	3.99941e-05	3.29459	3.29673	1.21315e-05	0.000622802	1.21315e-05	0.999353	0.000647065
1749	0.000546358	0.000188527	3.99937e-05	2.15992	2.1607	0.000252862	8.72528e-05	1.85096e-05	0.999641	0.000358624
1750	0.000200278	2.61984	0.000686056	0.00149074	2.62221	7.63773e-05	0.999093	0.000261633	0.000568506	0.000906516
1751	0.000204605	2.53423	3.99939e-05	0.00110855	2.53558	8.06935e-05	0.999466	1.57731e-05	0.000437195	0.000533662
1752	0.00155908	3.99941e-05	3.03044	3.99941e-05	3.03208	0.000514195	1.31903e-05	0.999459	1.31903e-05	0.000540575
1753	7.48156e-05	2.32355	3.99938e-05	0.000707292	2.32437	3.21875e-05	0.999646	1.72063e-05	0.000304294	0.000353688
1754	3.99938e-05	2.39917	3.99938e-05	0.000604751	2.39986	1.66651e-05	0.999715	1.66651e-05	0.000251994	0.000285325
1755	0.00280334	7.37227e-05	3.24223	3.99941e-05	3.24514	0.000863858	2.27179e-05	0.999101	1.23243e-05	0.000898901
1756	0.00451527	7.63692e-05	3.35565	0.000128644	3.36037	0.00134368	2.27264e-05	0.998595	3.82828e-05	0.00140469
1757	0.00013656	3.57029	3.99942e-05	0.00694131	3.57741	3.81728e-05	0.99801	1.11797e-05	0.00194032	0.00198967
1758	0.000134293	0.00352401	7.68438e-05	3.16788	3.17161	4.23421e-05	0.00111111	2.42286e-05	0.998822	0.00117768
1759	0.000214516	0.000845611	3.99937e-05	2.16693	2.16803	9.89453e-05	0.000390037	1.84471e-05	0.999493	0.000507429
1760	2.12876	3.99937e-05	0.000473351	3.99937e-05	2.12932	0.99974	1.87824e-05	0.000222302	1.87824e-05	0.000259867
1761	1.51098	7.88176e-05	0.000339582	0.000139235	1.51153	0.999631	5.21441e-05	0.00022466	9.21148e-05	0.000368919
1762	1.48167	3.99935e-05	0.00012971	0.00013095	1.48197	0.999797	2.69866e-05	8.75255e-05	8.83618e-05	0.000202874
1763	2.34937	3.99938e-05	0.00105101	0.000135676	2.3506	0.999478	1.70143e-05	0.000447124	5.77198e-05	0.000521858
1764	0.000198838	2.50756	3.99939e-05	0.0011031	2.5089	7.92532e-05	0.999465	1.59408e-05	0.000439676	0.00053487
1765	0.00259187	3.99942e-05	3.35128	3.99942e-05	3.35395	0.000772783	1.19245e-05	0.999203	1.19245e-05	0.000796632
1766	0.000301893	0.00648445	7.3377e-05	3.49906	3.50592	8.61094e-05	0.00184957	2.09295e-05	0.998043	0.00195661
1767	0.00389619	0.00069652	3.26624	7.31972e-05	3.2709	0.00119117	0.000212944	0.998574	2.23783e-05	0.00142649
1768	3.53854	3.99942e-05	0.00355695	3.99942e-05	3.54218	0.998973	1.12908e-05	0.00100417	1.12908e-05	0.00102675
1769	3.56939	3.99942e-05	0.0043882	7.36977e-05	3.57389	0.99874	1.11907e-05	0.00122785	2.06211e-05	0.00125966
1770	0.00012621	0.00139261	0.000122539	2.68714	2.68879	4.69395e-05	0.000517934	4.55741e-05	0.99939	0.000610448
1771	0.000119513	0.000515068	0.000122686	2.05476	2.05552	5.81424e-05	0.000250579	5.96862e-05	0.999632	0.000368407
1772	0.000180704	0.000499934	3.99938e-05	2.24396	2.24468	8.05034e-05	0.000222719	1.78171e-05	0.999679	0.00032104
1773	3.22934	0.000185678	0.00265707	7.24438e-05	3.23226	0.999098	5.74452e-05	0.000822047	2.24127e-05	0.000901905
1774	0.00017962	0.00047824	2.27631	3.99938e-05	2.277	7.88845e-05	0.000210031	0.999694	1.75642e-05	0.000306479
1775	3.43019	3.99942e-05	0.00213442	3.99942e-05	3.43241	0.999355	1.16519e-05	0.000621843	1.16519e-05	0.000645146
1776	0.000115077	3.20941	7.01567e-05	0.00205852	3.21165	3.58311e-05	0.999301	2.18444e-05	0.000640955	0.00069863
1777	3.99939e-05	2.62139	0.000112707	0.000705711	2.62225	1.52518e-05	0.999673	4.29811e-05	0.000269124	0.000327357
1778	0.00082668	0.000114367	2.63184	6.86426e-05	2.63285	0.000313987	4.34385e-05	0.999617	2.60716e-05	0.000383498
1779	3.99941e-05	3.0997	0.000113379	0.00143642	3.10129	1.28959e-05	0.999487	3.65587e-05	0.000463167	0.000512621
1780	2.81841	3.9994e-05	0.000559029	3.9994e-05	2.81904	0.999773	1.41871e-05	0.000198304	1.41871e-05	0.000226679
1781	3.33108	7.00041e-05	0.00208854	6.8896e-05	3.33331	0.999332	2.10014e-05	0.000626568	2.0669e-05	0.000668239
1782	0.000331101	0.000111446	2.17051	6.97882e-05	2.17102	0.000152509	5.13332e-05	0.999764	3.21453e-05	0.000235988
1783	3.67873	3.99943e-05	0.0060978	0.000114205	3.68499	0.998303	1.08533e-05	0.00165477	3.09919e-05	0.00169661
1784	0.0001634	0.000528383	3.99939e-05	2.52702	2.52775	6.46427e-05	0.000209033	1.58219e-05	0.999711	0.000289498
1785	0.000896798	2.87092	3.9994e-05	0.000518556	2.87238	0.000312215	0.999493	1.39237e-05	0.000180532	0.00050667
1786	2.30718	0.000107509	0.000229325	3.99938e-05	2.30756	0.999837	4.65898e-05	9.93799e-05	1.73317e-05	0.000163301
1787	3.99939e-05	2.45863	6.83869e-05	0.000159364	2.4589	1.6265e-05	0.999891	2.7812e-05	6.48111e-05	0.000108888
1788	3.9994e-05	2.74062	3.9994e-05	0.000308699	2.74101	1.4591e-05	0.999858	1.4591e-05	0.000112622	0.000141804
1789	3.99941e-05	3.29197	3.99941e-05	0.00115348	3.2932	1.21445e-05	0.999625	1.21445e-05	0.00035026	0.000374549
1790	3.99941e-05	3.17143	3.99941e-05	0.000105145	3.17162	1.261e-05	0.999942	1.261e-05	3.31518e-05	5.83718e-05
1791	2.66595	3.99939e-05	6.7969e-05	0.000104773	2.66617	0.99992	1.50005e-05	2.54932e-05	3.92971e-05	7.97908e-05
1792	4.03891	3.99943e-05	6.80922e-05	3.99943e-05	4.03906	0.999963	9.9019e-06	1.68584e-05	9.9019e-06	3.66622e-05
1793	2.78845	0.000104224	0.000828811	0.000105155	2.78949	0.999628	3.73633e-05	0.00029712	3.7697e-05	0.00037218
1794	3.75393	0.000105682	0.0103001	3.99943e-05	3.76438	0.997225	2.80741e-05	0.00273619	1.06244e-05	0.00277489
1795	0.00170164	0.000103808	3.38315	3.99942e-05	3.38499	0.0005027	3.06672e-05	0.999455	1.18151e-05	0.000545182
1796	0.000102193	0.00128427	3.99941e-05	3.25756	3.25899	3.13571e-05	0.000394071	1.22719e-05	0.999562	0.0004377
1797	2.68126	3.99939e-05	0.000279564	6.56903e-05	2.68165	0.999856	1.49139e-05	0.000104251	2.44962e-05	0.000143661
1798	3.9994e-05	2.82307	0.000204219	0.000637202	2.82396	1.41624e-05	0.999688	7.23167e-05	0.000225642	0.000312121
1799	0.00027411	3.45806	6.59765e-05	0.00260346	3.461	7.91997e-05	0.99915	1.90628e-05	0.000752228	0.000850491
1800	0.00172565	0.000103482	3.27245	0.000146253	3.27443	0.000527006	3.16029e-05	0.999397	4.46651e-05	0.000603274
1801	0.00109937	0.00027594	3.0031	0.000100791	3.00457	0.000365899	9.18401e-05	0.999509	3.35457e-05	0.000491285
1802	0.00207049	0.000354693	3.41681	3.99942e-05	3.41928	0.000605535	0.000103734	0.999279	1.16967e-05	0.000720965
1803	3.77857	6.56568e-05	0.0121641	3.99943e-05	3.79084	0.996763	1.73198e-05	0.0032088	1.05502e-05	0.00323667
1804	0.000202933	0.00229029	0.000270456	3.33547	3.33823	6.07905e-05	0.000686078	8.10178e-05	0.999172	0.000827886
1805	0.000146453	0.00202056	0.000101458	3.37755	3.37982	4.33316e-05	0.000597831	3.00187e-05	0.999329	0.000671182
1806	3.63267	0.000268097	0.00686846	0.000341765	3.64015	0.997946	7.36501e-05	0.00188686	9.38877e-05	0.0020544
1807	0.000631594	0.000270014	2.69756	0.000146083	2.69861	0.000234044	0.000100057	0.999612	5.41325e-05	0.000388233
1808	0.00107923	0.000101904	3.02382	0.000146186	3.02514	0.000356752	3.36857e-05	0.999561	4.83237e-05	0.000438761
1809	3.72883	0.000147338	0.00657886	3.99943e-05	3.73559	0.998189	3.94416e-05	0.00176113	1.07063e-05	0.00181128
1810	0.000975903	6.63862e-05	3.07394	0.000102542	3.07509	0.000317358	2.15884e-05	0.999628	3.33461e-05	0.000372292
1811	0.001971	0.00450302	0.000102381	3.64205	3.64863	0.000540202	0.00123417	2.80601e-05	0.998198	0.00180243
1812	0.0052382	0.000868632	3.63372	6.5436e-05	3.63989	0.00143911	0.000238642	0.998304	1.79775e-05	0.00169573
1813	3.62457	0.000207519	0.00687531	0.000545179	3.6322	0.9979	5.71331e-05	0.00189288	0.000150096	0.00210011
1814	0.000102618	0.00124585	3.99941e-05	3.26341	3.26479	3.14316e-05	0.0003816	1.22501e-05	0.999575	0.000425282
1815	3.41594	3.99942e-05	0.00200531	0.000206754	3.41819	0.999341	1.17004e-05	0.000586658	6.04864e-05	0.000658845
1816	0.000208714	0.0017777	6.69389e-05	3.28988	3.29193	6.34015e-05	0.000540016	2.03342e-05	0.999376	0.000623752
1817	6.71032e-05	3.46931	6.63169e-05	0.00204566	3.47149	1.93298e-05	0.999372	1.91033e-05	0.000589274	0.000627707
1818	3.49191	3.99942e-05	0.00232255	0.000152169	3.49442	0.99928	1.14452e-05	0.000664646	4.35462e-05	0.000719638
1819	0.000284597	0.000276883	2.51182	3.99939e-05	2.51242	0.000113276	0.000110206	0.999761	1.59185e-05	0.0002394
1820	2.96466	3.9994e-05	0.000796744	0.000104821	2.9656	0.999683	1.3486e-05	0.000268662	3.53457e-05	0.000317493
1821	3.64331	6.69592e-05	0.00363553	6.59212e-05	3.64708	0.998967	1.83597e-05	0.000996832	1.80751e-05	0.00103327
1822	0.000386742	0.000217007	2.51154	3.99939e-05	2.51218	0.000153947	8.63818e-05	0.999744	1.592e-05	0.000256249
1823	3.15116	3.99941e-05	0.000839173	3.99941e-05	3.15208	0.999708	1.26882e-05	0.000266228	1.26882e-05	0.000291605
1824	3.35057	3.99942e-05	0.00125804	3.99942e-05	3.35191	0.999601	1.19317e-05	0.000375322	1.19317e-05	0.000399185
1825	3.08385	6.77714e-05	0.000985111	3.99941e-05	3.08494	0.999646	2.19684e-05	0.000319329	1.29643e-05	0.000354262
1826	3.99939e-05	2.60426	6.8138e-05	0.000411042	2.60477	1.53541e-05	0.999801	2.61589e-05	0.000157803	0.000199316
1827	0.000320069	0.000165299	2.21234	6.84799e-05	2.21289	0.000144638	7.46979e-05	0.99975	3.09458e-05	0.000250282
1828	3.58122	3.99942e-05	0.00247041	3.99942e-05	3.58377	0.999288	1.11598e-05	0.000689333	1.11598e-05	0.000711652
1829	3.99941e-05	3.1195	3.99941e-05	0.00094389	3.12052	1.28165e-05	0.999672	1.28165e-05	0.000302478	0.000328111
1830	0.00161116	0.000172798	2.93197	0.000242991	2.934	0.000549135	5.88951e-05	0.999309	8.28191e-05	0.000690849
1831	3.67959	3.99943e-05	0.00481195	6.97162e-05	3.68452	0.998664	1.08547e-05	0.00130599	1.89214e-05	0.00133577
1832	0.000110963	0.00251711	7.06555e-05	3.34167	3.34437	3.31791e-05	0.000752641	2.11267e-05	0.999193	0.000806947
1833	3.60931	0.000446307	0.00723713	7.02296e-05	3.61707	0.997856	0.000123389	0.00200083	1.94162e-05	0.00214363
1834	0.00312693	0.000114194	3.48994	3.99942e-05	3.49322	0.000895141	3.269e-05	0.999061	1.14491e-05	0.00093928
1835	0.000256511	0.00301455	0.000262368	3.22108	3.22461	7.95477e-05	0.000934857	8.13642e-05	0.998904	0.00109577
1836	3.5875	7.14449e-05	0.00428999	7.14021e-05	3.59193	0.998766	1.98904e-05	0.00119434	1.98785e-05	0.00123411
1837	7.02838e-05	3.64381	7.25041e-05	0.00566935	3.64962	1.92578e-05	0.998407	1.98662e-05	0.00155341	0.00159253
1838	0.0006031	3.9994e-05	2.70281	3.9994e-05	2.70349	0.000223082	1.47934e-05	0.999747	1.47934e-05	0.000252669
1839	3.99943e-05	3.7252	3.99943e-05	0.00604126	3.73132	1.07185e-05	0.998359	1.07185e-05	0.00161907	0.0016405
1840	0.000367495	0.000267823	3.99937e-05	2.12683	2.12751	0.000172735	0.000125886	1.87984e-05	0.999683	0.000317419
1841	3.68504	0.000114443	0.00643674	3.99943e-05	3.69163	0.998215	3.10006e-05	0.0017436	1.08338e-05	0.00178544
1842	0.0015147	3.99941e-05	3.20927	7.097e-05	3.2109	0.000471736	1.24558e-05	0.999494	2.21029e-05	0.000506295
1843	0.00100082	0.000111767	2.74773	7.03517e-05	2.74891	0.00036408	4.06586e-05	0.99957	2.55926e-05	0.000430331
1844	0.00115685	0.000113607	2.75844	0.000117205	2.75983	0.000419175	4.11646e-05	0.999497	4.24683e-05	0.000502808
1845	3.27423	0.000117369	0.00206486	3.99941e-05	3.27646	0.999322	3.58218e-05	0.000630212	1.22065e-05	0.000678241
1846	0.000610146	7.02438e-05	2.62355	3.99939e-05	2.62427	0.000232501	2.6767e-05	0.999725	1.524e-05	0.000274508
1847	3.99942e-05	3.51097	3.99942e-05	0.00252585	3.51357	1.13828e-05	0.999258	1.13828e-05	0.000718884	0.000741649
1848	0.00257674	0.000177357	3.26392	7.01128e-05	3.26674	0.000788779	5.42919e-05	0.999135	2.14626e-05	0.000864533
1849	0.00198898	0.00104458	3.19999	3.99941e-05	3.20306	0.000620963	0.000326118	0.99904	1.24862e-05	0.000959568
1850	0.00420515	0.00141351	3.51184	3.99942e-05	3.5175	0.0011955	0.000401851	0.998391	1.13701e-05	0.00160872
1851	0.00643887	0.000174999	3.65171	3.99942e-05	3.65836	0.00176004	4.78352e-05	0.998181	1.09323e-05	0.00181881
1852	0.00319359	0.000172055	3.45703	3.99942e-05	3.46044	0.000922887	4.97206e-05	0.999016	1.15576e-05	0.000984165
1853	0.00390243	7.1631e-05	3.5554	6.99772e-05	3.55945	0.00109636	2.01242e-05	0.998864	1.96596e-05	0.00113614
1854	3.4386	3.99942e-05	0.00241823	7.12664e-05	3.44113	0.999265	1.16224e-05	0.000702743	2.07102e-05	0.000735076
1855	3.99941e-05	0.00116469	3.99941e-05	3.17677	3.17802	1.25846e-05	0.000366484	1.25846e-05	0.999608	0.000391653
1856	0.000111888	0.00389602	0.000110077	3.49884	3.50296	3.1941e-05	0.00111221	3.1424e-05	0.998824	0.00117557
1857	0.000948715	0.00558648	6.85e-05	3.55915	3.56575	0.000266063	0.00156671	1.92106e-05	0.998148	0.00185198
1858	0.00473281	0.000327348	3.57548	3.99942e-05	3.58058	0.0013218	9.14234e-05	0.998576	1.11698e-05	0.0014244
1859	0.00416654	0.000425971	3.49261	7.05323e-05	3.49728	0.00119137	0.000121801	0.998667	2.01678e-05	0.00133333
1860	0.000900588	0.00427991	3.99942e-05	3.55036	3.55558	0.000253289	0.00120372	1.12483e-05	0.998532	0.00146825
1861	6.85018e-05	0.0017972	3.99942e-05	3.38374	3.38564	2.0233e-05	0.000530829	1.18129e-05	0.999437	0.000562875
1862	2.79842	3.9994e-05	0.000402939	3.9994e-05	2.79891	0.999827	1.42891e-05	0.000143963	1.42891e-05	0.000172541
1863	6.73309e-05	2.62362	3.99939e-05	0.000388212	2.62412	2.56585e-05	0.999811	1.52409e-05	0.00014794	0.000188839
1864	3.18763	3.99941e-05	0.000106143	3.99941e-05	3.18781	0.999942	1.25459e-05	3.32966e-05	1.25459e-05	5.83885e-05
1865	2.61063	6.68707e-05	0.000607483	0.000160366	2.61147	0.99968	2.56066e-05	0.000232621	6.14083e-05	0.000319636
1866	3.6882	3.99943e-05	0.00402533	6.78627e-05	3.69233	0.998881	1.08317e-05	0.00109019	1.83794e-05	0.0011194
1867	0.00134753	0.00015663	3.18484	3.99941e-05	3.18639	0.000422904	4.91559e-05	0.999515	1.25516e-05	0.000484611
1868	0.000153748	0.00105604	6.8676e-05	2.95551	2.95679	5.19981e-05	0.000357156	2.32265e-05	0.999568	0.000432381
1869	2.94992	3.9994e-05	0.000156044	3.9994e-05	2.95016	0.99992	1.35566e-05	5.28935e-05	1.35566e-05	8.00066e-05
1870	3.06497	3.99941e-05	0.000769278	6.68508e-05	3.06585	0.999714	1.3045e-05	0.000250919	2.1805e-05	0.000285769
1871	0.000350519	0.000149871	2.55119	3.99939e-05	2.55173	0.000137365	5.8733e-05	0.999788	1.56732e-05	0.000211771
1872	3.70469	3.99943e-05	0.00379266	6.6583e-05	3.70859	0.998949	1.07842e-05	0.00102267	1.79537e-05	0.00105141
1873	0.000764357	3.99941e-05	3.19975	3.99941e-05	3.2006	0.000238817	1.24958e-05	0.999736	1.24958e-05	0.000263809
1874	0.000150276	3.30282	0.000210302	0.00213371	3.30532	4.54649e-05	0.999245	6.36255e-05	0.000645538	0.000754629
1875	0.000103324	2.92072	0.000278163	0.000989976	2.92209	3.53598e-05	0.999531	9.51933e-05	0.00033879	0.000469343
1876	0.000100607	2.78881	0.000273681	0.000751953	2.78994	3.60606e-05	0.999596	9.80956e-05	0.000269523	0.000403679
1877	0.00015101	2.6245	0.000522205	0.000347288	2.62552	5.75162e-05	0.999611	0.000198895	0.000132274	0.000388686
1878	0.0015669	0.000146848	3.34994	3.99942e-05	3.3517	0.000467496	4.3813e-05	0.999477	1.19325e-05	0.000523242
1879	0.00580308	0.000143022	3.72039	3.99943e-05	3.72638	0.0015573	3.8381e-05	0.998394	1.07327e-05	0.00160641
1880	0.000418989	0.00239095	9.73944e-05	3.42314	3.42605	0.000122295	0.000697872	2.84276e-05	0.999151	0.000848595
1881	0.000191246	3.42631	0.000142964	0.00231603	3.42896	5.57737e-05	0.999227	4.16931e-05	0.000675434	0.000772901
1882	0.000397346	0.000139912	2.7788	3.9994e-05	2.77937	0.000142962	5.03394e-05	0.999792	1.43896e-05	0.000207691
1883	3.586	3.99942e-05	0.00151148	3.99942e-05	3.58759	0.999556	1.11479e-05	0.000421307	1.11479e-05	0.000443603
1884	3.75674	6.46477e-05	0.00849349	9.54607e-05	3.7654	0.997702	1.71689e-05	0.00225567	2.53521e-05	0.00229819
1885	0.00228788	0.000396235	3.51704	3.99942e-05	3.51976	0.00065001	0.000112574	0.999226	1.13628e-05	0.000773947
1886	0.000388762	0.0018802	6.4226e-05	3.41025	3.41258	0.00011392	0.000550961	1.88204e-05	0.999316	0.000683702
1887	3.63397	3.99942e-05	0.00203127	6.36452e-05	3.6361	0.999413	1.09992e-05	0.00055864	1.75037e-05	0.000587143
1888	3.65346	9.55202e-05	0.0024973	3.99942e-05	3.6561	0.99928	2.61263e-05	0.00068305	1.09391e-05	0.000720115
1889	3.99941e-05	3.31359	3.99941e-05	0.000624501	3.3143	1.20672e-05	0.999787	1.20672e-05	0.000188426	0.000212561
1890	0.00100031	0.000136867	3.26907	3.99941e-05	3.27024	0.000305882	4.18523e-05	0.99964	1.22297e-05	0.000359964
1891	3.68343	0.000453369	0.00816681	0.000300627	3.69236	0.997584	0.000122786	0.00221182	8.14187e-05	0.00241602
1892	0.00345555	0.000183616	3.66799	3.99942e-05	3.67167	0.000941138	5.00089e-05	0.998998	1.08927e-05	0.00100204
1893	0.000134791	0.00531127	9.5689e-05	3.70127	3.70682	3.63631e-05	0.00143284	2.58143e-05	0.998505	0.00149502
1894	0.000231553	0.00183363	3.99942e-05	3.5014	3.5035	6.60918e-05	0.000523372	1.14155e-05	0.999399	0.000600879
1895	3.65773	0.000521574	0.00476754	9.32706e-05	3.66312	0.998531	0.000142385	0.0013015	2.54621e-05	0.00146935
1896	3.63383	0.000230691	0.00338086	6.40826e-05	3.63751	0.99899	6.34202e-05	0.000929444	1.76172e-05	0.00101048
1897	0.00035933	0.000179085	2.769	6.21844e-05	2.7696	0.000129741	6.46611e-05	0.999783	2.24525e-05	0.000216854
1898	3.99943e-05	3.79528	3.99943e-05	0.00433959	3.7997	1.05257e-05	0.998837	1.05257e-05	0.00114209	0.00116314
1899	3.60062	0.0024986	0.000761716	3.99942e-05	3.60393	0.999084	0.000693299	0.000211357	1.10974e-05	0.000915753
1900	3.71539	0.000175051	0.00601458	9.21858e-05	3.72167	0.998312	4.70357e-05	0.0016161	2.477e-05	0.0016879
1901	9.35735e-05	0.000938679	6.31542e-05	3.26464	3.26573	2.86531e-05	0.000287433	1.93384e-05	0.999665	0.000335425
1902	3.34397	6.24773e-05	0.00093918	6.18993e-05	3.34503	0.999682	1.86777e-05	0.000280769	1.85048e-05	0.000317951
1903	3.39957	3.99942e-05	0.000664806	3.99942e-05	3.40031	0.999781	1.17619e-05	0.000195513	1.17619e-05	0.000219037
1904	3.5625	0.000129953	0.00212006	6.25245e-05	3.56481	0.999351	3.64543e-05	0.000594718	1.75394e-05	0.000648712
1905	0.000131242	3.45729	6.26926e-05	0.00158866	3.45907	3.79413e-05	0.999485	1.81241e-05	0.000459275	0.00051534
1906	0.000438957	0.000946978	6.25013e-05	3.2002	3.20165	0.000137103	0.000295778	1.95216e-05	0.999548	0.000452403
1907	0.000293254	0.00123196	6.27747e-05	3.29575	3.29734	8.89366e-05	0.000373623	1.9038e-05	0.999518	0.000481598
1908	3.68484	0.000512371	0.00511327	6.2908e-05	3.69053	0.998459	0.000138834	0.00138551	1.70458e-05	0.00154139
1909	0.00305452	0.00304789	3.70884	6.32968e-05	3.71501	0.00082221	0.000820427	0.99834	1.70381e-05	0.00165968
1910	0.000233291	0.00204031	3.99942e-05	3.52922	3.53153	6.60594e-05	0.00057774	1.13249e-05	0.999345	0.000655125
1911	0.000184215	3.58216	6.33409e-05	0.00265872	3.58506	5.13841e-05	0.999189	1.7668e-05	0.00074161	0.000810662
1912	3.18934	6.37427e-05	0.000619632	3.99941e-05	3.19006	0.999773	1.99817e-05	0.000194238	1.25371e-05	0.000226757
1913	3.99941e-05	0.000538239	6.29549e-05	3.13235	3.13299	1.27655e-05	0.000171797	2.00942e-05	0.999795	0.000204657
1914	0.000182123	0.00161686	6.37629e-05	3.39493	3.39679	5.36163e-05	0.000475997	1.87715e-05	0.999452	0.000548385
1915	3.59181	3.99942e-05	0.00203475	9.55769e-05	3.59398	0.999396	1.11281e-05	0.000566155	2.65936e-05	0.000603877
1916	3.99942e-05	3.64725	3.99942e-05	0.00173789	3.64907	1.09601e-05	0.999502	1.09601e-05	0.000476257	0.000498177
1917	3.18248	3.99941e-05	0.000469984	3.99941e-05	3.18303	0.999827	1.25648e-05	0.000147653	1.25648e-05	0.000172783
1918	3.71248	3.99943e-05	0.00239825	3.99943e-05	3.71495	0.999333	1.07657e-05	0.000645566	1.07657e-05	0.000667098
1919	3.9994e-05	2.82492	9.898e-05	0.000389856	2.82545	1.41549e-05	0.999813	3.50316e-05	0.00013798	0.000187167
1920	0.000867814	0.000190645	3.10318	3.99941e-05	3.10428	0.000279554	6.14136e-05	0.999646	1.28835e-05	0.000353851
1921	3.36553	9.75203e-05	0.00161267	9.59852e-05	3.36734	0.999464	2.89606e-05	0.000478916	2.85048e-05	0.000536381
1922	3.99942e-05	3.37587	3.99942e-05	0.000866263	3.37682	1.18437e-05	0.99972	1.18437e-05	0.000256532	0.00028022
1923	3.74106	6.50059e-05	0.00674418	9.98466e-05	3.74797	0.998157	1.73443e-05	0.00179942	2.66402e-05	0.00184341
1924	0.00014157	0.00239191	3.99942e-05	3.57972	3.58229	3.95193e-05	0.000667705	1.11644e-05	0.999282	0.000718388
1925	3.37217	0.000253023	0.0020927	0.000140216	3.37465	0.999263	7.49776e-05	0.000620124	4.15498e-05	0.000736652
1926	0.000329826	6.43738e-05	2.8402	3.9994e-05	2.84063	0.00011611	2.26618e-05	0.999847	1.40793e-05	0.000152851
1927	3.45645	3.99942e-05	0.00113505	3.99942e-05	3.45767	0.999649	1.15668e-05	0.00032827	1.15668e-05	0.000351404
1928	3.66037	3.99942e-05	0.00217029	3.99942e-05	3.66262	0.999386	1.09196e-05	0.000592553	1.09196e-05	0.000614392
1929	3.70979	9.99034e-05	0.0054306	6.49829e-05	3.71539	0.998494	2.68891e-05	0.00146165	1.74902e-05	0.00150603
1930	0.000752009	6.65949e-05	2.98283	6.67033e-05	2.98372	0.000252038	2.23195e-05	0.999703	2.23558e-05	0.000296713
1931	0.000377159	0.000151443	2.55614	3.99939e-05	2.55671	0.000147518	5.92336e-05	0.999778	1.56427e-05	0.000222394
1932	0.000380983	0.00132959	3.99941e-05	3.15702	3.15877	0.000120611	0.000420919	1.26613e-05	0.999446	0.000554192
1933	3.59511	0.000103389	0.00294833	3.99942e-05	3.59821	0.999141	2.87336e-05	0.000819388	1.1115e-05	0.000859237
1934	3.13274	3.99941e-05	0.00107608	0.000106567	3.13396	0.99961	1.27615e-05	0.000343361	3.40039e-05	0.000390126
1935	3.99941e-05	3.24087	6.7643e-05	0.00117546	3.24216	1.23357e-05	0.999604	2.08636e-05	0.000362555	0.000395755
1936	3.99941e-05	3.19467	3.99941e-05	0.000106711	3.19486	1.25183e-05	0.999942	1.25183e-05	3.3401e-05	5.84375e-05
1937	3.99941e-05	3.05191	6.75942e-05	6.77507e-05	3.05209	1.31038e-05	0.999943	2.21469e-05	2.21982e-05	5.74489e-05
1938	3.99941e-05	3.14372	3.99941e-05	0.000106625	3.1439	1.27212e-05	0.999941	1.27212e-05	3.39149e-05	5.93573e-05
1939	3.67266	0.000161882	0.00661682	6.84531e-05	3.6795	0.998139	4.39955e-05	0.00179829	1.86039e-05	0.00186089
1940	0.00291531	0.000225296	3.47832	3.99942e-05	3.4815	0.000837372	6.47122e-05	0.999086	1.14876e-05	0.000913572
1941	0.00403558	0.000229053	3.58164	3.99942e-05	3.58594	0.00112539	6.38753e-05	0.9988	1.11531e-05	0.00120042
1942	3.73782	3.99943e-05	0.00456226	3.99943e-05	3.74246	0.99876	1.06866e-05	0.00121905	1.06866e-05	0.00124043
1943	3.53612	3.99942e-05	0.00254505	6.92786e-05	3.53877	0.99925	1.13017e-05	0.000719191	1.9577e-05	0.00075007
1944	3.99942e-05	0.0024406	3.99942e-05	3.58231	3.58483	1.11565e-05	0.000680812	1.11565e-05	0.999297	0.000703125
1945	0.000170489	0.00151834	3.99941e-05	3.14377	3.1455	5.42008e-05	0.000482704	1.27147e-05	0.99945	0.000549619
1946	2.41483	0.000237388	0.00053107	6.94294e-05	2.41567	0.999653	9.827e-05	0.000219844	2.87413e-05	0.000346855
1947	3.10149	0.00209245	0.000671832	0.000541811	3.1048	0.998935	0.000673941	0.000216385	0.000174508	0.00106483
1948	3.61568	0.000168282	0.00640987	0.000116083	3.62237	0.998152	4.64564e-05	0.00176952	3.20462e-05	0.00184802
1949	0.00017233	7.08073e-05	2.10693	6.89561e-05	2.10724	8.17799e-05	3.36019e-05	0.999852	3.27235e-05	0.000148105
1950	3.64727	3.99942e-05	0.00414664	6.95528e-05	3.65152	0.998834	1.09528e-05	0.00113559	1.90476e-05	0.00116559
1951	3.04941	0.000114003	0.00128587	3.99941e-05	3.05085	0.999528	3.73677e-05	0.000421481	1.31092e-05	0.000471957
1952	3.66442	0.000845924	0.0144443	0.000172815	3.67988	0.995798	0.000229878	0.00392522	4.69621e-05	0.00420206
1953	0.00415909	0.000254275	3.44076	0.000113154	3.44529	0.00120718	7.38038e-05	0.998686	3.28432e-05	0.00131383
1954	3.69187	6.98831e-05	0.0141862	0.00034787	3.70647	0.99606	1.88543e-05	0.00382742	9.38547e-05	0.00394013
1955	3.99942e-05	0.00283942	3.99942e-05	3.5649	3.56782	1.12097e-05	0.000795843	1.12097e-05	0.999182	0.000818263
1956	0.00034294	3.06429	0.000114984	0.00211536	3.06687	0.000111821	0.999161	3.74924e-05	0.000689746	0.000839059
1957	0.00143166	3.99941e-05	3.1155	7.23174e-05	3.11705	0.000459299	1.28308e-05	0.999505	2.32006e-05	0.00049533
1958	7.05046e-05	2.80254	0.000117628	0.00122927	2.80396	2.51447e-05	0.999494	4.19507e-05	0.000438406	0.000505501
1959	3.99939e-05	2.50235	3.99939e-05	0.000357445	2.50278	1.59798e-05	0.999825	1.59798e-05	0.000142819	0.000174778
1960	2.50009	3.99939e-05	0.000371328	3.99939e-05	2.50054	0.99982	1.59941e-05	0.000148499	1.59941e-05	0.000180487
1961	3.30707	7.03672e-05	0.00272995	0.000118568	3.30999	0.999118	2.1259e-05	0.00082476	3.58211e-05	0.00088184
1962	0.00136883	0.000271498	2.80292	3.9994e-05	2.8046	0.000488067	9.68045e-05	0.999401	1.42602e-05	0.000599132
1963	7.40478e-05	3.63753	3.99942e-05	0.00524988	3.64289	2.03267e-05	0.998528	1.09787e-05	0.00144113	0.00147244
1964	0.000194931	0.000185041	1.86938	3.99936e-05	1.8698	0.000104252	9.8963e-05	0.999775	2.13892e-05	0.000224604
1965	3.99943e-05	3.6857	0.000196288	0.0114145	3.69735	1.0817e-05	0.996849	5.30888e-05	0.00308721	0.00315112
1966	7.22055e-05	3.60074	0.000124976	0.00678283	3.60772	2.00142e-05	0.998065	3.46412e-05	0.00188009	0.00193474
1967	3.99941e-05	3.24456	3.99941e-05	0.00189919	3.24653	1.2319e-05	0.99939	1.2319e-05	0.00058499	0.000609628
1968	3.99941e-05	0.00173323	3.99941e-05	3.17791	3.17972	1.25779e-05	0.000545087	1.25779e-05	0.99943	0.000570243
1969	3.10014	3.99941e-05	0.00196708	7.42252e-05	3.10222	0.999329	1.28921e-05	0.000634089	2.39265e-05	0.000670908
1970	3.14912	3.99941e-05	7.38487e-05	3.99941e-05	3.14928	0.999951	1.26995e-05	2.34494e-05	1.26995e-05	4.88483e-05
1971	0.000128533	3.24345	3.99941e-05	0.00289146	3.24651	3.9591e-05	0.999057	1.23191e-05	0.000890636	0.000942546
1972	7.62889e-05	2.0369	3.99937e-05	0.000440157	2.03746	3.74431e-05	0.999727	1.96292e-05	0.000216032	0.000273105
1973	0.000318539	3.99937e-05	2.14743	3.99937e-05	2.14783	0.000148308	1.86206e-05	0.999814	1.86206e-05	0.000185549
1974	3.99943e-05	3.67124	7.84857e-05	0.00857172	3.67993	1.08682e-05	0.997638	2.1328e-05	0.00232931	0.00236151
1975	0.00195846	0.000212879	2.8116	3.9994e-05	2.81382	0.000696016	7.56551e-05	0.999214	1.42134e-05	0.000785884
1976	0.00175808	0.000133687	2.82211	3.9994e-05	2.82404	0.000622539	4.7339e-05	0.999316	1.4162e-05	0.00068404
1977	0.000133572	0.00424531	3.99942e-05	3.39134	3.39576	3.9335e-05	0.00125018	1.17777e-05	0.998699	0.00130129
1978	2.06649	3.99937e-05	0.000309983	3.99937e-05	2.06688	0.999811	1.93498e-05	0.000149976	1.93498e-05	0.000188676
1979	3.00153	7.58469e-05	0.00204301	3.99941e-05	3.00369	0.999281	2.52513e-05	0.000680166	1.3315e-05	0.000718732
1980	3.45099	7.63314e-05	0.00431043	3.99942e-05	3.45541	0.998719	2.20904e-05	0.00124744	1.15744e-05	0.00128111
1981	7.67285e-05	3.9994e-05	2.84111	3.9994e-05	2.84127	2.7005e-05	1.40761e-05	0.999945	1.40761e-05	5.51573e-05
1982	2.88006	3.9994e-05	0.00157988	3.9994e-05	2.88172	0.999424	1.38785e-05	0.000548243	1.38785e-05	0.000576
1983	3.53475	0.00022266	0.00982871	0.000135663	3.54494	0.997126	6.28107e-05	0.0027726	3.82696e-05	0.00287368
1984	0.000664806	0.000134881	1.96378	3.99937e-05	1.96462	0.000338389	6.86549e-05	0.999573	2.0357e-05	0.000427401
1985	0.00164966	3.9994e-05	2.8776	3.9994e-05	2.87933	0.000572932	1.389e-05	0.999399	1.389e-05	0.000600712
1986	0.00933994	0.000230684	3.52751	7.60187e-05	3.53716	0.00264052	6.52173e-05	0.997273	2.14915e-05	0.00272723
1987	0.00070881	0.00146015	7.8208e-05	2.34554	2.34779	0.000301905	0.000621924	3.33113e-05	0.999043	0.00095714
1988	3.51017	0.000142029	0.00678698	3.99942e-05	3.51713	0.998019	4.03822e-05	0.00192969	1.13712e-05	0.00198144
1989	0.000140587	0.0144481	3.99943e-05	3.66109	3.67572	3.82476e-05	0.00393069	1.08807e-05	0.99602	0.00397981
1990	3.3609	0.000139211	0.00517655	3.99942e-05	3.36626	0.998409	4.13547e-05	0.00153778	1.18809e-05	0.00159101
1991	3.99942e-05	3.46704	7.82542e-05	0.0056581	3.47282	1.15164e-05	0.998337	2.25333e-05	0.00162925	0.0016633
1992	3.61098	3.99942e-05	0.000717669	0.0178486	3.62958	0.994874	1.1019e-05	0.000197728	0.00491753	0.00512628
1993	0.000341965	0.00426058	3.06762	7.948e-05	3.07231	0.000111306	0.00138677	0.998476	2.58698e-05	0.00152394
1994	0.000541986	0.0102767	8.32801e-05	3.44916	3.46007	0.00015664	0.0029701	2.40689e-05	0.996849	0.00315081
1995	0.0275106	0.0161905	0.000235933	3.65412	3.69806	0.0074392	0.00437811	6.37991e-05	0.988119	0.0118811
1996	3.30836	0.000542056	0.00890548	0.000371149	3.31818	0.997041	0.00016336	0.00268385	0.000111853	0.00295906
1997	3.66425	3.99943e-05	0.0383151	0.00938448	3.71199	0.987139	1.07743e-05	0.010322	0.00252815	0.0128609
1998	3.60878	7.97923e-05	0.00292207	0.0216714	3.63345	0.993209	2.19605e-05	0.000804212	0.00596441	0.00679058
1999	3.5121	0.0158977	0.000241516	0.000727439	3.52897	0.995221	0.00450492	6.84381e-05	0.000206133	0.00477949
2000	3.65008	3.99943e-05	0.0335065	0.000386438	3.68401	0.990789	1.08562e-05	0.00909511	0.000104896	0.00921086
2001	0.00569202	3.23166	0.00154273	0.278661	3.51756	0.00161817	0.918723	0.000438579	0.07922	0.0812768
2002	0.00548987	3.58789	0.0507864	0.00132611	3.64549	0.00150594	0.984199	0.0139313	0.000363768	0.015801
2003	0.00638913	0.000480987	3.3425	0.000131089	3.3495	0.00190749	0.0001436	0.99791	3.91368e-05	0.00209023
2004	0.000479473	0.0621585	7.67048e-05	3.60889	3.6716	0.000130589	0.0169295	2.08914e-05	0.982919	0.017081
2005	1.93886	0.000134089	0.000610179	7.42972e-05	1.93968	0.999578	6.91297e-05	0.000314578	3.83039e-05	0.000422011
2006	0.00248827	0.000447572	3.0055	3.99941e-05	3.00848	0.000827087	0.00014877	0.999011	1.32938e-05	0.00098915
2007	0.00386196	0.000126268	3.4195	3.99942e-05	3.42352	0.00112807	3.68824e-05	0.998823	1.16822e-05	0.00117663
2008	0.0019708	0.000299062	2.82533	7.56284e-05	2.82768	0.00069697	0.000105762	0.999171	2.67458e-05	0.000829478
2009	0.000122891	0.00171695	7.44157e-05	2.84038	2.84229	4.32364e-05	0.000604072	2.61816e-05	0.999327	0.00067349
2010	7.41273e-05	0.00324406	7.52969e-05	3.3524	3.3558	2.20893e-05	0.000966703	2.24379e-05	0.998989	0.00101123
2011	0.000123723	0.00334651	3.99942e-05	3.41332	3.41683	3.621e-05	0.00097942	1.17051e-05	0.998973	0.00102734
2012	7.29435e-05	0.000967482	7.31141e-05	2.62029	2.6214	2.78262e-05	0.000369071	2.78912e-05	0.999575	0.000424788
2013	0.00191057	3.36875	3.99942e-05	0.00258772	3.37329	0.000566381	0.998655	1.18561e-05	0.000767121	0.00134536
2014	2.777	3.9994e-05	0.00110189	0.000117772	2.77826	0.999547	1.43954e-05	0.000396613	4.23908e-05	0.000453399
2015	0.000923333	7.27004e-05	2.79739	3.9994e-05	2.79842	0.000329948	2.59791e-05	0.99963	1.42916e-05	0.000370218
2016	0.00193297	0.000114308	3.19274	3.99941e-05	3.19483	0.000605032	3.5779e-05	0.999347	1.25184e-05	0.000653329
2017	3.08303	7.21155e-05	0.00155946	7.00859e-05	3.08473	0.999448	2.33782e-05	0.000505541	2.27203e-05	0.00055164
2018	2.83265	7.17216e-05	0.00103375	6.94353e-05	2.83382	0.999585	2.53091e-05	0.00036479	2.45023e-05	0.000414602
2019	3.44855	3.99942e-05	0.0020069	3.99942e-05	3.45064	0.999395	1.15904e-05	0.000581603	1.15904e-05	0.000604784
2020	3.00715	3.99941e-05	0.000832981	3.99941e-05	3.00806	0.999696	1.32956e-05	0.000276917	1.32956e-05	0.000303508
2021	3.59832	6.90889e-05	0.00449254	0.000109974	3.60299	0.998703	1.91754e-05	0.00124689	3.05231e-05	0.00129659
2022	0.00219878	3.99942e-05	3.5422	3.99942e-05	3.54448	0.00062034	1.12835e-05	0.999357	1.12835e-05	0.000642907
2023	0.00107571	6.8375e-05	2.99284	6.86455e-05	2.99405	0.000359283	2.28369e-05	0.999595	2.29273e-05	0.000405047
2024	0.00404955	6.82712e-05	3.67664	3.99943e-05	3.6808	0.00110018	1.85479e-05	0.99887	1.08656e-05	0.0011296
2025	6.76746e-05	0.00215679	3.99942e-05	3.50026	3.50253	1.93216e-05	0.000615781	1.14187e-05	0.999353	0.000646522
2026	3.99942e-05	3.41411	6.83162e-05	0.00166841	3.41588	1.17083e-05	0.99948	1.99996e-05	0.000488428	0.000520136
2027	0.000583674	0.00037904	2.64748	6.7383e-05	2.64851	0.000220378	0.000143114	0.999611	2.54418e-05	0.000388934
2028	6.8364e-05	3.74847	3.99943e-05	0.0061631	3.75475	1.82073e-05	0.99833	1.06517e-05	0.00164141	0.00167027
2029	0.000104234	3.69374	3.99943e-05	0.00459605	3.69849	2.8183e-05	0.998718	1.08137e-05	0.00124268	0.00128168
2030	0.00151054	0.000100962	3.27809	6.63596e-05	3.27977	0.000460562	3.07832e-05	0.999488	2.0233e-05	0.000511578
2031	0.00134925	0.000148805	3.25688	3.99941e-05	3.25842	0.00041408	4.56679e-05	0.999528	1.22741e-05	0.000472022
2032	3.35376	0.000101958	0.00146861	3.99942e-05	3.35537	0.99952	3.03866e-05	0.000437689	1.19194e-05	0.000479995
2033	3.63506	3.99942e-05	0.00206554	3.99942e-05	3.6372	0.99941	1.09959e-05	0.000567893	1.09959e-05	0.000589885
2034	3.61293	3.99942e-05	0.00274375	0.00010058	3.61582	0.999202	1.10609e-05	0.000758819	2.78167e-05	0.000797696
2035	3.99941e-05	3.02697	3.99941e-05	0.000419621	3.02747	1.32104e-05	0.999835	1.32104e-05	0.000138605	0.000165026
2036	0.00160447	6.484e-05	3.5019	3.99942e-05	3.50361	0.000457949	1.85066e-05	0.999512	1.14152e-05	0.000487871
2037	9.92614e-05	3.74867	6.45031e-05	0.00850202	3.75734	2.6418e-05	0.997694	1.71672e-05	0.00226278	0.00230636
2038	0.00169123	0.000140948	3.38912	6.49724e-05	3.39102	0.000498739	4.15651e-05	0.999441	1.91601e-05	0.000559464
2039	0.00143651	0.000141853	3.37597	3.99942e-05	3.37759	0.000425305	4.19984e-05	0.999521	1.1841e-05	0.000479145
2040	3.65965	3.99942e-05	0.00200618	3.99942e-05	3.66173	0.99943	1.09222e-05	0.000547876	1.09222e-05	0.000569721
2041	3.71449	6.44275e-05	0.00439666	6.54046e-05	3.71902	0.998783	1.73238e-05	0.00118221	1.75865e-05	0.00121712
2042	3.72592	9.85203e-05	0.00739099	9.82438e-05	3.7335	0.997968	2.63882e-05	0.00197964	2.63141e-05	0.00203234
2043	0.00226682	9.81327e-05	3.57996	3.99942e-05	3.58236	0.000632773	2.73933e-05	0.999329	1.11642e-05	0.00067133
2044	0.00496204	0.00033281	3.64568	6.50774e-05	3.65104	0.00135908	9.11547e-05	0.998532	1.78243e-05	0.00146805
2045	3.70356	6.64422e-05	0.00331187	3.99943e-05	3.70698	0.999078	1.79235e-05	0.000893416	1.07889e-05	0.000922128
2046	3.70449	0.000610927	0.0098871	0.000100917	3.71509	0.997147	0.000164445	0.00266134	2.71642e-05	0.00285295
2047	0.000940894	0.000263214	3.08638	3.99941e-05	3.08763	0.000304731	8.5248e-05	0.999597	1.2953e-05	0.000402932
2048	0.0033814	0.000265377	3.59915	3.99942e-05	3.60283	0.00093854	7.36578e-05	0.998977	1.11008e-05	0.0010233
2049	3.77915	3.99943e-05	0.00930044	6.59054e-05	3.78856	0.997517	1.05566e-05	0.00245488	1.73959e-05	0.00248283
2050	3.99942e-05	0.00129811	3.99942e-05	3.47892	3.4803	1.14916e-05	0.00037299	1.14916e-05	0.999604	0.000395973
2051	3.75148	6.57703e-05	0.010323	0.00010066	3.76197	0.997212	1.74829e-05	0.00274404	2.67574e-05	0.00278828
2052	0.000101718	0.00284988	3.99942e-05	3.61593	3.61893	2.81071e-05	0.000787494	1.10514e-05	0.999173	0.000826652
2053	0.000147689	0.00129855	0.000100907	3.13406	3.13561	4.71004e-05	0.000414131	3.2181e-05	0.999507	0.000493412
2054	3.46758	0.000146178	0.00228254	6.65133e-05	3.47007	0.999281	4.21254e-05	0.000657779	1.91677e-05	0.000719072
2055	3.49181	6.60784e-05	0.0020375	6.6716e-05	3.49398	0.999379	1.89121e-05	0.000583148	1.90946e-05	0.000621155
2056	3.35085	6.57477e-05	0.00182149	0.000147661	3.35289	0.999393	1.96093e-05	0.000543259	4.40399e-05	0.000606908
2057	3.99942e-05	3.43744	6.55323e-05	0.00149957	3.43905	1.16294e-05	0.999533	1.90554e-05	0.000436041	0.000466726
2058	0.000758007	3.99941e-05	3.19124	3.99941e-05	3.19208	0.000237465	1.25292e-05	0.999737	1.25292e-05	0.000262523
2059	3.50808	3.99942e-05	0.00216365	0.00010301	3.51039	0.999343	1.13931e-05	0.000616357	2.93442e-05	0.000657095
2060	3.2772	6.60709e-05	0.00141032	6.76266e-05	3.27875	0.999529	2.01513e-05	0.000430141	2.06257e-05	0.000470918
2061	3.66776	0.000105478	0.00662707	0.00015743	3.67465	0.998125	2.87043e-05	0.00180346	4.28422e-05	0.001875
2062	6.72447e-05	0.000105422	2.40544	6.73004e-05	2.40568	2.79525e-05	4.38223e-05	0.9999	2.79757e-05	9.97505e-05
2063	3.4978	3.99942e-05	0.00163893	3.99942e-05	3.49952	0.999509	1.14285e-05	0.000468329	1.14285e-05	0.000491186
2064	0.000297986	2.30712	0.000107563	0.000297341	2.30782	0.00012912	0.999695	4.6608e-05	0.000128841	0.000304568
2065	6.72646e-05	2.32971	6.88965e-05	0.000228128	2.33007	2.8868e-05	0.999844	2.95684e-05	9.79058e-05	0.000156342
2066	0.000875369	0.000161092	2.88382	3.9994e-05	2.8849	0.000303432	5.58396e-05	0.999627	1.38632e-05	0.000373134
2067	3.99942e-05	3.50004	6.92768e-05	0.00222773	3.50238	1.14192e-05	0.999333	1.978e-05	0.000636063	0.000667262
2068	3.51448	0.000418773	0.0036447	3.99942e-05	3.51859	0.998834	0.000119017	0.00103584	1.13666e-05	0.00116623
2069	0.000530775	0.00406085	0.000110085	3.45886	3.46356	0.000153245	0.00117245	3.17836e-05	0.998643	0.00135748
2070	0.000941368	3.45099	0.000110208	0.00401197	3.45606	0.000272382	0.998535	3.18885e-05	0.00116085	0.00146512
2071	0.000434124	0.000247578	2.3573	3.99938e-05	2.35802	0.000184105	0.000104994	0.999694	1.69607e-05	0.00030606
2072	3.30458	6.89068e-05	0.00184776	3.99941e-05	3.30653	0.999408	2.08396e-05	0.000558822	1.20955e-05	0.000591757
2073	0.000878856	3.9994e-05	2.97876	3.9994e-05	2.97972	0.000294946	1.34221e-05	0.999678	1.34221e-05	0.000321791
2074	3.74274	3.99943e-05	0.00705722	3.99943e-05	3.74988	0.998097	1.06655e-05	0.00188199	1.06655e-05	0.00190332
2075	0.000791885	0.000118689	2.55959	3.99939e-05	2.56054	0.000309265	4.63532e-05	0.999629	1.56193e-05	0.000371238
2076	3.727	3.99943e-05	0.0105	7.3291e-05	3.73762	0.99716	1.07005e-05	0.00280927	1.9609e-05	0.00283958
2077	3.99942e-05	0.00275425	3.99942e-05	3.45687	3.45971	1.156e-05	0.000796093	1.156e-05	0.999181	0.000819213
2078	3.59812	0.000204426	0.00965681	0.000128431	3.60811	0.997231	5.66575e-05	0.00267642	3.55953e-05	0.00276867
2079	0.00093629	0.000127957	2.45446	3.99939e-05	2.45556	0.000381293	5.21089e-05	0.99955	1.6287e-05	0.000449689
2080	0.00221061	0.000210277	2.95019	3.9994e-05	2.95265	0.000748685	7.12162e-05	0.999167	1.35451e-05	0.000833447
2081	7.78481e-05	0.00206165	3.99941e-05	3.00531	3.00749	2.58847e-05	0.000685507	1.32981e-05	0.999275	0.00072469
2082	7.63239e-05	1.43228	0.000218835	0.000218229	1.43279	5.32694e-05	0.999642	0.000152733	0.000152311	0.000358313
2083	2.31098	3.99938e-05	0.000681058	3.99938e-05	2.31174	0.999671	1.73003e-05	0.000294609	1.73003e-05	0.000329209
2084	1.53842	7.8297e-05	0.000140137	3.99935e-05	1.53868	0.999832	5.08859e-05	9.10762e-05	2.59921e-05	0.000167954
2085	3.99935e-05	1.67917	7.91827e-05	8.16317e-05	1.67937	2.38146e-05	0.99988	4.71502e-05	4.86084e-05	0.000119573
2086	3.99948e-05	6.26574	3.99948e-05	3.99948e-05	6.26586	6.38298e-06	0.999981	6.38298e-06	6.38298e-06	1.91489e-05
2087	3.99938e-05	2.31825	8.05978e-05	3.99938e-05	2.31841	1.72505e-05	0.999931	3.47643e-05	1.72505e-05	6.92653e-05
2088	3.99948e-05	6.26574	3.99948e-05	3.99948e-05	6.26586	6.38298e-06	0.999981	6.38298e-06	6.38298e-06	1.91489e-05
2089	3.99948e-05	6.26574	3.99948e-05	3.99948e-05	6.26586	6.38298e-06	0.999981	6.38298e-06	6.38298e-06	1.91489e-05
2090	8.61972e-05	1.04383	3.99933e-05	8.27663e-05	1.04404	8.25614e-05	0.9998	3.83064e-05	7.92751e-05	0.000200143
2091	0.913663	8.52572e-05	0.00029282	3.99933e-05	0.914081	0.999543	9.32709e-05	0.000320343	4.37524e-05	0.000457367
2092	0.00015659	0.000278024	0.491986	3.99931e-05	0.492461	0.000317975	0.000564561	0.999036	8.12107e-05	0.000963747
2093	0.000286219	3.99933e-05	1.14602	3.99933e-05	1.14639	0.00024967	3.48864e-05	0.999681	3.48864e-05	0.000319443
2094	0.000718985	8.39984e-05	1.37277	3.99934e-05	1.37361	0.000523427	6.11516e-05	0.999386	2.91156e-05	0.000613695
2095	0.953105	3.99933e-05	0.000162215	3.99933e-05	0.953347	0.999746	4.19504e-05	0.000170153	4.19504e-05	0.000254054
2096	0.865444	3.99932e-05	0.000303751	3.99932e-05	0.865828	0.999557	4.61907e-05	0.000350821	4.61907e-05	0.000443203
2097	0.00121872	9.01661e-05	1.55808	3.99935e-05	1.55943	0.000781517	5.782e-05	0.999135	2.56463e-05	0.000864983
2098	3.07361	0.000189433	0.351572	0.093855	3.51923	0.873377	5.38281e-05	0.0999003	0.0266692	0.126623
2099	238.558	191649481500526	22.0689	22.9792	191649481500810	1.24476e-12	1	1.15153e-13	1.19902e-13	1.48193e-12
2100	19.4359	20.8898	107.427	775888581912412	775888581912560	2.50498e-14	2.69238e-14	1.38457e-13	1	1.90736e-13
2101	87.2344	117198441309395	0.468764	208.217	117198441309691	7.44331e-13	1	3.99974e-15	1.77662e-12	2.52565e-12
2102	0.000277445	3.99941e-05	3.13196	0.0394326	3.17171	8.74751e-05	1.26096e-05	0.987467	0.0124326	0.0125327
2103	0.00873486	0.0038087	1.05489	0.000647283	1.06808	0.00817808	0.00356593	0.98765	0.000606024	0.01235
2104	0.000556216	0.111596	3.99942e-05	3.28038	3.39257	0.000163951	0.0328943	1.17888e-05	0.96693	0.03307
2105	0.000627461	0.0119184	3.99937e-05	2.13709	2.14967	0.000291887	0.00554429	1.86046e-05	0.994145	0.00585478
2106	0.000223102	3.42598	0.00010081	0.0488439	3.47515	6.41992e-05	0.985852	2.90088e-05	0.0140552	0.0141484
2107	0.000103616	3.275	0.000413432	0.0295105	3.30503	3.13511e-05	0.990915	0.000125092	0.00892898	0.00908542
2108	7.68633	101.977	1.45823	364604528329073	364604528329184	2.10813e-14	2.79693e-13	3.99948e-15	1	3.04423e-13
2109	0.000205528	0.00502523	3.99937e-05	2.123	2.12827	9.65703e-05	0.00236118	1.87916e-05	0.997523	0.00247654
2110	0.000430506	0.00890062	3.99939e-05	2.64456	2.65393	0.000162214	0.00335375	1.50697e-05	0.996469	0.00353103
2111	1.49135	3.99935e-05	0.00227895	0.000688599	1.49436	0.997987	2.6763e-05	0.00152504	0.0004608	0.0020126
2112	10.7596	2.07164	50.9391	517975089807928	517975089807992	2.07724e-14	3.9995e-15	9.83428e-14	1	1.23568e-13
2113	3.5433	3.99942e-05	0.0213239	9.73576e-05	3.56476	0.99398	1.12193e-05	0.00598187	2.73111e-05	0.0060204
2114	3.15413	3.99941e-05	0.00747511	3.99941e-05	3.16168	0.99761	1.26496e-05	0.00236428	1.26496e-05	0.00238958
2115	0.0041028	0.00034019	2.42995	3.99939e-05	2.43444	0.00168532	0.000139741	0.998159	1.64284e-05	0.00184149
2116	0.00116778	3.99936e-05	1.78223	3.99936e-05	1.78348	0.000654779	2.24245e-05	0.9993	2.24245e-05	0.000699628
2117	0.00307391	0.00147282	2.15683	0.000308547	2.16168	0.001422	0.000681331	0.997754	0.000142735	0.00224606
2118	3.63478	3.99943e-05	0.0430918	8.71078e-05	3.678	0.988249	1.08739e-05	0.0117161	2.36835e-05	0.0117507
2119	3.47768	3.99942e-05	0.00949897	3.99942e-05	3.48726	0.997253	1.14687e-05	0.00272391	1.14687e-05	0.00274685
2120	0.000301836	3.99933e-05	1.08853	3.99933e-05	1.08891	0.000277191	3.67279e-05	0.999649	3.67279e-05	0.000350647
2121	0.00313672	3.9994e-05	2.81515	3.9994e-05	2.81836	0.00111296	1.41905e-05	0.998859	1.41905e-05	0.00114134
2122	0.000275227	0.00286739	3.99939e-05	2.50191	2.50509	0.000109867	0.00114463	1.59651e-05	0.99873	0.00127046
2123	0.0119084	0.00453435	0.0036129	3.4117	3.43175	0.00347006	0.00132129	0.00105279	0.994156	0.00584414
2124	3.51393	8.07369e-05	0.0117674	0.00210902	3.52788	0.996044	2.28854e-05	0.00333554	0.000597815	0.00395624
2125	0.000890098	7.94923e-05	2.22021	3.99938e-05	2.22122	0.000400724	3.57876e-05	0.999545	1.80053e-05	0.000454517
2126	0.000495458	0.000492128	1.94284	3.99937e-05	1.94387	0.000254882	0.000253169	0.999471	2.05743e-05	0.000528626
2127	0.00181091	7.73918e-05	2.87593	3.9994e-05	2.87786	0.000629257	2.68922e-05	0.99933	1.38972e-05	0.000670046
2128	2.20797	3.99938e-05	0.000129583	3.99938e-05	2.20818	0.999905	1.81117e-05	5.86831e-05	1.81117e-05	9.49064e-05
2129	2.12248	3.99937e-05	0.000208781	3.99937e-05	2.12277	0.999864	1.88404e-05	9.83534e-05	1.88404e-05	0.000136034
2130	3.9994e-05	2.70593	7.33003e-05	0.00111646	2.70716	1.47734e-05	0.999546	2.70764e-05	0.000412408	0.000454258
2131	3.99938e-05	2.29173	3.99938e-05	0.000196144	2.29201	1.74492e-05	0.99988	1.74492e-05	8.55774e-05	0.000120476
2132	3.99938e-05	2.34526	3.99938e-05	0.00019342	2.34553	1.70511e-05	0.999883	1.70511e-05	8.24632e-05	0.000116565
2133	3.99942e-05	3.43292	3.99942e-05	7.17786e-05	3.43308	1.16497e-05	0.999956	1.16497e-05	2.0908e-05	4.42073e-05
2134	3.99938e-05	0.000365364	7.13044e-05	2.26538	2.26586	1.76506e-05	0.000161248	3.14691e-05	0.99979	0.000210367
2135	3.9994e-05	2.74396	3.9994e-05	0.000607828	2.74465	1.45716e-05	0.999749	1.45716e-05	0.00022146	0.000250603
2136	0.000257239	2.30946	3.99938e-05	0.000463595	2.31022	0.000111348	0.999671	1.73117e-05	0.000200671	0.000329331
2137	0.000345045	0.00103364	0.000116542	2.64055	2.64205	0.000130597	0.000391227	4.41104e-05	0.999434	0.000565934
2138	2.9654	0.000114599	0.00116708	3.9994e-05	2.96673	0.999555	3.86281e-05	0.000393389	1.34809e-05	0.000445498
2139	0.00197406	0.000328602	3.18721	3.99941e-05	3.18956	0.000618914	0.000103024	0.999266	1.25391e-05	0.000734478
2140	3.50272	0.000109818	0.00387914	0.000109159	3.50681	0.998831	3.13155e-05	0.00110617	3.11277e-05	0.00116862
2141	0.00254133	0.000111414	3.38938	6.96648e-05	3.3921	0.000749191	3.28452e-05	0.999197	2.05374e-05	0.000802574
2142	0.000311568	0.00310187	0.000323516	3.30024	3.30398	9.43008e-05	0.000938827	9.7917e-05	0.998869	0.00113105
[truncated: 6,943 more rows]
