# Supplementary material for: HIV-1 Tropism Determines Different Mutation Profiles in Proviral DNA
Source: PLoS One. 2015 Sep 28;10(9):e0139037. doi: 10.1371/journal.pone.0139037 (PMC4587555; doi:10.1371/journal.pone.0139037)
Supplement: S1 Data — (ZIP) [file pone.0139037.s001.zip › spreadsheets/non_stimulated-CD4-X4.xls]

## Sheet: NS-CD4-X4
sites	alpha_A	alpha_T	alpha_G	alpha_C	sum	p_A	p_T	p_G	p_C	p_COMP	DISTVAR
791 - 791	3.99935e-05	30551.6	0.000129023	14.0001	30565.6	1.30845e-09	0.999542	4.22118e-09	0.000458035	0.00045804	0.000758916
792 - 792	30.0015	4.00021	30812.6	2.00007	30848.6	0.00097254	0.000129672	0.998833	6.48353e-05	0.00116705	0.000963266
793 - 793	11.0038	10.0003	31243.2	3.00008	31267.2	0.000351928	0.000319834	0.999232	9.59496e-05	0.000767711	0.00167066
794 - 794	9.00094	5.00008	31510.5	3.99939e-05	31524.5	0.000285522	0.000158609	0.999556	1.26866e-09	0.000444133	0.000256147
795 - 795	3.99942e-05	31699.6	1.00008	83.0054	31783.6	1.25833e-09	0.997357	3.14652e-05	0.00261158	0.00264305	0.00221165
796 - 796	45.0032	8.00021	31445.1	7.65716e-05	31498.1	0.00142876	0.00025399	0.998317	2.43099e-09	0.00168275	0.00120241
797 - 797	12.0004	25.0029	3.99941e-05	31708.1	31745.1	0.000378025	0.000787614	1.25985e-09	0.998834	0.00116564	0.000476945
798 - 798	26.0014	7.00013	31616.6	7.58362e-05	31649.6	0.00082154	0.000221176	0.998957	2.39612e-09	0.00104272	0.000904374
799 - 799	31632.6	1.00007	66.0093	3.00013	31702.6	0.997792	3.15455e-05	0.00208214	9.46333e-05	0.00220832	0.000956943
800 - 800	16.0006	1.00004	31782.4	3.99938e-05	31799.4	0.000503172	3.14484e-05	0.999465	1.25769e-09	0.000534622	0.000555467
801 - 801	31665.3	4.00004	42.0026	1.00004	31712.3	0.998518	0.000126135	0.00132449	3.15347e-05	0.00148216	0.00135778
802 - 802	15.0013	2.00021	31489.6	3.99939e-05	31506.6	0.000476133	6.34853e-05	0.99946	1.26938e-09	0.00053962	0.000138199
803 - 803	5.00043	59.0021	3.9994e-05	31537.9	31601.9	0.000158232	0.00186704	1.26556e-09	0.997975	0.00202528	0.00229591
804 - 804	16.0011	4.0002	31989.5	3.99939e-05	32009.5	0.000499886	0.000124969	0.999375	1.24944e-09	0.000624856	0.00021019
805 - 805	3.9994e-05	32351.9	3.9994e-05	26.0011	32377.9	1.23523e-09	0.999197	1.23523e-09	0.000803052	0.000803054	0.000830417
806 - 806	1.00012	9.00072	1.00007	32420.2	32431.2	3.08383e-05	0.000277533	3.08368e-05	0.999661	0.000339208	0.000153813
807 - 807	78.0075	2.00562	31510.7	18.0059	31608.7	0.00246791	6.34517e-05	0.996899	0.00056965	0.00310102	0.00500133
808 - 808	68.0091	3.0002	31611.6	0.000197593	31682.6	0.00214658	9.46956e-05	0.997759	6.23664e-09	0.00224128	0.000945096
809 - 809	0.000195776	31797.6	7.57614e-05	39.008	31836.6	6.14939e-09	0.998775	2.3797e-09	0.00122526	0.00122527	0.00217042
810 - 810	32072.6	3.99942e-05	17.0074	1.00012	32090.6	0.999439	1.24629e-09	0.00052998	3.11656e-05	0.000561147	0.00302433
811 - 811	28.0927	32355.6	3.00012	23.0013	32409.6	0.000866801	0.998331	9.25688e-05	0.000709705	0.00166907	0.0491186
812 - 812	3.99938e-05	32256.3	3.99938e-05	2.00019	32258.3	1.2398e-09	0.999938	1.2398e-09	6.20055e-05	6.2008e-05	0.000115395
813 - 813	32216.5	3.99942e-05	22.0036	3.99942e-05	32238.6	0.999317	1.24057e-09	0.000682524	1.24057e-09	0.000682526	0.000693722
814 - 814	32110.3	1.00029	44.0047	13.0004	32168.3	0.998197	3.10955e-05	0.00136795	0.000404137	0.00180319	0.000557157
815 - 815	13.0015	1.0002	31488.7	7.17384e-05	31502.7	0.00041271	3.17498e-05	0.999556	2.27722e-09	0.000444462	0.000423356
816 - 816	10.0011	28.0058	1.00007	31797.5	31836.5	0.000314138	0.000879677	3.14128e-05	0.998775	0.00122523	0.00159548
817 - 817	31.0042	18.0004	32208.4	2.00004	32259.4	0.00096109	0.000557989	0.998419	6.19987e-05	0.00158108	0.000981352
818 - 818	12.0018	6.00028	32452.8	1.00012	32471.8	0.000369608	0.000184784	0.999415	3.07997e-05	0.000585192	0.000598475
819 - 819	30.0023	14.0002	32468	1.00012	32513	0.000922778	0.000430603	0.998616	3.07607e-05	0.00138414	0.00106549
820 - 820	32.0014	9.00028	32323.8	1.00004	32365.8	0.000988742	0.00027808	0.998702	3.08981e-05	0.00129772	0.00135196
821 - 821	18.0018	10.0003	31788	3.9994e-05	31816	0.000565811	0.000314316	0.99912	1.25704e-09	0.000880128	0.000442087
822 - 822	31444.6	3.00019	56.0055	3.99942e-05	31503.6	0.998127	9.52335e-05	0.00177775	1.26951e-09	0.00187298	0.000578538
823 - 823	28.0008	4.00028	30997.3	3.00019	31032.3	0.000902313	0.000128907	0.998872	9.66797e-05	0.0011279	0.00111676
824 - 824	30639.6	0.000120657	28.0065	2.00007	30669.6	0.999022	3.93408e-09	0.000913168	6.52136e-05	0.000978386	0.00184847
825 - 825	30287.1	3.99941e-05	32.0014	1.00004	30320.1	0.998912	1.31906e-09	0.00105545	3.29827e-05	0.00108844	0.00124686
826 - 826	10.0001	29479.2	3.99938e-05	6.00052	29495.2	0.000339042	0.999458	1.35594e-09	0.00020344	0.000542484	0.000568448
827 - 827	3.00004	29001.4	3.00004	4.00038	29011.4	0.000103409	0.999655	0.000103409	0.00013789	0.000344708	0.000346774
828 - 828	28425.6	0.000121859	76.0051	2.00004	28503.6	0.997263	4.27521e-09	0.00266651	7.0168e-05	0.00273668	0.00259483
829 - 829	2.00027	3.00007	28180.1	3.99937e-05	28185.1	7.09692e-05	0.000106442	0.999823	1.41897e-09	0.000177413	0.000160646
830 - 830	27716.6	0.000120384	39.0057	3.99942e-05	27755.6	0.998595	4.33728e-09	0.00140533	1.44094e-09	0.00140533	0.000414466
831 - 831	1.00004	27066.5	8.00004	6.00013	27081.5	3.6927e-05	0.999446	0.000295406	0.000221558	0.000553891	0.000944623
832 - 832	26451	2.00007	7.0005	5.00019	26465	0.999471	7.55742e-05	0.000264519	0.000188936	0.000529029	0.000308257
833 - 833	25784.5	0.000124251	65.0044	9.00004	25858.5	0.997138	4.80502e-09	0.00251385	0.000348049	0.0028619	0.00321805
834 - 834	25098.7	3.00004	94.005	2.00004	25197.7	0.996071	0.00011906	0.0037307	7.9374e-05	0.00392914	0.00507297
835 - 835	7.28089e-05	24654.8	7.35977e-05	3.00019	24657.8	2.95278e-09	0.999878	2.98477e-09	0.000121673	0.000121679	0.000166422
836 - 836	7.00069	7.00013	24308.3	3.99938e-05	24322.3	0.00028783	0.000287806	0.999424	1.64432e-09	0.000575638	0.000467701
837 - 837	12.0011	4.0002	23992.6	3.99939e-05	24008.6	0.000499865	0.000166615	0.999334	1.66582e-09	0.000666482	0.000358976
838 - 838	4.00019	3.00004	23844.3	3.99938e-05	23851.3	0.000167714	0.000125781	0.999707	1.6768e-09	0.000293497	0.000382322
839 - 839	23850.3	0.000125497	18.0039	2.00019	23870.3	0.999162	5.25747e-09	0.000754237	8.37941e-05	0.000838037	0.000910938
840 - 840	23612	3.9994e-05	16.0012	1.00004	23629	0.99928	1.69259e-09	0.000677187	4.23226e-05	0.000719511	0.000589176
841 - 841	23515.9	3.99936e-05	1.00019	1.00012	23517.9	0.999915	1.70056e-09	4.2529e-05	4.2526e-05	8.50567e-05	0.000206605
842 - 842	23415.2	7.27895e-05	3.00038	3.99938e-05	23418.2	0.999872	3.10825e-09	0.000128122	1.70781e-09	0.000128127	0.000192771
843 - 843	23368.7	3.99943e-05	26.0056	3.99943e-05	23394.7	0.998888	1.70954e-09	0.0011116	1.70954e-09	0.00111161	0.000842433
844 - 844	23370.5	3.99942e-05	16.0026	3.99942e-05	23386.5	0.999316	1.71014e-09	0.000684269	1.71014e-09	0.000684272	0.000191834
845 - 845	3.99938e-05	23578.4	3.99938e-05	0.000183485	23578.4	1.69621e-09	1	1.69621e-09	7.78193e-09	1.11743e-08	0.000220157
846 - 846	3.99937e-05	23809	0.000119169	5.00018	23814	1.67942e-09	0.99979	5.00417e-09	0.000209968	0.000209975	0.000234096
847 - 847	5.00018	17.0006	1.00004	24058.4	24081.4	0.000207637	0.000705966	4.15276e-05	0.999045	0.00095513	0.001203
848 - 848	13.0009	3.00018	24338.6	3.99939e-05	24354.6	0.000533817	0.000123187	0.999343	1.64215e-09	0.000657006	0.000476453
849 - 849	16.0024	2.00007	24384.4	3.99942e-05	24402.4	0.000655772	8.19621e-05	0.999262	1.63894e-09	0.000737736	0.000129008
850 - 850	3.99942e-05	24461.4	7.21913e-05	19.0022	24480.4	1.63372e-09	0.999224	2.94894e-09	0.000776223	0.000776228	0.000229047
851 - 851	3.99939e-05	24511.6	7.16193e-05	15.0006	24526.6	1.63064e-09	0.999388	2.92007e-09	0.000611607	0.000611611	0.000744975
852 - 852	24695.5	3.99939e-05	5.00019	3.99939e-05	24700.5	0.999798	1.61915e-09	0.000202433	1.61915e-09	0.000202436	0.000255984
853 - 853	24571.6	2.00007	37.0067	6.00012	24616.7	0.998172	8.12487e-05	0.00150332	0.000243742	0.00182831	0.000682448
854 - 854	9.00141	0.000179175	24156.8	7.11965e-05	24165.8	0.000372485	7.41437e-09	0.999628	2.94616e-09	0.000372495	0.000424352
855 - 855	27.0063	4.00037	24085.6	3.99942e-05	24116.6	0.00111982	0.000165876	0.998714	1.65837e-09	0.0012857	0.00127612
856 - 856	8.00046	15.0025	3.99941e-05	24620.3	24643.3	0.000324651	0.000608788	1.62292e-09	0.999067	0.00093344	0.00036758
857 - 857	1.00012	11.0021	3.99941e-05	24980.3	24992.3	4.0017e-05	0.00044022	1.60026e-09	0.99952	0.000480238	0.000422218
858 - 858	25133.6	1.00025	45.0059	3.00007	25182.6	0.998054	3.97198e-05	0.00178718	0.000119133	0.00194604	0.000466894
859 - 859	14.0029	3.00024	25424.3	2.00007	25443.3	0.000550355	0.000117919	0.999253	7.86088e-05	0.000746883	0.000625412
860 - 860	14.0022	10.0008	25402.3	2.00004	25428.3	0.000550656	0.000393296	0.998977	7.86542e-05	0.00102261	0.000407698
861 - 861	31.0049	9.00044	25488.5	0.000114003	25528.5	0.00121452	0.000352564	0.998433	4.4657e-09	0.00156709	0.000453941
862 - 862	19.0028	4.00043	25471.3	6.97315e-05	25494.3	0.000745374	0.000156915	0.999098	2.73518e-09	0.000902291	0.000233654
863 - 863	8.00024	8.00017	25273.1	6.95827e-05	25289.1	0.000316352	0.000316349	0.999367	2.75149e-09	0.000632703	0.000871821
864 - 864	25321.7	1.00017	36.0074	5.00004	25363.7	0.998344	3.9433e-05	0.00141964	0.000197134	0.00165621	0.0011498
865 - 865	25376.7	1.00007	18.005	3.99943e-05	25395.7	0.999252	3.93794e-05	0.000708978	1.57484e-09	0.000748359	0.00130586
866 - 866	25183.7	0.000107142	63.0137	1.00011	25247.7	0.997465	4.24362e-09	0.00249581	3.96119e-05	0.00253543	0.00238064
867 - 867	4.0004	2.00063	24916.7	1.00004	24923.7	0.000160506	8.02703e-05	0.999719	4.01241e-05	0.0002809	0.000311641
868 - 868	24599.7	0.000108612	27.0074	3.99943e-05	24626.7	0.998903	4.41034e-09	0.00109667	1.62402e-09	0.00109668	0.00184621
869 - 869	24335.6	0.000108683	34.0042	6.81391e-05	24369.6	0.998605	4.45979e-09	0.00139535	2.79607e-09	0.00139536	0.000469877
870 - 870	24153.7	1.00004	75.011	7.0004	24236.7	0.996575	4.12614e-05	0.00309493	0.000288835	0.00342503	0.00068403
871 - 871	10.0006	12.0007	1.00004	24334.9	24357.9	0.00041057	0.000492684	4.10561e-05	0.999056	0.000944311	0.000912727
872 - 872	24642.5	2.00022	6.0033	1.00011	24651.5	0.999635	8.11401e-05	0.000243527	4.05699e-05	0.000365237	0.00142049
873 - 873	24717.8	3.99943e-05	25.0048	3.99943e-05	24742.8	0.998989	1.6164e-09	0.00101059	1.6164e-09	0.0010106	0.000592211
874 - 874	3.99944e-05	24596.1	3.99944e-05	3.00007	24599.1	1.62585e-09	0.999878	1.62585e-09	0.000121958	0.000121962	0.000211582
875 - 875	24896.7	6.7352e-05	9.00461	6.68444e-05	24905.7	0.999638	2.70428e-09	0.000361548	2.6839e-09	0.000361554	0.00185095
876 - 876	3.9994e-05	25510.8	1.00004	1.00021	25512.8	1.5676e-09	0.999922	3.91975e-05	3.92043e-05	7.84034e-05	0.000100232
877 - 877	25703	3.9994e-05	1.00015	3.9994e-05	25704	0.999961	1.55595e-09	3.89105e-05	1.55595e-09	3.89136e-05	7.97636e-05
878 - 878	26049.7	3.99943e-05	20.0031	3.99943e-05	26069.7	0.999233	1.53413e-09	0.000767294	1.53413e-09	0.000767297	0.000197413
879 - 879	26427.2	0.000285529	16.0017	12.0001	26455.2	0.998942	1.07929e-08	0.000604859	0.000453599	0.00105847	0.00103839
880 - 880	3.00028	28.0019	3.99942e-05	27507.4	27538.4	0.000108949	0.00101683	1.45231e-09	0.998874	0.00112578	0.000968902
881 - 881	3.99942e-05	28534.4	1.00004	3.0012	28538.4	1.40142e-09	0.99986	3.50419e-05	0.000105164	0.000140207	0.000516421
882 - 882	28975.8	6.54724e-05	5.00063	0.000101953	28980.8	0.999827	2.25916e-09	0.000172549	3.51796e-09	0.000172555	0.000214612
883 - 883	29675.2	1.00007	10.0009	3.99941e-05	29686.2	0.999629	3.36878e-05	0.000336888	1.34723e-09	0.000370577	0.000124381
884 - 884	30368.3	2.00006	10.0016	0.000145353	30380.3	0.999605	6.58342e-05	0.000329214	4.78445e-09	0.000395052	0.000397103
885 - 885	31232.7	1.00004	59.0086	7.0008	31299.7	0.997859	3.19504e-05	0.00188528	0.00022367	0.0021409	0.00085884
886 - 886	6.53171e-05	8.00033	3.9994e-05	31993.8	32001.8	2.04104e-09	0.000249996	1.24974e-09	0.99975	0.000249999	0.000270246
887 - 887	32922.3	3.99942e-05	5.00078	3.99942e-05	32927.3	0.999848	1.21462e-09	0.000151873	1.21462e-09	0.000151876	0.000214782
888 - 888	1.00014	33401	1.00019	5.00098	33408	2.99372e-05	0.99979	2.99388e-05	0.000149694	0.00020957	0.000458288
889 - 889	34256.6	15.0001	25.0037	25.0003	34321.6	0.998106	0.000437045	0.000728513	0.000728412	0.00189397	0.00213596
890 - 890	9.73157e-05	34743.8	1.00006	6.00048	34750.8	2.80039e-09	0.999799	2.87782e-05	0.000172672	0.000201453	6.94328e-05
891 - 891	35536.7	5.0001	27.0047	15.0001	35583.7	0.998679	0.000140517	0.000758907	0.000421544	0.00132097	0.00103663
892 - 892	25.0009	2.0001	36257.1	2.0001	36286.1	0.000688993	5.51203e-05	0.999201	5.51203e-05	0.000799234	0.000914734
893 - 893	3.99941e-05	35447.3	1.00004	7.00067	35455.3	1.12802e-09	0.999774	2.82057e-05	0.000197451	0.000225657	3.50402e-05
894 - 894	36835.8	3.99943e-05	21.0042	2.00006	36858.8	0.999376	1.08507e-09	0.000569857	5.42629e-05	0.000624121	0.00113499
895 - 895	3.99942e-05	37486.4	2.0001	14.0012	37502.4	1.06644e-09	0.999573	5.33326e-05	0.000373341	0.000426674	0.000104778
896 - 896	26.0033	9.00047	37762.6	4.00004	37801.6	0.000687889	0.000238098	0.998968	0.000105817	0.0010318	0.000456839
897 - 897	12.0023	9.00047	38244.5	1.00004	38266.5	0.00031365	0.000235205	0.999425	2.61335e-05	0.000574989	0.000685434
898 - 898	31.0044	16.0006	38453.6	1.00014	38501.6	0.000805277	0.000415584	0.998753	2.59765e-05	0.00124684	0.000875648
899 - 899	7.00056	17.0023	1.00006	39172.5	39197.5	0.000178597	0.000433759	2.55135e-05	0.999362	0.00063787	0.000440822
900 - 900	39897.6	3.99942e-05	21.0016	6.37503e-05	39918.6	0.999474	1.0019e-09	0.000526112	1.59701e-09	0.000526114	0.000139215
901 - 901	40415.7	4.00014	39.0051	1.00006	40459.7	0.998912	9.88672e-05	0.000964047	2.47175e-05	0.00108763	0.000800507
902 - 902	17.0012	5.00019	40457.3	3.99942e-05	40479.3	0.000419998	0.000123524	0.999456	9.88014e-10	0.000543523	0.000239393
903 - 903	3.00009	18.0027	1.00004	41013.7	41035.7	7.31094e-05	0.000438709	2.437e-05	0.999464	0.000536188	0.000602832
904 - 904	41846.5	4.0003	110.003	13.0004	41973.5	0.996974	9.53054e-05	0.00262078	0.000309728	0.00302581	0.00378589
905 - 905	26.0017	3.00118	42278.5	3.99942e-05	42307.5	0.000614587	7.09373e-05	0.999314	9.45321e-10	0.000685525	0.000548791
906 - 906	35.0032	3.0003	42293.6	9.4388e-05	42331.6	0.000826882	7.08762e-05	0.999102	2.22973e-09	0.000897761	0.000230308
907 - 907	11.0016	5.0001	42266.5	6.35325e-05	42282.5	0.000260193	0.000118255	0.999622	1.50257e-09	0.000378449	0.00043144
908 - 908	42440.7	2.00009	76.0067	1.0003	42519.7	0.998142	4.70392e-05	0.00178756	2.35256e-05	0.00185813	0.000150102
909 - 909	22.0036	40.0029	42583.7	1.00004	42646.7	0.000515951	0.000938005	0.998523	2.34494e-05	0.00147741	0.000900629
910 - 910	6.0008	35.0039	2.00004	43139.7	43182.7	0.000138963	0.0008106	4.63158e-05	0.999004	0.000995879	0.000637026
911 - 911	1.00013	43883.7	5.00006	53.0048	43942.7	2.27599e-05	0.998657	0.000113786	0.00120623	0.00134277	0.000203809
912 - 912	44775.7	0.000130589	41.0048	1.00009	44817.7	0.999063	2.91379e-09	0.000914925	2.23147e-05	0.000937243	0.000860614
913 - 913	12.0009	4.00023	45429.1	6.34212e-05	45445.1	0.000264074	8.80233e-05	0.999648	1.39555e-09	0.000352098	5.97906e-05
914 - 914	45710.7	0.000175353	64.0076	1.00006	45775.8	0.99858	3.83069e-09	0.00139829	2.1847e-05	0.00142014	0.00134702
915 - 915	45805.8	6.23935e-05	66.0045	1.00004	45872.8	0.998539	1.36014e-09	0.00143886	2.18003e-05	0.00146066	0.000526067
916 - 916	7.00018	13.0014	1.00013	45804.3	45825.3	0.000152758	0.000283717	2.18249e-05	0.999542	0.0004583	0.000325858
917 - 917	17.0011	5.00044	46244.3	3.99942e-05	46266.3	0.000367462	0.000108079	0.999524	8.64433e-10	0.000475543	6.99554e-05
918 - 918	47024.6	6.00004	16.0016	1.00006	47047.6	0.999511	0.000127531	0.000340115	2.12564e-05	0.000488903	0.000240555
919 - 919	3.00004	48076.1	9.16876e-05	7.0005	48086.1	6.23889e-05	0.999792	1.90674e-09	0.000145583	0.000207974	9.89086e-05
920 - 920	7.00013	48019.6	1.00006	23.0021	48050.6	0.000145683	0.999355	2.08127e-05	0.000478706	0.000645201	0.000225118
921 - 921	9.00009	32.0026	3.99943e-05	48106.7	48147.7	0.000186927	0.000664676	8.30658e-10	0.999148	0.000851604	0.000323697
922 - 922	24.0031	12.0003	48641.6	3.99942e-05	48677.7	0.000493103	0.000246526	0.99926	8.21614e-10	0.00073963	0.000741195
923 - 923	3.00028	18.0015	3.99942e-05	49037.5	49058.5	6.11573e-05	0.00036694	8.15235e-10	0.999572	0.000428098	0.000210214
924 - 924	49940.6	0.000476722	37.0042	2.00013	49979.6	0.99922	9.53832e-09	0.000740386	4.00188e-05	0.000780414	0.00109248
925 - 925	7.00088	1.00013	50037.3	4.00004	50049.3	0.00013988	1.99829e-05	0.99976	7.9922e-05	0.000239785	0.000289943
926 - 926	1.00022	50212.6	1.00013	32.0029	50246.6	1.99062e-05	0.999323	1.99044e-05	0.000636917	0.000676728	0.000462358
927 - 927	1.00006	50434.7	6.1679e-05	49.0035	50484.7	1.98092e-05	0.99901	1.22174e-09	0.000970659	0.000990469	9.50224e-05
928 - 928	50806.3	1.00006	12.0006	3.99941e-05	50819.3	0.999744	1.96788e-05	0.000236143	7.86987e-10	0.000255823	9.55165e-05
929 - 929	51112.7	6.18483e-05	28.0028	3.00006	51143.7	0.999394	1.2093e-09	0.000547532	5.86594e-05	0.000606192	0.000452673
930 - 930	3.99942e-05	50375.6	3.99942e-05	28.0012	50403.6	7.93479e-10	0.999444	7.93479e-10	0.000555539	0.000555541	0.000450569
931 - 931	11.0002	17.0009	3.99941e-05	50108.3	50136.3	0.000219405	0.000339093	7.97708e-10	0.999442	0.000558499	0.000487142
932 - 932	12.0004	14.0022	1.00004	50272.6	50299.6	0.000238578	0.000278376	1.98817e-05	0.999463	0.000536837	0.000681619
933 - 933	23.0014	50112.7	7.00028	133.008	50275.7	0.000457506	0.996758	0.000139238	0.00264558	0.00324232	0.00106624
934 - 934	62.0037	7.00006	49548.7	6.17995e-05	49617.7	0.00124963	0.00014108	0.998609	1.24551e-09	0.00139071	0.00079505
935 - 935	101.004	8.00022	48723.7	6.18026e-05	48832.7	0.00206836	0.000163829	0.997768	1.2656e-09	0.00223219	0.00233518
936 - 936	11.0002	41.0036	8.99831e-05	48369.7	48421.7	0.000227175	0.000846803	1.85832e-09	0.998926	0.00107398	0.000360319
937 - 937	2.00009	22.001	12.0007	48138.3	48174.3	4.15178e-05	0.000456695	0.00024911	0.999253	0.000747323	0.000413827
938 - 938	13.0009	48345.7	5.00017	37.0044	48400.7	0.000268609	0.998864	0.000103308	0.000764543	0.00113646	0.000871845
939 - 939	27.0009	47925.3	1.00017	44.001	47997.3	0.00056255	0.9985	2.0838e-05	0.00091674	0.00150013	0.00180539
940 - 940	14.0007	48582.2	3.99941e-05	8.00027	48604.2	0.000288055	0.999547	8.22853e-10	0.0001646	0.000452657	0.000300835
941 - 941	13.0008	48205.3	3.99941e-05	4.00013	48222.3	0.000269601	0.999647	8.2937e-10	8.29518e-05	0.000352554	0.000155578
942 - 942	54020.7	2.00004	17.0013	3.99943e-05	54039.7	0.999648	3.70106e-05	0.000314608	7.4009e-10	0.00035162	0.000112985
943 - 943	6.00031	4.00037	54275.9	0.000313162	54285.9	0.000110532	7.36907e-05	0.999816	5.76875e-09	0.000184228	0.000317488
944 - 944	53540.7	4.00004	80.0043	0.000203812	53624.7	0.998433	7.45932e-05	0.00149193	3.80071e-09	0.00156653	0.000820346
945 - 945	36.0012	8.00031	53580.5	3.99942e-05	53624.5	0.000671359	0.000149191	0.999179	7.4582e-10	0.000820551	0.000739986
946 - 946	54202.7	10.0004	199.009	8.74491e-05	54411.8	0.996159	0.000183791	0.00365746	1.60717e-09	0.00384125	0.00287246
947 - 947	3.00016	24.0022	0.000363333	54813.5	54840.5	5.47069e-05	0.000437673	6.62526e-09	0.999508	0.000492386	0.000576708
948 - 948	55609.6	1.0002	52.0028	5.00012	55667.6	0.998958	1.79674e-05	0.000934166	8.98209e-05	0.00104195	0.000425646
949 - 949	2.00004	55766.8	11.0007	86.0062	55865.8	3.58008e-05	0.998228	0.000196913	0.00153952	0.00177223	0.00021139
950 - 950	3.00012	26.0014	1.00004	56233.6	56263.6	5.33226e-05	0.000462136	1.77742e-05	0.999467	0.000533233	0.000182352
951 - 951	57435.6	0.000197302	36.0035	2.00048	57473.6	0.999339	3.43291e-09	0.000626436	3.48069e-05	0.000661246	0.000987947
952 - 952	10.0007	7.00015	58281.2	5.97693e-05	58298.2	0.000171543	0.000120075	0.999708	1.02523e-09	0.000291619	0.000144901
953 - 953	58325.7	0.000154708	87.0045	1.00016	58413.7	0.998493	2.64849e-09	0.00148945	1.71219e-05	0.00150658	0.000531831
954 - 954	58500.7	0.000154363	83.005	1.00015	58584.7	0.998566	2.63487e-09	0.00141684	1.70719e-05	0.00143391	0.000140645
955 - 955	8.00117	3.00061	58746.5	3.99942e-05	58757.5	0.000136173	5.10676e-05	0.999813	6.80665e-10	0.000187241	0.000660137
956 - 956	41.0034	13.0003	59304.7	1.00004	59359.7	0.000690761	0.000219009	0.999073	1.68471e-05	0.000926617	0.000440763
957 - 957	2.00015	45.0011	3.99942e-05	60933.5	60980.5	3.27999e-05	0.000737959	6.55852e-10	0.999229	0.000770759	0.000854561
958 - 958	7.00015	61978.7	1.00006	47.0028	62033.7	0.000112844	0.999113	1.61212e-05	0.000757698	0.000886663	0.000154247
959 - 959	19.0013	4.00015	63345.5	1.00004	63369.5	0.000299848	6.31242e-05	0.999621	1.57811e-05	0.000378754	0.000106782
960 - 960	1.00006	63729.8	3.99943e-05	44.0027	63774.8	1.56811e-05	0.999294	6.27117e-10	0.000689971	0.000705653	8.83662e-05
961 - 961	64091.7	1.00006	32.0013	3.99942e-05	64124.7	0.999485	1.55955e-05	0.000499048	6.23695e-10	0.000514644	0.00031266
962 - 962	15.0008	5.00034	64296.3	1.00034	64317.3	0.000233232	7.77449e-05	0.999673	1.55533e-05	0.00032653	0.000285281
963 - 963	64164.7	1.00046	318.011	1.00019	64484.8	0.995037	1.55146e-05	0.00493156	1.55105e-05	0.00496259	0.00417241
964 - 964	1.00011	8.00102	1.00006	64974.5	64984.5	1.539e-05	0.000123122	1.53892e-05	0.999846	0.000153901	0.000378544
965 - 965	65475.7	2.00004	27.0019	1.00008	65505.7	0.999542	3.05323e-05	0.000412206	1.52671e-05	0.000458006	0.000198362
966 - 966	66042.7	8.23964e-05	45.003	0.000144772	66087.7	0.999319	1.24677e-09	0.000680959	2.19061e-09	0.000680962	0.00038098
967 - 967	66894.7	2.00011	33.0021	3.00008	66932.7	0.999432	2.98825e-05	0.000493064	4.48224e-05	0.000567769	0.000155342
968 - 968	3.99942e-05	66697.5	1.00004	16.0004	66714.5	5.99483e-10	0.999745	1.49898e-05	0.000239834	0.000254824	0.000265207
969 - 969	66636.4	20	12.0006	1.00008	66669.4	0.999505	0.000299988	0.000180001	1.50006e-05	0.00049499	0.000603837
970 - 970	9.00019	38.0014	3.99942e-05	67265.6	67312.6	0.000133707	0.000564551	5.94157e-10	0.999302	0.000698259	0.000507756
971 - 971	8.00038	67409.5	1.00006	31.0015	67449.5	0.000118613	0.999407	1.48268e-05	0.000459625	0.000593064	0.000113707
972 - 972	58.0045	11.0006	67534.7	1.00008	67604.7	0.000857995	0.00016272	0.998964	1.47931e-05	0.00103551	0.000747504
973 - 973	55.0044	11.0003	67503.7	2.00006	67571.7	0.000814015	0.000162795	0.998994	2.9599e-05	0.00100641	0.000744998
974 - 974	46.0025	10.0008	67059.6	3.00015	67118.6	0.000685392	0.000149001	0.999121	4.46992e-05	0.000879092	0.000151013
975 - 975	66872.8	3.99943e-05	181.008	5.96758e-05	67053.8	0.997301	5.96451e-10	0.00269944	8.89968e-10	0.00269945	0.00118573
976 - 976	2.00011	24.0012	1.00004	66220.6	66247.6	3.01915e-05	0.000362295	1.50955e-05	0.999592	0.000407582	7.03408e-05
977 - 977	66363.7	2.00019	75.0057	3.00045	66443.7	0.998796	3.01036e-05	0.00112886	4.51578e-05	0.00120412	0.00100076
978 - 978	43.003	12.0005	65551.6	1.00015	65607.6	0.000655458	0.000182912	0.999146	1.52444e-05	0.000853615	0.000415775
979 - 979	11.0002	51.003	3.99943e-05	65129.7	65191.7	0.000168736	0.000782354	6.13487e-10	0.999049	0.00095109	0.000235087
980 - 980	4.00008	65170.7	2.00008	63.0039	65239.8	6.13136e-05	0.998942	3.06574e-05	0.000965728	0.0010577	0.00013982
981 - 981	64527.7	1.00006	35.0023	1.00008	64564.7	0.999427	1.54893e-05	0.000542128	1.54896e-05	0.000573107	0.00018597
982 - 982	5.00008	18.0029	3.99943e-05	64191.8	64214.8	7.7865e-05	0.000280354	6.22821e-10	0.999642	0.00035822	0.000985689
983 - 983	63569.8	2.00011	69.0056	2.00004	63642.8	0.998853	3.14272e-05	0.00108426	3.1426e-05	0.00114712	0.00080295
984 - 984	63432.7	1.00008	27.0022	3.00006	63463.7	0.999511	1.57584e-05	0.000425475	4.72721e-05	0.000488505	0.00035483
985 - 985	5.00006	46.0035	3.99943e-05	63109.8	63160.8	7.9164e-05	0.000728355	6.33214e-10	0.999192	0.000807519	0.000388023
986 - 986	3.00006	25.0021	1.00024	62658.6	62687.6	4.78573e-05	0.000398836	1.59559e-05	0.999537	0.000462649	0.00044835
987 - 987	62230.7	1.00019	54.004	2.00006	62287.7	0.999085	1.60576e-05	0.000867008	3.211e-05	0.000915175	0.000453447
988 - 988	3.00019	61324.7	6.00019	76.0044	61409.7	4.88553e-05	0.998616	9.77076e-05	0.00123766	0.00138422	0.000180916
989 - 989	1.00029	19.0014	3.00024	60566.4	60589.4	1.65094e-05	0.000313609	4.95176e-05	0.99962	0.000379636	0.000362215
990 - 990	21.0006	18.0075	3.00068	59585.7	59627.7	0.000352195	0.000301999	5.03235e-05	0.999295	0.000704518	0.00369054
991 - 991	11.0003	4.00012	1.00009	59442	59458	0.00018501	6.72764e-05	1.68201e-05	0.999731	0.000269107	0.000192623
992 - 992	3.00035	58785.7	1.00009	78.0059	58867.7	5.09677e-05	0.998607	1.69887e-05	0.00132511	0.00139306	0.00062503
993 - 993	5.97557e-05	58107.8	2.00012	62.0059	58171.8	1.02723e-09	0.9989	3.43829e-05	0.00106591	0.00110029	0.00102647
994 - 994	2.0002	41.0016	2.00008	57533.5	57578.5	3.47386e-05	0.0007121	3.47366e-05	0.999218	0.000781575	0.000509725
995 - 995	56947.7	1.00012	53.0042	2.00006	57003.8	0.999018	1.75448e-05	0.000929836	3.50865e-05	0.000982467	0.000383127
996 - 996	38.0012	11.0009	55919.5	1.00009	55969.5	0.000678963	0.000196551	0.999107	1.78684e-05	0.000893383	0.000645681
997 - 997	54799.8	1.00004	128.008	2.00009	54930.8	0.997615	1.82054e-05	0.00233036	3.6411e-05	0.00238497	0.000294374
998 - 998	4.00004	12.0015	3.00004	53639.7	53658.7	7.45459e-05	0.000223664	5.59096e-05	0.999646	0.000354119	0.000360645
999 - 999	52752.7	13.0004	69.0076	3.0003	52837.7	0.998391	0.000246043	0.00130603	5.67833e-05	0.00160886	0.00150296
1000 - 1000	13.0014	10.0003	51700.5	3.99942e-05	51723.5	0.000251363	0.000193342	0.999555	7.73231e-10	0.000444706	0.000310641
1001 - 1001	31.0013	7.00021	49927.4	1.00009	49966.4	0.000620442	0.000140098	0.999219	2.00152e-05	0.000780556	0.000656463
1002 - 1002	48791.8	1.00009	77.0046	1.00006	48870.8	0.998383	2.04639e-05	0.00157568	2.04634e-05	0.00161661	0.000703689
1003 - 1003	2.00004	48111.7	2.00009	27.0023	48142.7	4.1544e-05	0.999356	4.1545e-05	0.00056088	0.000643969	0.000112942
1004 - 1004	2.00012	20.0013	1.00006	47038.5	47061.5	4.25002e-05	0.000425003	2.12501e-05	0.999511	0.000488754	0.000132348
1005 - 1005	46576.7	1.00032	39.0067	3.00038	46619.7	0.999077	2.1457e-05	0.000836701	6.43587e-05	0.000922516	0.00216619
1006 - 1006	10.0009	4.00016	45526.2	2.00009	45542.2	0.000219596	8.78341e-05	0.999649	4.39172e-05	0.000351347	0.000109843
1007 - 1007	43865.7	1.00012	21.0029	3.99943e-05	43887.7	0.999499	2.27882e-05	0.00047856	9.11286e-10	0.000501349	0.000654483
1008 - 1008	42475.8	1.00006	116.009	1.00013	42593.8	0.997229	2.3479e-05	0.00272362	2.34806e-05	0.00277058	0.000544104
1009 - 1009	14.0004	1.00017	40698.8	8.9584e-05	40713.8	0.000343873	2.45658e-05	0.999632	2.20033e-09	0.000368441	0.000407651
1010 - 1010	39493.8	6.15221e-05	60.0061	1.00013	39554.8	0.998458	1.55537e-09	0.00151704	2.52846e-05	0.00154233	0.000275121
1011 - 1011	38120.8	3.99943e-05	100.009	1.00006	38221.8	0.997357	1.04637e-09	0.00261654	2.61647e-05	0.0026427	0.000668647
1012 - 1012	1.00013	22.0014	1.00004	37153.5	37177.5	2.69015e-05	0.000591794	2.68991e-05	0.999354	0.000645595	0.000401665
1013 - 1013	1.00006	36390.7	2.00004	9.00177	36402.7	2.74722e-05	0.99967	5.49421e-05	0.000247283	0.000329698	0.000476146
1014 - 1014	3.99941e-05	35168.3	1.00004	2.00017	35171.3	1.13712e-09	0.999915	2.84334e-05	5.68694e-05	8.5304e-05	4.23601e-05
1015 - 1015	34328.7	3.99943e-05	21.0017	3.99943e-05	34349.7	0.999389	1.16433e-09	0.00061141	1.16433e-09	0.000611412	0.000281346
1016 - 1016	20.0015	3.00029	33151.4	3.99942e-05	33174.4	0.000602919	9.04399e-05	0.999307	1.20557e-09	0.00069336	0.000343429
1017 - 1017	31405.8	3.99943e-05	31.0051	1.00004	31437.8	0.998982	1.27217e-09	0.000986235	3.18101e-05	0.00101805	0.00070698
1018 - 1018	3.99941e-05	30569.2	9.43049e-05	4.00069	30573.2	1.30814e-09	0.999869	3.08456e-09	0.000130856	0.000130861	0.000260117
1019 - 1019	6.32389e-05	5.00024	6.28969e-05	29586.8	29591.8	2.13704e-09	0.000168974	2.12549e-09	0.999831	0.000168978	0.000166216
1020 - 1020	28323.7	3.99943e-05	18.0028	1.00004	28342.8	0.99933	1.41109e-09	0.000635182	3.52838e-05	0.000670467	0.000245108
1021 - 1021	3.99942e-05	27645.4	2.00006	7.00102	27654.4	1.44621e-09	0.999675	7.23236e-05	0.000253161	0.000325486	0.000117103
1022 - 1022	3.99941e-05	26467.1	3.99941e-05	2.00025	26469.1	1.51097e-09	0.999924	1.51097e-09	7.55691e-05	7.55722e-05	6.01387e-05
1023 - 1023	25668.6	3.99942e-05	4.00136	3.99942e-05	25672.6	0.999844	1.55786e-09	0.000155861	1.55786e-09	0.000155864	0.000491851
1024 - 1024	1.00004	24913.8	1.00006	1.00019	24916.8	4.01351e-05	0.99988	4.0136e-05	4.01411e-05	0.000120412	8.7721e-05
1025 - 1025	24372.1	6.35048e-05	4.00067	1.00006	24377.1	0.999795	2.60511e-09	0.000164116	4.10248e-05	0.000205144	0.000150001
1026 - 1026	3.99941e-05	24190.2	1.00004	4.00049	24195.2	1.65298e-09	0.999793	4.13322e-05	0.000165342	0.000206676	8.18541e-05
1027 - 1027	23454.1	1.00006	5.00067	1.00004	23461.1	0.999702	4.26264e-05	0.000213147	4.26254e-05	0.000298399	0.000103851
1028 - 1028	23311.7	3.99942e-05	15.0029	1.0001	23327.7	0.999314	1.71446e-09	0.00064314	4.28718e-05	0.000686013	0.00034231
1029 - 1029	3.99941e-05	22759	3.99941e-05	4.00033	22763	1.75697e-09	0.999824	1.75697e-09	0.000175738	0.000175742	0.000131507
1030 - 1030	22559.7	3.99942e-05	7.00206	3.99942e-05	22566.7	0.99969	1.77227e-09	0.000310284	1.77227e-09	0.000310287	0.000553301
1031 - 1031	3.99942e-05	6.00115	2.00006	22771.4	22779.4	1.75572e-09	0.000263447	8.78016e-05	0.999649	0.00035125	0.00017995
1032 - 1032	22805.8	6.52107e-05	12.0005	6.40858e-05	22817.8	0.999474	2.85788e-09	0.000525926	2.80858e-09	0.000525932	0.000694432
1033 - 1033	22930.7	1.00007	35.0055	1.00007	22967.7	0.998389	4.35422e-05	0.00152411	4.35422e-05	0.0016112	0.00022357
1034 - 1034	6.60095e-05	22536.4	1.00007	54.0017	22591.4	2.92188e-09	0.997565	4.42675e-05	0.00239036	0.00243463	0.0038675
1035 - 1035	22662.7	0.000100327	14.0044	3.99943e-05	22676.7	0.999382	4.42422e-09	0.000617567	1.76367e-09	0.000617573	0.00120162
1036 - 1036	9.0017	5.00085	22410.3	1.00015	22425.3	0.000401409	0.000223001	0.999331	4.45992e-05	0.000669009	0.000311914
1037 - 1037	1.0001	17.0035	3.99942e-05	22478.7	22496.7	4.44555e-05	0.000755821	1.77779e-09	0.9992	0.000800279	0.000398296
1038 - 1038	22717.5	3.00044	15.0028	6.54161e-05	22735.5	0.999208	0.000131972	0.000659886	2.87727e-09	0.000791861	0.000345522
1039 - 1039	31.1551	1.0001	22549.4	6.50577e-05	22581.6	0.00137967	4.42884e-05	0.998576	2.881e-09	0.00142396	0.0833393
1040 - 1040	0.000101799	21993.4	0.000149333	86.1647	22079.6	4.61053e-09	0.996098	6.76338e-09	0.00390246	0.00390247	0.0839722
1041 - 1041	8.01458	27.1616	0.000103268	21860.4	21895.6	0.000366036	0.0012405	4.71638e-09	0.998393	0.00160654	0.0942951
1042 - 1042	0.000224197	7.00039	0.000159486	21921.3	21928.3	1.02241e-08	0.000319239	7.27305e-09	0.999681	0.000319257	0.000327785
1043 - 1043	1.00015	21974.7	0.000154369	44.0073	22019.7	4.54208e-05	0.997956	7.0105e-09	0.00199854	0.00204397	8.38894e-05
1044 - 1044	8.00165	4.00036	9.00036	22588.1	22609.1	0.000353913	0.000176935	0.000398085	0.999071	0.000928933	0.000690965
1045 - 1045	3.99942e-05	22473.6	2.00028	25.0043	22500.6	1.77747e-09	0.9988	8.88987e-05	0.00111127	0.00120017	0.000188378
1046 - 1046	22796.7	1.00004	28.0068	0.000291664	22825.7	0.998729	4.3812e-05	0.00122699	1.27779e-08	0.00127081	0.00140743
1047 - 1047	0.000288091	22491.7	53.0093	229.007	22773.7	1.26502e-08	0.987617	0.00232765	0.0100558	0.0123834	0.016245
1048 - 1048	10.0013	22799.7	124.015	134.001	23067.7	0.000433565	0.988381	0.00537614	0.00580902	0.0116187	0.0138673
1049 - 1049	2.00143	1.00021	25523.2	6.54638e-05	25526.2	7.84069e-05	3.91835e-05	0.999882	2.56457e-09	0.000117593	0.000826826
1050 - 1050	6.5916e-05	25850.7	0.000147256	40.0082	25890.7	2.54593e-09	0.998455	5.68759e-09	0.00154527	0.00154528	0.0014003
1051 - 1051	4.00027	2.00007	26692.7	2.00004	26700.7	0.000149818	7.49067e-05	0.9997	7.49058e-05	0.000299631	0.000329148
1052 - 1052	6.64381e-05	27404.7	2.00004	28.0048	27434.8	2.42168e-09	0.998906	7.29017e-05	0.00102078	0.00109368	0.000538645
1053 - 1053	12.0033	10.0001	27871.6	3.99942e-05	27893.6	0.000430323	0.00035851	0.999211	1.43381e-09	0.000788834	0.000962855
1054 - 1054	8.0001	18.0028	3.99942e-05	28369.6	28395.6	0.000281737	0.000633998	1.40846e-09	0.999084	0.000915737	0.000509191
1055 - 1055	28924.4	9.71186e-05	18.0019	9.87887e-05	28942.4	0.999378	3.35558e-09	0.00062199	3.41328e-09	0.000621996	0.000140191
1056 - 1056	6.51807e-05	29472.7	1.00004	18.0035	29491.7	2.21014e-09	0.999356	3.39092e-05	0.000610459	0.00064437	0.000687527
1057 - 1057	1.00019	3.00077	6.47194e-05	30234	30238	3.30773e-05	9.92384e-05	2.14034e-09	0.999868	0.000132318	0.000421548
1058 - 1058	31242.6	3.99942e-05	6.00198	9.65923e-05	31248.6	0.999808	1.27987e-09	0.000192072	3.0911e-09	0.000192076	0.000800154
1059 - 1059	31953.6	1.00006	5.00174	3.99942e-05	31959.6	0.999812	3.12915e-05	0.000156502	1.2514e-09	0.000187795	0.000678585
1060 - 1060	32635.7	1.00024	69.0091	7.00024	32712.7	0.997646	3.05766e-05	0.00210955	0.000213991	0.00235412	0.000749168
1061 - 1061	7.00079	3.0003	33436.1	6.30979e-05	33446.1	0.000209316	8.97056e-05	0.999701	1.88656e-09	0.000299023	0.000154256
1062 - 1062	17.0017	3.00029	33595.5	3.99942e-05	33615.5	0.000505769	8.92534e-05	0.999405	1.18976e-09	0.000595024	5.91065e-05
1063 - 1063	34278.8	3.99943e-05	59.0069	9.43112e-05	34337.8	0.998282	1.16473e-09	0.00171843	2.74657e-09	0.00171843	0.000291711
1064 - 1064	2.00006	35370.1	3.99941e-05	4.00013	35376.1	5.65371e-05	0.99983	1.13054e-09	0.000113074	0.000169613	0.000214312
1065 - 1065	36472.7	1.00017	36.0034	4.00006	36513.7	0.998877	2.73918e-05	0.000986026	0.00010955	0.00112297	0.000288656
1066 - 1066	12.0012	8.00017	37372.3	6.19935e-05	37392.3	0.000320952	0.000213952	0.999465	1.65792e-09	0.000534906	0.00032602
1067 - 1067	37892.8	3.99943e-05	42.0035	6.21084e-05	37934.8	0.998893	1.05429e-09	0.00110726	1.63724e-09	0.00110726	0.00033601
1068 - 1068	1.00004	38465.8	1.00004	34.0029	38501.8	2.59739e-05	0.999065	2.59739e-05	0.000883152	0.0009351	0.000280764
1069 - 1069	16.002	1.00027	39222.5	2.00009	39241.5	0.000407782	2.54902e-05	0.999516	5.09688e-05	0.000484241	0.000414443
1070 - 1070	3.99942e-05	40227.3	8.94469e-05	14.0008	40241.3	9.93857e-10	0.999652	2.22276e-09	0.00034792	0.000347923	0.000237314
1071 - 1071	40741.5	3.99942e-05	2.00084	3.99942e-05	40743.5	0.999951	9.81609e-10	4.91081e-05	9.81609e-10	4.911e-05	0.000419343
1072 - 1072	41403.8	1.00004	9.00281	3.99943e-05	41413.8	0.999758	2.41475e-05	0.000217387	9.65724e-10	0.000241535	0.00106938
1073 - 1073	41727.6	0.000122476	14.0025	6.15106e-05	41741.7	0.999665	2.93415e-09	0.000335456	1.4736e-09	0.00033546	0.000784868
1074 - 1074	42109.7	0.000212038	49.0061	2.00009	42160.7	0.99879	5.02927e-09	0.00116236	4.74396e-05	0.00120981	0.00103669
1075 - 1075	3.00026	3.00009	42673	3.99941e-05	42679	7.02982e-05	7.02942e-05	0.999859	9.37089e-10	0.000140593	8.21926e-05
1076 - 1076	43017.7	3.99943e-05	35.0029	2.00012	43054.7	0.999141	9.28917e-10	0.000812986	4.64553e-05	0.000859442	0.000108442
1077 - 1077	1.00009	18.0029	6.08344e-05	43095.7	43114.7	2.3196e-05	0.000417557	1.41099e-09	0.999559	0.000440755	0.000745342
1078 - 1078	43568.8	6.07412e-05	97.0063	4.0002	43669.8	0.997687	1.39092e-09	0.00222136	9.16012e-05	0.00231296	0.00115913
1079 - 1079	0.000158988	18.0014	3.99942e-05	44076.6	44094.6	3.60561e-09	0.000408246	9.0701e-10	0.999592	0.000408251	0.000111949
1080 - 1080	8.00083	7.00156	5.99681e-05	44407.6	44422.6	0.000180107	0.000157613	1.34995e-09	0.999662	0.000337721	0.00070203
1081 - 1081	44424.7	8.61961e-05	30.0041	2.00016	44456.7	0.99928	1.93888e-09	0.000674906	4.49911e-05	0.000719899	0.000904452
1082 - 1082	44281.7	0.000116542	43.0038	1.00009	44325.7	0.999007	2.62922e-09	0.000970177	2.25622e-05	0.000992742	0.00016687
1083 - 1083	14.0008	2.00048	43980.4	3.99942e-05	43996.4	0.000318227	4.54692e-05	0.999636	9.09033e-10	0.000363697	0.000216356
1084 - 1084	9.00076	4.0003	43860.2	8.60897e-05	43873.2	0.000205154	9.11786e-05	0.999704	1.96224e-09	0.000296334	0.000118947
1085 - 1085	43688.7	8.59003e-05	15.0026	3.99943e-05	43703.7	0.999657	1.96551e-09	0.00034328	9.15122e-10	0.000343283	0.000783345
1086 - 1086	43804.8	1.00004	96.0089	8.54136e-05	43901.8	0.99779	2.2779e-05	0.0021869	1.94556e-09	0.00220968	0.000359867
1087 - 1087	8.00109	1.00012	43620.5	1.00004	43630.5	0.000183383	2.29224e-05	0.999771	2.29207e-05	0.000229226	0.00027508
1088 - 1088	2.00024	17.0027	8.51398e-05	43466.6	43485.6	4.59978e-05	0.000390996	1.95788e-09	0.999563	0.000436995	0.000789239
1089 - 1089	2.00041	17.0021	1.00004	43263.6	43283.6	4.62163e-05	0.000392806	2.31043e-05	0.999538	0.000462127	0.000499196
1090 - 1090	2.00015	43848.7	2.00019	32.0051	43884.7	4.55774e-05	0.99918	4.55784e-05	0.000729299	0.000820455	0.00129337
1091 - 1091	3.99941e-05	43993.3	8.48034e-05	1.00046	43994.3	9.09076e-10	0.999977	1.9276e-09	2.27406e-05	2.27435e-05	0.000311004
1092 - 1092	43660.7	3.99943e-05	10.0017	8.47916e-05	43670.7	0.999771	9.15815e-10	0.000229025	1.94161e-09	0.000229028	0.000529705
1093 - 1093	9.00011	4.00015	43389.1	1.00004	43403.1	0.000207361	9.21628e-05	0.999677	2.30408e-05	0.000322565	0.000447303
1094 - 1094	42915.8	3.99943e-05	14.0032	3.99943e-05	42929.8	0.999674	9.3162e-10	0.000326187	9.3162e-10	0.000326189	0.00105003
1095 - 1095	2.00004	43099.6	1.00012	17.0012	43119.6	4.63836e-05	0.999536	2.3194e-05	0.000394281	0.000463858	0.000177763
1096 - 1096	42469.8	3.99943e-05	16.002	3.99943e-05	42485.8	0.999623	9.41357e-10	0.000376644	9.41357e-10	0.000376646	0.000349036
1097 - 1097	42544.7	2.00066	41.0074	2.00008	42589.8	0.998943	4.69752e-05	0.000962847	4.69616e-05	0.00105678	0.0022792
1098 - 1098	15.001	3.00029	41774.3	1.00009	41793.3	0.000358933	7.17888e-05	0.999545	2.39293e-05	0.000454651	0.000104699
1099 - 1099	41006.8	3.99943e-05	33.0042	3.99943e-05	41039.8	0.999196	9.74524e-10	0.0008042	9.74524e-10	0.000804202	0.000647144
1100 - 1100	3.99942e-05	41083.6	1.00004	14.0009	41098.6	9.73129e-10	0.999635	2.43327e-05	0.000340666	0.000364999	0.000213772
1101 - 1101	40661.7	3.00006	12.0029	0.000301967	40676.7	0.999631	7.37538e-05	0.000295082	7.42358e-09	0.000368843	0.00118366
1102 - 1102	6.00092	4.00042	40170.3	2.00006	40182.3	0.000149342	9.95568e-05	0.999701	4.97746e-05	0.000298674	0.000307168
1103 - 1103	39782.7	0.000303866	79.0078	0.000118535	39861.7	0.998018	7.62299e-09	0.00198205	2.97365e-09	0.00198206	0.000438909
1104 - 1104	35.0013	3.00031	39520.4	8.57522e-05	39558.4	0.000884801	7.58451e-05	0.999039	2.16774e-09	0.000960648	0.000999002
1105 - 1105	16.0011	5.0005	39071.3	0.000120062	39092.3	0.000409316	0.000127915	0.999463	3.07123e-09	0.000537234	0.000158704
1106 - 1106	38847.7	3.99942e-05	13.0027	3.00051	38863.7	0.999588	1.02909e-09	0.000334573	7.72061e-05	0.00041178	0.000978269
1107 - 1107	38471.8	4.00009	113.008	1.00006	38589.8	0.996942	0.000103657	0.00292844	2.59152e-05	0.00305801	0.00185492
1108 - 1108	11.0012	9.00076	37655.4	3.00006	37678.4	0.000291975	0.000238884	0.99939	7.96228e-05	0.000610482	0.000156948
1109 - 1109	37223.7	7.0011	91.0102	5.00009	37326.8	0.99724	0.000187563	0.0024382	0.000133955	0.00275972	0.000751204
1110 - 1110	23.0027	10.0009	37116.6	3.99942e-05	37149.6	0.000619191	0.000269205	0.999112	1.07657e-09	0.000888397	0.000275082
1111 - 1111	5.00013	26.0021	3.00004	36880.6	36914.6	0.000135451	0.000704384	8.12697e-05	0.999079	0.000921105	0.000600439
1112 - 1112	36772.7	6.22725e-05	12.0031	6.1976e-05	36784.7	0.999674	1.69289e-09	0.000326307	1.68483e-09	0.000326311	0.00109526
1113 - 1113	36168.7	9.25922e-05	37.0063	1.00023	36206.7	0.99895	2.55732e-09	0.00102208	2.76254e-05	0.00104971	0.00147394
1114 - 1114	35693.8	1.00004	22.0025	3.99943e-05	35716.8	0.999356	2.79992e-05	0.000616029	1.11976e-09	0.000644029	0.000141403
1115 - 1115	34887.7	3.99943e-05	78.0089	7.00044	34972.8	0.997569	1.14358e-09	0.00223056	0.000200168	0.00243073	0.000304468
1116 - 1116	2.00006	4.00163	1.00006	34827.5	34834.5	5.74161e-05	0.000114875	2.87089e-05	0.999799	0.000201	0.000692648
1117 - 1117	34888.2	1.00004	9.00081	4.00018	34902.2	0.999599	2.86527e-05	0.000257887	0.000114611	0.000401151	0.000150196
1118 - 1118	34609.6	3.99942e-05	13.002	9.41954e-05	34622.6	0.999624	1.15515e-09	0.000375535	2.72063e-09	0.000375539	0.000427668
1119 - 1119	34082.5	9.49049e-05	20.0026	0.000308804	34102.5	0.999413	2.78293e-09	0.000586545	9.05517e-09	0.000586556	0.000560613
1120 - 1120	33742.7	31.0002	58.0074	2.0001	33833.7	0.99731	0.000916251	0.00171449	5.91155e-05	0.00268985	0.00179776
1121 - 1121	14.0026	3.00032	33913.5	1.00004	33931.6	0.000412671	8.84227e-05	0.999469	2.94723e-05	0.000530566	0.000624234
1122 - 1122	1.00004	33576.5	1.0001	7.00154	33585.5	2.9776e-05	0.999732	2.97777e-05	0.000208469	0.000268023	0.000474161
1123 - 1123	33520.2	0.000198936	9.001	1.00004	33530.2	0.999702	5.93304e-09	0.000268445	2.98251e-05	0.000298276	0.000221514
1124 - 1124	33535.5	6.55235e-05	35.0027	1.00026	33571.5	0.998928	1.95176e-09	0.00104263	2.97948e-05	0.00107243	0.000545489
1125 - 1125	15.0014	0.000100784	33492.4	3.99942e-05	33507.4	0.000447704	3.00781e-09	0.999552	1.19359e-09	0.000447708	8.34496e-05
1126 - 1126	33737.7	3.99943e-05	29.004	6.52302e-05	33766.7	0.999141	1.18443e-09	0.000858953	1.93179e-09	0.000858956	0.000496496
1127 - 1127	34161	1.00004	2.0002	1.00004	34165	0.999883	2.92709e-05	5.85455e-05	2.92709e-05	0.000117087	6.31532e-05
1128 - 1128	34347.6	1.0001	27.0032	2.00007	34377.6	0.999127	2.90916e-05	0.000785488	5.81794e-05	0.000872759	0.000206915
1129 - 1129	34200.3	3.99941e-05	14.0014	3.0001	34217.3	0.999503	1.16883e-09	0.000409191	8.7678e-05	0.00049687	0.000112163
1130 - 1130	34520.7	11.0002	111.01	3.00022	34645.7	0.996392	0.000317504	0.00320414	8.65972e-05	0.00360824	0.00175023
1131 - 1131	23.0023	1.00007	34613.5	3.99942e-05	34637.6	0.000664087	2.88723e-05	0.999307	1.15465e-09	0.00069296	2.87668e-05
1132 - 1132	31.003	5.0003	34542.4	6.83481e-05	34578.4	0.000896599	0.000144607	0.998959	1.97661e-09	0.00104121	0.000167009
1133 - 1133	3.00061	13.0023	1.00011	34219.3	34236.3	8.76443e-05	0.000379782	2.9212e-05	0.999503	0.000496638	0.000865362
1134 - 1134	34956.7	0.000106786	63.0079	1.00004	35020.7	0.998172	3.04921e-09	0.00179916	2.85556e-05	0.00182772	0.000683018
1135 - 1135	6.7969e-05	21.0024	1.00011	34942.4	34964.4	1.94395e-09	0.00060068	2.86036e-05	0.999371	0.000629285	0.000261267
1136 - 1136	35664.6	4.00042	74.0077	5.00011	35747.6	0.997678	0.000111907	0.00207028	0.000139872	0.00232206	0.000219859
1137 - 1137	28.0031	7.00023	35719.5	3.99942e-05	35754.5	0.000783206	0.000195786	0.999021	1.11858e-09	0.000978994	0.00025993
1138 - 1138	2.00188	15.0017	0.000111707	36242.3	36259.3	5.521e-05	0.000413735	3.08078e-09	0.999531	0.000468948	0.00131322
1139 - 1139	36750.7	2.00004	21.0029	65.0065	36838.7	0.997611	5.42918e-05	0.000570131	0.00176463	0.00238905	0.00042727
1140 - 1140	36862.7	3.00007	73.0064	2.00007	36940.7	0.997888	8.12131e-05	0.00197631	5.41427e-05	0.00211167	0.000694905
1141 - 1141	60.0032	7.00007	36667.5	6.96388e-05	36734.5	0.00163343	0.000190558	0.998176	1.89573e-09	0.00182399	0.00177562
1142 - 1142	3.00012	61.0044	1.00004	36515.6	36580.6	8.20138e-05	0.00166767	2.7338e-05	0.998223	0.00177702	0.00104248
1143 - 1143	37568.5	0.000115359	27.0042	7.05513e-05	37595.6	0.999282	3.06841e-09	0.000718281	1.87659e-09	0.000718286	0.00102186
1144 - 1144	31.0026	6.00007	37610.5	3.99942e-05	37647.5	0.000823498	0.000159375	0.999017	1.06233e-09	0.000982874	0.00042011
1145 - 1145	4.00018	20.0027	2.00004	37352.3	37378.4	0.000107019	0.00053514	5.3508e-05	0.999304	0.000695667	0.000521068
1146 - 1146	37895.4	7.00087	50.0036	5.00011	37957.4	0.998366	0.00018444	0.00131736	0.00013173	0.00163353	0.000680002
1147 - 1147	38.0037	7.00026	37857.4	2.00007	37904.4	0.00100262	0.000184682	0.99876	5.27662e-05	0.00124007	0.000280454
1148 - 1148	11.0001	30.003	1.00004	38728.5	38770.5	0.000283724	0.000773863	2.57939e-05	0.998917	0.00108338	0.000528898
1149 - 1149	7.00026	39861.7	2.00004	79.0083	39949.7	0.000175227	0.997797	5.0064e-05	0.0019777	0.00220299	0.00057743
1150 - 1150	22.001	2.00011	39943.8	3.9994e-05	39967.8	0.000550468	5.00431e-05	0.999399	1.00065e-09	0.000600512	0.000395989
1151 - 1151	40469.7	1.00007	112.012	7.00056	40589.7	0.997043	2.46385e-05	0.00275963	0.000172471	0.00295674	0.00124458
1152 - 1152	1.00004	15.0025	0.000115698	40532.4	40548.4	2.46629e-05	0.000369989	2.85332e-09	0.999605	0.000394655	0.000773009
1153 - 1153	41051.7	2.00004	93.0058	2.00007	41148.7	0.997643	4.86052e-05	0.00226024	4.86059e-05	0.00235745	0.0015199
1154 - 1154	3.00045	25.0044	1.00004	41433.5	41462.5	7.23653e-05	0.00060306	2.41191e-05	0.9993	0.000699545	0.00139946
1155 - 1155	41891.6	4.00034	107.008	4.00025	42006.6	0.997262	9.52311e-05	0.0025474	9.5229e-05	0.00273786	0.000826432
1156 - 1156	31.0028	7.00033	42560.4	1.00004	42599.4	0.000727776	0.000164329	0.999084	2.34755e-05	0.000915581	0.000202541
1157 - 1157	20.0002	13.0001	43064	0.00016867	43097	0.000464075	0.000301648	0.999234	3.91373e-09	0.000765726	0.00117975
1158 - 1158	43647.7	1.00004	54.0155	1.00054	43703.7	0.998718	2.28823e-05	0.00123595	2.28936e-05	0.00128172	0.00607779
1159 - 1159	44142.1	1.00011	32.0019	1.00023	44176.1	0.99923	2.26392e-05	0.000724416	2.2642e-05	0.000769697	0.000229926
1160 - 1160	44139.7	1.00004	107.01	14.0008	44261.7	0.997243	2.25938e-05	0.00241766	0.000316318	0.00275658	0.000513766
1161 - 1161	1.00017	28.0044	5.00024	44190.5	44224.5	2.26157e-05	0.000633233	0.000113065	0.999231	0.000768914	0.00131969
1162 - 1162	44640.6	2.00004	45.0034	2.00007	44689.6	0.998903	4.4754e-05	0.00100702	4.47547e-05	0.00109653	0.000232292
1163 - 1163	44357.7	4.00004	90.0077	29.0001	44480.8	0.997235	8.99274e-05	0.00202352	0.000651969	0.00276542	0.00142555
1164 - 1164	7.00032	44.0025	5.00004	44235.4	44291.4	0.000158052	0.000993478	0.00011289	0.998736	0.00126442	0.000819479
1165 - 1165	44475.4	2.00024	144.003	3.00007	44624.4	0.996661	4.4824e-05	0.003227	6.72293e-05	0.00333905	0.00488145
1166 - 1166	194.005	9.00023	45621.6	24	45848.6	0.00423142	0.000196303	0.995049	0.000523463	0.00495119	0.00714749
1167 - 1167	36.0005	83.0076	0.000108031	46046.6	46165.6	0.000779812	0.00179804	2.34007e-09	0.997422	0.00257785	0.00127578
1168 - 1168	6.00091	27.0023	2.00007	46941.3	46976.3	0.000127743	0.000574806	4.25761e-05	0.999255	0.000745126	0.000519402
1169 - 1169	47562.5	1.00016	51.004	13.0009	47627.5	0.998635	2.09997e-05	0.0010709	0.00027297	0	0.000243508
1170 - 1170	30.004	48.0127	47831.7	4.00031	47913.7	0.000626209	0.00100207	0.998288	8.34899e-05	0.00171176	0.00571532
1171 - 1171	10.0023	4.00022	47941.4	3.99942e-05	47955.4	0.000208576	8.34155e-05	0.999708	8.33987e-10	0.000291992	0.000977565
1172 - 1172	1.00022	48692.7	3.00004	91.0052	48787.7	2.05015e-05	0.998053	6.14918e-05	0.00186533	0.00194733	0.000965619
1173 - 1173	1.00011	64.0031	3.99942e-05	49015.6	49080.6	2.03768e-05	0.00130404	8.14868e-10	0.998676	0.00132442	0.000863783
1174 - 1174	49867.7	4.00007	120.009	6.00015	49997.7	0.9974	8.0005e-05	0.00240028	0.000120009	0.0026003	0.000403444
1175 - 1175	47.0033	9.00047	50107.4	0.000222728	50163.4	0.000937004	0.000179423	0.998884	4.44005e-09	0.00111643	0.000215199
1176 - 1176	6.00015	86.0061	1.00004	49899.7	49992.7	0.000120021	0.00172037	2.00037e-05	0.99814	0.0018604	0.000327239
1177 - 1177	3.00004	11.001	1.00004	50063.3	50078.3	5.9907e-05	0.000219677	1.99695e-05	0.9997	0.000299553	0.000182842
1178 - 1178	49428.1	1.00007	9.00144	1.00029	49439.1	0.999777	2.02282e-05	0.000182071	2.02328e-05	0.000222532	0.00069897
1179 - 1179	49698.8	0.000209499	10.0009	3.00015	49711.8	0.999738	4.21426e-09	0.000201178	6.03509e-05	0.000261533	0.000394444
1180 - 1180	49608.3	1.00015	9.00177	6.0001	49624.3	0.999678	2.01545e-05	0.000181398	0.000120911	0.000322464	0.000772947
1181 - 1181	51342	1.00004	10.0004	4.00004	51357	0.999708	1.94723e-05	0.000194724	7.78869e-05	0.000292083	0.000239258
1182 - 1182	3.99941e-05	52531.3	4.00004	22.0008	52557.3	7.60963e-10	0.999505	7.61082e-05	0.000418606	0.000494715	0.000464144
1183 - 1183	3.9994e-05	54004	3.9994e-05	1.00026	54005	7.40562e-10	0.999981	7.40562e-10	1.85217e-05	1.85231e-05	0.00019206
1184 - 1184	54235.4	32.0003	33.0017	4.00004	54304.4	0.998729	0.000589277	0.000607717	7.36596e-05	0.00127065	0.00130792
1185 - 1185	3.00004	72.0017	3.99942e-05	54945.6	55020.6	5.45258e-05	0.00130863	7.26896e-10	0.998637	0.00136316	0.00177998
1186 - 1186	5.00014	27.0029	3.99942e-05	54847.6	54879.6	9.11111e-05	0.000492038	7.28763e-10	0.999417	0.00058315	0.00061718
1187 - 1187	5.00057	22.0006	3.99941e-05	55982	56009	8.92815e-05	0.000392804	7.14065e-10	0.999518	0.000482086	0.000410465
1188 - 1188	10.0027	55702.7	2.00006	55.0024	55769.7	0.000179357	0.998799	3.58629e-05	0.000986242	0.00120146	0.00109931
1189 - 1189	56891.3	3.99941e-05	14.0009	6.4308e-05	56905.3	0.999754	7.02819e-10	0.000246038	1.13009e-09	0.00024604	8.87663e-05
1190 - 1190	3.99941e-05	56752.2	3.99941e-05	14.0006	56766.2	7.04541e-10	0.999753	7.04541e-10	0.000246635	0.000246637	0.000146933
1191 - 1191	57883.3	3.99942e-05	10.0007	3.99942e-05	57893.3	0.999827	6.90825e-10	0.000172744	6.90825e-10	0.000172745	0.000135459
1192 - 1192	17.0008	6.00004	58426.4	1.00004	58450.4	0.000290859	0.000102652	0.999589	1.71092e-05	0.00041062	0.000293122
1193 - 1193	3.00006	58319.7	3.00006	87.0047	58412.7	5.13597e-05	0.998408	5.13597e-05	0.00148948	0.0015922	0.000622683
1194 - 1194	83.0044	7.00019	58402.6	0.000134196	58492.6	0.00141906	0.000119676	0.998461	2.29424e-09	0.00153874	0.000566252
1195 - 1195	7.00031	31.0033	10	59261.6	59309.6	0.00011803	0.000522735	0.000168607	0.999191	0.000809373	0.000742055
1196 - 1196	59947.8	9.39868e-05	59.006	3.99943e-05	60006.8	0.999017	1.56627e-09	0.000983323	6.66496e-10	0.000983325	0.0013109
1197 - 1197	46.0016	3.0003	60496.4	2.00009	60547.4	0.000759763	4.95529e-05	0.999158	3.30335e-05	0.000842349	0.000557911
1198 - 1198	60002.7	3.99943e-05	15.0018	3.99943e-05	60017.7	0.99975	6.66374e-10	0.000249957	6.66374e-10	0.000249958	0.00053973
1199 - 1199	59448.8	1.00004	84.0073	1.00006	59534.8	0.998555	1.67976e-05	0.00141106	1.6798e-05	0.00144466	0.00102866
1200 - 1200	5.00013	41.0026	6.25098e-05	59438.6	59484.6	8.40576e-05	0.000689298	1.05086e-09	0.999227	0.000773356	9.57144e-05
1201 - 1201	8.00029	60.0021	1.00004	59599.5	59668.5	0.000134079	0.00100559	1.67599e-05	0.998844	0.00115643	0.000929192
1202 - 1202	1.00009	60096.8	2.00004	78.0059	60177.8	1.6619e-05	0.998654	3.32355e-05	0.00129626	0.00134611	0.00052714
1203 - 1203	30.0004	17.002	3.99942e-05	60190.5	60237.5	0.000498035	0.000282249	6.63942e-10	0.99922	0.000780285	0.000785248
1204 - 1204	1.00009	20.0014	3.00004	60534.5	60558.5	1.65145e-05	0.000330283	4.95395e-05	0.999604	0.000396337	0.000168417
1205 - 1205	59869.6	16.0004	82.0034	5.00004	59972.7	0.998282	0.000266794	0.00136735	8.3372e-05	0.00171751	0.00136225
1206 - 1206	39.0027	8.00036	59550.6	6.31537e-05	59597.6	0.000654434	0.00013424	0.999211	1.05967e-09	0.000788674	0.000215209
1207 - 1207	34.0026	16.0004	59114.6	3.99942e-05	59164.6	0.000574712	0.00027044	0.999155	6.75983e-10	0.000845152	0.000317245
1208 - 1208	23.0023	2.0003	58854.6	1.00004	58880.6	0.00039066	3.39722e-05	0.999558	1.69842e-05	0.000441617	0.000615301
1209 - 1209	89.0065	17.0001	58713.8	1.00009	58820.8	0.00151318	0.000289015	0.998181	1.70024e-05	0.0018192	0.000544856
1210 - 1210	5.00009	25.0016	3.99942e-05	58963.5	58993.5	8.47566e-05	0.000423802	6.77942e-10	0.999491	0.00050856	0.000116778
1211 - 1211	59137.6	3.99942e-05	13.0012	3.99942e-05	59150.6	0.99978	6.76142e-10	0.000219799	6.76142e-10	0.0002198	0.000287286
1212 - 1212	58775.8	3.99943e-05	97.003	3.99943e-05	58872.8	0.998352	6.79334e-10	0.00164767	6.79334e-10	0.00164767	0.00172288
1213 - 1213	58530.6	1.00009	37.0026	7.00009	58575.6	0.999232	1.70735e-05	0.000631707	0.000119505	0.000768285	0.000192353
1214 - 1214	1.00013	58358.9	2.00009	16.0006	58377.9	1.7132e-05	0.999675	3.42611e-05	0.000274086	0.000325479	0.000152705
1215 - 1215	17.002	2.00009	57788.6	2.00006	57809.6	0.000294103	3.4598e-05	0.999637	3.45974e-05	0.000363298	0.00050631
1216 - 1216	21.0024	9.00013	57573.6	3.99942e-05	57603.6	0.000364602	0.000156242	0.999479	6.94301e-10	0.000520845	0.000618673
1217 - 1217	2.00004	57335.7	3.99943e-05	36.0017	57373.7	3.48599e-05	0.999338	6.97084e-10	0.000627494	0.000662355	0.000398289
1218 - 1218	56850.8	2.00004	72.0057	1.00006	56925.8	0.998682	3.51342e-05	0.0012649	1.75678e-05	0.00131761	0.000454105
1219 - 1219	1.00006	22.0026	2.00004	56488.7	56513.7	1.76959e-05	0.000389333	3.53903e-05	0.999558	0.000442419	0.000640404
1220 - 1220	56327.8	3.99943e-05	34.0031	1.00004	56362.8	0.999379	7.09587e-10	0.000603289	1.77429e-05	0.000621033	0.000428141
1221 - 1221	9.29535e-05	55755.7	7.00006	58.0042	55820.7	1.66521e-09	0.998835	0.000125403	0.00103912	0.00116452	0.00021925
1222 - 1222	3.00029	12.0013	6.20373e-05	55158.3	55173.3	5.43793e-05	0.000217519	1.12441e-09	0.999728	0.0002719	0.000429402
1223 - 1223	54705.6	0.000415573	68.0051	15.0003	54788.6	0.998485	7.58502e-09	0.00124123	0.000273785	0.00151502	0.000563008
1224 - 1224	39.0024	12.0002	53557.5	9.27467e-05	53608.5	0.000727541	0.000223849	0.999049	1.73007e-09	0.000951392	0.000415257
1225 - 1225	27.003	21.0007	52883.5	4.00036	52935.5	0.000510111	0.000396721	0.999018	7.55704e-05	0.000982403	0.000731301
1226 - 1226	9.0005	46.0029	3.99942e-05	52477.6	52532.6	0.000171332	0.000875702	7.61322e-10	0.998953	0.00104703	0.000211318
1227 - 1227	4.00009	69.0033	3.99943e-05	51912.7	51985.7	7.6946e-05	0.00132735	7.69332e-10	0.998596	0.0014043	0.000999185
1228 - 1228	51460.7	4.00013	74.0053	5.00009	51543.7	0.99839	7.76066e-05	0.00143578	9.70069e-05	0.00161039	0.000271911
1229 - 1229	1.00013	50702.7	1.00004	80.0043	50784.7	1.96935e-05	0.998385	1.96917e-05	0.00157536	0.00161475	0.000860027
1230 - 1230	49523.7	3.99943e-05	33.0027	14.0001	49570.7	0.999052	8.06813e-10	0.000665771	0.000282427	0.000948199	0.000514613
1231 - 1231	6.28169e-05	48641.7	1.00006	53.0035	48695.7	1.28999e-09	0.998891	2.0537e-05	0.00108846	0.001109	0.000303052
1232 - 1232	6.3029e-05	1.00037	3.99941e-05	47338	47339	1.33144e-09	2.1132e-05	8.44843e-10	0.999979	2.11342e-05	0.000270449
1233 - 1233	46767.8	6.25262e-05	75.0067	6.32591e-05	46842.8	0.998399	1.33481e-09	0.00160124	1.35046e-09	0.00160125	0.000399614
1234 - 1234	4.00004	30.0022	3.99943e-05	46000.7	46034.7	8.68918e-05	0.000651729	8.68785e-10	0.999261	0.000738622	0.00029746
1235 - 1235	5.00013	18.0017	3.99942e-05	45062.5	45085.5	0.000110903	0.000399279	8.87074e-10	0.99949	0.000510183	0.000182447
1236 - 1236	11.0005	44043.7	1.0001	79.007	44134.7	0.000249247	0.997938	2.26601e-05	0.00179013	0.00206204	0.000254531
1237 - 1237	42635.6	3.99942e-05	4.00123	3.99942e-05	42639.6	0.999906	9.37961e-10	9.38386e-05	9.37961e-10	9.38404e-05	0.000552429
1238 - 1238	9.00064	1.00056	42020.1	1.00004	42031.1	0.000214142	2.38051e-05	0.999738	2.37929e-05	0.00026174	0.000311164
1239 - 1239	40792.6	1.00004	14.0017	6.44507e-05	40807.6	0.999632	2.45062e-05	0.000343115	1.57938e-09	0.000367623	0.000294869
1240 - 1240	40170.6	3.99942e-05	12.0017	1.00006	40183.6	0.999676	9.95288e-10	0.000298672	2.48874e-05	0.00032356	0.00037174
1241 - 1241	3.99942e-05	12.0009	3.99942e-05	39218.4	39230.4	1.01947e-09	0.000305907	1.01947e-09	0.999694	0.000305909	0.00010348
1242 - 1242	1.00056	38870.6	1.00025	27.0041	38899.6	2.57217e-05	0.999254	2.57137e-05	0.000694201	0.000745636	0.00127474
1243 - 1243	6.53229e-05	38023.3	9.77495e-05	18.0013	38041.3	1.71716e-09	0.999527	2.56956e-09	0.000473204	0.000473208	0.000168341
1244 - 1244	6.39349e-05	37682.9	3.9994e-05	2.00014	37684.9	1.69657e-09	0.999947	1.06127e-09	5.30753e-05	5.30781e-05	7.17145e-05
1245 - 1245	37180.6	2.00109	6.00239	3.99942e-05	37188.6	0.999785	5.38093e-05	0.000161404	1.07544e-09	0.000215215	0.00154349
1246 - 1246	36256.2	1.001	7.00132	0.000255943	36264.2	0.999779	2.76029e-05	0.000193064	7.05773e-09	0.000220674	0.00114762
1247 - 1247	35406.7	1.00004	5.00324	6.47892e-05	35412.7	0.99983	2.82396e-05	0.000141284	1.82955e-09	0.000169525	0.00150116
1248 - 1248	1.00004	34975.5	1.00004	12.0013	34989.5	2.85811e-05	0.9996	2.85811e-05	0.000342998	0.000400161	7.91537e-05
1249 - 1249	14.0022	3.00015	34432.5	6.45892e-05	34449.5	0.000406455	8.70883e-05	0.999506	1.87489e-09	0.000493545	0.000466568
1250 - 1250	4.00026	26.006	1.00007	34041.7	34072.7	0.000117404	0.000763251	2.93509e-05	0.99909	0.000910005	0.00172701
1251 - 1251	33650.8	3.99943e-05	54.007	9.75369e-05	33704.8	0.998398	1.18661e-09	0.00160235	2.89386e-09	0.00160236	0.000580828
1252 - 1252	1.0001	33736.5	2.00014	22.0029	33761.5	2.96224e-05	0.999259	5.92432e-05	0.000651715	0.000740581	0.00033663
1253 - 1253	14.0018	2.00026	33380.3	6.52498e-05	33396.4	0.000419261	5.98944e-05	0.999521	1.9538e-09	0.000479157	0.000300733
1254 - 1254	21.0028	4.00041	32972.5	6.59046e-05	32997.5	0.000636497	0.000121234	0.999242	1.99726e-09	0.000757732	0.000361344
1255 - 1255	4.0021	3.00007	33039.6	1.00004	33047.6	0.000121101	9.07801e-05	0.999758	3.02606e-05	0.000242142	0.00091857
1256 - 1256	3.99942e-05	32773.6	6.44812e-05	13.0018	32786.6	1.21984e-09	0.999603	1.9667e-09	0.000396558	0.000396561	0.000258649
1257 - 1257	32086.3	5.00006	4.00088	3.99941e-05	32095.3	0.99972	0.000155788	0.000124657	1.24611e-09	0.000280446	0.000318837
1258 - 1258	31798.5	6.50653e-05	9.00144	3.99942e-05	31807.5	0.999717	2.0456e-09	0.000282998	1.25738e-09	0.000283001	0.00032258
1259 - 1259	31355.2	9.92853e-05	13.0012	1.0001	31369.2	0.999554	3.16506e-09	0.000414458	3.18815e-05	0.000446343	6.9212e-05
1260 - 1260	31010.8	2.00014	79.0127	2.00004	31093.8	0.99733	6.4326e-05	0.00254111	6.43228e-05	0.00266976	0.00162997
1261 - 1261	13.0006	4.00014	30775.9	3.9994e-05	30792.9	0.000422194	0.000129905	0.999448	1.29881e-09	0.0005521	0.000604552
1262 - 1262	6.42816e-05	30587.3	3.99941e-05	9.00091	30596.3	2.10096e-09	0.999706	1.30716e-09	0.000294183	0.000294187	6.36393e-05
1263 - 1263	30948.7	9.91475e-05	27.0036	3.99943e-05	30975.7	0.999128	3.20081e-09	0.000871768	1.29115e-09	0.000871772	0.000288116
1264 - 1264	19.0018	1.0001	31294.5	3.99942e-05	31314.5	0.000606803	3.19372e-05	0.999361	1.27718e-09	0.000638742	0.000225243
1265 - 1265	3.99942e-05	31060.5	2.00004	7.00133	31069.5	1.28725e-09	0.99971	6.4373e-05	0.000225344	0.000289718	0.000322982
1266 - 1266	31317.8	2.00006	28.0043	3.99943e-05	31347.8	0.999043	6.38025e-05	0.000893343	1.27583e-09	0.000957146	0.000517387
1267 - 1267	15.0004	3.00039	31291.7	1.0001	31310.7	0.000479082	9.58264e-05	0.999393	3.19411e-05	0.00060685	0.000658926
1268 - 1268	31325.2	3.99941e-05	8.00108	2.00032	31335.2	0.999681	1.27633e-09	0.000255338	6.38362e-05	0.000319176	0.000261694
1269 - 1269	31796.8	3.99943e-05	42.0073	9.73464e-05	31838.8	0.998681	1.25615e-09	0.00131937	3.05748e-09	0.00131938	0.00128533
1270 - 1270	7.00048	1.00019	31818.7	1.00006	31827.7	0.000219949	3.14251e-05	0.999717	3.14211e-05	0.000282795	0.000107618
1271 - 1271	32237.8	3.99943e-05	12.0035	3.99943e-05	32249.8	0.999628	1.24014e-09	0.000372204	1.24014e-09	0.000372206	0.00114456
1272 - 1272	12.0007	6.00032	32519	6.40203e-05	32537	0.000368834	0.000184415	0.999447	1.96762e-09	0.000553251	0.000396309
1273 - 1273	32779.8	6.40491e-05	34.0058	1.00004	32814.8	0.998933	1.95184e-09	0.0010363	3.04753e-05	0.00106677	0.0010342
1274 - 1274	33149.6	0.000187169	65.0045	3.00014	33217.6	0.997953	5.63461e-09	0.00195693	9.03175e-05	0.00204725	0.00155776
1275 - 1275	26.0014	2.00004	33050.6	3.99942e-05	33078.6	0.000786048	6.04633e-05	0.999153	1.20907e-09	0.000846513	0.000912826
1276 - 1276	26.0032	3.00025	32930.6	9.69202e-05	32959.6	0.000788944	9.10282e-05	0.99912	2.94058e-09	0.000879975	0.00029666
1277 - 1277	5.00025	20.0025	1.00004	33462.6	33488.6	0.000149312	0.000597293	2.98621e-05	0.999224	0.000776467	0.000204037
1278 - 1278	47.0006	34603.7	4.00019	73.0077	34727.7	0.0013534	0.996429	0.000115187	0.00210229	0.00357088	0.00252562
1279 - 1279	6.31705e-05	35688.6	3.99942e-05	24.0015	35712.6	1.76886e-09	0.999328	1.11989e-09	0.000672074	0.000672077	0.000505712
1280 - 1280	2.00004	35960.2	3.99941e-05	4.00037	35966.2	5.56089e-05	0.999833	1.11199e-09	0.000111226	0.000166836	8.60792e-05
1281 - 1281	1.00024	17.0025	3.99942e-05	36058.6	36076.6	2.77254e-05	0.000471288	1.10859e-09	0.999501	0.000499015	0.000534055
1282 - 1282	36452.7	3.00018	75.0105	2.00013	36532.7	0.99781	8.21231e-05	0.00205324	5.4749e-05	0.00219011	0.00150126
1283 - 1283	22.0019	3.00062	36280.5	1.00004	36306.5	0.000606005	8.2647e-05	0.999284	2.75444e-05	0.000716196	0.000192433
1284 - 1284	6.00024	70.0046	9.58491e-05	36651.7	36727.7	0.000163371	0.00190605	2.60973e-09	0.997931	0.00206942	0.0014914
1285 - 1285	8.00013	23.0028	9.35842e-05	37719.6	37750.6	0.000211921	0.000609336	2.47901e-09	0.999179	0.000821259	0.000392634
1286 - 1286	6.00036	9.0003	3.9994e-05	38999.9	39014.9	0.000153797	0.000230689	1.0251e-09	0.999616	0.000384487	0.000313641
1287 - 1287	40428.6	5.00013	19.0024	6.26405e-05	40452.6	0.999407	0.000123605	0.000469744	1.54849e-09	0.000593351	0.000419585
1288 - 1288	9.001	2.00009	41074.4	2.00004	41087.4	0.00021907	4.8679e-05	0.999684	4.86777e-05	0.000316426	0.000153549
1289 - 1289	41532.6	3.99942e-05	3.00171	6.23902e-05	41535.6	0.999928	9.6289e-10	7.22683e-05	1.50209e-09	7.22708e-05	0.000853187
1290 - 1290	42427.8	2.00006	37.0049	3.00006	42469.8	0.999011	4.70938e-05	0.000871324	7.06399e-05	0.000989057	0.000867138
1291 - 1291	5.00028	2.00009	42988	3.9994e-05	42995	0.000116299	4.65192e-05	0.999837	9.30203e-10	0.000162819	7.59896e-05
1292 - 1292	1.00004	43496.7	1.00006	23.0017	43521.7	2.2978e-05	0.999426	2.29785e-05	0.000528512	0.000574469	0.000143132
1293 - 1293	44396.7	23	25.0022	6.20725e-05	44444.7	0.99892	0.000517498	0.000562546	1.39662e-09	0.00108005	0.00101347
1294 - 1294	45209.7	1.00006	74.0043	5.00012	45289.7	0.998233	2.20814e-05	0.00163402	0.000110403	0.0017665	0.00110761
1295 - 1295	3.99942e-05	45672.5	3.99942e-05	9.00067	45681.5	8.75501e-10	0.999803	8.75501e-10	0.000197031	0.000197033	4.61091e-05
1296 - 1296	45978.7	12.0003	54.0048	2.00006	46046.7	0.998523	0.000260612	0.00117283	4.34355e-05	0.00147687	0.000399681
1297 - 1297	6.00012	26.0016	3.99942e-05	46520.6	46552.6	0.000128889	0.000558543	8.59119e-10	0.999313	0.000687433	0.000412695
1298 - 1298	5.00038	41.0021	1.00006	47082.6	47129.6	0.000106099	0.000869986	2.12194e-05	0.999003	0.000997304	0.00058891
1299 - 1299	9.0008	33.0031	2.00009	47527.6	47571.6	0.000189205	0.000693756	4.20437e-05	0.999075	0.000925005	0.000379745
1300 - 1300	48400.7	1.00004	20.0024	0.000159055	48421.7	0.999566	2.06527e-05	0.000413088	3.28479e-09	0.000433744	0.00056382
1301 - 1301	8.79983e-05	48456.7	1.00016	41.0049	48498.7	1.81445e-09	0.999134	2.06224e-05	0.000845483	0.000866107	0.00100339
1302 - 1302	16.0014	2.00006	48320.6	3.99942e-05	48338.6	0.000331027	4.1376e-05	0.999628	8.27376e-10	0.000372404	0.000137498
1303 - 1303	3.99942e-05	48798.6	19.0006	19.002	48836.6	8.1894e-10	0.999222	0.000389064	0.000389094	0.000778159	0.000462063
1304 - 1304	15.0005	49080.3	8.72706e-05	15.0009	49110.3	0.000305445	0.999389	1.77703e-09	0.000305454	0.000610901	0.000352363
1305 - 1305	3.99942e-05	49942.6	8.00009	27.0015	49977.6	8.00243e-10	0.9993	0.000160073	0.000540271	0.000700345	0.000544904
1306 - 1306	8.75009e-05	50157.2	1.00009	13.0006	50171.2	1.74405e-09	0.999721	1.99335e-05	0.000259126	0.000279061	0.00011605
1307 - 1307	3.00012	7.00086	8.81721e-05	50547.3	50557.3	5.9341e-05	0.000138474	1.744e-09	0.999802	0.000197816	0.000298727
1308 - 1308	50798.8	6.00031	71.0088	2.00006	50877.8	0.998447	0.000117936	0.00139567	3.93111e-05	0.00155292	0.00187849
1309 - 1309	16.0016	10.0005	50713.5	3.00012	50742.5	0.00031535	0.000197083	0.999428	5.91244e-05	0.000571557	0.000302538
1310 - 1310	6.00009	29.0037	3.99943e-05	50540.8	50575.8	0.000118636	0.000573471	7.90779e-10	0.999308	0.000692107	0.000858284
1311 - 1311	51176.6	6.03224e-05	11.0013	3.99942e-05	51187.6	0.999785	1.17846e-09	0.000214921	7.81326e-10	0.000214923	0.000343013
1312 - 1312	3.99942e-05	51778.6	1.00012	14.0015	51793.6	7.72185e-10	0.99971	1.93097e-05	0.000270332	0.000289642	0.000320094
1313 - 1313	6.06976e-05	51507.4	3.99942e-05	9.0007	51516.4	1.17822e-09	0.999825	7.76338e-10	0.000174715	0.000174717	0.000116692
1314 - 1314	51362.6	6.05201e-05	13.0012	6.06786e-05	51375.6	0.999747	1.17799e-09	0.000253063	1.18108e-09	0.000253065	0.000256209
1315 - 1315	1.00004	51410.6	1.00004	14.001	51426.6	1.9446e-05	0.999689	1.9446e-05	0.000272252	0.000311144	3.36715e-05
1316 - 1316	1.00012	16.0014	13.0004	51148.4	51178.4	1.95419e-05	0.00031266	0.000254022	0.999414	0.000586223	0.000250468
1317 - 1317	51353.7	0.000162651	95.0046	2.00006	51450.7	0.998115	3.1613e-09	0.00184652	3.88733e-05	0.00188539	0.00127679
1318 - 1318	8.00044	3.00058	51060.2	3.00006	51074.2	0.000156644	5.87495e-05	0.999726	5.87393e-05	0.000274132	0.000251014
1319 - 1319	50180.8	3.99943e-05	45.0039	1.00006	50226.8	0.999084	7.96274e-10	0.000896014	1.99109e-05	0.000915925	0.000279233
1320 - 1320	49835.8	5.00009	98.008	1.00009	49939.8	0.997917	0.000100122	0.00196252	2.00259e-05	0.00208267	0.000300494
1321 - 1321	28.0024	3.00033	49133.6	3.99942e-05	49164.6	0.000569564	6.10261e-05	0.999369	8.13476e-10	0.000630591	0.000275587
1322 - 1322	11.001	14.001	48496.5	1.00004	48522.5	0.00022672	0.000288546	0.999464	2.06098e-05	0.000535876	0.000141148
1323 - 1323	48023.7	3.00022	163.009	8.90713e-05	48189.8	0.996555	6.22584e-05	0.00338265	1.84834e-09	0.00344491	0.00202014
1324 - 1324	37.0049	10.0002	47579.7	1.00004	47627.7	0.000776962	0.000209966	0.998992	2.0997e-05	0.00100793	0.00109101
1325 - 1325	1.00013	33.002	2.00009	47686.5	47722.5	2.09572e-05	0.00069154	4.19108e-05	0.999246	0.000754408	0.000269352
1326 - 1326	5.00018	24.0025	6.15488e-05	47347.6	47376.6	0.000105541	0.000506631	1.29914e-09	0.999388	0.000612174	0.000394726
1327 - 1327	46815.7	9.34107e-05	83.0083	5.00035	46903.7	0.998124	1.99154e-09	0.00176976	0.000106609	0.00187637	0.00094959
1328 - 1328	9.00054	60.018	6.00006	45458.7	45533.8	0.000197667	0.0013181	0.000131772	0.998352	0.00164754	0.00695799
1329 - 1329	6.00109	85.0072	6.00006	45515.7	45612.7	0.000131566	0.00186367	0.000131544	0.997873	0.00212678	0.000463196
1330 - 1330	9.00024	44.0043	5.00004	45761.7	45819.7	0.000196427	0.000960379	0.000109124	0.998734	0.00126593	0.00046029
1331 - 1331	3.0003	25.0045	6.00004	45382.7	45416.7	6.60616e-05	0.000550557	0.000132111	0.999251	0.00074873	0.0013638
1332 - 1332	45594.7	9.00024	78.0075	4.00054	45685.7	0.998008	0.000197004	0.00170748	8.75667e-05	0.00199205	0.000787719
1333 - 1333	7.00006	14.0033	8.00013	46213.7	46242.7	0.000151377	0.000302822	0.000173003	0.999373	0.000627202	0.00119729
1334 - 1334	45363.4	3.99942e-05	19.0011	1.0001	45383.4	0.999559	8.81252e-10	0.00041868	2.20366e-05	0.000440718	0.000174678
1335 - 1335	45722.6	0.000237114	25.0045	16.0002	45763.6	0.999104	5.18128e-09	0.000546384	0.000349627	0.000896016	0.00152105
1336 - 1336	2.0001	2.0001	44610.7	1.00006	44615.7	4.48295e-05	4.48295e-05	0.999888	2.24151e-05	0.000112074	3.50652e-05
1337 - 1337	43597.9	1.00004	3.00031	6.39029e-05	43601.9	0.999908	2.29357e-05	6.88115e-05	1.4656e-09	9.17486e-05	0.000120918
1338 - 1338	6.47828e-05	43791.2	1.00006	17.0008	43809.2	1.47875e-09	0.999589	2.28277e-05	0.000388066	0.000410895	0.000256246
1339 - 1339	22.0001	44272.9	0.000136138	24.0007	44318.9	0.000496406	0.998962	3.07178e-09	0.000541545	0.00103795	0.00152181
1340 - 1340	3.99942e-05	44363.5	6.47925e-05	3.00006	44366.5	9.0145e-10	0.999932	1.46039e-09	6.76199e-05	6.76223e-05	9.92701e-05
1341 - 1341	44248.2	3.99941e-05	9.00057	3.99941e-05	44257.2	0.999797	9.03674e-10	0.000203369	9.03674e-10	0.000203371	5.3571e-05
1342 - 1342	44091.7	1.0001	8.00014	3.99939e-05	44100.7	0.999796	2.26776e-05	0.000181406	9.06878e-10	0.000204085	0.000259044
1343 - 1343	44117	1.00006	5.00049	3.99941e-05	44123	0.999864	2.26654e-05	0.000113331	9.06422e-10	0.000135997	0.000124598
1344 - 1344	3.99942e-05	44052.5	3.99942e-05	28.0014	44080.6	9.07298e-10	0.999365	9.07298e-10	0.000635233	0.000635235	0.000463777
1345 - 1345	43929.1	16.0001	16.0009	9.00004	43970.1	0.999068	0.000363887	0.000363904	0.000204685	0.000932476	0.00117477
1346 - 1346	9.81191e-05	39.0018	3.99942e-05	44581.5	44620.5	2.19897e-09	0.000874079	8.96319e-10	0.999126	0.000874082	0.000701398
1347 - 1347	5.00026	45.0026	6.48606e-05	44985.5	45035.5	0.000111029	0.00099927	1.44021e-09	0.99889	0.0011103	0.000582418
1348 - 1348	45649.6	18.0003	55.0058	4.00019	45726.6	0.998316	0.000393651	0.00120293	8.74805e-05	0.00168406	0.000792031
1349 - 1349	2.00004	45909.8	1.00014	65.0076	45977.8	4.35002e-05	0.998521	2.17527e-05	0.00141389	0.00147914	0.0012326
1350 - 1350	24.0027	6.00006	45471.7	3.99943e-05	45501.7	0.000527512	0.000131865	0.999341	8.78962e-10	0.000659377	0.000416362
1351 - 1351	3.0004	52.0029	3.99942e-05	46142.6	46197.6	6.49471e-05	0.00112566	8.65721e-10	0.998809	0.00119061	0.000618549
1352 - 1352	2.00006	47132.7	3.99943e-05	19.0029	47153.7	4.24158e-05	0.999555	8.48168e-10	0.000402999	0.000445416	0.000789279
1353 - 1353	47591.7	23.0001	17.0028	4.00004	47635.7	0.999076	0.000482834	0.000356934	8.39716e-05	0.00092374	0.00105863
1354 - 1354	48207.2	6.39428e-05	9.00108	9.76829e-05	48216.2	0.999813	1.32617e-09	0.000186682	2.02593e-09	0.000186685	0.000394762
1355 - 1355	47682.7	3.99943e-05	48.0062	5.00019	47735.7	0.99889	8.37827e-10	0.00100567	0.000104747	0.00111041	0.0013196
1356 - 1356	3.99943e-05	26.0039	1.00004	47052.8	47079.8	8.495e-10	0.000552336	2.12414e-05	0.999426	0.000573579	0.000971151
1357 - 1357	47251.8	2.00004	94.009	2.00004	47349.8	0.99793	4.22397e-05	0.00198541	4.22397e-05	0.00206989	0.000760941
1358 - 1358	6.51225e-05	25.0034	1.00004	47019.7	47045.7	1.38424e-09	0.000531471	2.12568e-05	0.999447	0.000552729	0.000812381
1359 - 1359	47781.7	7.00165	78.0068	8.00019	47874.7	0.998057	0.000146249	0.00162939	0.000167107	0.00194275	0.00100055
1360 - 1360	22.0008	6.00293	48143.5	3.00014	48174.5	0.000456689	0.000124608	0.999356	6.22765e-05	0.000643574	0.00142218
1361 - 1361	0.000255192	47645.3	8.00019	39.0018	47692.3	5.3508e-09	0.999014	0.000167746	0.000817779	0.000985531	0.000776361
1362 - 1362	54.0018	6.0001	47340.3	5.00059	47405.3	0.00113915	0.00012657	0.998629	0.000105486	0.00137121	0.00139332
1363 - 1363	24.0026	11.0014	47697.6	1.00007	47733.6	0.000502844	0.000230476	0.999246	2.0951e-05	0.000754272	0.000778096
1364 - 1364	23.0025	12.0002	48038.6	3.99942e-05	48073.6	0.000478486	0.000249621	0.999272	8.31938e-10	0.000728109	0.000492032
1365 - 1365	66.0047	12.001	48026.6	2.00007	48106.7	0.00137205	0.000249466	0.998337	4.15756e-05	0.00166309	0.000241506
1366 - 1366	27.0038	8.0002	47912.7	3.99942e-05	47947.7	0.000563194	0.000166853	0.99927	8.34123e-10	0.000730047	0.00098075
1367 - 1367	51.0018	10.0001	47580.4	2.00007	47643.4	0.00107049	0.000209896	0.998678	4.19799e-05	0.00132237	0.00148134
1368 - 1368	47855.7	1.00006	87.0051	1.00006	47944.7	0.998144	2.08587e-05	0.0018147	2.08587e-05	0.00185641	0.000921777
1369 - 1369	8.0001	25.0029	9.59803e-05	48110.6	48143.6	0.000166172	0.000519341	1.99363e-09	0.999314	0.000685514	0.000643221
1370 - 1370	48400.7	3.99943e-05	91.0035	7.00014	48498.7	0.997979	8.24646e-10	0.00187641	0.000144337	0.00202075	0.00205842
1371 - 1371	12.0002	48864.6	6.3971e-05	61.0031	48937.6	0.000245214	0.998508	1.30719e-09	0.00124655	0.00149176	0.00114195
1372 - 1372	3.00006	2.00014	2.00006	49276.7	49283.7	6.08734e-05	4.05842e-05	4.05827e-05	0.999858	0.00014204	0.000107459
1373 - 1373	49277.3	1.00004	56.0036	3731.23	53065.6	0.928612	1.88454e-05	0.00105537	0.0703136	0.0713878	0.0124371
1374 - 1374	54721.7	1.00009	92.0052	2.00006	54816.7	0.998267	1.82443e-05	0.00167841	3.64863e-05	0.00173315	0.000597338
1375 - 1375	35.0021	9.00009	54826.6	6.29234e-05	54870.6	0.000637903	0.000164024	0.999198	1.14676e-09	0.000801928	0.00037324
1376 - 1376	4.00042	34.0025	3.99942e-05	55470.6	55508.6	7.20685e-05	0.000612563	7.20505e-10	0.999315	0.000684632	0.00028995
1377 - 1377	55927.7	3.00022	79.005	1.00004	56010.7	0.998518	5.35652e-05	0.00141053	1.78544e-05	0.00148195	0.000163586
1378 - 1378	23.0021	8.00048	55712.5	1.00006	55744.5	0.000412633	0.000143521	0.999426	1.79401e-05	0.000574094	0.000341039
1379 - 1379	4.00034	49.004	3.00009	55784.7	55840.7	7.16386e-05	0.000877569	5.37259e-05	0.998997	0.00100293	0.00050456
1380 - 1380	10.0003	61.0036	1.00009	56354.6	56426.6	0.000177226	0.00108111	1.77237e-05	0.998724	0.00127606	0.000408824
1381 - 1381	57615.8	3.99943e-05	63.0033	2.00006	57680.8	0.998873	6.93373e-10	0.00109228	3.46747e-05	0.00112695	0.000446282
1382 - 1382	5.00054	57263.7	7.00009	76.0059	57351.7	8.71907e-05	0.998465	0.000122055	0.00132526	0.00153451	0.000636075
1383 - 1383	47.0042	13.0001	56848.7	3.99943e-05	56908.8	0.000825957	0.000228438	0.998946	7.02779e-10	0.0010544	0.000612836
1384 - 1384	5.00021	30.002	3.99942e-05	57204.6	57239.6	8.73558e-05	0.000524148	6.98716e-10	0.999388	0.000611505	9.9622e-05
1385 - 1385	57381.6	1.00006	22.0014	3.99942e-05	57404.6	0.999599	1.74213e-05	0.000383269	6.96707e-10	0.000400691	4.82869e-05
1386 - 1386	57979.7	1.00009	48.0039	6.05995e-05	58028.7	0.999156	1.72343e-05	0.000827244	1.0443e-09	0.00084448	0.000496634
1387 - 1387	58140.3	6.06175e-05	12.0007	2.00009	58154.3	0.999759	1.04236e-09	0.00020636	3.43928e-05	0.000240754	6.8593e-05
1388 - 1388	0.000121904	57904.5	6.09527e-05	7.00134	57911.5	2.10501e-09	0.999879	1.05251e-09	0.000120897	0.0001209	0.000631155
1389 - 1389	200.004	1.00016	57859.7	3.00004	58063.8	0.00344456	1.72252e-05	0.996487	5.1668e-05	0.00351346	0.00468017
1390 - 1390	1.00009	58121.8	2.00004	98.0035	58222.8	1.71769e-05	0.998265	3.43515e-05	0.00168325	0.00173478	0.00154216
1391 - 1391	18.0001	58311.1	1.00006	12.0004	58342.1	0.000308526	0.999469	1.71413e-05	0.00020569	0.000531357	0.000756433
1392 - 1392	58483.2	0.000156368	10.0005	5.00004	58498.2	0.999744	2.67304e-09	0.000170954	8.54735e-05	0.00025643	0.000178529
1393 - 1393	58642.5	1.00004	7.00069	1.00006	58651.5	0.999847	1.70506e-05	0.000119361	1.70509e-05	0.000153462	0.000161667
1394 - 1394	58130.4	3.00004	21.0004	3.99942e-05	58154.4	0.999587	5.15875e-05	0.000361114	6.87724e-10	0.000412702	0.000590594
1395 - 1395	58419.8	8.68764e-05	50.0072	6.00317e-05	58469.8	0.999145	1.48583e-09	0.000855265	1.02671e-09	0.000855267	0.00214099
1396 - 1396	10.0004	2.00006	58432.3	1.00004	58445.3	0.000171106	3.42211e-05	0.999778	1.71107e-05	0.000222438	0.00016544
1397 - 1397	58732.8	3.99943e-05	172.005	5.95514e-05	58904.8	0.99708	6.78965e-10	0.00292005	1.01098e-09	0.00292005	0.00324433
1398 - 1398	37.0015	37.0006	58399.5	6.00794e-05	58473.5	0.00063279	0.000632776	0.998734	1.02746e-09	0.00126557	0.00133697
1399 - 1399	58596.8	1.00009	155.008	2.00006	58754.8	0.997311	1.70213e-05	0.00263823	3.40408e-05	0.00268929	0.000862778
1400 - 1400	4.0002	22.0022	1.00004	58594.7	58621.7	6.82375e-05	0.000375325	1.70592e-05	0.999539	0.000460622	0.000453552
1401 - 1401	4.00016	99.0037	1.00004	58496.7	58600.7	6.82612e-05	0.00168946	1.70653e-05	0.998225	0.00177479	0.00148861
1402 - 1402	58184.7	1.00009	51.0033	4.00016	58240.7	0.999038	1.71716e-05	0.000875734	6.86832e-05	0.000961588	6.62584e-05
1403 - 1403	1.00004	57396.7	1.00009	277.002	57675.7	1.7339e-05	0.995163	1.73398e-05	0.00480276	0.00483743	0.00831735
1404 - 1404	35.0001	30.0017	1.00006	57153.6	57219.6	0.000611681	0.000524325	1.74776e-05	0.998847	0.00115348	0.00128571
1405 - 1405	56654.8	2.00006	34.0035	3.99943e-05	56690.8	0.999365	3.52802e-05	0.000599806	7.05481e-10	0.000635086	0.000644392
1406 - 1406	57395.8	3.99943e-05	8.00184	3.99943e-05	57403.8	0.999861	6.96719e-10	0.000139396	6.96719e-10	0.000139397	0.000741879
1407 - 1407	3.00009	57233.7	1.00009	47.0027	57284.7	5.23715e-05	0.99911	1.74582e-05	0.000820511	0.000890341	0.000227261
1408 - 1408	12.0008	2.00009	56630.3	2.00009	56646.3	0.000211855	3.53083e-05	0.999718	3.53083e-05	0.000282472	7.81833e-05
1409 - 1409	56718.7	5.00062	157.009	0.000118801	56880.8	0.997152	8.79142e-05	0.00276031	2.08859e-09	0.00284823	0.00090981
1410 - 1410	65.0035	4.00041	56847.7	6.00486e-05	56916.7	0.00114208	7.02855e-05	0.998788	1.05503e-09	0.00121237	0.000382697
1411 - 1411	26.0008	6.00006	56823.5	1.00004	56856.5	0.000457305	0.00010553	0.99942	1.75888e-05	0.000580424	0.000659216
1412 - 1412	56438.7	8.69194e-05	19.0028	1.00004	56458.7	0.999646	1.53952e-09	0.000336578	1.77128e-05	0.000354292	0.000843846
1413 - 1413	56656.8	3.00012	150.009	4.00004	56813.8	0.997236	5.28061e-05	0.00264037	7.04061e-05	0.00276358	0.000460439
1414 - 1414	28.0016	4.00006	56074.6	6.07589e-05	56106.6	0.000499079	7.12939e-05	0.99943	1.08292e-09	0.000570374	0.000215488
1415 - 1415	4.00006	52.0029	1.00009	56803.7	56860.7	7.03484e-05	0.000914566	1.75884e-05	0.998997	0.0010025	0.000384895
1416 - 1416	25.0005	58485.8	7.00006	95.0082	58612.8	0.000426537	0.997833	0.000119429	0.00162095	0.00216691	0.00112079
1417 - 1417	47.0043	1.00009	58170.8	6.01433e-05	58218.8	0.000807373	1.71781e-05	0.999175	1.03306e-09	0.000824552	0.000691598
1418 - 1418	0.000157903	63.0043	3.00006	58312.7	58378.7	2.7048e-09	0.00107923	5.13896e-05	0.998869	0.00113063	0.000206959
1419 - 1419	58798.7	19.0003	121.008	2.00012	58940.7	0.997591	0.000322362	0.00205304	3.39344e-05	0.00240933	0.00054867
1420 - 1420	5.00031	3.00009	58231.1	1.00004	58240.1	8.58569e-05	5.15124e-05	0.999845	1.7171e-05	0.00015454	5.44717e-05
1421 - 1421	57833.7	6.04478e-05	23.0025	8.82199e-05	57856.7	0.999602	1.04478e-09	0.000397577	1.5248e-09	0.00039758	0.000633216
1422 - 1422	57783.8	8.00009	48.0056	4.00006	57843.8	0.998963	0.000138305	0.000829918	6.91528e-05	0.00103738	0.0013035
1423 - 1423	3.99942e-05	57500.5	3.00004	19.0008	57522.5	6.95279e-10	0.999618	5.21542e-05	0.000330319	0.000382474	0.000286722
1424 - 1424	19.002	4.00052	56945.6	3.99942e-05	56968.6	0.000333552	7.02232e-05	0.999596	7.0204e-10	0.000403776	0.000627377
1425 - 1425	34.0024	10.0002	57124.6	0.000122433	57168.6	0.000594775	0.000174925	0.99923	2.14161e-09	0.000769702	0.000237821
1426 - 1426	16.0014	9.00059	56944.5	3.99942e-05	56969.5	0.000280877	0.00015799	0.999561	7.02028e-10	0.000438867	0.00028383
1427 - 1427	56712.8	1.00004	145.006	2.00006	56860.8	0.997397	1.75875e-05	0.00255019	3.51747e-05	0.00260295	0.00204522
1428 - 1428	3.99942e-05	56695.6	3.99942e-05	15.0012	56710.6	7.05234e-10	0.999735	7.05234e-10	0.000264521	0.000264523	0.00015396
1429 - 1429	56390.7	3.99943e-05	17.0019	1.00006	56408.7	0.999681	7.09009e-10	0.000301405	1.77289e-05	0.000319135	0.000432008
1430 - 1430	12.0005	10.0001	55817	2.00006	55841	0.000214905	0.000179082	0.99957	3.58171e-05	0.000429804	0.000410491
1431 - 1431	55330.8	3.99943e-05	30.0031	2.00004	55362.8	0.999422	7.22404e-10	0.000541937	3.61261e-05	0.000578064	0.000592866
1432 - 1432	17.0005	55657.6	11.0001	75.0035	55760.6	0.000304883	0.998153	0.000197273	0.0013451	0.00184725	0.00146554
1433 - 1433	6.30636e-05	55464.7	3.99943e-05	28.0024	55492.7	1.13643e-09	0.999495	7.20712e-10	0.000504613	0.000504615	0.000316846
1434 - 1434	38.0046	9.00068	54608.7	9.23233e-05	54655.7	0.000695346	0.00016468	0.99914	1.68918e-09	0.000860027	0.00120218
1435 - 1435	3.00006	36.0026	3.99943e-05	54562.7	54601.7	5.49445e-05	0.000659368	7.32473e-10	0.999286	0.000714314	0.000127796
1436 - 1436	54590.6	3.99942e-05	574.002	9.35137e-05	55164.6	0.989595	7.24998e-10	0.0104053	1.69518e-09	0.0104053	0.019847
1437 - 1437	1.00004	55394.8	6.35354e-05	96.0038	55491.8	1.80214e-05	0.998252	1.14495e-09	0.00173006	0.00174808	0.00143539
1438 - 1438	6.00006	27.002	3.99942e-05	55527.6	55560.6	0.000107991	0.000485991	7.1983e-10	0.999406	0.000593983	0.000181178
1439 - 1439	4.00006	25.001	6.33842e-05	55547.3	55576.3	7.19743e-05	0.00044985	1.14049e-09	0.999478	0.000521825	0.000402698
1440 - 1440	55436.6	24.0016	31.0035	1.00014	55492.6	0.998991	0.000432518	0.000558695	1.80229e-05	0.00100924	0.0008367
1441 - 1441	61.0027	9.00014	55273.5	2.0001	55345.6	0.00110222	0.000162617	0.998699	3.61383e-05	0.00130097	0.000938938
1442 - 1442	2.0001	55247.7	3.99942e-05	49.0029	55298.7	3.6169e-05	0.999078	7.23241e-10	0.00088615	0.000922319	0.000216726
1443 - 1443	83.0488	3.00004	54404.7	4.0004	54494.7	0.00152398	5.50519e-05	0.998348	7.34089e-05	0.00165244	0.0232404
1444 - 1444	7.0004	37.0018	3.99942e-05	55119.4	55163.4	0.000126903	0.000670768	7.25013e-10	0.999202	0.000797671	0.000283808
1445 - 1445	55882.7	1.00004	72.0044	2.00019	55957.7	0.99866	1.78714e-05	0.00128676	3.57447e-05	0.00134038	0.000222597
1446 - 1446	2.00014	55836.6	4.00006	49.0029	55891.6	3.57861e-05	0.999016	7.15683e-05	0.00087675	0.000984104	0.000226175
1447 - 1447	17.0018	3.0001	55408.5	3.99942e-05	55428.5	0.000306733	5.41255e-05	0.999639	7.21546e-10	0.00036086	0.000423758
1448 - 1448	6.00049	26.0024	3.99942e-05	55729.5	55761.5	0.00010761	0.000466315	7.17237e-10	0.999426	0.000573925	0.00053308
1449 - 1449	55599.7	20.0021	501.009	5.00007	56125.7	0.990628	0.00035638	0.00892654	8.90868e-05	0.009372	0.013439
1450 - 1450	24.0019	7.0001	56291.5	3.99942e-05	56322.5	0.000426151	0.000124286	0.99945	7.10093e-10	0.000550437	0.000243042
1451 - 1451	36.0039	4.0002	55612.6	1.00014	55653.6	0.000646929	7.18767e-05	0.999263	1.79708e-05	0.000736776	0.000932302
1452 - 1452	112.004	7.0001	55296.7	4.0001	55419.7	0.00202102	0.000126311	0.99778	7.21783e-05	0.00221951	0.00206582
1453 - 1453	11.0003	32.0037	4.00006	55341.6	55388.6	0.000198603	0.000577804	7.22182e-05	0.999151	0.000848625	0.000921323
1454 - 1454	5.0002	40.0018	1.00007	56226.4	56272.4	8.8857e-05	0.00071086	1.77719e-05	0.999183	0.000817489	0.000428751
1455 - 1455	22.0003	57161.7	9.73411e-05	124.006	57307.7	0.000383897	0.997452	1.69857e-09	0.00216387	0.00254777	0.00147468
1456 - 1456	57987.6	6.38771e-05	55.002	12.0001	58054.6	0.998846	1.10029e-09	0.000947419	0.000206703	0.00115412	0.00117046
1457 - 1457	29.0014	57920.7	3.99943e-05	354.023	58303.8	0.000497419	0.993431	6.85964e-10	0.00607205	0.00656947	0.000342372
1458 - 1458	4.0001	58491.7	4.00004	56.0031	58555.7	6.83127e-05	0.998907	6.83117e-05	0.000956408	0.00109303	0.000412635
1459 - 1459	111.01	9.00058	58237.7	2.00006	58359.7	0.00190218	0.000154226	0.997909	3.42713e-05	0.00209067	0.00181331
1460 - 1460	9.00077	81.0042	2.00004	57815.7	57907.7	0.000155433	0.00139885	3.45384e-05	0.998411	0.00158882	0.000549092
1461 - 1461	58146.7	17.0004	117.008	4.0001	58284.7	0.997632	0.000291679	0.00200752	6.86303e-05	0.00236783	0.000452971
1462 - 1462	7.00006	21.0018	2.0001	58414.5	58444.5	0.000119773	0.000359346	3.42222e-05	0.999487	0.000513341	0.000319795
1463 - 1463	11.0003	21.0012	4.0001	57939.1	57975.1	0.000189742	0.000362244	6.89967e-05	0.999379	0.000620983	0.000256958
1464 - 1464	57767.7	17.0008	176.007	6.00047	57966.7	0.996567	0.000293287	0.00303635	0.000103516	0.00343315	0.00244378
1465 - 1465	35.0021	12.0004	56837.5	2.00004	56886.5	0.000615297	0.000210953	0.999139	3.51584e-05	0.000861409	0.00027119
1466 - 1466	53.0061	21.0005	55187.7	1.00006	55262.7	0.000959167	0.000380012	0.998643	1.80966e-05	0.00135728	0.00141242
1467 - 1467	249.005	1869.05	280.009	55225.7	57623.7	0.00432122	0.0324355	0.00485926	0.958384	0.0416159	0.0479228
1468 - 1468	4.00019	18.0005	7.00004	57933.9	57962.9	6.90129e-05	0.000310552	0.000120768	0.9995	0.000500332	0.000520066
1469 - 1469	57871.7	1.00019	48.004	1.00004	57921.7	0.999137	1.72679e-05	0.000828775	1.72654e-05	0.000863308	0.000590873
1470 - 1470	20.0015	6.00031	57614.3	0.000185024	57640.3	0.000347006	0.000104099	0.999549	3.20997e-09	0.000451109	0.000367
1471 - 1471	56714.6	4.0001	77.0039	14.0014	56809.6	0.998328	7.04123e-05	0.00135547	0.000246462	0.00167235	0.00067846
1472 - 1472	13.0001	56315.3	2.00006	30.0013	56360.3	0.000230661	0.999202	3.54871e-05	0.000532313	0.000798461	0.000666375
1473 - 1473	36.0011	4.00004	55986.4	3.00006	56029.4	0.00064254	7.13918e-05	0.999233	5.35444e-05	0.000767476	0.000813873
1474 - 1474	55602.7	6.00031	132.007	5.00006	55745.7	0.997435	0.000107637	0.00236803	8.96941e-05	0.00256536	0.000975876
1475 - 1475	17.0009	6.00047	55024.1	9.76699e-05	55047.1	0.000308844	0.000109006	0.999582	1.7743e-09	0.000417851	0.000151448
1476 - 1476	54788.8	3.00014	197.013	3.0001	54991.8	0.996308	5.45561e-05	0.0035826	5.45554e-05	0.00369171	0.000168873
1477 - 1477	16.0006	2.00031	54298.9	1.00004	54317.9	0.000294572	3.6826e-05	0.99965	1.84109e-05	0.000349809	0.000219453
1478 - 1478	54161.8	1.00004	118.006	1.00004	54281.8	0.997789	1.84231e-05	0.00217394	1.84231e-05	0.00221079	0.0014468
1479 - 1479	53583.7	6.0001	113.006	4.00019	53706.7	0.99771	0.00011172	0.00210413	7.44821e-05	0.00229033	0.00133828
1480 - 1480	2.0001	12.0014	4.00004	53329.4	53347.4	3.74919e-05	0.000224966	7.49809e-05	0.999663	0.000337439	0.000336457
1481 - 1481	23.0001	16.0018	1.00006	52947.5	52987.5	0.000434067	0.000301991	1.88736e-05	0.999245	0.000754932	0.000813047
1482 - 1482	52284.7	5.00009	74.0032	7.00006	52370.7	0.998358	9.54751e-05	0.00141307	0.000133664	0.00164221	0.00142848
1483 - 1483	52229.6	9.41068e-05	55.0031	2.0001	52286.6	0.99891	1.79983e-09	0.00105195	3.82526e-05	0.00109021	0.000442443
1484 - 1484	20.0016	4.00038	52140.4	3.99942e-05	52164.4	0.000383434	7.66879e-05	0.99954	7.66695e-10	0.000460123	0.000283819
1485 - 1485	44.0021	6.00038	51651.5	1.00006	51702.5	0.000851063	0.000116056	0.999014	1.93427e-05	0.000986462	0.000526559
1486 - 1486	26.0011	5.00014	50801.3	3.99941e-05	50832.3	0.000511508	9.83653e-05	0.99939	7.86786e-10	0.000609874	0.000451553
1487 - 1487	30.0015	20.0005	50319.4	1.00004	50370.4	0.000595618	0.000397068	0.998987	1.98537e-05	0.00101254	0.000829412
1488 - 1488	49870.7	1.00014	61.0045	1.0001	49933.7	0.998738	2.00293e-05	0.00122171	2.00285e-05	0.00126177	5.68794e-05
1489 - 1489	49359.8	116.014	140.011	1.00006	49616.8	0.99482	0.0023382	0.00282185	2.01557e-05	0.0051802	0.00289533
1490 - 1490	26.0011	1.00009	49324.4	1.00004	49352.4	0.000526846	2.02644e-05	0.999433	2.02633e-05	0.000567374	0.000414648
1491 - 1491	1.00004	49056.8	3.00004	128.007	49188.8	2.03306e-05	0.997316	6.09903e-05	0.00260237	0.00268369	0.00142561
1492 - 1492	16.0006	32.0016	48623.3	0.000137423	48671.3	0.000328748	0.000657504	0.999014	2.82349e-09	0.000986255	0.000639933
1493 - 1493	48657.8	1.00004	145.011	5.00006	48808.8	0.996906	2.04889e-05	0.00297099	0.000102442	0.00309392	0.000536384
1494 - 1494	1.00006	44.0036	2.00004	48268.7	48315.8	2.06985e-05	0.000910751	4.13952e-05	0.999027	0.000972844	0.000101995
1495 - 1495	47578.7	3.99943e-05	36.0032	6.38136e-05	47614.7	0.999244	8.39956e-10	0.000756136	1.34021e-09	0.000756138	0.000265966
1496 - 1496	6.32054e-05	47311.6	6.32456e-05	38.0018	47349.6	1.33487e-09	0.999197	1.33572e-09	0.000802579	0.000802582	0.000614987
1497 - 1497	46761.7	3.00013	53.004	2.00006	46819.7	0.998761	6.40784e-05	0.00113209	4.27184e-05	0.00123889	0.000184258
1498 - 1498	19.0025	10.0007	45989.5	1.00006	46019.5	0.000412921	0.000217314	0.999348	2.17313e-05	0.000651967	0.000558652
1499 - 1499	1.00018	14.0017	3.00004	44917.5	44935.5	2.22582e-05	0.000311595	6.67633e-05	0.999599	0.000400617	0.000408284
1500 - 1500	44915.7	8.0008	79.008	7.00018	45009.7	0.997911	0.000177757	0.00175536	0.000155526	0.00208864	0.000903284
1501 - 1501	36.0011	5.00052	44718.3	3.99941e-05	44759.3	0.000804326	0.00011172	0.999084	8.93538e-10	0.000916047	0.000954729
1502 - 1502	14.0007	5.00023	44009.1	3.99941e-05	44028.1	0.000317995	0.000113569	0.999568	9.08377e-10	0.000431565	0.00025678
1503 - 1503	43510.8	3.99943e-05	42.0051	2.00004	43554.8	0.99899	9.18252e-10	0.00096442	4.59201e-05	0.00101034	0.000785265
1504 - 1504	42148.6	3.00054	94.0037	1.00006	42246.6	0.99768	7.10244e-05	0.00222512	2.3672e-05	0.00231981	0.00241827
1505 - 1505	6.34189e-05	15.0009	0.000136433	40891.1	40906.1	1.55035e-09	0.000366716	3.33526e-09	0.999633	0.000366721	0.000146762
1506 - 1506	22	39731.6	3.99942e-05	40.0018	39793.6	0.000552853	0.998442	1.00504e-09	0.00100523	0.00155808	0.00211994
1507 - 1507	38774.1	3.99941e-05	46.0003	3.99941e-05	38820.1	0.998815	1.03024e-09	0.00118496	1.03024e-09	0.00118496	0.00216583
1508 - 1508	3.00004	10.0014	3.99942e-05	38064.6	38077.6	7.87876e-05	0.000262658	1.05034e-09	0.999659	0.000341447	0.000269227
1509 - 1509	8.00006	37143.7	5.00019	44.005	37200.7	0.000215052	0.998468	0.000134411	0.00118291	0.00153237	0.000559313
1510 - 1510	36644.6	1.00014	17.003	3.99942e-05	36662.6	0.999509	2.72796e-05	0.00046377	1.09087e-09	0.000491051	0.000787187
1511 - 1511	12.0018	4.0002	35451.3	1.0001	35468.3	0.00033838	0.000112782	0.999521	2.8197e-05	0.000479359	0.000385251
1512 - 1512	1.00007	34098.7	1.0002	87.0074	34187.7	2.92522e-05	0.997397	2.9256e-05	0.00254499	0.0026035	0.00115883
1513 - 1513	33014.4	3.99942e-05	12.0016	0.000100698	33026.4	0.999637	1.21097e-09	0.000363394	3.04901e-09	0.000363398	0.000293506
1514 - 1514	11.0001	12.0012	11.0001	32152.2	32186.2	0.000341766	0.000372868	0.000341764	0.998944	0.0010564	0.00123208
1515 - 1515	7.00021	26.0036	3.99942e-05	31482.6	31515.6	0.000222119	0.000825102	1.26903e-09	0.998953	0.00104722	0.000353675
1516 - 1516	8.00054	20.0022	1.00004	30525.4	30554.4	0.000261846	0.000654641	3.27298e-05	0.999051	0.000949217	0.000277928
1517 - 1517	1.00015	29575.7	6.56807e-05	40.0058	29616.7	3.37698e-05	0.998615	2.21769e-09	0.00135079	0.00138456	0.000496022
1518 - 1518	4.00004	28283.6	2.00037	21.0042	28310.6	0.000141291	0.999046	7.06579e-05	0.000741918	0.000953867	0.000881061
1519 - 1519	2.00016	14.0008	6.75857e-05	27176.8	27192.8	7.35546e-05	0.000514872	2.48543e-09	0.999412	0.000588429	0.00048327
1520 - 1520	26863.4	2.0003	27.0029	1.00011	26893.4	0.998884	7.43788e-05	0.00100407	3.71878e-05	0.00111564	0.000333821
1521 - 1521	23.0011	4.00022	26773.9	6.72221e-05	26800.9	0.000858219	0.000149257	0.998993	2.5082e-09	0.00100748	0.00112243
1522 - 1522	6.00138	4.00011	26168.2	3.99941e-05	26178.2	0.000229251	0.000152803	0.999618	1.52776e-09	0.000382056	0.000427267
1523 - 1523	25639.7	3.99943e-05	15.0037	3.99943e-05	25654.7	0.999415	1.55894e-09	0.000584833	1.55894e-09	0.000584836	0.000876696
1524 - 1524	25009.7	6.85165e-05	44.0068	6.89156e-05	25053.7	0.998243	2.73478e-09	0.0017565	2.75071e-09	0.0017565	0.000197414
1525 - 1525	3.9994e-05	6.00062	3.9994e-05	24766	24772	1.61449e-09	0.000242234	1.61449e-09	0.999758	0.000242238	6.53636e-05
1526 - 1526	24076.4	3.99939e-05	9.00024	6.8208e-05	24085.4	0.999626	1.6605e-09	0.00037368	2.83192e-09	0.000373684	0.00055381
1527 - 1527	19589	989.016	442.022	2505.49	23525.5	0.83267	0.0420402	0.0187891	0.106501	0.16733	0.100124
1528 - 1528	20472.7	4.00012	150.037	1.00004	20627.7	0.992484	0.000193919	0.00727357	4.84804e-05	0.00751597	0.00545759
1529 - 1529	3.9994e-05	20491.7	2.00004	3.00061	20496.7	1.95124e-09	0.999756	9.75785e-05	0.000146395	0.000243975	0.000184381
1530 - 1530	20106.6	4.00018	24.0052	7.00324	20141.6	0.998262	0.000198603	0.00119182	0.000347701	0.00173813	0.00165523
1531 - 1531	11.0015	265.021	19440.7	0.000116117	19716.7	0.000557978	0.0134414	0.986001	5.88927e-09	0.0139994	0.0160263
1532 - 1532	2838.8	153.004	14884.6	1051.08	18927.5	0.149983	0.0080837	0.786401	0.0555319	0.213599	0.163905
1533 - 1533	15202.3	470.058	230.255	40.0027	15942.6	0.953564	0.0294844	0.0144428	0.00250918	0.0464364	0.114149
1534 - 1534	21.009	15148.3	3.00007	32.2499	15204.5	0.00138176	0.9963	0.000197314	0.00212107	0.00370014	0.138973
1535 - 1535	35.2511	33.0064	14958.3	20.0049	15046.5	0.0023428	0.00219362	0.994134	0.00132953	0.00586596	0.137054
1536 - 1536	22.2486	2.00055	14799.3	20.0057	14843.5	0.00149888	0.000134776	0.997019	0.00134777	0.00298143	0.138091
1537 - 1537	14349.4	1.00012	52.0006	7.00112	14409.4	0.995836	6.94078e-05	0.00360879	0.000485871	0.00416407	0.00683457
1538 - 1538	7.38498e-05	14103.3	7.58989e-05	74.003	14177.3	5.20903e-09	0.99478	5.35357e-09	0.00521984	0.00521985	0.00858808
1539 - 1539	33.0007	2.00004	13754.6	2.00004	13791.6	0.00239282	0.000145019	0.997317	0.000145019	0.00268285	0.00473526
1540 - 1540	13527.2	4.0003	17.0032	1.00004	13549.2	0.998376	0.000295242	0.00125492	7.38079e-05	0.00162397	0.00107539
1541 - 1541	3.9994e-05	2.00139	1.00013	13124.7	13127.7	3.04653e-09	0.000152456	7.61845e-05	0.999771	0.000228643	0.000749472
1542 - 1542	12880.5	4.00259	27.0062	6.00285	12917.5	0.997135	0.000309858	0.00209067	0.000464707	0.00286523	0.00156323
1543 - 1543	21.0084	5.00093	6.00058	12536.4	12568.4	0.00167152	0.000397896	0.000477433	0.997453	0.00254685	0.00154816
1544 - 1544	12116.5	0.000203518	27.0085	2.00237	12145.5	0.997611	1.67566e-08	0.00222374	0.000164865	0.00238862	0.00147884
1545 - 1545	5.00004	11611.4	3.99942e-05	7.00318	11623.4	0.000430169	0.998967	3.44082e-09	0.000602506	0.00103268	0.000837009
1546 - 1546	11059.8	1.00042	1.00192	3.9994e-05	11061.8	0.999819	9.04396e-05	9.05746e-05	3.61551e-09	0.000181018	0.00134875
1547 - 1547	10432.6	121.022	15.001	6.00562	10574.7	0.986569	0.0114445	0.00141858	0.000567926	0.013431	0.0133627
1548 - 1548	0.000214737	9941.05	3.99941e-05	11.0028	9952.05	2.15772e-08	0.998894	4.01868e-09	0.00110558	0.0011056	0.000397068
1549 - 1549	1.0002	12.0022	7.54799e-05	9341.75	9354.75	0.000106919	0.00128301	8.06862e-09	0.99861	0.00138994	0.00101363
1550 - 1550	1.00036	16.0049	3.99941e-05	8573.27	8590.27	0.000116453	0.00186314	4.65575e-09	0.99802	0.0019796	0.000766552
1551 - 1551	8180.57	7.00067	53.0183	0.000226136	8240.59	0.992717	0.000849536	0.0064338	2.74417e-08	0.00728337	0.00397
1552 - 1552	6.00023	133.065	111.012	7545.61	7795.68	0.000769687	0.017069	0.0142402	0.967921	0.0320788	0.0235278
1553 - 1553	3.00023	22.0045	0.000146081	7260.11	7285.11	0.00041183	0.00302048	2.0052e-08	0.996568	0.00343233	0.0038082
1554 - 1554	3.99942e-05	6697.64	6.00015	310.014	7013.66	5.70234e-09	0.954943	0.000855495	0.0442015	0.045057	0.0824005
1555 - 1555	7316.51	4.00098	295.072	199.08	7814.66	0.936254	0.000511984	0.0377587	0.0254752	0.0637459	0.043986
1556 - 1556	18.0005	7003.58	8.00121	182.035	7211.61	0.00249605	0.971153	0.00110949	0.0252419	0.0288475	0.0373061
1557 - 1557	8.0066	151.07	35.0012	6371.57	6565.65	0.00121947	0.0230091	0.00533097	0.97044	0.0295596	0.0177238
1558 - 1558	1.00004	7.00072	0.000356565	7191.88	7199.88	0.000138897	0.000972338	4.95237e-08	0.998889	0.00111128	0.00141576
1559 - 1559	1.0005	1.00008	3.99936e-05	7324.79	7326.8	0.000136554	0.000136497	5.45854e-09	0.999727	0.000273056	0.000328249
1560 - 1560	7333.67	1.00023	10.0021	3.99939e-05	7344.67	0.998502	0.000136185	0.00136182	5.4453e-09	0.00149801	0.00124172
1561 - 1561	4.00014	0.000140675	7377.96	0.000145536	7381.96	0.00054188	1.90566e-08	0.999458	1.9715e-08	0.000541919	0.000799486
1562 - 1562	1.00008	7157.48	1.00015	4.00181	7163.48	0.000139608	0.999162	0.000139617	0.00055864	0.000837866	0.000374805
1563 - 1563	7372.12	7.87347e-05	6.00304	3.99941e-05	7378.12	0.999186	1.06714e-08	0.000813627	5.42063e-09	0.000813643	0.000394214
1564 - 1564	1.00052	0.000227144	7546.75	3.99936e-05	7547.75	0.000132559	3.00943e-08	0.999867	5.29874e-09	0.000132594	0.000633327
1565 - 1565	3.99939e-05	1.00008	7650.63	3.99939e-05	7651.63	5.22685e-09	0.000130701	0.999869	5.22685e-09	0.000130712	0.000202229
1566 - 1566	7799.46	3.99942e-05	17.0081	10.0007	7826.47	0.996549	5.11012e-09	0.00217315	0.0012778	0.00345095	0.00217338
1567 - 1567	1.00034	3.99937e-05	7989.94	3.99937e-05	7990.94	0.000125185	5.00487e-09	0.999875	5.00487e-09	0.000125195	0.000187395
1568 - 1568	8099.08	3.99937e-05	2.00049	3.99937e-05	8101.08	0.999753	4.93684e-09	0.000246941	4.93684e-09	0.000246951	7.69696e-05
1569 - 1569	8204.08	1.00004	1.00047	3.99937e-05	8206.08	0.999756	0.000121866	0.000121918	4.87367e-09	0.000243788	0.00024298
1570 - 1570	8304.24	3.99941e-05	10.0039	0.000135931	8314.24	0.998797	4.81031e-09	0.00120322	1.63492e-08	0.00120324	0.000108404
1571 - 1571	3.99936e-05	8350.8	1.00014	0.000489582	8351.8	4.78862e-09	0.99988	0.000119751	5.86199e-08	0.000119815	0.000588903
1572 - 1572	2.45484	1.00357	3.99942e-05	8487.01	8490.47	0.000289129	0.0001182	4.71048e-09	0.999593	0.000407333	0.263189
1573 - 1573	3.99937e-05	8564.05	0.000434867	1.00044	8565.05	4.6694e-09	0.999883	5.07723e-08	0.000116804	0.00011686	0.000652671
1574 - 1574	8684.15	3.99937e-05	7.74026e-05	7.31856e-05	8684.15	1	4.60537e-09	8.91309e-09	8.4275e-09	2.1946e-08	0.000177563
1575 - 1575	3.99936e-05	8774.85	7.57371e-05	0.000208853	8774.85	4.55775e-09	1	8.63116e-09	2.38014e-08	3.69903e-08	0.000349972
1576 - 1576	8810.86	3.9994e-05	3.9994e-05	7.6548e-05	8810.86	1	4.53917e-09	4.53917e-09	8.68791e-09	1.77663e-08	0.000109437
1577 - 1577	8988.44	3.99939e-05	0.000557947	3.99939e-05	8988.44	1	4.44948e-09	6.20739e-08	4.44948e-09	7.09728e-08	0.000523373
1578 - 1578	8934.38	3.99938e-05	0.000126288	3.99938e-05	8934.38	1	4.4764e-09	1.4135e-08	4.4764e-09	2.30878e-08	0.000173438
1579 - 1579	8920.17	7.62475e-05	3.00222	3.99941e-05	8923.17	0.999664	8.54488e-09	0.000336452	4.48205e-09	0.000336465	0.000800265
1580 - 1580	1.00073	2.00007	8852.29	7.34198e-05	8855.29	0.000113009	0.000225862	0.999661	8.29107e-09	0.000338879	0.000473808
1581 - 1581	8728.12	3.99941e-05	6.00226	0.000122645	8734.12	0.999313	4.57906e-09	0.00068722	1.40421e-08	0.000687238	0.000178189
1582 - 1582	3.99941e-05	8710.03	7.39199e-05	2.00173	8712.04	4.59067e-09	0.99977	8.4848e-09	0.000229766	0.000229779	0.000755371
1583 - 1583	5.0002	1.0003	8507.87	3.99936e-05	8513.87	0.000587301	0.00011749	0.999295	4.69747e-09	0.000704796	0.000959302
1584 - 1584	2.00133	2.00013	8348.62	7.42371e-05	8352.62	0.000239606	0.000239462	0.999521	8.88789e-09	0.000479076	0.00059646
1585 - 1585	8085.53	3.99942e-05	8.00354	3.99942e-05	8093.54	0.999011	4.9415e-09	0.00098888	4.9415e-09	0.00098889	6.88591e-05
1586 - 1586	7.42338e-05	7874.06	3.99941e-05	12.0018	7886.06	9.41329e-09	0.998478	5.07149e-09	0.0015219	0.00152192	0.00185393
1587 - 1587	7610.72	0.000126807	1.00135	3.9994e-05	7611.72	0.999868	1.66595e-08	0.000131554	5.25426e-09	0.000131576	0.000851532
1588 - 1588	7431.52	7.55275e-05	6.00091	3.99939e-05	7437.53	0.999193	1.01549e-08	0.000806842	5.37731e-09	0.000806858	0.000893151
1589 - 1589	7.47073e-05	7258.39	0.000128127	8.00429	7266.39	1.02812e-08	0.998898	1.76329e-08	0.00110155	0.00110158	0.000442406
1590 - 1590	4.00029	3.00647	3.99942e-05	7111.54	7118.55	0.000561954	0.000422343	5.61831e-09	0.999016	0.000984302	0.00282347
1591 - 1591	2.0007	2.00274	3.99941e-05	7131.11	7135.11	0.000280402	0.000280689	5.60525e-09	0.999439	0.000561096	0.00122869
1592 - 1592	2.00007	7020.68	7.25048e-05	2.00013	7024.68	0.000284721	0.999431	1.03214e-08	0.000284729	0.00056946	0.000898037
1593 - 1593	3.00008	1.00007	6835.78	7.54008e-05	6839.78	0.000438622	0.000146214	0.999415	1.10239e-08	0.000584847	0.00100172
1594 - 1594	3.00155	0.000124247	6555.81	3.9994e-05	6558.82	0.000457636	1.89435e-08	0.999542	6.09774e-09	0.000457661	0.000300581
1595 - 1595	4.00094	2.0003	6231.36	3.99938e-05	6237.36	0.000641447	0.000320696	0.999038	6.41197e-09	0.00096215	0.000874891
1596 - 1596	6094.25	0.00030736	21.0049	1.00058	6116.25	0.996402	5.0253e-08	0.00343428	0.000163594	0.00359793	0.0038353
1597 - 1597	1.00008	5815.28	3.99941e-05	4.00283	5820.28	0.000171826	0.99914	6.87151e-09	0.000687737	0.00085957	0.000369768
1598 - 1598	3.99938e-05	5382.26	3.99938e-05	0.00044239	5382.26	7.43067e-09	1	7.43067e-09	8.21941e-08	9.70554e-08	0.000462114
1599 - 1599	5358.13	3.99937e-05	4.00021	3.99937e-05	5362.13	0.999254	7.45855e-09	0.000746011	7.45855e-09	0.000746026	0.00129857
1600 - 1600	5275.68	0.000206033	1.00209	1.00043	5277.69	0.999621	3.90384e-08	0.000189873	0.000189559	0.000379472	0.00133206
1601 - 1601	5320.83	3.9994e-05	4.00141	7.41389e-05	5324.83	0.999249	7.51084e-09	0.000751462	1.39232e-08	0.000751484	0.000506514
1602 - 1602	3.99938e-05	5435.35	7.23457e-05	7.00071	5442.36	7.34862e-09	0.998714	1.32931e-08	0.00128634	0.00128636	0.00196797
1603 - 1603	5418.54	3.99939e-05	6.00094	7.5155e-05	5424.54	0.998894	7.37277e-09	0.00110626	1.38546e-08	0.00110628	0.00147173
1604 - 1604	5478.42	3.99938e-05	11.0009	1.00013	5490.42	0.997814	7.28429e-09	0.00200366	0.000182159	0.00218583	0.00349114
1605 - 1605	5677.62	0.000127114	163.065	2.00008	5842.69	0.971748	2.17561e-08	0.0279093	0.000342321	0.0282516	0.0210621
1606 - 1606	9656.45	3.99942e-05	32.0024	1.00004	9689.45	0.996594	4.1276e-09	0.00330281	0.000103209	0.00340603	0.00537761
1607 - 1607	1.00004	10249.3	3.99948e-05	3.99948e-05	10250.3	9.75623e-05	0.999902	3.90183e-09	3.90183e-09	9.75702e-05	0.000182359
1608 - 1608	11119.6	3.99939e-05	1.00077	7.39986e-05	11120.6	0.99991	3.59637e-09	8.99923e-05	6.65417e-09	9.00025e-05	0.000489292
1609 - 1609	3.00058	1.00036	12220.3	7.1196e-05	12224.3	0.00024546	8.18336e-05	0.999673	5.82413e-09	0.0003273	0.000224299
1610 - 1610	7.01179e-05	13390.4	3.99938e-05	3.00035	13393.4	5.23527e-09	0.999776	2.98609e-09	0.000224018	0.000224026	0.000150377
1611 - 1611	14355	3.9994e-05	9.00102	7.11541e-05	14364	0.999373	2.78433e-09	0.000626639	4.95365e-09	0.000626646	0.000567852
1612 - 1612	15801.8	7.02658e-05	1.00068	3.9994e-05	15802.8	0.999937	4.44642e-09	6.33229e-05	2.53082e-09	6.33298e-05	0.000443284
1613 - 1613	3.00024	1.00007	16949.2	6.99571e-05	16953.2	0.000176972	5.89899e-05	0.999764	4.12648e-09	0.000235966	0.000193329
1614 - 1614	18115.5	3.99942e-05	11.002	3.99942e-05	18126.5	0.999393	2.20639e-09	0.000606955	2.20639e-09	0.00060696	8.49036e-05
1615 - 1615	19733.7	3.9994e-05	3.00031	3.9994e-05	19736.7	0.999848	2.02637e-09	0.000152016	2.02637e-09	0.00015202	7.89599e-05
1616 - 1616	3.9994e-05	20767.8	3.9994e-05	2.0004	20769.8	1.92558e-09	0.999904	1.92558e-09	9.63126e-05	9.63165e-05	0.000144947
1617 - 1617	8.00177	0.000106915	22287.4	3.99942e-05	22295.4	0.000358898	4.79539e-09	0.999641	1.79383e-09	0.000358905	0.000421219
1618 - 1618	3.99942e-05	23469.4	3.99942e-05	9.00124	23478.4	1.70345e-09	0.999617	1.70345e-09	0.000383384	0.000383387	4.71546e-05
1619 - 1619	24678.3	3.99941e-05	6.00118	6.73499e-05	24684.3	0.999757	1.62023e-09	0.000243117	2.72845e-09	0.000243122	0.000297243
1620 - 1620	3.99941e-05	24985.3	0.000104451	11.0015	24996.3	1.6e-09	0.99956	4.17864e-09	0.000440123	0.000440129	8.69908e-05
1621 - 1621	26030.5	3.00007	14.0018	3.99942e-05	26047.5	0.999347	0.000115177	0.000537548	1.53543e-09	0.000652727	0.0002429
1622 - 1622	12.0012	4.00056	26228.1	3.99941e-05	26244.1	0.000457289	0.000152436	0.99939	1.52393e-09	0.000609727	0.000175297
1623 - 1623	5.00055	25.0032	0.000150193	27121.4	27151.5	0.000184172	0.00092088	5.53168e-09	0.998895	0.00110506	0.000123284
1624 - 1624	3.0001	18.001	3.99941e-05	28130.1	28151.1	0.000106571	0.000639441	1.42069e-09	0.999254	0.000746013	0.000803053
1625 - 1625	3.00035	7.00097	3.99941e-05	29300.1	29310.1	0.000102366	0.000238859	1.36452e-09	0.999659	0.000341226	0.000205853
1626 - 1626	3.0001	30134.7	6.5395e-05	34.0052	30171.7	9.94343e-05	0.998774	2.16743e-09	0.00112706	0.00122649	0.00058078
1627 - 1627	30920.5	3.00007	26.0018	1.00006	30950.5	0.999031	9.69312e-05	0.000840109	3.23118e-05	0.000969352	0.000837883
1628 - 1628	2.0001	22.0013	3.00004	31919.3	31946.3	6.26081e-05	0.000688694	9.39087e-05	0.999155	0.000845211	0.000851574
1629 - 1629	1.00007	20.0018	2.00007	32742.5	32765.5	3.05219e-05	0.000610453	6.10418e-05	0.999298	0.000702017	0.000299752
1630 - 1630	33779.7	11.0022	56.0058	1.00006	33847.7	0.997991	0.00032505	0.00165464	2.9546e-05	0.00200924	0.000538334
1631 - 1631	13.0016	4.00032	34479.4	3.99942e-05	34496.4	0.000376898	0.000115964	0.999507	1.15937e-09	0.000492863	0.000235408
1632 - 1632	6.53325e-05	18.0043	3.99943e-05	35110.8	35128.8	1.8598e-09	0.000512522	1.13851e-09	0.999487	0.000512525	0.00129982
1633 - 1633	36303.4	1.00004	10.0009	3.99942e-05	36314.4	0.999697	2.75384e-05	0.000275396	1.10133e-09	0.000302936	7.93602e-05
1634 - 1634	3.99942e-05	37226.5	9.59007e-05	22.0017	37248.5	1.07371e-09	0.999409	2.57462e-09	0.000590672	0.000590675	0.00024254
1635 - 1635	6.40184e-05	38061.6	3.99942e-05	18.0019	38079.6	1.68117e-09	0.999527	1.05028e-09	0.000472744	0.000472747	0.00016927
1636 - 1636	9.49992e-05	15.0018	3.99942e-05	38880.6	38895.6	2.44242e-09	0.000385694	1.02825e-09	0.999614	0.000385698	0.000309058
1637 - 1637	3.00004	39331	1.00006	6.00014	39341	7.62573e-05	0.999746	2.54204e-05	0.000152516	0.000254194	0.000348973
1638 - 1638	12.0013	3.00019	40120.4	3.99942e-05	40135.4	0.00029902	7.47517e-05	0.999626	9.96482e-10	0.000373773	0.000186031
1639 - 1639	6.00097	8.00079	40715.2	2.00009	40731.2	0.000147331	0.000196429	0.999607	4.91047e-05	0.000392864	0.000396037
1640 - 1640	41231.8	3.99943e-05	47.0057	3.99943e-05	41278.8	0.998861	9.68882e-10	0.00113874	9.68882e-10	0.00113874	0.000750425
1641 - 1641	1.00013	8.00105	1.00006	41968.3	41978.3	2.3825e-05	0.0001906	2.38233e-05	0.999762	0.000238248	0.000293873
1642 - 1642	42609.6	3.99942e-05	12.0014	1.00004	42622.6	0.999695	9.38333e-10	0.000281573	2.34627e-05	0.000305037	0.000228924
1643 - 1643	3.99943e-05	43098.8	3.99943e-05	37.0025	43135.8	9.27172e-10	0.999142	9.27172e-10	0.000857814	0.000857816	0.000407313
1644 - 1644	43440.4	0.000128422	12.0011	3.99942e-05	43452.4	0.999724	2.95546e-09	0.00027619	9.20414e-10	0.000276194	0.000198675
1645 - 1645	44231.7	6.18332e-05	42.0039	2.00049	44275.7	0.999006	1.39655e-09	0.00094869	4.51827e-05	0.000993874	0.00043575
1646 - 1646	9.00081	1.00041	44405.2	3.99941e-05	44415.2	0.000202652	2.25241e-05	0.999775	9.0046e-10	0.000225176	0.000333864
1647 - 1647	44867.8	3.99943e-05	82.008	3.99943e-05	44949.8	0.998176	8.89754e-10	0.00182443	8.89754e-10	0.00182444	0.000590054
1648 - 1648	1.00013	13.0005	3.99941e-05	45388	45402	2.20282e-05	0.000286341	8.80887e-10	0.999692	0.00030837	0.000256377
1649 - 1649	45848.8	2.00004	27.0041	1.00004	45878.8	0.999346	4.3594e-05	0.000588597	2.17974e-05	0.000653988	0.000987618
1650 - 1650	46085.7	3.00028	92.0076	2.00034	46182.7	0.997899	6.49653e-05	0.00199225	4.33137e-05	0.00210053	0.000226427
1651 - 1651	10.0006	9.00028	46228.1	6.16949e-05	46247.1	0.000216244	0.000194613	0.999589	1.33403e-09	0.000410858	0.000221602
1652 - 1652	14.0024	6.00022	46462.5	9.12504e-05	46482.5	0.000301239	0.000129085	0.99957	1.96311e-09	0.000430327	0.000779641
1653 - 1653	47070.8	4.00004	70.006	3.00017	47147.8	0.998367	8.48405e-05	0.00148482	6.36333e-05	0.0016333	0.000220741
1654 - 1654	5.00027	15.001	6.13599e-05	47638.2	47658.2	0.000104919	0.000314761	1.2875e-09	0.99958	0.000419682	7.82941e-05
1655 - 1655	3.00009	9.00148	3.99942e-05	48320.6	48332.6	6.20718e-05	0.00018624	8.2748e-10	0.999752	0.000248313	0.000479599
1656 - 1656	48357.7	1.00006	15.0029	1.00013	48374.7	0.999649	2.06732e-05	0.00031014	2.06746e-05	0.000351488	0.000996641
1657 - 1657	48246.5	3.99942e-05	19.0013	1.00009	48266.5	0.999586	8.28612e-10	0.000393675	2.07202e-05	0.000414396	4.77387e-05
1658 - 1658	48010.7	4.00013	51.0029	3.00006	48068.7	0.998793	8.32169e-05	0.00106104	6.2412e-05	0.00120667	0.000704047
1659 - 1659	326.014	1.00035	47028.8	3.99943e-05	47355.8	0.00688435	2.1124e-05	0.993095	8.44549e-10	0.00690548	0.0064731
1660 - 1660	10.001	3.00028	46633.3	3.99941e-05	46646.3	0.000214401	6.43199e-05	0.999721	8.57392e-10	0.000278721	0.000246091
1661 - 1661	46044.8	1.00004	37.0024	3.99943e-05	46082.8	0.999175	2.1701e-05	0.000802956	8.67879e-10	0.000824658	0.000324601
1662 - 1662	44845.8	3.99943e-05	101.004	2.00006	44948.8	0.997708	8.89775e-10	0.0022471	4.44965e-05	0.00229159	0.00232722
1663 - 1663	1.00006	21.0022	9.34884e-05	43770.6	43792.6	2.28363e-05	0.000479583	2.1348e-09	0.999498	0.000502422	0.000316098
1664 - 1664	4.00077	29.0021	6.30471e-05	42900.5	42933.5	9.31852e-05	0.000675512	1.46848e-09	0.999231	0.000768699	0.000286335
1665 - 1665	1.00053	10.0005	6.34467e-05	41901	41912	2.38722e-05	0.000238608	1.51381e-09	0.999738	0.000262481	0.000348108
1666 - 1666	0.000180418	40996.4	1.00004	14.0014	41011.4	4.39922e-09	0.999634	2.43844e-05	0.000341403	0.000365791	0.000246275
1667 - 1667	9.53184e-05	40185.5	3.99942e-05	15.0016	40200.5	2.37107e-09	0.999627	9.94868e-10	0.000373169	0.000373173	0.000239491
1668 - 1668	6.34071e-05	39470.2	1.00004	9.0001	39480.2	1.60605e-09	0.999747	2.53302e-05	0.000227965	0.000253297	0.000421305
1669 - 1669	45423.5	3.99942e-05	3.00009	6.09698e-05	45426.5	0.999934	8.80415e-10	6.60426e-05	1.34216e-09	6.60449e-05	8.23125e-05
1670 - 1670	6.00037	1.00016	46275.9	6.06903e-05	46282.9	0.000129645	2.16097e-05	0.999849	1.31129e-09	0.000151256	0.000106364
1671 - 1671	46401.7	1.00012	56.0046	6.02583e-05	46458.8	0.998773	2.1527e-05	0.00120547	1.29703e-09	0.001227	8.98314e-05
1672 - 1672	10.0011	9.00085	47354.5	2.00006	47375.5	0.000211104	0.00018999	0.999557	4.22172e-05	0.00044331	0.000338144
1673 - 1673	47942.8	6.01891e-05	44.0041	3.99943e-05	47986.8	0.999083	1.25428e-09	0.000917004	8.33443e-10	0.000917006	0.000366349
1674 - 1674	2.00015	21.0013	3.99942e-05	48354.5	48377.5	4.13447e-05	0.000434113	8.2671e-10	0.999525	0.000475459	0.000120693
1675 - 1675	4.0002	48254.5	1.00006	55.0016	48314.5	8.27949e-05	0.998758	2.0699e-05	0.00113841	0.0012419	0.00143
1676 - 1676	48849.7	1.00004	23.001	1.00004	48874.7	0.999488	2.04613e-05	0.000470612	2.04613e-05	0.000511535	0.000422873
1677 - 1677	0.000154126	48904.7	0.000152154	77.0052	48981.7	3.14661e-09	0.998428	3.10634e-09	0.00157212	0.00157213	0.000360542
1678 - 1678	9.00087	6.04505e-05	48987.5	5.97459e-05	48996.5	0.000183704	1.23377e-09	0.999816	1.21939e-09	0.000183707	0.000201043
1679 - 1679	3.99943e-05	49037.8	3.99943e-05	52.0041	49089.8	8.14717e-10	0.998941	8.14717e-10	0.00105937	0.00105937	7.01879e-05
1680 - 1680	49487.7	0.00019209	34.003	1.00006	49522.7	0.999293	3.87882e-09	0.000686615	2.0194e-05	0.000706813	0.000373271
1681 - 1681	14.0013	9.00046	49874.5	1.00004	49898.5	0.000280596	0.000180375	0.999519	2.00415e-05	0.000481012	0.000184585
1682 - 1682	49978.7	8.44848e-05	89.0042	0.000152358	50067.7	0.998222	1.68741e-09	0.00177768	3.04304e-09	0.00177768	0.00128401
1683 - 1683	6.00024	34.0025	1.00008	49705.6	49746.6	0.000120616	0.000683513	2.01036e-05	0.999176	0.000824232	0.000120637
1684 - 1684	16.0003	31.0025	3.99943e-05	49662.7	49709.7	0.000321876	0.00062367	8.04557e-10	0.999054	0.000945547	0.000461898
1685 - 1685	17.002	9.00028	49460.6	0.000148219	49486.6	0.000343569	0.000181873	0.999475	2.99513e-09	0.000525445	0.000544128
1686 - 1686	49195.5	3.99942e-05	18.0009	0.000114136	49213.5	0.999634	8.12667e-10	0.000365772	2.31921e-09	0.000365775	0.000215041
1687 - 1687	3.99943e-05	49626.7	1.00004	2.00147	49629.7	8.05853e-10	0.99994	2.015e-05	4.03281e-05	6.04789e-05	0.000725638
1688 - 1688	8.29107e-05	47776.5	3.99942e-05	1.00097	47777.5	1.73535e-09	0.999979	8.37092e-10	2.09507e-05	2.09533e-05	0.000576862
1689 - 1689	3.00023	1.00039	5.96352e-05	48026.1	48030.1	6.24657e-05	2.08284e-05	1.24162e-09	0.999917	8.32953e-05	0.000275968
1690 - 1690	5.92509e-05	48422.7	2.00008	16.0017	48440.7	1.22317e-09	0.999628	4.12894e-05	0.000330337	0.000371628	0.00032275
1691 - 1691	48603.3	4.00006	3.00044	0.00056658	48610.3	0.999856	8.22884e-05	6.17244e-05	1.16556e-08	0.000144024	0.000490698
1692 - 1692	5.92966e-05	49081.7	5.91718e-05	24.0017	49105.7	1.20753e-09	0.999511	1.20499e-09	0.000488775	0.000488778	8.00374e-05
1693 - 1693	49295.9	3.99943e-05	1.00011	3.99943e-05	49296.9	0.99998	8.11295e-10	2.02875e-05	8.11295e-10	2.02892e-05	5.81943e-05
1694 - 1694	49561.1	5.89174e-05	3.00023	8.2667e-05	49564.1	0.999939	1.18871e-09	6.05323e-05	1.66788e-09	6.05352e-05	0.000119267
1695 - 1695	49801	3.99946e-05	1.00006	3.00004	49805	0.99992	8.03023e-10	2.00795e-05	6.02357e-05	8.0316e-05	0.000121106
1696 - 1696	50044.3	3.99942e-05	3.00055	1.00011	50048.3	0.99992	7.99111e-10	5.9953e-05	1.99829e-05	7.99368e-05	0.000260624
1697 - 1697	1.00011	7.00061	3.99942e-05	50351.4	50359.4	1.98595e-05	0.000139013	7.94175e-10	0.999841	0.000158873	0.000133948
1698 - 1698	1.00004	50583.8	1.00004	55.0045	50640.8	1.97477e-05	0.998874	1.97477e-05	0.00108617	0.00112566	0.00017205
1699 - 1699	1.00008	14.0016	5.85776e-05	50765.7	50780.7	1.96942e-05	0.000275727	1.15354e-09	0.999705	0.000295423	0.000372242
1700 - 1700	3.99943e-05	50825.8	3.99943e-05	23.0019	50848.8	7.86534e-10	0.999548	7.86534e-10	0.000452359	0.00045236	0.000134302
1701 - 1701	50616.7	3.99943e-05	16.0015	5.90033e-05	50632.7	0.999684	7.8989e-10	0.00031603	1.16532e-09	0.000316032	0.000202795
1702 - 1702	50711.7	2.00018	28.0024	4.00008	50745.7	0.99933	3.94159e-05	0.000551819	7.88261e-05	0.000670061	0.000230638
1703 - 1703	8.00068	2.00015	49884.4	3.99942e-05	49894.4	0.000160352	4.00876e-05	0.9998	8.01577e-10	0.000200441	0.000116783
1704 - 1704	49359.8	1.00004	154.007	0.000113429	49514.8	0.996869	2.01968e-05	0.00311031	2.29081e-09	0.00313051	0.00280093
1705 - 1705	13.0019	7.00019	48637.6	2.00004	48659.6	0.000267202	0.00014386	0.999548	4.11026e-05	0.000452164	0.000525531
1706 - 1706	8.00024	54.0022	3.99942e-05	48140.7	48202.7	0.000165971	0.00112032	8.2971e-10	0.998714	0.00128629	0.00122152
1707 - 1707	8.00059	43.0047	1.00004	48308.7	48360.7	0.000165436	0.000889247	2.06788e-05	0.998925	0.00107536	0.000708932
1708 - 1708	43.0036	5.00101	47788.7	3.99943e-05	47836.7	0.000898965	0.000104543	0.998996	8.36058e-10	0.00100351	0.000464926
1709 - 1709	47234.7	4.00012	66.0031	1.00009	47305.7	0.998499	8.45589e-05	0.00139525	2.11409e-05	0.00150095	0.00123895
1710 - 1710	46.0034	5.00042	46584.7	5.98717e-05	46635.7	0.000986442	0.000107223	0.998906	1.28382e-09	0.00109367	0.000131552
1711 - 1711	7.00012	23.0022	6.05199e-05	46096.7	46126.7	0.000151759	0.000498675	1.31204e-09	0.99935	0.000650435	0.000254386
1712 - 1712	46011.6	1.00009	30.0016	1.00009	46043.6	0.999305	2.17204e-05	0.000651593	2.17205e-05	0.000695033	0.000381114
1713 - 1713	45570.8	8.73428e-05	219.008	4.00016	45793.8	0.99513	1.90731e-09	0.00478249	8.73515e-05	0.00486984	0.00526659
1714 - 1714	17.0014	4.00057	44601.5	3.99942e-05	44622.5	0.000381005	8.96536e-05	0.999529	8.96279e-10	0.00047066	0.000210093
1715 - 1715	1.00012	23.0018	3.99942e-05	43727.6	43751.6	2.28591e-05	0.000525737	9.1412e-10	0.999451	0.000548597	4.39506e-05
1716 - 1716	3.00021	43559.7	2.00021	81.0063	43645.7	6.874e-05	0.998029	4.58283e-05	0.001856	0.00197056	0.00036589
1717 - 1717	0.000213147	42585.7	6.08901e-05	47.0041	42632.7	4.99962e-09	0.998897	1.42825e-09	0.00110254	0.00110254	0.000166562
1718 - 1718	8.93518e-05	11.0006	3.99941e-05	41913.2	41924.2	2.13127e-09	0.000262393	9.53962e-10	0.999738	0.000262396	0.000146647
1719 - 1719	40888.8	2.00006	160.007	9.08179e-05	41050.8	0.996053	4.87216e-05	0.00389779	2.21233e-09	0.00394652	0.0038979
1720 - 1720	3.00013	10.0014	1.00004	40110.5	40124.5	7.47705e-05	0.00024926	2.49234e-05	0.999651	0.000348954	0.000311314
1721 - 1721	39092.4	4.00009	101.001	6.28809e-05	39197.4	0.997321	0.00010205	0.00257673	1.60421e-09	0.00267878	0.00451671
1722 - 1722	38284.8	9.00009	42.0047	3.99943e-05	38335.8	0.99867	0.00023477	0.00109571	1.04326e-09	0.00133048	0.000420112
1723 - 1723	9.00135	1.00018	37013.3	6.2711e-05	37023.3	0.000243126	2.70149e-05	0.99973	1.69382e-09	0.000270143	0.00041479
1724 - 1724	35747.7	0.00013448	79.0068	1.00018	35827.7	0.997767	3.75352e-09	0.00220519	2.79165e-05	0.00223311	0.000754227
1725 - 1725	10.0018	16.0009	35151.5	3.99942e-05	35177.5	0.000284323	0.000454863	0.999261	1.13693e-09	0.000739187	0.000466295
1726 - 1726	7.00098	4.00019	33951.1	6.44521e-05	33962.1	0.000206141	0.000117784	0.999676	1.89776e-09	0.000323927	0.000261962
1727 - 1727	3.99943e-05	33378.8	1.00004	25.0033	33404.8	1.19726e-09	0.999222	2.99371e-05	0.000748496	0.000778434	0.000288185
1728 - 1728	32849.4	15.0003	11.0017	3.99942e-05	32875.4	0.999209	0.000456276	0.000334648	1.21654e-09	0.000790926	0.000760071
1729 - 1729	26378.7	1.00039	4405.03	0.000105534	30784.7	0.856876	3.24962e-05	0.143092	3.42812e-09	0.143124	0.267844
1730 - 1730	30023.5	1.00016	11.0006	4.00022	30039.5	0.999467	3.32949e-05	0.000366205	0.000133165	0.000532665	0.000328735
1731 - 1731	29535.5	6.82286e-05	41.0037	4.00023	29580.5	0.998479	2.30654e-09	0.00138617	0.000135232	0.00152141	0.000809775
1732 - 1732	29589.7	2.00148	60.0065	4.01916	29655.7	0.997774	6.74904e-05	0.00202344	0.000135527	0.00222645	0.0106223
1733 - 1733	29515.7	3.00031	81.01	25.0204	29624.8	0.99632	0.000101277	0.00273454	0.000844577	0.00368039	0.00916686
1734 - 1734	0.000164396	25734.1	34.0005	9.00185	25777.1	6.37759e-09	0.998332	0.00131902	0.000349219	0.00166825	0.00230396
1735 - 1735	2.00004	25878.8	3.9994e-05	3.00053	25883.8	7.72698e-05	0.999807	1.54513e-09	0.000115923	0.000193194	0.000167698
1736 - 1736	11.0009	1.00017	25989.7	6.93747e-05	26001.7	0.000423084	3.84654e-05	0.999538	2.66808e-09	0.000461552	0.000173963
1737 - 1737	8.00097	4.00126	25630.1	3.99941e-05	25642.1	0.000312025	0.000156043	0.999532	1.5597e-09	0.000468069	0.000533362
1738 - 1738	25660.9	0.00011096	18.0013	6.00083	25684.9	0.999066	4.32003e-09	0.000700849	0.000233632	0.000934486	0.000537881
1739 - 1739	3.99939e-05	25989.5	2.00017	11.0005	26002.5	1.53808e-09	0.9995	7.69223e-05	0.000423057	0.000499981	0.000424445
1740 - 1740	5.00024	2.00025	25552.2	3.99938e-05	25559.2	0.000195634	7.82594e-05	0.999726	1.56475e-09	0.000273895	0.000169682
1741 - 1741	25039.7	3.99942e-05	26.0047	1.00007	25066.7	0.998923	1.59552e-09	0.00103742	3.98964e-05	0.00107732	0.000492764
1742 - 1742	2.00035	23.0009	3.00007	24324.6	24352.6	8.21413e-05	0.000944495	0.000123193	0.99885	0.00114983	0.00139769
1743 - 1743	24050.3	16.0007	36.0033	1.00007	24103.3	0.997801	0.000663839	0.00149371	4.1491e-05	0.00219904	0.00194052
1744 - 1744	8.00201	1.00007	23953.3	1.00004	23963.3	0.000333928	4.17334e-05	0.999583	4.17321e-05	0.000417393	0.000544471
1745 - 1745	23219.3	1.00007	15.0004	3.99938e-05	23235.3	0.999311	4.30411e-05	0.000645586	1.72125e-09	0.000688629	0.000985606
1746 - 1746	22675.3	3.99941e-05	12.0019	3.99941e-05	22687.3	0.999471	1.76284e-09	0.000529014	1.76284e-09	0.000529017	0.000136746
1747 - 1747	21739.7	3.99943e-05	41.0057	1.00004	21781.7	0.998072	1.83614e-09	0.00188257	4.59119e-05	0.00192849	0.000776872
1748 - 1748	1.00004	4.00205	1.00004	21083.3	21089.3	4.74193e-05	0.000189767	4.74193e-05	0.999715	0.000284606	0.00086607
1749 - 1749	3.00055	5.00019	3.99937e-05	20451.2	20459.2	0.00014666	0.000244399	1.95481e-09	0.999609	0.000391061	0.000314291
1750 - 1750	2.0002	20048.6	4.00069	11.0015	20065.6	9.96829e-05	0.999153	0.00019938	0.000548276	0.000847339	0.000164965
1751 - 1751	0.000204605	19545.5	1.00004	17.0011	19563.5	1.04585e-08	0.99908	5.11175e-05	0.00086902	0.000920148	0.000934339
1752 - 1752	2.00156	3.99941e-05	18813	3.99941e-05	18815	0.000106381	2.12564e-09	0.999894	2.12564e-09	0.000106385	0.00086838
1753 - 1753	7.48156e-05	18406.3	3.99938e-05	7.00071	18413.3	4.06312e-09	0.99962	2.172e-09	0.000380198	0.000380204	0.000151808
1754 - 1754	3.99938e-05	17783.4	1.00004	2.0006	17786.4	2.24856e-09	0.999831	5.6225e-05	0.000112479	0.000168707	0.000312356
1755 - 1755	6.0028	1.00007	17163.2	3.99941e-05	17170.2	0.000349605	5.82446e-05	0.999592	2.32927e-09	0.000407852	0.00105315
1756 - 1756	9.00452	3.00008	16742.4	0.000128644	16754.4	0.000537443	0.000179062	0.999283	7.67827e-09	0.000716513	0.00168903
1757 - 1757	1.00014	16239.6	3.99942e-05	34.0069	16274.6	6.14539e-05	0.997849	2.45747e-09	0.00208957	0.00215103	0.000345079
1758 - 1758	10.0001	9.00352	7.68438e-05	16024.2	16043.2	0.000623327	0.000561206	4.78982e-09	0.998815	0.00118454	0.00116197
1759 - 1759	1.00021	3.00085	3.99937e-05	15970.2	15974.2	6.26145e-05	0.000187856	2.50365e-09	0.99975	0.000250473	0.000513912
1760 - 1760	15602.1	3.99937e-05	5.00047	3.99937e-05	15607.1	0.99968	2.56253e-09	0.000320397	2.56253e-09	0.000320402	0.00019619
1761 - 1761	15490.5	1.00008	6.00034	0.000139235	15497.5	0.999548	6.45316e-05	0.000387181	8.98433e-09	0.000451721	0.000349816
1762 - 1762	15369.5	2.00004	2.00013	0.00013095	15373.5	0.99974	0.000130097	0.000130103	8.5179e-09	0.000260208	0.000291375
1763 - 1763	15214.3	1.00004	4.00105	0.000135676	15219.4	0.999671	6.57085e-05	0.000262892	8.91471e-09	0.00032861	0.000483886
1764 - 1764	1.0002	18622.5	3.99939e-05	1.0011	18624.5	5.37034e-05	0.999893	2.14738e-09	5.37519e-05	0.000107457	0.000854826
1765 - 1765	4.00259	3.00004	18498.4	3.99942e-05	18505.4	0.000216294	0.000162117	0.999622	2.16122e-09	0.000378413	0.00113682
1766 - 1766	3.0003	20.0065	1.00007	18720.5	18744.5	0.000160063	0.00106733	5.33529e-05	0.998719	0.00128074	0.0015645
1767 - 1767	14.0039	5.0007	19139.3	7.31972e-05	19158.3	0.000730958	0.00026102	0.999008	3.82066e-09	0.000991982	0.000965166
1768 - 1768	19623.5	2.00004	30.0036	3.99942e-05	19655.5	0.998372	0.000101755	0.00152647	2.03476e-09	0.00162822	0.00122553
1769 - 1769	20013.6	3.99942e-05	11.0044	2.00007	20026.6	0.999351	1.99706e-09	0.000549489	9.9871e-05	0.000649362	0.0013791
1770 - 1770	2.00013	5.00139	0.000122539	20370.7	20377.7	9.81528e-05	0.000245435	6.01339e-09	0.999656	0.000343593	0.000636135
1771 - 1771	8.00012	12.0005	0.000122686	20619.1	20639.1	0.00038762	0.000581447	5.94436e-09	0.999031	0.000969073	0.00132069
1772 - 1772	2.00018	13.0005	3.99938e-05	21063.2	21078.2	9.48931e-05	0.000616773	1.8974e-09	0.999288	0.000711668	0.000816887
1773 - 1773	21308.2	5.00019	20.0027	7.24438e-05	21333.2	0.998828	0.000234385	0.000937629	3.39582e-09	0.00117202	0.000585043
1774 - 1774	5.00018	2.00048	21673.3	3.99938e-05	21680.3	0.000230633	9.22718e-05	0.999677	1.84471e-09	0.000322906	0.000303496
1775 - 1775	21899.4	3.00004	13.0021	1.00004	21916.4	0.999224	0.000136885	0.00059326	4.56297e-05	0.000775775	0.000318422
1776 - 1776	0.000115077	22386.2	7.01567e-05	17.0021	22403.2	5.13663e-09	0.999241	3.13155e-09	0.000758912	0.00075892	0.000235914
1777 - 1777	3.99939e-05	22598.6	0.000112707	12.0007	22610.6	1.76881e-09	0.999469	4.9847e-09	0.000530755	0.000530762	0.000523262
1778 - 1778	8.00083	4.00011	22773.6	6.86426e-05	22785.6	0.000351135	0.000175554	0.999473	3.01254e-09	0.000526692	0.000338526
1779 - 1779	3.99941e-05	22882.1	0.000113379	8.00144	22890.1	1.74722e-09	0.99965	4.9532e-09	0.000349559	0.000349566	0.000326112
1780 - 1780	23147.8	3.9994e-05	6.00056	1.00004	23154.8	0.999698	1.72724e-09	0.000259149	4.31893e-05	0.00030234	0.000179694
1781 - 1781	23138.3	12.0001	27.0021	6.8896e-05	23177.3	0.998317	0.00051775	0.00116502	2.97256e-09	0.00168277	0.0020704
1782 - 1782	10.0003	2.00011	22495.2	11.0001	22518.2	0.000444101	8.88221e-05	0.998979	0.000488497	0.00102142	0.00157086
1783 - 1783	21892.7	10	46.0061	0.000114205	21948.7	0.997448	0.00045561	0.00209608	5.20326e-09	0.00255169	0.00177213
1784 - 1784	19.0002	5.00053	3.00004	23019.5	23046.5	0.000824426	0.000216975	0.000130173	0.998828	0.00117157	0.00176415
1785 - 1785	44.0009	23277.9	3.9994e-05	12.0005	23333.9	0.00188571	0.9976	1.71399e-09	0.000514296	0.00240001	0.00381452
1786 - 1786	23220.3	2.00011	0.000229325	3.99938e-05	23222.3	0.999914	8.61287e-05	9.87519e-09	1.72221e-09	8.61403e-05	0.0002334
1787 - 1787	1.00004	23409.5	6.83869e-05	3.00016	23413.5	4.27122e-05	0.999829	2.92084e-09	0.000128138	0.000170853	0.000179549
1788 - 1788	1.00004	22824.7	2.00004	718	23545.7	4.24722e-05	0.969379	8.49428e-05	0.0304939	0.0306213	0.0609589
1789 - 1789	1.00004	23282.3	3.99941e-05	680.001	23963.3	4.17322e-05	0.971581	1.66898e-09	0.0283768	0.0284185	0.0561122
1790 - 1790	3.99941e-05	23913.2	3.99941e-05	1.00011	23914.2	1.6724e-09	0.999958	1.6724e-09	4.18206e-05	4.1824e-05	5.04333e-05
1791 - 1791	24113.7	3.99939e-05	6.7969e-05	0.000104773	24113.7	1	1.65856e-09	2.81869e-09	4.34495e-09	8.8222e-09	0.000159564
1792 - 1792	24597	3.99943e-05	6.80922e-05	3.99943e-05	24597	1	1.62598e-09	2.76831e-09	1.62598e-09	6.02027e-09	7.33124e-05
1793 - 1793	25145.8	0.000104224	4.00083	0.000105155	25149.8	0.999841	4.14414e-09	0.00015908	4.18116e-09	0.000159088	0.000426183
1794 - 1794	26131.8	1.00011	77.0103	2.00004	26211.8	0.996948	3.81548e-05	0.00293801	7.63031e-05	0.00305246	0.000555142
1795 - 1795	7.0017	0.000103808	26879.4	3.99942e-05	26886.4	0.000260418	3.861e-09	0.99974	1.48752e-09	0.000260423	0.000569518
1796 - 1796	1.0001	13.0013	3.99941e-05	27994.3	28008.3	3.57074e-05	0.000464195	1.42794e-09	0.9995	0.000499903	0.000148947
1797 - 1797	29146.7	3.99939e-05	7.00028	6.56903e-05	29153.7	0.99976	1.37183e-09	0.000240116	2.25324e-09	0.00024012	0.000271731
1798 - 1798	3.9994e-05	30047.8	1.0002	3.00064	30051.8	1.33083e-09	0.999867	3.32826e-05	9.98488e-05	0.000133133	0.000357976
1799 - 1799	0.00027411	30276.5	1.00007	12.0026	30289.5	9.0497e-09	0.999571	3.3017e-05	0.000396263	0.000429289	0.000870311
1800 - 1800	25.0017	1.0001	31087.3	1.00015	31114.3	0.000803545	3.21429e-05	0.999132	3.21443e-05	0.000867832	0.000554158
1801 - 1801	19.0011	4.00028	31900	1.0001	31924	0.000595198	0.000125306	0.999248	3.13275e-05	0.000751832	0.00052553
1802 - 1802	19.0021	3.00035	32397.4	1.00004	32420.4	0.000586114	9.25452e-05	0.99929	3.0846e-05	0.000709505	6.12176e-05
1803 - 1803	33084.8	2.00007	107.012	2.00004	33195.8	0.996656	6.02506e-05	0.00322367	6.02498e-05	0.00334417	0.000214984
1804 - 1804	4.0002	25.0023	0.000270456	33655.3	33684.3	0.000118756	0.000742253	8.02913e-09	0.999139	0.000861016	0.000228279
1805 - 1805	7.00015	18.002	0.000101458	34241.4	34266.4	0.000204286	0.000525355	2.96086e-09	0.99927	0.000729644	0.000321909
1806 - 1806	34518.6	6.00027	57.0069	2.00034	34583.6	0.99812	0.0001735	0.00164838	5.78407e-05	0.00187972	0.000549063
1807 - 1807	12.0006	0.000270014	34915.7	0.000146083	34927.7	0.000343585	7.73066e-09	0.999656	4.18243e-09	0.000343597	0.000308354
1808 - 1808	4.00108	1.0001	34922	6.00015	34933	0.000114536	2.86291e-05	0.999685	0.000171761	0.000314926	0.000494546
1809 - 1809	35819.7	3.00015	93.0066	3.99943e-05	35915.7	0.997327	8.35329e-05	0.00258958	1.11356e-09	0.00267311	0.00174508
1810 - 1810	18.001	6.00007	36165.1	0.000102542	36189.1	0.000497415	0.000165798	0.999337	2.83351e-09	0.000663215	0.000648532
1811 - 1811	39.002	51.0045	1.0001	36459.6	36550.6	0.00106707	0.00139545	2.73621e-05	0.99751	0.00248988	0.00137629
1812 - 1812	33.0052	56.0009	36728.6	1.00007	36818.6	0.000896427	0.00152099	0.997555	2.71619e-05	0.00244458	0.00258307
1813 - 1813	36801.6	13.0002	101.007	6.00055	36921.6	0.99675	0.000352103	0.00273571	0.000162521	0.00325033	0.00230045
1814 - 1814	0.000102618	27.0012	3.99941e-05	37053.3	37080.3	2.76744e-09	0.000728184	1.07858e-09	0.999272	0.000728188	0.000693167
1815 - 1815	37649.4	7.00004	32.002	4.00021	37692.4	0.998859	0.000185715	0.00084903	0.000106128	0.00114087	0.000964056
1816 - 1816	2.00021	47.0018	6.69389e-05	38144.3	38193.3	5.23707e-05	0.00123063	1.75264e-09	0.998717	0.001283	0.00138123
1817 - 1817	5.00007	38097.5	6.63169e-05	32.002	38134.5	0.000131117	0.99903	1.73903e-09	0.000839189	0.000970308	0.000723406
1818 - 1818	38270.5	3.99942e-05	23.0023	0.000152169	38293.5	0.999399	1.04441e-09	0.000600685	3.97375e-09	0.00060069	0.000237895
1819 - 1819	7.00028	5.00028	38187.5	3.99939e-05	38199.5	0.000183256	0.000130899	0.999686	1.04697e-09	0.000314156	0.000181346
1820 - 1820	37825	1.00004	10.0008	1.0001	37837	0.999683	2.64302e-05	0.000264313	2.6432e-05	0.000317175	2.6525e-05
1821 - 1821	38074.6	6.69592e-05	42.0036	1.00007	38117.6	0.998872	1.75664e-09	0.00110195	2.62363e-05	0.00112819	0.000226552
1822 - 1822	5.00039	5.00022	37843.5	1.00004	37854.5	0.000132095	0.00013209	0.999709	2.6418e-05	0.000290603	0.000112413
1823 - 1823	37655.2	3.99941e-05	10.0008	1.00004	37666.2	0.999708	1.0618e-09	0.000265513	2.65501e-05	0.000292064	2.77239e-05
1824 - 1824	37664.4	3.99942e-05	13.0013	3.99942e-05	37677.4	0.999655	1.06149e-09	0.000345068	1.06149e-09	0.00034507	0.00010823
1825 - 1825	37461.1	6.77714e-05	11.001	1.00004	37473.1	0.99968	1.80854e-09	0.00029357	2.66869e-05	0.000320259	9.54502e-05
1826 - 1826	3.99939e-05	37335.6	6.8138e-05	12.0004	37347.6	1.07086e-09	0.999679	1.82443e-09	0.000321317	0.00032132	0.000327027
1827 - 1827	1.00032	1.00017	37404.2	1.00007	37407.2	2.67414e-05	2.67372e-05	0.99992	2.67346e-05	8.02132e-05	0.000340137
1828 - 1828	37708.6	1.00004	41.0025	2.00004	37752.6	0.998834	2.64893e-05	0.00108608	5.29776e-05	0.00116555	0.000907797
1829 - 1829	3.99941e-05	37548.1	2.00004	37.0009	37587.1	1.06404e-09	0.998962	5.32108e-05	0.000984405	0.00103762	0.00144464
1830 - 1830	7.00161	6.00017	39554.9	0.000242991	39567.9	0.000176952	0.000151642	0.999671	6.14111e-09	0.0003286	0.000909992
1831 - 1831	39910.7	17	83.0048	2.00007	40012.7	0.997451	0.000424866	0.00207446	4.99859e-05	0.00254931	0.00242709
1832 - 1832	3.00011	36.0025	2.00007	39899.3	39940.3	7.51148e-05	0.000901407	5.00764e-05	0.998973	0.0010266	0.000439304
1833 - 1833	40297.6	5.00045	87.0072	5.00007	40394.6	0.997598	0.00012379	0.00215393	0.000123781	0.0024015	0.000515738
1834 - 1834	33.0031	2.00011	40173.5	3.99942e-05	40208.5	0.0008208	4.97436e-05	0.999129	9.9467e-10	0.000870544	0.000171578
1835 - 1835	3.00026	46.003	0.000262368	40478.2	40527.2	7.40306e-05	0.00113511	6.47387e-09	0.998791	0.00120915	0.000400514
1836 - 1836	41354.6	7.14449e-05	54.0043	7.14021e-05	41408.6	0.998696	1.72536e-09	0.00130418	1.72433e-09	0.00130418	0.000219683
1837 - 1837	7.02838e-05	41428.6	1.00007	51.0057	41480.6	1.69438e-09	0.998746	2.41094e-05	0.00122963	0.00125374	0.000686073
1838 - 1838	13.0006	3.9994e-05	41198.7	1.00004	41212.7	0.000315451	9.70428e-10	0.99966	2.42653e-05	0.000339718	0.000203683
1839 - 1839	3.99943e-05	40810.7	3.99943e-05	79.006	40889.7	9.781e-10	0.998068	9.781e-10	0.00193217	0.00193218	0.000626214
1840 - 1840	9.00037	13.0003	2.00004	40938.1	40962.1	0.000219724	0.000317373	4.88266e-05	0.999414	0.000585924	0.000537009
1841 - 1841	47000.7	12.0001	171.006	7.00004	47190.7	0.995974	0.00025429	0.00362373	0.000148335	0.00402636	0.00448184
1842 - 1842	15.0015	3.99941e-05	47977.2	7.097e-05	47992.2	0.000312582	8.33346e-10	0.999687	1.47878e-09	0.000312585	0.00038742
1843 - 1843	19.001	5.00011	48066.7	7.03517e-05	48090.7	0.000395107	0.000103972	0.999501	1.46289e-09	0.000499081	0.000188682
1844 - 1844	19.0012	5.00011	47784.8	0.000117205	47808.8	0.000397441	0.000104586	0.999498	2.45154e-09	0.000502029	0.0001284
1845 - 1845	47759.3	2.00012	49.0021	1.00004	47811.3	0.998912	4.18336e-05	0.00102491	2.09164e-05	0.00108766	0.000818831
1846 - 1846	18.0006	3.00007	47428.6	3.99939e-05	47449.6	0.000379363	6.32264e-05	0.999557	8.42871e-10	0.00044259	0.000366641
1847 - 1847	1.00004	47133.5	2.00004	46.0025	47182.5	2.11951e-05	0.998961	4.23894e-05	0.000974991	0.00103858	0.000593853
1848 - 1848	36.0026	11.0002	47310.3	7.01128e-05	47357.3	0.000760233	0.000232281	0.999007	1.48051e-09	0.000992516	0.000355978
1849 - 1849	31.002	21.001	47726.2	1.00004	47779.2	0.000648859	0.000439544	0.998891	2.09304e-05	0.00110933	0.000299531
1850 - 1850	37.0042	19.0014	47574.5	3.99942e-05	47630.5	0.000776901	0.000398934	0.998824	8.39676e-10	0.00117584	0.000865762
1851 - 1851	63.0064	7.00017	47831.7	3.99942e-05	47901.7	0.00131533	0.000146136	0.998539	8.34924e-10	0.00146147	0.000911286
1852 - 1852	43.0032	7.00017	47960.5	3.99942e-05	48010.5	0.000895705	0.000145805	0.998958	8.33031e-10	0.00104151	0.000192169
1853 - 1853	26.0039	11.0001	47658.6	1.00007	47696.6	0.000545195	0.000230626	0.999203	2.09673e-05	0.000796788	0.00110233
1854 - 1854	48020.4	3.99942e-05	51.0024	7.12664e-05	48071.4	0.998939	8.31974e-10	0.00106097	1.48251e-09	0.00106097	0.000716456
1855 - 1855	1.00004	24.0012	1.00004	48307.2	48333.2	2.06905e-05	0.000496577	2.06905e-05	0.999462	0.000537959	0.000292611
1856 - 1856	2.00011	42.0039	0.000110077	48753.5	48797.5	4.0988e-05	0.00086078	2.25579e-09	0.999098	0.00090177	0.000565701
1857 - 1857	10.0009	74.0056	2.00007	48977.6	49063.6	0.000203837	0.00150836	4.07648e-05	0.998247	0.00175296	0.000241143
1858 - 1858	45.0047	6.00033	48771.6	1.00004	48823.6	0.000921783	0.000122898	0.998935	2.04827e-05	0.00106516	0.000800039
1859 - 1859	26.0042	16.0004	48493.5	2.00007	48537.5	0.000535754	0.000329651	0.999093	4.12067e-05	0.000906612	0.00131122
1860 - 1860	11.0009	40.0043	1.00004	49052.6	49104.6	0.00022403	0.000814676	2.03655e-05	0.998941	0.00105907	0.000836601
1861 - 1861	2.00007	13.0018	3.99942e-05	49187.4	49202.4	4.06498e-05	0.000264251	8.1285e-10	0.999695	0.000304902	0.00055678
1862 - 1862	49250.8	3.9994e-05	14.0004	1.00004	49265.8	0.999696	8.118e-10	0.000284181	2.02989e-05	0.000304481	0.000292456
1863 - 1863	6.73309e-05	49607.6	3.99939e-05	18.0004	49625.6	1.35678e-09	0.999637	8.05913e-10	0.000362724	0.000362726	0.000429568
1864 - 1864	49758.2	3.99941e-05	9.00011	1.00004	49768.2	0.999799	8.03608e-10	0.000180841	2.0094e-05	0.000200935	0.000310184
1865 - 1865	49639.6	1.00007	14.0006	1.00016	49655.6	0.999678	2.01401e-05	0.000281954	2.01419e-05	0.000322236	9.86657e-05
1866 - 1866	49128.7	3.99943e-05	52.004	2.00007	49182.7	0.998902	8.13177e-10	0.00105736	4.06661e-05	0.00109803	8.73079e-05
1867 - 1867	14.0013	6.00016	49606.2	3.99941e-05	49626.2	0.000282136	0.000120907	0.999597	8.05907e-10	0.000403044	0.000306637
1868 - 1868	2.00015	17.0011	6.8676e-05	49308	49327	4.05489e-05	0.000344661	1.39226e-09	0.999615	0.000385211	9.43406e-05
1869 - 1869	50191.9	3.9994e-05	5.00016	1.00004	50198	0.99988	7.96726e-10	9.96088e-05	1.99219e-05	0.000119531	0.000106161
1870 - 1870	50760.1	2.00004	32.0008	6.68508e-05	50794.1	0.999331	3.93755e-05	0.00063001	1.31611e-09	0.000669387	0.000810843
1871 - 1871	18.0004	2.00015	50462.6	2.00004	50484.6	0.000356552	3.9619e-05	0.999564	3.96169e-05	0.000435788	0.00048626
1872 - 1872	50320.7	1.00004	69.0038	1.00007	50391.7	0.998591	1.98453e-05	0.00136935	1.98459e-05	0.00140904	0.000715264
1873 - 1873	21.0008	3.99941e-05	50241.2	3.99941e-05	50262.2	0.000417824	7.9571e-10	0.999582	7.9571e-10	0.000417826	0.000358014
1874 - 1874	33.0002	48837.3	2.00021	11.0021	48883.3	0.00067508	0.999059	4.09181e-05	0.000225069	0.000941068	0.00125923
1875 - 1875	41.0001	48791.9	3.00028	20.001	48855.9	0.000839204	0.99869	6.14107e-05	0.000409387	0.00131	0.00174888
1876 - 1876	30.0001	49036.8	1.00027	5.00075	49072.8	0.000611339	0.999266	2.03835e-05	0.000101905	0.000733627	0.00115056
1877 - 1877	30.0002	49082.6	2.00052	9.00035	49123.6	0.000610707	0.999165	4.07242e-05	0.000183218	0.00083465	0.00120827
1878 - 1878	36.0016	5.00015	48550.3	30	48621.4	0.000740448	0.000102838	0.99854	0.000617014	0.0014603	0.00187412
1879 - 1879	45.0058	5.00014	48728.7	1.00004	48779.7	0.000922633	0.000102505	0.998954	2.05011e-05	0.00104564	0.00126933
1880 - 1880	0.000418989	26.0024	1.0001	49387.4	49414.4	8.47909e-09	0.000526211	2.0239e-05	0.999454	0.000546458	0.000604274
1881 - 1881	8.00019	49919.4	142	48.0023	50117.4	0.000159629	0.996049	0.00283335	0.000957797	0.00395077	0.00635575
1882 - 1882	15.0004	6.00014	50180.8	3.9994e-05	50201.8	0.000298802	0.00011952	0.999582	7.96665e-10	0.000418323	0.000450042
1883 - 1883	49513.6	2.00004	13.0015	3.99942e-05	49528.6	0.999697	4.03815e-05	0.000262505	8.07498e-10	0.000302888	0.000339897
1884 - 1884	49551.8	1.00006	75.0085	4.0001	49631.8	0.998388	2.01497e-05	0.0015113	8.05955e-05	0.00161205	0.00148874
1885 - 1885	25.0023	8.0004	48906.5	3.99942e-05	48939.5	0.000510881	0.000163475	0.999326	8.17217e-10	0.000674357	0.000300981
1886 - 1886	12.0004	19.0019	6.4226e-05	48175.4	48206.4	0.000248938	0.000394177	1.33231e-09	0.999357	0.000643116	0.000351205
1887 - 1887	48806.6	1.00004	30.002	2.00006	48839.6	0.999324	2.0476e-05	0.000614297	4.09516e-05	0.000675724	0.000177162
1888 - 1888	48633.7	9.55202e-05	22.0025	1.00004	48656.7	0.999527	1.96315e-09	0.000452199	2.0553e-05	0.000472754	0.000513951
1889 - 1889	3.99941e-05	47892.3	3.99941e-05	33.0006	47925.3	8.3451e-10	0.999311	8.3451e-10	0.000688584	0.000688586	0.00100032
1890 - 1890	13.001	2.00014	46992.3	1.00004	47008.3	0.000276568	4.25486e-05	0.99966	2.12737e-05	0.000340391	5.86265e-05
1891 - 1891	46420.7	6.00045	94.0082	2.0003	46522.7	0.997807	0.000128979	0.00202069	4.29962e-05	0.00219267	0.000459087
1892 - 1892	38.0035	9.00018	45677.7	3.99942e-05	45724.7	0.000831137	0.000196834	0.998972	8.74675e-10	0.00102797	0.000293651
1893 - 1893	3.00013	238.005	1.0001	45309.7	45551.7	6.58622e-05	0.00522495	2.19552e-05	0.994687	0.00531277	0.00764322
1894 - 1894	43.0002	16.0018	3.99942e-05	45029.5	45088.5	0.000953685	0.000354898	8.87016e-10	0.998691	0.00130858	0.00177519
1895 - 1895	45152.7	2.00052	66.0048	35.0001	45255.7	0.997724	4.42049e-05	0.00145849	0.000773386	0.00227608	0.00180982
1896 - 1896	45069.6	1.00023	43.0034	2.00006	45115.6	0.99898	2.21704e-05	0.000953181	4.43319e-05	0.00101968	0.000100903
1897 - 1897	7.00036	4.00018	44763.8	6.21844e-05	44774.8	0.000156346	8.934e-05	0.999754	1.38883e-09	0.000245687	0.000102569
1898 - 1898	3.99943e-05	44391.8	3.99943e-05	60.0043	44451.8	8.99723e-10	0.99865	8.99723e-10	0.00134987	0.00134988	0.000415571
1899 - 1899	44257.6	13.0025	19.0008	3.99942e-05	44289.6	0.999277	0.000293579	0.000429012	9.03016e-10	0.000722592	0.000821632
1900 - 1900	44135.7	1.00018	49.006	9.21858e-05	44185.7	0.998868	2.26357e-05	0.00110909	2.08633e-09	0.00113173	0.00111235
1901 - 1901	9.00009	9.00094	3.00006	43569.3	43590.3	0.00020647	0.00020649	6.88242e-05	0.999518	0.000481784	0.000454606
1902 - 1902	43316.3	6.24773e-05	8.00094	6.18993e-05	43324.3	0.999815	1.44208e-09	0.000184675	1.42874e-09	0.000184678	0.000266546
1903 - 1903	43227.4	1.00004	8.00066	3.99942e-05	43236.4	0.999792	2.31296e-05	0.000185045	9.25012e-10	0.000208175	4.44591e-05
1904 - 1904	42608.6	0.000129953	14.0021	2.00006	42624.6	0.999625	3.04878e-09	0.000328499	4.69228e-05	0.000375425	0.000605341
1905 - 1905	3.00013	41942.5	6.26926e-05	12.0016	41957.5	7.15041e-05	0.999642	1.49419e-09	0.000286042	0.000357547	0.000382711
1906 - 1906	6.00044	18.0009	6.25013e-05	41272.2	41296.2	0.000145302	0.000435898	1.51349e-09	0.999419	0.000581202	0.000296638
1907 - 1907	3.00029	11.0012	6.27747e-05	41020.3	41034.3	7.31167e-05	0.000268098	1.52981e-09	0.999659	0.000341217	0.000280762
1908 - 1908	40470.7	2.00051	61.0051	2.00006	40535.7	0.998396	4.93519e-05	0.00150497	4.93408e-05	0.00160367	0.000303513
1909 - 1909	38.0031	50.003	39698.7	6.32968e-05	39786.7	0.000955169	0.00125678	0.997788	1.5909e-09	0.00221195	0.00113862
1910 - 1910	4.00023	25.002	3.99942e-05	39008.5	39037.5	0.000102471	0.000640462	1.02451e-09	0.999257	0.000742934	0.000198267
1911 - 1911	3.00018	38675.6	6.33409e-05	34.0027	38712.6	7.74989e-05	0.999044	1.63618e-09	0.000878336	0.000955837	0.000325682
1912 - 1912	38376.2	6.37427e-05	15.0006	3.99941e-05	38391.2	0.999609	1.66035e-09	0.000390731	1.04175e-09	0.000390733	0.000392985
1913 - 1913	1.00004	15.0005	1.00006	37891.1	37908.1	2.63806e-05	0.000395708	2.63812e-05	0.999552	0.000448469	0.000487626
1914 - 1914	3.00018	14.0016	3.00006	37184.4	37204.4	8.06405e-05	0.000376343	8.06373e-05	0.999462	0.000537621	0.000199308
1915 - 1915	36316.6	1.00004	21.002	1.0001	36339.6	0.999367	2.75193e-05	0.000577938	2.75208e-05	0.000632978	5.82031e-05
1916 - 1916	3.99942e-05	35871.6	3.99942e-05	20.0017	35891.6	1.1143e-09	0.999443	1.1143e-09	0.000557281	0.000557283	0.000162048
1917 - 1917	35052.2	3.99941e-05	6.00047	3.99941e-05	35058.2	0.999829	1.14079e-09	0.000171157	1.14079e-09	0.00017116	5.02545e-05
1918 - 1918	34552.7	3.99943e-05	7.0024	1.00004	34560.7	0.999768	1.15722e-09	0.000202611	2.89357e-05	0.000231548	0.000907439
1919 - 1919	3.9994e-05	33601.8	9.898e-05	4.00039	33605.8	1.19009e-09	0.999881	2.94532e-09	0.000119039	0.000119043	0.000136248
1920 - 1920	4.00087	2.00019	32959.1	3.99941e-05	32965.1	0.000121367	6.0676e-05	0.999818	1.21322e-09	0.000182044	0.000343615
1921 - 1921	32673.4	9.75203e-05	20.0016	9.59852e-05	32693.4	0.999388	2.98288e-09	0.000611794	2.93592e-09	0.0006118	0.000265756
1922 - 1922	3.99942e-05	32424.4	3.99942e-05	9.00087	32433.4	1.23312e-09	0.999722	1.23312e-09	0.000277519	0.000277521	4.737e-05
1923 - 1923	32035.7	6.50059e-05	67.0067	2.0001	32104.7	0.997851	2.02481e-09	0.00208713	6.22992e-05	0.00214943	0.000646732
1924 - 1924	4.00014	8.00239	5.00004	31733.6	31750.6	0.000125986	0.000252039	0.000157479	0.999464	0.000535504	0.000831331
1925 - 1925	31272.4	0.000253023	18.0021	14.0001	31304.4	0.998978	8.08268e-09	0.000575066	0.000447226	0.0010223	0.000811353
1926 - 1926	5.00033	6.43738e-05	30360.8	3.9994e-05	30365.8	0.00016467	2.11994e-09	0.999835	1.31707e-09	0.000164673	9.71187e-05
1927 - 1927	29634.5	1.00004	2.00114	3.99942e-05	29637.5	0.999899	3.37424e-05	6.75205e-05	1.34945e-09	0.000101264	0.00054463
1928 - 1928	29002.7	3.99942e-05	45.0022	3.99942e-05	29047.7	0.998451	1.37685e-09	0.00154925	1.37685e-09	0.00154926	0.0019134
1929 - 1929	28100.7	9.99034e-05	38.0054	6.49829e-05	28138.7	0.998649	3.55039e-09	0.00135065	2.30938e-09	0.00135065	0.00031076
1930 - 1930	6.00075	3.00007	26770	1.00007	26780	0.000224076	0.000112026	0.999627	3.73438e-05	0.000373446	0.00020939
1931 - 1931	25.0004	2.00015	25538.6	3.99939e-05	25565.6	0.000977893	7.82362e-05	0.998944	1.56437e-09	0.00105613	0.00169876
1932 - 1932	0.000380983	19.0013	1.00004	25078.2	25098.2	1.51797e-08	0.000757081	3.98452e-05	0.999203	0.000796941	0.00072669
1933 - 1933	24860.6	0.000103389	18.0029	3.99942e-05	24878.6	0.999276	4.15576e-09	0.000723632	1.60758e-09	0.000723638	0.000271198
1934 - 1934	24496.1	3.99941e-05	6.00108	0.000106567	24502.1	0.999755	1.63227e-09	0.000244921	4.34929e-09	0.000244927	0.000290399
1935 - 1935	3.99941e-05	23962.2	6.7643e-05	10.0012	23972.2	1.66835e-09	0.999583	2.82172e-09	0.000417198	0.000417203	0.000109286
1936 - 1936	3.99941e-05	23193.2	3.99941e-05	1.00011	23194.2	1.72432e-09	0.999957	1.72432e-09	4.31188e-05	4.31223e-05	5.00662e-05
1937 - 1937	2.00004	22430.1	1.00007	2.00007	22435.1	8.9148e-05	0.999777	4.45761e-05	8.91492e-05	0.000222873	0.000330849
1938 - 1938	3.99941e-05	21794.1	3.99941e-05	3.00011	21797.1	1.83483e-09	0.999862	1.83483e-09	0.000137638	0.000137641	0.000207445
1939 - 1939	21669.7	0.000161882	30.0066	1.00007	21700.7	0.998571	7.45974e-09	0.00138275	4.60847e-05	0.00142884	0.000919059
1940 - 1940	15.0029	1.00023	21592.5	3.99942e-05	21608.5	0.000694307	4.62886e-05	0.999259	1.85086e-09	0.000740597	0.000345949
1941 - 1941	31.004	3.00023	21264.6	3.99942e-05	21298.6	0.00145569	0.000140865	0.998403	1.87779e-09	0.00159655	0.000814575
1942 - 1942	21488.7	3.99943e-05	21.0046	3.99943e-05	21509.7	0.999023	1.85936e-09	0.000976514	1.85936e-09	0.000976518	0.000527817
1943 - 1943	21218.5	3.99942e-05	14.0025	6.92786e-05	21232.5	0.999341	1.88363e-09	0.000659485	3.26285e-09	0.00065949	0.000181158
1944 - 1944	1.00004	12.0024	3.99942e-05	20911.6	20924.6	4.77926e-05	0.000573605	1.91135e-09	0.999379	0.000621399	0.000236724
1945 - 1945	2.00017	3.00152	3.99941e-05	20615.1	20620.1	9.70008e-05	0.000145562	1.93956e-09	0.999757	0.000242565	0.000699708
1946 - 1946	20252.4	30.0002	3.00053	6.94294e-05	20285.4	0.998373	0.00147891	0.000147916	3.42262e-09	0.00162683	0.00276127
1947 - 1947	20038.1	3.00209	5.00067	1.00054	20047.1	0.999551	0.000149752	0.000249446	4.99095e-05	0.000449108	0.00129757
1948 - 1948	19835.6	0.000168282	30.0064	1.00012	19866.6	0.998439	8.4706e-09	0.00151039	5.03415e-05	0.00156074	0.000611154
1949 - 1949	4.00017	7.08073e-05	19803.1	6.89561e-05	19807.1	0.000201956	3.57484e-09	0.999798	3.48138e-09	0.000201963	0.000240353
1950 - 1950	19465.6	3.99942e-05	34.0041	6.95528e-05	19499.7	0.998256	2.05102e-09	0.00174383	3.56688e-09	0.00174384	0.00121648
1951 - 1951	19440	0.000114003	12.0013	3.99941e-05	19452.1	0.999383	5.86072e-09	0.000616968	2.05603e-09	0.000616976	0.000390974
1952 - 1952	19101.7	18.0008	62.0144	0.000172815	19181.7	0.995829	0.000938439	0.003233	9.00938e-09	0.00417145	0.00147833
1953 - 1953	20.0042	2.00025	18567.4	2.00011	18591.4	0.00107599	0.00010759	0.998709	0.000107582	0.00129116	0.000262389
1954 - 1954	18256.7	1.00007	108.014	6.00035	18371.7	0.99374	5.44353e-05	0.00587938	0.000326608	0.00626042	0.00464059
1955 - 1955	3.99942e-05	11.0028	1.00004	18344.6	18356.6	2.17874e-09	0.000599395	5.44786e-05	0.999346	0.000653876	0.000415311
1956 - 1956	1.00034	18228.1	0.000114984	10.0021	18239.1	5.48462e-05	0.999397	6.30429e-09	0.00054839	0.000603242	0.000471635
1957 - 1957	7.00143	1.00004	17854.1	7.23174e-05	17862.1	0.000391971	5.59866e-05	0.999552	4.04865e-09	0.000447962	0.000181049
1958 - 1958	7.05046e-05	17696.8	1.00012	16.0012	17713.8	3.98021e-09	0.99904	5.64598e-05	0.00090332	0.000959784	0.000958847
1959 - 1959	3.99939e-05	17466.5	3.99939e-05	9.00036	17475.5	2.28857e-09	0.999485	2.28857e-09	0.000515027	0.000515032	0.000744417
1960 - 1960	17232.5	3.99939e-05	9.00037	3.99939e-05	17241.5	0.999478	2.31963e-09	0.000522018	2.31963e-09	0.000522023	0.000747037
1961 - 1961	16886.3	7.03672e-05	16.0027	0.000118568	16902.3	0.999053	4.16317e-09	0.000946778	7.01488e-09	0.000946789	0.000244035
1962 - 1962	5.00137	4.00027	16288.8	3.9994e-05	16297.8	0.000306874	0.000245448	0.999448	2.45395e-09	0.000552325	0.000390902
1963 - 1963	1.00007	15940.6	3.99942e-05	19.0052	15960.6	6.26588e-05	0.998747	2.5058e-09	0.00119076	0.00125342	0.000522698
1964 - 1964	3.00019	1.00019	15651.9	3.99936e-05	15655.9	0.000191634	6.38856e-05	0.999744	2.55454e-09	0.000255522	0.000174764
1965 - 1965	3.99943e-05	15617.7	2.0002	48.0114	15667.7	2.55266e-09	0.996808	0.000127664	0.00306436	0.00319202	0.00014915
1966 - 1966	7.22055e-05	15448.6	0.000124976	19.0068	15467.6	4.66818e-09	0.998771	8.07983e-09	0.00122881	0.00122882	0.00141184
1967 - 1967	3.99941e-05	15224.2	3.99941e-05	32.0019	15256.2	2.62149e-09	0.997902	2.62149e-09	0.00209763	0.00209763	0.00302527
1968 - 1968	3.99941e-05	14.0017	3.99941e-05	14949.2	14963.2	2.67283e-09	0.000935746	2.67283e-09	0.999064	0.000935751	0.000781317
1969 - 1969	14675.1	3.99941e-05	7.00197	1.00007	14683.1	0.999455	2.72382e-09	0.000476872	6.81106e-05	0.000544986	0.000340212
1970 - 1970	14657.1	3.99941e-05	14.0001	1.00004	14672.1	0.998978	2.72585e-09	0.000954194	6.81591e-05	0.00102236	0.00197241
1971 - 1971	0.000128533	14311.2	1.00004	32.0029	14344.2	8.96057e-09	0.997699	6.97172e-05	0.00223106	0.00230079	0.00279565
1972 - 1972	4.00008	14188	3.99937e-05	3.00044	14195	0.000281794	0.999507	2.81744e-09	0.000211372	0.000493169	0.000488702
1973 - 1973	4.00032	3.99937e-05	14079.1	3.99937e-05	14083.1	0.00028405	2.83983e-09	0.999716	2.83983e-09	0.000284056	0.000271484
1974 - 1974	3.99943e-05	14006.7	7.84857e-05	39.0086	14045.7	2.84744e-09	0.997223	5.58789e-09	0.00277726	0.00277727	0.000895903
1975 - 1975	12.002	3.00021	13978.8	1.00004	13994.8	0.0008576	0.00021438	0.998857	7.14579e-05	0.00114344	0.000715109
1976 - 1976	11.0018	4.00013	14053.8	1.00004	14069.8	0.00078194	0.000284306	0.998863	7.10769e-05	0.00113732	0.000906565
1977 - 1977	7.00013	16.0042	3.99942e-05	14156.4	14179.4	0.000493683	0.0011287	2.82058e-09	0.998378	0.00162238	0.000908697
1978 - 1978	14188.1	3.99937e-05	6.00031	3.99937e-05	14194.1	0.999577	2.81764e-09	0.000422734	2.81764e-09	0.000422739	0.000545515
1979 - 1979	14128	7.58469e-05	11.002	3.99941e-05	14139	0.999222	5.36437e-09	0.000778134	2.82863e-09	0.000778142	0.000195937
1980 - 1980	14389.5	7.63314e-05	18.0043	3.99942e-05	14407.5	0.99875	5.29805e-09	0.00124965	2.77594e-09	0.00124966	6.73133e-05
1981 - 1981	4.00008	3.9994e-05	14258.8	3.9994e-05	14262.8	0.000280454	2.80407e-09	0.99972	2.80407e-09	0.00028046	0.000506899
1982 - 1982	14254.9	5.00004	19.0016	3.9994e-05	14278.9	0.998319	0.00035017	0.00133075	2.80092e-09	0.00168092	0.00223759
1983 - 1983	14305.5	9.00022	42.0098	0.000135663	14356.5	0.996447	0.000626907	0.00292618	9.44959e-09	0.0035531	0.00143535
1984 - 1984	11.0007	1.00013	14357	3.99937e-05	14369	0.000765585	6.96038e-05	0.999165	2.78334e-09	0.000835192	0.000856289
1985 - 1985	11.0016	3.00004	14492.9	3.9994e-05	14506.9	0.000758375	0.000206801	0.999035	2.7569e-09	0.000965179	0.000756707
1986 - 1986	57.0093	0.000230684	14460.5	7.60187e-05	14517.5	0.00392693	1.589e-08	0.996073	5.23634e-09	0.00392695	0.00257282
1987 - 1987	4.00071	9.00146	1.00008	14421.3	14435.3	0.000277147	0.000623571	6.92798e-05	0.99903	0.000969997	7.52306e-05
1988 - 1988	14496.5	1.00014	29.0068	1.00004	14527.5	0.997866	6.88447e-05	0.00199668	6.88376e-05	0.00213436	0.000305835
1989 - 1989	0.000140587	132.014	3.99943e-05	14155.7	14287.7	9.83977e-09	0.00923974	2.79921e-09	0.99076	0.00923976	0.0106181
1990 - 1990	14144.4	5.00014	36.0052	20	14205.4	0.995705	0.000351989	0.00253462	0.00140792	0.00429453	0.00540704
1991 - 1991	3.99942e-05	14195.5	2.00008	18.0057	14215.5	2.81343e-09	0.998593	0.000140697	0.00126662	0.00140732	0.000748286
1992 - 1992	13568.6	3.99942e-05	7.00072	156.018	13731.6	0.988128	2.91256e-09	0.000509824	0.0113619	0.0118718	0.013513
1993 - 1993	4.00034	50.0043	13332.1	7.948e-05	13386.1	0.000298844	0.00373554	0.995966	5.93751e-09	0.00403439	0.00507263
1994 - 1994	6.00054	26.0103	8.32801e-05	12228.4	12260.5	0.000489422	0.00212148	6.79258e-09	0.997389	0.00261091	0.00174537
1995 - 1995	183.028	60.0162	0.000235933	14120.7	14363.7	0.0127424	0.00417832	1.64256e-08	0.983079	0.0169207	0.0106063
1996 - 1996	14409.3	0.000542056	20.0089	0.000371149	14429.3	0.998613	3.75663e-08	0.00138668	2.57219e-08	0.00138675	0.00314462
1997 - 1997	14409.7	3.00004	72.0383	75.0094	14559.7	0.989694	0.000206051	0.00494778	0.00515185	0.0103057	0.0107484
1998 - 1998	14473.6	1.00008	12.0029	49.0217	14535.6	0.995733	6.88019e-05	0.000825758	0.00337252	0.00426708	0.00518378
1999 - 1999	14298.5	146.016	4.00024	2.00073	14450.5	0.98948	0.0101045	0.000276823	0.000138454	0.0105198	0.011616
2000 - 2000	14559.7	3.99943e-05	14.0335	11.0004	14584.7	0.998284	2.74221e-09	0.000962208	0.000754242	0.00171645	0.0162875
2001 - 2001	0.00569202	14318.2	13.0015	587.279	14918.5	3.81541e-07	0.959762	0.000871504	0.0393658	0.0402376	0.0829441
2002 - 2002	29.0055	14932.6	15.0508	5.00133	14981.6	0.00193607	0.996725	0.00100462	0.00033383	0.00327451	0.0259132
2003 - 2003	77.0064	5.00048	16832.3	2.00013	16916.3	0.00455219	0.0002956	0.995034	0.000118237	0.00496602	0.0057516
2004 - 2004	9.00048	1319.06	7.67048e-05	17210.6	18538.7	0.000485498	0.0711519	4.13756e-09	0.928363	0.0716374	0.109155
2005 - 2005	20130.9	13.0001	4.00061	2.00007	20149.9	0.999057	0.00064517	0.000198542	9.92596e-05	0.000942971	0.00127399
2006 - 2006	23.0025	2.00045	21203	3.99941e-05	21228	0.00108359	9.42362e-05	0.998822	1.88402e-09	0.00117783	0.00051301
2007 - 2007	14.0039	1.00013	22180.4	3.99942e-05	22195.4	0.000630935	4.506e-05	0.999324	1.80191e-09	0.000675996	0.00101762
2008 - 2008	14.002	6.0003	22944.8	7.56284e-05	22964.8	0.000609714	0.000261282	0.999129	3.29323e-09	0.000870999	0.000311039
2009 - 2009	3.00012	10.0017	1.00007	23493.8	23507.8	0.000127622	0.000425463	4.25422e-05	0.999404	0.000595627	0.000357217
2010 - 2010	3.00007	43.0032	7.52969e-05	24130.4	24176.4	0.000124091	0.00177873	3.11448e-09	0.998097	0.00190283	0.00182806
2011 - 2011	1.00012	20.0033	3.99942e-05	25012.4	25033.4	3.99515e-05	0.000799066	1.59763e-09	0.999161	0.000839019	0.000384116
2012 - 2012	6.00007	15.001	7.31141e-05	25727.6	25748.6	0.000233025	0.000582593	2.83953e-09	0.999184	0.000815621	0.000837442
2013 - 2013	27.0019	26229.4	8.00004	19.0026	26283.4	0.00102734	0.997945	0.000304376	0.000722989	0.0020547	0.00150696
2014 - 2014	26654.8	3.9994e-05	32.0011	8.00012	26694.8	0.998502	1.49819e-09	0.00119878	0.000299688	0.00149847	0.00211893
2015 - 2015	4.00092	4.00007	27283.8	3.9994e-05	27291.8	0.000146598	0.000146567	0.999707	1.46542e-09	0.000293166	0.00039528
2016 - 2016	15.0019	2.00011	27861.2	3.99941e-05	27878.2	0.000538124	7.17448e-05	0.99939	1.4346e-09	0.00060987	0.000158849
2017 - 2017	28151.1	7.21155e-05	10.0016	3.00007	28164.1	0.999538	2.56055e-09	0.000355118	0.000106521	0.000461641	0.000347599
2018 - 2018	28816.8	7.17216e-05	2.00103	6.94353e-05	28818.8	0.999931	2.48871e-09	6.94349e-05	2.40937e-09	6.94398e-05	0.000690324
2019 - 2019	29473.4	1.00004	18.002	3.99942e-05	29492.5	0.999356	3.39083e-05	0.000610394	1.35608e-09	0.000644303	0.000102218
2020 - 2020	29974	3.99941e-05	18.0008	3.00004	29995	0.9993	1.33336e-09	0.000600128	0.000100018	0.000700147	0.000819867
2021 - 2021	31030.6	1.00007	41.0045	2.00011	31074.6	0.998584	3.21828e-05	0.00131955	6.43648e-05	0.0014161	0.000239014
2022 - 2022	17.0022	3.00004	31578.5	3.99942e-05	31598.5	0.000538069	9.49423e-05	0.999367	1.2657e-09	0.000633013	0.000187106
2023 - 2023	14.0011	6.8375e-05	32097	6.86455e-05	32111	0.000436021	2.12933e-09	0.999564	2.13776e-09	0.000436026	0.000153477
2024 - 2024	32.004	7.00007	32629.7	3.99943e-05	32668.7	0.000979655	0.000214275	0.998806	1.22424e-09	0.00119393	0.000391453
2025 - 2025	1.00007	24.0022	1.00004	33347.5	33373.5	2.99659e-05	0.000719198	2.99651e-05	0.999221	0.000779129	0.000265215
2026 - 2026	2.00004	34161.4	1.00007	20.0017	34184.4	5.85074e-05	0.999327	2.92551e-05	0.000585111	0.000672873	0.000305475
2027 - 2027	12.0006	4.00038	34547.6	6.7383e-05	34563.6	0.000347202	0.000115739	0.999537	1.94953e-09	0.000462944	0.000253649
2028 - 2028	6.8364e-05	35205.7	1.00004	45.0062	35251.8	1.93931e-09	0.998695	2.83685e-05	0.00127671	0.00130508	0.000765826
2029 - 2029	1.0001	35848.7	1.00004	43.0046	35893.7	2.78629e-05	0.998746	2.78612e-05	0.00119811	0.00125383	8.97866e-05
2030 - 2030	17.0015	1.0001	36335.3	6.63596e-05	36353.3	0.000467675	2.75106e-05	0.999505	1.82541e-09	0.000495187	4.70075e-05
2031 - 2031	10.0013	8.00015	36577.3	3.99941e-05	36595.3	0.000273296	0.000218612	0.999508	1.09288e-09	0.000491909	0.000345887
2032 - 2032	36577.4	1.0001	19.0015	3.99942e-05	36597.4	0.999453	2.73272e-05	0.000519203	1.09282e-09	0.000546532	0.000163029
2033 - 2033	36871.6	3.99942e-05	13.0021	3.99942e-05	36884.6	0.999647	1.08431e-09	0.000352506	1.08431e-09	0.000352508	0.000474753
2034 - 2034	36976.6	3.99942e-05	20.0027	1.0001	36997.6	0.999432	1.08099e-09	0.00054065	2.70315e-05	0.000567682	0.000460029
2035 - 2035	3.99941e-05	37179	3.99941e-05	5.00042	37184	1.07557e-09	0.999866	1.07557e-09	0.000134478	0.00013448	6.10916e-05
2036 - 2036	17.0016	1.00006	37585.5	3.99942e-05	37603.5	0.000452128	2.6595e-05	0.999521	1.06358e-09	0.000478724	3.44696e-05
2037 - 2037	9.92614e-05	37896.7	2.00006	83.0085	37981.8	2.6134e-09	0.997762	5.26586e-05	0.00218548	0.00223814	0.000207417
2038 - 2038	12.0017	4.00014	38078.4	6.49724e-05	38094.4	0.000315051	0.000105006	0.99958	1.70556e-09	0.000420059	0.000405692
2039 - 2039	22.0014	7.00014	38271.4	3.99942e-05	38300.4	0.000574444	0.00018277	0.999243	1.04422e-09	0.000757215	0.00057982
2040 - 2040	37957.7	3.99942e-05	15.002	1.00004	37973.7	0.999579	1.05321e-09	0.000395063	2.63351e-05	0.0004214	0.000327468
2041 - 2041	37420.7	3.00006	43.0044	6.54046e-05	37466.7	0.998772	8.00728e-05	0.0011478	1.74567e-09	0.00122788	0.000125498
2042 - 2042	36849.7	6.0001	46.0074	1.0001	36902.7	0.998564	0.000162592	0.00124672	2.71009e-05	0.00143641	0.00146584
2043 - 2043	24.0023	7.0001	36265.6	3.99942e-05	36296.6	0.000661282	0.000192858	0.999146	1.10187e-09	0.000854141	0.000387948
2044 - 2044	10.005	2.00033	35768.6	6.50774e-05	35780.7	0.000279619	5.59054e-05	0.999664	1.81879e-09	0.000335527	0.00226506
2045 - 2045	35526.7	1.00007	32.0033	3.99943e-05	35559.7	0.999072	2.81236e-05	0.000899988	1.12471e-09	0.000928113	3.35447e-05
2046 - 2046	35192.7	10.0006	149.01	5.0001	35356.7	0.995361	0.000282849	0.00421447	0.000141419	0.00463874	0.00357159
2047 - 2047	94.0009	3.00026	34757.1	3.99941e-05	34854.1	0.00269698	8.60807e-05	0.997217	1.14747e-09	0.00278307	0.00478617
2048 - 2048	17.0034	4.00027	34349.6	1.00004	34371.6	0.000494693	0.000116383	0.99936	2.90949e-05	0.000640171	0.000887695
2049 - 2049	33930.8	2.00004	72.0093	2.00007	34006.8	0.997765	5.8813e-05	0.0021175	5.88137e-05	0.00223512	0.000674756
2050 - 2050	4.00004	12.0013	1.00004	33177.5	33194.5	0.000120503	0.000361545	3.01267e-05	0.999488	0.000512175	0.000255293
2051 - 2051	32678.8	1.00007	91.0103	2.0001	32772.8	0.997131	3.05152e-05	0.00277701	6.10294e-05	0.00286856	0.000160558
2052 - 2052	8.0001	29.0028	1.00004	32439.6	32477.6	0.000246327	0.00089301	3.07917e-05	0.99883	0.00117013	0.000686953
2053 - 2053	0.000147689	7.0013	2.0001	32034.1	32043.1	4.60906e-09	0.000218496	6.2419e-05	0.999719	0.00028092	0.000485461
2054 - 2054	31436.5	1.00015	14.0023	1.00007	31452.5	0.999491	3.17987e-05	0.000445189	3.17961e-05	0.000508783	0.000445833
2055 - 2055	30618.5	6.60784e-05	26.002	1.00007	30645.5	0.999119	2.15622e-09	0.000848478	3.26334e-05	0.000881114	0.000557739
2056 - 2056	29717.4	6.57477e-05	16.0018	0.000147661	29733.4	0.999462	2.21125e-09	0.000538177	4.96617e-09	0.000538185	0.000137447
2057 - 2057	1.00004	29011.4	6.55323e-05	8.0015	29020.4	3.44599e-05	0.99969	2.25814e-09	0.000275719	0.000310182	0.00035875
2058 - 2058	6.00076	3.99941e-05	28347.2	1.00004	28354.2	0.000211636	1.41052e-09	0.999753	3.52696e-05	0.000246907	7.67143e-05
2059 - 2059	27789.5	3.99942e-05	21.0022	0.00010301	27810.5	0.999245	1.4381e-09	0.000755188	3.70398e-09	0.000755193	0.000277661
2060 - 2060	27177.3	6.60709e-05	13.0014	6.76266e-05	27190.3	0.999522	2.42995e-09	0.000478164	2.48716e-09	0.000478169	9.60458e-05
2061 - 2061	26385.7	7.00011	59.0066	3.00016	26454.7	0.997392	0.000264608	0.00223048	0.000113407	0.0026085	0.00146698
2062 - 2062	7.00007	3.00011	25816.4	1.00007	25827.4	0.000271033	0.00011616	0.999574	3.87212e-05	0.000425913	0.000652326
2063 - 2063	25378.5	3.99942e-05	19.0016	1.00004	25398.5	0.999212	1.57467e-09	0.00074814	3.9374e-05	0.000787516	0.000615514
2064 - 2064	7.0003	24976.3	6.00011	8.0003	24997.3	0.000280042	0.99916	0.00024003	0.000320046	0.000840119	0.0010711
2065 - 2065	6.72646e-05	24438.3	6.88965e-05	18.0002	24456.3	2.7504e-09	0.999264	2.81712e-09	0.000736015	0.000736021	0.00127622
2066 - 2066	7.00088	2.00016	23897.9	3.9994e-05	23906.9	0.000292839	8.36646e-05	0.999623	1.67291e-09	0.000376506	5.56501e-05
2067 - 2067	3.99942e-05	23485.5	6.92768e-05	8.00223	23493.5	1.70235e-09	0.999659	2.94877e-09	0.000340615	0.000340619	0.000653286
2068 - 2068	22812.5	4.00042	23.0036	1.00004	22840.5	0.998774	0.000175146	0.00100714	4.37836e-05	0.00122607	0.000177091
2069 - 2069	2.00053	23.0041	2.00011	22052.5	22079.5	9.0606e-05	0.00104188	9.05869e-05	0.998777	0.00122307	0.000386427
2070 - 2070	10.0009	21232.5	2.00011	21.004	21265.5	0.00047029	0.998448	9.40544e-05	0.000987706	0.00155205	0.000520149
2071 - 2071	5.00043	4.00025	20085.4	3.99938e-05	20094.4	0.000248848	0.000199073	0.999552	1.9903e-09	0.000447923	0.000317644
2072 - 2072	19362.3	1.00007	15.0018	3.99941e-05	19378.3	0.999174	5.16077e-05	0.000774157	2.06386e-09	0.000825767	0.000492207
2073 - 2073	16.0009	3.9994e-05	18657	3.9994e-05	18673	0.0008569	2.14181e-09	0.999143	2.14181e-09	0.000856904	0.00112391
2074 - 2074	17850.7	3.99943e-05	41.0071	3.99943e-05	17891.7	0.997708	2.23535e-09	0.00229195	2.23535e-09	0.00229196	0.000819932
2075 - 2075	0.000791885	0.000118689	16927.6	3.99939e-05	16927.6	4.67808e-08	7.01159e-09	1	2.36265e-09	5.61551e-08	0.000742363
2076 - 2076	15937.7	3.99943e-05	75.0105	2.00007	16014.7	0.995191	2.49734e-09	0.00468384	0.00012489	0.00480873	0.00395971
2077 - 2077	3.99942e-05	9.00275	3.99942e-05	15233.5	15242.5	2.62387e-09	0.000590637	2.62387e-09	0.999409	0.000590642	0.000457142
2078 - 2078	14338.6	3.0002	31.0097	0.000128431	14372.6	0.997634	0.000208745	0.00215755	8.93585e-09	0.00236631	0.00110891
2079 - 2079	14.0009	0.000127957	13417.5	3.99939e-05	13431.5	0.0010424	9.52664e-09	0.998958	2.97763e-09	0.00104241	0.00132221
2080 - 2080	7.00221	0.000210277	12395	3.9994e-05	12402	0.000564605	1.69551e-08	0.999435	3.22482e-09	0.000564626	0.000537642
2081 - 2081	7.78481e-05	8.00206	3.99941e-05	11778	11786	6.60513e-09	0.000678946	3.39335e-09	0.999321	0.000678956	9.14673e-05
2082 - 2082	4.00008	11378.4	1.00022	0.000218229	11383.4	0.000351395	0.999561	8.78662e-05	1.91708e-08	0.00043928	0.00059625
2083 - 2083	10684.3	3.99938e-05	2.00068	3.99938e-05	10686.3	0.999813	3.74253e-09	0.000187219	3.74253e-09	0.000187227	0.000283966
2084 - 2084	9989.54	7.8297e-05	2.00014	3.99935e-05	9991.54	0.9998	7.83633e-09	0.000200183	4.00274e-09	0.000200195	0.000218214
2085 - 2085	3.99935e-05	9102.68	7.91827e-05	8.16317e-05	9102.68	4.3936e-09	1	8.69884e-09	8.96788e-09	2.20603e-08	0.000239102
2086 - 2086	3.99948e-05	8166.27	3.99948e-05	3.99948e-05	8166.27	4.89757e-09	1	4.89757e-09	4.89757e-09	1.46927e-08	3.82685e-05
2087 - 2087	3.99938e-05	7485.32	8.05978e-05	3.99938e-05	7485.32	5.34297e-09	1	1.07675e-08	5.34297e-09	2.14534e-08	0.000138488
2088 - 2088	3.99948e-05	6874.27	3.99948e-05	3.99948e-05	6874.27	5.81805e-09	1	5.81805e-09	5.81805e-09	1.74542e-08	3.8263e-05
2089 - 2089	3.99948e-05	6584.27	3.99948e-05	3.99948e-05	6584.27	6.07431e-09	1	6.07431e-09	6.07431e-09	1.82229e-08	3.82614e-05
2090 - 2090	8.61972e-05	6375.04	3.99933e-05	1.00008	6376.04	1.35189e-08	0.999843	6.27243e-09	0.00015685	0.00015687	0.000241696
2091 - 2091	6201.91	8.52572e-05	11.0003	3.99933e-05	6212.91	0.998229	1.37226e-08	0.00177055	6.43712e-09	0.00177057	0.00290042
2092 - 2092	6.00016	0.000278024	5883.49	3.99931e-05	5889.49	0.00101879	4.72068e-08	0.998981	6.79058e-09	0.00101884	0.00140163
2093 - 2093	3.00029	2.00004	5580.15	3.99933e-05	5585.15	0.00053719	0.0003581	0.999105	7.16066e-09	0.000895297	0.00122147
2094 - 2094	7.00072	1.00008	5348.37	3.99934e-05	5356.37	0.00130699	0.000186709	0.998506	7.46651e-09	0.00149371	0.00181824
2095 - 2095	5082.95	3.99933e-05	2.00016	3.99933e-05	5084.95	0.999607	7.86502e-09	0.000393349	7.86502e-09	0.000393365	0.000446392
2096 - 2096	4779.87	3.99932e-05	11.0003	3.99932e-05	4790.87	0.997704	8.34781e-09	0.0022961	8.34781e-09	0.00229612	0.00389056
2097 - 2097	8.00122	9.01661e-05	4252.56	3.99935e-05	4260.56	0.00187797	2.1163e-08	0.998122	9.38691e-09	0.001878	0.00219291
2098 - 2098	3299.07	6.00019	487.352	40.0939	3832.52	0.860811	0.0015656	0.127162	0.0104615	0.139189	0.0575473
2099 - 2099	240.558	191649481502683	23.0689	22.9792	191649481502970	1.2552e-12	1	1.2037e-13	1.19902e-13	1.49758e-12	3.13077e-14
2100 - 2100	20.4359	21.8898	107.427	775888581914556	775888581914706	2.63387e-14	2.82126e-14	1.38457e-13	1	1.9329e-13	2.57769e-15
2101 - 2101	87.2344	117198441311320	0.468764	213.217	117198441311621	7.44331e-13	1	3.99974e-15	1.81928e-12	2.56828e-12	8.52952e-14
2102 - 2102	2.00028	3.99941e-05	1595.13	16.0394	1613.17	0.00123997	2.47922e-08	0.988817	0.00994279	0.0111828	0.0050048
2103 - 2103	5.00873	1.00381	1378.05	1.00065	1385.07	0.00361624	0.000724736	0.994937	0.000722453	0.00506343	0.0148061
2104 - 2104	1.00056	11.1116	1.00004	1727.28	1740.39	0.000574903	0.00638453	0.000574606	0.992466	0.00753404	0.0530195
2105 - 2105	1.00063	9.01192	2.00004	2770.14	2782.15	0.00035966	0.00323919	0.000718883	0.995682	0.00431774	0.00461019
2106 - 2106	1.00022	3957.43	1.0001	37.0488	3996.48	0.000250276	0.990229	0.000250246	0.00927038	0.0097709	0.00956961
2107 - 2107	1.0001	4382.28	1.00041	77.0295	4461.31	0.000224173	0.982285	0.000224242	0.0172661	0.0177146	0.0172583
2108 - 2108	8.68633	102.977	2.45823	364604528333980	364604528334094	2.3824e-14	2.82436e-13	6.74218e-15	1	3.12639e-13	1.64437e-14
2109 - 2109	2.00021	14.005	3.99937e-05	5445.12	5461.13	0.000366262	0.00256449	7.32335e-09	0.997069	0.00293076	0.000946016
2110 - 2110	12.0004	58.0089	3.99939e-05	5522.64	5592.65	0.00214575	0.0103723	7.15115e-09	0.987482	0.0125181	0.0180042
2111 - 2111	6260.49	12	40.0023	27.0007	6339.49	0.987538	0.0018929	0.00631001	0.00425912	0.012462	0.0208989
2112 - 2112	10.7596	13.0716	59.9391	517975089814891	517975089814975	2.07724e-14	2.5236e-14	1.15718e-13	1	1.62204e-13	7.72477e-14
2113 - 2113	7518.54	3.99942e-05	132.021	9.73576e-05	7650.56	0.982744	5.22762e-09	0.0172564	1.27255e-08	0.0172564	0.0225491
2114 - 2114	8390.15	1.00004	23.0075	3.99941e-05	8414.16	0.997147	0.000118852	0.00273438	4.75319e-09	0.00285323	0.000952589
2115 - 2115	12.0041	0.00034019	9189.43	3.99939e-05	9201.43	0.00130459	3.69714e-08	0.998695	4.34648e-09	0.00130463	0.00107371
2116 - 2116	6.00117	8.00004	10094.8	1.00004	10109.8	0.0005936	0.000791317	0.998516	9.8918e-05	0.00148383	0.00169077
2117 - 2117	9.00307	13.0015	10713.2	17.0003	10752.2	0.000837327	0.0012092	0.996372	0.00158111	0.00362763	0.00393247
2118 - 2118	11532.6	2.00004	287.043	1.00009	11822.7	0.975467	0.00016917	0.024279	8.45906e-05	0.0245328	0.0255642
2119 - 2119	12403.5	1.00004	54.0095	1.00004	12459.5	0.995505	8.02633e-05	0.00433481	8.02633e-05	0.00449534	0.00349698
2120 - 2120	5.0003	1.00004	12948.1	3.99933e-05	12954.1	0.000386002	7.71988e-05	0.999537	3.08731e-09	0.000463204	0.000298562
2121 - 2121	15.0031	1.00004	13886.8	3.9994e-05	13902.8	0.00107914	7.19307e-05	0.998849	2.87668e-09	0.00115108	0.00011548
2122 - 2122	6.00028	22.0029	1.00004	15036.5	15065.5	0.000398279	0.00146048	6.63795e-05	0.998075	0.00192514	0.00130936
2123 - 2123	11.0119	14.0045	3.00361	16534.4	16562.4	0.000664873	0.00084556	0.000181351	0.998308	0.00169178	0.00830471
2124 - 2124	18548.5	2.00008	101.012	14.0021	18665.5	0.993731	0.000107154	0.00541167	0.000750159	0.00626899	0.0046255
2125 - 2125	19.0009	2.00008	19578.2	3.99938e-05	19599.2	0.000969472	0.000102049	0.998928	2.04058e-09	0.00107152	0.00127002
2126 - 2126	10.0005	7.00049	20373.9	1.00004	20391.9	0.000490414	0.000343297	0.999117	4.90409e-05	0.000882752	0.000708252
2127 - 2127	23.0018	1.00008	21283.9	3.9994e-05	21307.9	0.0010795	4.69346e-05	0.998874	1.87696e-09	0.00112643	0.000940567
2128 - 2128	22109.2	3.99938e-05	1.00013	3.99938e-05	22110.2	0.999955	1.80884e-09	4.52338e-05	1.80884e-09	4.52375e-05	9.9338e-05
2129 - 2129	23253.1	3.99937e-05	2.00021	3.99937e-05	23255.1	0.999914	1.71978e-09	8.60115e-05	1.71978e-09	8.6015e-05	0.000100038
2130 - 2130	3.9994e-05	24796.7	7.33003e-05	21.0011	24817.7	1.61151e-09	0.999154	2.95355e-09	0.000846215	0.00084622	0.000867614
2131 - 2131	3.99938e-05	26417.3	3.99938e-05	3.0002	26420.3	1.51375e-09	0.999886	1.51375e-09	0.000113557	0.00011356	6.97908e-05
2132 - 2132	3.99938e-05	27645.3	3.99938e-05	3.00019	27648.3	1.44652e-09	0.999891	1.44652e-09	0.000108513	0.000108515	6.81985e-05
2133 - 2133	1.00004	28538.4	1.00004	24.0001	28564.4	3.501e-05	0.99909	3.501e-05	0.000840208	0.000910228	0.00173204
2134 - 2134	2.00004	20.0004	7.13044e-05	29750.3	29772.3	6.7178e-05	0.000671778	2.39499e-09	0.999261	0.000738959	0.00112012
2135 - 2135	3.9994e-05	31458.7	3.9994e-05	23.0006	31481.7	1.27039e-09	0.999269	1.27039e-09	0.000730601	0.000730604	0.00101828
2136 - 2136	10.0003	32578.3	3.99938e-05	12.0005	32600.3	0.000306753	0.999325	1.22679e-09	0.000368109	0.000674864	0.000725686
2137 - 2137	6.00035	20.001	19.0001	33765.6	33810.6	0.000177469	0.00059156	0.000561957	0.998669	0.00133099	0.0015301
2138 - 2138	35086	6.00011	9.00117	3.9994e-05	35101	0.999573	0.000170939	0.000256436	1.1394e-09	0.000427376	0.000300864
2139 - 2139	18.002	4.00033	35946.2	3.99941e-05	35968.2	0.000500497	0.000111219	0.999388	1.11193e-09	0.000611717	0.00026191
2140 - 2140	37093.5	1.00011	37.0039	0.000109159	37131.5	0.998976	2.69343e-05	0.000996563	2.93979e-09	0.0010235	0.000290233
2141 - 2141	40.0025	0.000111414	38217.4	1.00007	38258.4	0.00104559	2.91215e-09	0.998928	2.61399e-05	0.00107173	0.000604
2142 - 2142	5.00031	25.0031	10.0003	39594.3	39634.3	0.000126161	0.000630845	0.000252315	0.998991	0.00100932	0.000615965
2143 - 2143	41653.3	2.00004	36.0018	3.00016	41694.3	0.999017	4.79692e-05	0.00086347	7.19563e-05	0.000983396	0.000759148
2144 - 2144	16.0006	1.00023	42637.7	3.99939e-05	42654.7	0.00037512	2.34494e-05	0.999601	9.37622e-10	0.00039857	0.00028896
2145 - 2145	43639.7	1.00007	111.008	4.00011	43755.7	0.997349	2.28557e-05	0.00253699	9.1419e-05	0.00265127	0.000893862
2146 - 2146	4.00016	47.0031	6.7183e-05	44698.5	44749.5	8.939e-05	0.00105036	1.50131e-09	0.99886	0.00113975	0.000439784
2147 - 2147	11.0002	85.0033	3.00004	46199.6	46298.6	0.000237592	0.00183598	6.47977e-05	0.997862	0.00213837	0.00233791
2148 - 2148	47977.7	11.0003	126.006	9.00007	48123.7	0.996966	0.000228584	0.00261838	0.00018702	0.00303398	0.0026107
2149 - 2149	10.0001	5.00036	48908.6	1.00004	48924.6	0.000204398	0.000102205	0.999673	2.04404e-05	0.000327044	0.000339296
2150 - 2150	49789.7	8.00036	139.01	2.00028	49938.7	0.997016	0.000160204	0.00278362	4.00547e-05	0.00298388	0.000180735
2151 - 2151	39.0032	4.00021	50802.5	1.00007	50846.5	0.000767077	7.86721e-05	0.999135	1.96683e-05	0.000865417	0.000271907
2152 - 2152	7.00004	71.0033	1.00004	51782.7	51861.7	0.000134975	0.00136909	1.92828e-05	0.998477	0.00152335	0.00125167
2153 - 2153	3.00007	27.0016	3.99942e-05	53168.5	53198.5	5.63938e-05	0.000507563	7.51792e-10	0.999436	0.000563957	0.00019041
2154 - 2154	53700.7	2.0001	102.007	7.00007	53811.7	0.997937	3.71685e-05	0.00189562	0.000130084	0.00206287	0.000519106
2155 - 2155	53486.7	9.0001	42.0044	2.00007	53539.7	0.99901	0.000168102	0.000784546	3.73567e-05	0.000990004	0.000798312
2156 - 2156	2.00007	26.0042	1.00004	52842.7	52871.7	3.78287e-05	0.000491835	1.89145e-05	0.999451	0.000548578	0.00125195
2157 - 2157	53255.6	5.0002	76.0031	1.00004	53337.6	0.998463	9.37464e-05	0.00142494	1.87493e-05	0.00153744	0.00119516
2158 - 2158	24.0033	4.00036	53207.5	6.61756e-05	53235.5	0.000450889	7.51444e-05	0.999474	1.24307e-09	0.000526035	0.00107543
2159 - 2159	7.00015	40.0048	1.00007	53337.7	53385.7	0.000131124	0.000749355	1.87329e-05	0.999101	0.000899212	0.00113412
2160 - 2160	10	37.0037	3.99943e-05	54411.8	54458.8	0.000183626	0.000679482	7.34396e-10	0.999137	0.000863108	0.000644522
2161 - 2161	8.00027	44.0028	3.99942e-05	54745.6	54797.6	0.000145997	0.000803007	7.29854e-10	0.999051	0.000949004	0.000173974
2162 - 2162	1.0002	39.0029	1.00007	54691.5	54732.5	1.82744e-05	0.000712609	1.82719e-05	0.999251	0.000749155	0.000298615
2163 - 2163	54882.7	53.0002	101.006	9.00007	55045.7	0.997039	0.00096284	0.00183496	0.000163502	0.0029613	0.00229932
2164 - 2164	12.0001	31.0019	3.99942e-05	55513.5	55556.5	0.000215998	0.000558025	7.19883e-10	0.999226	0.000774024	0.000388776
2165 - 2165	1.00025	48.0023	3.00004	56030.5	56082.5	1.78354e-05	0.000855923	5.34933e-05	0.999073	0.000927252	0.00046737
2166 - 2166	56218.5	1.00014	20.002	1.00006	56240.5	0.999609	1.77833e-05	0.000355652	1.77819e-05	0.000391217	0.000493593
2167 - 2167	10.0011	7.00014	56473.2	12.0001	56502.2	0.000177004	0.000123892	0.999487	0.000212382	0.000513278	0.000542635
2168 - 2168	56732	16.0001	11.0007	1.0001	56760	0.999507	0.00028189	0.00019381	1.76198e-05	0.00049332	0.000520517
2169 - 2169	57308.8	1.00004	51.004	1.00004	57361.8	0.999076	1.74339e-05	0.000889164	1.74339e-05	0.000924032	0.000348474
2170 - 2170	8.00046	0.000188147	57979.8	3.9994e-05	57987.8	0.000137968	3.24459e-09	0.999862	6.89696e-10	0.000137972	0.00021212
2171 - 2171	58057.7	9.62958e-05	158.004	3.99943e-05	58215.7	0.997286	1.65412e-09	0.00271411	6.87001e-10	0.00271411	0.00331017
2172 - 2172	12.0008	2.0001	57640.2	3.99941e-05	57654.2	0.000208152	3.46913e-05	0.999757	6.93689e-10	0.000242844	0.00013779
2173 - 2173	57734.8	2.00006	115.005	3.99943e-05	57851.8	0.997977	3.45722e-05	0.00198793	6.91323e-10	0.0020225	0.00118832
2174 - 2174	32.0034	16.0002	56913.6	3.99942e-05	56961.6	0.00056184	0.000280894	0.999157	7.02126e-10	0.000842735	0.000740185
2175 - 2175	100.015	59.0021	2.00006	57027.7	57188.8	0.00174886	0.00103171	3.4973e-05	0.997184	0.00281554	0.00458899
2176 - 2176	4.00006	58231.8	3.99943e-05	96.0078	58331.8	6.85743e-05	0.998286	6.85634e-10	0.00164589	0.00171447	0.000821427
2177 - 2177	1.00006	58626.6	9.63457e-05	42.0029	58669.6	1.70457e-05	0.999267	1.64217e-09	0.000715922	0.000732969	0.00020413
2178 - 2178	17.0001	22.0009	6.44123e-05	59132.1	59171.1	0.000287305	0.000371818	1.08858e-09	0.999341	0.000659124	0.000661284
2179 - 2179	58878.7	6.00118	134.009	4.0002	59022.7	0.99756	0.000101676	0.00227047	6.77738e-05	0.00243992	0.000845078
2180 - 2180	50.0014	1.00019	58370.3	3.99942e-05	58421.3	0.000855876	1.71204e-05	0.999127	6.84581e-10	0.000872997	0.000869046
2181 - 2181	129.118	3.00014	57834.5	6.00049	57972.6	0.00222722	5.1751e-05	0.997618	0.000103505	0.00238248	0.0605146
2182 - 2182	1.00004	58234.8	25	51.0042	58311.8	1.71499e-05	0.998679	0.000428731	0.000874681	0.00132056	0.000849417
2183 - 2183	3.99942e-05	59015.4	1.00004	12.0009	59028.4	6.77541e-10	0.99978	1.69417e-05	0.000203307	0.00022025	0.000146206
2184 - 2184	4.00014	58883.8	6.41755e-05	10.0006	58897.8	6.79166e-05	0.999762	1.08961e-09	0.000169795	0.000237713	0.000117952
2185 - 2185	37.0028	10.0004	58291.5	6.51721e-05	58338.5	0.000634277	0.00017142	0.999194	1.11714e-09	0.000805698	0.000340811
2186 - 2186	19.0014	12.0013	58596.5	3.99942e-05	58627.5	0.000324104	0.000204705	0.999471	6.82175e-10	0.00052881	0.000540971
2187 - 2187	141.005	8.00057	58359.7	1.00004	58509.7	0.00240994	0.000136739	0.997436	1.70919e-05	0.00256378	0.00206217
2188 - 2188	25.0021	8.00057	58613.5	3.99942e-05	58646.5	0.000426319	0.00013642	0.999437	6.81954e-10	0.00056274	0.000444336
2189 - 2189	58660.6	2.00004	12.0015	3.99942e-05	58674.6	0.999761	3.4087e-05	0.000204543	6.81628e-10	0.000238631	0.000436915
2190 - 2190	58789.7	2.00014	106.004	3.0001	58900.7	0.998115	3.39578e-05	0.00179971	5.09348e-05	0.00188461	0.00126263
2191 - 2191	31.0009	3.00038	58712.2	2.00004	58748.2	0.000527692	5.10719e-05	0.999387	3.40443e-05	0.000612808	0.000509827
2192 - 2192	58756.8	2.00004	172.007	6.37983e-05	58930.8	0.997047	3.39388e-05	0.00291879	1.0826e-09	0.00295273	0.00231948
2193 - 2193	26.0017	8.00024	57997.5	3.99942e-05	58031.5	0.000448063	0.00013786	0.999414	6.89181e-10	0.000585924	0.000135195
2194 - 2194	58272.8	1.00013	158.012	2.00006	58433.8	0.997245	1.71157e-05	0.00270412	3.42279e-05	0	0.000876844
2195 - 2195	30.0003	44.003	59.0001	58358.5	58491.5	0.0005129	0.000752298	0.0010087	0.997726	0.00227389	0.00279491
2196 - 2196	58531.7	2.00006	122.006	3.00009	58658.7	0.997835	3.40966e-05	0.00207992	5.11449e-05	0.00216516	0.00121002
2197 - 2197	58144.7	6.34176e-05	109.004	1.00009	58254.7	0.998112	1.08863e-09	0.00187116	1.71676e-05	0.00188833	0.00170254
2198 - 2198	4.00006	64.0027	2.00006	56997.7	57067.7	7.00933e-05	0.00112152	3.50472e-05	0.998773	0.00122666	0.00092329
2199 - 2199	57619.7	5.00013	63.0047	3.00006	57690.7	0.998769	8.66713e-05	0.00109211	5.20025e-05	0.00123079	0.000349333
2200 - 2200	57354.7	36.0001	68.0029	1.00006	57459.7	0.998173	0.000626528	0.00118349	1.74046e-05	0.00182742	0.00199598
2201 - 2201	4.00013	20.0014	6.23215e-05	57506.4	57530.4	6.95307e-05	0.000347667	1.08328e-09	0.999583	0.000417198	0.000161393
2202 - 2202	3.00023	57307.8	1.00006	189.013	57500.8	5.21771e-05	0.996643	1.73922e-05	0.00328714	0.00335671	0.000444523
2203 - 2203	35.0002	23.0045	1.00004	57007.7	57066.7	0.00061332	0.000403116	1.7524e-05	0.998966	0.00103396	0.00161425
2204 - 2204	5.00029	47.002	3.99942e-05	57073.5	57125.5	8.75315e-05	0.000822784	7.00111e-10	0.99909	0.000910317	0.000529036
2205 - 2205	3.00065	34.0014	1.00006	57333.4	57371.4	5.23022e-05	0.000592655	1.74314e-05	0.999338	0.000662388	0.000347418
2206 - 2206	6.00006	57680.8	4.00013	189.009	57879.8	0.000103664	0.996562	6.9111e-05	0.00326555	0	0.00182847
2207 - 2207	14.0003	38.0034	6.20713e-05	57882.6	57934.6	0.000241657	0.000655971	1.0714e-09	0.999102	0.000897629	0.000597328
2208 - 2208	2.00006	58441.8	6.24533e-05	100.004	58543.8	3.41635e-05	0.998258	1.06678e-09	0.0017082	0.00174236	0.0010894
2209 - 2209	1.00027	21.0012	2.00013	58873.3	58897.3	1.69834e-05	0.000356573	3.39596e-05	0.999592	0.000407516	0.000154929
2210 - 2210	59039.7	2.00006	25.0022	3.00006	59069.7	0.999492	3.38594e-05	0.000423266	5.07885e-05	0.000507914	0.000340359
2211 - 2211	27.0009	6.00017	58871.3	3.99941e-05	58904.3	0.000458385	0.000101863	0.99944	6.78968e-10	0.000560249	0.000503783
2212 - 2212	58816.7	3.99943e-05	15.002	1.00006	58832.7	0.999728	6.79796e-10	0.000254994	1.69984e-05	0.000271993	0.00059629
2213 - 2213	58616.8	3.99943e-05	128.006	1.00013	58745.8	0.997804	6.80803e-10	0.00217898	1.70246e-05	0.00219601	0.00119561
2214 - 2214	25.0025	9.00012	57888.7	3.99943e-05	57922.7	0.000431653	0.000155382	0.999413	6.90477e-10	0.000587035	0.00051509
2215 - 2215	8.00022	39.004	1.00009	57403.7	57451.7	0.000139251	0.000678901	1.74075e-05	0.999164	0.000835559	0.000822735
2216 - 2216	57552.7	16.0005	119.008	1.00016	57688.7	0.997642	0.00027736	0.00206293	1.73373e-05	0.00235763	0.000262628
2217 - 2217	26.0026	2.0004	57607.6	3.99942e-05	57635.6	0.000451155	3.47076e-05	0.999514	6.93915e-10	0.000485863	0.000692353
2218 - 2218	32.0007	9.00033	57141.1	6.08408e-05	57182.1	0.000559627	0.000157398	0.999283	1.06398e-09	0.000717026	0.000784385
2219 - 2219	56691.8	3.00013	147.009	8.9872e-05	56841.8	0.997361	5.27803e-05	0.00258628	1.58109e-09	0.00263906	0.000660938
2220 - 2220	83.0018	8.00054	56371.5	3.99942e-05	56462.5	0.00147003	0.000141696	0.998388	7.08332e-10	0.00161173	0.0019403
2221 - 2221	71.0014	78.0063	1.00022	55953.7	56103.7	0.00126554	0.00139039	1.7828e-05	0.997326	0.00267376	0.00176236
2222 - 2222	25.0012	48.0044	4.00006	56636.7	56713.7	0.000440832	0.000846434	7.05307e-05	0.998642	0.0013578	0.000684667
2223 - 2223	46.0038	15.0003	56514.7	8.92076e-05	56575.7	0.000813138	0.000265137	0.998922	1.57678e-09	0.00107828	0.000518859
2224 - 2224	57241.7	1.00009	81.004	12.0002	57335.7	0.99836	1.74427e-05	0.0014128	0.000209297	0.00163954	0.000941189
2225 - 2225	13.0002	56974.1	49.0004	12.0007	57048.1	0.000227881	0.998703	0.000858931	0.000210361	0.00129717	0.00178685
2226 - 2226	56158.7	1.00009	49.0036	1.00006	56209.7	0.999093	1.77921e-05	0.000871799	1.77916e-05	0.000907383	0.00019712
2227 - 2227	28.001	4.00009	55508.4	6.09045e-05	55540.4	0.000504156	7.20212e-05	0.999424	1.09658e-09	0.000576178	0.000491951
2228 - 2228	55222.8	8.92566e-05	145.007	6.10576e-05	55367.8	0.997381	1.61207e-09	0.00261897	1.10276e-09	0.00261898	0.00168918
2229 - 2229	2.00006	18.001	8.00009	55345.4	55373.4	3.61195e-05	0.000325084	0.000144475	0.999494	0.000505679	0.000316692
2230 - 2230	55362.7	1.00012	53.0049	6.04886e-05	55416.8	0.999025	1.80473e-05	0.000956477	1.09152e-09	0.000974526	0.000744627
2231 - 2231	55317.7	4.00021	105.006	2.00006	55428.8	0.997997	7.21684e-05	0.00189444	3.60835e-05	0.00200269	0.000510108
2232 - 2232	40.0012	6.00026	54833.4	3.99942e-05	54879.4	0.000728892	0.000109335	0.999162	7.28764e-10	0.000838228	0.00082606
2233 - 2233	18.0018	3.00026	54747.5	1.00009	54769.5	0.000328684	5.47797e-05	0.999598	1.826e-05	0.000401723	0.000444354
2234 - 2234	55164.8	1.00004	42.0033	3.99943e-05	55207.8	0.999221	1.81141e-05	0.000760822	7.24432e-10	0.000778936	0.000226601
2235 - 2235	54994.7	64.0002	71.0029	3.00004	55132.7	0.997497	0.00116084	0.00128786	5.44149e-05	0	0.00328798
2236 - 2236	41.0004	20.0015	1.00004	55100.5	55162.5	0.000743267	0.000362593	1.8129e-05	0.998876	0.00112399	0.00124526
2237 - 2237	23.0002	55896.6	15.0002	46.0024	55980.6	0.00041086	0.998499	0.000267953	0.000821756	0.00150057	0.00148523
2238 - 2238	69.0025	9.00006	55950.7	15.0001	56043.7	0.00123123	0.00016059	0.998341	0.00026765	0.00165947	0.00186333
2239 - 2239	6.13891e-05	56305.8	3.00009	105.005	56413.8	1.08819e-09	0.998085	5.31801e-05	0.00186134	0.00191452	0.000948419
2240 - 2240	56569.6	1.00006	27.0024	46.0002	56643.6	0.998694	1.76553e-05	0.000476707	0.000812099	0.00130646	0.0015128
2241 - 2241	3.99943e-05	57021.8	6.17466e-05	101.005	57122.8	7.00146e-10	0.998232	1.08095e-09	0.0017682	0.0017682	0.00108729
2242 - 2242	12.0001	21.0016	3.99942e-05	56576.6	56609.6	0.00021198	0.00037099	7.06492e-10	0.999417	0.000582971	0.000375057
2243 - 2243	8.83875e-05	28.0006	3.99941e-05	57378.3	57406.3	1.53968e-09	0.000487763	6.96686e-10	0.999512	0.000487765	0.0005828
2244 - 2244	1.00009	56954.8	3.00009	128.008	57086.8	1.75187e-05	0.997688	5.25531e-05	0.00224234	0.00231241	0.000323127
2245 - 2245	1.00004	57789.6	6.00012	39.0018	57835.6	1.72911e-05	0.999205	0.000103744	0.000674357	0.000795392	0.000490872
2246 - 2246	6.07103e-05	57604.5	1.00004	13.0008	57618.5	1.05366e-09	0.999757	1.73562e-05	0.000225636	0.000242994	5.83751e-05
2247 - 2247	57923.7	1.00004	31.0022	2.00006	57957.7	0.999413	1.72546e-05	0.000534911	3.4509e-05	0.000586675	0.000135312
2248 - 2248	56.0011	5.00067	58113.5	1.00004	58175.5	0.000962625	8.59583e-05	0.998934	1.71901e-05	0.00106577	0.0012724
2249 - 2249	4.00017	19.0012	3.99942e-05	58377.5	58400.5	6.84954e-05	0.000325361	6.84827e-10	0.999606	0.000393857	8.29063e-05
2250 - 2250	4.00004	59945.8	1.00006	128.006	60078.8	6.65799e-05	0.997786	1.66458e-05	0.00213063	0.00221386	0.00132814
2251 - 2251	6.07709e-05	60353.7	3.99943e-05	40.0023	60393.7	1.00624e-09	0.999338	6.62225e-10	0.000662359	0.00066236	9.02607e-05
2252 - 2252	9.00021	37.0018	3.99942e-05	60536.6	60582.6	0.000148561	0.000610766	6.60161e-10	0.999241	0.000759327	0.000414995
2253 - 2253	5.00089	34.0017	3.99942e-05	61049.6	61088.6	8.18629e-05	0.000556596	6.54692e-10	0.999362	0.00063846	0.00035342
2254 - 2254	8.00039	16.0006	3.99941e-05	61450.2	61474.2	0.000130142	0.000260281	6.50584e-10	0.99961	0.000390424	0.00017054
2255 - 2255	4.00016	61456.7	1.00012	91.005	61552.7	6.49876e-05	0.99844	1.62482e-05	0.00147849	0.00155973	0.000292133
2256 - 2256	6.00045	13.001	3.99942e-05	61397.4	61416.4	9.77012e-05	0.000211686	6.51197e-10	0.999691	0.000309388	0.000255444
2257 - 2257	61873.6	1.00009	29.0016	2.00006	61905.6	0.999483	1.61551e-05	0.000468482	3.23083e-05	0.000516945	5.66252e-05
2258 - 2258	31.0023	10.0002	61822.6	1.00009	61864.6	0.000501132	0.000161646	0.999321	1.61658e-05	0.000678943	0.000295017
2259 - 2259	61165.7	3.99943e-05	28.002	1.00004	61194.7	0.999526	6.53557e-10	0.000457588	1.63419e-05	0.000473931	0.000176625
2260 - 2260	1.00009	60981.8	3.00004	128.005	61113.8	1.63644e-05	0.99784	4.90894e-05	0.00209454	0.00215999	0.00152102
2261 - 2261	5.00004	10.0012	1.00009	61079.5	61095.5	8.18397e-05	0.000163698	1.63693e-05	0.999738	0.000261907	0.00036655
2262 - 2262	61256.6	9.00009	47.0025	0.000168843	61312.6	0.999087	0.00014679	0.000766604	2.75381e-09	0.000913397	0.000382869
2263 - 2263	6.1594e-05	10.0003	3.99941e-05	60908.1	60918.1	1.01109e-09	0.000164159	6.56522e-10	0.999836	0.000164161	0.000154111
2264 - 2264	3.99943e-05	60691.8	1.00006	41.0029	60733.8	6.58518e-10	0.999308	1.64663e-05	0.000675126	0.000691593	0.000237043
2265 - 2265	5.00004	4.00022	3.99941e-05	60321.3	60330.3	8.28778e-05	6.63053e-05	6.6292e-10	0.999851	0.000149184	0.000142339
2266 - 2266	6.12977e-05	60210.6	6.19964e-05	34.0017	60244.6	1.01748e-09	0.999436	1.02908e-09	0.000564394	0.000564396	0.000175126
2267 - 2267	5.00004	59945.1	6.1844e-05	4.00028	59954.1	8.33978e-05	0.99985	1.03152e-09	6.67223e-05	0.000150121	0.000140753
2268 - 2268	2.00006	59387.6	6.21048e-05	26.0016	59415.6	3.36623e-05	0.999529	1.04526e-09	0.000437622	0.000471285	3.96658e-05
2269 - 2269	13.0007	2.00004	59127.5	2.00004	59144.5	0.000219813	3.38162e-05	0.999713	3.38162e-05	0.000287446	0.000107235
2270 - 2270	36.0033	1.00009	58734.7	6.17808e-05	58771.7	0.000612596	1.70165e-05	0.99937	1.0512e-09	0.000629614	0.000623733
2271 - 2271	14.0004	33.0031	6.18382e-05	58515.6	58562.6	0.000239066	0.000563552	1.05593e-09	0.999197	0.00080262	0.000617046
2272 - 2272	57690.7	6.0005	109.008	3.99943e-05	57805.8	0.99801	0.000103804	0.00188577	6.91874e-10	0.00198957	0.000703212
2273 - 2273	62.0048	3.00006	57065.8	3.99943e-05	57130.8	0.00108531	5.25122e-05	0.998862	7.00048e-10	0.00113783	0.000401736
2274 - 2274	9.00006	41.0019	6.32334e-05	56129.6	56179.6	0.000160202	0.000729836	1.12556e-09	0.99911	0.000890039	0.00067906
2275 - 2275	47.0032	2.00023	55953.6	0.000131618	56002.6	0.000839305	3.57168e-05	0.999125	2.35021e-09	0.000875024	0.000258271
2276 - 2276	55314.6	1.00004	55.0022	9.48732e-05	55370.6	0.998989	1.80608e-05	0.000993346	1.71342e-09	0.00101141	0.000779193
2277 - 2277	3.00006	23.0017	3.99942e-05	55191.6	55217.6	5.43316e-05	0.000416565	7.24302e-10	0.999529	0.000470898	0.00015368
2278 - 2278	5.00061	32.0045	1.00004	54566.7	54604.7	9.15784e-05	0.000586113	1.83142e-05	0.999304	0.000696006	0.00142887
2279 - 2279	9.00037	30.0024	1.00019	53890.4	53930.4	0.000166889	0.000556317	1.85458e-05	0.999258	0.000741751	0.000353002
2280 - 2280	12.0003	22.0018	6.36161e-05	53495.4	53529.4	0.000224182	0.000411023	1.18843e-09	0.999365	0.000635205	0.000269837
2281 - 2281	2.00014	52668	2.00004	28.0005	52700	3.79533e-05	0.999393	3.79514e-05	0.00053132	0.000607225	0.000742862
2282 - 2282	8.00083	64.0036	1.00006	51961.6	52034.6	0.00015376	0.00123002	1.92192e-05	0.998597	0.001403	0.000459099
2283 - 2283	32.0022	9.0001	50843.6	1.00006	50885.6	0.000628905	0.000176869	0.999175	1.96532e-05	0.000825427	0.000336682
2284 - 2284	3.99943e-05	49878.8	6.33711e-05	72.0041	49950.8	8.00674e-10	0.998558	1.26867e-09	0.0014415	0.0014415	0.000684157
2285 - 2285	9.46525e-05	18.0018	6.31154e-05	50131.5	50149.5	1.88741e-09	0.000358962	1.25855e-09	0.999641	0.000358965	0.000381019
2286 - 2286	49000.7	1.00006	54.0042	7.00006	49062.7	0.998736	2.03834e-05	0.00110072	0.000142676	0.00126378	0.000257362
2287 - 2287	3.99941e-05	16.0006	3.99941e-05	47775.2	47791.2	8.36851e-10	0.000334801	8.36851e-10	0.999665	0.000334803	0.000315308
2288 - 2288	46203.4	1.00004	7.00142	9.68e-05	46211.4	0.999827	2.16405e-05	0.000151508	2.09472e-09	0.000173151	0.000582358
2289 - 2289	31146.6	3.99942e-05	493.097	1.00007	31640.7	0.984384	1.26401e-09	0.0155843	3.1607e-05	0.0156159	0.0220936
2290 - 2290	2.00004	31362.1	3.99941e-05	6.00074	31370.1	6.37563e-05	0.999745	1.27491e-09	0.000191289	0.000255046	0.000127114
2291 - 2291	31082.3	6.73138e-05	6.00174	6.71045e-05	31088.3	0.999807	2.16524e-09	0.000193055	2.15851e-09	0.000193059	0.000742176
2292 - 2292	31180.3	4.00007	25.0013	1.00004	31210.3	0.999039	0.000128165	0.00080106	3.2042e-05	0.000961267	0.00106477
2293 - 2293	30902.6	6.00004	31.0027	2.00004	30941.6	0.998739	0.000193915	0.00100197	6.46391e-05	0.00126053	0.000977687
2294 - 2294	8.00011	6.69928e-05	30982.7	3.99939e-05	30990.7	0.000258146	2.16171e-09	0.999742	1.29052e-09	0.000258149	0.000437232
2295 - 2295	30999.5	3.99942e-05	41.0023	6.66445e-05	31040.5	0.998679	1.28845e-09	0.00132093	2.14702e-09	0.00132093	0.0013644
2296 - 2296	1.00004	31416.6	6.76397e-05	1.00029	31418.6	3.18296e-05	0.999936	2.15285e-09	3.18376e-05	6.36693e-05	0.000215377
2297 - 2297	31598.9	2.00022	13.0008	3.9994e-05	31613.9	0.999525	6.32702e-05	0.000411238	1.26508e-09	0.000474509	0.000256461
2298 - 2298	12.002	3.00021	31761.4	3.99942e-05	31776.4	0.000377702	9.44165e-05	0.999528	1.25861e-09	0.00047212	0.000455515
2299 - 2299	24.0046	4.0003	31863.6	3.99942e-05	31891.6	0.000752693	0.000125434	0.999122	1.25407e-09	0.000878129	0.00105647
2300 - 2300	21.0031	5.00102	32335.5	1.00004	32362.6	0.000648994	0.000154531	0.999166	3.09011e-05	0.000834427	0.00072258
2301 - 2301	133.003	2.00055	32432.6	3.99942e-05	32567.6	0.00408392	6.14278e-05	0.995855	1.22804e-09	0.00414535	0.0062445
2302 - 2302	25.0031	6.00021	32661.6	3.99942e-05	32692.6	0.000764795	0.000183534	0.999052	1.22334e-09	0.000948331	0.000250672
2303 - 2303	70.0046	6.0001	32707.7	3.99943e-05	32783.7	0.00213535	0.000183021	0.997682	1.21994e-09	0.00231837	0.00208258
2304 - 2304	2.00053	22.0022	3.99942e-05	32758.4	32782.4	6.10245e-05	0.000671158	1.21999e-09	0.999268	0.000732184	0.000212072
2305 - 2305	33213.4	3.99942e-05	13.001	3.99942e-05	33226.4	0.999609	1.20369e-09	0.000391284	1.20369e-09	0.000391287	0.000213744
2306 - 2306	33332.6	6.60291e-05	20.0025	1.00004	33353.6	0.99937	1.97967e-09	0.000599708	2.99829e-05	0.000629693	0.000186962
2307 - 2307	3.00004	33302	3.99941e-05	4.00034	33309	9.00669e-05	0.99979	1.2007e-09	0.000120098	0.000210166	0.000167274
2308 - 2308	3.99942e-05	33128.5	3.99942e-05	1.0001	33129.5	1.20721e-09	0.99997	1.20721e-09	3.01875e-05	3.01899e-05	4.52353e-05
2309 - 2309	33074.8	6.49842e-05	3.0002	3.9994e-05	33077.8	0.999909	1.96459e-09	9.07012e-05	1.20909e-09	9.07044e-05	7.544e-05
2310 - 2310	32921.1	3.99941e-05	10.0002	3.99941e-05	32931.1	0.999696	1.21448e-09	0.000303671	1.21448e-09	0.000303673	0.000480841
2311 - 2311	32345.7	3.99942e-05	17.0024	4.00007	32366.7	0.999351	1.23566e-09	0.000525308	0.000123586	0.000648895	0.000311229
2312 - 2312	8.00155	1.0002	31980.4	1.00004	31990.4	0.000250124	3.12655e-05	0.999687	3.12607e-05	0.00031265	0.000472018
2313 - 2313	7.00067	3.00026	31932	3.9994e-05	31942	0.000219168	9.39283e-05	0.999687	1.25208e-09	0.000313098	4.12931e-05
2314 - 2314	31958.5	3.99942e-05	10.0014	6.42821e-05	31968.5	0.999687	1.25105e-09	0.000312852	2.01079e-09	0.000312856	0.000245688
2315 - 2315	31707.7	2.00033	90.0057	9.84914e-05	31799.7	0.997107	6.2904e-05	0.0028304	3.09725e-09	0.0028933	0.00255706
2316 - 2316	16.0017	5.00025	31140.4	3.99942e-05	31161.4	0.000513511	0.000160463	0.999326	1.28345e-09	0.000673976	0.000181483
2317 - 2317	3.00025	10.0018	3.99942e-05	30928.4	30941.4	9.69655e-05	0.000323251	1.29258e-09	0.99958	0.000420217	0.000444591
2318 - 2318	1.0001	30922.7	2.00014	38.0063	30963.7	3.2299e-05	0.998676	6.45963e-05	0.00122745	0.00132434	0.000953881
2319 - 2319	2.00019	18.0004	3.9994e-05	30665.8	30685.8	6.51829e-05	0.000586604	1.30334e-09	0.999348	0.000651789	0.000880678
2320 - 2320	6.38154e-05	30695	10.0001	10.0007	30715.1	2.07766e-09	0.999349	0.000325575	0.000325595	0.000651172	0.000830605
2321 - 2321	30504	3.99941e-05	8.00057	1.0001	30513	0.999705	1.31072e-09	0.000262202	3.27761e-05	0.000294979	0.000145741
2322 - 2322	3.99943e-05	30345.7	3.99943e-05	6.00231	30351.7	1.31769e-09	0.999802	1.31769e-09	0.000197759	0.000197761	0.000892072
2323 - 2323	1.00004	29839.7	9.71331e-05	0.000249014	29840.7	3.35126e-05	0.999966	3.25505e-09	8.34477e-09	3.35242e-05	0.000254404
2324 - 2324	30197.7	9.55728e-05	19.0033	1.00006	30217.7	0.999338	3.16281e-09	0.00062888	3.30953e-05	0.000661979	0.000595419
2325 - 2325	6.00113	4.00064	30179.3	1.00006	30190.3	0.000198777	0.000132514	0.999636	3.31253e-05	0.000364417	0.000423729
2326 - 2326	29878.7	3.99943e-05	21.0044	3.00014	29902.7	0.999197	1.33748e-09	0.000702426	0.00010033	0.000802757	0.00100547
2327 - 2327	3.99942e-05	30114.5	3.99942e-05	25.001	30139.5	1.32697e-09	0.99917	1.32697e-09	0.000829511	0.000829513	0.00107289
2328 - 2328	30147.7	2.00006	45.0036	3.99943e-05	30194.7	0.998443	6.62388e-05	0.00149044	1.32454e-09	0.00155668	0.00117132
2329 - 2329	6.00006	20.0012	1.00004	30359.5	30386.5	0.000197458	0.000658227	3.29107e-05	0.999111	0.000888596	0.00102874
2330 - 2330	30569.7	5.00045	49.0057	0.000181655	30623.7	0.998236	0.000163287	0.00160025	5.93185e-09	0.00176355	0.000189497
2331 - 2331	12.0012	15.0006	30886.4	3.99942e-05	30913.4	0.00038822	0.000485247	0.999127	1.29375e-09	0.000873468	0.000682244
2332 - 2332	16.0015	2.0003	31049.4	6.32185e-05	31067.4	0.000515059	6.43857e-05	0.999421	2.03488e-09	0.000579447	0.000123152
2333 - 2333	31178.8	1.00009	85.008	9.43297e-05	31264.8	0.997249	3.19879e-05	0.00271897	3.01713e-09	0.00275096	0.00122485
2334 - 2334	17.0021	3.0003	31032.5	3.99942e-05	31052.5	0.000547527	9.662e-05	0.999356	1.28795e-09	0.000644148	0.000107749
2335 - 2335	2.00029	28.0026	1.00006	31184.6	31215.6	6.40799e-05	0.000897072	3.20373e-05	0.999007	0.000993189	0.000357662
2336 - 2336	31814.7	3.00023	69.0076	1.00029	31887.7	0.99771	9.40872e-05	0.00216408	3.13691e-05	0.00228954	0.000285132
2337 - 2337	13.0023	5.00006	31963.6	1.00009	31982.6	0.000406544	0.000156337	0.999406	3.12699e-05	0.000594151	0.000480829
2338 - 2338	31985.7	3.99943e-05	34.0034	9.2739e-05	32019.7	0.998938	1.24905e-09	0.00106195	2.89631e-09	0.00106196	0.000291542
2339 - 2339	1.00004	32301.7	0.000126387	16.0043	32318.7	3.0943e-05	0.999474	3.91066e-09	0.000495202	0.000526149	0.00137119
2340 - 2340	20.0008	1.00013	32106.3	2.00004	32129.3	0.00062251	3.11282e-05	0.999284	6.22498e-05	0.000715888	0.000861739
2341 - 2341	32010.8	6.18417e-05	59.0062	2.00009	32071.8	0.998098	1.92823e-09	0.00183982	6.2363e-05	0.00190218	0.000453752
2342 - 2342	1.00009	32109.7	6.19785e-05	23.0033	32133.7	3.11228e-05	0.999253	1.92877e-09	0.000715863	0.000746987	0.000392266
2343 - 2343	31925.8	3.99943e-05	63.0058	9.03849e-05	31988.8	0.99803	1.25026e-09	0.00196962	2.82552e-09	0.00196962	0.00088689
2344 - 2344	3.00009	13.0015	3.99942e-05	31972.6	31988.6	9.37863e-05	0.000406441	1.25027e-09	0.9995	0.000500228	0.000137688
2345 - 2345	31852.7	9.00022	41.0042	6.13494e-05	31902.7	0.998433	0.000282115	0.00128529	1.92302e-09	0.00156741	0.00076121
2346 - 2346	14.0016	2.00022	31552.5	3.99942e-05	31568.5	0.000443531	6.33613e-05	0.999493	1.2669e-09	0.000506894	5.82781e-05
2347 - 2347	1.00006	31150.7	3.99943e-05	10.0023	31161.7	3.20926e-05	0.999647	1.28344e-09	0.000320981	0.000353075	0.000623785
2348 - 2348	31045.4	3.99942e-05	6.00079	1.00006	31052.4	0.999775	1.28796e-09	0.000193247	3.22056e-05	0.000225454	9.86503e-05
2349 - 2349	3.99942e-05	30961.6	1.00009	7.00162	30969.6	1.2914e-09	0.999742	3.22926e-05	0.00022608	0.000258374	0.000469693
2350 - 2350	3.99945e-05	30479.7	3.99945e-05	2.00006	30481.7	1.31208e-09	0.999934	1.31208e-09	6.56152e-05	6.56178e-05	0.000104769
2351 - 2351	30340.7	1.00006	91.0026	5.00004	30437.7	0.996813	3.2856e-05	0.00298979	0.000164271	0.00318692	0.00494448
2352 - 2352	11.0007	1.00013	30401	1.00022	30414	0.000361698	3.28837e-05	0.999573	3.28869e-05	0.000427469	0.000260244
2353 - 2353	30107.6	3.99942e-05	11.0016	9.122e-05	30118.6	0.999635	1.32789e-09	0.000365275	3.0287e-09	0.000365279	0.000213195
2354 - 2354	30084.6	9.03269e-05	7.0024	1.00006	30092.7	0.999734	3.00163e-09	0.000232695	3.32328e-05	0.000265931	0.000900891
2355 - 2355	12.002	3.0004	29882.6	3.99942e-05	29897.6	0.000401437	0.000100356	0.999498	1.33771e-09	0.000501795	0.000366507
2356 - 2356	29875.4	3.99942e-05	7.00089	1.00006	29883.4	0.999732	1.33834e-09	0.000234273	3.34654e-05	0.00026774	6.97772e-05
2357 - 2357	30121.5	6.00006	11.0015	9.11525e-05	30138.5	0.999436	0.000199083	0.00036503	3.02445e-09	0.000564116	0.000362925
2358 - 2358	30107.8	3.99943e-05	21.0023	2.00004	30130.8	0.999237	1.32736e-09	0.00069704	6.63787e-05	0.00076342	0.000259497
2359 - 2359	3.99942e-05	29956.6	3.99942e-05	2.00124	29958.6	1.33498e-09	0.999933	1.33498e-09	6.68002e-05	6.68028e-05	0.000596911
2360 - 2360	8.00178	6.27508e-05	29830.6	3.99942e-05	29838.7	0.000268168	2.103e-09	0.999732	1.34035e-09	0.000268172	0.000493694
2361 - 2361	30038.8	3.00006	20.0033	3.99943e-05	30061.8	0.999235	9.97966e-05	0.000665408	1.3304e-09	0.000765206	0.000470381
2362 - 2362	30369.5	1.00004	8.00107	1.00006	30379.5	0.999671	3.29183e-05	0.000263371	3.2919e-05	0.000329208	8.62355e-05
2363 - 2363	2.00004	30896	6.2505e-05	9.00022	30907	6.47115e-05	0.999644	2.02236e-09	0.000291203	0.000355916	0.000542354
2364 - 2364	3.99942e-05	31087.6	3.99942e-05	6.00107	31093.6	1.28625e-09	0.999807	1.28625e-09	0.000193	0.000193003	0.000256911
2365 - 2365	3.99941e-05	31123.1	6.22797e-05	1.00028	31124.1	1.28499e-09	0.999968	2.00102e-09	3.21385e-05	3.21418e-05	0.000185996
2366 - 2366	26.0021	1.00028	31087.5	6.20392e-05	31114.5	0.00083569	3.21484e-05	0.999132	1.9939e-09	0.000867841	0.000475065
2367 - 2367	6.00056	35.0041	6.00009	31529.7	31576.7	0.000190031	0.00110854	0.000190017	0.998511	0.00148859	0.000404193
2368 - 2368	7.00022	18.0031	3.99942e-05	32239.7	32264.7	0.000216962	0.00055798	1.23957e-09	0.999225	0.000774944	0.00056818
2369 - 2369	32382.7	11.0022	100.014	2.00027	32495.8	0.996522	0.000338574	0.00307775	6.15549e-05	0.00347788	0.00173228
2370 - 2370	8.00279	2.00022	32442.7	3.99942e-05	32452.7	0.000246599	6.1635e-05	0.999692	1.23239e-09	0.000308235	0.00105229
2371 - 2371	12.0012	3.00034	32225.3	6.25058e-05	32240.3	0.000372242	9.30615e-05	0.999535	1.93874e-09	0.000465306	5.22698e-05
2372 - 2372	32397.4	3.99942e-05	4.00095	1.00009	32402.4	0.999846	1.2343e-09	0.000123477	3.08647e-05	0.000154343	0.000334796
2373 - 2373	32735.7	6.12217e-05	23.0038	1.00009	32759.7	0.999267	1.86881e-09	0.000702198	3.0528e-05	0.000732728	0.000672556
2374 - 2374	13.0006	5.00022	32178	9.01395e-05	32196	0.000403796	0.000155306	0.999441	2.79971e-09	0.000559105	0.00055682
2375 - 2375	31783.8	0.000169976	74.0092	3.99943e-05	31857.8	0.997677	5.33546e-09	0.00232311	1.2554e-09	0.00232312	0.000307621
2376 - 2376	3.99943e-05	31960.7	6.20707e-05	22.0022	31982.7	1.2505e-09	0.999312	1.94076e-09	0.00068794	0.000687943	0.000199864
2377 - 2377	7.0014	8.00009	31886.5	3.99942e-05	31901.5	0.000219469	0.000250774	0.99953	1.25368e-09	0.000470245	0.00044989
2378 - 2378	8.00048	6.00048	31700.1	1.00004	31715.1	0.000252261	0.000189199	0.999527	3.1532e-05	0.000472992	0.000301086
2379 - 2379	31393.7	1.00013	67.0064	2.00009	31463.7	0.997775	3.17867e-05	0.00212964	6.35681e-05	0.00222499	0.000934996
2380 - 2380	31350.7	6.2349e-05	33.0042	6.19118e-05	31383.8	0.998948	1.98666e-09	0.00105163	1.97274e-09	0.00105164	0.000177723
2381 - 2381	30933.7	1.00004	166.008	8.00081	31108.8	0.994374	3.21466e-05	0.00533637	0.000257188	0.0056257	0.00665635
2382 - 2382	1.00009	15.0003	0.000284951	30800.8	30816.8	3.24528e-05	0.000486759	9.24661e-09	0.999481	0.000519221	0.000725446
2383 - 2383	2.00006	3.00049	3.99941e-05	30593.2	30598.2	6.53654e-05	9.80612e-05	1.30707e-09	0.999837	0.000163428	0.000139349
2384 - 2384	30452.7	6.21748e-05	29.0021	3.99943e-05	30481.7	0.999049	2.03974e-09	0.00095146	1.31207e-09	0.000951463	0.000762
2385 - 2385	30260.2	6.35172e-05	6.00093	2.00013	30268.2	0.999736	2.09848e-09	0.000198258	6.60801e-05	0.00026434	0.00021565
2386 - 2386	30030	1.00013	4.00043	3.9994e-05	30035	0.999834	3.32989e-05	0.000133192	1.33158e-09	0.000166493	6.97749e-05
2387 - 2387	29944.4	3.99942e-05	9.00085	1.00006	29954.4	0.999666	1.33517e-09	0.000300485	3.33862e-05	0.000333873	0.000126874
2388 - 2388	30407.4	1.00004	6.00074	3.99942e-05	30414.4	0.99977	3.28804e-05	0.000197299	1.31497e-09	0.000230181	6.21744e-05
2389 - 2389	6.24065e-05	30528	3.9994e-05	6.00023	30534	2.04384e-09	0.999803	1.30982e-09	0.00019651	0.000196513	0.000240237
2390 - 2390	45.0197	31.003	30107.8	3.00004	30186.8	0.00149137	0.00102704	0.997382	9.93826e-05	0.00261779	0.00742964
2391 - 2391	30825.8	3.99943e-05	52.0047	2.00009	30879.8	0.998251	1.29516e-09	0.0016841	6.47703e-05	0.00174887	0.00096616
2392 - 2392	3.99941e-05	30864.1	6.29904e-05	1.00013	30865.1	1.29577e-09	0.999968	2.04083e-09	3.24033e-05	3.24067e-05	8.73524e-05
2393 - 2393	31500.7	6.00043	51.0052	1.00013	31558.7	0.998162	0.000190136	0.0016162	3.16912e-05	0.00183803	0.000544643
2394 - 2394	9.00207	6.00042	32039.5	3.99942e-05	32054.6	0.000280836	0.000187194	0.999532	1.24769e-09	0.000468031	0.000629736
2395 - 2395	17.0024	23.002	32168.7	1.00006	32209.7	0.000527867	0.000714132	0.998727	3.10485e-05	0.00127305	0.000387311
2396 - 2396	47.0024	7.00035	32427.6	6.24389e-05	32481.6	0.00144705	0.000215518	0.998337	1.92229e-09	0.00166257	0.00178822
2397 - 2397	14.0023	0.000126975	32713.6	3.99942e-05	32727.6	0.000427844	3.87976e-09	0.999572	1.22203e-09	0.000427849	0.000505191
2398 - 2398	13.0009	1.00017	33023.3	1.00004	33038.3	0.00039351	3.02731e-05	0.999546	3.02691e-05	0.000454052	0.000279437
2399 - 2399	33230.7	6.18586e-05	32.003	1.00006	33263.7	0.999008	1.85964e-09	0.000962098	3.00646e-05	0.000992165	0.000355232
2400 - 2400	33655.6	6.14378e-05	18.0018	2.00009	33675.6	0.999406	1.8244e-09	0.000534566	5.93929e-05	0.00059396	0.000128463
2401 - 2401	3.99942e-05	33921.4	1.00006	2.00079	33924.4	1.17892e-09	0.999912	2.94791e-05	5.89778e-05	8.84581e-05	0.000367746
2402 - 2402	3.99942e-05	34491.6	3.99942e-05	11.0009	34502.6	1.15917e-09	0.999681	1.15917e-09	0.000318844	0.000318846	0.000114062
2403 - 2403	22.0013	2.00119	34642.5	8.99857e-05	34666.5	0.000634657	5.77269e-05	0.999308	2.59575e-09	0.000692387	0.000615728
2404 - 2404	12.0018	3.00012	34799.5	0.000164746	34814.5	0.000344735	8.61746e-05	0.999569	4.73213e-09	0.000430915	0.000425904
2405 - 2405	35027.7	5.00033	84.0093	8.98743e-05	35116.8	0.997465	0.000142392	0.00239229	2.5593e-09	0.00253468	0.000221837
2406 - 2406	9.00108	6.00012	35070.4	3.99942e-05	35085.4	0.000256548	0.000171015	0.999572	1.13991e-09	0.000427563	0.000269984
2407 - 2407	16.0009	1.00006	35040.4	6.09599e-05	35057.4	0.000456421	2.85264e-05	0.999515	1.73886e-09	0.000484949	0.00039287
2408 - 2408	4.00004	35303.7	2.00027	58.0051	35367.7	0.000113099	0.99819	5.65563e-05	0.00164006	0.00180971	0.000768162
2409 - 2409	2.00006	35914.6	2.00012	4.00177	35922.6	5.5677e-05	0.999777	5.56787e-05	0.0001114	0.000222756	0.00076915
2410 - 2410	3.99941e-05	36820.2	1.00006	0.000372181	36821.2	1.08617e-09	0.999973	2.71599e-05	1.01078e-08	2.71711e-05	0.000254957
2411 - 2411	6.03161e-05	36907.6	2.00004	4.00103	36913.6	1.63398e-09	0.999837	5.41817e-05	0.000108389	0.000162572	0.000394448
2412 - 2412	37026.4	3.99942e-05	11.0002	3.99942e-05	37037.4	0.999703	1.07983e-09	0.000297003	1.07983e-09	0.000297005	0.000474397
2413 - 2413	2.00004	36851.7	3.99943e-05	21.0014	36874.7	5.42388e-05	0.999376	1.0846e-09	0.000569534	0.000623774	0.000469139
2414 - 2414	5.00031	4.00078	6.05105e-05	37219.3	37228.3	0.000134315	0.000107466	1.62539e-09	0.999758	0.000241783	0.000301879
2415 - 2415	37242.7	6.08245e-05	3.00242	3.99943e-05	37245.8	0.999919	1.63306e-09	8.06111e-05	1.07379e-09	8.06138e-05	0.00118249
2416 - 2416	37563.1	3.99941e-05	3.00042	0.000157876	37566.1	0.99992	1.06463e-09	7.98704e-05	4.20262e-09	7.98757e-05	0.000238716
2417 - 2417	37477.7	6.04151e-05	24.0033	1.00009	37502.7	0.999333	1.61095e-09	0.000640041	2.6667e-05	0.00066671	0.000513007
2418 - 2418	5.00063	1.00006	37562.4	3.99942e-05	37568.4	0.000133107	2.66197e-05	0.99984	1.06457e-09	0.000159728	0.000128136
2419 - 2419	3.99943e-05	38083.7	3.99943e-05	14.0015	38097.7	1.04978e-09	0.999632	1.04978e-09	0.000367516	0.000367518	0.000116219
2420 - 2420	38802.6	5.00006	8.00097	1.00004	38816.6	0.999639	0.000128813	0.000206123	2.57632e-05	0.000360698	0.000253014
2421 - 2421	39407.7	0.00019676	64.0063	3.00036	39474.7	0.998303	4.98445e-09	0.00162145	7.6007e-05	0.00169746	0.000273272
2422 - 2422	12.0006	4.0003	39578.3	3.99941e-05	39594.3	0.00030309	0.000101032	0.999596	1.0101e-09	0.000404123	0.000249004
2423 - 2423	39671.8	1.00009	122.013	8.57743e-05	39794.8	0.996909	2.51311e-05	0.00306606	2.15541e-09	0.00309119	0.000819941
2424 - 2424	8.60756e-05	8.00117	1.00008	40389.5	40398.5	2.13066e-09	0.000198056	2.47555e-05	0.999777	0.000222814	0.000324256
2425 - 2425	41205.7	4.00012	91.0043	3.00012	41303.7	0.997627	9.68464e-05	0.0022033	7.26355e-05	0.00237278	0.00231224
2426 - 2426	18.0013	4.00004	41949.7	5.9955e-05	41971.7	0.000428892	9.53033e-05	0.999476	1.42846e-09	0.000524197	0.000301242
2427 - 2427	1.00008	42221.7	5.00011	35.0028	42262.7	2.36635e-05	0.99903	0.00011831	0.000828221	0.000970195	0.000295161
2428 - 2428	43045.8	5.95919e-05	31.0035	5.94269e-05	43076.8	0.99928	1.38339e-09	0.000719727	1.37956e-09	0.00071973	0.000486898
2429 - 2429	5.92255e-05	43753.8	8.27583e-05	57.0043	43810.8	1.35185e-09	0.998699	1.88899e-09	0.00130115	0.00130115	0.000349468
2430 - 2430	18.0014	8.00034	43843.5	5.92129e-05	43869.5	0.00041034	0.000182367	0.999407	1.34975e-09	0.000592708	0.00017922
2431 - 2431	44238.8	1.00011	53.0055	2.00011	44294.8	0.998736	2.25786e-05	0.00119665	4.51546e-05	0.00126439	0.000550891
2432 - 2432	2.00008	44764.7	1.00008	28.0032	44795.7	4.4649e-05	0.999308	2.23254e-05	0.00062513	0.000692105	0.000446529
2433 - 2433	6.00033	3.00056	5.00015	45284.1	45298.1	0.000132463	6.62402e-05	0.000110383	0.999691	0.000309086	0.000222688
2434 - 2434	45917.8	0.000112431	25.0039	1.00006	45943.8	0.999434	2.44715e-09	0.000544228	2.1767e-05	0.000565997	0.00103127
2435 - 2435	17.0019	5.00008	46202.7	8.32731e-05	46224.7	0.00036781	0.000108169	0.999524	1.80149e-09	0.000475981	0.000351985
2436 - 2436	46190.8	3.99943e-05	46.0037	2.00006	46238.8	0.998962	8.64951e-10	0.000994915	4.3255e-05	0.00103817	0.000114689
2437 - 2437	3.99942e-05	46149.4	5.88411e-05	8.0005	46157.4	8.66473e-10	0.999827	1.27479e-09	0.000173331	0.000173333	5.76378e-05
2438 - 2438	45542.8	3.99943e-05	35.0023	3.99943e-05	45577.8	0.999232	8.77495e-10	0.000767968	8.77495e-10	0.000767969	0.000338419
2439 - 2439	5.00008	11.0012	3.99942e-05	45268.6	45284.6	0.000110415	0.000242935	8.83175e-10	0.999647	0.000353351	0.000216209
2440 - 2440	3.00028	45279.8	5.90352e-05	94.0089	45376.8	6.61193e-05	0.997862	1.301e-09	0.00207174	0.00213786	0.000597168
2441 - 2441	7.00029	10.0012	1.00011	44667.4	44685.4	0.000156657	0.000223813	2.23812e-05	0.999597	0.000402852	0.000272843
2442 - 2442	44509.8	5.97624e-05	38.0037	2.00008	44549.8	0.999102	1.34147e-09	0.000853061	4.48955e-05	0.000897958	0.000280794
2443 - 2443	1.00004	43427.7	8.4212e-05	20.0015	43448.7	2.30166e-05	0.999517	1.9382e-09	0.000460348	0.000483366	0.00012774
2444 - 2444	42638.7	0.000114509	24.0026	5.96623e-05	42662.7	0.999437	2.68405e-09	0.000562614	1.39847e-09	0.000562619	0.000402076
2445 - 2445	1.00061	1.00006	42125.4	3.99942e-05	42127.4	2.37521e-05	2.37389e-05	0.999953	9.49362e-10	4.7492e-05	0.000334386
2446 - 2446	41837.3	8.70404e-05	7.00048	3.99941e-05	41844.3	0.999833	2.0801e-09	0.000167299	9.55785e-10	0.000167302	7.80798e-05
2447 - 2447	41489.1	2.0003	3.00036	3.99941e-05	41494.1	0.999879	4.82069e-05	7.23082e-05	9.6385e-10	0.000120516	0.000214161
2448 - 2448	40766.4	1.00004	9.00062	6.04284e-05	40776.4	0.999755	2.4525e-05	0.000220731	1.48195e-09	0.000245258	9.87839e-05
2449 - 2449	3.99942e-05	40171.4	3.99942e-05	8.00044	40179.4	9.9539e-10	0.999801	9.9539e-10	0.000199118	0.00019912	0.000141737
2450 - 2450	3.00021	5.00096	3.99942e-05	39344.4	39352.4	7.62396e-05	0.000127082	1.01631e-09	0.999797	0.000203322	0.000341613
2451 - 2451	0.00012207	38526	2.00004	5.00038	38533.1	3.16792e-09	0.999818	5.19045e-05	0.000129769	0.000181676	8.51125e-05
2452 - 2452	16.0012	4.00009	37508.4	0.000124365	37528.4	0.000426375	0.000106588	0.999467	3.3139e-09	0.000532967	0.00031856
2453 - 2453	15.0003	35.0036	8.97553e-05	37186.6	37236.6	0.000402838	0.00094003	2.4104e-09	0.998657	0.00134287	0.000622579
2454 - 2454	23.0023	14.0007	37133.6	1.00004	37171.6	0.000618815	0.00037665	0.998978	2.69033e-05	0.00102237	0.000401075
2455 - 2455	12.0012	4.00013	36590.4	6.22655e-05	36606.4	0.000327844	0.000109274	0.999563	1.70095e-09	0.00043712	0.000144097
2456 - 2456	36480.8	6.18074e-05	67.0075	1.00009	36548.8	0.998139	1.69109e-09	0.00183337	2.73632e-05	0.00186074	0.000347596
2457 - 2457	1.00006	16.0012	6.14945e-05	35862.5	35879.5	2.78728e-05	0.000445971	1.71392e-09	0.999526	0.000473846	0.000215968
2458 - 2458	34893.4	1.00004	8.00065	3.99942e-05	34902.4	0.999742	2.86525e-05	0.000229229	1.14589e-09	0.000257883	0.000111998
2459 - 2459	6.27459e-05	34110.7	3.99943e-05	21.0027	34131.7	1.83835e-09	0.999385	1.17176e-09	0.000615343	0.000615346	0.000290358
2460 - 2460	32897.5	3.99942e-05	10.0013	9.31721e-05	32907.5	0.999696	1.21535e-09	0.000303923	2.83133e-09	0.000303927	0.000236036
2461 - 2461	32379.7	1.00006	22.0033	9.33277e-05	32402.7	0.99929	3.08636e-05	0.000679056	2.88025e-09	0.000709923	0.000457969
2462 - 2462	31542.8	5.0001	63.0067	3.00006	31613.8	0.997754	0.000158162	0.00199302	9.48974e-05	0.00224608	0.000833116
2463 - 2463	8.00054	4.00018	31030.9	3.9994e-05	31042.9	0.000257725	0.00012886	0.999613	1.28835e-09	0.000386586	0.000281523
2464 - 2464	8.00031	16.0015	3.99942e-05	30329.4	30353.4	0.000263572	0.000527173	1.31762e-09	0.999209	0.000790746	0.00052908
2465 - 2465	1.00006	30235.5	7.00055	17.0022	30260.5	3.30485e-05	0.999174	0.000231343	0.000561861	0.000826252	0.000172957
2466 - 2466	29797.5	3.99942e-05	8.00115	1.00004	29806.5	0.999698	1.34179e-09	0.000268436	3.35511e-05	0.000301989	0.000142027
2467 - 2467	6.35294e-05	29336	3.99941e-05	7.00048	29343	2.16506e-09	0.999761	1.36298e-09	0.000238574	0.000238577	0.00015923
2468 - 2468	28498.7	5.00026	27.0054	1.00004	28531.7	0.998843	0.000175253	0.000946505	3.50501e-05	0.00115681	0.00102825
2469 - 2469	6.00059	1.00033	27953.9	3.9994e-05	27960.9	0.000214606	3.5776e-05	0.99975	1.43036e-09	0.000250384	0.000182821
2470 - 2470	6.00103	1.00014	27075.2	3.99941e-05	27082.2	0.000221586	3.693e-05	0.999741	1.47677e-09	0.000258517	0.000249349
2471 - 2471	3.99943e-05	26342.7	6.52333e-05	20.0031	26362.7	1.51708e-09	0.999241	2.47446e-09	0.000758765	0.000758769	0.000215241
2472 - 2472	26094.3	5.00004	1053	3.99941e-05	27152.3	0.961035	0.000184148	0.0387813	1.47296e-09	0.0389654	0.0773957
2473 - 2473	6.00021	3.00108	1.0001	26349	26359	0.000227634	0.000113854	3.79415e-05	0.999621	0.00037943	0.000491786
2474 - 2474	26017.6	3.00021	33.0037	1.00004	26054.6	0.99858	0.000115151	0.00126671	3.83824e-05	0.00142024	0.000674849
2475 - 2475	6.00067	2.00015	24985.8	2.00004	24995.8	0.000240067	8.00194e-05	0.9996	8.00149e-05	0.000400101	0.000190406
2476 - 2476	3.9994e-05	24084.8	3.9994e-05	1.00029	24085.8	1.66048e-09	0.999958	1.66048e-09	4.15303e-05	4.15336e-05	0.00017901
2477 - 2477	23489.8	3.9994e-05	3.00022	3.9994e-05	23492.8	0.999872	1.70239e-09	0.000127708	1.70239e-09	0.000127712	9.53635e-05
2478 - 2478	3.99941e-05	22326.1	3.99941e-05	5.00072	22331.1	1.79096e-09	0.999776	1.79096e-09	0.000223935	0.000223939	7.1463e-05
2479 - 2479	1.00004	19609.7	75.0103	3.00016	19688.7	5.07925e-05	0.995987	0.00380981	0.00015238	0.00401298	0.00242065
2480 - 2480	19430.3	3.99941e-05	12.0021	1.00017	19443.3	0.999331	2.05696e-09	0.000617285	5.14404e-05	0.000668727	3.56444e-05
2481 - 2481	6.00094	2.00043	20115.7	6.88864e-05	20123.7	0.000298202	9.94067e-05	0.999602	3.42314e-09	0.000397612	0.000261028
2482 - 2482	3.99942e-05	20093.3	3.99942e-05	11.0014	20104.3	1.98933e-09	0.999453	1.98933e-09	0.000547216	0.00054722	0.000241845
2483 - 2483	20012.7	1.00007	32.0051	3.99943e-05	20045.7	0.998354	4.98895e-05	0.00159661	1.99515e-09	0.0016465	0.000492666
2484 - 2484	13.0042	5.00095	19791.5	3.99942e-05	19809.5	0.000656461	0.000252452	0.999091	2.01894e-09	0.000908915	0.00111952
2485 - 2485	20.0008	3.00004	19498	3.9994e-05	19521	0.00102458	0.000153683	0.998822	2.04877e-09	0.00117827	0.00176809
2486 - 2486	19729.7	2.00011	43.0114	6.95578e-05	19774.7	0.997724	0.000101145	0.00217507	3.51751e-09	0.00227622	0.00178817
2487 - 2487	7.02552e-05	14.0033	0.000114443	19819.5	19833.5	3.54226e-09	0.000706042	5.7702e-09	0.999294	0.000706052	0.000582013
2488 - 2488	5.00057	10.0026	3.99941e-05	19928.3	19943.3	0.000250739	0.000501551	2.00539e-09	0.999248	0.000752293	0.000588477
2489 - 2489	4.00204	20008.7	5.00004	103.014	20120.7	0.000198901	0.994433	0.000248502	0.00511978	0.00556718	0.00335859
2490 - 2490	19926.4	7.02106e-05	22.0032	3.00011	19951.4	0.998747	3.51908e-09	0.00110284	0.000150371	0.00125321	0.000595855
2491 - 2491	5.00011	12.0006	2.00004	20075.5	20094.5	0.00024883	0.000597208	9.95318e-05	0.999054	0.00094557	0.00130339
2492 - 2492	20212.7	121	45.0068	1.00007	20379.7	0.991805	0.00593728	0.00220841	4.90718e-05	0.00819476	0.012685
2493 - 2493	0.000174918	7.00035	3.99938e-05	20716.2	20723.2	8.4407e-09	0.000337802	1.9299e-09	0.999662	0.000337813	0.00036025
2494 - 2494	1.00026	4.00086	3.99939e-05	21088.7	21093.7	4.74196e-05	0.000189671	1.89601e-09	0.999763	0.000237093	0.000387766
2495 - 2495	11.0562	21448.6	2.00033	41.0091	21502.7	0.000514177	0.997486	9.30269e-05	0.00190716	0.00251436	0.0303315
2496 - 2496	17.0022	2.00007	21397.4	3.99942e-05	21416.4	0.000793888	9.33895e-05	0.999113	1.86745e-09	0.000887279	0.0004271
2497 - 2497	3.99943e-05	21473.8	1.00004	63.009	21537.8	1.85694e-09	0.997028	4.64319e-05	0.00292551	0.00297194	0.00117015
2498 - 2498	1.00004	12.0015	3.99942e-05	21483.3	21496.3	4.65214e-05	0.000558302	1.86051e-09	0.999395	0.000604825	0.000315233
2499 - 2499	21291.4	6.96272e-05	13.0004	7.03408e-05	21304.4	0.99939	3.26821e-09	0.000610223	3.3017e-09	0.00061023	0.00085413
2500 - 2500	20858.4	3.99942e-05	9.00178	3.99942e-05	20867.4	0.999569	1.91659e-09	0.00043138	1.91659e-09	0.000431384	0.000227706
2501 - 2501	3.9994e-05	5.00099	1.00007	20359	20365	1.96386e-09	0.000245568	4.91074e-05	0.999705	0.000294678	0.000204556
2502 - 2502	20383	3.9994e-05	8.00081	3.9994e-05	20391	0.999608	1.96136e-09	0.00039237	1.96136e-09	0.000392374	0.000239323
2503 - 2503	3.99941e-05	20233	3.99941e-05	26.0008	20259	1.97414e-09	0.998717	1.97414e-09	0.00128342	0.00128342	0.00201245
2504 - 2504	19617.5	1.00017	2.00056	3.99939e-05	19620.5	0.999847	5.09758e-05	0.000101963	2.03838e-09	0.000152941	0.000319327
2505 - 2505	19461.3	3.99938e-05	8.00033	0.00011308	19469.3	0.999589	2.0542e-09	0.000410921	5.80814e-09	0.000410929	0.000530793
2506 - 2506	6.90702e-05	19346.7	3.99943e-05	1.00004	19347.7	3.56994e-09	0.999948	2.06713e-09	5.16877e-05	5.16933e-05	8.201e-05
2507 - 2507	19.0051	19248.6	0.000112541	4.0022	19271.6	0.000986174	0.998806	5.83975e-09	0.000207674	0.00119385	0.00177009
2508 - 2508	7.00148	1.00007	19588.2	3.99941e-05	19596.2	0.000357287	5.10338e-05	0.999592	2.04091e-09	0.000408323	0.000228373
2509 - 2509	6.00024	4.00007	19719.3	1.00004	19730.3	0.000304113	0.000202737	0.999442	5.06854e-05	0.000557535	0.000812928
2510 - 2510	19681.4	1.00007	4.00232	3.99942e-05	19686.4	0.999746	5.07999e-05	0.000203303	2.03156e-09	0.000254105	0.000964342
2511 - 2511	19833.6	6.9e-05	12.0028	15.005	19860.6	0.99864	3.47421e-09	0.000604352	0.000755514	0.00135987	0.0016061
2512 - 2512	6.00066	7.03549e-05	20021.5	1.00011	20028.5	0.000299606	3.51274e-09	0.99965	4.99345e-05	0.000349544	7.89518e-05
2513 - 2513	19838.3	3.99941e-05	8.00144	3.99941e-05	19846.3	0.999597	2.01519e-09	0.000403171	2.01519e-09	0.000403175	0.00011784
2514 - 2514	19692	2.00004	8.00085	3.99941e-05	19702	0.999492	0.000101514	0.000406093	2.02995e-09	0.000507609	0.000425206
2515 - 2515	19495.4	3.99942e-05	10.0022	1.00007	19506.4	0.999436	2.05031e-09	0.000512764	5.12687e-05	0.000564035	0.000283202
2516 - 2516	6.99924e-05	19445.6	3.99942e-05	20.0038	19465.6	3.59569e-09	0.998972	2.05461e-09	0.00102765	0.00102765	0.000103091
2517 - 2517	6.99689e-05	10.0025	0.000256774	19507.3	19517.3	3.58497e-09	0.000512497	1.31562e-08	0.999487	0.000512514	0.000732536
2518 - 2518	0.000114099	19596.9	1.00012	5.00135	19602.9	5.82052e-09	0.999694	5.10188e-05	0.000255133	0.000306158	0.000504196
2519 - 2519	27.0037	4.00004	19274.5	10.0012	19315.5	0.00139803	0.00020709	0.997877	0.000517782	0.0021229	0.00142688
2520 - 2520	2.00025	19239.3	1.00007	24.003	19266.3	0.000103821	0.998598	5.19076e-05	0.00124585	0.00140158	0.000831542
2521 - 2521	0.000450184	19281.6	3.99942e-05	38.0058	19319.6	2.33019e-08	0.998033	2.07014e-09	0.00196722	0.00196724	0.000692669
2522 - 2522	7.00102	0.000116683	19041.6	1.00035	19049.6	0.000367515	6.12522e-09	0.99958	5.25132e-05	0.000420035	0.000308164
2523 - 2523	18909.5	1.00036	24.0052	0.00011609	18934.5	0.998679	5.28325e-05	0.0012678	6.13116e-09	0.00132064	0.000625041
2524 - 2524	1.00018	7.00178	2.00007	18635.1	18645.1	5.36432e-05	0.00037553	0.000107271	0.999464	0.000536444	0.000423167
2525 - 2525	3.99942e-05	18787.5	3.99942e-05	15.0027	18802.5	2.12706e-09	0.999202	2.12706e-09	0.000797906	0.00079791	9.5243e-05
2526 - 2526	7.12735e-05	7.00012	1.00018	18891.9	18899.9	3.7711e-09	0.000370378	5.29197e-05	0.999577	0.000423301	0.000620867
2527 - 2527	18872.2	0.000580764	37.003	7.00026	18916.2	0.997674	3.07019e-08	0.00195615	0.000370067	0.00232625	0.00263053
2528 - 2528	5.00025	1.00035	18845.2	3.99938e-05	18851.2	0.000265248	5.30655e-05	0.999682	2.12155e-09	0.000318316	0.000302877
2529 - 2529	18442.1	3.99941e-05	20.001	15.0014	18477.1	0.998106	2.16453e-09	0.00108248	0.000811894	0.00189438	0.0021909
2530 - 2530	4.00004	18189.5	4.00349	11.002	18208.5	0.00021968	0.998956	0.000219869	0.000604223	0.00104377	0.00155654
2531 - 2531	7.04597e-05	18354.2	3.00004	9.0018	18366.3	3.83637e-09	0.999347	0.000163345	0.000490127	0.000653477	0.000302093
2532 - 2532	5.00075	7.09852e-05	18143.7	3.99939e-05	18148.7	0.000275544	3.91132e-09	0.999724	2.20368e-09	0.00027555	9.28989e-05
2533 - 2533	7.00317	4.00018	17712.4	3.99942e-05	17723.4	0.000395137	0.0002257	0.999379	2.25657e-09	0.000620839	0.00108739
2534 - 2534	5.00018	21.002	0.000118085	17355	17381	0.00028768	0.00120833	6.79389e-09	0.998504	0.00149602	0.00152677
2535 - 2535	3.00012	16951.7	6.00004	22.0068	16982.7	0.000176658	0.998174	0.000353304	0.00129584	0.0018258	0.00113505
2536 - 2536	10.0031	3.00019	16061.4	3.99942e-05	16074.4	0.000622303	0.000186644	0.999191	2.48807e-09	0.00080895	0.000638433
2537 - 2537	0.000190187	114.02	7.01997e-05	15310.7	15424.7	1.233e-08	0.00739202	4.55112e-09	0.992608	0.00739204	0.00409613
2538 - 2538	14684.3	1.00004	6.00209	3.99942e-05	14691.3	0.999523	6.80701e-05	0.000408546	2.7223e-09	0.000476619	0.00046041
2539 - 2539	7.42008e-05	1.00013	3.99937e-05	13968	13969	5.31181e-09	7.1596e-05	2.86303e-09	0.999928	7.16042e-05	0.000113728
2540 - 2540	7.40512e-05	13428.1	7.48039e-05	1.00054	13429.1	5.51423e-09	0.999925	5.57028e-09	7.45053e-05	7.45164e-05	0.000502468
2541 - 2541	1.0002	12480.5	22.008	3.00095	12506.5	7.9975e-05	0.99792	0.00175973	0.000239952	0.00207966	0.00116977
2542 - 2542	3.99935e-05	12039.7	0.000130279	1.00021	12040.7	3.32153e-09	0.999917	1.08199e-08	8.30688e-05	8.30829e-05	0.000278451
2543 - 2543	11688.4	3.99938e-05	2.00096	4.0006	11694.4	0.999487	3.41991e-09	0.000171104	0.000342095	0.000513203	0.000492196
2544 - 2544	11157.7	2.01399	1.00488	4.00817	11164.7	0.999371	0.00018039	9.0005e-05	0.000359004	0.000629399	0.0134014
2545 - 2545	10605.5	3.99935e-05	0.000135029	0.000218502	10605.5	1	3.771e-09	1.27319e-08	2.06026e-08	3.71055e-08	0.000509714
2546 - 2546	3.99936e-05	10435.9	3.99936e-05	3.00021	10438.9	3.83121e-09	0.999713	3.83121e-09	0.000287407	0.000287414	0.000351164
2547 - 2547	1.00008	10104.4	1.00004	5.00113	10111.4	9.89057e-05	0.999308	9.89018e-05	0.000494601	0.000692409	0.000359382
2548 - 2548	7.79154e-05	10174.9	3.99936e-05	2.0005	10176.9	7.6561e-09	0.999803	3.92984e-09	0.000196573	0.000196584	0.000258821
2549 - 2549	1.00004	10173.7	1.00004	9.00795	10184.7	9.81906e-05	0.998919	9.81906e-05	0.000884461	0.00108084	0.00255654
2550 - 2550	2.00008	0.000228171	3.99935e-05	10217.6	10219.6	0.00019571	2.23268e-08	3.91342e-09	0.999804	0.000195737	0.000338734
2551 - 2551	2.00004	2.00065	3.99938e-05	10164.2	10168.2	0.000196695	0.000196755	3.93321e-09	0.999607	0.000393454	0.000357346
2552 - 2552	2.00008	6.00122	3.99939e-05	9832.45	9840.45	0.000203251	0.000609853	4.06423e-09	0.999187	0.000813108	0.000561359
2553 - 2553	9722	3.99937e-05	3.00048	3.99937e-05	9725	0.999691	4.11246e-09	0.000308532	4.11246e-09	0.00030854	0.000141465
2554 - 2554	3.99941e-05	9720.03	3.99941e-05	2.00238	9722.04	4.11375e-09	0.999794	4.11375e-09	0.000205963	0.000205971	0.0012074
2555 - 2555	3.99936e-05	9547.77	3.99936e-05	0.000244877	9547.77	4.18879e-09	1	4.18879e-09	2.56475e-08	3.40251e-08	0.000366897
2556 - 2556	9192.84	3.99936e-05	2.00014	3.99936e-05	9194.84	0.999782	4.34957e-09	0.000217529	4.34957e-09	0.000217537	0.000280591
2557 - 2557	5.00258	1.00004	9010.89	1.00008	9017.89	0.000554739	0.000110895	0.999223	0.0001109	0.000776534	0.000672388
2558 - 2558	23.002	8491.49	8.07383e-05	62.0132	8576.51	0.00268198	0.990087	9.41389e-09	0.00723059	0.00991258	0.0111578
2559 - 2559	1.00008	5.00212	3.99939e-05	8372.66	8378.66	0.000119361	0.000597006	4.77331e-09	0.999284	0.000716372	0.000424754
2560 - 2560	2.00004	3.00004	8.10529e-05	8296.24	8301.24	0.000240933	0.000361397	9.76395e-09	0.999398	0.000602339	0.00113329
2561 - 2561	1.00016	7944.18	1.00004	10.0049	7956.19	0.000125708	0.998491	0.000125693	0.00125749	0.0015089	0.000533635
2562 - 2562	7530.83	3.99936e-05	4.00085	1.00008	7535.83	0.999336	5.30713e-09	0.00053091	0.00013271	0.000663626	0.000311114
2563 - 2563	3.99932e-05	7465.85	1.00016	4.00008	7470.85	5.35324e-09	0.999331	0.000133875	0.000535425	0.000669306	0.000876749
2564 - 2564	2.00015	6715.72	3.99936e-05	12.0009	6729.72	0.000297211	0.99792	5.94283e-09	0.00178327	0.00208049	0.0029241
2565 - 2565	0.000152972	3.99934e-05	6644.41	3.99934e-05	6644.41	2.30226e-08	6.01911e-09	1	6.01911e-09	3.50608e-08	0.000329663
2566 - 2566	6400.8	8.51301e-05	0.000284311	3.99932e-05	6400.8	1	1.32999e-08	4.44181e-08	6.24816e-09	6.39661e-08	0.00102872
2567 - 2567	3.0022	1.00046	6075.02	2.00027	6081.02	0.0004937	0.000164522	0.999013	0.000328937	0.000987159	0.00131984
2568 - 2568	5814.25	3.99938e-05	10.0022	0.000167758	5824.25	0.998283	6.86677e-09	0.00171734	2.88034e-08	0.00171738	0.00145859
2569 - 2569	8.94264e-05	1.00105	3.99936e-05	5676.73	5677.73	1.57504e-08	0.000176312	7.04394e-09	0.999824	0.000176335	0.00101522
2570 - 2570	1.00004	5492.14	3.99937e-05	2.00143	5495.15	0.000181986	0.999454	7.27801e-09	0.000364219	0.000546212	0.000646395
2571 - 2571	34.5863	8.52523	452464320145365	1.80966	452464320145410	7.64397e-14	1.88418e-14	1	3.99956e-15	9.9476e-14	8.86113e-15
2572 - 2572	3.99932e-05	4820.79	8.94398e-05	3.00051	4823.79	8.29083e-09	0.999378	1.85414e-08	0.000622024	0.000622051	0.000379433
2573 - 2573	4521.63	3.99942e-05	7.01769	3.99942e-05	4528.65	0.99845	8.83139e-09	0.00154962	8.83139e-09	0.00154964	0.00664058
2574 - 2574	8.78011e-05	2.00115	8.55813e-05	4352.35	4354.35	2.0164e-08	0.000459576	1.96542e-08	0.99954	0.000459615	0.00104714
2575 - 2575	1.00033	2.00055	3.9993e-05	4143.44	4146.44	0.00024125	0.000482473	9.64516e-09	0.999276	0.000723733	0.00271404
2576 - 2576	3816.09	3.00088	3.00086	9.11393e-05	3822.09	0.99843	0.000785141	0.000785136	2.38454e-08	0.0015703	0.000216713
2577 - 2577	9.00433	0.000187151	3574.23	1.00035	3584.23	0.00251221	5.2215e-08	0.997209	0.000279096	0.00279136	0.00138843
2578 - 2578	1.00038	3160.27	3.99934e-05	2.00138	3163.27	0.000316247	0.999051	1.2643e-08	0.000632693	0.000948953	0.00096824
2579 - 2579	428995756638287	1.71579	40.0932	3.71579	428995756638332	1	3.99956e-15	9.34582e-14	8.66161e-15	1.04916e-13	2.0981e-14
2580 - 2580	2810.52	1.00004	2.00036	1.00095	2814.52	0.998578	0.000355315	0.000710727	0.00035564	0.00142168	0.00296396
2581 - 2581	2355.71	10.0004	19.0112	2.00062	2386.72	0.987006	0.00419	0.0079654	0.000838231	0.0129936	0.0170483
2582 - 2582	831.897	31.0351	254.514	3.99942e-05	1117.45	0.744463	0.0277733	0.227764	3.57907e-08	0.255537	0.192585
2583 - 2583	21.0341	516.296	1.00004	45.1427	583.472	0.0360499	0.884867	0.00171395	0.077369	0.115133	0.128422
2584 - 2584	5.01405	2420.19	1.00004	44.0974	2470.3	0.00202973	0.979714	0.000404825	0.017851	0.0202856	0.0277205
2585 - 2585	2275.69	120.482	134.276	1.00004	2531.45	0.898968	0.0475939	0.053043	0.000395046	0.101032	0.237826
2586 - 2586	2328.78	0.000122549	164.617	6.00013	2499.4	0.931737	4.90313e-08	0.0658625	0.00240063	0.0682632	0.231064
2587 - 2587	2373.73	0.000108383	659.677	7.00013	3040.41	0.780727	3.56474e-08	0.21697	0.00230237	0.219273	0.550836
2588 - 2588	0.0419799	2.0001	3111.46	3.99942e-05	3113.5	1.34832e-05	0.000642397	0.999344	1.28454e-08	0.000655893	0.0239975
2589 - 2589	1.70953	119.147	0.709531	177398749743073	177398749743195	9.63666e-15	6.71634e-13	3.99964e-15	1	6.87672e-13	4.50856e-14
2590 - 2590	8.62607	140.76	1.06412	266061759728167	266061759728317	3.24213e-14	5.29048e-13	3.99952e-15	1	5.63771e-13	2.24888e-14
2591 - 2591	3253.35	0.000197411	4.0029	3.99934e-05	3257.36	0.998771	6.06047e-08	0.00122888	1.22779e-08	0.00122895	0.00217493
2592 - 2592	30.631	3.61734	904455492370140	3.61734	904455492370178	3.38668e-14	3.99947e-15	1	3.99947e-15	4.19664e-14	1.10564e-15
2593 - 2593	129.088	32.8838	271493252100567	1.08584	271493252100730	4.75474e-13	1.21122e-13	1	3.99952e-15	6.00409e-13	2.21522e-14
2594 - 2594	211163675858181	0.844574	90.487	0.844574	211163675858273	1	3.99962e-15	4.28516e-13	3.99962e-15	4.35652e-13	1.89082e-14
2595 - 2595	172226441460235	0.68885	90.7228	0.68885	172226441460327	1	3.99967e-15	5.26764e-13	3.99967e-15	5.34128e-13	1.03924e-23
2596 - 2596	0.826803	206720046167186	0.826803	86.4176	206720046167274	3.99963e-15	1	3.99963e-15	4.18042e-13	4.2566e-13	6.93923e-24
2597 - 2597	111.358	5.38738	220054041983712	0.880127	220054041983830	5.06048e-13	2.44821e-14	1	3.99959e-15	5.36238e-13	9.09625e-15
2598 - 2598	3.99948e-05	3.99948e-05	3396.27	3.99948e-05	3396.27	1.17761e-08	1.17761e-08	1	1.17761e-08	3.53284e-08	3.82272e-05
2599 - 2599	504313771291853	2.017	49.4841	2.017	504313771291907	1	3.9995e-15	9.81216e-14	3.9995e-15	1.07025e-13	7.18807e-25
2600 - 2600	3.99941e-05	3459.01	0.000100396	4.0104	3463.02	1.15489e-08	0.998842	2.89909e-08	0.00115806	0.0011581	0.00465574
2601 - 2601	0.000636747	3.99929e-05	3509.15	3.99929e-05	3509.15	1.81453e-07	1.13967e-08	1	1.13967e-08	2.04247e-07	0.00965257
2602 - 2602	4.0031	3.99937e-05	3574.13	3.99937e-05	3578.14	0.00111877	1.11773e-08	0.998881	1.11773e-08	0.00111879	0.000740682
2603 - 2603	1.89151	101.309	22.3471	222898248711958	222898248712084	8.48596e-15	4.54506e-13	1.00257e-13	1	5.65326e-13	4.03719e-14
2604 - 2604	21.5387	21.1566	3.60047	900239735292046	900239735292092	2.39255e-14	2.3501e-14	3.99946e-15	1	5.10703e-14	2.12676e-25
2605 - 2605	3.99931e-05	9.4718e-05	3.99931e-05	3778.45	3778.45	1.05845e-08	2.50679e-08	1.05845e-08	1	4.6237e-08	0.000773866
2606 - 2606	3837.6	3.99931e-05	10.0001	3.99931e-05	3847.6	0.997401	1.03943e-08	0.00259905	1.03943e-08	0.00259907	0.00488435
2607 - 2607	3961.73	3.99932e-05	9.52226e-05	3.99932e-05	3961.73	1	1.00949e-08	2.40356e-08	1.00949e-08	4.42253e-08	0.000477347
2608 - 2608	4060.27	3.99948e-05	3.00004	3.99948e-05	4063.27	0.999262	9.84303e-09	0.000738332	9.84303e-09	0.000738352	0.0014639
2609 - 2609	4135.01	3.99937e-05	5.00196	3.99937e-05	4140.02	0.998792	9.66027e-09	0.0012082	9.66027e-09	0.00120822	0.000471191
2610 - 2610	2.00004	3.99948e-05	4203.27	3.99948e-05	4205.27	0.000475604	9.51066e-09	0.999524	9.51066e-09	0.000475623	0.000938441
2611 - 2611	3.99948e-05	4230.27	3.99948e-05	1.00004	4231.27	9.45222e-09	0.999764	9.45222e-09	0.000236345	0.000236364	0.000459925
2612 - 2612	20.0009	4196.08	1.00004	2.00009	4219.08	0.00474058	0.994548	0.000237028	0.000474058	0.00545167	0.00896734
2613 - 2613	4229.2	3.99934e-05	1.00009	3.99934e-05	4230.2	0.999764	9.45424e-09	0.000236416	9.45424e-09	0.000236435	0.00032669
2614 - 2614	4204.43	3.99934e-05	2.00091	3.99934e-05	4206.44	0.999524	9.50768e-09	0.000475677	9.50768e-09	0.000475696	0.00042279
2615 - 2615	230615811199184	0.92238	69.102	4.88618	230615811199259	1	3.99964e-15	2.99641e-13	2.11875e-14	3.25184e-13	3.89942e-14
2616 - 2616	0.000328455	6.00393	8.80533e-05	4059.27	4065.27	8.07955e-08	0.00147688	2.16599e-08	0.998523	0.00147699	0.000873637
2617 - 2617	3946.19	3.99938e-05	2.00213	3.99938e-05	3948.19	0.999493	1.01296e-08	0.0005071	1.01296e-08	0.00050712	0.00100129
2618 - 2618	3788.87	3.9994e-05	6.00449	3.9994e-05	3794.87	0.998418	1.0539e-08	0.00158226	1.0539e-08	0.00158228	5.56806e-05
2619 - 2619	3.99942e-05	3551.6	3.99942e-05	18.0153	3569.62	1.12041e-08	0.994953	1.12041e-08	0.00504684	0.00504686	0.00164794
2620 - 2620	24.007	0.00153368	3272.84	3.9994e-05	3296.84	0.0072818	4.65195e-07	0.992718	1.2131e-08	0.00728228	0.00966389
2621 - 2621	23.0132	8.93284e-05	2968.44	3.99942e-05	2991.45	0.00769298	2.98612e-08	0.992307	1.33695e-08	0.00769303	0.00774154
2622 - 2622	2.00019	29.0248	0.000545515	2689.43	2720.46	0.00073524	0.0106691	2.00523e-07	0.988595	0.0114045	0.00838474
2623 - 2623	0.00085553	7.0101	8.6535e-05	2368.01	2375.02	3.6022e-07	0.0029516	3.64355e-08	0.997048	0.00295199	0.00140629
2624 - 2624	2054.47	2.0009	66.0592	1.00568	2123.53	0.967476	0.000942252	0.0311082	0.00047359	0.0325241	0.0300318
2625 - 2625	2.00052	1865.47	0.00898358	34.092	1901.57	0.00105203	0.981015	4.72428e-06	0.0179283	0.0189851	0.0206418
2626 - 2626	5.00032	1845.52	1.01656	11.0772	1862.61	0.00268457	0.990823	0.000545771	0.00594713	0.00917747	0.0389115
2627 - 2627	31.0053	8.1779e-05	5778.31	8.23869e-05	5809.32	0.00533717	1.40772e-08	0.994663	1.41819e-08	0.0053372	0.00747954
2628 - 2628	6128.57	1.00037	44.0163	0.000142505	6173.59	0.992708	0.000162041	0.00712977	2.30829e-08	0.00729183	0.00531169
2629 - 2629	3.99939e-05	1.00004	1.00008	6460.64	6462.64	6.18848e-09	0.000154742	0.000154748	0.999691	0.000309496	0.000529859
2630 - 2630	6645.94	7.8927e-05	9.00335	1.00035	6655.95	0.998497	1.18581e-08	0.00135268	0.000150294	0.00150298	0.000500676
2631 - 2631	2.00023	0.000353433	6864.48	7.86588e-05	6866.48	0.000291303	5.14723e-08	0.999709	1.14555e-08	0.000291366	0.000585253
2632 - 2632	7137.08	1.00004	6.00246	7.80109e-05	7144.08	0.99902	0.000139982	0.000840201	1.09197e-08	0.000980193	0.00033677
2633 - 2633	7385.5	0.00013518	8.00585	3.99942e-05	7393.51	0.998917	1.82836e-08	0.00108282	5.40937e-09	0.00108284	0.0012668
2634 - 2634	1.00047	7.62802e-05	7589	3.99937e-05	7590	0.000131815	1.00501e-08	0.999868	5.26926e-09	0.00013183	0.000328454
2635 - 2635	7752.01	7.48206e-05	1.00203	3.99941e-05	7753.01	0.999871	9.65053e-09	0.000129245	5.15852e-09	0.000129259	0.00117069
2636 - 2636	7928.78	3.9994e-05	3.00121	1.00004	7932.78	0.999496	5.04161e-09	0.000378329	0.000126064	0.000504399	0.000223374
2637 - 2637	8101.37	3.99938e-05	1.0006	3.99938e-05	8102.37	0.999876	4.93607e-09	0.000123495	4.93607e-09	0.000123505	0.000328886
2638 - 2638	8273.66	7.54066e-05	2.00117	3.99939e-05	8275.66	0.999758	9.11185e-09	0.000241814	4.83272e-09	0.000241828	0.000484367
2639 - 2639	8385.38	3.99938e-05	3.00077	7.56271e-05	8388.38	0.999642	4.76777e-09	0.00035773	9.0157e-09	0.000357744	9.72803e-05
2640 - 2640	8461.17	3.99937e-05	1.0003	3.99937e-05	8462.17	0.999882	4.72618e-09	0.000118208	4.72618e-09	0.000118218	0.000112305
2641 - 2641	3.99941e-05	8482.04	3.99941e-05	7.48891e-05	8482.04	4.71515e-09	1	4.71515e-09	8.82914e-09	1.82594e-08	0.000101819
2642 - 2642	8546.35	3.99938e-05	1.00012	3.99938e-05	8547.35	0.999883	4.67909e-09	0.00011701	4.67909e-09	0.000117019	0.000129156
2643 - 2643	8574.28	3.99938e-05	5.00044	3.99938e-05	8579.28	0.999417	4.66167e-09	0.00058285	4.66167e-09	0.00058286	0.000782581
2644 - 2644	8624.65	3.99939e-05	4.00111	7.50199e-05	8628.65	0.999536	4.63501e-09	0.0004637	8.69428e-09	0.000463714	9.16986e-05
2645 - 2645	8689.57	0.000127917	29.0089	1.0002	8719.58	0.996558	1.46701e-08	0.00332687	0.000114707	0.00344159	0.00178859
2646 - 2646	2.00043	1.00007	8784.1	3.99937e-05	8787.1	0.000227655	0.000113812	0.999659	4.55141e-09	0.000341471	0.000204313
2647 - 2647	7.64618e-05	2.00161	7.45504e-05	8774.84	8776.84	8.71177e-09	0.000228056	8.49398e-09	0.999772	0.000228073	0.000785013
2648 - 2648	8779.35	3.99938e-05	2.00013	3.99938e-05	8781.35	0.999772	4.55441e-09	0.00022777	4.55441e-09	0.000227779	0.000345561
2649 - 2649	3.99939e-05	8764.55	3.99939e-05	3.00072	8767.55	4.56158e-09	0.999658	4.56158e-09	0.000342253	0.000342263	0.000116777
2650 - 2650	3.99938e-05	8715.28	3.99938e-05	2.00041	8717.28	4.58788e-09	0.999771	4.58788e-09	0.000229477	0.000229486	9.68394e-05
2651 - 2651	8657.63	3.99942e-05	11.0049	3.99942e-05	8668.63	0.99873	4.61367e-09	0.00126951	4.61367e-09	0.00126952	0.000228129
2652 - 2652	2.00093	7.50213e-05	8611.51	3.99939e-05	8613.51	0.000232301	8.70973e-09	0.999768	4.64316e-09	0.000232315	0.000368764
2653 - 2653	3.99939e-05	8516.66	7.37355e-05	6.00116	8522.66	4.69266e-09	0.999296	8.65169e-09	0.000704142	0.000704155	0.000534045
2654 - 2654	8476.51	7.39029e-05	1.00097	3.99939e-05	8477.52	0.999882	8.71752e-09	0.000118073	4.71764e-09	0.000118087	0.000623045
2655 - 2655	5.00059	3.99938e-05	8350.37	3.99938e-05	8355.37	0.000598488	4.7866e-09	0.999402	4.7866e-09	0.000598498	0.000696726
2656 - 2656	8169.37	3.99938e-05	2.00061	3.99938e-05	8171.37	0.999755	4.89438e-09	0.000244832	4.89438e-09	0.000244841	9.25092e-05
2657 - 2657	7996.01	3.99937e-05	2.00045	7.73881e-05	7998.01	0.99975	5.00045e-09	0.000250119	9.67592e-09	0.000250133	0.000116633
2658 - 2658	7806.27	3.99948e-05	3.99948e-05	3.99948e-05	7806.27	1	5.12343e-09	5.12343e-09	5.12343e-09	1.53703e-08	3.82671e-05
2659 - 2659	1.00004	7615.14	3.99937e-05	0.000132311	7616.14	0.000131305	0.999869	5.25118e-09	1.73724e-08	0.000131328	0.000225193
2660 - 2660	3.99948e-05	7502.27	3.99948e-05	1.00004	7503.27	5.33032e-09	0.999867	5.33032e-09	0.000133281	0.000133291	0.000253795
2661 - 2661	7.59792e-05	7434.39	7.66255e-05	2.00013	7436.39	1.02172e-08	0.999731	1.03041e-08	0.000268966	0.000268986	0.000345802
2662 - 2662	14.0005	3.99937e-05	7390.17	3.99937e-05	7404.17	0.00189089	5.40151e-09	0.998109	5.40151e-09	0.0018909	0.00335314
2663 - 2663	7.7398e-05	7316.33	3.99942e-05	1.00359	7317.33	1.05774e-08	0.999863	5.46568e-09	0.000137152	0.000137168	0.00194983
2664 - 2664	7146.03	3.99941e-05	20.0019	3.99941e-05	7166.03	0.997209	5.58106e-09	0.00279121	5.58106e-09	0.00279122	0.00434319
2665 - 2665	2.00049	7.00416	7.66065e-05	6990.16	6999.16	0.000285818	0.00100071	1.09451e-08	0.998713	0.00128654	0.000674884
2666 - 2666	6779.25	0.000141921	11.0047	0.000133614	6790.26	0.998379	2.09006e-08	0.00162066	1.96773e-08	0.0016207	0.000350107
2667 - 2667	7.88293e-05	0.000142294	6649.26	7.72894e-05	6649.26	1.18554e-08	2.14e-08	1	1.16238e-08	4.48791e-08	0.000475076
2668 - 2668	6365.85	1.00004	1.00023	3.99936e-05	6367.85	0.999686	0.000157045	0.000157075	6.28055e-09	0.000314126	0.000337097
2669 - 2669	6159.22	7.84822e-05	3.00092	3.99938e-05	6162.22	0.999513	1.2736e-08	0.000486987	6.49015e-09	0.000487006	0.000144148
2670 - 2670	5845.9	8.01406e-05	1.00238	1.00004	5847.9	0.999658	1.37042e-08	0.000171408	0.000171008	0.00034243	0.00135274
2671 - 2671	3.9994e-05	5539.95	8.00406e-05	4.00263	5543.95	7.214e-09	0.999278	1.44375e-08	0.000721981	0.000722003	0.000418502
2672 - 2672	2.00038	1.00026	5318.43	3.99934e-05	5321.43	0.00037591	0.000187968	0.999436	7.51555e-09	0.000563885	0.000237018
2673 - 2673	3.00163	8.12999e-05	5069.48	3.99939e-05	5072.48	0.000591748	1.60277e-08	0.999408	7.88448e-09	0.000591772	0.000228949
2674 - 2674	4867.38	3.99938e-05	7.00113	3.99938e-05	4874.38	0.998564	8.20491e-09	0.00143631	8.20491e-09	0.00143633	0.00192033
2675 - 2675	4629.77	8.08458e-05	3.00247	3.9994e-05	4632.77	0.999352	1.74509e-08	0.000648095	8.63284e-09	0.000648121	0.000578021
2676 - 2676	4320.43	3.99938e-05	3.00149	3.99938e-05	4323.43	0.999306	9.2505e-09	0.000694239	9.2505e-09	0.000694257	0.000159344
2677 - 2677	3974.65	3.99942e-05	27.0121	3.99942e-05	4001.66	0.99325	9.9944e-09	0.00675023	9.9944e-09	0.00675025	0.0068743
2678 - 2678	5.00304	1.00029	3676.54	3.99939e-05	3682.55	0.00135858	0.000271629	0.99837	1.08604e-08	0.00163022	0.000652844
2679 - 2679	2.00017	1.00004	3422.17	3.99933e-05	3425.17	0.000583964	0.000291968	0.999124	1.16763e-08	0.000875944	0.00138541
2680 - 2680	3244.47	1.00004	4.00847	3.99942e-05	3249.48	0.998459	0.000307754	0.00123357	1.23079e-08	0.00154134	0.00242475
2681 - 2681	3042.61	0.000316569	7.03763	3.99942e-05	3049.65	0.997692	1.03805e-07	0.00230769	1.31144e-08	0.00230781	0.0162299
2682 - 2682	36.028	3.99943e-05	2746.67	3.99943e-05	2782.7	0.0129472	1.43725e-08	0.987053	1.43725e-08	0.0129472	0.0107337
2683 - 2683	57.0651	8.95477e-05	2493.6	3.99942e-05	2550.66	0.0223727	3.51077e-08	0.977627	1.568e-08	0.0223727	0.00917451
2684 - 2684	2395.77	3.9994e-05	16.004	3.9994e-05	2411.78	0.993364	1.65828e-08	0.00663575	1.65828e-08	0.00663578	0.0104227
2685 - 2685	2186.39	3.9993e-05	5.00019	3.9993e-05	2191.39	0.997718	1.82501e-08	0.00228175	1.82501e-08	0.00228178	0.00358476
2686 - 2686	1963.94	3.99937e-05	7.00179	3.99937e-05	1970.94	0.996447	2.02917e-08	0.00355252	2.02917e-08	0.00355256	0.00525641
2687 - 2687	1769.58	1.00004	2.00126	3.99935e-05	1772.58	0.998307	0.000564172	0.00112901	2.25623e-08	0.0016932	0.00174131
2688 - 2688	1579.56	1.00021	0.000992541	3.99931e-05	1580.56	0.999367	0.000632817	6.27968e-07	2.53031e-08	0.000633471	0.00368146
2689 - 2689	72.0686	1441.49	0.000204992	3.00036	1516.56	0.0475212	0.9505	1.35169e-07	0.0019784	0.0494997	0.060225
2690 - 2690	75.0749	1371.45	0.000196557	4.00102	1450.53	0.0517569	0.945485	1.35507e-07	0.00275832	0.0545154	0.0660069
2691 - 2691	181.126	1333.38	0.000606374	3.0016	1517.51	0.119357	0.878664	3.99585e-07	0.00197798	0.121336	0.169984
2692 - 2692	65.0104	58.0027	11	2242.18	2376.2	0.027359	0.0244099	0.00462927	0.943602	0.0563982	0.104593
2693 - 2693	2639.22	10	44.0015	22.0026	2715.23	0.972008	0.00368295	0.0162054	0.00810341	0.0279918	0.052291
2694 - 2694	2870.82	1.00004	0.000293762	3.99932e-05	2871.82	0.999652	0.000348225	1.02291e-07	1.39261e-08	0.000348341	0.000811637
2695 - 2695	2954.22	3.99934e-05	2.0005	3.99934e-05	2956.22	0.999323	1.35285e-08	0.00067671	1.35285e-08	0.000676737	0.000527687
2696 - 2696	3065.01	1.00009	2.00071	8.73671e-05	3068.02	0.999022	0.000325972	0.000652119	2.84768e-08	0.000978119	0.000482661
2697 - 2697	3400.58	0.0123068	2.02308	0.00836412	3402.63	0.999399	3.61684e-06	0.000594564	2.45814e-06	0.000600639	0.022928
2698 - 2698	1.00952	3631.57	0.00909937	3.02008	3635.61	0.000277675	0.998889	2.50284e-06	0.000830694	0.00111087	0.0192027
2699 - 2699	6.00017	3815.51	0.000152016	2.00004	3823.51	0.00156928	0.997908	3.97581e-08	0.00052309	0.00209241	0.00337955
2700 - 2700	1.00004	3.99948e-05	4032.27	3.99948e-05	4033.27	0.000247948	9.91624e-09	0.999752	9.91624e-09	0.000247968	0.00048313
2701 - 2701	2.00015	3.99935e-05	4212.55	3.99935e-05	4214.55	0.000474582	9.48938e-09	0.999525	9.48938e-09	0.000474601	0.000755573
2702 - 2702	6.00338	1.00026	4446.84	3.9994e-05	4453.84	0.00134791	0.000224583	0.998427	8.97966e-09	0.0015725	0.000586997
2703 - 2703	8.18659e-05	1.00081	3.99937e-05	4667.94	4668.94	1.75342e-08	0.000214356	8.5659e-09	0.999786	0.000214382	0.000537462
2704 - 2704	3.99935e-05	1.00037	8.14556e-05	4937.52	4938.52	8.09827e-09	0.000202565	1.64939e-08	0.999797	0.00020259	0.000243666
2705 - 2705	2.00053	5255.91	0.000240676	7.00431	5264.92	0.000379973	0.99829	4.57132e-08	0.00133037	0.00171039	0.000458851
2706 - 2706	0.000531548	8.08017e-05	5468.83	3.99936e-05	5468.83	9.7196e-08	1.4775e-08	1	7.31301e-09	1.19284e-07	0.000714212
2707 - 2707	5695.49	8.18317e-05	0.000231646	3.99935e-05	5695.49	1	1.43678e-08	4.06718e-08	7.02196e-09	6.20616e-08	0.000475714
2708 - 2708	5812.92	3.99936e-05	2.00036	3.99936e-05	5814.92	0.999656	6.87777e-09	0.000344004	6.87777e-09	0.000344018	0.00031507
2709 - 2709	6123.88	3.9994e-05	4.00168	3.9994e-05	6127.88	0.999347	6.52657e-09	0.000653029	6.52657e-09	0.000653043	0.000135132
2710 - 2710	6255.89	3.99936e-05	3.00022	2.00004	6260.89	0.999201	6.38785e-09	0.000479201	0.00031945	0.000798657	0.00131706
2711 - 2711	3.99937e-05	6440.05	3.99937e-05	1.00014	6441.05	6.20918e-09	0.999845	6.20918e-09	0.000155275	0.000155288	0.000177059
2712 - 2712	3.99939e-05	1.0011	3.99939e-05	6559.66	6560.66	6.09602e-09	0.000152591	6.09602e-09	0.999847	0.000152603	0.000579834
2713 - 2713	7.58904e-05	0.000220277	3.99935e-05	6694.68	6694.68	1.13359e-08	3.29033e-08	5.97393e-09	1	5.02131e-08	0.000399449
2714 - 2714	6853.25	3.99941e-05	6.003	7.59277e-05	6859.25	0.999125	5.83068e-09	0.000875168	1.10694e-08	0.000875185	0.000166292
2715 - 2715	3.99941e-05	7018.16	3.99941e-05	3.00229	7021.16	5.69622e-09	0.999572	5.69622e-09	0.000427605	0.000427616	0.000639436
2716 - 2716	7196.99	3.9994e-05	9.00173	3.9994e-05	7206	0.998751	5.55011e-09	0.0012492	5.55011e-09	0.00124921	0.00134686
2717 - 2717	3.99938e-05	1.00061	3.99938e-05	7433.38	7434.38	5.37958e-09	0.000134593	5.37958e-09	0.999865	0.000134603	0.000312949
2718 - 2718	7608.82	3.99936e-05	0.000126352	7.84043e-05	7608.82	1	5.25621e-09	1.6606e-08	1.03044e-08	3.21666e-08	0.000268224
2719 - 2719	7794.86	3.99936e-05	0.000132414	7.49699e-05	7794.86	1	5.13077e-09	1.69873e-08	9.61786e-09	3.1736e-08	0.000265296
2720 - 2720	7.4217e-05	7922.72	7.60665e-05	2.00029	7924.72	9.36525e-09	0.999748	9.59864e-09	0.000252412	0.000252431	0.000174624
2721 - 2721	7998.93	3.9994e-05	4.00134	3.9994e-05	8002.94	0.9995	4.99742e-09	0.000499984	4.99742e-09	0.000499994	8.92422e-05
2722 - 2722	1.00004	2.00021	3.99937e-05	8075.17	8078.17	0.000123795	0.000247606	4.95084e-09	0.999629	0.000371407	0.000515072
2723 - 2723	0.000124493	8218.63	3.99942e-05	7.00739	8225.64	1.51348e-08	0.999148	4.86214e-09	0.000851896	0.000851916	0.00244646
2724 - 2724	0.000128473	3.99938e-05	3.99938e-05	8337.37	8337.37	1.54093e-08	4.79693e-09	4.79693e-09	1	2.50031e-08	0.000175578
2725 - 2725	0.000123433	35.0003	3.99936e-05	8431.88	8466.88	1.45783e-08	0.00413379	4.72354e-09	0.995866	0.00413381	0.00795813
2726 - 2726	8558.34	3.99942e-05	8.0039	3.00041	8569.35	0.998716	4.66712e-09	0.000934015	0.000350133	0.00128415	0.000487496
2727 - 2727	1.00109	3.9994e-05	8618.87	3.9994e-05	8619.87	0.000116137	4.63974e-09	0.999884	4.63974e-09	0.000116147	0.000581026
2728 - 2728	3.99941e-05	8622.14	3.99941e-05	7.00172	8629.14	4.63477e-09	0.999189	4.63477e-09	0.000811404	0.000811413	0.000528047
2729 - 2729	8641.73	3.9994e-05	2.00089	3.9994e-05	8643.73	0.999769	4.62693e-09	0.000231485	4.62693e-09	0.000231494	0.000250597
2730 - 2730	3.99939e-05	8656.44	7.33184e-05	2.00071	8658.44	4.61906e-09	0.999769	8.46785e-09	0.00023107	0.000231084	0.000212407
2731 - 2731	1.00004	8584.27	7.34381e-05	3.00055	8588.27	0.000116443	0.999534	8.55098e-09	0.000349377	0.000465829	0.000413961
2732 - 2732	3.99942e-05	8638.48	3.99942e-05	5.00311	8643.48	4.62709e-09	0.999421	4.62709e-09	0.00057883	0.00057884	0.000675229
2733 - 2733	2.00104	1.00007	8780.7	3.99939e-05	8783.7	0.000227813	0.000113856	0.999658	4.5532e-09	0.000341673	0.000345917
2734 - 2734	1.00019	3.00087	3.99938e-05	8809.43	8813.43	0.000113485	0.000340488	4.53783e-09	0.999546	0.000453978	6.90291e-05
2735 - 2735	1.00007	1.00053	3.99938e-05	8848.28	8850.28	0.000112999	0.000113051	4.51893e-09	0.999774	0.000226055	0.000276328
2736 - 2736	8836.46	3.99942e-05	2.00352	7.32748e-05	8838.46	0.999773	4.52502e-09	0.000226682	8.29045e-09	0.000226695	0.00164708
2737 - 2737	7.47749e-05	8886.75	7.46863e-05	0.000123857	8886.75	8.4142e-09	1	8.40423e-09	1.39372e-08	3.07557e-08	0.000311585
2738 - 2738	8766.25	3.99938e-05	1.00019	3.99938e-05	8767.25	0.999886	4.56172e-09	0.000114083	4.56172e-09	0.000114092	7.09866e-05
2739 - 2739	8712.04	3.99937e-05	2.0004	0.00012695	8714.04	0.99977	4.58957e-09	0.000229561	1.45685e-08	0.00022958	0.000163883
2740 - 2740	8558.18	3.99941e-05	5.00215	7.34054e-05	8563.18	0.999416	4.67048e-09	0.000584147	8.57221e-09	0.00058416	0.00025793
2741 - 2741	1.00013	7.47666e-05	8594.97	3.99937e-05	8595.97	0.000116348	8.69786e-09	0.999884	4.65261e-09	0.000116362	0.000116478
2742 - 2742	8525.29	0.000201385	0.000722628	3.99938e-05	8525.29	1	2.3622e-08	8.47628e-08	4.69119e-09	1.13076e-07	0.000841113
2743 - 2743	8459.22	3.99938e-05	3.00029	3.99938e-05	8462.22	0.999645	4.72615e-09	0.000354551	4.72615e-09	0.000354561	0.000447557
2744 - 2744	8426.71	3.9994e-05	3.00089	3.9994e-05	8429.71	0.999644	4.7444e-09	0.000355989	4.7444e-09	0.000355999	5.89859e-05
2745 - 2745	8384.73	3.9994e-05	32.0009	3.9994e-05	8416.73	0.996198	4.75172e-09	0.00380206	4.75172e-09	0.00380207	0.00694343
2746 - 2746	8370.29	3.99941e-05	1.00221	1.00004	8372.29	0.999761	4.77697e-09	0.000119705	0.000119446	0.000239156	0.00112619
2747 - 2747	8136.7	7.31731e-05	37.0126	7.51779e-05	8173.71	0.995472	8.95226e-09	0.00452825	9.19752e-09	0.00452827	0.00227131
2748 - 2748	10.0011	0.000125071	8053.56	3.99939e-05	8063.56	0.00124028	1.55106e-08	0.99876	4.95983e-09	0.0012403	0.00161743
2749 - 2749	8039.67	3.99943e-05	20.0076	7.38414e-05	8059.68	0.997518	4.96226e-09	0.00248243	9.16183e-09	0.00248245	0.00082117
2750 - 2750	1.00004	2.00055	2.00007	7995.23	8000.23	0.000125001	0.000250062	0.000250002	0.999375	0.000625066	0.000651199
2751 - 2751	7966.57	0.000128499	18.0082	0.000129054	7984.58	0.997745	1.60934e-08	0.00225537	1.61629e-08	0.0022554	0.000201194
2752 - 2752	1.0014	0.000205851	7856.68	3.99939e-05	7857.68	0.000127442	2.61975e-08	0.999873	5.08979e-09	0.000127473	0.000969136
2753 - 2753	3.99942e-05	7770.6	7.49669e-05	5.00567	7775.61	5.14355e-09	0.999356	9.64129e-09	0.000643766	0.000643781	0.00191905
2754 - 2754	7694.17	3.99941e-05	5.00235	7.38861e-05	7699.17	0.99935	5.1946e-09	0.000649725	9.59664e-09	0.00064974	0.000251708
2755 - 2755	7.42054e-05	2.00013	1.00013	7559.47	7562.47	9.81233e-09	0.000264481	0.000132249	0.999603	0.000396741	0.000433223
2756 - 2756	7.67434e-05	7490.81	3.9994e-05	2.00142	7492.82	1.02423e-08	0.999733	5.33764e-09	0.000267112	0.000267128	0.000558345
2757 - 2757	7341.88	3.99936e-05	1.0003	1.00008	7343.88	0.999728	5.44584e-09	0.000136209	0.000136178	0.000272393	0.000190669
2758 - 2758	7357.03	3.99937e-05	8.00044	7.50851e-05	7365.03	0.998914	5.43022e-09	0.00108627	1.01948e-08	0.00108629	0.00174128
2759 - 2759	7145.26	3.99941e-05	14.0025	3.99941e-05	7159.26	0.998044	5.58635e-09	0.00195585	5.58635e-09	0.00195586	0.00240673
2760 - 2760	3.99938e-05	7095.22	3.99938e-05	5.00046	7100.22	5.63275e-09	0.999296	5.63275e-09	0.000704269	0.00070428	0.00099352
2761 - 2761	2.0006	1.00004	6968.34	3.99938e-05	6971.34	0.000286975	0.00014345	0.99957	5.73689e-09	0.000430431	0.000311601
2762 - 2762	3.00021	1.00004	6911.03	3.99937e-05	6915.03	0.000433867	0.000144618	0.999422	5.78359e-09	0.000578491	0.000915225
2763 - 2763	6873.61	3.99942e-05	11.0052	3.99942e-05	6884.61	0.998401	5.80922e-09	0.00159852	5.80922e-09	0.00159853	0.00033142
2764 - 2764	1.00128	3.9994e-05	6799.81	3.9994e-05	6800.81	0.00014723	5.88077e-09	0.999853	5.88077e-09	0.000147242	0.000676058
2765 - 2765	6705.83	3.9994e-05	2.00172	7.71641e-05	6707.83	0.999702	5.96228e-09	0.000298415	1.15036e-08	0.000298433	0.000700491
2766 - 2766	6608.98	3.99937e-05	1.00022	3.99937e-05	6609.98	0.999849	6.05049e-09	0.000151319	6.05049e-09	0.000151331	8.37578e-05
2767 - 2767	6539.7	3.99935e-05	1.00014	7.62177e-05	6540.7	0.999847	6.11457e-09	0.00015291	1.16528e-08	0.000152928	0.000143396
2768 - 2768	6657.04	3.99937e-05	5.00032	3.99937e-05	6662.04	0.999249	6.00322e-09	0.000750569	6.00322e-09	0.000750581	0.0011866
2769 - 2769	3.99939e-05	6966.63	3.99939e-05	1.00104	6967.63	5.73996e-09	0.999856	5.73996e-09	0.00014367	0.000143681	0.000562685
2770 - 2770	3.99937e-05	7146.03	3.99937e-05	0.000219516	7146.03	5.59663e-09	1	5.59663e-09	3.07187e-08	4.19119e-08	0.00029563
2771 - 2771	7419.64	3.99939e-05	4.00125	7.69454e-05	7423.64	0.999461	5.38737e-09	0.000538987	1.03649e-08	0.000539003	0.000135162
2772 - 2772	3.00047	2.0002	7671.9	3.99936e-05	7676.91	0.000390844	0.000260548	0.999349	5.2096e-09	0.000651398	0.000590841
2773 - 2773	7.78671e-05	7811.22	3.99941e-05	9.00284	7820.23	9.95714e-09	0.998849	5.11419e-09	0.00115123	0.00115124	0.000539549
2774 - 2774	8052.25	1.00007	4.00082	7.54991e-05	8057.25	0.999379	0.000124121	0.000496549	9.37034e-09	0.000620679	0.000449416
2775 - 2775	0.000611326	3.99938e-05	8115.18	7.67835e-05	8115.18	7.53312e-08	4.92827e-09	1	9.46172e-09	8.97212e-08	0.000668811
2776 - 2776	8230.37	3.99938e-05	0.000603345	3.99938e-05	8230.37	1	4.8593e-09	7.33071e-08	4.8593e-09	8.30257e-08	0.00057678
2777 - 2777	3.99941e-05	8416.05	3.99941e-05	7.00166	8423.06	4.74817e-09	0.999169	4.74817e-09	0.00083125	0.00083126	0.000572711
2778 - 2778	3.9994e-05	8640.91	3.9994e-05	0.00135679	8640.91	4.62845e-09	1	4.62845e-09	1.57019e-07	1.66276e-07	0.000986547
2779 - 2779	3.99939e-05	8791.56	3.99939e-05	5.00075	8796.56	4.54654e-09	0.999432	4.54654e-09	0.000568489	0.000568498	0.00055376
2780 - 2780	3.99937e-05	5.00008	1.00008	8911.15	8917.15	4.48504e-09	0.000560726	0.000112152	0.999327	0.000672882	0.00120363
2781 - 2781	9074.37	3.99942e-05	8.00304	7.27848e-05	9082.37	0.999119	4.40349e-09	0.000881162	8.01385e-09	0.000881174	0.000106485
2782 - 2782	5.00072	7.32851e-05	9075.41	3.99938e-05	9080.41	0.000550715	8.07068e-09	0.999449	4.40441e-09	0.000550728	0.000503222
2783 - 2783	9103.06	3.99941e-05	9.00154	1.00004	9113.06	0.998902	4.38866e-09	0.000987763	0.000109737	0.0010975	0.00116066
2784 - 2784	3.00073	0.000299073	9127.27	3.99938e-05	9130.28	0.000328657	3.27561e-08	0.999671	4.38035e-09	0.000328694	0.000297868
2785 - 2785	9132.46	3.99939e-05	11.0006	1.00004	9144.46	0.998688	4.37356e-09	0.00120297	0.00010936	0.00131234	0.00214001
2786 - 2786	9205.4	3.99942e-05	6.00272	3.99942e-05	9211.4	0.999348	4.34181e-09	0.000651662	4.34181e-09	0.000651671	0.000342458
2787 - 2787	3.99937e-05	0.000294893	7.45752e-05	9221.96	9221.96	4.33678e-09	3.19772e-08	8.08669e-09	1	4.44007e-08	0.00041674
2788 - 2788	3.99941e-05	9301.21	7.29807e-05	4.00222	9305.21	4.29803e-09	0.99957	7.84299e-09	0.000430105	0.000430117	0.000591622
2789 - 2789	3.99936e-05	9341.9	0.00012584	2.0003	9343.9	4.28019e-09	0.999786	1.34676e-08	0.000214075	0.000214093	0.000174439
[truncated: 6,296 more rows]

## Sheet: CONTROL
sites	alpha_A	alpha_T	alpha_G	alpha_C	sum	p_A	p_T	p_G	p_C	p_COMP
791	3.99935e-05	1.64545	0.000129023	0.000129317	1.64575	2.43011e-05	0.999819	7.83979e-05	7.85767e-05	0.000181276
792	0.00146932	0.000207676	2.55428	7.49458e-05	2.55603	0.000574844	8.12495e-05	0.999315	2.93212e-05	0.000685415
793	0.00381398	0.000306366	3.20823	7.55302e-05	3.21243	0.00118726	9.53689e-05	0.998694	2.35119e-05	0.00130614
794	0.000942267	7.60315e-05	2.48885	3.99939e-05	2.48991	0.000378434	3.05358e-05	0.999575	1.60624e-05	0.000425032
795	3.99942e-05	3.57775	7.60178e-05	0.00543231	3.5833	1.11613e-05	0.998452	2.12145e-05	0.00151601	0.00154838
796	0.00319589	0.000206355	3.14225	7.65716e-05	3.14573	0.00101595	6.55983e-05	0.998894	2.43414e-05	0.00110589
797	0.000433634	0.00289319	3.99941e-05	3.10397	3.10733	0.000139552	0.000931084	1.28709e-05	0.998916	0.00108351
798	0.0013977	0.000130046	2.58547	7.58362e-05	2.58707	0.000540261	5.02676e-05	0.99938	2.93135e-05	0.000619843
799	3.61954	7.4011e-05	0.00929254	0.000125251	3.62903	0.997384	2.03941e-05	0.00256061	3.45136e-05	0.00261552
800	0.000576335	3.99938e-05	2.39856	3.99938e-05	2.39922	0.000240218	1.66695e-05	0.999726	1.66695e-05	0.000273557
801	3.34277	3.99942e-05	0.0026073	3.99942e-05	3.34545	0.999197	1.19548e-05	0.000779356	1.19548e-05	0.000803265
802	0.00134944	0.000207628	2.62204	3.99939e-05	2.62364	0.000514338	7.91374e-05	0.999391	1.52437e-05	0.000608719
803	0.000427325	0.00214522	3.9994e-05	2.92966	2.93228	0.000145732	0.000731587	1.36392e-05	0.999109	0.000890958
804	0.00111347	0.000199347	2.52446	3.99939e-05	2.52581	0.000440836	7.89242e-05	0.999464	1.58341e-05	0.000535594
805	3.9994e-05	2.86959	3.9994e-05	0.00111342	2.87079	1.39314e-05	0.999584	1.39314e-05	0.000387843	0.000415706
806	0.000124124	0.000723202	7.44954e-05	2.21439	2.21531	5.60303e-05	0.000326457	3.36276e-05	0.999584	0.000416114
807	0.00746236	0.0056239	3.65077	0.00587617	3.66973	0.00203349	0.00153251	0.994833	0.00160125	0.00516725
808	0.00914971	0.000199285	3.55931	0.000197593	3.56885	0.00256377	5.584e-05	0.997325	5.53659e-05	0.00267497
809	0.000195776	3.58156	7.57614e-05	0.00802273	3.58986	5.45358e-05	0.99769	2.11043e-05	0.00223483	0.00231047
810	3.63827	3.99942e-05	0.0073942	0.000124737	3.64583	0.997927	1.09699e-05	0.00202813	3.42136e-05	0.00207331
811	0.0927059	3.55198	0.000121747	0.00128609	3.64609	0.0254261	0.974188	3.33912e-05	0.00035273	0.0258122
812	3.99938e-05	2.25551	3.99938e-05	0.000190041	2.25578	1.77295e-05	0.99988	1.77295e-05	8.42464e-05	0.000119705
813	3.54717	3.99942e-05	0.00357519	3.99942e-05	3.55083	0.998971	1.12634e-05	0.00100686	1.12634e-05	0.00102939
814	3.29826	0.000288068	0.00471493	0.000414807	3.30368	0.99836	8.71961e-05	0.00142718	0.000125559	0.00163993
815	0.00148592	0.00020307	2.6817	7.17384e-05	2.68346	0.000553733	7.56744e-05	0.999344	2.67335e-05	0.000656141
816	0.0010531	0.0058122	7.3417e-05	3.45803	3.46497	0.000303926	0.00167742	2.11883e-05	0.997997	0.00200253
817	0.00416284	0.000398569	3.38691	3.99942e-05	3.39151	0.00122743	0.000117519	0.998643	1.17924e-05	0.00135674
818	0.00184407	0.000283062	2.80822	0.000122266	2.81047	0.000656142	0.000100717	0.9992	4.35037e-05	0.000800362
819	0.00228393	0.000190498	3.01265	0.000122126	3.01525	0.000757459	6.31783e-05	0.999139	4.05028e-05	0.00086114
820	0.00140791	0.000280794	2.7787	3.9994e-05	2.78043	0.000506365	0.00010099	0.999378	1.43841e-05	0.000621739
821	0.00182319	0.00027824	2.98094	3.9994e-05	2.98308	0.000611178	9.32727e-05	0.999282	1.3407e-05	0.000717857
822	3.55967	0.000194452	0.00545206	3.99942e-05	3.56536	0.998405	5.45393e-05	0.00152917	1.12174e-05	0.00159493
823	0.000823069	0.000275441	2.25975	0.000189201	2.26104	0.000364023	0.000121821	0.99943	8.36789e-05	0.000569522
824	3.60462	0.000120657	0.00651482	7.42637e-05	3.61133	0.998142	3.34106e-05	0.00180399	2.05641e-05	0.00185797
825	3.11352	3.99941e-05	0.0014085	3.99941e-05	3.11501	0.999522	1.28392e-05	0.000452167	1.28392e-05	0.000477845
826	0.000122631	2.23638	3.99938e-05	0.000518669	2.23706	5.48181e-05	0.999695	1.78778e-05	0.000231853	0.000304549
827	3.99938e-05	2.39217	3.99938e-05	0.000380481	2.39263	1.67154e-05	0.999808	1.67154e-05	0.000159022	0.000192453
828	3.57764	0.000121859	0.00511678	3.99942e-05	3.58292	0.998527	3.4011e-05	0.0014281	1.11625e-05	0.00147327
829	0.000273277	7.35387e-05	2.07022	3.99937e-05	2.07061	0.000131979	3.55155e-05	0.999813	1.93149e-05	0.000186809
830	3.60581	0.000120384	0.00566361	3.99942e-05	3.61163	0.998387	3.33323e-05	0.00156816	1.10737e-05	0.00161256
831	3.99939e-05	2.52578	3.99939e-05	0.00012608	2.52598	1.5833e-05	0.999918	1.5833e-05	4.99133e-05	8.15794e-05
832	2.04407	7.39845e-05	0.000504324	0.000188302	2.04484	0.999625	3.61811e-05	0.000246633	9.20864e-05	0.0003749
833	3.52753	0.000124251	0.00438525	3.99942e-05	3.53208	0.998712	3.51778e-05	0.00124155	1.13231e-05	0.00128805
834	3.67043	3.99943e-05	0.00503878	3.99943e-05	3.67555	0.998607	1.08812e-05	0.00137089	1.08812e-05	0.00139265
835	7.28089e-05	1.75899	7.35977e-05	0.000194621	1.75934	4.13843e-05	0.999806	4.18327e-05	0.000110622	0.000193839
836	0.000686685	0.000126162	2.3374	3.99938e-05	2.33826	0.000293674	5.39558e-05	0.999635	1.71041e-05	0.000364734
837	0.00105989	0.000197876	2.58142	3.99939e-05	2.58272	0.000410377	7.66153e-05	0.999498	1.54852e-05	0.000502478
838	0.000193338	3.99938e-05	2.27982	3.99938e-05	2.2801	8.47937e-05	1.75404e-05	0.99988	1.75404e-05	0.000119874
839	3.31279	0.000125497	0.00388711	0.000192825	3.31699	0.998732	3.78347e-05	0.00117188	5.81324e-05	0.00126784
840	2.95439	3.9994e-05	0.00121594	3.9994e-05	2.95569	0.999562	1.35312e-05	0.00041139	1.35312e-05	0.000438453
841	1.86403	3.99936e-05	0.0001901	0.000121081	1.86438	0.999812	2.14514e-05	0.000101964	6.49442e-05	0.000188359
842	2.18881	7.27895e-05	0.00037874	3.99938e-05	2.1893	0.999775	3.32479e-05	0.000172996	1.82679e-05	0.000224512
843	3.69855	3.99943e-05	0.00559793	3.99943e-05	3.70423	0.998467	1.07969e-05	0.00151123	1.07969e-05	0.00153282
844	3.45475	3.99942e-05	0.00261747	3.99942e-05	3.45744	0.99922	1.15676e-05	0.000757054	1.15676e-05	0.000780189
845	3.99938e-05	2.393	3.99938e-05	0.000183485	2.39326	1.6711e-05	0.99989	1.6711e-05	7.66675e-05	0.00011009
846	3.99937e-05	1.97312	0.000119169	0.000183375	1.97346	2.02658e-05	0.999826	6.03859e-05	9.29206e-05	0.000173572
847	0.000178907	0.000615324	3.99938e-05	2.35821	2.35904	7.58388e-05	0.000260836	1.69534e-05	0.999646	0.000353629
848	0.000919318	0.000181225	2.62685	3.99939e-05	2.62799	0.000349818	6.89596e-05	0.999566	1.52185e-05	0.000433996
849	0.0024015	7.08904e-05	3.38714	3.99942e-05	3.38966	0.000708479	2.09137e-05	0.999259	1.17989e-05	0.000741191
850	3.99942e-05	3.37492	7.21913e-05	0.00223474	3.37727	1.18422e-05	0.999305	2.13756e-05	0.000661699	0.000694917
851	3.99939e-05	2.5719	7.16193e-05	0.000615165	2.57263	1.55459e-05	0.999717	2.7839e-05	0.000239119	0.000282504
852	2.49582	3.99939e-05	0.00018581	3.99939e-05	2.49609	0.999894	1.60226e-05	7.44405e-05	1.60226e-05	0.000106486
853	3.64478	7.0647e-05	0.00673573	0.000115312	3.6517	0.998105	1.93463e-05	0.00184455	3.15776e-05	0.00189547
854	0.00141167	0.000179175	2.84103	7.11965e-05	2.8427	0.000496596	6.30298e-05	0.999415	2.50454e-05	0.000584671
855	0.00629056	0.000370746	3.59453	3.99942e-05	3.60123	0.00174678	0.00010295	0.998139	1.11057e-05	0.00186083
856	0.00045915	0.00251094	3.99941e-05	3.25659	3.2596	0.000140861	0.000770323	1.22697e-05	0.999077	0.000923453
857	0.000115452	0.00210166	3.99941e-05	3.28587	3.28813	3.51116e-05	0.000639167	1.21632e-05	0.999314	0.000686442
858	3.58383	0.000247582	0.00593456	7.1182e-05	3.59009	0.998258	6.89626e-05	0.00165304	1.98274e-05	0.00174183
859	0.00287794	0.000244356	3.33138	6.97838e-05	3.33457	0.000863061	7.32797e-05	0.999043	2.09274e-05	0.000957268
860	0.0022252	0.000837987	3.27171	3.99941e-05	3.27481	0.000679488	0.000255889	0.999052	1.22126e-05	0.000947589
861	0.00485135	0.000439491	3.4939	0.000114003	3.4993	0.00138638	0.000125594	0.998455	3.25787e-05	0.00154455
862	0.00279463	0.000433477	3.31884	6.97315e-05	3.32214	0.000841214	0.000130481	0.999007	2.09899e-05	0.000992685
863	0.00023981	0.00016804	2.07203	6.95827e-05	2.07251	0.00011571	8.10804e-05	0.99977	3.35741e-05	0.000230364
864	3.69249	0.000165963	0.00735987	3.99943e-05	3.70006	0.997955	4.48542e-05	0.00198912	1.08091e-05	0.00204479
865	3.70049	6.86454e-05	0.00500671	3.99943e-05	3.70561	0.99862	1.85247e-05	0.00135112	1.07929e-05	0.00138044
866	3.72263	0.000107142	0.0136662	0.00011137	3.73652	0.996284	2.86742e-05	0.00365747	2.98059e-05	0.00371595
867	0.000399763	0.000629511	2.66532	3.99939e-05	2.66639	0.000149927	0.000236091	0.999599	1.49993e-05	0.000401017
868	3.72315	0.000108612	0.00738655	3.99943e-05	3.73068	0.99798	2.91133e-05	0.00197995	1.07204e-05	0.00201978
869	3.59729	0.000108683	0.00417939	6.81391e-05	3.60164	0.99879	3.01761e-05	0.00116041	1.89189e-05	0.00120951
870	3.70971	3.99943e-05	0.0110281	0.000404336	3.72118	0.996917	1.07477e-05	0.00296361	0.000108658	0.00308301
871	0.000617708	0.000745897	3.9994e-05	2.87514	2.87654	0.00021474	0.000259304	1.39035e-05	0.999512	0.000487947
872	3.45703	0.000222762	0.00330069	0.000107606	3.46066	0.998951	6.43699e-05	0.000953774	3.10942e-05	0.00104924
873	3.75413	3.99943e-05	0.00483195	3.99943e-05	3.75904	0.998693	1.06395e-05	0.00128542	1.06395e-05	0.0013067
874	3.99944e-05	4.09986	3.99944e-05	6.6286e-05	4.1	9.75472e-06	0.999964	9.75472e-06	1.61673e-05	3.56767e-05
875	3.68029	6.7352e-05	0.00460855	6.68444e-05	3.68503	0.998713	1.82772e-05	0.00125061	1.81394e-05	0.00128703
876	3.9994e-05	2.83524	3.9994e-05	0.000213282	2.83554	1.41046e-05	0.999897	1.41046e-05	7.52175e-05	0.000103427
877	2.9734	3.9994e-05	0.000154321	3.9994e-05	2.97364	0.999921	1.34495e-05	5.18963e-05	1.34495e-05	7.87954e-05
878	3.70242	3.99943e-05	0.0031291	3.99943e-05	3.70563	0.999134	1.07928e-05	0.000844418	1.07928e-05	0.000866004
879	3.22886	0.000285529	0.00167657	6.57273e-05	3.23089	0.999372	8.83748e-05	0.00051892	2.03434e-05	0.000627638
880	0.000277928	0.00188009	3.99942e-05	3.36272	3.36492	8.25958e-05	0.000558734	1.18856e-05	0.999347	0.000653215
881	3.99942e-05	3.42253	3.99942e-05	0.00120414	3.42381	1.16812e-05	0.999625	1.16812e-05	0.000351694	0.000375057
882	2.83404	6.54724e-05	0.000625935	0.000101953	2.83484	0.99972	2.30957e-05	0.000220801	3.59644e-05	0.000279861
883	3.24035	6.56052e-05	0.000933991	3.99941e-05	3.24139	0.999679	2.02398e-05	0.000288145	1.23386e-05	0.000320724
884	3.34544	6.44947e-05	0.00162124	0.000145353	3.34727	0.999453	1.92678e-05	0.000484345	4.34244e-05	0.000547038
885	3.72256	3.99943e-05	0.00863854	0.000804185	3.73204	0.997459	1.07165e-05	0.0023147	0.000215481	0.00254089
886	6.53171e-05	0.000326437	3.9994e-05	2.84129	2.84172	2.29851e-05	0.000114873	1.40739e-05	0.999848	0.000151932
887	3.32874	3.99942e-05	0.000783268	3.99942e-05	3.3296	0.999741	1.20117e-05	0.000235244	1.20117e-05	0.000259267
888	0.000141722	3.00121	0.000194806	0.000980721	3.00252	4.72009e-05	0.999561	6.48809e-05	0.000326632	0.000438714
889	3.59276	9.76352e-05	0.00374274	0.000252975	3.59685	0.998862	2.71446e-05	0.00104056	7.03323e-05	0.00113804
890	9.73157e-05	2.80229	6.46575e-05	0.000481995	2.80294	3.47192e-05	0.99977	2.30677e-05	0.00017196	0.000229747
891	3.68611	9.6856e-05	0.00471424	9.74177e-05	3.69101	0.99867	2.6241e-05	0.00127722	2.63932e-05	0.00132985
892	0.000850048	9.66554e-05	3.05388	9.76727e-05	3.05492	0.000278256	3.16393e-05	0.999658	3.19723e-05	0.000341867
893	3.99941e-05	3.28866	3.99941e-05	0.000667136	3.28941	1.21585e-05	0.999773	1.21585e-05	0.000202813	0.00022713
894	3.75053	3.99943e-05	0.00423062	6.38254e-05	3.75487	0.998846	1.06513e-05	0.0011267	1.6998e-05	0.00115435
895	3.99942e-05	3.35755	9.74136e-05	0.00115975	3.35885	1.19071e-05	0.999614	2.90021e-05	0.000345282	0.000386191
896	0.00331229	0.000470771	3.611	3.99942e-05	3.61482	0.000916308	0.000130233	0.998942	1.10639e-05	0.00105761
897	0.00231059	0.000470674	3.51745	3.99942e-05	3.52027	0.000656368	0.000133704	0.999199	1.13611e-05	0.000801433
898	0.00444276	0.000648808	3.60456	0.000138339	3.60979	0.00123075	0.000179736	0.998551	3.83232e-05	0.00144881
899	0.000556942	0.00228188	6.43521e-05	3.48531	3.48821	0.000159664	0.00065417	1.84485e-05	0.999168	0.000832283
900	3.56645	3.99942e-05	0.00162889	6.37503e-05	3.56818	0.999514	1.12086e-05	0.000456504	1.78663e-05	0.000485579
901	3.70958	0.000137019	0.00506817	6.32205e-05	3.71485	0.998582	3.68841e-05	0.0013643	1.70183e-05	0.0014182
902	0.00122457	0.000186148	3.32707	3.99942e-05	3.32852	0.000367901	5.5925e-05	0.999564	1.20156e-05	0.000435841
903	9.498e-05	0.00271739	3.99942e-05	3.66868	3.67154	2.58693e-05	0.000740125	1.08931e-05	0.999223	0.000776887
904	3.52596	0.000302281	0.0033225	0.000374181	3.52995	0.998867	8.56332e-05	0.00094123	0.000106002	0.00113286
905	0.00167183	0.00118226	3.53646	3.99942e-05	3.53935	0.000472354	0.000334034	0.999182	1.12999e-05	0.000817688
906	0.00323058	0.000302983	3.57807	9.4388e-05	3.5817	0.00090197	8.45919e-05	0.998987	2.63529e-05	0.00101291
907	0.00158546	9.50006e-05	3.46315	6.35325e-05	3.4649	0.000457578	2.7418e-05	0.999497	1.8336e-05	0.000503332
908	3.70097	9.4778e-05	0.0066939	0.000300017	3.70806	0.998088	2.556e-05	0.00180523	8.09095e-05	0.0019117
909	0.00361229	0.00285662	3.7319	3.99943e-05	3.73841	0.000966265	0.000764127	0.998259	1.06982e-05	0.00174109
910	0.000803655	0.00385251	3.99942e-05	3.66714	3.67184	0.00021887	0.00104921	1.08922e-05	0.998721	0.00127897
911	0.000130025	3.714	6.29512e-05	0.00481956	3.71901	3.49623e-05	0.998652	1.69269e-05	0.00129593	0.00134782
912	3.69681	0.000130589	0.00483841	9.3496e-05	3.70188	0.998632	3.52765e-05	0.00130702	2.52564e-05	0.00136755
913	0.000860978	0.000230079	3.14338	6.34212e-05	3.14453	0.000273802	7.3168e-05	0.999633	2.01687e-05	0.000367138
914	3.7454	0.000175353	0.00760062	6.33392e-05	3.75324	0.997911	4.67204e-05	0.00202508	1.68759e-05	0.00208868
915	3.77468	6.23935e-05	0.00448616	3.99943e-05	3.77927	0.998786	1.65094e-05	0.00118704	1.05825e-05	0.00121414
916	0.000178994	0.00141159	0.000132229	3.29373	3.29545	5.43155e-05	0.000428346	4.01248e-05	0.999477	0.000522786
917	0.00113559	0.000436538	3.32943	3.99942e-05	3.33104	0.000340911	0.000131051	0.999516	1.20065e-05	0.000483969
918	3.60372	3.99942e-05	0.00159375	6.27967e-05	3.60542	0.999529	1.10928e-05	0.000442042	1.74173e-05	0.000470552
919	3.99941e-05	3.09138	9.16876e-05	0.000502631	3.09201	1.29347e-05	0.999795	2.96531e-05	0.000162558	0.000205146
920	0.000129741	3.56475	6.26515e-05	0.0020853	3.56703	3.63724e-05	0.999361	1.75641e-05	0.000584605	0.000638541
921	9.25944e-05	0.00263118	3.99943e-05	3.68944	3.6922	2.50784e-05	0.000712633	1.08321e-05	0.999251	0.000748544
922	0.00311409	0.000283267	3.64838	3.99942e-05	3.65182	0.00085275	7.75687e-05	0.999059	1.09519e-05	0.00094127
923	0.000281805	0.00152564	3.99942e-05	3.46294	3.46479	8.13339e-05	0.000440328	1.1543e-05	0.999467	0.000533205
924	3.64371	0.000476722	0.00421761	0.000125979	3.64853	0.998679	0.000130661	0.00115598	3.45287e-05	0.00132117
925	0.000881168	0.000128119	3.30989	3.99941e-05	3.31094	0.000266138	3.86956e-05	0.999683	1.20794e-05	0.000316913
926	0.000216641	3.58874	0.000127332	0.00291723	3.592	6.03119e-05	0.999092	3.54488e-05	0.000812146	0.000907907
927	6.19061e-05	3.73532	6.1679e-05	0.00346372	3.73891	1.65573e-05	0.999041	1.64965e-05	0.0009264	0.000959453
928	3.32256	6.13951e-05	0.000630061	3.99941e-05	3.32329	0.99978	1.84742e-05	0.000189589	1.20345e-05	0.000220098
929	3.71448	6.18483e-05	0.00281495	6.0799e-05	3.71741	0.99921	1.66375e-05	0.000757232	1.63552e-05	0.000790225
930	3.99942e-05	3.62313	3.99942e-05	0.00119698	3.62441	1.10347e-05	0.999648	1.10347e-05	0.000330255	0.000352324
931	0.000169542	0.000868545	3.99941e-05	3.2952	3.29627	5.14346e-05	0.000263493	1.21331e-05	0.999673	0.000327061
932	0.000398827	0.00222383	3.99942e-05	3.58887	3.59153	0.000111046	0.000619186	1.11357e-05	0.999259	0.000741368
933	0.00144172	3.72407	0.000276112	0.00839883	3.73418	0.000386087	0.997291	7.39416e-05	0.00224917	0.0027092
934	0.00365802	6.20623e-05	3.74184	6.17995e-05	3.74562	0.000976612	1.65693e-05	0.99899	1.64991e-05	0.00100968
935	0.00369542	0.000219854	3.67371	6.18026e-05	3.67768	0.00100482	5.97805e-05	0.998919	1.68048e-05	0.00108141
936	0.000172187	0.00361655	8.99831e-05	3.65852	3.6624	4.70149e-05	0.000987482	2.45695e-05	0.998941	0.00105907
937	9.15709e-05	0.000973822	0.000718845	3.29985	3.30164	2.7735e-05	0.000294951	0.000217724	0.99946	0.00054041
938	0.000874477	3.65374	0.000169177	0.00439272	3.65918	0.000238982	0.998514	4.62335e-05	0.00120047	0.00148568
939	0.000869975	3.31814	0.000169367	0.00104445	3.32022	0.000262023	0.999372	5.10109e-05	0.000314572	0.000627606
940	0.000693367	3.18957	3.99941e-05	0.000270949	3.19058	0.000217317	0.999685	1.25351e-05	8.49215e-05	0.000314773
941	0.000775626	3.28201	3.99941e-05	0.000126412	3.28296	0.000236258	0.999713	1.21824e-05	3.85055e-05	0.000286946
942	3.68404	3.99943e-05	0.00132768	3.99943e-05	3.68545	0.999618	1.08519e-05	0.000360249	1.08519e-05	0.000381953
943	0.000307606	0.000370306	2.93941	0.000313162	2.9404	0.000104614	0.000125937	0.999663	0.000106503	0.000337054
944	3.73667	3.99943e-05	0.00428614	0.000203812	3.7412	0.998789	1.06902e-05	0.00114566	5.44777e-05	0.00121083
945	0.00124845	0.000310986	3.45952	3.99942e-05	3.46112	0.000360706	8.98511e-05	0.999538	1.15553e-05	0.000462113
946	3.74917	0.000373207	0.00866555	8.74491e-05	3.7583	0.997572	9.93022e-05	0.00230571	2.32683e-05	0.00242828
947	0.00015548	0.0022044	0.000363333	3.53394	3.53666	4.39623e-05	0.0006233	0.000102733	0.99923	0.000769996
948	3.62429	0.000201876	0.00282401	0.00011844	3.62743	0.999133	5.56526e-05	0.000778513	3.26512e-05	0.000866817
949	3.99943e-05	3.75416	0.000690756	0.00618777	3.76108	1.06337e-05	0.99816	0.000183659	0.00164521	0.0018395
950	0.000118893	0.00142582	3.99942e-05	3.58327	3.58485	3.31654e-05	0.000397735	1.11564e-05	0.999558	0.000442057
951	3.63734	0.000197302	0.00352953	0.000479956	3.64155	0.998845	5.41808e-05	0.000969239	0.0001318	0.00115522
952	0.000676061	0.000154509	3.24345	5.97693e-05	3.24434	0.000208382	4.76242e-05	0.999726	1.84227e-05	0.000274429
953	3.70563	0.000154708	0.00453991	0.00015501	3.71048	0.998693	4.16949e-05	0.00122354	4.17763e-05	0.00130701
954	3.71702	0.000154363	0.00501219	0.000152634	3.72234	0.998571	4.14694e-05	0.00134651	4.10048e-05	0.00142899
955	0.00116626	0.000605171	3.49981	3.99942e-05	3.50162	0.000333062	0.000172826	0.999483	1.14216e-05	0.00051731
956	0.00338234	0.000297669	3.70848	3.99943e-05	3.7122	0.000911142	8.01868e-05	0.998998	1.07737e-05	0.0010021
957	0.000154107	0.00108404	3.99942e-05	3.48798	3.48926	4.41662e-05	0.000310678	1.14621e-05	0.999634	0.000366307
958	0.000150566	3.68995	5.93566e-05	0.00277966	3.69294	4.07713e-05	0.99919	1.6073e-05	0.000752695	0.000809539
959	0.00125287	0.000148858	3.54537	3.99942e-05	3.54681	0.000353239	4.19695e-05	0.999594	1.12761e-05	0.000406485
960	5.97499e-05	3.77772	3.99943e-05	0.00273505	3.78055	1.58046e-05	0.99925	1.0579e-05	0.000723452	0.000749836
961	3.6614	5.9354e-05	0.00125529	3.99942e-05	3.66275	0.99963	1.62047e-05	0.000342718	1.09192e-05	0.000369842
962	0.000847901	0.000338276	3.25891	0.000343527	3.26044	0.000260057	0.000103752	0.999531	0.000105362	0.000469171
963	3.74996	0.000456305	0.0107023	0.00019218	3.76131	0.996982	0.000121316	0.00284536	5.10939e-05	0.00301777
964	0.000113555	0.00102013	5.94437e-05	3.47555	3.47675	3.26613e-05	0.000293415	1.70975e-05	0.999657	0.000343173
965	3.70945	3.99943e-05	0.00187019	8.44605e-05	3.71144	0.999463	1.07759e-05	0.000503898	2.27568e-05	0.00053743
966	3.69489	8.23964e-05	0.00299556	0.000144772	3.69812	0.999129	2.22806e-05	0.000810024	3.91476e-05	0.000871452
967	3.65253	0.000111891	0.00208325	8.30644e-05	3.65481	0.999377	3.06147e-05	0.000570003	2.27274e-05	0.000623345
968	3.99942e-05	3.48395	3.99942e-05	0.000385872	3.48442	1.1478e-05	0.999866	1.1478e-05	0.000110742	0.000133698
969	3.3809	3.99942e-05	0.000562168	8.39553e-05	3.38159	0.999797	1.1827e-05	0.000166244	2.48272e-05	0.000202898
970	0.000186128	0.00140724	3.99942e-05	3.58396	3.5856	5.19098e-05	0.000392471	1.11541e-05	0.999544	0.000455535
971	0.000379624	3.53759	5.91313e-05	0.00146581	3.5395	0.000107254	0.999462	1.67061e-05	0.00041413	0.00053809
972	0.0045423	0.000626553	3.7221	8.39656e-05	3.72736	0.00121864	0.000168096	0.998591	2.25268e-05	0.00140926
973	0.00443439	0.000332065	3.7325	5.88842e-05	3.73733	0.00118651	8.88511e-05	0.998709	1.57557e-05	0.00129112
974	0.00254356	0.000757984	3.62502	0.000147494	3.62847	0.000701	0.000208899	0.999049	4.06492e-05	0.000950549
975	3.81166	3.99943e-05	0.00804673	5.96758e-05	3.81981	0.997867	1.04702e-05	0.00210658	1.56227e-05	0.00213267
976	0.00011475	0.00118033	3.99942e-05	3.56456	3.56589	3.21799e-05	0.000331005	1.12158e-05	0.999626	0.0003744
977	3.71356	0.000192261	0.00569499	0.000453338	3.7199	0.998295	5.16844e-05	0.00153095	0.000121868	0.0017045
978	0.00304881	0.000452024	3.63641	0.000149304	3.64006	0.000837573	0.00012418	0.998997	4.10169e-05	0.00100277
979	0.000190569	0.00298293	3.99943e-05	3.71938	3.72259	5.11927e-05	0.000801306	1.07437e-05	0.999137	0.000863242
980	8.49129e-05	3.74792	8.33533e-05	0.00388569	3.75198	2.26315e-05	0.99892	2.22158e-05	0.00103564	0.00108049
981	3.70636	5.95229e-05	0.0023262	8.46962e-05	3.70883	0.999334	1.6049e-05	0.000627206	2.28364e-05	0.000666092
982	8.36038e-05	0.0028691	3.99943e-05	3.75942	3.76241	2.22208e-05	0.000762569	1.063e-05	0.999205	0.00079542
983	3.78674	0.000114789	0.00563472	3.99943e-05	3.79253	0.998473	3.02671e-05	0.00148574	1.05455e-05	0.00152655
984	3.69627	8.47302e-05	0.00220341	5.96548e-05	3.69861	0.999365	2.29086e-05	0.000595739	1.6129e-05	0.000634777
985	5.93294e-05	0.00346246	3.99943e-05	3.79369	3.79725	1.56243e-05	0.000911835	1.05324e-05	0.999062	0.000937991
986	5.93708e-05	0.00207758	0.000235122	3.61707	3.61944	1.64033e-05	0.000574006	6.49609e-05	0.999345	0.00065537
987	3.72818	0.000188977	0.00395318	5.94315e-05	3.73238	0.998874	5.06319e-05	0.00105916	1.59232e-05	0.00112571
988	0.000191934	3.69311	0.000194239	0.00440932	3.6979	5.19034e-05	0.998703	5.25269e-05	0.00119238	0.00129681
989	0.000293323	0.0013666	0.000243374	3.39234	3.39424	8.64178e-05	0.000402623	7.17022e-05	0.999439	0.000560743
990	0.00060951	0.00752206	0.000676196	3.72176	3.73056	0.000163383	0.00201633	0.000181258	0.997639	0.00236098
991	0.000346674	0.000116298	8.61253e-05	2.96768	2.96823	0.000116795	3.91808e-05	2.90157e-05	0.999815	0.000184991
992	0.00035177	3.73513	8.55158e-05	0.00594414	3.74151	9.40183e-05	0.998294	2.2856e-05	0.0015887	0.00170558
993	5.97557e-05	3.77201	0.000116519	0.0059064	3.77809	1.58164e-05	0.99839	3.08406e-05	0.00156333	0.00160998
994	0.000197321	0.00164951	8.49556e-05	3.5236	3.52553	5.59692e-05	0.000467877	2.40972e-05	0.999452	0.000547943
995	3.74612	0.000117302	0.00415425	5.97485e-05	3.75045	0.998845	3.12767e-05	0.00110767	1.5931e-05	0.00115488
996	0.00124611	0.000879762	3.4969	8.65328e-05	3.49911	0.000356123	0.000251425	0.999368	2.473e-05	0.000632278
997	3.79807	3.99943e-05	0.00839203	8.63033e-05	3.80658	0.997762	1.05066e-05	0.00220461	2.26721e-05	0.00223779
998	3.99943e-05	0.00150388	3.99943e-05	3.72102	3.7226	1.07436e-05	0.000403986	1.07436e-05	0.999575	0.000425473
999	3.71894	0.000364866	0.00757968	0.000300665	3.72718	0.997788	9.78934e-05	0.00203362	8.06681e-05	0.00221219
1000	0.00138391	0.000308614	3.49952	3.99942e-05	3.50126	0.000395262	8.81439e-05	0.999505	1.14228e-05	0.000494828
1001	0.00125743	0.000206659	3.38513	8.81452e-05	3.38668	0.000371288	6.1021e-05	0.999542	2.6027e-05	0.000458336
1002	3.75619	8.85877e-05	0.00461914	6.06146e-05	3.76096	0.998732	2.35546e-05	0.00122818	1.61168e-05	0.00126785
1003	3.99943e-05	3.70293	8.90347e-05	0.0022875	3.70535	1.07937e-05	0.999348	2.40287e-05	0.000617351	0.000652174
1004	0.000122221	0.00128019	6.11977e-05	3.46204	3.46351	3.52882e-05	0.000369622	1.76693e-05	0.999577	0.00042258
1005	3.69907	0.000317822	0.00673363	0.000382361	3.70651	0.997994	8.5747e-05	0.0018167	0.000103159	0.00200561
1006	0.000889531	0.000160143	3.23921	8.94724e-05	3.24035	0.000274517	4.94215e-05	0.999648	2.7612e-05	0.000351551
1007	3.70803	0.000122598	0.00291239	3.99943e-05	3.7111	0.999171	3.30355e-05	0.000784778	1.07769e-05	0.000828591
1008	3.77375	6.08895e-05	0.00930281	0.000125472	3.78324	0.997492	1.60945e-05	0.00245895	3.31653e-05	0.00250821
1009	0.000397465	0.000168197	2.83741	8.9584e-05	2.83807	0.000140048	5.92645e-05	0.999769	3.15651e-05	0.000230877
1010	3.75146	6.15221e-05	0.00612505	0.000126049	3.75777	0.99832	1.6372e-05	0.00162997	3.35437e-05	0.00167989
1011	3.79752	3.99943e-05	0.00872457	6.19215e-05	3.80635	0.997681	1.05073e-05	0.00229211	1.6268e-05	0.00231888
1012	0.000130099	0.00142151	3.99942e-05	3.496	3.49759	3.71967e-05	0.000406426	1.14348e-05	0.999545	0.000455057
1013	6.21668e-05	3.65199	3.99942e-05	0.00177343	3.65386	1.7014e-05	0.999487	1.09457e-05	0.000485357	0.000513316
1014	3.99941e-05	3.3044	3.99941e-05	0.00017191	3.30466	1.21024e-05	0.999924	1.21024e-05	5.20204e-05	7.62252e-05
1015	3.69314	3.99943e-05	0.00173936	3.99943e-05	3.69496	0.999508	1.0824e-05	0.000470737	1.0824e-05	0.000492385
1016	0.00150063	0.000293831	3.43816	3.99942e-05	3.44	0.000436229	8.5416e-05	0.999467	1.16262e-05	0.000533271
1017	3.79864	3.99943e-05	0.00505603	3.99943e-05	3.80378	0.99865	1.05144e-05	0.00132921	1.05144e-05	0.00135024
1018	3.99941e-05	3.17563	9.43049e-05	0.000694501	3.17646	1.25908e-05	0.999739	2.96887e-05	0.00021864	0.000260919
1019	6.32389e-05	0.000237498	6.28969e-05	2.76555	2.76591	2.28637e-05	8.5866e-05	2.27401e-05	0.999869	0.00013147
1020	3.74883	3.99943e-05	0.00280282	3.99943e-05	3.75171	0.999232	1.06603e-05	0.000747077	1.06603e-05	0.000768398
1021	3.99942e-05	3.3855	6.36278e-05	0.00101566	3.38662	1.18095e-05	0.999669	1.8788e-05	0.000299905	0.000330502
1022	3.99941e-05	3.08725	3.99941e-05	0.000246188	3.08758	1.29532e-05	0.999894	1.29532e-05	7.97351e-05	0.000105641
1023	3.57138	3.99942e-05	0.00135553	3.99942e-05	3.57282	0.999598	1.1194e-05	0.000379401	1.1194e-05	0.00040179
1024	3.9994e-05	2.84967	6.3775e-05	0.00019036	2.84996	1.40332e-05	0.999897	2.23775e-05	6.67938e-05	0.000103204
1025	3.05444	6.35048e-05	0.000667061	6.49025e-05	3.05524	0.99974	2.07855e-05	0.000218333	2.1243e-05	0.000260362
1026	3.99941e-05	3.16725	3.99941e-05	0.000485064	3.16782	1.26251e-05	0.999822	1.26251e-05	0.000153122	0.000178373
1027	3.13123	6.43833e-05	0.000668712	3.99941e-05	3.132	0.999753	2.05566e-05	0.00021351	1.27695e-05	0.000246836
1028	3.65392	3.99942e-05	0.00293788	9.76996e-05	3.657	0.999159	1.09364e-05	0.00080336	2.67158e-05	0.000841012
1029	3.99941e-05	3.0205	3.99941e-05	0.000332254	3.02092	1.3239e-05	0.999864	1.3239e-05	0.000109985	0.000136463
1030	3.65055	3.99942e-05	0.00206392	3.99942e-05	3.65269	0.999413	1.09492e-05	0.000565039	1.09492e-05	0.000586938
1031	3.99942e-05	0.00114865	6.47004e-05	3.36198	3.36324	1.18916e-05	0.000341532	1.92375e-05	0.999627	0.000372661
1032	2.84411	6.52107e-05	0.000508387	6.40858e-05	2.84475	0.999776	2.29232e-05	0.000178711	2.25277e-05	0.000224162
1033	3.73405	6.52972e-05	0.00547621	6.57996e-05	3.73966	0.998501	1.74607e-05	0.00146436	1.75951e-05	0.00149941
1034	6.60095e-05	3.43293	6.58583e-05	0.00165452	3.43472	1.92183e-05	0.99948	1.91743e-05	0.000481705	0.000520098
1035	3.7075	0.000100327	0.00438235	3.99943e-05	3.71202	0.998782	2.70275e-05	0.00118058	1.07742e-05	0.00121838
1036	0.00169612	0.000849342	3.26223	0.000147991	3.26493	0.000519497	0.000260141	0.999175	4.53274e-05	0.000824965
1037	0.000101173	0.0034581	3.99942e-05	3.65944	3.66303	2.76201e-05	0.000944053	1.09183e-05	0.999017	0.000982591
1038	3.48489	0.000443727	0.00283907	6.54161e-05	3.48824	0.99904	0.000127206	0.000813897	1.87533e-05	0.000959857
1039	0.155098	0.000102895	3.44905	6.50577e-05	3.60432	0.0430313	2.85476e-05	0.956922	1.80499e-05	0.0430779
1040	0.000101799	3.43002	0.000149333	0.164718	3.59499	2.83168e-05	0.954111	4.15391e-05	0.0458187	0.0458885
1041	0.0145785	0.16157	0.000103268	3.43886	3.61512	0.00403264	0.0446929	2.85656e-05	0.951246	0.0487541
1042	0.000224197	0.000386463	0.000159486	2.34005	2.34082	9.57773e-05	0.000165098	6.81326e-05	0.999671	0.000329007
1043	0.000151299	3.67211	0.000154369	0.00726615	3.67968	4.11173e-05	0.997942	4.19517e-05	0.00197467	0.00205774
1044	0.00165352	0.000356381	0.000360769	3.12195	3.12432	0.000529241	0.000114067	0.000115471	0.999241	0.000758779
1045	3.99942e-05	3.62866	0.0002774	0.00433983	3.63331	1.10076e-05	0.998718	7.63491e-05	0.00119446	0.00128181
1046	3.68619	3.99943e-05	0.00683918	0.000291664	3.69336	0.998058	1.08287e-05	0.00185175	7.89697e-05	0.00194155
1047	0.000288091	3.72141	0.00934053	0.00722702	3.73827	7.70655e-05	0.995491	0.00249863	0.00193326	0.00450895
1048	0.00134962	3.68473	0.0153017	0.000693121	3.70207	0.000364559	0.995315	0.00413328	0.000187225	0.00468506
1049	0.00143107	0.000205092	3.20284	6.54638e-05	3.20454	0.000446577	6.40005e-05	0.999469	2.04285e-05	0.000531006
1050	6.5916e-05	3.72754	0.000147256	0.00817559	3.73593	1.76438e-05	0.997755	3.94161e-05	0.00218837	0.00224543
1051	0.000265601	6.52431e-05	2.74542	3.9994e-05	2.7458	9.67302e-05	2.37611e-05	0.999865	1.45655e-05	0.000135057
1052	6.64381e-05	3.74733	3.99943e-05	0.00477429	3.75221	1.77064e-05	0.998699	1.06589e-05	0.0012724	0.00130076
1053	0.00328767	0.000143628	3.64628	3.99942e-05	3.64975	0.000900794	3.93529e-05	0.999049	1.09581e-05	0.000951105
1054	9.88446e-05	0.002791	3.99942e-05	3.6389	3.64183	2.71414e-05	0.000766372	1.09819e-05	0.999196	0.000804495
1055	3.42361	9.71186e-05	0.00189062	9.87887e-05	3.4257	0.999391	2.835e-05	0.000551894	2.88376e-05	0.000609082
1056	6.51807e-05	3.71929	3.99943e-05	0.00348728	3.72288	1.75081e-05	0.999035	1.07428e-05	0.000936716	0.000964967
1057	0.000189949	0.000767531	6.47194e-05	2.97836	2.97938	6.37547e-05	0.000257615	2.17225e-05	0.999657	0.000343092
1058	3.57025	3.99942e-05	0.0019788	9.65923e-05	3.57236	0.999408	1.11954e-05	0.000553919	2.70388e-05	0.000592154
1059	3.59475	6.29463e-05	0.00174318	3.99942e-05	3.59659	0.999487	1.75016e-05	0.000484676	1.112e-05	0.000513297
1060	3.70772	0.000243726	0.00910422	0.000238564	3.7173	0.997421	6.55652e-05	0.00244914	6.41765e-05	0.00257889
1061	0.000793747	0.000300022	3.07438	6.30979e-05	3.07553	0.000258084	9.75512e-05	0.999624	2.05161e-05	0.000376152
1062	0.00165894	0.000293361	3.45054	3.99942e-05	3.45253	0.0004805	8.49698e-05	0.999423	1.1584e-05	0.000577053
1063	3.7744	3.99943e-05	0.00691539	9.43112e-05	3.78145	0.998136	1.05764e-05	0.00182877	2.49405e-05	0.00186428
1064	6.28422e-05	3.08672	3.99941e-05	0.000129955	3.08695	2.03574e-05	0.999925	1.29559e-05	4.20984e-05	7.54116e-05
1065	3.66119	0.000174818	0.00342381	6.23722e-05	3.66486	0.999001	4.77013e-05	0.000934229	1.7019e-05	0.000998949
1066	0.00115667	0.000169896	3.33368	6.19935e-05	3.33507	0.00034682	5.09422e-05	0.999584	1.85884e-05	0.000416351
1067	3.76289	3.99943e-05	0.00353772	6.21084e-05	3.76653	0.999034	1.06183e-05	0.000939252	1.64896e-05	0.00096636
1068	3.99943e-05	3.78133	3.99943e-05	0.00292749	3.78434	1.05684e-05	0.999205	1.05684e-05	0.000773581	0.000794718
1069	0.0019673	0.000273909	3.49686	9.12008e-05	3.4992	0.000562216	7.82776e-05	0.999333	2.60634e-05	0.000666557
1070	3.99942e-05	3.3481	8.94469e-05	0.000767801	3.34899	1.19421e-05	0.999732	2.67086e-05	0.000229263	0.000267914
1071	3.53937	3.99942e-05	0.000836173	3.99942e-05	3.54029	0.999741	1.12969e-05	0.000236188	1.12969e-05	0.000258782
1072	3.78736	3.99943e-05	0.00281057	3.99943e-05	3.79025	0.999237	1.05519e-05	0.000741524	1.05519e-05	0.000762628
1073	3.64975	0.000122476	0.00247458	6.15106e-05	3.65241	0.999272	3.3533e-05	0.00067752	1.68411e-05	0.000727894
1074	3.73114	0.000212038	0.00606966	8.90542e-05	3.73752	0.998295	5.67323e-05	0.00162398	2.38271e-05	0.00170454
1075	0.000260206	8.84574e-05	3.02919	3.99941e-05	3.02958	8.58886e-05	2.91979e-05	0.999872	1.32012e-05	0.000128288
1076	3.71168	3.99943e-05	0.0028695	0.000121665	3.71471	0.999184	1.07665e-05	0.000772468	3.27521e-05	0.000815987
1077	8.80798e-05	0.00286903	6.08344e-05	3.70715	3.71016	2.37401e-05	0.000773289	1.63967e-05	0.999187	0.000813426
1078	3.75133	6.07412e-05	0.00631015	0.000203791	3.75791	0.99825	1.61636e-05	0.00167917	5.42298e-05	0.00174956
1079	0.000158988	0.00143261	3.99942e-05	3.55294	3.55457	4.47276e-05	0.000403033	1.12515e-05	0.999541	0.000459012
1080	0.00083472	0.00155798	5.99681e-05	3.55866	3.56111	0.000234399	0.000437498	1.68397e-05	0.999311	0.000688736
1081	3.71588	8.61961e-05	0.004107	0.000156437	3.72023	0.998831	2.31696e-05	0.00110396	4.20505e-05	0.00116918
1082	3.72055	0.000116542	0.00380633	8.54118e-05	3.72456	0.998924	3.12902e-05	0.00102195	2.29321e-05	0.00107618
1083	0.000814529	0.000478066	3.3704	3.99942e-05	3.37173	0.000241576	0.000141786	0.999605	1.18616e-05	0.000395224
1084	0.000761549	0.000300092	3.22455	8.60897e-05	3.2257	0.000236088	9.30314e-05	0.999644	2.66887e-05	0.000355808
1085	3.73988	8.59003e-05	0.00262478	3.99943e-05	3.74263	0.999265	2.29518e-05	0.000701318	1.06861e-05	0.000734956
1086	3.79964	3.99943e-05	0.00892916	8.54136e-05	3.8087	0.997623	1.05008e-05	0.00234441	2.24259e-05	0.00237734
1087	0.00109165	0.000115656	3.50994	3.99942e-05	3.51119	0.000310906	3.29394e-05	0.999645	1.13905e-05	0.000355236
1088	0.000241932	0.00270086	8.51398e-05	3.63799	3.64102	6.64462e-05	0.000741785	2.33835e-05	0.999168	0.000831615
1089	0.000408978	0.00208876	3.99942e-05	3.62463	3.62716	0.000112754	0.000575867	1.10263e-05	0.9993	0.000699647
1090	0.000151384	3.71589	0.000193771	0.00509634	3.72134	4.06801e-05	0.998538	5.20703e-05	0.00136949	0.00146224
1091	3.99941e-05	3.26864	8.48034e-05	0.000457925	3.26922	1.22335e-05	0.999822	2.594e-05	0.000140072	0.000178245
1092	3.68075	3.99943e-05	0.00169396	8.47916e-05	3.68257	0.999506	1.08604e-05	0.000459995	2.30251e-05	0.000493881
1093	0.000113955	0.000149774	3.0703	3.99941e-05	3.07061	3.71116e-05	4.87768e-05	0.999901	1.30248e-05	9.89132e-05
1094	3.81058	3.99943e-05	0.00316635	3.99943e-05	3.81382	0.999149	1.04867e-05	0.000830229	1.04867e-05	0.000851203
1095	3.99942e-05	3.55893	0.000115827	0.00121246	3.5603	1.12334e-05	0.999616	3.2533e-05	0.000340549	0.000384316
1096	3.77237	3.99943e-05	0.00200035	3.99943e-05	3.77445	0.999449	1.05961e-05	0.000529972	1.05961e-05	0.000551164
1097	3.74873	0.000661706	0.00741344	8.47778e-05	3.75689	0.997828	0.000176131	0.00197329	2.2566e-05	0.00217199
1098	0.0010255	0.000293187	3.34352	8.62254e-05	3.34492	0.000306584	8.76513e-05	0.99958	2.5778e-05	0.000420013
1099	3.8158	3.99943e-05	0.00422823	3.99943e-05	3.82011	0.998872	1.04694e-05	0.00110684	1.04694e-05	0.00112777
1100	3.99942e-05	3.61193	3.99942e-05	0.000892541	3.6129	1.10698e-05	0.999731	1.10698e-05	0.000247043	0.000269183
1101	3.66101	5.99292e-05	0.002948	0.000301967	3.66432	0.999097	1.63548e-05	0.000804514	8.24073e-05	0.000903276
1102	0.000920683	0.000423048	3.3372	6.07235e-05	3.3386	0.000275769	0.000126714	0.999579	1.81883e-05	0.000420671
1103	3.74014	0.000303866	0.00782972	0.000118535	3.74839	0.997798	8.10657e-05	0.00208882	3.16229e-05	0.00220151
1104	0.00131133	0.000309184	3.40168	8.57522e-05	3.40339	0.0003853	9.0846e-05	0.999499	2.51961e-05	0.000501342
1105	0.00109742	0.00050272	3.32417	0.000120062	3.32589	0.000329963	0.000151154	0.999483	3.60991e-05	0.000517216
1106	3.65453	3.99942e-05	0.00274486	0.00051054	3.65783	0.999099	1.09339e-05	0.000750406	0.000139575	0.000900915
1107	3.78031	8.86149e-05	0.00792108	6.16337e-05	3.78838	0.997869	2.33913e-05	0.00209089	1.62692e-05	0.00213055
1108	0.00116718	0.000761308	3.42412	6.10709e-05	3.42611	0.000340673	0.000222207	0.999419	1.78251e-05	0.000580705
1109	3.74915	0.00110115	0.0101856	9.11642e-05	3.76053	0.996974	0.000292817	0.00270855	2.42424e-05	0.00302561
1110	0.00272132	0.000867384	3.64537	3.99942e-05	3.649	0.000745773	0.000237705	0.999006	1.09603e-05	0.000994437
1111	0.000127928	0.00208476	3.99942e-05	3.62592	3.62817	3.52595e-05	0.000574603	1.10233e-05	0.999379	0.000620886
1112	3.71739	6.22725e-05	0.00312737	6.1976e-05	3.72064	0.999126	1.6737e-05	0.000840545	1.66574e-05	0.000873939
1113	3.71759	9.25922e-05	0.00633633	0.000225118	3.72424	0.998213	2.4862e-05	0.00170137	6.04467e-05	0.00178668
1114	3.75712	3.99943e-05	0.00254194	3.99943e-05	3.75974	0.999303	1.06375e-05	0.000676093	1.06375e-05	0.000697368
1115	3.74944	3.99943e-05	0.00891655	0.000437152	3.75883	0.997501	1.06401e-05	0.00237216	0.0001163	0.0024991
1116	6.25719e-05	0.00163447	6.31526e-05	3.54219	3.54395	1.7656e-05	0.0004612	1.78198e-05	0.999503	0.000496675
1117	3.16752	3.99941e-05	0.000810041	0.00018308	3.16855	0.999674	1.26222e-05	0.00025565	5.77803e-05	0.000326053
1118	3.59086	3.99942e-05	0.00198341	9.41954e-05	3.59298	0.999411	1.11312e-05	0.000552025	2.62165e-05	0.000589372
1119	3.51218	9.49049e-05	0.00264351	0.000308804	3.51523	0.999133	2.69982e-05	0.000752017	8.78476e-05	0.000866863
1120	3.71558	0.000188732	0.00742264	9.60456e-05	3.72328	0.99793	5.06896e-05	0.00199357	2.57959e-05	0.00207006
1121	0.00257015	0.000317942	3.54854	3.99942e-05	3.55147	0.000723687	8.95239e-05	0.999176	1.12613e-05	0.000824472
1122	3.99942e-05	3.45899	9.81555e-05	0.0015419	3.46067	1.15568e-05	0.999515	2.83632e-05	0.00044555	0.00048547
1123	3.15662	0.000198936	0.000998548	3.99941e-05	3.15786	0.999608	6.29971e-05	0.000316211	1.2665e-05	0.000391873
1124	3.51371	6.55235e-05	0.00270749	0.000257334	3.51674	0.999138	1.86319e-05	0.000769886	7.3174e-05	0.000861692
1125	0.00138831	0.000100784	3.37209	3.99942e-05	3.37362	0.000411519	2.9874e-05	0.999547	1.1855e-05	0.000453248
1126	3.72056	3.99943e-05	0.00401876	6.52302e-05	3.72469	0.998893	1.07376e-05	0.00107895	1.75129e-05	0.0011072
1127	2.96606	3.9994e-05	0.000203782	3.9994e-05	2.96634	0.999904	1.34826e-05	6.8698e-05	1.34826e-05	9.56633e-05
1128	3.59728	0.00010078	0.00320078	6.66155e-05	3.60065	0.999065	2.79893e-05	0.000888946	1.8501e-05	0.000935436
1129	3.30884	3.99941e-05	0.00141046	0.000104597	3.31039	0.99953	1.20814e-05	0.000426072	3.15967e-05	0.00046975
1130	3.68839	0.000154575	0.00973414	0.000219759	3.6985	0.997267	4.17941e-05	0.00263192	5.94185e-05	0.00273313
1131	0.00234283	6.66324e-05	3.54832	3.99942e-05	3.55077	0.00065981	1.87656e-05	0.99931	1.12635e-05	0.000689839
1132	0.00300404	0.000295347	3.44174	6.83481e-05	3.44511	0.000871972	8.57294e-05	0.999022	1.98392e-05	0.000977541
1133	0.000612195	0.00231753	0.000108539	3.2663	3.26934	0.000187253	0.000708867	3.3199e-05	0.999071	0.000929319
1134	3.73445	0.000106786	0.00790468	3.99943e-05	3.7425	0.997849	2.85332e-05	0.00211214	1.06865e-05	0.00215136
1135	6.7969e-05	0.0024102	0.000108812	3.4017	3.40429	1.99657e-05	0.00070799	3.19631e-05	0.99924	0.000759919
1136	3.63192	0.000415214	0.00772996	0.000108998	3.64018	0.997732	0.000114064	0.00212351	2.9943e-05	0.00226752
1137	0.00313942	0.00023451	3.47831	3.99942e-05	3.48172	0.000901686	6.73546e-05	0.999019	1.14869e-05	0.000980527
1138	0.00187526	0.00172401	0.000111707	3.2933	3.29701	0.000568777	0.000522901	3.38813e-05	0.998874	0.00112556
1139	3.68822	3.99943e-05	0.00288924	0.0065339	3.69768	0.997441	1.0816e-05	0.000781365	0.00176703	0.00255921
1140	3.68631	6.92955e-05	0.00637612	6.95242e-05	3.69282	0.998236	1.87649e-05	0.00172662	1.88268e-05	0.00176422
1141	0.003216	7.04588e-05	3.50716	6.96388e-05	3.51051	0.000916106	2.00708e-05	0.999044	1.98372e-05	0.000956014
1142	0.000115568	0.00438444	3.99942e-05	3.61074	3.61528	3.19667e-05	0.00121275	1.10626e-05	0.998744	0.00125578
1143	3.54626	0.000115359	0.00417857	7.05513e-05	3.55062	0.998771	3.24897e-05	0.00117686	1.98701e-05	0.00122922
1144	0.00262098	6.95884e-05	3.47878	3.99942e-05	3.48151	0.00075283	1.9988e-05	0.999216	1.14876e-05	0.000784305
1145	0.000177626	0.00266756	3.99942e-05	3.3497	3.35258	5.29819e-05	0.000795675	1.19294e-05	0.999139	0.000860586
1146	3.35722	0.000871354	0.00361438	0.000114184	3.36182	0.998632	0.000259191	0.00107513	3.39649e-05	0.00136828
1147	0.00367521	0.0002615	3.41517	7.09167e-05	3.41918	0.00107488	7.64803e-05	0.998828	2.07408e-05	0.0011721
1148	0.000115982	0.00304036	3.99942e-05	3.45761	3.46081	3.35129e-05	0.000878513	1.15563e-05	0.999076	0.000923582
1149	0.000261489	3.67205	3.99943e-05	0.00834197	3.6807	7.10434e-05	0.997652	1.08659e-05	0.00226641	0.00234832
1150	0.00102476	0.000114362	2.82882	3.9994e-05	2.83	0.000362106	4.04108e-05	0.999583	1.41322e-05	0.000416649
1151	3.67394	6.98356e-05	0.0124693	0.000556222	3.68704	0.996448	1.89408e-05	0.00338192	0.000150859	0.00355172
1152	3.99942e-05	0.0024528	0.000115698	3.39264	3.39525	1.17794e-05	0.00072242	3.40763e-05	0.999232	0.000768276
1153	3.70409	3.99943e-05	0.00581701	6.97461e-05	3.71002	0.998403	1.07801e-05	0.00156792	1.87994e-05	0.0015975
1154	0.000449967	0.00440268	3.99942e-05	3.52391	3.52881	0.000127512	0.00124764	1.13336e-05	0.998614	0.00138649
1155	3.57881	0.00033527	0.00775763	0.000245964	3.58715	0.997675	9.34642e-05	0.00216262	6.85679e-05	0.00232465
1156	0.00281135	0.000328633	3.38789	3.99942e-05	3.39107	0.000829047	9.69114e-05	0.999062	1.1794e-05	0.000937752
1157	0.000244119	0.000112099	2.02519	0.00016867	2.02571	0.00012051	5.53383e-05	0.999741	8.32646e-05	0.000259113
1158	3.713	3.99943e-05	0.0154903	0.000536243	3.72907	0.995692	1.0725e-05	0.00415394	0.000143801	0.00430846
1159	3.10894	0.000109983	0.00189612	0.000233326	3.11118	0.99928	3.5351e-05	0.000609453	7.4996e-05	0.0007198
1160	3.68361	3.99943e-05	0.00988059	0.00077618	3.69431	0.997105	1.08259e-05	0.00267455	0.000210102	0.00289547
1161	0.000166268	0.00442234	0.000239858	3.48277	3.4876	4.76742e-05	0.00126802	6.87747e-05	0.998616	0.00138447
1162	3.61614	3.99942e-05	0.00343968	6.9009e-05	3.61969	0.99902	1.10491e-05	0.000950271	1.90649e-05	0.000980385
1163	3.74362	3.99943e-05	0.00770794	6.92573e-05	3.75144	0.997916	1.0661e-05	0.00205466	1.84615e-05	0.00208378
1164	0.000319911	0.00251026	3.99942e-05	3.35531	3.35818	9.52631e-05	0.000747508	1.19095e-05	0.999145	0.00085468
1165	3.38782	0.000242117	0.00282585	6.83388e-05	3.39095	0.999075	7.14008e-05	0.000833349	2.01533e-05	0.000924903
1166	0.0046991	0.000230859	3.60313	3.99942e-05	3.6081	0.00130237	6.39836e-05	0.998623	1.10846e-05	0.00137744
1167	0.000514585	0.00758516	0.000108031	3.61767	3.62588	0.00014192	0.00209195	2.97944e-05	0.997736	0.00226367
1168	0.000907218	0.00228137	6.82557e-05	3.31042	3.31368	0.00027378	0.00068847	2.05982e-05	0.999017	0.000982849
1169	3.45987	0.000160128	0.00404511	0.000881333	3.46496	0.998532	4.62135e-05	0.00116744	0.000254356	0.00146801
1170	0.0039974	0.0126879	3.70247	0.000310364	3.71946	0.00107473	0.00341121	0.995431	8.34432e-05	0.00456938
1171	0.00232361	0.000220419	3.38679	3.99942e-05	3.38937	0.000685559	6.50323e-05	0.999238	1.17999e-05	0.000762391
1172	0.00021956	3.65098	3.99942e-05	0.00524002	3.65648	6.00469e-05	0.998496	1.09379e-05	0.00143308	0.00150406
1173	0.000105551	0.00313302	3.99942e-05	3.58901	3.59229	2.93826e-05	0.00087215	1.11333e-05	0.999087	0.000912666
1174	3.71423	6.77635e-05	0.00870826	0.000154244	3.72316	0.997601	1.82006e-05	0.00233895	4.14284e-05	0.00239857
1175	0.0033498	0.000474836	3.41592	0.000222728	3.41997	0.000979483	0.000138842	0.998817	6.51257e-05	0.00118345
1176	0.000153816	0.00610775	3.99943e-05	3.70754	3.71384	4.1417e-05	0.00164459	1.0769e-05	0.998303	0.00169678
1177	3.99941e-05	0.00103094	3.99941e-05	3.31278	3.31389	1.20686e-05	0.000311098	1.20686e-05	0.999665	0.000335235
1178	3.13819	6.66912e-05	0.00143839	0.00029104	3.13998	0.999428	2.12394e-05	0.00045809	9.26884e-05	0.000572017
1179	2.79489	0.000209499	0.000904503	0.000151879	2.79616	0.999547	7.49237e-05	0.00032348	5.4317e-05	0.000452721
1180	3.25583	0.000150438	0.00176526	0.000104811	3.25785	0.99938	4.61771e-05	0.000541849	3.21718e-05	0.000620198
1181	3.01456	3.99941e-05	0.000439975	3.99941e-05	3.01508	0.999828	1.32647e-05	0.000145925	1.32647e-05	0.000172454
1182	3.99941e-05	3.29522	3.99941e-05	0.000825709	3.29613	1.21337e-05	0.999725	1.21337e-05	0.000250509	0.000274776
1183	3.9994e-05	2.98727	3.9994e-05	0.000262252	2.98761	1.33866e-05	0.999885	1.33866e-05	8.77798e-05	0.000114553
1184	3.37601	0.000330384	0.00171288	3.99942e-05	3.3781	0.999383	9.78018e-05	0.000507055	1.18393e-05	0.000616696
1185	3.99942e-05	0.00166594	3.99942e-05	3.60362	3.60537	1.1093e-05	0.000462072	1.1093e-05	0.999516	0.000484258
1186	0.000141299	0.00285965	3.99942e-05	3.61867	3.62171	3.90146e-05	0.000789586	1.10429e-05	0.99916	0.000839643
1187	0.000566923	0.000566306	3.99941e-05	3.01798	3.01915	0.000187776	0.000187571	1.32468e-05	0.999611	0.000388594
1188	0.00266583	3.65166	6.36098e-05	0.00238463	3.65677	0.00072901	0.998601	1.73951e-05	0.000652113	0.00139852
1189	3.28825	3.99941e-05	0.000850957	6.4308e-05	3.2892	0.99971	1.21592e-05	0.000258712	1.95512e-05	0.000290423
1190	3.99941e-05	3.24843	3.99941e-05	0.000562638	3.24907	1.23094e-05	0.999802	1.23094e-05	0.000173169	0.000197787
1191	3.34769	3.99942e-05	0.000725241	3.99942e-05	3.3485	0.99976	1.19439e-05	0.000216587	1.19439e-05	0.000240475
1192	0.000816575	3.99942e-05	3.39442	3.99942e-05	3.39532	0.0002405	1.17792e-05	0.999736	1.17792e-05	0.000264059
1193	6.38338e-05	3.73953	6.38694e-05	0.00466824	3.74432	1.70481e-05	0.998719	1.70577e-05	0.00124675	0.00128086
1194	0.00438557	0.000187419	3.63734	0.000134196	3.64205	0.00120415	5.14598e-05	0.998708	3.68463e-05	0.00129245
1195	0.000305759	0.00325129	3.99942e-05	3.63416	3.63776	8.40514e-05	0.000893763	1.09942e-05	0.999011	0.000988809
1196	3.76668	9.39868e-05	0.00604889	3.99943e-05	3.77286	0.998361	2.49113e-05	0.00160326	1.06005e-05	0.00163877
1197	0.00163897	0.000295013	3.37069	9.4069e-05	3.37272	0.00048595	8.74702e-05	0.999399	2.78912e-05	0.000601311
1198	3.68422	3.99943e-05	0.00183615	3.99943e-05	3.68614	0.99948	1.08499e-05	0.000498123	1.08499e-05	0.000519823
1199	3.79019	3.99943e-05	0.00731188	6.31197e-05	3.79761	0.998047	1.05314e-05	0.00192539	1.66209e-05	0.00195254
1200	0.000134043	0.00259455	6.25098e-05	3.60168	3.60447	3.7188e-05	0.000719814	1.73423e-05	0.999226	0.000774344
1201	0.000293227	0.00211764	3.99942e-05	3.5401	3.54256	8.27727e-05	0.000597771	1.12897e-05	0.999308	0.000691833
1202	9.47564e-05	3.767	3.99943e-05	0.00585315	3.77299	2.51144e-05	0.998413	1.06002e-05	0.00155133	0.00158705
1203	0.000371404	0.0019949	3.99942e-05	3.521	3.52341	0.00010541	0.000566186	1.1351e-05	0.999317	0.000682947
1204	9.3259e-05	0.0014202	3.99942e-05	3.5099	3.51145	2.65585e-05	0.000404447	1.13896e-05	0.999558	0.000442395
1205	3.64706	0.000365716	0.00337798	3.99942e-05	3.65084	0.998964	0.000100173	0.000925261	1.09548e-05	0.00103639
1206	0.00265261	0.000357982	3.56074	6.31537e-05	3.56382	0.000744318	0.000100449	0.999138	1.77208e-05	0.000862488
1207	0.00259139	0.0004485	3.58517	3.99942e-05	3.58825	0.000722189	0.000124991	0.999142	1.11459e-05	0.000858326
1208	0.00231193	0.000300776	3.56524	3.99942e-05	3.5679	0.000647983	8.43007e-05	0.999257	1.12095e-05	0.000743493
1209	0.00650369	6.23978e-05	3.75524	9.35349e-05	3.7619	0.00172883	1.65868e-05	0.99823	2.48637e-05	0.00177028
1210	9.35058e-05	0.00160505	3.99942e-05	3.54447	3.54621	2.63678e-05	0.000452609	1.1278e-05	0.99951	0.000490255
1211	3.59055	3.99942e-05	0.00122545	3.99942e-05	3.59185	0.999637	1.11347e-05	0.000341174	1.11347e-05	0.000363443
1212	3.76553	3.99943e-05	0.00296297	3.99943e-05	3.76857	0.999193	1.06126e-05	0.000786232	1.06126e-05	0.000807458
1213	3.60698	9.30135e-05	0.0025961	9.36241e-05	3.60976	0.999229	2.57672e-05	0.000719189	2.59363e-05	0.000770893
1214	0.000131759	2.93589	9.28238e-05	0.000588476	2.9367	4.48662e-05	0.999723	3.16082e-05	0.000200386	0.000276861
1215	0.00195098	9.28108e-05	3.5629	6.25226e-05	3.56501	0.000547257	2.60338e-05	0.999409	1.75379e-05	0.000590829
1216	0.00241212	0.000131688	3.63589	3.99942e-05	3.63848	0.000662948	3.61932e-05	0.99929	1.0992e-05	0.000710133
1217	3.99943e-05	3.67196	3.99943e-05	0.0016617	3.6737	1.08866e-05	0.999526	1.08866e-05	0.000452323	0.000474096
1218	3.78728	3.99943e-05	0.00565906	6.35309e-05	3.79304	0.998481	1.05441e-05	0.00149196	1.67493e-05	0.00151925
1219	6.32851e-05	0.00264299	3.99943e-05	3.72222	3.72496	1.69895e-05	0.000709535	1.07368e-05	0.999263	0.000737261
1220	3.77859	3.99943e-05	0.00305104	3.99943e-05	3.78173	0.999172	1.05757e-05	0.000806785	1.05757e-05	0.000827936
1221	9.29535e-05	3.72434	6.26002e-05	0.00419035	3.72869	2.49293e-05	0.998834	1.67888e-05	0.00112381	0.00116553
1222	0.000285874	0.00127329	6.20373e-05	3.33007	3.33169	8.58044e-05	0.000382176	1.86204e-05	0.999513	0.000486601
1223	3.64069	0.000415573	0.00513714	0.00028395	3.64653	0.998399	0.000113964	0.00140877	7.78687e-05	0.00160061
1224	0.0024014	0.000228045	3.53262	9.27467e-05	3.53534	0.000679257	6.45044e-05	0.99923	2.62342e-05	0.000769996
1225	0.00300556	0.000663602	3.53075	0.000357186	3.53477	0.000850283	0.000187735	0.998861	0.000101049	0.00113907
1226	0.000496206	0.00291982	3.99942e-05	3.6253	3.62876	0.000136742	0.000804632	1.10215e-05	0.999048	0.000952396
1227	9.33488e-05	0.00327386	3.99943e-05	3.71848	3.72189	2.5081e-05	0.000879623	1.07457e-05	0.999085	0.00091545
1228	3.71162	0.000131774	0.00525475	9.40959e-05	3.7171	0.998526	3.54508e-05	0.00141367	2.53143e-05	0.00147443
1229	0.000130096	3.73085	3.99943e-05	0.00431181	3.73533	3.48285e-05	0.9988	1.0707e-05	0.00115433	0.00119987
1230	3.6871	3.99943e-05	0.00273392	9.26934e-05	3.68996	0.999223	1.08387e-05	0.000740907	2.51204e-05	0.000776866
1231	6.28169e-05	3.71809	6.28733e-05	0.00350057	3.72171	1.68785e-05	0.999026	1.68937e-05	0.000940581	0.000974353
1232	6.3029e-05	0.000369968	3.99941e-05	3.02456	3.02503	2.08358e-05	0.000122302	1.3221e-05	0.999844	0.000156359
1233	3.77014	6.25262e-05	0.00667669	6.32591e-05	3.77694	0.998199	1.65547e-05	0.00176775	1.67488e-05	0.00180105
1234	3.99943e-05	0.00215451	3.99943e-05	3.71796	3.72019	1.07506e-05	0.00057914	1.07506e-05	0.999399	0.000600641
1235	0.000133891	0.00168135	3.99942e-05	3.5075	3.50935	3.81527e-05	0.000479107	1.13965e-05	0.999471	0.000528656
1236	0.000451957	3.69757	9.60281e-05	0.00699449	3.70512	0.000121982	0.997964	2.59177e-05	0.00188779	0.00203569
1237	3.55023	3.99942e-05	0.00123428	3.99942e-05	3.55154	0.99963	1.12611e-05	0.000347533	1.12611e-05	0.000370055
1238	0.000641088	0.000555921	3.09777	3.99941e-05	3.099	0.000206869	0.000179387	0.999601	1.29055e-05	0.000399162
1239	3.55756	3.99942e-05	0.00168159	6.44507e-05	3.55935	0.999498	1.12364e-05	0.000472444	1.81075e-05	0.000501788
1240	3.56778	3.99942e-05	0.00168962	6.41186e-05	3.56957	0.999497	1.12042e-05	0.000473338	1.79625e-05	0.000502505
1241	3.99942e-05	0.000860247	3.99942e-05	3.38363	3.38457	1.18166e-05	0.000254167	1.18166e-05	0.999722	0.000277801
1242	0.000563202	3.5617	0.000252997	0.00411647	3.56663	0.000157909	0.998617	7.09346e-05	0.00115416	0.00138301
1243	6.53229e-05	3.31023	9.77495e-05	0.00128835	3.31168	1.9725e-05	0.999562	2.95166e-05	0.000389033	0.000438275
1244	6.39349e-05	2.89794	3.9994e-05	0.000137182	2.89818	2.20603e-05	0.999917	1.37997e-05	4.73339e-05	8.31939e-05
1245	3.56266	0.00109135	0.00238833	3.99942e-05	3.56618	0.999013	0.000306029	0.000669716	1.12149e-05	0.00098696
1246	3.24206	0.000998203	0.00132366	0.000255943	3.24463	0.999206	0.000307647	0.000407954	7.8882e-05	0.000794484
1247	3.70392	3.99943e-05	0.00324159	6.47892e-05	3.70727	0.999097	1.07881e-05	0.000874388	1.74763e-05	0.000902653
1248	3.99942e-05	3.5209	3.99942e-05	0.00134756	3.52233	1.13545e-05	0.999595	1.13545e-05	0.000382575	0.000405284
1249	0.00216083	0.000145567	3.47626	6.45892e-05	3.47863	0.000621173	4.1846e-05	0.999318	1.85674e-05	0.000681587
1250	0.000258472	0.00600421	6.54941e-05	3.68458	3.69091	7.00294e-05	0.00162675	1.77447e-05	0.998285	0.00171453
1251	3.75723	3.99943e-05	0.00698754	9.75369e-05	3.76436	0.998107	1.06245e-05	0.00185624	2.59106e-05	0.00189277
1252	9.80246e-05	3.54122	0.000141889	0.00290648	3.54436	2.76565e-05	0.999112	4.00322e-05	0.00082003	0.000887719
1253	0.00178949	0.000255171	3.3495	6.52498e-05	3.35161	0.000533922	7.6134e-05	0.99937	1.94682e-05	0.000629524
1254	0.00280913	0.000410447	3.515	6.59046e-05	3.51828	0.000798438	0.000116661	0.999066	1.87321e-05	0.000933832
1255	0.00209723	6.50701e-05	3.6113	3.99942e-05	3.6135	0.000580386	1.80075e-05	0.999391	1.1068e-05	0.000609462
1256	3.99942e-05	3.55856	6.44812e-05	0.0017679	3.56043	1.1233e-05	0.999474	1.81105e-05	0.000496542	0.000525885
1257	3.2524	6.4753e-05	0.000884217	3.99941e-05	3.25339	0.999696	1.99032e-05	0.000271783	1.22931e-05	0.00030398
1258	3.48723	6.50653e-05	0.00144497	3.99942e-05	3.48878	0.999556	1.86499e-05	0.000414177	1.14637e-05	0.000444291
1259	3.20395	9.92853e-05	0.00122259	9.71694e-05	3.20537	0.999557	3.09747e-05	0.000381419	3.03145e-05	0.000442708
1260	3.76422	0.000139736	0.0126762	3.99943e-05	3.77708	0.996596	3.69958e-05	0.00335609	1.05887e-05	0.00340368
1261	0.000588698	0.000141897	2.92369	3.9994e-05	2.92446	0.000201301	4.85209e-05	0.999737	1.36757e-05	0.000263498
1262	6.42816e-05	3.27572	3.99941e-05	0.000913202	3.27674	1.96176e-05	0.999689	1.22055e-05	0.000278692	0.000310516
1263	3.69213	9.91475e-05	0.00361525	3.99943e-05	3.69588	0.998984	2.68265e-05	0.000978183	1.08213e-05	0.00101583
1264	0.0017522	9.93368e-05	3.51735	3.99942e-05	3.51924	0.000497892	2.82268e-05	0.999463	1.13645e-05	0.000537483
1265	3.99942e-05	3.52962	3.99942e-05	0.00132593	3.53103	1.13265e-05	0.999602	1.13265e-05	0.00037551	0.000398163
1266	3.75048	6.44827e-05	0.00428576	3.99943e-05	3.75487	0.998831	1.71731e-05	0.00114139	1.06513e-05	0.00116921
1267	0.000405522	0.000392329	2.70946	9.71676e-05	2.71035	0.000149619	0.000144752	0.99967	3.58505e-05	0.000330222
1268	3.19814	3.99941e-05	0.00108056	0.000319331	3.19958	0.99955	1.24998e-05	0.000337719	9.98041e-05	0.000450023
1269	3.76485	3.99943e-05	0.00726399	9.73464e-05	3.77226	0.998038	1.06022e-05	0.00192564	2.58059e-05	0.00196204
1270	0.00047907	0.000191695	2.74874	6.41188e-05	2.74947	0.000174241	6.97206e-05	0.999733	2.33204e-05	0.000267281
1271	3.76533	3.99943e-05	0.00347967	3.99943e-05	3.76889	0.999056	1.06117e-05	0.00092326	1.06117e-05	0.000944484
1272	0.00074551	0.0003171	2.99134	6.40203e-05	2.99247	0.000249129	0.000105966	0.999624	2.13938e-05	0.000376489
1273	3.77342	6.40491e-05	0.00580674	3.99943e-05	3.77933	0.998436	1.69472e-05	0.00153645	1.05824e-05	0.00156398
1274	3.63571	0.000187169	0.0044822	0.000135297	3.64052	0.99868	5.14126e-05	0.0012312	3.71642e-05	0.00131978
1275	0.00135027	3.99942e-05	3.56245	3.99942e-05	3.56388	0.000378876	1.12221e-05	0.999599	1.12221e-05	0.000401321
1276	0.00324731	0.000248678	3.56443	9.69202e-05	3.56803	0.000910113	6.96962e-05	0.998993	2.71635e-05	0.00100697
1277	0.000245748	0.00249326	3.99942e-05	3.56253	3.56531	6.89276e-05	0.000699312	1.12176e-05	0.999221	0.000779457
1278	0.000632079	3.6852	0.00018633	0.00770699	3.69373	0.000171122	0.997692	5.04448e-05	0.00208651	0.00230807
1279	6.31705e-05	3.56468	3.99942e-05	0.00149505	3.56628	1.77133e-05	0.999552	1.12145e-05	0.000419218	0.000448146
1280	3.99941e-05	3.18144	3.99941e-05	0.000374424	3.18189	1.25693e-05	0.999857	1.25693e-05	0.000117673	0.000142812
1281	0.000239298	0.00246526	3.99942e-05	3.58003	3.58277	6.67914e-05	0.000688088	1.11629e-05	0.999234	0.000766042
1282	3.73571	0.000181543	0.0105048	0.000133116	3.74653	0.997112	4.84562e-05	0.00280387	3.55304e-05	0.00288786
1283	0.00189483	0.000623523	3.48348	3.99942e-05	3.48603	0.00054355	0.000178863	0.999266	1.14727e-05	0.000733886
1284	0.000239171	0.00460535	9.58491e-05	3.65484	3.65978	6.53513e-05	0.00125837	2.61898e-05	0.99865	0.00134991
1285	0.000132761	0.00279684	9.35842e-05	3.58465	3.58767	3.70048e-05	0.000779571	2.60849e-05	0.999157	0.000842661
1286	0.000356961	0.000296512	3.9994e-05	2.86963	2.87032	0.000124362	0.000103303	1.39336e-05	0.999758	0.000241599
1287	3.60011	0.000128647	0.00238552	6.26405e-05	3.60269	0.999285	3.57085e-05	0.000662151	1.73872e-05	0.000715247
1288	0.00100355	9.25844e-05	3.39103	3.99942e-05	3.39216	0.000295844	2.72936e-05	0.999665	1.17902e-05	0.000334928
1289	3.63207	3.99942e-05	0.00171043	6.23902e-05	3.63388	0.999501	1.10059e-05	0.000470689	1.7169e-05	0.000498864
1290	3.76362	6.19696e-05	0.00491769	6.22916e-05	3.76866	0.998662	1.64434e-05	0.00130489	1.65288e-05	0.00133786
1291	0.000277825	9.0974e-05	2.95415	3.9994e-05	2.95456	9.40326e-05	3.0791e-05	0.999862	1.35364e-05	0.00013836
1292	3.99942e-05	3.65607	6.2138e-05	0.00173744	3.65791	1.09336e-05	0.999497	1.69873e-05	0.000474982	0.000502903
1293	3.71358	3.99943e-05	0.0021969	6.20725e-05	3.71588	0.999381	1.07631e-05	0.000591219	1.67047e-05	0.000618687
1294	3.72907	6.15393e-05	0.00434231	0.000123892	3.7336	0.998787	1.64826e-05	0.00116304	3.3183e-05	0.0012127
1295	3.99942e-05	3.46851	3.99942e-05	0.000670369	3.46926	1.15281e-05	0.999784	1.15281e-05	0.000193231	0.000216287
1296	3.70893	0.000325346	0.00475356	6.16864e-05	3.71407	0.998616	8.75983e-05	0.00127988	1.66088e-05	0.00138408
1297	0.000121175	0.00160676	3.99942e-05	3.58998	3.59174	3.37372e-05	0.000447347	1.1135e-05	0.999508	0.000492219
1298	0.000384283	0.00206509	6.13614e-05	3.56088	3.56339	0.000107842	0.000579531	1.722e-05	0.999295	0.000704592
1299	0.00079856	0.00311352	8.80854e-05	3.64249	3.6465	0.000218994	0.00085384	2.41562e-05	0.998903	0.00109699
1300	3.67028	3.99942e-05	0.00239359	0.000159055	3.67287	0.999294	1.08891e-05	0.000651696	4.33054e-05	0.00070589
1301	8.79983e-05	3.7228	0.0001587	0.00485233	3.7279	2.36053e-05	0.998632	4.2571e-05	0.00130162	0.0013678
1302	0.00141569	6.09056e-05	3.63973	3.99942e-05	3.64125	0.000388794	1.67266e-05	0.999583	1.09837e-05	0.000416504
1303	3.99942e-05	3.60224	0.000569687	0.00201412	3.60487	1.10945e-05	0.999272	0.000158033	0.000558723	0.00072785
1304	0.000501358	3.30577	8.72706e-05	0.000936379	3.30729	0.000151592	0.999539	2.63874e-05	0.000283126	0.000461105
1305	3.99942e-05	3.61463	8.61403e-05	0.00146121	3.61621	1.10597e-05	0.999561	2.38206e-05	0.000404072	0.000438952
1306	8.75009e-05	3.18941	8.68535e-05	0.000641555	3.19022	2.74278e-05	0.999744	2.72249e-05	0.000201101	0.000255753
1307	0.000119898	0.000855777	8.81721e-05	3.27837	3.27944	3.65607e-05	0.000260953	2.68864e-05	0.999676	0.0003244
1308	3.76129	0.000306404	0.00880371	6.08927e-05	3.77046	0.997568	8.12645e-05	0.00233492	1.615e-05	0.00243233
1309	0.00161716	0.000495641	3.46346	0.00011921	3.46569	0.000466619	0.000143014	0.999356	3.43972e-05	0.00064403
1310	8.78485e-05	0.0037381	3.99943e-05	3.76438	3.76824	2.33128e-05	0.000992	1.06135e-05	0.998974	0.00102593
1311	3.63162	6.03224e-05	0.00130359	3.99942e-05	3.63303	0.999614	1.66039e-05	0.000358817	1.10085e-05	0.000386429
1312	3.99942e-05	3.58526	0.00012047	0.00145251	3.58687	1.11502e-05	0.99955	3.35863e-05	0.000404953	0.000449689
1313	6.06976e-05	3.43391	3.99942e-05	0.000699812	3.43471	1.76718e-05	0.999767	1.16441e-05	0.000203747	0.000233063
1314	3.55355	6.05201e-05	0.00123382	6.06786e-05	3.55491	0.999619	1.70244e-05	0.000347076	1.7069e-05	0.000381169
1315	3.99942e-05	3.62549	3.99942e-05	0.00101695	3.62658	1.10281e-05	0.999698	1.10281e-05	0.000280414	0.000302471
1316	0.000121759	0.00142069	0.000439619	3.41153	3.41351	3.56697e-05	0.000416196	0.000128788	0.999419	0.000580653
1317	3.73244	0.000162651	0.00459978	6.05649e-05	3.73726	0.998709	4.35214e-05	0.00123079	1.62057e-05	0.00129051
1318	0.000443017	0.000582404	3.15975	6.09356e-05	3.16083	0.000140158	0.000184257	0.999656	1.92784e-05	0.000343693
1319	3.78116	3.99943e-05	0.00388001	6.11596e-05	3.78514	0.998948	1.05661e-05	0.00102506	1.61578e-05	0.00105179
1320	3.76924	8.94776e-05	0.00796653	8.986e-05	3.77738	0.997844	2.36877e-05	0.00210901	2.37889e-05	0.00215648
1321	0.00241326	0.000326934	3.61544	3.99942e-05	3.61822	0.000666974	9.03576e-05	0.999232	1.10536e-05	0.000768385
1322	0.00102782	0.000950663	3.45524	3.99942e-05	3.45725	0.000297295	0.000274976	0.999416	1.15682e-05	0.000583839
1323	3.7472	0.000218737	0.00892755	8.90713e-05	3.75643	0.997541	5.823e-05	0.0023766	2.37117e-05	0.00245855
1324	0.00494172	0.000221735	3.73154	3.99943e-05	3.73675	0.00132247	5.93392e-05	0.998607	1.0703e-05	0.00139251
1325	0.000128424	0.00202801	9.14973e-05	3.53749	3.53974	3.62807e-05	0.000572926	2.58486e-05	0.999365	0.000635055
1326	0.000176552	0.00247441	6.15488e-05	3.59952	3.60223	4.90117e-05	0.00068691	1.70863e-05	0.999247	0.000753008
1327	3.73048	9.34107e-05	0.00829948	0.000353035	3.73922	0.997661	2.49813e-05	0.00221957	9.4414e-05	0.00233897
1328	0.000537629	0.018048	6.32878e-05	3.74363	3.76228	0.0001429	0.00479709	1.68217e-05	0.995043	0.00495681
1329	0.00109491	0.00721077	6.38e-05	3.72144	3.72981	0.000293556	0.00193328	1.71054e-05	0.997756	0.00224394
1330	0.000238821	0.00426739	3.99943e-05	3.69296	3.6975	6.45899e-05	0.00115413	1.08166e-05	0.99877	0.00122953
1331	0.000298355	0.00449599	3.99943e-05	3.68733	3.69217	8.08076e-05	0.00121771	1.08322e-05	0.998691	0.00130935
1332	3.68114	0.000241165	0.00753254	0.000543334	3.68945	0.997746	6.53659e-05	0.00204164	0.000147267	0.00225427
1333	6.34092e-05	0.00329403	0.000134627	3.65059	3.65409	1.7353e-05	0.000901465	3.68429e-05	0.999044	0.000955661
1334	3.367	3.99942e-05	0.00111604	9.51224e-05	3.36825	0.999629	1.18739e-05	0.000331341	2.82409e-05	0.000371456
1335	3.62302	0.000237114	0.0045043	0.000182858	3.62795	0.998643	6.53577e-05	0.00124156	5.04025e-05	0.00135732
1336	9.5746e-05	9.60349e-05	2.6587	6.31549e-05	2.65896	3.60088e-05	3.61175e-05	0.999904	2.37517e-05	9.58781e-05
1337	2.9141	3.9994e-05	0.000312863	6.39029e-05	2.91452	0.999857	1.37223e-05	0.000107346	2.19257e-05	0.000142994
1338	6.47828e-05	3.19267	6.42898e-05	0.000838777	3.19364	2.02849e-05	0.999697	2.01306e-05	0.00026264	0.000303055
1339	0.000136886	2.86585	0.000136138	0.000657337	2.86678	4.77489e-05	0.999675	4.7488e-05	0.000229294	0.000324531
1340	3.99942e-05	3.54916	6.47925e-05	6.38344e-05	3.54933	1.12681e-05	0.999952	1.82549e-05	1.79849e-05	4.75079e-05
1341	3.23094	3.99941e-05	0.000570647	3.99941e-05	3.23159	0.999799	1.2376e-05	0.000176584	1.2376e-05	0.000201336
1342	2.70116	9.62095e-05	0.000140163	3.99939e-05	2.70144	0.999898	3.56142e-05	5.18844e-05	1.48047e-05	0.000102303
1343	3.01357	6.43988e-05	0.000489385	3.99941e-05	3.01416	0.999803	2.13654e-05	0.000162362	1.32687e-05	0.000196996
1344	3.99942e-05	3.54996	3.99942e-05	0.00143247	3.55147	1.12613e-05	0.999574	1.12613e-05	0.000403345	0.000425867
1345	3.13442	0.000143919	0.000898118	3.99941e-05	3.1355	0.999655	4.58998e-05	0.000286435	1.27552e-05	0.00034509
1346	9.81191e-05	0.00184327	3.99942e-05	3.51988	3.52186	2.786e-05	0.000523379	1.1356e-05	0.999437	0.000562596
1347	0.000257063	0.00262566	6.48606e-05	3.51648	3.51942	7.30413e-05	0.000746048	1.84293e-05	0.999162	0.000837519
1348	3.63875	0.000320359	0.00582829	0.000190643	3.64509	0.998261	8.78879e-05	0.00159894	5.23014e-05	0.00173913
1349	3.99943e-05	3.7526	0.00014005	0.00757598	3.76035	1.06358e-05	0.997937	3.72439e-05	0.0020147	0.00206258
1350	0.00266743	6.46223e-05	3.67733	3.99943e-05	3.6801	0.000724826	1.75599e-05	0.999247	1.08677e-05	0.000753253
1351	0.000399392	0.00291764	3.99942e-05	3.57047	3.57383	0.000111755	0.000816389	1.11909e-05	0.999061	0.000939334
1352	6.33847e-05	3.69476	3.99943e-05	0.0029095	3.69777	1.71413e-05	0.999185	1.08158e-05	0.000786824	0.000814781
1353	3.65328	9.70797e-05	0.00280724	3.99942e-05	3.65623	0.999195	2.65519e-05	0.000767798	1.09387e-05	0.000805288
1354	3.23665	6.39428e-05	0.00108194	9.76829e-05	3.2379	0.999616	1.97482e-05	0.000334149	3.01686e-05	0.000384066
1355	3.72467	3.99943e-05	0.00617397	0.000188807	3.73107	0.998284	1.07192e-05	0.00165475	5.0604e-05	0.00171607
1356	3.99943e-05	0.00387256	3.99943e-05	3.76568	3.76963	1.06096e-05	0.0010273	1.06096e-05	0.998951	0.00104852
1357	3.79739	3.99943e-05	0.00900567	3.99943e-05	3.80647	0.997613	1.05069e-05	0.00236589	1.05069e-05	0.0023869
1358	6.51225e-05	0.00342191	3.99943e-05	3.71533	3.71885	1.75115e-05	0.000920151	1.07545e-05	0.999052	0.000948417
1359	3.68161	0.00164611	0.00675249	0.000193596	3.6902	0.997672	0.000446076	0.00182984	5.24621e-05	0.00232838
1360	0.000769437	0.00292676	3.49835	0.000141033	3.50218	0.000219702	0.000835696	0.998904	4.02699e-05	0.00109567
1361	0.000255192	3.27231	0.000194543	0.00176147	3.27452	7.79327e-05	0.999325	5.94112e-05	0.000537934	0.000675278
1362	0.00180156	9.78586e-05	3.33531	0.000591068	3.3378	0.000539744	2.93183e-05	0.999254	0.000177083	0.000746145
1363	0.00255882	0.00144764	3.56557	6.6086e-05	3.56965	0.000716826	0.000405542	0.998859	1.85133e-05	0.00114088
1364	0.00254718	0.00019566	3.56818	3.99942e-05	3.57096	0.000713303	5.47919e-05	0.999221	1.11999e-05	0.000779295
1365	0.00466092	0.00098632	3.64978	6.5167e-05	3.6555	0.00127504	0.000269818	0.998437	1.78271e-05	0.00156269
1366	0.00382091	0.000196687	3.66054	3.99942e-05	3.6646	0.00104266	5.36721e-05	0.998893	1.09137e-05	0.00110724
1367	0.00177251	0.000141351	3.40068	6.54513e-05	3.40266	0.000520918	4.15412e-05	0.999418	1.92353e-05	0.000581695
1368	3.73351	6.48005e-05	0.00508783	6.48639e-05	3.73873	0.998604	1.73322e-05	0.00136084	1.73492e-05	0.00139552
1369	9.62679e-05	0.00292118	9.59803e-05	3.58467	3.58778	2.68322e-05	0.000814201	2.6752e-05	0.999132	0.000867786
1370	3.67363	3.99943e-05	0.00350708	0.000139117	3.67732	0.998998	1.08759e-05	0.000953706	3.78312e-05	0.00100241
1371	0.000188753	3.59907	6.3971e-05	0.00312834	3.60245	5.23958e-05	0.999061	1.77576e-05	0.000868391	0.000938545
1372	6.41508e-05	0.000139226	6.38789e-05	2.6823	2.68257	2.3914e-05	5.19002e-05	2.38126e-05	0.9999	9.96268e-05
1373	3.32704	3.99942e-05	0.00355357	0.228342	3.55898	0.934831	1.12376e-05	0.00099848	0.0641595	0.0651692
1374	3.74336	9.29397e-05	0.00524623	6.28817e-05	3.74876	0.998559	2.47921e-05	0.00139946	1.6774e-05	0.00144102
1375	0.00212536	9.15019e-05	3.60057	6.29234e-05	3.60285	0.00058991	2.53971e-05	0.999367	1.74649e-05	0.000632772
1376	0.000421223	0.00252512	3.99942e-05	3.59671	3.59969	0.000117016	0.000701481	1.11105e-05	0.99917	0.000829608
1377	3.72787	0.000224092	0.004987	3.99943e-05	3.73312	0.998593	6.0028e-05	0.00133588	1.07134e-05	0.00140662
1378	0.00205219	0.000483949	3.51653	6.24759e-05	3.51913	0.000583153	0.00013752	0.999262	1.77532e-05	0.000738426
1379	0.000344477	0.00404849	9.19627e-05	3.65178	3.65627	9.42154e-05	0.00110727	2.51521e-05	0.998773	0.00122664
1380	0.000277016	0.00356341	8.97501e-05	3.63999	3.64392	7.60215e-05	0.000977905	2.46301e-05	0.998921	0.00107856
1381	3.76545	3.99943e-05	0.00334443	6.19373e-05	3.7689	0.999086	1.06117e-05	0.000887376	1.64338e-05	0.000914422
1382	0.000535853	3.71162	8.96516e-05	0.00589835	3.71814	0.000144119	0.998245	2.41119e-05	0.00158637	0.0017546
1383	0.00420962	0.000124387	3.74846	3.99943e-05	3.75283	0.00112172	3.31449e-05	0.998834	1.06571e-05	0.00116552
1384	0.000212902	0.0020262	3.99942e-05	3.59762	3.5999	5.91412e-05	0.00056285	1.11098e-05	0.999367	0.000633101
1385	3.63322	6.08792e-05	0.00144086	3.99942e-05	3.63476	0.999576	1.67492e-05	0.00039641	1.10033e-05	0.000424163
1386	3.74398	8.68778e-05	0.0039484	6.05995e-05	3.74807	0.998907	2.31793e-05	0.00105345	1.61682e-05	0.0010928
1387	3.2882	6.06175e-05	0.000730925	8.82018e-05	3.28908	0.999733	1.84299e-05	0.000222228	2.68166e-05	0.000267474
1388	0.000121904	3.4873	6.09527e-05	0.00133994	3.48883	3.49413e-05	0.999564	1.74708e-05	0.000384066	0.000436478
1389	0.00429694	0.000160725	3.7467	3.99943e-05	3.75119	0.00114549	4.28463e-05	0.998801	1.06617e-05	0.00119899
1390	8.738e-05	3.76113	3.99943e-05	0.00352346	3.76478	2.32099e-05	0.99903	1.06233e-05	0.0009359	0.000969734
1391	6.00116e-05	3.12797	6.08493e-05	0.000365455	3.12846	1.91825e-05	0.999845	1.94502e-05	0.000116816	0.000155449
1392	3.16433	0.000156368	0.00048908	3.99941e-05	3.16502	0.999783	4.94051e-05	0.000154527	1.26363e-05	0.000216568
1393	3.4537	3.99942e-05	0.000690507	5.99635e-05	3.45449	0.999771	1.15775e-05	0.000199887	1.73582e-05	0.000228823
1394	3.39684	3.99942e-05	0.000358862	3.99942e-05	3.39728	0.999871	1.17724e-05	0.000105632	1.17724e-05	0.000129177
1395	3.78494	8.68764e-05	0.00715605	6.00317e-05	3.79224	0.998074	2.2909e-05	0.00188702	1.58301e-05	0.00192576
1396	0.000355004	6.00147e-05	3.2562	3.99941e-05	3.25665	0.000109009	1.84283e-05	0.99986	1.22807e-05	0.000139718
1397	3.80336	3.99943e-05	0.00494285	5.95514e-05	3.8084	0.998676	1.05016e-05	0.00129788	1.56369e-05	0.00132402
1398	0.00148977	0.000615026	3.52296	6.00794e-05	3.52512	0.000422614	0.00017447	0.999386	1.70432e-05	0.000614127
1399	3.78929	8.54315e-05	0.00845045	6.01539e-05	3.79789	0.997737	2.24945e-05	0.00222504	1.58388e-05	0.00226337
1400	0.000196142	0.00220218	3.99942e-05	3.65505	3.65749	5.36275e-05	0.000602102	1.09349e-05	0.999333	0.000666664
1401	0.000156267	0.00366186	3.99943e-05	3.74014	3.74399	4.17381e-05	0.000978063	1.06822e-05	0.99897	0.00103048
1402	3.6878	8.68376e-05	0.0033315	0.000156146	3.69137	0.999032	2.35245e-05	0.00090251	4.23003e-05	0.000968335
1403	3.99943e-05	3.72654	8.67343e-05	0.00242649	3.72909	1.07249e-05	0.999315	2.32588e-05	0.000650694	0.000684677
1404	0.000118862	0.00165161	6.04483e-05	3.5838	3.58563	3.31497e-05	0.00046062	1.68585e-05	0.999489	0.000510628
1405	3.78289	6.03998e-05	0.00345112	3.99943e-05	3.78645	0.999062	1.59516e-05	0.00091144	1.05625e-05	0.000937954
1406	3.75726	3.99943e-05	0.00183846	3.99943e-05	3.75918	0.99949	1.06391e-05	0.000489058	1.06391e-05	0.000510336
1407	8.60844e-05	3.6873	8.69989e-05	0.0027157	3.69018	2.33279e-05	0.999217	2.35758e-05	0.000735924	0.000782828
1408	0.000832515	8.61445e-05	3.31649	8.60272e-05	3.31749	0.000250947	2.59667e-05	0.999697	2.59314e-05	0.000302845
1409	3.74392	0.000624024	0.00865291	0.000118801	3.75331	0.997497	0.00016626	0.00230541	3.16522e-05	0.00250332
1410	0.00350256	0.000414935	3.68008	6.00486e-05	3.68406	0.000950733	0.00011263	0.99892	1.62996e-05	0.00107966
1411	0.000771511	6.05251e-05	3.4759	3.99942e-05	3.47677	0.000221905	1.74084e-05	0.999749	1.15033e-05	0.000250816
1412	3.7382	8.69194e-05	0.0027507	3.99943e-05	3.74108	0.999231	2.32338e-05	0.000735268	1.06906e-05	0.000769193
1413	3.79012	0.000117456	0.00946868	3.99943e-05	3.79974	0.997467	3.09114e-05	0.00249193	1.05255e-05	0.00253336
1414	0.00162032	6.06329e-05	3.63174	6.07589e-05	3.63348	0.000445941	1.66873e-05	0.999521	1.6722e-05	0.00047935
1415	6.03609e-05	0.00288304	8.76191e-05	3.71119	3.71422	1.62513e-05	0.000776216	2.35901e-05	0.999184	0.000816057
1416	0.000492626	3.75658	6.03608e-05	0.0082135	3.76534	0.000130832	0.997672	1.60306e-05	0.00218134	0.00232821
1417	0.00425456	8.66105e-05	3.75628	6.01433e-05	3.76068	0.00113133	2.30306e-05	0.99883	1.59927e-05	0.00117035
1418	0.000157903	0.0042568	6.03577e-05	3.72821	3.73268	4.23028e-05	0.00114041	1.61701e-05	0.998801	0.00119889
1419	3.74104	0.000250455	0.007634	0.000119764	3.74905	0.997865	6.68048e-05	0.00203625	3.19453e-05	0.002135
1420	0.000310585	8.79228e-05	3.08579	3.99941e-05	3.08623	0.000100636	2.84887e-05	0.999858	1.29589e-05	0.000142083
1421	3.68602	6.04478e-05	0.00248572	8.82199e-05	3.68865	0.999286	1.63875e-05	0.000673883	2.39166e-05	0.000714187
1422	3.77008	8.78445e-05	0.00559451	6.08879e-05	3.77582	0.998479	2.3265e-05	0.00148167	1.61257e-05	0.00152106
1423	3.99942e-05	3.53452	3.99942e-05	0.000805365	3.5354	1.13125e-05	0.99975	1.13125e-05	0.0002278	0.000250425
1424	0.00201301	0.000518483	3.58156	3.99942e-05	3.58413	0.000561645	0.000144661	0.999283	1.11587e-05	0.000717465
1425	0.00242349	0.000212552	3.56452	0.000122433	3.56728	0.000679366	5.95839e-05	0.999227	3.4321e-05	0.000773271
1426	0.00139481	0.000591831	3.48747	3.99942e-05	3.48949	0.000399717	0.000169604	0.999419	1.14613e-05	0.000580782
1427	3.79799	3.99943e-05	0.00590982	6.18037e-05	3.804	0.99842	1.05137e-05	0.00155358	1.6247e-05	0.00158034
1428	3.99942e-05	3.63156	3.99942e-05	0.00116062	3.6328	1.10092e-05	0.999658	1.10092e-05	0.000319484	0.000341503
1429	3.68336	3.99943e-05	0.00186683	6.17244e-05	3.68533	0.999466	1.08523e-05	0.000506557	1.67487e-05	0.000534158
1430	0.000481721	0.000126402	2.98373	6.2049e-05	2.9844	0.000161413	4.23541e-05	0.999775	2.07911e-05	0.000224558
1431	3.78184	3.99943e-05	0.00313328	3.99943e-05	3.78505	0.999151	1.05664e-05	0.000827804	1.05664e-05	0.000848937
1432	0.000491082	3.64068	6.28504e-05	0.00350807	3.64474	0.000134737	0.998886	1.72442e-05	0.000962503	0.00111448
1433	6.30636e-05	3.70335	3.99943e-05	0.00235403	3.70581	1.70175e-05	0.999337	1.07923e-05	0.000635228	0.000663038
1434	0.0045818	0.000679721	3.65887	9.23233e-05	3.66422	0.00125042	0.000185502	0.998539	2.51959e-05	0.00146111
1435	6.22993e-05	0.00264513	3.99943e-05	3.70974	3.71249	1.6781e-05	0.000712494	1.07729e-05	0.99926	0.000740048
1436	3.5679	3.99942e-05	0.00171982	9.35137e-05	3.56976	0.999481	1.12036e-05	0.000481774	2.61961e-05	0.000519174
1437	3.99943e-05	3.75195	6.35354e-05	0.00383	3.75588	1.06484e-05	0.998953	1.69162e-05	0.00101973	0.0010473
1438	6.34381e-05	0.00197623	3.99942e-05	3.64327	3.64535	1.74025e-05	0.000542124	1.09713e-05	0.99943	0.000570497
1439	6.38337e-05	0.00099262	6.33842e-05	3.2954	3.29652	1.93639e-05	0.000301111	1.92276e-05	0.99966	0.000339703
1440	3.61733	0.00155015	0.00346867	0.00013595	3.62248	0.998577	0.000427924	0.000957539	3.75294e-05	0.00142299
1441	0.00271732	0.000138599	3.54705	9.59132e-05	3.55	0.000765443	3.90418e-05	0.999168	2.70178e-05	0.000831502
1442	9.71227e-05	3.6627	3.99942e-05	0.00288662	3.66573	2.64948e-05	0.999175	1.09103e-05	0.000787461	0.000824866
1443	0.0488393	3.99943e-05	3.67591	0.000398695	3.72518	0.0131106	1.07362e-05	0.986772	0.000107027	0.0132283
1444	0.000399427	0.00184951	3.99942e-05	3.42719	3.42948	0.000116469	0.000539298	1.16619e-05	0.999333	0.000667429
1445	3.68721	3.99943e-05	0.00436558	0.000192671	3.69181	0.998754	1.08332e-05	0.0011825	5.21886e-05	0.00124553
1446	0.000139658	3.59033	6.44655e-05	0.00293691	3.59347	3.88643e-05	0.999126	1.79396e-05	0.000817291	0.000874095
1447	0.00177929	9.82359e-05	3.50606	3.99942e-05	3.50798	0.000507212	2.80036e-05	0.999453	1.14009e-05	0.000546617
1448	0.000494846	0.00242047	3.99942e-05	3.51333	3.51628	0.00014073	0.000688361	1.1374e-05	0.99916	0.000840465
1449	3.73778	0.00211261	0.00854205	6.50148e-05	3.7485	0.99714	0.000563586	0.00227879	1.73442e-05	0.00285972
1450	0.00189716	9.80228e-05	3.53503	3.99942e-05	3.53707	0.000536365	2.7713e-05	0.999425	1.13072e-05	0.000575385
1451	0.00391516	0.000197003	3.58054	0.000139424	3.58479	0.00109216	5.49552e-05	0.998814	3.88931e-05	0.00118601
1452	0.0041423	9.86591e-05	3.65138	9.69034e-05	3.65572	0.0011331	2.69876e-05	0.998813	2.65074e-05	0.0011866
1453	0.000337657	0.00373512	6.47239e-05	3.59263	3.59677	9.38778e-05	0.00103847	1.7995e-05	0.99885	0.00115034
1454	0.000196324	0.0017808	6.57392e-05	3.37569	3.37773	5.81232e-05	0.000527218	1.94625e-05	0.999395	0.000604804
1455	0.000257135	3.68262	9.73411e-05	0.00642224	3.6894	6.96958e-05	0.998163	2.6384e-05	0.00174073	0.00183681
1456	3.55045	6.38771e-05	0.00195715	6.38513e-05	3.55253	0.999413	1.79807e-05	0.000550918	1.79735e-05	0.000586872
1457	0.00140341	3.73828	3.99943e-05	0.0234544	3.76318	0.000372932	0.993384	1.06278e-05	0.00623261	0.00661617
1458	9.80645e-05	3.67613	3.99943e-05	0.00312451	3.67939	2.66524e-05	0.999113	1.08698e-05	0.000849193	0.000886715
1459	0.0104959	0.000582989	3.72787	6.41984e-05	3.73902	0.00280714	0.00015592	0.99702	1.71699e-05	0.00298023
1460	0.000773902	0.00419576	3.99942e-05	3.65014	3.65515	0.000211729	0.0011479	1.09419e-05	0.998629	0.00137057
1461	3.69901	0.00039817	0.00794158	9.7974e-05	3.70745	0.997724	0.000107397	0.00214206	2.64262e-05	0.00227588
1462	6.40987e-05	0.0018082	9.67844e-05	3.48041	3.48238	1.84066e-05	0.000519244	2.77926e-05	0.999435	0.000565443
1463	0.000314725	0.00115721	9.50273e-05	3.14409	3.14566	0.000100051	0.000367876	3.0209e-05	0.999502	0.000498136
1464	3.65202	0.000846905	0.00686787	0.000471466	3.6602	0.997763	0.000231382	0.00187636	0.000128809	0.00223655
1465	0.00210232	0.00039354	3.49127	3.99942e-05	3.49381	0.000601728	0.000112639	0.999274	1.14472e-05	0.000725814
1466	0.00614717	0.000484786	3.68446	6.44375e-05	3.69115	0.00166538	0.000131337	0.998186	1.74573e-05	0.00181417
1467	0.0048282	0.0523579	0.00883672	3.67368	3.7397	0.00129107	0.0140005	0.00236295	0.982345	0.0176546
1468	0.000185006	0.000464868	3.9994e-05	2.87018	2.87087	6.44425e-05	0.000161926	1.3931e-05	0.99976	0.000240299
1469	3.68469	0.000185891	0.00402496	3.99943e-05	3.68894	0.998848	5.03914e-05	0.00109109	1.08417e-05	0.00115232
1470	0.00154091	0.000311803	3.25132	0.000185024	3.25336	0.000473638	9.58405e-05	0.999374	5.68716e-05	0.00062635
1471	3.64048	9.71467e-05	0.00386467	0.0014402	3.64588	0.998518	2.66456e-05	0.00106001	0.000395022	0.00148168
1472	0.000135675	3.32042	6.48585e-05	0.00134509	3.32197	4.08417e-05	0.999535	1.95241e-05	0.000404908	0.000465274
1473	0.00113167	3.99942e-05	3.42552	6.38107e-05	3.42675	0.000330247	1.16712e-05	0.999639	1.86213e-05	0.00036054
1474	3.7187	0.000311658	0.00736525	6.44872e-05	3.72644	0.997923	8.36341e-05	0.00197648	1.73053e-05	0.00207742
1475	0.00093641	0.000473228	3.0889	9.76699e-05	3.09041	0.000303005	0.000153128	0.999512	3.16042e-05	0.000487737
1476	3.75129	0.000136975	0.013347	9.6938e-05	3.76487	0.996393	3.63825e-05	0.00354514	2.5748e-05	0.00360727
1477	0.000556804	0.000313738	2.93527	3.9994e-05	2.93618	0.000189636	0.000106852	0.99969	1.36211e-05	0.000310109
1478	3.79554	3.99943e-05	0.00557386	3.99943e-05	3.80119	0.998513	1.05215e-05	0.00146635	1.05215e-05	0.00148739
1479	3.68627	9.72579e-05	0.0057014	0.000187181	3.69226	0.998379	2.63411e-05	0.00154415	5.06957e-05	0.00162119
1480	9.51712e-05	0.00135247	3.99942e-05	3.4382	3.43969	2.76685e-05	0.000393195	1.16273e-05	0.999568	0.00043249
1481	9.69158e-05	0.00176341	6.47126e-05	3.48019	3.48211	2.78325e-05	0.000506421	1.85843e-05	0.999447	0.000552838
1482	3.6576	9.46181e-05	0.00323921	6.34447e-05	3.661	0.999072	2.58449e-05	0.00088479	1.73299e-05	0.000927965
1483	3.61795	9.41068e-05	0.00305014	9.66106e-05	3.62119	0.999105	2.59878e-05	0.000842304	2.66792e-05	0.000894971
1484	0.001636	0.000379833	3.41275	3.99942e-05	3.4148	0.000479089	0.000111231	0.999398	1.1712e-05	0.000602033
1485	0.00205228	0.000380925	3.4509	6.42248e-05	3.45339	0.00059428	0.000110305	0.999277	1.85976e-05	0.000723182
1486	0.00113721	0.000137234	3.31671	3.99941e-05	3.31803	0.000342736	4.13603e-05	0.999604	1.20536e-05	0.00039615
1487	0.00153293	0.000456707	3.39294	3.99942e-05	3.39497	0.000451529	0.000134525	0.999402	1.17804e-05	0.000597834
1488	3.67017	0.000135801	0.00450912	9.64799e-05	3.67491	0.99871	3.69536e-05	0.001227	2.62537e-05	0.00129021
1489	3.77036	0.013858	0.0112216	6.3454e-05	3.7955	0.993376	0.00365117	0.00295654	1.67182e-05	0.00662443
1490	0.00110583	9.49463e-05	3.37096	3.99942e-05	3.3722	0.000327926	2.81556e-05	0.999632	1.186e-05	0.000367941
1491	3.99943e-05	3.80466	3.99943e-05	0.00743336	3.81217	1.04912e-05	0.998029	1.04912e-05	0.0019499	0.00197088
1492	0.000620291	0.00160536	3.33802	0.000137423	3.34039	0.000185694	0.000480592	0.999293	4.11399e-05	0.000707426
1493	3.79081	3.99943e-05	0.0106387	6.34768e-05	3.80155	0.997174	1.05205e-05	0.00279851	1.66976e-05	0.00282573
1494	6.33187e-05	0.00360736	3.99943e-05	3.74713	3.75084	1.68812e-05	0.000961748	1.06628e-05	0.999011	0.000989292
1495	3.7322	3.99943e-05	0.00321752	6.38136e-05	3.73552	0.999111	1.07065e-05	0.000861332	1.70829e-05	0.000889121
1496	6.32054e-05	3.55806	6.32456e-05	0.00176248	3.55995	1.77546e-05	0.999469	1.77658e-05	0.000495086	0.000530606
1497	3.68833	0.000132585	0.0040381	6.37842e-05	3.69256	0.998853	3.59059e-05	0.00109358	1.72737e-05	0.00114676
1498	0.00245354	0.000708128	3.54108	6.32106e-05	3.54431	0.000692248	0.000199793	0.99909	1.78344e-05	0.000909875
1499	0.00018227	0.0016883	3.99942e-05	3.47502	3.47693	5.24228e-05	0.000485573	1.15027e-05	0.999451	0.000549498
1500	3.69597	0.000796365	0.00803913	0.000183131	3.70499	0.997566	0.000214944	0.00216981	4.94282e-05	0.00243418
1501	0.00107997	0.000516795	3.30142	3.99941e-05	3.30306	0.000326962	0.00015646	0.999504	1.21082e-05	0.000495529
1502	0.000700994	0.000232538	3.07822	3.99941e-05	3.0792	0.000227655	7.55192e-05	0.999684	1.29885e-05	0.000316163
1503	3.79809	3.99943e-05	0.00512128	3.99943e-05	3.80329	0.998632	1.05157e-05	0.00134654	1.05157e-05	0.00136757
1504	3.61873	0.000542069	0.0037028	6.39135e-05	3.62304	0.998811	0.000149617	0.00102202	1.76409e-05	0.00118927
1505	6.34189e-05	0.000920928	0.000136433	3.13839	3.13951	2.02002e-05	0.000293335	4.34566e-05	0.999643	0.000356992
1506	3.99942e-05	3.64762	3.99942e-05	0.00177786	3.64947	1.09589e-05	0.999491	1.09589e-05	0.000487156	0.000509073
1507	3.09443	3.99941e-05	0.000315815	3.99941e-05	3.09483	0.999872	1.29229e-05	0.000102046	1.29229e-05	0.000127892
1508	3.99942e-05	0.00137499	3.99942e-05	3.5603	3.56176	1.12288e-05	0.000386044	1.12288e-05	0.999591	0.000408501
1509	6.37866e-05	3.68064	0.000193511	0.00497719	3.68588	1.73057e-05	0.99858	5.25006e-05	0.00135034	0.00142015
1510	3.63974	0.000141576	0.00304116	3.99942e-05	3.64297	0.999115	3.88627e-05	0.000834803	1.09785e-05	0.000884645
1511	0.00176624	0.000196292	3.33402	9.9306e-05	3.33609	0.000529435	5.8839e-05	0.999382	2.97672e-05	0.000618041
1512	6.56055e-05	3.71614	0.000197458	0.00736265	3.72376	1.76181e-05	0.997952	5.30263e-05	0.00197721	0.00204785
1513	3.43208	3.99942e-05	0.00161108	0.000100698	3.43383	0.99949	1.16471e-05	0.000469179	2.93252e-05	0.000510151
1514	0.000146704	0.00118032	6.65072e-05	3.15782	3.15922	4.64369e-05	0.000373612	2.10518e-05	0.999559	0.000441101
1515	0.000205021	0.00359337	3.99942e-05	3.62249	3.62632	5.65368e-05	0.000990912	1.10289e-05	0.998942	0.00105848
1516	0.000542115	0.00220043	3.99942e-05	3.43138	3.43416	0.000157859	0.000640747	1.1646e-05	0.99919	0.000810253
1517	0.000150457	3.68352	6.56807e-05	0.00580729	3.68954	4.07793e-05	0.998367	1.78019e-05	0.00157399	0.00163257
1518	3.99942e-05	3.60636	0.000369177	0.00415569	3.61092	1.10759e-05	0.998736	0.000102239	0.00115087	0.00126418
1519	0.000155814	0.000815995	6.75857e-05	2.80124	2.80228	5.56025e-05	0.000291189	2.41181e-05	0.999629	0.00037091
1520	3.41096	0.000299356	0.00287823	0.000107006	3.41424	0.999038	8.76786e-05	0.000843007	3.1341e-05	0.000962026
1521	0.00109163	0.000223603	2.94582	6.72221e-05	2.9472	0.000370394	7.58694e-05	0.999531	2.28088e-05	0.000469072
1522	0.0013818	0.000108005	3.20876	3.99941e-05	3.21029	0.000430428	3.36433e-05	0.999523	1.24581e-05	0.000476529
1523	3.71608	3.99943e-05	0.00372614	3.99943e-05	3.71989	0.998977	1.07515e-05	0.00100168	1.07515e-05	0.00102318
1524	3.71634	6.85165e-05	0.00676997	6.89156e-05	3.72325	0.998145	1.84024e-05	0.0018183	1.85096e-05	0.00185521
1525	3.9994e-05	0.000624977	3.9994e-05	2.98173	2.98244	1.34099e-05	0.000209553	1.34099e-05	0.999764	0.000236372
1526	2.43262	3.99939e-05	0.00023545	6.8208e-05	2.43297	0.999859	1.64383e-05	9.67748e-05	2.80349e-05	0.000141248
1527	2.96476	0.0158524	0.0217582	0.490732	3.4931	0.848747	0.00453821	0.00622889	0.140486	0.151253
1528	3.69914	0.000117091	0.0373756	3.99943e-05	3.73667	0.989956	3.13356e-05	0.0100024	1.07032e-05	0.0100444
1529	3.9994e-05	2.7244	3.9994e-05	0.000610177	2.72509	1.46762e-05	0.999747	1.46762e-05	0.000223911	0.000253263
1530	3.5527	0.000179196	0.00519125	0.00323887	3.56131	0.997583	5.03175e-05	0.00145768	0.000909459	0.00241746
1531	0.00148063	0.0206666	3.67741	0.000116117	3.69968	0.000400205	0.00558607	0.993982	3.13857e-05	0.00601766
1532	0.803836	0.00387375	2.5791	0.0789591	3.46576	0.231936	0.00111772	0.744164	0.0227826	0.255836
1533	3.25314	0.0577927	0.255239	0.00273665	3.56891	0.911523	0.0161934	0.0715172	0.000766803	0.0884774
1534	0.0089758	3.28785	7.41252e-05	0.249903	3.5468	0.00253067	0.92699	2.08992e-05	0.0704586	0.0730101
1535	0.251105	0.00644143	3.28282	0.00485805	3.54523	0.070829	0.00181693	0.925984	0.00137031	0.0740162
1536	0.248619	0.000552981	3.28419	0.00573822	3.5391	0.0702492	0.000156249	0.927973	0.00162138	0.0720268
1537	2.4053	0.000124932	0.000553432	0.00111922	2.4071	0.999253	5.19014e-05	0.000229917	0.000464966	0.000746784
1538	7.38498e-05	3.26693	7.58989e-05	0.00302746	3.27011	2.25833e-05	0.999028	2.32099e-05	0.000925796	0.000971589
1539	0.000733846	3.99939e-05	2.58094	3.99939e-05	2.58175	0.000284244	1.5491e-05	0.999685	1.5491e-05	0.000315226
1540	3.21489	0.0002977	0.00315835	3.99941e-05	3.21839	0.998914	9.24998e-05	0.000981346	1.24268e-05	0.00108627
1541	3.9994e-05	0.00139461	0.000128469	2.71965	2.72121	1.46971e-05	0.000512498	4.72104e-05	0.999426	0.000574405
1542	3.48023	0.00258628	0.00617112	0.00284763	3.49183	0.996677	0.000740666	0.0017673	0.000815511	0.00332348
1543	0.00839722	0.000933117	0.000579968	3.42369	3.4336	0.0024456	0.000271761	0.00016891	0.997114	0.00288627
1544	3.51422	0.000203518	0.00845455	0.00236904	3.52524	0.996872	5.77316e-05	0.00239829	0.000672021	0.00312804
1545	3.99942e-05	3.42535	3.99942e-05	0.00318333	3.42861	1.16648e-05	0.999048	1.16648e-05	0.000928462	0.000951791
1546	2.7797	0.000423212	0.00191657	3.9994e-05	2.78208	0.999145	0.000152121	0.000688898	1.43756e-05	0.000855394
1547	3.62647	0.0215516	0.00104058	0.00562232	3.65468	0.99228	0.00589698	0.000284726	0.00153839	0.00772009
1548	0.000214737	3.04876	3.99941e-05	0.00276811	3.05179	7.03644e-05	0.999009	1.31051e-05	0.000907044	0.000990514
1549	0.000201538	0.00222512	7.54799e-05	2.74535	2.74785	7.33439e-05	0.000809769	2.74687e-05	0.999089	0.000910582
1550	0.000361163	0.00486493	3.99941e-05	3.26858	3.27385	0.000110318	0.001486	1.22162e-05	0.998391	0.00160853
1551	3.56972	0.000674415	0.0183411	0.000226136	3.58896	0.994639	0.000187914	0.00511043	6.30089e-05	0.00536135
1552	0.000234356	0.0645736	0.0117201	3.60636	3.68289	6.36337e-05	0.0175334	0.00318231	0.979221	0.0207793
1553	0.000229507	0.00453052	0.000146081	3.10987	3.11477	7.36835e-05	0.00145453	4.68994e-05	0.998425	0.00157511
1554	3.99942e-05	3.64422	0.000151822	0.0139575	3.65837	1.09323e-05	0.996132	4.14998e-05	0.00381521	0.00386764
1555	3.51077	0.000979989	0.0715584	0.0804336	3.66374	0.958247	0.000267483	0.0195315	0.0219539	0.0417529
1556	0.000522339	3.57735	0.00120756	0.0351148	3.61419	0.000144524	0.989806	0.000334117	0.0097158	0.0101944
1557	0.00659734	0.0697975	0.00123533	3.56916	3.64679	0.00180908	0.0191394	0.000338746	0.978713	0.0212873
1558	3.99936e-05	0.000718352	0.000356565	1.87898	1.8801	2.12721e-05	0.000382082	0.000189652	0.999407	0.000593007
1559	0.000499833	8.21282e-05	3.99936e-05	1.79471	1.79533	0.000278407	4.57454e-05	2.22764e-05	0.999654	0.000346429
1560	2.6659	0.000231907	0.00210856	3.99939e-05	2.66829	0.999108	8.69125e-05	0.000790231	1.49886e-05	0.000892132
1561	0.000136435	0.000140675	0.959459	0.000145536	0.959881	0.000142137	0.000146555	0.99956	0.000151618	0.00044031
1562	8.08171e-05	2.47853	0.000146956	0.00180601	2.48056	3.25801e-05	0.99918	5.9243e-05	0.000728065	0.000819889
1563	3.12022	7.87347e-05	0.00303823	3.99941e-05	3.12338	0.998989	2.52082e-05	0.000972737	1.28047e-05	0.00101075
1564	0.000520958	0.000227144	1.75343	3.99936e-05	1.75422	0.000296974	0.000129485	0.999551	2.27985e-05	0.000449258
1565	3.99939e-05	7.79071e-05	2.63304	3.99939e-05	2.63319	1.51884e-05	2.95865e-05	0.99994	1.51884e-05	5.99633e-05
1566	3.46449	3.99942e-05	0.00807921	0.000663781	3.47327	0.997471	1.15148e-05	0.00232611	0.000191111	0.00252873
1567	0.00034494	3.99937e-05	1.94083	3.99937e-05	1.94126	0.000177689	2.06019e-05	0.999781	2.06019e-05	0.000218893
1568	2.07731	3.99937e-05	0.000488542	3.99937e-05	2.07788	0.999726	1.92473e-05	0.000235115	1.92473e-05	0.00027361
1569	2.07846	3.99937e-05	0.000466063	3.99937e-05	2.07901	0.999737	1.92369e-05	0.000224176	1.92369e-05	0.000262649
1570	3.24044	3.99941e-05	0.00385758	0.000135931	3.24447	0.998757	1.23269e-05	0.00118897	4.18962e-05	0.0012432
1571	3.99936e-05	1.79746	0.000139329	0.000489582	1.79813	2.22418e-05	0.999628	7.74855e-05	0.000272273	0.000372
1572	0.454838	0.0035718	3.99942e-05	3.01461	3.47306	0.130962	0.00102843	1.15156e-05	0.867998	0.132002
1573	3.99937e-05	2.05288	0.000434867	0.000435368	2.05379	1.94731e-05	0.999557	0.000211739	0.000211983	0.000443195
1574	2.14592	3.99937e-05	7.74026e-05	7.31856e-05	2.14611	0.999911	1.86354e-05	3.60664e-05	3.41015e-05	8.88033e-05
1575	3.99936e-05	1.8542	7.57371e-05	0.000208853	1.85452	2.15655e-05	0.999825	4.08392e-05	0.000112618	0.000175023
1576	2.85968	3.9994e-05	3.9994e-05	7.6548e-05	2.85983	0.999945	1.39847e-05	1.39847e-05	2.67666e-05	5.47361e-05
1577	2.43649	3.99939e-05	0.000557947	3.99939e-05	2.43712	0.999738	1.64103e-05	0.000228937	1.64103e-05	0.000261757
1578	2.37783	3.99938e-05	0.000126288	3.99938e-05	2.37803	0.999913	1.6818e-05	5.31059e-05	1.6818e-05	8.6742e-05
1579	3.17027	7.62475e-05	0.0022207	3.99941e-05	3.17261	0.999263	2.4033e-05	0.000699958	1.26061e-05	0.000736598
1580	0.000727267	7.37797e-05	2.28732	7.34198e-05	2.28819	0.000317835	3.22437e-05	0.999618	3.20864e-05	0.000382165
1581	3.12178	3.99941e-05	0.00226278	0.000122645	3.1242	0.999224	1.28014e-05	0.000724275	3.92565e-05	0.000776333
1582	3.99941e-05	3.03333	7.39199e-05	0.00172984	3.03517	1.31769e-05	0.999393	2.43545e-05	0.000569933	0.000607465
1583	0.000201427	0.000298825	1.8706	3.99936e-05	1.87114	0.00010765	0.000159702	0.999711	2.13739e-05	0.000288726
1584	0.00133351	0.000131259	2.61585	7.42371e-05	2.61739	0.000509482	5.01489e-05	0.999412	2.8363e-05	0.000587994
1585	3.53491	3.99942e-05	0.00354106	3.99942e-05	3.53853	0.998977	1.13025e-05	0.00100071	1.13025e-05	0.00102332
1586	7.42338e-05	3.0604	3.99941e-05	0.0018219	3.06233	2.42409e-05	0.999368	1.306e-05	0.000594938	0.000632238
1587	2.72225	0.000126807	0.00135127	3.9994e-05	2.72377	0.999443	4.65559e-05	0.000496102	1.46833e-05	0.000557342
1588	2.52495	7.55275e-05	0.000910023	3.99939e-05	2.52597	0.999594	2.99004e-05	0.000360267	1.58331e-05	0.000406
1589	7.47073e-05	3.38921	0.000128127	0.00428629	3.3937	2.20135e-05	0.998677	3.77544e-05	0.00126301	0.00132278
1590	0.000294751	0.00646896	3.99942e-05	3.54208	3.54889	8.30545e-05	0.00182281	1.12695e-05	0.998083	0.00191714
1591	0.000700172	0.0027449	3.99941e-05	3.10799	3.11148	0.000225029	0.000882186	1.28537e-05	0.99888	0.00112007
1592	7.4079e-05	1.67983	7.25048e-05	0.000128258	1.6801	4.40919e-05	0.999836	4.31549e-05	7.63395e-05	0.000163586
1593	7.56047e-05	7.39482e-05	1.78068	7.54008e-05	1.7809	4.2453e-05	4.15228e-05	0.999874	4.23385e-05	0.000126314
1594	0.00154792	0.000124247	2.81456	3.9994e-05	2.81628	0.000549633	4.41175e-05	0.999392	1.4201e-05	0.000607951
1595	0.000940687	0.00030006	2.36341	3.99938e-05	2.36469	0.000397806	0.000126892	0.999458	1.69129e-05	0.000541611
1596	3.24616	0.00030736	0.00493206	0.000582395	3.25198	0.99821	9.45149e-05	0.00151663	0.00017909	0.00179024
1597	7.54847e-05	3.28188	3.99941e-05	0.00282643	3.28482	2.29798e-05	0.999104	1.21754e-05	0.000860453	0.000895608
1598	3.99938e-05	2.25935	3.99938e-05	0.00044239	2.25987	1.76974e-05	0.999769	1.76974e-05	0.000195759	0.000231154
1599	2.1285	3.99937e-05	0.000205909	3.99937e-05	2.12879	0.999866	1.87871e-05	9.67258e-05	1.87871e-05	0.0001343
1600	2.68267	0.000206033	0.00209252	0.000432684	2.6854	0.998983	7.67231e-05	0.000779218	0.000161124	0.00101707
1601	2.83241	3.9994e-05	0.00141188	7.41389e-05	2.83394	0.999462	1.41125e-05	0.000498205	2.61611e-05	0.000538479
1602	3.99938e-05	2.35465	7.23457e-05	0.000712182	2.35547	1.69791e-05	0.99965	3.07139e-05	0.000302352	0.000350045
1603	2.53712	3.99939e-05	0.000940119	7.5155e-05	2.53817	0.999584	1.5757e-05	0.000370392	2.96099e-05	0.000415759
1604	2.42268	3.99938e-05	0.000935908	0.000131158	2.42379	0.999543	1.65006e-05	0.000386135	5.4113e-05	0.000456748
1605	3.62166	0.000127114	0.065262	7.59355e-05	3.68712	0.982245	3.44752e-05	0.0177	2.05948e-05	0.017755
1606	3.44739	3.99942e-05	0.00243433	3.99942e-05	3.4499	0.999271	1.15928e-05	0.000705622	1.15928e-05	0.000728808
1607	3.99948e-05	6.26574	3.99948e-05	3.99948e-05	6.26586	6.38298e-06	0.999981	6.38298e-06	6.38298e-06	1.91489e-05
1608	2.64855	3.99939e-05	0.000772636	7.39986e-05	2.64943	0.999665	1.50953e-05	0.000291623	2.793e-05	0.000334649
1609	0.000584841	0.000359675	2.31031	7.1196e-05	2.31133	0.000253032	0.000155614	0.999561	3.08031e-05	0.00043945
1610	7.01179e-05	2.35326	3.99938e-05	0.000350302	2.35372	2.97903e-05	0.999804	1.69918e-05	0.000148829	0.000195611
1611	2.9623	3.9994e-05	0.0010156	7.11541e-05	2.96342	0.99962	1.34959e-05	0.000342713	2.40108e-05	0.000380219
1612	2.7584	7.02658e-05	0.000676031	3.9994e-05	2.75919	0.999715	2.54661e-05	0.000245011	1.44948e-05	0.000284972
1613	0.000238925	6.81227e-05	2.20389	6.99571e-05	2.20426	0.000108392	3.0905e-05	0.999829	3.17372e-05	0.000171034
1614	3.50141	3.99942e-05	0.00197772	3.99942e-05	3.50346	0.999413	1.14156e-05	0.000564504	1.14156e-05	0.000587335
1615	2.74098	3.9994e-05	0.000308504	3.9994e-05	2.74137	0.999858	1.45891e-05	0.000112536	1.45891e-05	0.000141715
1616	3.9994e-05	2.82477	3.9994e-05	0.000396885	2.82525	1.41559e-05	0.999831	1.41559e-05	0.000140478	0.00016879
1617	0.00177203	0.000106915	3.3675	3.99942e-05	3.36942	0.000525914	3.1731e-05	0.99943	1.18697e-05	0.000569514
1618	3.99942e-05	3.3908	3.99942e-05	0.00123679	3.39211	1.17903e-05	0.999612	1.17903e-05	0.000364606	0.000388187
1619	3.28209	3.99941e-05	0.0011789	6.73499e-05	3.28337	0.999608	1.21808e-05	0.00035905	2.05124e-05	0.000391743
1620	3.99941e-05	3.31888	0.000104451	0.0014525	3.32048	1.20447e-05	0.999519	3.14565e-05	0.000437438	0.00048094
1621	3.47958	6.66978e-05	0.00178292	3.99942e-05	3.48147	0.999457	1.91579e-05	0.000512117	1.14877e-05	0.000542763
1622	0.00115172	0.000557338	3.11404	3.99941e-05	3.11579	0.000369641	0.000178875	0.999439	1.28359e-05	0.000561352
1623	0.000550249	0.00324145	0.000150193	3.44802	3.45196	0.000159402	0.000939018	4.35096e-05	0.998858	0.00114193
1624	0.000101946	0.000977289	3.99941e-05	3.13177	3.13289	3.25406e-05	0.000311945	1.27659e-05	0.999643	0.000357251
1625	0.000354611	0.000967055	3.99941e-05	3.06439	3.06575	0.000115669	0.000315439	1.30455e-05	0.999556	0.000444153
1626	0.000100976	3.69889	6.5395e-05	0.00518518	3.70424	2.72596e-05	0.998555	1.76541e-05	0.00139979	0.00144471
1627	3.46619	6.57287e-05	0.00177818	6.4977e-05	3.4681	0.99945	1.89523e-05	0.000512723	1.87356e-05	0.000550411
1628	9.98657e-05	0.00126096	3.99942e-05	3.33846	3.33986	2.99012e-05	0.000377548	1.19748e-05	0.999581	0.000419424
1629	6.50552e-05	0.0017956	6.54139e-05	3.48645	3.48837	1.86492e-05	0.00051474	1.8752e-05	0.999448	0.000552141
1630	3.71386	0.00221165	0.00581457	6.48099e-05	3.72195	0.997826	0.000594217	0.00156224	1.74129e-05	0.00217387
1631	0.00163138	0.000323991	3.37722	3.99942e-05	3.37922	0.000482768	9.58775e-05	0.99941	1.18353e-05	0.000590481
1632	6.53325e-05	0.00425915	3.99943e-05	3.75024	3.7546	1.74006e-05	0.00113438	1.06521e-05	0.998838	0.00116244
1633	3.40083	3.99942e-05	0.000855537	3.99942e-05	3.40177	0.999725	1.17569e-05	0.000251498	1.17569e-05	0.000275012
1634	3.99942e-05	3.52204	9.59007e-05	0.00165409	3.52383	1.13497e-05	0.999492	2.72149e-05	0.000469402	0.000507966
1635	6.40184e-05	3.61677	3.99942e-05	0.00191304	3.61879	1.76906e-05	0.999443	1.10518e-05	0.00052864	0.000557382
1636	9.49992e-05	0.00178845	3.99942e-05	3.55852	3.56044	2.66819e-05	0.000502312	1.12329e-05	0.99946	0.000540227
1637	3.9994e-05	3.00005	6.31878e-05	0.000135963	3.00029	1.33301e-05	0.99992	2.10606e-05	4.53166e-05	7.97073e-05
1638	0.00128211	0.000187582	3.37088	3.99942e-05	3.37239	0.000380177	5.56229e-05	0.999552	1.18593e-05	0.00044766
1639	0.000974196	0.000785856	3.2468	9.46253e-05	3.24866	0.000299877	0.000241902	0.999429	2.91275e-05	0.000570906
1640	3.80472	3.99943e-05	0.00568891	3.99943e-05	3.81049	0.998486	1.04958e-05	0.00149296	1.04958e-05	0.00151395
1641	0.000132799	0.00104849	6.27143e-05	3.26776	3.26901	4.06237e-05	0.000320738	1.91845e-05	0.999619	0.000380546
1642	3.63164	3.99942e-05	0.00139885	3.99942e-05	3.63312	0.999593	1.10082e-05	0.000385028	1.10082e-05	0.000407044
1643	3.99943e-05	3.75206	3.99943e-05	0.00245609	3.75459	1.06521e-05	0.999325	1.06521e-05	0.000654158	0.000675462
1644	3.37976	0.000128422	0.00110127	3.99942e-05	3.38103	0.999624	3.7983e-05	0.000325719	1.1829e-05	0.000375531
1645	3.65474	6.18332e-05	0.00387913	0.000493043	3.65918	0.998788	1.68981e-05	0.00106011	0.000134741	0.00121175
1646	0.000813582	0.000411823	3.2259	3.99941e-05	3.22717	0.000252104	0.000127611	0.999608	1.2393e-05	0.000392108
1647	3.80949	3.99943e-05	0.00801124	3.99943e-05	3.81758	0.997881	1.04763e-05	0.00209851	1.04763e-05	0.00211946
1648	0.000125766	0.00048112	3.99941e-05	3.04148	3.04212	4.13415e-05	0.000158153	1.31468e-05	0.999787	0.000212641
1649	3.79842	3.99943e-05	0.00411597	3.99943e-05	3.80261	0.998897	1.05176e-05	0.00108241	1.05176e-05	0.00110344
1650	3.70187	0.000275301	0.00759311	0.000344769	3.71009	0.997786	7.42034e-05	0.00204661	9.29276e-05	0.00221374
1651	0.000638198	0.000280862	3.06198	6.16949e-05	3.06296	0.00020836	9.16962e-05	0.99968	2.01422e-05	0.000320198
1652	0.00236099	0.000220422	3.54584	9.12504e-05	3.54852	0.000665347	6.21166e-05	0.999247	2.57151e-05	0.000753178
1653	3.75657	3.99943e-05	0.00600235	0.000168562	3.76278	0.998349	1.06289e-05	0.00159519	4.47972e-05	0.00165062
1654	0.000272818	0.000961048	6.13599e-05	3.24117	3.24246	8.41392e-05	0.000296394	1.89238e-05	0.999601	0.000399457
1655	9.00275e-05	0.00147996	3.99942e-05	3.56601	3.56762	2.52346e-05	0.000414831	1.12103e-05	0.999549	0.000451275
1656	3.66359	6.09433e-05	0.00291232	0.000127863	3.66669	0.999154	1.66208e-05	0.000794264	3.48716e-05	0.000845756
1657	3.5217	3.99942e-05	0.00130287	9.13382e-05	3.52313	0.999593	1.13519e-05	0.000369805	2.59253e-05	0.000407082
1658	3.66225	0.000125604	0.00294461	6.24046e-05	3.66538	0.999145	3.42677e-05	0.000803356	1.70254e-05	0.000854649
1659	0.0137808	0.000345672	3.76367	3.99943e-05	3.77783	0.0036478	9.15e-05	0.99625	1.05866e-05	0.00374989
1660	0.000997582	0.000282367	3.28403	3.99941e-05	3.28535	0.000303646	8.59474e-05	0.999598	1.21735e-05	0.000401767
1661	3.75433	3.99943e-05	0.00244839	3.99943e-05	3.75686	0.999327	1.06457e-05	0.000651711	1.06457e-05	0.000673003
1662	3.76594	3.99943e-05	0.00419009	6.26651e-05	3.77023	0.998861	1.06079e-05	0.00111136	1.6621e-05	0.00113859
1663	6.28296e-05	0.00220247	9.34884e-05	3.59838	3.60074	1.74491e-05	0.000611671	2.59637e-05	0.999345	0.000655083
1664	0.000767892	0.00211245	6.30471e-05	3.51271	3.51565	0.000218421	0.000600871	1.79333e-05	0.999163	0.000837225
1665	0.000531564	0.000526576	6.34467e-05	3.00508	3.0062	0.000176822	0.000175163	2.11053e-05	0.999627	0.000373091
1666	0.000180418	3.39851	3.99942e-05	0.00139909	3.40013	5.30621e-05	0.999524	1.17625e-05	0.000411482	0.000476307
1667	9.53184e-05	3.52129	3.99942e-05	0.00160125	3.52303	2.70558e-05	0.999507	1.13522e-05	0.00045451	0.000492918
1668	6.34071e-05	3.1754	3.99941e-05	9.5422e-05	3.1756	1.9967e-05	0.999937	1.25942e-05	3.00485e-05	6.26096e-05
1669	3.53388	3.99942e-05	8.79501e-05	6.09698e-05	3.53407	0.999947	1.13168e-05	2.48864e-05	1.7252e-05	5.34551e-05
1670	0.000369049	0.000159427	2.94243	6.06903e-05	2.94302	0.000125398	5.41713e-05	0.9998	2.06218e-05	0.000200191
1671	3.74611	0.00011901	0.00459152	6.02583e-05	3.75088	0.998728	3.17285e-05	0.00122412	1.60651e-05	0.00127191
1672	0.00114194	0.000845298	3.48332	6.00562e-05	3.48537	0.000327637	0.000242528	0.999413	1.72309e-05	0.000587396
1673	3.79507	6.01891e-05	0.00407968	3.99943e-05	3.79925	0.9989	1.58424e-05	0.00107381	1.05269e-05	0.00110018
1674	0.000152894	0.00132543	3.99942e-05	3.54462	3.54614	4.31155e-05	0.000373767	1.12782e-05	0.999572	0.000428161
1675	0.000197954	3.54216	6.04322e-05	0.00160896	3.54403	5.58556e-05	0.999473	1.70518e-05	0.000453992	0.0005269
1676	3.66082	3.99942e-05	0.00101895	3.99942e-05	3.66192	0.9997	1.09217e-05	0.000278255	1.09217e-05	0.000300098
1677	0.000154126	3.72392	0.000152154	0.00519079	3.72942	4.13272e-05	0.998526	4.07983e-05	0.00139185	0.00147398
1678	0.000866392	6.04505e-05	3.47012	5.97459e-05	3.47111	0.000249601	1.74153e-05	0.999716	1.72123e-05	0.000284228
1679	3.99943e-05	3.81897	3.99943e-05	0.00410431	3.82316	1.04611e-05	0.998906	1.04611e-05	0.00107354	0.00109446
1680	3.69672	0.00019209	0.00303896	5.94841e-05	3.70001	0.999111	5.1916e-05	0.000821339	1.60767e-05	0.000889331
1681	0.00131636	0.000456222	3.52837	3.99942e-05	3.53018	0.000372888	0.000129235	0.999487	1.13292e-05	0.000513452
1682	3.73145	8.44848e-05	0.00424279	0.000152358	3.73592	0.998801	2.26142e-05	0.00113567	4.07819e-05	0.00119907
1683	0.000236423	0.00246596	8.42062e-05	3.63037	3.63316	6.50737e-05	0.000678737	2.31771e-05	0.999233	0.000766988
1684	0.0003341	0.00245323	3.99943e-05	3.67157	3.67439	9.09266e-05	0.000667655	1.08846e-05	0.999231	0.000769466
1685	0.00204053	0.000282012	3.55279	0.000148219	3.55526	0.000573946	7.93226e-05	0.999305	4.169e-05	0.000694959
1686	3.47936	3.99942e-05	0.00089882	0.000114136	3.48041	0.999697	1.14912e-05	0.000258251	3.27939e-05	0.000302536
1687	3.99943e-05	3.74774	3.99943e-05	0.00147153	3.7493	1.06671e-05	0.999586	1.06671e-05	0.000392481	0.000413815
1688	8.29107e-05	3.54612	3.99942e-05	0.000974547	3.54721	2.33735e-05	0.999691	1.12748e-05	0.000274736	0.000309384
1689	0.000232931	0.000389814	5.96352e-05	3.08311	3.08379	7.5534e-05	0.000126407	1.93383e-05	0.999779	0.00022128
1690	5.92509e-05	3.65757	8.34121e-05	0.00174015	3.65945	1.61912e-05	0.999485	2.27936e-05	0.000475522	0.000514507
1691	3.2711	5.91721e-05	0.000438255	0.00056658	3.27217	0.999675	1.80834e-05	0.000133934	0.000173151	0.000325169
1692	5.92966e-05	3.6843	5.91718e-05	0.00165415	3.68607	1.60867e-05	0.999519	1.60528e-05	0.000448757	0.000480896
1693	3.89169	3.99943e-05	0.000112217	3.99943e-05	3.89189	0.999951	1.02763e-05	2.88336e-05	1.02763e-05	4.93863e-05
1694	3.07179	5.89174e-05	0.000227594	8.2667e-05	3.07216	0.99988	1.91778e-05	7.40826e-05	2.69084e-05	0.000120169
1695	5.01189	3.99946e-05	5.90542e-05	3.99946e-05	5.01203	0.999972	7.97972e-06	1.17825e-05	7.97972e-06	2.77419e-05
1696	3.33794	3.99942e-05	0.000550237	0.000111713	3.33864	0.99979	1.19792e-05	0.000164809	3.34607e-05	0.000210249
1697	0.000111489	0.000612879	3.99942e-05	3.38365	3.38442	3.29419e-05	0.000181088	1.18171e-05	0.999774	0.000225847
1698	3.99943e-05	3.82674	3.99943e-05	0.00449103	3.83131	1.04388e-05	0.998807	1.04388e-05	0.00117219	0.00119307
1699	8.21738e-05	0.00161946	5.85776e-05	3.6536	3.65536	2.24804e-05	0.000443038	1.60251e-05	0.999518	0.000481544
1700	3.99943e-05	3.78743	3.99943e-05	0.00188864	3.78939	1.05543e-05	0.99948	1.05543e-05	0.000498402	0.000519511
1701	3.71233	3.99943e-05	0.00145129	5.90033e-05	3.71388	0.999583	1.07689e-05	0.000390773	1.58872e-05	0.000417429
1702	3.65213	0.000183767	0.00239854	8.2138e-05	3.6548	0.999271	5.02811e-05	0.000656272	2.2474e-05	0.000729028
1703	0.000684532	0.000147272	3.36733	3.99942e-05	3.3682	0.000203234	4.37242e-05	0.999741	1.1874e-05	0.000258832
1704	3.79378	3.99943e-05	0.00653498	0.000113429	3.80046	0.99824	1.05235e-05	0.00171952	2.9846e-05	0.00175989
1705	0.00193265	0.000191808	3.64458	3.99942e-05	3.64674	0.000529967	5.25971e-05	0.999406	1.09671e-05	0.000593531
1706	0.000236261	0.00223814	3.99942e-05	3.66041	3.66292	6.45007e-05	0.000611026	1.09187e-05	0.999314	0.000686445
1707	0.000585719	0.00466101	3.99943e-05	3.74237	3.74766	0.000156289	0.00124371	1.06718e-05	0.998589	0.00141067
1708	0.00357077	0.0010051	3.72998	3.99943e-05	3.7346	0.000956132	0.000269132	0.998764	1.07091e-05	0.00123597
1709	3.69431	0.000118128	0.003063	8.65403e-05	3.69758	0.999116	3.19475e-05	0.000828381	2.34046e-05	0.000883733
1710	0.00339227	0.00041923	3.68071	5.98717e-05	3.68458	0.000920666	0.00011378	0.998949	1.62493e-05	0.00105069
1711	0.000119458	0.0022257	6.05199e-05	3.65047	3.65288	3.27026e-05	0.000609302	1.65677e-05	0.999341	0.000658572
1712	3.56658	8.6228e-05	0.00164516	8.74206e-05	3.5684	0.99949	2.41644e-05	0.000461036	2.44986e-05	0.000509698
1713	3.76411	8.73428e-05	0.00828081	0.000156859	3.77264	0.99774	2.31517e-05	0.00219497	4.15781e-05	0.0022597
1714	0.00141128	0.000570739	3.51021	3.99942e-05	3.51223	0.000401819	0.0001625	0.999424	1.13871e-05	0.000575706
1715	0.000122477	0.00183049	3.99942e-05	3.62175	3.62374	3.37986e-05	0.000505138	1.10367e-05	0.99945	0.000549973
1716	0.00020839	3.70984	0.000209917	0.00626501	3.71652	5.60712e-05	0.998202	5.6482e-05	0.00168572	0.00179827
1717	0.000213147	3.703	6.08901e-05	0.00412228	3.7074	5.74924e-05	0.998814	1.64239e-05	0.00111191	0.00118582
1718	8.93518e-05	0.000612795	3.99941e-05	3.24037	3.24111	2.75682e-05	0.000189069	1.23396e-05	0.999771	0.000228977
1719	3.7728	6.16217e-05	0.00749007	9.08179e-05	3.78044	0.997978	1.63001e-05	0.00198127	2.40231e-05	0.00202159
1720	0.000128777	0.00141845	3.99942e-05	3.50148	3.50306	3.67614e-05	0.000404917	1.14169e-05	0.999547	0.000453095
1721	3.44713	9.19317e-05	0.00135798	6.28809e-05	3.44864	0.999561	2.66574e-05	0.000393771	1.82336e-05	0.000438662
1722	3.75712	9.29742e-05	0.00473104	3.99943e-05	3.76198	0.998707	2.47142e-05	0.00125759	1.06312e-05	0.00129294
1723	0.00135159	0.000181515	3.34015	6.2711e-05	3.34175	0.000404455	5.43173e-05	0.999522	1.87659e-05	0.000477538
1724	3.69962	0.00013448	0.00677615	0.000183042	3.70672	0.998086	3.62801e-05	0.00182807	4.93813e-05	0.00191373
1725	0.00176605	0.000921968	3.4874	3.99942e-05	3.49013	0.000506012	0.000264164	0.999218	1.14592e-05	0.000781636
1726	0.000984289	0.000190642	3.10961	6.44521e-05	3.11085	0.000316405	6.12831e-05	0.999602	2.07185e-05	0.000398407
1727	3.99943e-05	3.75205	3.99943e-05	0.00331208	3.75545	1.06497e-05	0.999097	1.06497e-05	0.00088194	0.000903239
1728	3.38149	0.000257959	0.00168535	3.99942e-05	3.38347	0.999414	7.62409e-05	0.000498111	1.18204e-05	0.000586172
1729	3.6951	0.000385697	0.0341996	0.000105534	3.72979	0.990699	0.00010341	0.00916931	2.82948e-05	0.00930101
1730	2.49054	0.000161283	0.000610969	0.000223703	2.49154	0.9996	6.47324e-05	0.000245218	8.97852e-05	0.000399735
1731	3.52209	6.82286e-05	0.00370849	0.00022845	3.52609	0.998864	1.93496e-05	0.00105173	6.47885e-05	0.00113587
1732	3.71534	0.00147784	0.0064714	0.0191586	3.74244	0.992757	0.000394885	0.00172919	0.00511927	0.00724335
1733	3.72254	0.000309174	0.00997222	0.0203724	3.75319	0.991833	8.23762e-05	0.00265699	0.00542801	0.00816738
1734	0.000164396	3.07796	0.000514565	0.00185376	3.08049	5.33667e-05	0.999178	0.00016704	0.000601772	0.000822179
1735	3.9994e-05	2.84484	3.9994e-05	0.00052845	2.84545	1.40554e-05	0.999786	1.40554e-05	0.000185718	0.000213829
1736	0.000920932	0.000168149	2.73887	6.93747e-05	2.74003	0.000336102	6.13675e-05	0.999577	2.53189e-05	0.000422789
1737	0.000968721	0.00125865	3.08364	3.99941e-05	3.0859	0.000313918	0.000407872	0.999265	1.29602e-05	0.00073475
1738	2.93172	0.00011096	0.00126719	0.000825315	2.93392	0.999249	3.78196e-05	0.000431909	0.000281301	0.000751029
1739	3.99939e-05	2.48883	0.00017117	0.000545227	2.48959	1.60644e-05	0.999696	6.87542e-05	0.000219003	0.000303822
1740	0.000244625	0.000249257	2.20741	3.99938e-05	2.20795	0.000110793	0.000112891	0.999758	1.81135e-05	0.000241797
1741	3.66273	3.99942e-05	0.00466837	6.99369e-05	3.66751	0.998697	1.0905e-05	0.0012729	1.90693e-05	0.00130287
1742	0.000352167	0.000875359	7.03728e-05	2.56274	2.56403	0.000137349	0.000341399	2.74461e-05	0.999494	0.000506194
1743	3.33025	0.000740896	0.00328485	7.14232e-05	3.33435	0.998771	0.000222201	0.000985154	2.14204e-05	0.00122878
1744	0.00201357	7.06123e-05	3.31971	3.99941e-05	3.32183	0.000606163	2.1257e-05	0.999361	1.20398e-05	0.00063946
1745	2.29908	7.25144e-05	0.000377797	3.99938e-05	2.29958	0.999787	3.15338e-05	0.00016429	1.73918e-05	0.000213216
1746	3.32119	3.99941e-05	0.00190524	3.99941e-05	3.32317	0.999403	1.20349e-05	0.00057332	1.20349e-05	0.00059739
1747	3.69737	3.99943e-05	0.00566299	3.99943e-05	3.70312	0.998449	1.08002e-05	0.00152925	1.08002e-05	0.00155085
1748	3.99941e-05	0.00205321	3.99941e-05	3.29459	3.29673	1.21315e-05	0.000622802	1.21315e-05	0.999353	0.000647065
1749	0.000546358	0.000188527	3.99937e-05	2.15992	2.1607	0.000252862	8.72528e-05	1.85096e-05	0.999641	0.000358624
1750	0.000200278	2.61984	0.000686056	0.00149074	2.62221	7.63773e-05	0.999093	0.000261633	0.000568506	0.000906516
1751	0.000204605	2.53423	3.99939e-05	0.00110855	2.53558	8.06935e-05	0.999466	1.57731e-05	0.000437195	0.000533662
1752	0.00155908	3.99941e-05	3.03044	3.99941e-05	3.03208	0.000514195	1.31903e-05	0.999459	1.31903e-05	0.000540575
1753	7.48156e-05	2.32355	3.99938e-05	0.000707292	2.32437	3.21875e-05	0.999646	1.72063e-05	0.000304294	0.000353688
1754	3.99938e-05	2.39917	3.99938e-05	0.000604751	2.39986	1.66651e-05	0.999715	1.66651e-05	0.000251994	0.000285325
1755	0.00280334	7.37227e-05	3.24223	3.99941e-05	3.24514	0.000863858	2.27179e-05	0.999101	1.23243e-05	0.000898901
1756	0.00451527	7.63692e-05	3.35565	0.000128644	3.36037	0.00134368	2.27264e-05	0.998595	3.82828e-05	0.00140469
1757	0.00013656	3.57029	3.99942e-05	0.00694131	3.57741	3.81728e-05	0.99801	1.11797e-05	0.00194032	0.00198967
1758	0.000134293	0.00352401	7.68438e-05	3.16788	3.17161	4.23421e-05	0.00111111	2.42286e-05	0.998822	0.00117768
1759	0.000214516	0.000845611	3.99937e-05	2.16693	2.16803	9.89453e-05	0.000390037	1.84471e-05	0.999493	0.000507429
1760	2.12876	3.99937e-05	0.000473351	3.99937e-05	2.12932	0.99974	1.87824e-05	0.000222302	1.87824e-05	0.000259867
1761	1.51098	7.88176e-05	0.000339582	0.000139235	1.51153	0.999631	5.21441e-05	0.00022466	9.21148e-05	0.000368919
1762	1.48167	3.99935e-05	0.00012971	0.00013095	1.48197	0.999797	2.69866e-05	8.75255e-05	8.83618e-05	0.000202874
1763	2.34937	3.99938e-05	0.00105101	0.000135676	2.3506	0.999478	1.70143e-05	0.000447124	5.77198e-05	0.000521858
1764	0.000198838	2.50756	3.99939e-05	0.0011031	2.5089	7.92532e-05	0.999465	1.59408e-05	0.000439676	0.00053487
1765	0.00259187	3.99942e-05	3.35128	3.99942e-05	3.35395	0.000772783	1.19245e-05	0.999203	1.19245e-05	0.000796632
1766	0.000301893	0.00648445	7.3377e-05	3.49906	3.50592	8.61094e-05	0.00184957	2.09295e-05	0.998043	0.00195661
1767	0.00389619	0.00069652	3.26624	7.31972e-05	3.2709	0.00119117	0.000212944	0.998574	2.23783e-05	0.00142649
1768	3.53854	3.99942e-05	0.00355695	3.99942e-05	3.54218	0.998973	1.12908e-05	0.00100417	1.12908e-05	0.00102675
1769	3.56939	3.99942e-05	0.0043882	7.36977e-05	3.57389	0.99874	1.11907e-05	0.00122785	2.06211e-05	0.00125966
1770	0.00012621	0.00139261	0.000122539	2.68714	2.68879	4.69395e-05	0.000517934	4.55741e-05	0.99939	0.000610448
1771	0.000119513	0.000515068	0.000122686	2.05476	2.05552	5.81424e-05	0.000250579	5.96862e-05	0.999632	0.000368407
1772	0.000180704	0.000499934	3.99938e-05	2.24396	2.24468	8.05034e-05	0.000222719	1.78171e-05	0.999679	0.00032104
1773	3.22934	0.000185678	0.00265707	7.24438e-05	3.23226	0.999098	5.74452e-05	0.000822047	2.24127e-05	0.000901905
1774	0.00017962	0.00047824	2.27631	3.99938e-05	2.277	7.88845e-05	0.000210031	0.999694	1.75642e-05	0.000306479
1775	3.43019	3.99942e-05	0.00213442	3.99942e-05	3.43241	0.999355	1.16519e-05	0.000621843	1.16519e-05	0.000645146
1776	0.000115077	3.20941	7.01567e-05	0.00205852	3.21165	3.58311e-05	0.999301	2.18444e-05	0.000640955	0.00069863
1777	3.99939e-05	2.62139	0.000112707	0.000705711	2.62225	1.52518e-05	0.999673	4.29811e-05	0.000269124	0.000327357
1778	0.00082668	0.000114367	2.63184	6.86426e-05	2.63285	0.000313987	4.34385e-05	0.999617	2.60716e-05	0.000383498
1779	3.99941e-05	3.0997	0.000113379	0.00143642	3.10129	1.28959e-05	0.999487	3.65587e-05	0.000463167	0.000512621
1780	2.81841	3.9994e-05	0.000559029	3.9994e-05	2.81904	0.999773	1.41871e-05	0.000198304	1.41871e-05	0.000226679
1781	3.33108	7.00041e-05	0.00208854	6.8896e-05	3.33331	0.999332	2.10014e-05	0.000626568	2.0669e-05	0.000668239
1782	0.000331101	0.000111446	2.17051	6.97882e-05	2.17102	0.000152509	5.13332e-05	0.999764	3.21453e-05	0.000235988
1783	3.67873	3.99943e-05	0.0060978	0.000114205	3.68499	0.998303	1.08533e-05	0.00165477	3.09919e-05	0.00169661
1784	0.0001634	0.000528383	3.99939e-05	2.52702	2.52775	6.46427e-05	0.000209033	1.58219e-05	0.999711	0.000289498
1785	0.000896798	2.87092	3.9994e-05	0.000518556	2.87238	0.000312215	0.999493	1.39237e-05	0.000180532	0.00050667
1786	2.30718	0.000107509	0.000229325	3.99938e-05	2.30756	0.999837	4.65898e-05	9.93799e-05	1.73317e-05	0.000163301
1787	3.99939e-05	2.45863	6.83869e-05	0.000159364	2.4589	1.6265e-05	0.999891	2.7812e-05	6.48111e-05	0.000108888
1788	3.9994e-05	2.74062	3.9994e-05	0.000308699	2.74101	1.4591e-05	0.999858	1.4591e-05	0.000112622	0.000141804
1789	3.99941e-05	3.29197	3.99941e-05	0.00115348	3.2932	1.21445e-05	0.999625	1.21445e-05	0.00035026	0.000374549
1790	3.99941e-05	3.17143	3.99941e-05	0.000105145	3.17162	1.261e-05	0.999942	1.261e-05	3.31518e-05	5.83718e-05
1791	2.66595	3.99939e-05	6.7969e-05	0.000104773	2.66617	0.99992	1.50005e-05	2.54932e-05	3.92971e-05	7.97908e-05
1792	4.03891	3.99943e-05	6.80922e-05	3.99943e-05	4.03906	0.999963	9.9019e-06	1.68584e-05	9.9019e-06	3.66622e-05
1793	2.78845	0.000104224	0.000828811	0.000105155	2.78949	0.999628	3.73633e-05	0.00029712	3.7697e-05	0.00037218
1794	3.75393	0.000105682	0.0103001	3.99943e-05	3.76438	0.997225	2.80741e-05	0.00273619	1.06244e-05	0.00277489
1795	0.00170164	0.000103808	3.38315	3.99942e-05	3.38499	0.0005027	3.06672e-05	0.999455	1.18151e-05	0.000545182
1796	0.000102193	0.00128427	3.99941e-05	3.25756	3.25899	3.13571e-05	0.000394071	1.22719e-05	0.999562	0.0004377
1797	2.68126	3.99939e-05	0.000279564	6.56903e-05	2.68165	0.999856	1.49139e-05	0.000104251	2.44962e-05	0.000143661
1798	3.9994e-05	2.82307	0.000204219	0.000637202	2.82396	1.41624e-05	0.999688	7.23167e-05	0.000225642	0.000312121
1799	0.00027411	3.45806	6.59765e-05	0.00260346	3.461	7.91997e-05	0.99915	1.90628e-05	0.000752228	0.000850491
1800	0.00172565	0.000103482	3.27245	0.000146253	3.27443	0.000527006	3.16029e-05	0.999397	4.46651e-05	0.000603274
1801	0.00109937	0.00027594	3.0031	0.000100791	3.00457	0.000365899	9.18401e-05	0.999509	3.35457e-05	0.000491285
1802	0.00207049	0.000354693	3.41681	3.99942e-05	3.41928	0.000605535	0.000103734	0.999279	1.16967e-05	0.000720965
1803	3.77857	6.56568e-05	0.0121641	3.99943e-05	3.79084	0.996763	1.73198e-05	0.0032088	1.05502e-05	0.00323667
1804	0.000202933	0.00229029	0.000270456	3.33547	3.33823	6.07905e-05	0.000686078	8.10178e-05	0.999172	0.000827886
1805	0.000146453	0.00202056	0.000101458	3.37755	3.37982	4.33316e-05	0.000597831	3.00187e-05	0.999329	0.000671182
1806	3.63267	0.000268097	0.00686846	0.000341765	3.64015	0.997946	7.36501e-05	0.00188686	9.38877e-05	0.0020544
1807	0.000631594	0.000270014	2.69756	0.000146083	2.69861	0.000234044	0.000100057	0.999612	5.41325e-05	0.000388233
1808	0.00107923	0.000101904	3.02382	0.000146186	3.02514	0.000356752	3.36857e-05	0.999561	4.83237e-05	0.000438761
1809	3.72883	0.000147338	0.00657886	3.99943e-05	3.73559	0.998189	3.94416e-05	0.00176113	1.07063e-05	0.00181128
1810	0.000975903	6.63862e-05	3.07394	0.000102542	3.07509	0.000317358	2.15884e-05	0.999628	3.33461e-05	0.000372292
1811	0.001971	0.00450302	0.000102381	3.64205	3.64863	0.000540202	0.00123417	2.80601e-05	0.998198	0.00180243
1812	0.0052382	0.000868632	3.63372	6.5436e-05	3.63989	0.00143911	0.000238642	0.998304	1.79775e-05	0.00169573
1813	3.62457	0.000207519	0.00687531	0.000545179	3.6322	0.9979	5.71331e-05	0.00189288	0.000150096	0.00210011
1814	0.000102618	0.00124585	3.99941e-05	3.26341	3.26479	3.14316e-05	0.0003816	1.22501e-05	0.999575	0.000425282
1815	3.41594	3.99942e-05	0.00200531	0.000206754	3.41819	0.999341	1.17004e-05	0.000586658	6.04864e-05	0.000658845
1816	0.000208714	0.0017777	6.69389e-05	3.28988	3.29193	6.34015e-05	0.000540016	2.03342e-05	0.999376	0.000623752
1817	6.71032e-05	3.46931	6.63169e-05	0.00204566	3.47149	1.93298e-05	0.999372	1.91033e-05	0.000589274	0.000627707
1818	3.49191	3.99942e-05	0.00232255	0.000152169	3.49442	0.99928	1.14452e-05	0.000664646	4.35462e-05	0.000719638
1819	0.000284597	0.000276883	2.51182	3.99939e-05	2.51242	0.000113276	0.000110206	0.999761	1.59185e-05	0.0002394
1820	2.96466	3.9994e-05	0.000796744	0.000104821	2.9656	0.999683	1.3486e-05	0.000268662	3.53457e-05	0.000317493
1821	3.64331	6.69592e-05	0.00363553	6.59212e-05	3.64708	0.998967	1.83597e-05	0.000996832	1.80751e-05	0.00103327
1822	0.000386742	0.000217007	2.51154	3.99939e-05	2.51218	0.000153947	8.63818e-05	0.999744	1.592e-05	0.000256249
1823	3.15116	3.99941e-05	0.000839173	3.99941e-05	3.15208	0.999708	1.26882e-05	0.000266228	1.26882e-05	0.000291605
1824	3.35057	3.99942e-05	0.00125804	3.99942e-05	3.35191	0.999601	1.19317e-05	0.000375322	1.19317e-05	0.000399185
1825	3.08385	6.77714e-05	0.000985111	3.99941e-05	3.08494	0.999646	2.19684e-05	0.000319329	1.29643e-05	0.000354262
1826	3.99939e-05	2.60426	6.8138e-05	0.000411042	2.60477	1.53541e-05	0.999801	2.61589e-05	0.000157803	0.000199316
1827	0.000320069	0.000165299	2.21234	6.84799e-05	2.21289	0.000144638	7.46979e-05	0.99975	3.09458e-05	0.000250282
1828	3.58122	3.99942e-05	0.00247041	3.99942e-05	3.58377	0.999288	1.11598e-05	0.000689333	1.11598e-05	0.000711652
1829	3.99941e-05	3.1195	3.99941e-05	0.00094389	3.12052	1.28165e-05	0.999672	1.28165e-05	0.000302478	0.000328111
1830	0.00161116	0.000172798	2.93197	0.000242991	2.934	0.000549135	5.88951e-05	0.999309	8.28191e-05	0.000690849
1831	3.67959	3.99943e-05	0.00481195	6.97162e-05	3.68452	0.998664	1.08547e-05	0.00130599	1.89214e-05	0.00133577
1832	0.000110963	0.00251711	7.06555e-05	3.34167	3.34437	3.31791e-05	0.000752641	2.11267e-05	0.999193	0.000806947
1833	3.60931	0.000446307	0.00723713	7.02296e-05	3.61707	0.997856	0.000123389	0.00200083	1.94162e-05	0.00214363
1834	0.00312693	0.000114194	3.48994	3.99942e-05	3.49322	0.000895141	3.269e-05	0.999061	1.14491e-05	0.00093928
1835	0.000256511	0.00301455	0.000262368	3.22108	3.22461	7.95477e-05	0.000934857	8.13642e-05	0.998904	0.00109577
1836	3.5875	7.14449e-05	0.00428999	7.14021e-05	3.59193	0.998766	1.98904e-05	0.00119434	1.98785e-05	0.00123411
1837	7.02838e-05	3.64381	7.25041e-05	0.00566935	3.64962	1.92578e-05	0.998407	1.98662e-05	0.00155341	0.00159253
1838	0.0006031	3.9994e-05	2.70281	3.9994e-05	2.70349	0.000223082	1.47934e-05	0.999747	1.47934e-05	0.000252669
1839	3.99943e-05	3.7252	3.99943e-05	0.00604126	3.73132	1.07185e-05	0.998359	1.07185e-05	0.00161907	0.0016405
1840	0.000367495	0.000267823	3.99937e-05	2.12683	2.12751	0.000172735	0.000125886	1.87984e-05	0.999683	0.000317419
1841	3.68504	0.000114443	0.00643674	3.99943e-05	3.69163	0.998215	3.10006e-05	0.0017436	1.08338e-05	0.00178544
1842	0.0015147	3.99941e-05	3.20927	7.097e-05	3.2109	0.000471736	1.24558e-05	0.999494	2.21029e-05	0.000506295
1843	0.00100082	0.000111767	2.74773	7.03517e-05	2.74891	0.00036408	4.06586e-05	0.99957	2.55926e-05	0.000430331
1844	0.00115685	0.000113607	2.75844	0.000117205	2.75983	0.000419175	4.11646e-05	0.999497	4.24683e-05	0.000502808
1845	3.27423	0.000117369	0.00206486	3.99941e-05	3.27646	0.999322	3.58218e-05	0.000630212	1.22065e-05	0.000678241
1846	0.000610146	7.02438e-05	2.62355	3.99939e-05	2.62427	0.000232501	2.6767e-05	0.999725	1.524e-05	0.000274508
1847	3.99942e-05	3.51097	3.99942e-05	0.00252585	3.51357	1.13828e-05	0.999258	1.13828e-05	0.000718884	0.000741649
1848	0.00257674	0.000177357	3.26392	7.01128e-05	3.26674	0.000788779	5.42919e-05	0.999135	2.14626e-05	0.000864533
1849	0.00198898	0.00104458	3.19999	3.99941e-05	3.20306	0.000620963	0.000326118	0.99904	1.24862e-05	0.000959568
1850	0.00420515	0.00141351	3.51184	3.99942e-05	3.5175	0.0011955	0.000401851	0.998391	1.13701e-05	0.00160872
1851	0.00643887	0.000174999	3.65171	3.99942e-05	3.65836	0.00176004	4.78352e-05	0.998181	1.09323e-05	0.00181881
1852	0.00319359	0.000172055	3.45703	3.99942e-05	3.46044	0.000922887	4.97206e-05	0.999016	1.15576e-05	0.000984165
1853	0.00390243	7.1631e-05	3.5554	6.99772e-05	3.55945	0.00109636	2.01242e-05	0.998864	1.96596e-05	0.00113614
1854	3.4386	3.99942e-05	0.00241823	7.12664e-05	3.44113	0.999265	1.16224e-05	0.000702743	2.07102e-05	0.000735076
1855	3.99941e-05	0.00116469	3.99941e-05	3.17677	3.17802	1.25846e-05	0.000366484	1.25846e-05	0.999608	0.000391653
1856	0.000111888	0.00389602	0.000110077	3.49884	3.50296	3.1941e-05	0.00111221	3.1424e-05	0.998824	0.00117557
1857	0.000948715	0.00558648	6.85e-05	3.55915	3.56575	0.000266063	0.00156671	1.92106e-05	0.998148	0.00185198
1858	0.00473281	0.000327348	3.57548	3.99942e-05	3.58058	0.0013218	9.14234e-05	0.998576	1.11698e-05	0.0014244
1859	0.00416654	0.000425971	3.49261	7.05323e-05	3.49728	0.00119137	0.000121801	0.998667	2.01678e-05	0.00133333
1860	0.000900588	0.00427991	3.99942e-05	3.55036	3.55558	0.000253289	0.00120372	1.12483e-05	0.998532	0.00146825
1861	6.85018e-05	0.0017972	3.99942e-05	3.38374	3.38564	2.0233e-05	0.000530829	1.18129e-05	0.999437	0.000562875
1862	2.79842	3.9994e-05	0.000402939	3.9994e-05	2.79891	0.999827	1.42891e-05	0.000143963	1.42891e-05	0.000172541
1863	6.73309e-05	2.62362	3.99939e-05	0.000388212	2.62412	2.56585e-05	0.999811	1.52409e-05	0.00014794	0.000188839
1864	3.18763	3.99941e-05	0.000106143	3.99941e-05	3.18781	0.999942	1.25459e-05	3.32966e-05	1.25459e-05	5.83885e-05
1865	2.61063	6.68707e-05	0.000607483	0.000160366	2.61147	0.99968	2.56066e-05	0.000232621	6.14083e-05	0.000319636
1866	3.6882	3.99943e-05	0.00402533	6.78627e-05	3.69233	0.998881	1.08317e-05	0.00109019	1.83794e-05	0.0011194
1867	0.00134753	0.00015663	3.18484	3.99941e-05	3.18639	0.000422904	4.91559e-05	0.999515	1.25516e-05	0.000484611
1868	0.000153748	0.00105604	6.8676e-05	2.95551	2.95679	5.19981e-05	0.000357156	2.32265e-05	0.999568	0.000432381
1869	2.94992	3.9994e-05	0.000156044	3.9994e-05	2.95016	0.99992	1.35566e-05	5.28935e-05	1.35566e-05	8.00066e-05
1870	3.06497	3.99941e-05	0.000769278	6.68508e-05	3.06585	0.999714	1.3045e-05	0.000250919	2.1805e-05	0.000285769
1871	0.000350519	0.000149871	2.55119	3.99939e-05	2.55173	0.000137365	5.8733e-05	0.999788	1.56732e-05	0.000211771
1872	3.70469	3.99943e-05	0.00379266	6.6583e-05	3.70859	0.998949	1.07842e-05	0.00102267	1.79537e-05	0.00105141
1873	0.000764357	3.99941e-05	3.19975	3.99941e-05	3.2006	0.000238817	1.24958e-05	0.999736	1.24958e-05	0.000263809
1874	0.000150276	3.30282	0.000210302	0.00213371	3.30532	4.54649e-05	0.999245	6.36255e-05	0.000645538	0.000754629
1875	0.000103324	2.92072	0.000278163	0.000989976	2.92209	3.53598e-05	0.999531	9.51933e-05	0.00033879	0.000469343
1876	0.000100607	2.78881	0.000273681	0.000751953	2.78994	3.60606e-05	0.999596	9.80956e-05	0.000269523	0.000403679
1877	0.00015101	2.6245	0.000522205	0.000347288	2.62552	5.75162e-05	0.999611	0.000198895	0.000132274	0.000388686
1878	0.0015669	0.000146848	3.34994	3.99942e-05	3.3517	0.000467496	4.3813e-05	0.999477	1.19325e-05	0.000523242
1879	0.00580308	0.000143022	3.72039	3.99943e-05	3.72638	0.0015573	3.8381e-05	0.998394	1.07327e-05	0.00160641
1880	0.000418989	0.00239095	9.73944e-05	3.42314	3.42605	0.000122295	0.000697872	2.84276e-05	0.999151	0.000848595
1881	0.000191246	3.42631	0.000142964	0.00231603	3.42896	5.57737e-05	0.999227	4.16931e-05	0.000675434	0.000772901
1882	0.000397346	0.000139912	2.7788	3.9994e-05	2.77937	0.000142962	5.03394e-05	0.999792	1.43896e-05	0.000207691
1883	3.586	3.99942e-05	0.00151148	3.99942e-05	3.58759	0.999556	1.11479e-05	0.000421307	1.11479e-05	0.000443603
1884	3.75674	6.46477e-05	0.00849349	9.54607e-05	3.7654	0.997702	1.71689e-05	0.00225567	2.53521e-05	0.00229819
1885	0.00228788	0.000396235	3.51704	3.99942e-05	3.51976	0.00065001	0.000112574	0.999226	1.13628e-05	0.000773947
1886	0.000388762	0.0018802	6.4226e-05	3.41025	3.41258	0.00011392	0.000550961	1.88204e-05	0.999316	0.000683702
1887	3.63397	3.99942e-05	0.00203127	6.36452e-05	3.6361	0.999413	1.09992e-05	0.00055864	1.75037e-05	0.000587143
1888	3.65346	9.55202e-05	0.0024973	3.99942e-05	3.6561	0.99928	2.61263e-05	0.00068305	1.09391e-05	0.000720115
1889	3.99941e-05	3.31359	3.99941e-05	0.000624501	3.3143	1.20672e-05	0.999787	1.20672e-05	0.000188426	0.000212561
1890	0.00100031	0.000136867	3.26907	3.99941e-05	3.27024	0.000305882	4.18523e-05	0.99964	1.22297e-05	0.000359964
1891	3.68343	0.000453369	0.00816681	0.000300627	3.69236	0.997584	0.000122786	0.00221182	8.14187e-05	0.00241602
1892	0.00345555	0.000183616	3.66799	3.99942e-05	3.67167	0.000941138	5.00089e-05	0.998998	1.08927e-05	0.00100204
1893	0.000134791	0.00531127	9.5689e-05	3.70127	3.70682	3.63631e-05	0.00143284	2.58143e-05	0.998505	0.00149502
1894	0.000231553	0.00183363	3.99942e-05	3.5014	3.5035	6.60918e-05	0.000523372	1.14155e-05	0.999399	0.000600879
1895	3.65773	0.000521574	0.00476754	9.32706e-05	3.66312	0.998531	0.000142385	0.0013015	2.54621e-05	0.00146935
1896	3.63383	0.000230691	0.00338086	6.40826e-05	3.63751	0.99899	6.34202e-05	0.000929444	1.76172e-05	0.00101048
1897	0.00035933	0.000179085	2.769	6.21844e-05	2.7696	0.000129741	6.46611e-05	0.999783	2.24525e-05	0.000216854
1898	3.99943e-05	3.79528	3.99943e-05	0.00433959	3.7997	1.05257e-05	0.998837	1.05257e-05	0.00114209	0.00116314
1899	3.60062	0.0024986	0.000761716	3.99942e-05	3.60393	0.999084	0.000693299	0.000211357	1.10974e-05	0.000915753
1900	3.71539	0.000175051	0.00601458	9.21858e-05	3.72167	0.998312	4.70357e-05	0.0016161	2.477e-05	0.0016879
1901	9.35735e-05	0.000938679	6.31542e-05	3.26464	3.26573	2.86531e-05	0.000287433	1.93384e-05	0.999665	0.000335425
1902	3.34397	6.24773e-05	0.00093918	6.18993e-05	3.34503	0.999682	1.86777e-05	0.000280769	1.85048e-05	0.000317951
1903	3.39957	3.99942e-05	0.000664806	3.99942e-05	3.40031	0.999781	1.17619e-05	0.000195513	1.17619e-05	0.000219037
1904	3.5625	0.000129953	0.00212006	6.25245e-05	3.56481	0.999351	3.64543e-05	0.000594718	1.75394e-05	0.000648712
1905	0.000131242	3.45729	6.26926e-05	0.00158866	3.45907	3.79413e-05	0.999485	1.81241e-05	0.000459275	0.00051534
1906	0.000438957	0.000946978	6.25013e-05	3.2002	3.20165	0.000137103	0.000295778	1.95216e-05	0.999548	0.000452403
1907	0.000293254	0.00123196	6.27747e-05	3.29575	3.29734	8.89366e-05	0.000373623	1.9038e-05	0.999518	0.000481598
1908	3.68484	0.000512371	0.00511327	6.2908e-05	3.69053	0.998459	0.000138834	0.00138551	1.70458e-05	0.00154139
1909	0.00305452	0.00304789	3.70884	6.32968e-05	3.71501	0.00082221	0.000820427	0.99834	1.70381e-05	0.00165968
1910	0.000233291	0.00204031	3.99942e-05	3.52922	3.53153	6.60594e-05	0.00057774	1.13249e-05	0.999345	0.000655125
1911	0.000184215	3.58216	6.33409e-05	0.00265872	3.58506	5.13841e-05	0.999189	1.7668e-05	0.00074161	0.000810662
1912	3.18934	6.37427e-05	0.000619632	3.99941e-05	3.19006	0.999773	1.99817e-05	0.000194238	1.25371e-05	0.000226757
1913	3.99941e-05	0.000538239	6.29549e-05	3.13235	3.13299	1.27655e-05	0.000171797	2.00942e-05	0.999795	0.000204657
1914	0.000182123	0.00161686	6.37629e-05	3.39493	3.39679	5.36163e-05	0.000475997	1.87715e-05	0.999452	0.000548385
1915	3.59181	3.99942e-05	0.00203475	9.55769e-05	3.59398	0.999396	1.11281e-05	0.000566155	2.65936e-05	0.000603877
1916	3.99942e-05	3.64725	3.99942e-05	0.00173789	3.64907	1.09601e-05	0.999502	1.09601e-05	0.000476257	0.000498177
1917	3.18248	3.99941e-05	0.000469984	3.99941e-05	3.18303	0.999827	1.25648e-05	0.000147653	1.25648e-05	0.000172783
1918	3.71248	3.99943e-05	0.00239825	3.99943e-05	3.71495	0.999333	1.07657e-05	0.000645566	1.07657e-05	0.000667098
1919	3.9994e-05	2.82492	9.898e-05	0.000389856	2.82545	1.41549e-05	0.999813	3.50316e-05	0.00013798	0.000187167
1920	0.000867814	0.000190645	3.10318	3.99941e-05	3.10428	0.000279554	6.14136e-05	0.999646	1.28835e-05	0.000353851
1921	3.36553	9.75203e-05	0.00161267	9.59852e-05	3.36734	0.999464	2.89606e-05	0.000478916	2.85048e-05	0.000536381
1922	3.99942e-05	3.37587	3.99942e-05	0.000866263	3.37682	1.18437e-05	0.99972	1.18437e-05	0.000256532	0.00028022
1923	3.74106	6.50059e-05	0.00674418	9.98466e-05	3.74797	0.998157	1.73443e-05	0.00179942	2.66402e-05	0.00184341
1924	0.00014157	0.00239191	3.99942e-05	3.57972	3.58229	3.95193e-05	0.000667705	1.11644e-05	0.999282	0.000718388
1925	3.37217	0.000253023	0.0020927	0.000140216	3.37465	0.999263	7.49776e-05	0.000620124	4.15498e-05	0.000736652
1926	0.000329826	6.43738e-05	2.8402	3.9994e-05	2.84063	0.00011611	2.26618e-05	0.999847	1.40793e-05	0.000152851
1927	3.45645	3.99942e-05	0.00113505	3.99942e-05	3.45767	0.999649	1.15668e-05	0.00032827	1.15668e-05	0.000351404
1928	3.66037	3.99942e-05	0.00217029	3.99942e-05	3.66262	0.999386	1.09196e-05	0.000592553	1.09196e-05	0.000614392
1929	3.70979	9.99034e-05	0.0054306	6.49829e-05	3.71539	0.998494	2.68891e-05	0.00146165	1.74902e-05	0.00150603
1930	0.000752009	6.65949e-05	2.98283	6.67033e-05	2.98372	0.000252038	2.23195e-05	0.999703	2.23558e-05	0.000296713
1931	0.000377159	0.000151443	2.55614	3.99939e-05	2.55671	0.000147518	5.92336e-05	0.999778	1.56427e-05	0.000222394
1932	0.000380983	0.00132959	3.99941e-05	3.15702	3.15877	0.000120611	0.000420919	1.26613e-05	0.999446	0.000554192
1933	3.59511	0.000103389	0.00294833	3.99942e-05	3.59821	0.999141	2.87336e-05	0.000819388	1.1115e-05	0.000859237
1934	3.13274	3.99941e-05	0.00107608	0.000106567	3.13396	0.99961	1.27615e-05	0.000343361	3.40039e-05	0.000390126
1935	3.99941e-05	3.24087	6.7643e-05	0.00117546	3.24216	1.23357e-05	0.999604	2.08636e-05	0.000362555	0.000395755
1936	3.99941e-05	3.19467	3.99941e-05	0.000106711	3.19486	1.25183e-05	0.999942	1.25183e-05	3.3401e-05	5.84375e-05
1937	3.99941e-05	3.05191	6.75942e-05	6.77507e-05	3.05209	1.31038e-05	0.999943	2.21469e-05	2.21982e-05	5.74489e-05
1938	3.99941e-05	3.14372	3.99941e-05	0.000106625	3.1439	1.27212e-05	0.999941	1.27212e-05	3.39149e-05	5.93573e-05
1939	3.67266	0.000161882	0.00661682	6.84531e-05	3.6795	0.998139	4.39955e-05	0.00179829	1.86039e-05	0.00186089
1940	0.00291531	0.000225296	3.47832	3.99942e-05	3.4815	0.000837372	6.47122e-05	0.999086	1.14876e-05	0.000913572
1941	0.00403558	0.000229053	3.58164	3.99942e-05	3.58594	0.00112539	6.38753e-05	0.9988	1.11531e-05	0.00120042
1942	3.73782	3.99943e-05	0.00456226	3.99943e-05	3.74246	0.99876	1.06866e-05	0.00121905	1.06866e-05	0.00124043
1943	3.53612	3.99942e-05	0.00254505	6.92786e-05	3.53877	0.99925	1.13017e-05	0.000719191	1.9577e-05	0.00075007
1944	3.99942e-05	0.0024406	3.99942e-05	3.58231	3.58483	1.11565e-05	0.000680812	1.11565e-05	0.999297	0.000703125
1945	0.000170489	0.00151834	3.99941e-05	3.14377	3.1455	5.42008e-05	0.000482704	1.27147e-05	0.99945	0.000549619
1946	2.41483	0.000237388	0.00053107	6.94294e-05	2.41567	0.999653	9.827e-05	0.000219844	2.87413e-05	0.000346855
1947	3.10149	0.00209245	0.000671832	0.000541811	3.1048	0.998935	0.000673941	0.000216385	0.000174508	0.00106483
1948	3.61568	0.000168282	0.00640987	0.000116083	3.62237	0.998152	4.64564e-05	0.00176952	3.20462e-05	0.00184802
1949	0.00017233	7.08073e-05	2.10693	6.89561e-05	2.10724	8.17799e-05	3.36019e-05	0.999852	3.27235e-05	0.000148105
1950	3.64727	3.99942e-05	0.00414664	6.95528e-05	3.65152	0.998834	1.09528e-05	0.00113559	1.90476e-05	0.00116559
1951	3.04941	0.000114003	0.00128587	3.99941e-05	3.05085	0.999528	3.73677e-05	0.000421481	1.31092e-05	0.000471957
1952	3.66442	0.000845924	0.0144443	0.000172815	3.67988	0.995798	0.000229878	0.00392522	4.69621e-05	0.00420206
1953	0.00415909	0.000254275	3.44076	0.000113154	3.44529	0.00120718	7.38038e-05	0.998686	3.28432e-05	0.00131383
1954	3.69187	6.98831e-05	0.0141862	0.00034787	3.70647	0.99606	1.88543e-05	0.00382742	9.38547e-05	0.00394013
1955	3.99942e-05	0.00283942	3.99942e-05	3.5649	3.56782	1.12097e-05	0.000795843	1.12097e-05	0.999182	0.000818263
1956	0.00034294	3.06429	0.000114984	0.00211536	3.06687	0.000111821	0.999161	3.74924e-05	0.000689746	0.000839059
1957	0.00143166	3.99941e-05	3.1155	7.23174e-05	3.11705	0.000459299	1.28308e-05	0.999505	2.32006e-05	0.00049533
1958	7.05046e-05	2.80254	0.000117628	0.00122927	2.80396	2.51447e-05	0.999494	4.19507e-05	0.000438406	0.000505501
1959	3.99939e-05	2.50235	3.99939e-05	0.000357445	2.50278	1.59798e-05	0.999825	1.59798e-05	0.000142819	0.000174778
1960	2.50009	3.99939e-05	0.000371328	3.99939e-05	2.50054	0.99982	1.59941e-05	0.000148499	1.59941e-05	0.000180487
1961	3.30707	7.03672e-05	0.00272995	0.000118568	3.30999	0.999118	2.1259e-05	0.00082476	3.58211e-05	0.00088184
1962	0.00136883	0.000271498	2.80292	3.9994e-05	2.8046	0.000488067	9.68045e-05	0.999401	1.42602e-05	0.000599132
1963	7.40478e-05	3.63753	3.99942e-05	0.00524988	3.64289	2.03267e-05	0.998528	1.09787e-05	0.00144113	0.00147244
1964	0.000194931	0.000185041	1.86938	3.99936e-05	1.8698	0.000104252	9.8963e-05	0.999775	2.13892e-05	0.000224604
1965	3.99943e-05	3.6857	0.000196288	0.0114145	3.69735	1.0817e-05	0.996849	5.30888e-05	0.00308721	0.00315112
1966	7.22055e-05	3.60074	0.000124976	0.00678283	3.60772	2.00142e-05	0.998065	3.46412e-05	0.00188009	0.00193474
1967	3.99941e-05	3.24456	3.99941e-05	0.00189919	3.24653	1.2319e-05	0.99939	1.2319e-05	0.00058499	0.000609628
1968	3.99941e-05	0.00173323	3.99941e-05	3.17791	3.17972	1.25779e-05	0.000545087	1.25779e-05	0.99943	0.000570243
1969	3.10014	3.99941e-05	0.00196708	7.42252e-05	3.10222	0.999329	1.28921e-05	0.000634089	2.39265e-05	0.000670908
1970	3.14912	3.99941e-05	7.38487e-05	3.99941e-05	3.14928	0.999951	1.26995e-05	2.34494e-05	1.26995e-05	4.88483e-05
1971	0.000128533	3.24345	3.99941e-05	0.00289146	3.24651	3.9591e-05	0.999057	1.23191e-05	0.000890636	0.000942546
1972	7.62889e-05	2.0369	3.99937e-05	0.000440157	2.03746	3.74431e-05	0.999727	1.96292e-05	0.000216032	0.000273105
1973	0.000318539	3.99937e-05	2.14743	3.99937e-05	2.14783	0.000148308	1.86206e-05	0.999814	1.86206e-05	0.000185549
1974	3.99943e-05	3.67124	7.84857e-05	0.00857172	3.67993	1.08682e-05	0.997638	2.1328e-05	0.00232931	0.00236151
1975	0.00195846	0.000212879	2.8116	3.9994e-05	2.81382	0.000696016	7.56551e-05	0.999214	1.42134e-05	0.000785884
1976	0.00175808	0.000133687	2.82211	3.9994e-05	2.82404	0.000622539	4.7339e-05	0.999316	1.4162e-05	0.00068404
1977	0.000133572	0.00424531	3.99942e-05	3.39134	3.39576	3.9335e-05	0.00125018	1.17777e-05	0.998699	0.00130129
1978	2.06649	3.99937e-05	0.000309983	3.99937e-05	2.06688	0.999811	1.93498e-05	0.000149976	1.93498e-05	0.000188676
1979	3.00153	7.58469e-05	0.00204301	3.99941e-05	3.00369	0.999281	2.52513e-05	0.000680166	1.3315e-05	0.000718732
1980	3.45099	7.63314e-05	0.00431043	3.99942e-05	3.45541	0.998719	2.20904e-05	0.00124744	1.15744e-05	0.00128111
1981	7.67285e-05	3.9994e-05	2.84111	3.9994e-05	2.84127	2.7005e-05	1.40761e-05	0.999945	1.40761e-05	5.51573e-05
1982	2.88006	3.9994e-05	0.00157988	3.9994e-05	2.88172	0.999424	1.38785e-05	0.000548243	1.38785e-05	0.000576
1983	3.53475	0.00022266	0.00982871	0.000135663	3.54494	0.997126	6.28107e-05	0.0027726	3.82696e-05	0.00287368
1984	0.000664806	0.000134881	1.96378	3.99937e-05	1.96462	0.000338389	6.86549e-05	0.999573	2.0357e-05	0.000427401
1985	0.00164966	3.9994e-05	2.8776	3.9994e-05	2.87933	0.000572932	1.389e-05	0.999399	1.389e-05	0.000600712
1986	0.00933994	0.000230684	3.52751	7.60187e-05	3.53716	0.00264052	6.52173e-05	0.997273	2.14915e-05	0.00272723
1987	0.00070881	0.00146015	7.8208e-05	2.34554	2.34779	0.000301905	0.000621924	3.33113e-05	0.999043	0.00095714
1988	3.51017	0.000142029	0.00678698	3.99942e-05	3.51713	0.998019	4.03822e-05	0.00192969	1.13712e-05	0.00198144
1989	0.000140587	0.0144481	3.99943e-05	3.66109	3.67572	3.82476e-05	0.00393069	1.08807e-05	0.99602	0.00397981
1990	3.3609	0.000139211	0.00517655	3.99942e-05	3.36626	0.998409	4.13547e-05	0.00153778	1.18809e-05	0.00159101
1991	3.99942e-05	3.46704	7.82542e-05	0.0056581	3.47282	1.15164e-05	0.998337	2.25333e-05	0.00162925	0.0016633
1992	3.61098	3.99942e-05	0.000717669	0.0178486	3.62958	0.994874	1.1019e-05	0.000197728	0.00491753	0.00512628
1993	0.000341965	0.00426058	3.06762	7.948e-05	3.07231	0.000111306	0.00138677	0.998476	2.58698e-05	0.00152394
1994	0.000541986	0.0102767	8.32801e-05	3.44916	3.46007	0.00015664	0.0029701	2.40689e-05	0.996849	0.00315081
1995	0.0275106	0.0161905	0.000235933	3.65412	3.69806	0.0074392	0.00437811	6.37991e-05	0.988119	0.0118811
1996	3.30836	0.000542056	0.00890548	0.000371149	3.31818	0.997041	0.00016336	0.00268385	0.000111853	0.00295906
1997	3.66425	3.99943e-05	0.0383151	0.00938448	3.71199	0.987139	1.07743e-05	0.010322	0.00252815	0.0128609
1998	3.60878	7.97923e-05	0.00292207	0.0216714	3.63345	0.993209	2.19605e-05	0.000804212	0.00596441	0.00679058
1999	3.5121	0.0158977	0.000241516	0.000727439	3.52897	0.995221	0.00450492	6.84381e-05	0.000206133	0.00477949
2000	3.65008	3.99943e-05	0.0335065	0.000386438	3.68401	0.990789	1.08562e-05	0.00909511	0.000104896	0.00921086
2001	0.00569202	3.23166	0.00154273	0.278661	3.51756	0.00161817	0.918723	0.000438579	0.07922	0.0812768
2002	0.00548987	3.58789	0.0507864	0.00132611	3.64549	0.00150594	0.984199	0.0139313	0.000363768	0.015801
2003	0.00638913	0.000480987	3.3425	0.000131089	3.3495	0.00190749	0.0001436	0.99791	3.91368e-05	0.00209023
2004	0.000479473	0.0621585	7.67048e-05	3.60889	3.6716	0.000130589	0.0169295	2.08914e-05	0.982919	0.017081
2005	1.93886	0.000134089	0.000610179	7.42972e-05	1.93968	0.999578	6.91297e-05	0.000314578	3.83039e-05	0.000422011
2006	0.00248827	0.000447572	3.0055	3.99941e-05	3.00848	0.000827087	0.00014877	0.999011	1.32938e-05	0.00098915
2007	0.00386196	0.000126268	3.4195	3.99942e-05	3.42352	0.00112807	3.68824e-05	0.998823	1.16822e-05	0.00117663
2008	0.0019708	0.000299062	2.82533	7.56284e-05	2.82768	0.00069697	0.000105762	0.999171	2.67458e-05	0.000829478
2009	0.000122891	0.00171695	7.44157e-05	2.84038	2.84229	4.32364e-05	0.000604072	2.61816e-05	0.999327	0.00067349
2010	7.41273e-05	0.00324406	7.52969e-05	3.3524	3.3558	2.20893e-05	0.000966703	2.24379e-05	0.998989	0.00101123
2011	0.000123723	0.00334651	3.99942e-05	3.41332	3.41683	3.621e-05	0.00097942	1.17051e-05	0.998973	0.00102734
2012	7.29435e-05	0.000967482	7.31141e-05	2.62029	2.6214	2.78262e-05	0.000369071	2.78912e-05	0.999575	0.000424788
2013	0.00191057	3.36875	3.99942e-05	0.00258772	3.37329	0.000566381	0.998655	1.18561e-05	0.000767121	0.00134536
2014	2.777	3.9994e-05	0.00110189	0.000117772	2.77826	0.999547	1.43954e-05	0.000396613	4.23908e-05	0.000453399
2015	0.000923333	7.27004e-05	2.79739	3.9994e-05	2.79842	0.000329948	2.59791e-05	0.99963	1.42916e-05	0.000370218
2016	0.00193297	0.000114308	3.19274	3.99941e-05	3.19483	0.000605032	3.5779e-05	0.999347	1.25184e-05	0.000653329
2017	3.08303	7.21155e-05	0.00155946	7.00859e-05	3.08473	0.999448	2.33782e-05	0.000505541	2.27203e-05	0.00055164
2018	2.83265	7.17216e-05	0.00103375	6.94353e-05	2.83382	0.999585	2.53091e-05	0.00036479	2.45023e-05	0.000414602
2019	3.44855	3.99942e-05	0.0020069	3.99942e-05	3.45064	0.999395	1.15904e-05	0.000581603	1.15904e-05	0.000604784
2020	3.00715	3.99941e-05	0.000832981	3.99941e-05	3.00806	0.999696	1.32956e-05	0.000276917	1.32956e-05	0.000303508
2021	3.59832	6.90889e-05	0.00449254	0.000109974	3.60299	0.998703	1.91754e-05	0.00124689	3.05231e-05	0.00129659
2022	0.00219878	3.99942e-05	3.5422	3.99942e-05	3.54448	0.00062034	1.12835e-05	0.999357	1.12835e-05	0.000642907
2023	0.00107571	6.8375e-05	2.99284	6.86455e-05	2.99405	0.000359283	2.28369e-05	0.999595	2.29273e-05	0.000405047
2024	0.00404955	6.82712e-05	3.67664	3.99943e-05	3.6808	0.00110018	1.85479e-05	0.99887	1.08656e-05	0.0011296
2025	6.76746e-05	0.00215679	3.99942e-05	3.50026	3.50253	1.93216e-05	0.000615781	1.14187e-05	0.999353	0.000646522
2026	3.99942e-05	3.41411	6.83162e-05	0.00166841	3.41588	1.17083e-05	0.99948	1.99996e-05	0.000488428	0.000520136
2027	0.000583674	0.00037904	2.64748	6.7383e-05	2.64851	0.000220378	0.000143114	0.999611	2.54418e-05	0.000388934
2028	6.8364e-05	3.74847	3.99943e-05	0.0061631	3.75475	1.82073e-05	0.99833	1.06517e-05	0.00164141	0.00167027
2029	0.000104234	3.69374	3.99943e-05	0.00459605	3.69849	2.8183e-05	0.998718	1.08137e-05	0.00124268	0.00128168
2030	0.00151054	0.000100962	3.27809	6.63596e-05	3.27977	0.000460562	3.07832e-05	0.999488	2.0233e-05	0.000511578
2031	0.00134925	0.000148805	3.25688	3.99941e-05	3.25842	0.00041408	4.56679e-05	0.999528	1.22741e-05	0.000472022
2032	3.35376	0.000101958	0.00146861	3.99942e-05	3.35537	0.99952	3.03866e-05	0.000437689	1.19194e-05	0.000479995
2033	3.63506	3.99942e-05	0.00206554	3.99942e-05	3.6372	0.99941	1.09959e-05	0.000567893	1.09959e-05	0.000589885
2034	3.61293	3.99942e-05	0.00274375	0.00010058	3.61582	0.999202	1.10609e-05	0.000758819	2.78167e-05	0.000797696
2035	3.99941e-05	3.02697	3.99941e-05	0.000419621	3.02747	1.32104e-05	0.999835	1.32104e-05	0.000138605	0.000165026
2036	0.00160447	6.484e-05	3.5019	3.99942e-05	3.50361	0.000457949	1.85066e-05	0.999512	1.14152e-05	0.000487871
2037	9.92614e-05	3.74867	6.45031e-05	0.00850202	3.75734	2.6418e-05	0.997694	1.71672e-05	0.00226278	0.00230636
2038	0.00169123	0.000140948	3.38912	6.49724e-05	3.39102	0.000498739	4.15651e-05	0.999441	1.91601e-05	0.000559464
2039	0.00143651	0.000141853	3.37597	3.99942e-05	3.37759	0.000425305	4.19984e-05	0.999521	1.1841e-05	0.000479145
2040	3.65965	3.99942e-05	0.00200618	3.99942e-05	3.66173	0.99943	1.09222e-05	0.000547876	1.09222e-05	0.000569721
2041	3.71449	6.44275e-05	0.00439666	6.54046e-05	3.71902	0.998783	1.73238e-05	0.00118221	1.75865e-05	0.00121712
2042	3.72592	9.85203e-05	0.00739099	9.82438e-05	3.7335	0.997968	2.63882e-05	0.00197964	2.63141e-05	0.00203234
2043	0.00226682	9.81327e-05	3.57996	3.99942e-05	3.58236	0.000632773	2.73933e-05	0.999329	1.11642e-05	0.00067133
2044	0.00496204	0.00033281	3.64568	6.50774e-05	3.65104	0.00135908	9.11547e-05	0.998532	1.78243e-05	0.00146805
2045	3.70356	6.64422e-05	0.00331187	3.99943e-05	3.70698	0.999078	1.79235e-05	0.000893416	1.07889e-05	0.000922128
2046	3.70449	0.000610927	0.0098871	0.000100917	3.71509	0.997147	0.000164445	0.00266134	2.71642e-05	0.00285295
2047	0.000940894	0.000263214	3.08638	3.99941e-05	3.08763	0.000304731	8.5248e-05	0.999597	1.2953e-05	0.000402932
2048	0.0033814	0.000265377	3.59915	3.99942e-05	3.60283	0.00093854	7.36578e-05	0.998977	1.11008e-05	0.0010233
2049	3.77915	3.99943e-05	0.00930044	6.59054e-05	3.78856	0.997517	1.05566e-05	0.00245488	1.73959e-05	0.00248283
2050	3.99942e-05	0.00129811	3.99942e-05	3.47892	3.4803	1.14916e-05	0.00037299	1.14916e-05	0.999604	0.000395973
2051	3.75148	6.57703e-05	0.010323	0.00010066	3.76197	0.997212	1.74829e-05	0.00274404	2.67574e-05	0.00278828
2052	0.000101718	0.00284988	3.99942e-05	3.61593	3.61893	2.81071e-05	0.000787494	1.10514e-05	0.999173	0.000826652
2053	0.000147689	0.00129855	0.000100907	3.13406	3.13561	4.71004e-05	0.000414131	3.2181e-05	0.999507	0.000493412
2054	3.46758	0.000146178	0.00228254	6.65133e-05	3.47007	0.999281	4.21254e-05	0.000657779	1.91677e-05	0.000719072
2055	3.49181	6.60784e-05	0.0020375	6.6716e-05	3.49398	0.999379	1.89121e-05	0.000583148	1.90946e-05	0.000621155
2056	3.35085	6.57477e-05	0.00182149	0.000147661	3.35289	0.999393	1.96093e-05	0.000543259	4.40399e-05	0.000606908
2057	3.99942e-05	3.43744	6.55323e-05	0.00149957	3.43905	1.16294e-05	0.999533	1.90554e-05	0.000436041	0.000466726
2058	0.000758007	3.99941e-05	3.19124	3.99941e-05	3.19208	0.000237465	1.25292e-05	0.999737	1.25292e-05	0.000262523
2059	3.50808	3.99942e-05	0.00216365	0.00010301	3.51039	0.999343	1.13931e-05	0.000616357	2.93442e-05	0.000657095
2060	3.2772	6.60709e-05	0.00141032	6.76266e-05	3.27875	0.999529	2.01513e-05	0.000430141	2.06257e-05	0.000470918
2061	3.66776	0.000105478	0.00662707	0.00015743	3.67465	0.998125	2.87043e-05	0.00180346	4.28422e-05	0.001875
2062	6.72447e-05	0.000105422	2.40544	6.73004e-05	2.40568	2.79525e-05	4.38223e-05	0.9999	2.79757e-05	9.97505e-05
2063	3.4978	3.99942e-05	0.00163893	3.99942e-05	3.49952	0.999509	1.14285e-05	0.000468329	1.14285e-05	0.000491186
2064	0.000297986	2.30712	0.000107563	0.000297341	2.30782	0.00012912	0.999695	4.6608e-05	0.000128841	0.000304568
2065	6.72646e-05	2.32971	6.88965e-05	0.000228128	2.33007	2.8868e-05	0.999844	2.95684e-05	9.79058e-05	0.000156342
2066	0.000875369	0.000161092	2.88382	3.9994e-05	2.8849	0.000303432	5.58396e-05	0.999627	1.38632e-05	0.000373134
2067	3.99942e-05	3.50004	6.92768e-05	0.00222773	3.50238	1.14192e-05	0.999333	1.978e-05	0.000636063	0.000667262
2068	3.51448	0.000418773	0.0036447	3.99942e-05	3.51859	0.998834	0.000119017	0.00103584	1.13666e-05	0.00116623
2069	0.000530775	0.00406085	0.000110085	3.45886	3.46356	0.000153245	0.00117245	3.17836e-05	0.998643	0.00135748
2070	0.000941368	3.45099	0.000110208	0.00401197	3.45606	0.000272382	0.998535	3.18885e-05	0.00116085	0.00146512
2071	0.000434124	0.000247578	2.3573	3.99938e-05	2.35802	0.000184105	0.000104994	0.999694	1.69607e-05	0.00030606
2072	3.30458	6.89068e-05	0.00184776	3.99941e-05	3.30653	0.999408	2.08396e-05	0.000558822	1.20955e-05	0.000591757
2073	0.000878856	3.9994e-05	2.97876	3.9994e-05	2.97972	0.000294946	1.34221e-05	0.999678	1.34221e-05	0.000321791
2074	3.74274	3.99943e-05	0.00705722	3.99943e-05	3.74988	0.998097	1.06655e-05	0.00188199	1.06655e-05	0.00190332
2075	0.000791885	0.000118689	2.55959	3.99939e-05	2.56054	0.000309265	4.63532e-05	0.999629	1.56193e-05	0.000371238
2076	3.727	3.99943e-05	0.0105	7.3291e-05	3.73762	0.99716	1.07005e-05	0.00280927	1.9609e-05	0.00283958
2077	3.99942e-05	0.00275425	3.99942e-05	3.45687	3.45971	1.156e-05	0.000796093	1.156e-05	0.999181	0.000819213
2078	3.59812	0.000204426	0.00965681	0.000128431	3.60811	0.997231	5.66575e-05	0.00267642	3.55953e-05	0.00276867
2079	0.00093629	0.000127957	2.45446	3.99939e-05	2.45556	0.000381293	5.21089e-05	0.99955	1.6287e-05	0.000449689
2080	0.00221061	0.000210277	2.95019	3.9994e-05	2.95265	0.000748685	7.12162e-05	0.999167	1.35451e-05	0.000833447
2081	7.78481e-05	0.00206165	3.99941e-05	3.00531	3.00749	2.58847e-05	0.000685507	1.32981e-05	0.999275	0.00072469
2082	7.63239e-05	1.43228	0.000218835	0.000218229	1.43279	5.32694e-05	0.999642	0.000152733	0.000152311	0.000358313
2083	2.31098	3.99938e-05	0.000681058	3.99938e-05	2.31174	0.999671	1.73003e-05	0.000294609	1.73003e-05	0.000329209
2084	1.53842	7.8297e-05	0.000140137	3.99935e-05	1.53868	0.999832	5.08859e-05	9.10762e-05	2.59921e-05	0.000167954
2085	3.99935e-05	1.67917	7.91827e-05	8.16317e-05	1.67937	2.38146e-05	0.99988	4.71502e-05	4.86084e-05	0.000119573
2086	3.99948e-05	6.26574	3.99948e-05	3.99948e-05	6.26586	6.38298e-06	0.999981	6.38298e-06	6.38298e-06	1.91489e-05
2087	3.99938e-05	2.31825	8.05978e-05	3.99938e-05	2.31841	1.72505e-05	0.999931	3.47643e-05	1.72505e-05	6.92653e-05
2088	3.99948e-05	6.26574	3.99948e-05	3.99948e-05	6.26586	6.38298e-06	0.999981	6.38298e-06	6.38298e-06	1.91489e-05
2089	3.99948e-05	6.26574	3.99948e-05	3.99948e-05	6.26586	6.38298e-06	0.999981	6.38298e-06	6.38298e-06	1.91489e-05
2090	8.61972e-05	1.04383	3.99933e-05	8.27663e-05	1.04404	8.25614e-05	0.9998	3.83064e-05	7.92751e-05	0.000200143
2091	0.913663	8.52572e-05	0.00029282	3.99933e-05	0.914081	0.999543	9.32709e-05	0.000320343	4.37524e-05	0.000457367
2092	0.00015659	0.000278024	0.491986	3.99931e-05	0.492461	0.000317975	0.000564561	0.999036	8.12107e-05	0.000963747
2093	0.000286219	3.99933e-05	1.14602	3.99933e-05	1.14639	0.00024967	3.48864e-05	0.999681	3.48864e-05	0.000319443
2094	0.000718985	8.39984e-05	1.37277	3.99934e-05	1.37361	0.000523427	6.11516e-05	0.999386	2.91156e-05	0.000613695
2095	0.953105	3.99933e-05	0.000162215	3.99933e-05	0.953347	0.999746	4.19504e-05	0.000170153	4.19504e-05	0.000254054
2096	0.865444	3.99932e-05	0.000303751	3.99932e-05	0.865828	0.999557	4.61907e-05	0.000350821	4.61907e-05	0.000443203
2097	0.00121872	9.01661e-05	1.55808	3.99935e-05	1.55943	0.000781517	5.782e-05	0.999135	2.56463e-05	0.000864983
2098	3.07361	0.000189433	0.351572	0.093855	3.51923	0.873377	5.38281e-05	0.0999003	0.0266692	0.126623
2099	238.558	191649481500526	22.0689	22.9792	191649481500810	1.24476e-12	1	1.15153e-13	1.19902e-13	1.48193e-12
2100	19.4359	20.8898	107.427	775888581912412	775888581912560	2.50498e-14	2.69238e-14	1.38457e-13	1	1.90736e-13
2101	87.2344	117198441309395	0.468764	208.217	117198441309691	7.44331e-13	1	3.99974e-15	1.77662e-12	2.52565e-12
2102	0.000277445	3.99941e-05	3.13196	0.0394326	3.17171	8.74751e-05	1.26096e-05	0.987467	0.0124326	0.0125327
2103	0.00873486	0.0038087	1.05489	0.000647283	1.06808	0.00817808	0.00356593	0.98765	0.000606024	0.01235
2104	0.000556216	0.111596	3.99942e-05	3.28038	3.39257	0.000163951	0.0328943	1.17888e-05	0.96693	0.03307
2105	0.000627461	0.0119184	3.99937e-05	2.13709	2.14967	0.000291887	0.00554429	1.86046e-05	0.994145	0.00585478
2106	0.000223102	3.42598	0.00010081	0.0488439	3.47515	6.41992e-05	0.985852	2.90088e-05	0.0140552	0.0141484
2107	0.000103616	3.275	0.000413432	0.0295105	3.30503	3.13511e-05	0.990915	0.000125092	0.00892898	0.00908542
2108	7.68633	101.977	1.45823	364604528329073	364604528329184	2.10813e-14	2.79693e-13	3.99948e-15	1	3.04423e-13
2109	0.000205528	0.00502523	3.99937e-05	2.123	2.12827	9.65703e-05	0.00236118	1.87916e-05	0.997523	0.00247654
2110	0.000430506	0.00890062	3.99939e-05	2.64456	2.65393	0.000162214	0.00335375	1.50697e-05	0.996469	0.00353103
2111	1.49135	3.99935e-05	0.00227895	0.000688599	1.49436	0.997987	2.6763e-05	0.00152504	0.0004608	0.0020126
2112	10.7596	2.07164	50.9391	517975089807928	517975089807992	2.07724e-14	3.9995e-15	9.83428e-14	1	1.23568e-13
2113	3.5433	3.99942e-05	0.0213239	9.73576e-05	3.56476	0.99398	1.12193e-05	0.00598187	2.73111e-05	0.0060204
2114	3.15413	3.99941e-05	0.00747511	3.99941e-05	3.16168	0.99761	1.26496e-05	0.00236428	1.26496e-05	0.00238958
2115	0.0041028	0.00034019	2.42995	3.99939e-05	2.43444	0.00168532	0.000139741	0.998159	1.64284e-05	0.00184149
2116	0.00116778	3.99936e-05	1.78223	3.99936e-05	1.78348	0.000654779	2.24245e-05	0.9993	2.24245e-05	0.000699628
2117	0.00307391	0.00147282	2.15683	0.000308547	2.16168	0.001422	0.000681331	0.997754	0.000142735	0.00224606
2118	3.63478	3.99943e-05	0.0430918	8.71078e-05	3.678	0.988249	1.08739e-05	0.0117161	2.36835e-05	0.0117507
2119	3.47768	3.99942e-05	0.00949897	3.99942e-05	3.48726	0.997253	1.14687e-05	0.00272391	1.14687e-05	0.00274685
2120	0.000301836	3.99933e-05	1.08853	3.99933e-05	1.08891	0.000277191	3.67279e-05	0.999649	3.67279e-05	0.000350647
2121	0.00313672	3.9994e-05	2.81515	3.9994e-05	2.81836	0.00111296	1.41905e-05	0.998859	1.41905e-05	0.00114134
2122	0.000275227	0.00286739	3.99939e-05	2.50191	2.50509	0.000109867	0.00114463	1.59651e-05	0.99873	0.00127046
2123	0.0119084	0.00453435	0.0036129	3.4117	3.43175	0.00347006	0.00132129	0.00105279	0.994156	0.00584414
2124	3.51393	8.07369e-05	0.0117674	0.00210902	3.52788	0.996044	2.28854e-05	0.00333554	0.000597815	0.00395624
2125	0.000890098	7.94923e-05	2.22021	3.99938e-05	2.22122	0.000400724	3.57876e-05	0.999545	1.80053e-05	0.000454517
2126	0.000495458	0.000492128	1.94284	3.99937e-05	1.94387	0.000254882	0.000253169	0.999471	2.05743e-05	0.000528626
2127	0.00181091	7.73918e-05	2.87593	3.9994e-05	2.87786	0.000629257	2.68922e-05	0.99933	1.38972e-05	0.000670046
2128	2.20797	3.99938e-05	0.000129583	3.99938e-05	2.20818	0.999905	1.81117e-05	5.86831e-05	1.81117e-05	9.49064e-05
2129	2.12248	3.99937e-05	0.000208781	3.99937e-05	2.12277	0.999864	1.88404e-05	9.83534e-05	1.88404e-05	0.000136034
2130	3.9994e-05	2.70593	7.33003e-05	0.00111646	2.70716	1.47734e-05	0.999546	2.70764e-05	0.000412408	0.000454258
2131	3.99938e-05	2.29173	3.99938e-05	0.000196144	2.29201	1.74492e-05	0.99988	1.74492e-05	8.55774e-05	0.000120476
2132	3.99938e-05	2.34526	3.99938e-05	0.00019342	2.34553	1.70511e-05	0.999883	1.70511e-05	8.24632e-05	0.000116565
2133	3.99942e-05	3.43292	3.99942e-05	7.17786e-05	3.43308	1.16497e-05	0.999956	1.16497e-05	2.0908e-05	4.42073e-05
2134	3.99938e-05	0.000365364	7.13044e-05	2.26538	2.26586	1.76506e-05	0.000161248	3.14691e-05	0.99979	0.000210367
2135	3.9994e-05	2.74396	3.9994e-05	0.000607828	2.74465	1.45716e-05	0.999749	1.45716e-05	0.00022146	0.000250603
2136	0.000257239	2.30946	3.99938e-05	0.000463595	2.31022	0.000111348	0.999671	1.73117e-05	0.000200671	0.000329331
2137	0.000345045	0.00103364	0.000116542	2.64055	2.64205	0.000130597	0.000391227	4.41104e-05	0.999434	0.000565934
2138	2.9654	0.000114599	0.00116708	3.9994e-05	2.96673	0.999555	3.86281e-05	0.000393389	1.34809e-05	0.000445498
2139	0.00197406	0.000328602	3.18721	3.99941e-05	3.18956	0.000618914	0.000103024	0.999266	1.25391e-05	0.000734478
2140	3.50272	0.000109818	0.00387914	0.000109159	3.50681	0.998831	3.13155e-05	0.00110617	3.11277e-05	0.00116862
2141	0.00254133	0.000111414	3.38938	6.96648e-05	3.3921	0.000749191	3.28452e-05	0.999197	2.05374e-05	0.000802574
2142	0.000311568	0.00310187	0.000323516	3.30024	3.30398	9.43008e-05	0.000938827	9.7917e-05	0.998869	0.00113105
2143	3.2694	3.99941e-05	0.00177161	0.000163721	3.27138	0.999396	1.22255e-05	0.00054155	5.00466e-05	0.000603822
2144	0.000612613	0.000227251	2.65526	3.99939e-05	2.65614	0.00023064	8.55567e-05	0.999669	1.50571e-05	0.000331254
2145	3.71595	6.85513e-05	0.00803548	0.000105283	3.72416	0.997796	1.84072e-05	0.00215766	2.82703e-05	0.00220434
2146	0.000159624	0.00306579	6.7183e-05	3.50314	3.50643	4.55233e-05	0.000874334	1.91599e-05	0.999061	0.000939017
2147	0.000155971	0.00328205	3.99942e-05	3.58427	3.58775	4.34733e-05	0.000914793	1.11474e-05	0.999031	0.000969414
2148	3.65241	0.000285917	0.00597318	6.55188e-05	3.65874	0.998271	7.81464e-05	0.00163258	1.79075e-05	0.00172863
2149	0.000104402	0.000364252	2.6158	3.99939e-05	2.61631	3.99044e-05	0.000139223	0.999806	1.52864e-05	0.000194414
[truncated: 6,936 more rows]
