# Supplementary material for: HIV-1 Tropism Determines Different Mutation Profiles in Proviral DNA
Source: PLoS One. 2015 Sep 28;10(9):e0139037. doi: 10.1371/journal.pone.0139037 (PMC4587555; doi:10.1371/journal.pone.0139037)
Supplement: S1 Data — (ZIP) [file pone.0139037.s001.zip › spreadsheets/stimulated-PBMC-X4.xls]

## Sheet: S-PBMC-X4
sites	alpha_A	alpha_T	alpha_G	alpha_C	sum	p_A	p_T	p_G	p_C	p_COMP	DISTVAR
791 - 791	3.99935e-05	18269.6	0.000129023	6.00013	18275.6	2.18835e-09	0.999672	7.05984e-09	0.000328313	0.000328322	0.000499472
792 - 792	15.0015	1.00021	18481.6	1.00007	18498.6	0.000810954	5.40695e-05	0.999081	5.40623e-05	0.000919085	0.0005217
793 - 793	10.0038	2.00031	18669.2	7.55302e-05	18681.2	0.000535501	0.000107076	0.999357	4.04311e-09	0.000642581	0.00135053
794 - 794	7.00094	7.60315e-05	18922.5	1.00004	18930.5	0.000369824	4.01635e-09	0.999577	5.28269e-05	0.000422655	7.82841e-05
795 - 795	3.99942e-05	19083.6	2.00008	47.0054	19132.6	2.09037e-09	0.997439	0.000104538	0.00245683	0.00256137	0.00204828
796 - 796	18.0032	1.00021	19069.1	7.65716e-05	19088.1	0.000943161	5.23993e-05	0.999004	4.01148e-09	0.000995564	0.000220642
797 - 797	0.000433634	15.0029	3.99941e-05	19267.1	19282.1	2.24889e-08	0.000778073	2.07416e-09	0.999222	0.000778098	0.000610818
798 - 798	10.0014	0.000130046	19381.6	7.58362e-05	19391.6	0.00051576	6.70631e-09	0.999484	3.91078e-09	0.00051577	0.000208145
799 - 799	19461.6	3.00007	53.0093	0.000125251	19517.6	0.99713	0.000153711	0.00271597	6.41732e-09	0.00286969	0.000577352
800 - 800	12.0006	3.99938e-05	19560.4	3.99938e-05	19572.4	0.000613138	2.04338e-09	0.999387	2.04338e-09	0.000613142	0.00074584
801 - 801	19522.3	1.00004	27.0026	3.99942e-05	19550.3	0.998568	5.1152e-05	0.00138118	2.0457e-09	0.00143234	0.00128205
802 - 802	6.00135	1.00021	19539.6	3.99939e-05	19546.6	0.000307027	5.11704e-05	0.999642	2.04608e-09	0.0003582	0.000501039
803 - 803	0.000427325	20.0021	3.9994e-05	19664.9	19684.9	2.17083e-08	0.00101611	2.03171e-09	0.998984	0.00101614	0.000569055
804 - 804	3.00111	1.0002	19982.5	3.99939e-05	19986.5	0.000150157	5.00437e-05	0.9998	2.00104e-09	0.000200203	0.000670783
805 - 805	3.9994e-05	20307.9	2.00004	21.0011	20330.9	1.96716e-09	0.998869	9.83745e-05	0.00103297	0.00113134	0.00145913
806 - 806	0.000124124	8.00072	7.44954e-05	20498.2	20506.2	6.05301e-09	0.000390161	3.63282e-09	0.99961	0.000390171	0.000179296
807 - 807	56.0075	1.00562	20048.7	65.0059	20170.7	0.00277668	4.98558e-05	0.993951	0.00322279	0.00604933	0.00472945
808 - 808	39.0091	2.0002	20063.6	1.0002	20105.6	0.00194022	9.94848e-05	0.997911	4.97473e-05	0.00208945	0.00125834
809 - 809	1.0002	19993.6	2.00008	29.008	20025.6	4.99459e-05	0.998402	9.9876e-05	0.00144855	0.00159837	0.00158175
810 - 810	20175.6	3.99942e-05	8.00739	0.000124737	20183.6	0.999603	1.98152e-09	0.000396727	6.1801e-09	0.000396735	0.00335315
811 - 811	475.093	20332.6	1.00012	17.0013	20825.6	0.0228129	0.976323	4.80236e-05	0.000816363	0.0236773	0.00522651
812 - 812	3.99938e-05	20772.3	3.99938e-05	2.00019	20774.3	1.92516e-09	0.999904	1.92516e-09	9.62822e-05	9.6286e-05	7.09102e-05
813 - 813	20901.5	1.00004	18.0036	1.00004	20921.6	0.999044	4.77995e-05	0.000860528	4.77995e-05	0.000956127	0.000292666
814 - 814	20948.3	4.00029	31.0047	8.00041	20991.3	0.997951	0.000190569	0.00147703	0.00038113	0.00204873	0.000817584
815 - 815	9.00149	0.00020307	20737.7	2.00007	20748.7	0.000433834	9.78711e-09	0.99947	9.63951e-05	0.000530239	0.000391126
816 - 816	3.00105	54.0058	1.00007	20951.5	21009.5	0.000142843	0.00257055	4.76011e-05	0.997239	0.00276099	0.00183908
817 - 817	42.0042	2.0004	21362.4	3.99942e-05	21406.4	0.00196223	9.34487e-05	0.997944	1.86833e-09	0.00205568	0.0014696
818 - 818	15.0018	0.000283062	21690.8	0.000122266	21705.8	0.000691144	1.30408e-08	0.999309	5.63287e-09	0.000691163	0.000288404
819 - 819	14.0023	2.00019	21897	2.00012	21915	0.000638936	9.12703e-05	0.999179	9.12672e-05	0.000821473	0.000237047
820 - 820	16.0014	2.00028	21925.8	3.9994e-05	21943.8	0.0007292	9.11548e-05	0.99918	1.82257e-09	0.000820357	0.00044567
821 - 821	25.0018	3.00028	21470	3.9994e-05	21498	0.00116298	0.000139561	0.998697	1.86036e-09	0.00130255	0.00119619
822 - 822	21306.6	3.00019	30.0055	3.99942e-05	21339.6	0.998453	0.000140593	0.00140609	1.87418e-09	0.00154669	0.000268591
823 - 823	15.0008	0.000275441	21056.3	0.000189201	21071.3	0.000711909	1.30719e-08	0.999288	8.9791e-09	0.000711931	0.000695773
824 - 824	20743.6	1.00012	27.0065	1.00007	20772.6	0.998604	4.81461e-05	0.0013001	4.81439e-05	0.00139639	0.00100779
825 - 825	20591.1	3.99941e-05	10.0014	3.99941e-05	20601.1	0.999515	1.94136e-09	0.000485479	1.94136e-09	0.000485483	6.66246e-05
826 - 826	1.00012	20062.2	3.99938e-05	2.00052	20065.2	4.98435e-05	0.99985	1.99319e-09	9.97007e-05	0.000149546	0.000310005
827 - 827	3.99938e-05	19584.4	1.00004	0.000380481	19585.4	2.04202e-09	0.999949	5.10605e-05	1.94268e-08	5.1082e-05	0.000351432
828 - 828	19186.6	5.00012	50.0051	3.99942e-05	19241.6	0.997141	0.00025986	0.0025988	2.07853e-09	0.00285867	0.00279311
829 - 829	2.00027	1.00007	18993.1	3.99937e-05	18996.1	0.000105299	5.26463e-05	0.999842	2.10537e-09	0.000157948	9.19848e-05
830 - 830	18649.6	0.000120384	21.0057	3.99942e-05	18670.6	0.998875	6.44778e-09	0.00112507	2.1421e-09	0.00112507	0.00097498
831 - 831	3.99939e-05	18311.5	3.99939e-05	2.00013	18313.5	2.18384e-09	0.999891	2.18384e-09	0.000109216	0.00010922	0.000118605
832 - 832	17938	1.00007	10.0005	4.00019	17953	0.999164	5.5705e-05	0.000557037	0.000222814	0.000835556	0.000921311
833 - 833	17604.5	0.000124251	11.0044	1.00004	17616.5	0.999319	7.05308e-09	0.000624662	5.67671e-05	0.000681437	0.00130412
834 - 834	17205.7	3.99943e-05	18.005	1.00004	17224.7	0.998897	2.32192e-09	0.0010453	5.80586e-05	0.00110337	0.000672931
835 - 835	7.28089e-05	16938.8	1.00007	4.00019	16943.8	4.29709e-09	0.999705	5.90231e-05	0.000236087	0.000295114	0.000285311
836 - 836	5.00069	1.00013	16659.3	3.99938e-05	16665.3	0.000300065	6.00124e-05	0.99964	2.39982e-09	0.00036008	3.42035e-05
837 - 837	3.00106	1.0002	16510.6	3.99939e-05	16514.6	0.000181722	6.05645e-05	0.999758	2.42173e-09	0.000242289	0.000520378
838 - 838	3.00019	3.99938e-05	16363.3	3.99938e-05	16366.3	0.000183316	2.44367e-09	0.999817	2.44367e-09	0.00018332	0.000197044
839 - 839	16351.3	0.000125497	14.0039	3.00019	16368.3	0.998961	7.6671e-09	0.000855548	0.000183293	0.00103885	0.000708312
840 - 840	16162	3.9994e-05	11.0012	1.00004	16174	0.999258	2.47274e-09	0.000680181	6.18303e-05	0.000742014	0.00063418
841 - 841	16236.9	3.99936e-05	2.00019	0.000121081	16238.9	0.999877	2.46283e-09	0.000123173	7.45624e-09	0.000123183	0.000172771
842 - 842	16322.2	7.27895e-05	7.00038	3.99938e-05	16329.2	0.999571	4.45763e-09	0.000428703	2.44922e-09	0.00042871	0.000511415
843 - 843	16474.7	2.00004	10.0056	3.99943e-05	16486.7	0.999272	0.000121312	0.000606889	2.42585e-09	0.000728204	0.00183027
844 - 844	16558.5	1.00004	6.00262	3.99942e-05	16565.5	0.999577	6.0369e-05	0.000362357	2.41431e-09	0.000422729	0.000812523
845 - 845	1.00004	16650.4	3.99938e-05	3.00018	16654.4	6.00466e-05	0.99976	2.4014e-09	0.000180144	0.000240193	0.000293623
846 - 846	1.00004	16902	0.000119169	1.00018	16904	5.91601e-05	0.999882	7.04977e-09	5.91685e-05	0.000118336	0.000188262
847 - 847	2.00018	3.00062	3.99938e-05	17198.4	17203.4	0.000116267	0.00017442	2.32477e-09	0.999709	0.000290689	0.000206735
848 - 848	9.00092	0.000181225	17416.6	3.99939e-05	17425.6	0.000516533	1.03999e-08	0.999483	2.29512e-09	0.000516546	0.00033343
849 - 849	10.0024	2.00007	17499.4	3.99942e-05	17511.4	0.000571194	0.000114215	0.999315	2.28389e-09	0.000685412	0.000298162
850 - 850	3.99942e-05	17660.4	1.00007	17.0022	17678.4	2.26232e-09	0.998982	5.65704e-05	0.000961753	0.00101833	0.000670497
851 - 851	3.99939e-05	17769.6	1.00007	9.00062	17779.6	2.24943e-09	0.999438	5.62483e-05	0.000506233	0.000562484	0.000591047
852 - 852	17894.5	3.99939e-05	5.00019	3.99939e-05	17899.5	0.999721	2.23436e-09	0.000279348	2.23436e-09	0.000279352	0.000409815
853 - 853	17876.6	1.00007	32.0067	1.00012	17910.7	0.998101	5.58366e-05	0.00178702	5.58391e-05	0.0018987	0.000121504
854 - 854	5.00141	0.000179175	17629.8	7.11965e-05	17634.8	0.00028361	1.01603e-08	0.999716	4.03727e-09	0.000283624	0.000602095
855 - 855	11.0063	0.000370746	17545.6	2.00004	17558.6	0.000626832	2.11148e-08	0.999259	0.000113907	0.00074076	0.00244575
856 - 856	1.00046	18.0025	3.99941e-05	18003.3	18022.3	5.55124e-05	0.000998904	2.21915e-09	0.998946	0.00105442	0.000457163
857 - 857	0.000115452	9.0021	3.99941e-05	18336.3	18345.3	6.29325e-09	0.000490704	2.18008e-09	0.999509	0.000490712	0.00039146
858 - 858	18571.6	3.00025	47.0059	1.00007	18622.6	0.997261	0.000161108	0.00252414	5.3702e-05	0.00273895	0.00199423
859 - 859	29.0029	2.00024	18827.3	6.97838e-05	18858.3	0.00153793	0.000106067	0.998356	3.70042e-09	0.001644	0.00141532
860 - 860	9.00223	4.00084	18912.3	3.99941e-05	18925.3	0.000475672	0.000211402	0.999313	2.11327e-09	0.000687076	0.000521026
861 - 861	28.0049	0.000439491	19007.5	0.000114003	19035.5	0.00147119	2.3088e-08	0.998529	5.98895e-09	0.00147122	0.000316287
862 - 862	6.00279	1.00043	19221.3	6.97315e-05	19228.3	0.000312185	5.20292e-05	0.999636	3.6265e-09	0.000364218	0.00125693
863 - 863	6.00024	1.00017	19332.1	6.95827e-05	19339.1	0.000310265	5.17175e-05	0.999638	3.59804e-09	0.000361986	0.000389111
864 - 864	19536.7	0.000165963	34.0074	3.99943e-05	19570.7	0.998262	8.48019e-09	0.00173767	2.04358e-09	0.00173768	0.000614217
865 - 865	19740.7	6.86454e-05	10.005	1.00004	19751.7	0.999443	3.47542e-09	0.000506539	5.06306e-05	0.000557173	0.0017262
866 - 866	19910.7	0.000107142	46.0137	0.00011137	19956.7	0.997694	5.3687e-09	0.00230567	5.58059e-09	0.00230568	0.00282053
867 - 867	3.0004	2.00063	19997.7	3.99939e-05	20002.7	0.00015	0.000100018	0.99975	1.99943e-09	0.00025002	0.00030214
868 - 868	19934.7	0.000108612	25.0074	3.99943e-05	19959.7	0.998747	5.44157e-09	0.00125289	2.00375e-09	0.0012529	0.00153376
869 - 869	19922.6	0.000108683	13.0042	6.81391e-05	19935.6	0.999348	5.45172e-09	0.000652309	3.41796e-09	0.000652318	0.00111438
870 - 870	19929.7	3.99943e-05	59.011	2.0004	19990.7	0.996948	2.00064e-09	0.00295192	0.000100067	0.00305199	6.20486e-05
871 - 871	3.00062	5.00075	3.9994e-05	20471.9	20479.9	0.000146515	0.000244179	1.95284e-09	0.999609	0.000390696	0.000194503
872 - 872	20745.5	0.000222762	117.003	1.00011	20863.5	0.994344	1.06772e-08	0.00560805	4.79358e-05	0.005656	0.00934223
873 - 873	21301.8	3.99943e-05	18.0048	3.99943e-05	21319.8	0.999155	1.87593e-09	0.000844514	1.87593e-09	0.000844518	0.000924366
874 - 874	3.99944e-05	21480.1	3.99944e-05	30.0001	21510.1	1.85933e-09	0.998605	1.85933e-09	0.0013947	0.0013947	0.00275706
875 - 875	21940.7	1.00007	5.00461	6.68444e-05	21946.7	0.999726	4.5568e-05	0.000228035	3.04576e-09	0.000273606	0.00208143
876 - 876	3.9994e-05	22527.8	3.9994e-05	1.00021	22528.8	1.77524e-09	0.999956	1.77524e-09	4.4397e-05	4.44006e-05	0.000118052
877 - 877	22788	3.9994e-05	2.00015	3.9994e-05	22790	0.999912	1.7549e-09	8.77647e-05	1.7549e-09	8.77682e-05	7.17366e-05
878 - 878	23093.7	3.99943e-05	11.0031	3.99943e-05	23104.7	0.999524	1.731e-09	0.000476229	1.731e-09	0.000476232	0.000779542
879 - 879	23424.2	1.00029	16.0017	1.00007	23442.2	0.999232	4.26702e-05	0.0006826	4.26609e-05	0.000767932	0.000371996
880 - 880	0.000277928	15.0019	3.99942e-05	24390.4	24405.4	1.1388e-08	0.000614696	1.63874e-09	0.999385	0.000614709	0.000188937
881 - 881	3.99942e-05	25279.4	1.00004	0.00120414	25280.4	1.58202e-09	0.99996	3.95579e-05	4.76311e-08	3.96071e-05	0.000726653
882 - 882	25822.8	6.54724e-05	5.00063	0.000101953	25827.8	0.999806	2.53496e-09	0.000193614	3.94742e-09	0.00019362	0.000172481
883 - 883	26417.2	6.56052e-05	4.00093	3.99941e-05	26421.2	0.999849	2.48305e-09	0.000151429	1.51371e-09	0.000151433	0.000338582
884 - 884	27012.3	6.44947e-05	13.0016	2.00015	27027.3	0.999445	2.38627e-09	0.000481054	7.40045e-05	0.000555061	6.11603e-05
885 - 885	27785.7	3.99943e-05	48.0086	4.0008	27837.7	0.998132	1.43669e-09	0.00172459	0.000143719	0.00186831	0.00134517
886 - 886	6.53171e-05	6.00033	3.9994e-05	28619.8	28625.8	2.28175e-09	0.000209612	1.39713e-09	0.99979	0.000209616	0.000189478
887 - 887	29485.3	3.99942e-05	3.00078	3.99942e-05	29488.3	0.999898	1.35627e-09	0.000101762	1.35627e-09	0.000101764	0.000315005
888 - 888	1.00014	29938	1.00019	40.001	29980	3.33603e-05	0.998599	3.33621e-05	0.00133426	0.00140098	0.00201525
889 - 889	30670.6	4.0001	31.0037	7.00025	30712.6	0.998632	0.000130243	0.00100948	0.000227928	0.00136765	0.000521387
890 - 890	9.73157e-05	31023.8	6.46575e-05	7.00048	31030.8	3.1361e-09	0.999774	2.08365e-09	0.000225598	0.000225603	0.000115563
891 - 891	31604.7	9.6856e-05	23.0047	3.0001	31630.7	0.999178	3.06209e-09	0.000727291	9.48477e-05	0.000822142	0.00115233
892 - 892	13.0009	9.66554e-05	32139.1	9.76727e-05	32152.1	0.000404355	3.0062e-09	0.999596	3.03784e-09	0.000404361	0.000252199
893 - 893	3.99941e-05	32305.3	3.99941e-05	6.00067	32311.3	1.23778e-09	0.999814	1.23778e-09	0.000185714	0.000185717	8.28271e-05
894 - 894	33223.8	3.99943e-05	23.0042	6.38254e-05	33246.8	0.999308	1.20295e-09	0.000691924	1.91975e-09	0.000691927	0.00092485
895 - 895	3.99942e-05	33571.4	9.74136e-05	12.0012	33583.4	1.19089e-09	0.999643	2.90065e-09	0.000357354	0.000357358	8.18102e-05
896 - 896	21.0033	3.00047	33724.6	3.99942e-05	33748.6	0.000622346	8.89065e-05	0.999289	1.18506e-09	0.000711254	0.000692704
897 - 897	35.0023	4.00047	33899.5	3.99942e-05	33938.5	0.00103134	0.000117874	0.998851	1.17843e-09	0.00114922	0.000749954
898 - 898	35.0044	1.00065	33985.6	0.000138339	34021.6	0.00102889	2.94122e-05	0.998942	4.0662e-09	0.0010583	0.000781016
899 - 899	0.000556942	18.0023	1.00006	34604.5	34623.5	1.60857e-08	0.000519944	2.8884e-05	0.999451	0.000548844	0.000587748
900 - 900	35072.6	3.99942e-05	13.0016	6.37503e-05	35085.6	0.999629	1.13991e-09	0.000370569	1.81699e-09	0.000370572	0.000230014
901 - 901	35294.7	3.00014	180.005	1.00006	35478.7	0.994814	8.45616e-05	0.00507361	2.81877e-05	0.00518636	0.00753631
902 - 902	16.0012	0.000186148	35705.3	1.00004	35722.3	0.000447933	5.21096e-09	0.999524	2.79948e-05	0.000475933	0.000192024
903 - 903	9.498e-05	12.0027	3.99942e-05	36253.7	36265.7	2.61901e-09	0.000330966	1.10281e-09	0.999669	0.00033097	0.000891834
904 - 904	36997.5	7.0003	71.0033	10.0004	37085.5	0.997627	0.000188761	0.00191458	0.000269657	0.002373	0.00248027
905 - 905	23.0017	1.00118	37522.5	1.00004	37547.5	0.000612601	2.66644e-05	0.999334	2.6634e-05	0.0006659	0.000614739
906 - 906	20.0032	1.0003	37538.6	9.4388e-05	37559.6	0.000532573	2.66324e-05	0.999441	2.51302e-09	0.000559208	0.000907412
907 - 907	33.0016	1.0001	37434.5	6.35325e-05	37468.5	0.000880783	2.66916e-05	0.999093	1.69562e-09	0.000907476	0.00084641
908 - 908	37407.7	1.00009	83.0067	0.000300017	37491.7	0.997759	2.66751e-05	0.002214	8.00222e-09	0.00224068	0.000819771
909 - 909	20.0036	1.00286	37596.7	1.00004	37618.7	0.000531746	2.66584e-05	0.999415	2.65836e-05	0.000584988	0.00234398
910 - 910	3.0008	31.0039	3.99942e-05	38152.7	38186.7	7.85825e-05	0.000811902	1.04734e-09	0.99911	0.000890486	0.000776964
911 - 911	3.00013	38856.7	2.00006	39.0048	38900.7	7.71227e-05	0.998869	5.14145e-05	0.00100268	0.00113121	0.000586503
912 - 912	39534.7	0.000130589	47.0048	4.00009	39585.7	0.998712	3.2989e-09	0.00118742	0.000101049	0.00128847	0.000309741
913 - 913	14.0009	2.00023	40079.1	2.00006	40097.1	0.000349174	4.98846e-05	0.999551	4.98804e-05	0.000448939	0.000210167
914 - 914	40121.7	1.00018	54.0076	1.00006	40177.8	0.998606	2.48938e-05	0.00134422	2.4891e-05	0.001394	0.00140538
915 - 915	40237.8	1.00006	69.0045	1.00004	40308.8	0.998238	2.481e-05	0.0017119	2.48095e-05	0.00176152	0.00109476
916 - 916	1.00018	18.0014	0.000132229	40153.3	40172.3	2.48972e-05	0.000448105	3.29155e-09	0.999527	0.000473006	0.000139079
917 - 917	12.0011	1.00044	40343.3	3.99942e-05	40356.3	0.000297379	2.47901e-05	0.999678	9.91025e-10	0.00032217	0.000323597
918 - 918	40822.6	3.99942e-05	14.0016	6.27967e-05	40836.6	0.999657	9.79372e-10	0.000342869	1.53776e-09	0.000342871	0.000255362
919 - 919	3.99941e-05	41604.1	1.00009	12.0005	41617.1	9.61001e-10	0.999688	2.40308e-05	0.000288355	0.000312387	0.000251595
920 - 920	0.000129741	41544.6	6.26515e-05	15.0021	41559.6	3.12181e-09	0.999639	1.50751e-09	0.000360978	0.000360983	0.000555118
921 - 921	1.00009	32.0026	1.00004	41460.7	41494.7	2.41017e-05	0.000771246	2.41004e-05	0.999181	0.000819449	0.000143763
922 - 922	19.0031	3.00028	41775.6	3.99942e-05	41797.7	0.000454645	7.17811e-05	0.999474	9.56854e-10	0.000526428	0.000829685
923 - 923	2.00028	17.0015	3.99942e-05	41996.5	42015.5	4.76082e-05	0.000404649	9.51892e-10	0.999548	0.000452258	0.000161894
924 - 924	42681.6	4.00048	66.0042	0.000125979	42751.6	0.998363	9.35748e-05	0.0015439	2.94677e-09	0.00163748	0.000775846
925 - 925	7.00088	0.000128119	42868.3	3.00004	42878.3	0.000163273	2.98797e-09	0.999767	6.99664e-05	0.000233243	0.000283116
926 - 926	2.00022	42918.6	1.00013	167.003	43088.6	4.6421e-05	0.996055	2.3211e-05	0.0038758	0.00394544	0.00612732
927 - 927	1.00006	43343.7	6.1679e-05	26.0035	43370.7	2.30584e-05	0.999377	1.42213e-09	0.000599562	0.000622622	0.000686665
928 - 928	43706.3	6.13951e-05	8.00063	3.99941e-05	43714.3	0.999817	1.40446e-09	0.000183021	9.14898e-10	0.000183023	7.41499e-05
929 - 929	44118.7	6.18483e-05	16.0028	1.00006	44135.7	0.999615	1.40132e-09	0.000362582	2.26588e-05	0.000385242	0.000822572
930 - 930	4.00004	43424.6	3.99942e-05	17.0012	43445.6	9.207e-05	0.999517	9.20558e-10	0.000391321	0.000483392	0.000284204
931 - 931	0.000169542	8.00087	3.99941e-05	43094.3	43102.3	3.93349e-09	0.000185625	9.27889e-10	0.999814	0.00018563	0.000282861
932 - 932	1.0004	10.0022	3.99942e-05	43131.6	43142.6	2.31882e-05	0.000231841	9.27024e-10	0.999745	0.00025503	0.000972676
933 - 933	16.0014	42816.7	14.0003	125.008	42971.7	0.000372371	0.996393	0.000325802	0.00290908	0.00360726	0.00182354
934 - 934	42.0037	6.20623e-05	42537.7	6.17995e-05	42579.7	0.00098647	1.45755e-09	0.999014	1.45138e-09	0.000986473	6.61311e-05
935 - 935	45.0037	1.00022	41963.7	6.18026e-05	42009.7	0.00107127	2.38093e-05	0.998905	1.47115e-09	0.00109508	0.000132893
936 - 936	1.00017	60.0036	8.99831e-05	41476.7	41537.7	2.40787e-05	0.00144456	2.1663e-09	0.998531	0.00146864	0.000914155
937 - 937	9.15709e-05	15.001	0.000718845	41364.3	41379.3	2.21297e-09	0.000362524	1.73721e-08	0.999637	0.000362543	0.000490879
938 - 938	3.00087	41626.7	4.00017	45.0044	41678.7	7.20003e-05	0.998752	9.59764e-05	0.00107979	0.00124777	0.000575305
939 - 939	6.00087	41551.3	2.00017	16.001	41575.3	0.000144337	0.999423	4.81095e-05	0.000384869	0.000577316	0.000241175
940 - 940	0.000693367	42263.2	3.99941e-05	5.00027	42268.2	1.6404e-08	0.999882	9.46199e-10	0.000118299	0.000118316	0.000459669
941 - 941	0.000775626	41960.3	3.99941e-05	2.00013	41962.3	1.84839e-08	0.999952	9.53097e-10	4.76649e-05	4.76843e-05	0.000496843
942 - 942	46061.7	3.99943e-05	24.0013	3.99943e-05	46085.7	0.999479	8.67824e-10	0.000520798	8.67824e-10	0.0005208	0.000321097
943 - 943	8.00031	0.000370306	46155.9	1.00031	46164.9	0.000173298	8.02136e-09	0.999805	2.16682e-05	0.000194975	0.000421528
944 - 944	45380.7	2.00004	204.004	3.0002	45589.7	0.995416	4.38704e-05	0.00447478	6.58087e-05	0.00458446	0.00674728
945 - 945	40.0012	0.000310986	45747.5	3.99942e-05	45787.5	0.000873629	6.79194e-09	0.999126	8.73475e-10	0.000873637	0.00102585
946 - 946	46120.7	7.00037	150.009	8.74491e-05	46277.8	0.996607	0.000151269	0.00324149	1.88966e-09	0.00339276	0.00197548
947 - 947	0.00015548	14.0022	0.000363333	46790.5	46804.5	3.3219e-09	0.000299163	7.76277e-09	0.999701	0.000299174	0.000941642
948 - 948	47610.6	1.0002	29.0028	6.00012	47646.6	0.999244	2.09921e-05	0.000608707	0.00012593	0.000755628	0.000408934
949 - 949	2.00004	47607.8	6.00069	93.0062	47708.8	4.19219e-05	0.997883	0.000125778	0.00194946	0.00211716	0.00067107
950 - 950	0.000118893	18.0014	1.00004	48126.6	48145.6	2.46945e-09	0.000373896	2.07712e-05	0.999605	0.000394669	0.000114004
951 - 951	49110.6	1.0002	55.0035	2.00048	49168.6	0.99882	2.03422e-05	0.00111867	4.06861e-05	0.0011797	0.000298865
952 - 952	12.0007	0.000154509	49507.2	5.97693e-05	49519.2	0.000242344	3.12018e-09	0.999758	1.20699e-09	0.000242348	0.000132085
953 - 953	49349.7	0.000154708	65.0045	0.00015501	49414.7	0.998685	3.13081e-09	0.00131549	3.13692e-09	0.0013155	0.000183902
954 - 954	49316.7	1.00015	109.005	5.00015	49431.7	0.997673	2.0233e-05	0.00220516	0.000101153	0.00232655	0.00183759
955 - 955	15.0012	1.00061	49408.5	3.99942e-05	49424.5	0.000303517	2.02451e-05	0.999676	8.09198e-10	0.000323763	0.000387094
956 - 956	44.0034	0.000297669	49549.7	3.99943e-05	49593.7	0.000887277	6.00215e-09	0.999113	8.06438e-10	0.000887284	0.000229637
957 - 957	3.00015	30.0011	3.99942e-05	50860.5	50893.5	5.89497e-05	0.000589488	7.85841e-10	0.999352	0.000648438	0.000587186
958 - 958	1.00015	51762.7	1.00006	37.0028	51801.7	1.93073e-05	0.999247	1.93055e-05	0.000714316	0.000752929	0.000119686
959 - 959	18.0013	3.00015	52930.5	3.99942e-05	52951.5	0.000339957	5.66584e-05	0.999603	7.55298e-10	0.000396616	4.91152e-05
960 - 960	1.00006	53166.8	3.99943e-05	48.0027	53215.8	1.87925e-05	0.999079	7.51549e-10	0.000902039	0.000920833	0.000363151
961 - 961	53280.7	2.00006	36.0013	3.99942e-05	53318.7	0.999287	3.75114e-05	0.000675209	7.50098e-10	0.000712721	0.000707597
962 - 962	15.0008	5.00034	53276.3	0.000343527	53296.3	0.000281462	9.38216e-05	0.999625	6.44561e-09	0.00037529	0.000230571
963 - 963	53019.7	0.000456305	181.011	2.00019	53202.8	0.99656	8.57672e-09	0.00340228	3.75956e-05	0.00343988	0.00111385
964 - 964	0.000113555	19.001	5.94437e-05	54179.5	54198.5	2.09517e-09	0.000350582	1.09678e-09	0.999649	0.000350585	0.000114335
965 - 965	54352.7	1.00004	28.0019	2.00008	54383.7	0.99943	1.83886e-05	0.000514894	3.67773e-05	0.00057006	6.52597e-05
966 - 966	54760.7	1.00008	30.003	0.000144772	54791.7	0.999434	1.82524e-05	0.000547583	2.64223e-09	0.000565838	0.000611229
967 - 967	55420.7	0.000111891	24.0021	1.00008	55445.7	0.999549	2.01803e-09	0.000432894	1.80372e-05	0.000450933	0.000344823
968 - 968	3.99942e-05	55113.5	3.99942e-05	11.0004	55124.5	7.25525e-10	0.9998	7.25525e-10	0.000199555	0.000199557	0.000177627
969 - 969	54885.4	8.00004	12.0006	2.00008	54907.4	0.999599	0.000145701	0.00021856	3.64265e-05	0.000400687	0.000395578
970 - 970	2.00019	15.0014	1.00004	55440.6	55458.6	3.60663e-05	0.000270497	1.80322e-05	0.999675	0.000324596	0.000275634
971 - 971	4.00038	55480.5	4.00006	34.0015	55522.5	7.20497e-05	0.999244	7.20439e-05	0.00061239	0.000756484	0.000507195
972 - 972	59.0045	3.00063	55442.7	8.39656e-05	55504.7	0.00106305	5.40607e-05	0.998883	1.51276e-09	0.00111712	0.000584287
973 - 973	41.0044	1.00033	55126.7	5.88842e-05	55168.7	0.000743255	1.81322e-05	0.999239	1.06735e-09	0.000761388	0.00105947
974 - 974	23.0025	4.00076	54696.6	0.000147494	54723.6	0.00042034	7.31084e-05	0.999507	2.69526e-09	0.000493451	0.000914195
975 - 975	54368.8	2.00004	230.008	5.96758e-05	54600.8	0.995751	3.66302e-05	0.00421254	1.09295e-09	0.00424917	0.00426424
976 - 976	2.00011	14.0012	3.99942e-05	53994.6	54010.6	3.70319e-05	0.00025923	7.40489e-10	0.999704	0.000296263	0.000165978
977 - 977	54063.7	4.00019	77.0057	5.00045	54149.7	0.998412	7.38728e-05	0.00142209	9.2345e-05	0.00158831	0.000276772
978 - 978	56.003	1.00045	53639.6	0.000149304	53696.6	0.00104295	1.86316e-05	0.998938	2.78051e-09	0.00106159	0.000410759
979 - 979	3.00019	57.003	3.99943e-05	53481.7	53541.7	5.60346e-05	0.00106465	7.46974e-10	0.998879	0.00112068	0.000536364
980 - 980	6.00008	53867.7	8.33533e-05	68.0039	53941.8	0.000111233	0.998628	1.54525e-09	0.00126069	0.00137193	0.000627308
981 - 981	53577.7	1.00006	59.0023	8.46962e-05	53637.7	0.998881	1.86447e-05	0.00110002	1.57904e-09	0.00111866	0.00095081
982 - 982	8.36038e-05	17.0029	3.99943e-05	53497.8	53514.8	1.56226e-09	0.000317723	7.4735e-10	0.999682	0.000317725	0.000955389
983 - 983	53064.8	0.000114789	67.0056	3.99943e-05	53131.8	0.998739	2.16046e-09	0.00126112	7.52737e-10	0.00126112	0.000530856
984 - 984	53030.7	8.47302e-05	34.0022	1.00006	53065.7	0.99934	1.5967e-09	0.000640757	1.88457e-05	0.000659604	9.54681e-05
985 - 985	2.00006	30.0035	1.00004	52910.8	52943.8	3.7777e-05	0.000566704	1.88887e-05	0.999377	0.00062337	0.000690261
986 - 986	2.00006	34.0021	9.00024	52720.6	52765.6	3.79046e-05	0.000644398	0.00017057	0.999147	0.000852873	0.000395006
987 - 987	52349.7	9.00019	61.004	3.00006	52422.7	0.998607	0.000171685	0.00116369	5.72282e-05	0.00139261	0.000533787
988 - 988	11.0002	51461.7	7.00019	119.004	51598.7	0.000213187	0.997345	0.000135666	0.00230635	0.0026552	0.00271677
989 - 989	2.00029	22.0014	10.0002	50817.4	50851.4	3.93361e-05	0.00043266	0.000196656	0.999331	0.000668652	0.000309981
990 - 990	7.00061	31.0075	13.0007	50037.7	50088.7	0.000139764	0.000619052	0.000259553	0.998982	0.00101837	0.0028418
991 - 991	3.00035	7.00012	8.61253e-05	50089	50099	5.98884e-05	0.000139726	1.7191e-09	0.9998	0.000199616	0.00020109
992 - 992	3.00035	49121.7	2.00009	496.006	49622.7	6.04632e-05	0.989904	4.03058e-05	0.00999554	0.0100963	0.0168486
993 - 993	5.97557e-05	49199.8	0.000116519	65.0059	49264.8	1.21295e-09	0.99868	2.36515e-09	0.00131952	0.00131952	0.000580921
994 - 994	0.000197321	12.0016	8.49556e-05	48972.5	48984.5	4.02824e-09	0.000245009	1.73433e-09	0.999755	0.000245015	0.000605857
995 - 995	48496.7	0.000117302	48.0042	1.00006	48545.8	0.998991	2.41631e-09	0.000988844	2.06004e-05	0.00100945	0.000300197
996 - 996	21.0012	0.000879762	47650.5	8.65328e-05	47671.5	0.000440541	1.84547e-08	0.999559	1.81519e-09	0.000440561	0.000552269
997 - 997	46613.8	3.99943e-05	143.008	8.63033e-05	46756.8	0.996941	8.55368e-10	0.00305856	1.84579e-09	0.00305856	0.0017079
998 - 998	1.00004	15.0015	1.00004	45768.7	45785.7	2.18417e-05	0.000327646	2.18417e-05	0.999629	0.000371329	0.00015268
999 - 999	45092.7	7.00036	95.0076	2.0003	45196.7	0.997699	0.000154887	0.00210209	4.42576e-05	0.00230123	0.000250918
1000 - 1000	15.0014	2.00031	44243.5	3.99942e-05	44260.5	0.000338934	4.5194e-05	0.999616	9.03609e-10	0.000384129	0.000221399
1001 - 1001	8.00126	1.00021	42814.4	8.81452e-05	42823.4	0.000186843	2.33566e-05	0.99979	2.05834e-09	0.000210202	0.000496268
1002 - 1002	42247.8	8.85877e-05	54.0046	1.00006	42302.8	0.9987	2.09413e-09	0.00127662	2.36406e-05	0.00130026	0.00011193
1003 - 1003	3.99943e-05	41817.7	8.90347e-05	33.0023	41850.7	9.55641e-10	0.999211	2.12744e-09	0.000788572	0.000788575	0.000342441
1004 - 1004	0.000122221	12.0013	6.11977e-05	41230.5	41242.5	2.96347e-09	0.000290993	1.48385e-09	0.999709	0.000290998	0.000263164
1005 - 1005	40978.7	2.00032	45.0067	4.00038	41029.7	0.998757	4.87529e-05	0.00109693	9.74997e-05	0.00124318	0.00152486
1006 - 1006	10.0009	1.00016	40406.2	8.94724e-05	40417.2	0.000247441	2.47459e-05	0.999728	2.21372e-09	0.000272189	0.000158723
1007 - 1007	39001.7	0.000122598	29.0029	1.00004	39031.7	0.999231	3.14098e-09	0.00074306	2.56212e-05	0.000768685	0.000149501
1008 - 1008	37966.8	3.00006	79.0093	0.000125472	38048.8	0.997845	7.88477e-05	0.00207653	3.29767e-09	0.00215538	0.000831177
1009 - 1009	9.0004	0.000168197	36546.8	8.9584e-05	36555.8	0.00024621	4.60109e-09	0.999754	2.45061e-09	0.000246217	0.000212324
1010 - 1010	35527.8	6.15221e-05	60.0061	0.000126049	35587.8	0.998314	1.72874e-09	0.00168615	3.54193e-09	0.00168615	0.000112349
1011 - 1011	34627.8	3.99943e-05	108.009	6.19215e-05	34735.8	0.996891	1.15138e-09	0.00310943	1.78264e-09	0.00310944	0.00163465
1012 - 1012	1.00013	7.00142	3.99942e-05	34234.5	34242.5	2.92073e-05	0.000204466	1.16797e-09	0.999766	0.000233674	0.000442766
1013 - 1013	1.00006	33950.7	1.00004	12.0018	33964.7	2.94442e-05	0.999588	2.94436e-05	0.000353361	0.000412248	0.000263992
1014 - 1014	3.99941e-05	33011.3	3.99941e-05	3.00017	33014.3	1.21142e-09	0.999909	1.21142e-09	9.08749e-05	9.08773e-05	7.7709e-05
1015 - 1015	32635.7	3.99943e-05	12.0017	3.99943e-05	32647.7	0.999632	1.22503e-09	0.000367614	1.22503e-09	0.000367616	0.000249537
1016 - 1016	14.0015	1.00029	31824.4	3.99942e-05	31839.4	0.000439753	3.14168e-05	0.999529	1.25612e-09	0.000471171	0.000131248
1017 - 1017	30592.8	3.99943e-05	33.0051	1.00004	30626.8	0.99889	1.30586e-09	0.00107765	3.26524e-05	0.00111031	0.000524145
1018 - 1018	3.99941e-05	30146.2	1.00009	2.00069	30149.2	1.32654e-09	0.9999	3.31715e-05	6.63598e-05	9.95327e-05	0.000329739
1019 - 1019	6.32389e-05	7.00024	6.28969e-05	29613.8	29620.8	2.13495e-09	0.000236329	2.12341e-09	0.999764	0.000236333	0.000300925
1020 - 1020	28581.7	3.99943e-05	23.0028	3.99943e-05	28604.8	0.999196	1.39817e-09	0.00080416	1.39817e-09	0.000804163	0.000114166
1021 - 1021	3.99942e-05	28232.4	6.36278e-05	3.00102	28235.4	1.41646e-09	0.999894	2.25348e-09	0.000106286	0.000106289	0.000448426
1022 - 1022	3.99941e-05	27559.1	1.00004	4.00025	27564.1	1.45095e-09	0.999819	3.62805e-05	0.000145125	0.000181407	0.000177435
1023 - 1023	27321.6	3.99942e-05	4.00136	3.99942e-05	27325.6	0.999854	1.46362e-09	0.000146433	1.46362e-09	0.000146436	0.000510708
1024 - 1024	3.9994e-05	26810.8	6.3775e-05	0.00019036	26810.8	1.49171e-09	1	2.3787e-09	7.10011e-09	1.09705e-08	0.000206387
1025 - 1025	26623.1	6.35048e-05	4.00067	1.00006	26628.1	0.999812	2.38488e-09	0.000150243	3.75568e-05	0.000187802	0.000177748
1026 - 1026	3.99941e-05	26567.2	1.00004	4.00049	26572.2	1.50511e-09	0.999812	3.76349e-05	0.000150552	0.000188188	5.00195e-05
1027 - 1027	25964.1	6.43833e-05	3.00067	3.99941e-05	25967.1	0.999884	2.47942e-09	0.000115556	1.54018e-09	0.00011556	0.000262551
1028 - 1028	25947.7	3.99942e-05	34.0029	9.76996e-05	25981.7	0.998691	1.53933e-09	0.00130873	3.76033e-09	0.00130873	0.00101074
1029 - 1029	3.99941e-05	25274	1.00004	0.000332254	25275	1.58236e-09	0.99996	3.95663e-05	1.31456e-08	3.95811e-05	0.000246418
1030 - 1030	24865.7	3.99942e-05	16.0021	1.00004	24882.7	0.999317	1.60731e-09	0.000643101	4.01902e-05	0.000683293	0.000214606
1031 - 1031	3.99942e-05	6.00115	1.00006	25053.4	25060.4	1.59591e-09	0.000239468	3.99062e-05	0.999721	0.000279376	0.000227908
1032 - 1032	24981.8	6.52107e-05	5.00051	6.40858e-05	24986.8	0.9998	2.6098e-09	0.000200126	2.56478e-09	0.000200131	9.08915e-05
1033 - 1033	25146.7	6.52972e-05	14.0055	6.57996e-05	25160.7	0.999443	2.5952e-09	0.00055664	2.61517e-09	0.000556645	0.00188554
1034 - 1034	6.60095e-05	24820.4	2.00007	9.00165	24831.4	2.65831e-09	0.999557	8.05457e-05	0.00036251	0.000443059	0.000276821
1035 - 1035	24720.7	0.000100327	18.0044	3.99943e-05	24738.7	0.999272	4.05546e-09	0.000727782	1.61667e-09	0.000727787	0.000981193
1036 - 1036	7.0017	0.000849342	24285.3	0.000147991	24292.3	0.000288227	3.49635e-08	0.999712	6.09209e-09	0.000288268	0.00107339
1037 - 1037	0.000101173	7.00346	3.99942e-05	24064.7	24071.7	4.20301e-09	0.000290942	1.66147e-09	0.999709	0.000290948	0.00138329
1038 - 1038	24394.5	3.00044	12.0028	1.00007	24410.5	0.999344	0.000122916	0.000491708	4.09687e-05	0.000655593	0.000652958
1039 - 1039	114.155	0.000102895	24284.4	6.50577e-05	24398.6	0.00467876	4.21724e-09	0.995321	2.66645e-09	0.00467876	0.0767983
1040 - 1040	0.000101799	23779.4	0.000149333	199.165	23978.6	4.2454e-09	0.991694	6.22775e-09	0.00830594	0.00830595	0.0751652
1041 - 1041	4.01458	114.162	0.000103268	23639.4	23757.6	0.000168981	0.00480526	4.34673e-09	0.995026	0.00497425	0.0875597
1042 - 1042	1.00022	4.00039	2.00016	22786.3	22793.3	4.38823e-05	0.000175507	8.77519e-05	0.999693	0.000307141	0.00010379
1043 - 1043	6.00015	23619.7	0.000154369	60.0073	23685.7	0.000253324	0.997213	6.51739e-09	0.00253348	0.00278681	0.00154204
1044 - 1044	6.00165	8.00036	3.00036	24250.1	24267.1	0.000247316	0.000329679	0.000123639	0.999299	0.000700634	0.000563849
1045 - 1045	1.00004	24280.6	3.00028	18.0043	24302.6	4.11494e-05	0.999095	0.000123455	0.000740839	0.000905443	0.000907233
1046 - 1046	24022.7	3.99943e-05	35.0068	4.00029	24061.7	0.998379	1.66215e-09	0.00145488	0.000166251	0.00162113	0.000815392
1047 - 1047	2.00029	24029.7	64.0093	58.0072	24153.7	8.28148e-05	0.994866	0.00265008	0.00240158	0.00513448	0.00125106
1048 - 1048	5.00135	24099.7	108.015	7.00069	24219.7	0.000206499	0.995045	0.00445981	0.00028905	0.00495536	0.00085672
1049 - 1049	12.0014	4.00021	25937.2	6.54638e-05	25953.2	0.000462426	0.000154131	0.999383	2.52238e-09	0.00061656	0.00021196
1050 - 1050	2.00007	25947.7	3.00015	315.008	26267.7	7.61415e-05	0.987817	0.000114214	0.0119922	0.0121826	0.0198743
1051 - 1051	3.00027	6.52431e-05	26967.7	1.00004	26971.7	0.000111237	2.41894e-09	0.999852	3.70773e-05	0.000148317	7.40379e-05
1052 - 1052	5.00007	27364.7	6.00004	33.0048	27408.8	0.000182426	0.998394	0.00021891	0.00120417	0.0016055	0.000745941
1053 - 1053	23.0033	1.00014	27812.6	1.00004	27837.6	0.000826337	3.59277e-05	0.999102	3.5924e-05	0.000898189	0.000155764
1054 - 1054	1.0001	31.0028	3.99942e-05	28120.6	28152.6	3.55242e-05	0.00110124	1.42062e-09	0.998863	0.00113676	0.000686499
1055 - 1055	28419.4	1.0001	16.0019	9.87887e-05	28436.4	0.999402	3.51696e-05	0.000562725	3.47402e-09	0.000597898	5.76682e-05
1056 - 1056	6.51807e-05	28581.7	3.99943e-05	49.0035	28630.7	2.2766e-09	0.998288	1.3969e-09	0.00171157	0.00171157	0.00154971
1057 - 1057	0.000189949	2.00077	1.00006	29184	29187	6.50801e-09	6.855e-05	3.42641e-05	0.999897	0.000102821	0.000505626
1058 - 1058	29751.6	1.00004	10.002	9.65923e-05	29762.6	0.99963	3.36006e-05	0.000336059	3.24543e-09	0.000369663	0.000489792
1059 - 1059	30349.6	6.29463e-05	10.0017	3.99942e-05	30359.6	0.999671	2.07336e-09	0.000329443	1.31735e-09	0.000329446	0.000367703
1060 - 1060	30829.7	3.00024	73.0091	3.00024	30908.7	0.997444	9.70679e-05	0.00236209	9.70677e-05	0.00255622	0.000174114
1061 - 1061	18.0008	1.0003	31433.1	6.30979e-05	31452.1	0.000572325	3.18039e-05	0.999396	2.00616e-09	0.00060413	0.00062848
1062 - 1062	8.00166	1.00029	31464.5	3.99942e-05	31473.5	0.000254235	3.17821e-05	0.999714	1.27073e-09	0.000286019	0.000582069
1063 - 1063	31741.8	2.00004	80.0069	9.43112e-05	31823.8	0.997423	6.28473e-05	0.00251406	2.96354e-09	0.00257691	0.00147513
1064 - 1064	1.00006	32406.1	2.00004	5.00013	32414.1	3.08527e-05	0.999753	6.17028e-05	0.000154258	0.000246813	0.000342804
1065 - 1065	32931.7	0.000174818	51.0034	6.23722e-05	32982.7	0.998454	5.30031e-09	0.00154637	1.89106e-09	0.00154638	0.00122428
1066 - 1066	7.00116	0.000169896	33405.3	6.19935e-05	33412.3	0.000209538	5.08483e-09	0.99979	1.85541e-09	0.000209545	0.000413612
1067 - 1067	33675.8	3.99943e-05	36.0035	1.00006	33712.8	0.998902	1.18632e-09	0.00106795	2.96642e-05	0.00109762	0.000283745
1068 - 1068	3.99943e-05	33967.8	3.99943e-05	24.0029	33991.8	1.17659e-09	0.999294	1.17659e-09	0.000706139	0.000706141	0.000177153
1069 - 1069	21.002	2.00027	34333.5	9.12008e-05	34356.5	0.000611295	5.82211e-05	0.99933	2.65454e-09	0.000669519	9.81587e-05
1070 - 1070	3.99942e-05	34974.3	8.94469e-05	11.0008	34985.3	1.14317e-09	0.999686	2.5567e-09	0.000314439	0.000314443	0.000170352
1071 - 1071	35095.5	3.99942e-05	6.00084	3.99942e-05	35101.5	0.999829	1.13939e-09	0.000170956	1.13939e-09	0.000170959	0.000175646
1072 - 1072	35476.8	3.99943e-05	16.0028	1.00004	35493.8	0.999521	1.1268e-09	0.000450862	2.81751e-05	0.000479038	0.000602426
1073 - 1073	35480.6	0.000122476	14.0025	1.00006	35495.7	0.999577	3.45046e-09	0.000394484	2.81742e-05	0.000422662	0.000633131
1074 - 1074	35639.7	0.000212038	40.0061	1.00009	35680.7	0.998851	5.94264e-09	0.00112122	2.80288e-05	0.00114926	0.00111897
1075 - 1075	6.00026	8.84574e-05	35632	3.99941e-05	35638	0.000168367	2.48211e-09	0.999832	1.12223e-09	0.00016837	0.000164956
1076 - 1076	35636.7	3.99943e-05	68.0029	1.00012	35705.7	0.998067	1.12011e-09	0.00190454	2.80101e-05	0.00193255	0.00226414
1077 - 1077	8.80798e-05	18.0029	6.08344e-05	35627.7	35645.7	2.47098e-09	0.00050505	1.70664e-09	0.999495	0.000505054	0.000616743
1078 - 1078	35727.8	6.07412e-05	97.0063	1.0002	35825.8	0.997264	1.69546e-09	0.00270773	2.79186e-05	0.00273565	0.00205712
1079 - 1079	0.000158988	18.0014	3.99942e-05	36096.6	36114.6	4.40232e-09	0.000498454	1.10743e-09	0.999502	0.000498459	0.000190841
1080 - 1080	0.00083472	16.0016	5.99681e-05	36315.6	36331.6	2.29751e-08	0.000440431	1.65058e-09	0.99956	0.000440456	0.000502428
1081 - 1081	36116.7	1.00009	24.0041	0.000156437	36141.7	0.999308	2.76712e-05	0.000664166	4.32845e-09	0.000691842	0.000963689
1082 - 1082	36044.7	1.00012	31.0038	2.00009	36078.7	0.999058	2.77204e-05	0.000859338	5.54367e-05	0.000942495	0.000332374
1083 - 1083	11.0008	1.00048	35691.4	3.99942e-05	35703.4	0.000308117	2.80219e-05	0.999664	1.12018e-09	0.00033614	0.00025125
1084 - 1084	7.00076	0.000300092	35641.2	8.60897e-05	35648.2	0.000196385	8.41813e-09	0.999804	2.41498e-09	0.000196395	0.000318825
1085 - 1085	35512.7	8.59003e-05	14.0026	3.99943e-05	35526.7	0.999606	2.41791e-09	0.000394143	1.12575e-09	0.000394147	0.000681618
1086 - 1086	35493.8	3.99943e-05	274.009	8.54136e-05	35767.8	0.992339	1.11816e-09	0.00766077	2.388e-09	0.00766077	0.0106327
1087 - 1087	7.00109	0.000115656	35747.5	3.99942e-05	35754.5	0.00019581	3.23474e-09	0.999804	1.11858e-09	0.000195814	0.000318843
1088 - 1088	0.000241932	20.0027	8.51398e-05	35605.6	35625.6	6.79096e-09	0.000561469	2.38985e-09	0.999439	0.000561478	0.000540273
1089 - 1089	2.00041	14.0021	1.00004	35541.6	35558.6	5.62566e-05	0.000393775	2.81237e-05	0.999522	0.000478155	0.000477179
1090 - 1090	1.00015	36030.7	2.00019	31.0051	36064.7	2.77321e-05	0.999057	5.54612e-05	0.000859707	0.0009429	0.00104546
1091 - 1091	3.99941e-05	36068.3	8.48034e-05	5.00046	36073.3	1.10869e-09	0.999861	2.35087e-09	0.000138619	0.000138623	7.92446e-05
1092 - 1092	35931.7	3.99943e-05	15.0017	1.00008	35947.7	0.999555	1.11257e-09	0.00041732	2.78206e-05	0.000445142	0.000107068
1093 - 1093	1.00011	1.00015	35616.1	3.99941e-05	35618.1	2.80788e-05	2.80798e-05	0.999944	1.12286e-09	5.61598e-05	8.55069e-05
1094 - 1094	35112.8	3.99943e-05	13.0032	1.00004	35126.8	0.999601	1.13857e-09	0.000370178	2.84694e-05	0.000398648	0.000941074
1095 - 1095	1.00004	35182.6	1.00012	9.00121	35193.6	2.84154e-05	0.999687	2.84176e-05	0.000255763	0.000312596	0.000177804
1096 - 1096	34605.8	3.99943e-05	12.002	1.00004	34618.8	0.999624	1.15528e-09	0.000346691	2.88872e-05	0.000375579	0.000387752
1097 - 1097	34575.7	1.00066	55.0074	3.00008	34634.8	0.998296	2.88918e-05	0.00158821	8.66206e-05	0.00170373	0.00106463
1098 - 1098	5.00103	3.00029	34135.3	8.62254e-05	34143.3	0.000146471	8.78734e-05	0.999766	2.52539e-09	0.000234347	0.000371775
1099 - 1099	33400.8	3.99943e-05	30.0042	3.99943e-05	33430.8	0.999102	1.19633e-09	0.000897502	1.19633e-09	0.000897504	0.00046054
1100 - 1100	3.99942e-05	33343.6	3.99942e-05	6.00089	33349.6	1.19924e-09	0.99982	1.19924e-09	0.000179939	0.000179941	0.000178483
1101 - 1101	32952.7	5.99292e-05	14.0029	0.000301967	32966.7	0.999575	1.81787e-09	0.000424761	9.15975e-09	0.000424772	0.000957009
1102 - 1102	7.00092	0.000423048	32439.3	6.07235e-05	32446.3	0.000215769	1.30384e-08	0.999784	1.8715e-09	0.000215784	0.000409774
1103 - 1103	32023.7	4.0003	82.0078	1.00012	32110.7	0.99729	0.000124578	0.00255391	3.11459e-05	0.00270963	0.00101719
1104 - 1104	18.0013	1.00031	31705.4	8.57522e-05	31724.4	0.000567428	3.15312e-05	0.999401	2.70304e-09	0.000598962	0.000364256
1105 - 1105	9.0011	2.0005	31247.3	0.000120062	31258.3	0.000287958	6.3999e-05	0.999648	3.84095e-09	0.000351961	0.00033051
1106 - 1106	30980.7	3.99942e-05	33.0027	5.00051	31018.7	0.998775	1.28936e-09	0.00106396	0.00016121	0.00122518	0.000670386
1107 - 1107	30549.8	2.00009	70.0079	2.00006	30623.8	0.997583	6.53116e-05	0.00228606	6.53107e-05	0.00241669	0.000572269
1108 - 1108	7.00117	1.00076	29864.4	6.10709e-05	29872.4	0.000234369	3.35012e-05	0.999732	2.04439e-09	0.000267872	0.000625666
1109 - 1109	29142.7	9.0011	166.01	9.11642e-05	29317.8	0.994031	0.000307019	0.00566244	3.10952e-09	0.00596947	0.00593619
1110 - 1110	22.0027	0.000867384	28854.6	3.99942e-05	28876.6	0.000761955	3.00376e-08	0.999238	1.385e-09	0.000761987	0.000497267
1111 - 1111	0.000127928	15.0021	1.00004	28374.6	28390.6	4.50598e-09	0.000528417	3.52243e-05	0.999436	0.000563646	0.000162882
1112 - 1112	28199.7	6.22725e-05	9.00313	1.00006	28209.7	0.999645	2.20748e-09	0.00031915	3.5451e-05	0.000354603	0.00107626
1113 - 1113	27521.7	9.25922e-05	29.0063	1.00023	27551.7	0.998911	3.36067e-09	0.0010528	3.63035e-05	0.0010891	0.00139516
1114 - 1114	27057.8	3.99943e-05	12.0025	2.00004	27071.8	0.999483	1.47734e-09	0.00044336	7.38792e-05	0.000517241	0.000486738
1115 - 1115	26442.7	3.99943e-05	84.0089	4.00044	26530.8	0.996683	1.50747e-09	0.00316647	0.000150785	0.00331726	0.0016576
1116 - 1116	6.25719e-05	5.00163	6.31526e-05	26349.5	26354.5	2.37423e-09	0.000189783	2.39627e-09	0.99981	0.000189787	0.000613776
1117 - 1117	26083.2	3.99941e-05	0.000810041	4.00018	26087.2	0.999847	1.53309e-09	3.10513e-08	0.000153339	0.000153372	0.00053648
1118 - 1118	25756.6	3.99942e-05	9.00198	9.41954e-05	25765.6	0.999651	1.55223e-09	0.00034938	3.65586e-09	0.000349385	0.000479974
1119 - 1119	25283.5	9.49049e-05	20.0026	1.00031	25304.5	0.99917	3.75051e-09	0.000790477	3.95308e-05	0.000830012	0.000150622
1120 - 1120	24952.7	10.0002	66.0074	9.60456e-05	25028.7	0.996963	0.000399548	0.00263727	3.83742e-09	0.00303682	0.0019851
1121 - 1121	10.0026	2.00032	24949.5	3.99942e-05	24961.6	0.000400719	8.0136e-05	0.999519	1.60223e-09	0.000480857	0.00068723
1122 - 1122	3.99942e-05	24554.5	1.0001	6.00154	24561.5	1.62833e-09	0.999715	4.07182e-05	0.000244348	0.000285068	0.000425514
1123 - 1123	24362.2	0.000198936	10.001	3.99941e-05	24372.2	0.99959	8.16241e-09	0.000410345	1.64097e-09	0.000410355	0.000188269
1124 - 1124	24422.5	1.00007	22.0027	2.00026	24447.5	0.998977	4.09066e-05	0.000899998	8.18184e-05	0.00102272	0.000322061
1125 - 1125	17.0014	0.000100784	24430.4	3.99942e-05	24447.4	0.000695428	4.12248e-09	0.999305	1.63593e-09	0.000695434	0.000567819
1126 - 1126	24354.7	3.99943e-05	25.004	6.52302e-05	24379.7	0.998974	1.64047e-09	0.00102561	2.67559e-09	0.00102561	0.000163185
1127 - 1127	24619	1.00004	2.0002	3.9994e-05	24622	0.999878	4.06158e-05	8.12366e-05	1.62432e-09	0.000121854	7.93433e-05
1128 - 1128	24580.6	0.00010078	18.0032	6.66155e-05	24598.6	0.999268	4.09697e-09	0.000731879	2.7081e-09	0.000731886	0.000407101
1129 - 1129	24241.3	1.00004	5.00141	1.0001	24248.3	0.999711	4.12416e-05	0.000206258	4.12443e-05	0.000288744	0.000439627
1130 - 1130	23989.7	0.000154575	143.01	4.00022	24136.7	0.993909	6.40416e-09	0.00592499	0.000165732	0.00609073	0.00679878
1131 - 1131	18.0023	3.00007	24007.5	3.99942e-05	24028.6	0.000749206	0.000124854	0.999126	1.66445e-09	0.000874062	0.00039097
1132 - 1132	33.003	2.0003	23721.4	6.83481e-05	23756.4	0.00138922	8.42001e-05	0.998527	2.87703e-09	0.00147343	0.0010345
1133 - 1133	3.00061	17.0023	3.00011	23527.3	23550.3	0.000127413	0.000721959	0.000127392	0.999023	0.000976763	0.000214568
1134 - 1134	23898.7	1.00011	43.0079	3.99943e-05	23942.7	0.998162	4.17708e-05	0.00179628	1.67041e-09	0.00183805	0.000653084
1135 - 1135	6.7969e-05	12.0024	2.00011	23984.4	23998.4	2.83223e-09	0.000500134	8.33434e-05	0.999417	0.00058348	0.000455638
1136 - 1136	24130.6	7.00042	58.0077	2.00011	24197.6	0.997231	0.000289302	0.00239725	8.26572e-05	0.00276921	0.00100337
1137 - 1137	235.003	1.00023	23747.5	3.99942e-05	23983.5	0.00979854	4.17051e-05	0.99016	1.66757e-09	0.00984025	0.0177937
1138 - 1138	2.00188	11.0017	1.00011	24214.3	24228.3	8.26255e-05	0.000454086	4.12787e-05	0.999422	0.00057799	0.00110993
1139 - 1139	24298.7	3.99943e-05	13.0029	80.0065	24391.7	0.996187	1.63967e-09	0.000533087	0.00328007	0.00381316	0.00302609
1140 - 1140	24234.7	1.00007	27.0064	6.95242e-05	24262.7	0.998846	4.12184e-05	0.00111308	2.86548e-09	0.0011543	0.00126473
1141 - 1141	27.0032	2.00007	24098.5	2.00007	24129.5	0.0011191	8.2889e-05	0.998715	8.28889e-05	0.00128487	0.000657719
1142 - 1142	3.00012	23.0044	1.00004	24004.6	24031.6	0.00012484	0.000957255	4.16135e-05	0.998876	0.00112371	0.000510999
1143 - 1143	24731.5	2.00012	30.0042	1.00007	24764.6	0.998667	8.07653e-05	0.00121158	4.03831e-05	0.00133273	0.000207022
1144 - 1144	20.0026	6.95884e-05	24709.5	2.00004	24731.5	0.000808792	2.81376e-09	0.99911	8.08702e-05	0.000889665	0.00025069
1145 - 1145	3.00018	19.0027	2.00004	24575.3	24599.4	0.000121962	0.000772486	8.13046e-05	0.999024	0.000975753	0.00027671
1146 - 1146	24912.4	2.00087	26.0036	0.000114184	24940.4	0.998877	8.02262e-05	0.00104263	4.57827e-09	0.00112286	0.00049084
1147 - 1147	29.0037	2.00026	24790.4	3.00007	24824.4	0.00116835	8.05764e-05	0.99863	0.000120852	0.00136978	0.00039536
1148 - 1148	2.00012	33.003	1.00004	25433.5	25469.5	7.853e-05	0.00129579	3.92643e-05	0.998586	0.00141358	0.000980002
1149 - 1149	4.00026	26204.7	3.99943e-05	58.0083	26266.7	0.000152294	0.997639	1.52262e-09	0.00220844	0.00236073	0.000162501
1150 - 1150	12.001	0.000114362	26287.8	3.9994e-05	26299.8	0.000456316	4.34841e-09	0.999544	1.52069e-09	0.000456322	0.000188419
1151 - 1151	26517.7	1.00007	93.0125	4.00056	26615.7	0.996317	3.75745e-05	0.00349465	0.000150308	0.00368253	0.000262728
1152 - 1152	1.00004	62.0025	0.000115698	26542.4	26605.4	3.75879e-05	0.00233045	4.34866e-09	0.997632	0.00236804	0.00326767
1153 - 1153	26867.7	3.99943e-05	88.0058	3.00007	26958.7	0.996624	1.48354e-09	0.00326447	0.000111284	0.00337575	0.00357807
1154 - 1154	5.00045	15.0044	1.00004	27153.5	27174.5	0.000184012	0.00055215	3.68006e-05	0.999227	0.000772963	0.00139098
1155 - 1155	27354.6	4.00034	74.0078	4.00025	27436.6	0.997011	0.000145803	0.00269741	0.0001458	0.00298901	0.00132873
1156 - 1156	17.0028	0.000328633	27851.4	3.99942e-05	27868.4	0.000610111	1.17923e-08	0.99939	1.43511e-09	0.000610124	0.000655256
1157 - 1157	19.0002	4.00011	28259	3.00017	28285	0.000671742	0.000141422	0.999081	0.000106069	0.000919233	0.00132024
1158 - 1158	28581.7	1.00004	60.0155	2.00054	28644.7	0.9978	3.49118e-05	0.00209517	6.98396e-05	0.00219992	0.00426546
1159 - 1159	28904.1	0.000109983	33.0019	1.00023	28938.1	0.998825	3.80064e-09	0.00114043	3.45646e-05	0.001175	0.00106195
1160 - 1160	28953.7	1.00004	80.0099	10.0008	29044.7	0.996867	3.44311e-05	0.00275472	0.000344324	0.00313347	0.000475993
1161 - 1161	0.000166268	14.0044	5.00024	29117.5	29136.5	5.70654e-09	0.000480649	0.000171614	0.999348	0.000652269	0.00167008
1162 - 1162	29163.6	3.99942e-05	33.0034	3.00007	29199.6	0.998767	1.36968e-09	0.00113027	0.000102743	0.00123301	0.000527354
1163 - 1163	29070.7	1.00004	87.0077	26.0001	29184.8	0.996094	3.42658e-05	0.00298127	0.000890879	0.00390642	0.00364527
1164 - 1164	3.00032	21.0025	1.00004	29268.4	29293.4	0.000102423	0.000716972	3.41388e-05	0.999146	0.000853534	6.10717e-05
1165 - 1165	29292.4	14.0002	109.003	6.00007	29421.4	0.995615	0.000475852	0.00370488	0.000203936	0.00438467	0.00691954
1166 - 1166	33.0047	0.000230859	30122.6	3.99942e-05	30155.6	0.00109448	7.6556e-09	0.998906	1.32626e-09	0.00109449	0.000565909
1167 - 1167	11.0005	55.0076	1.00011	30367.6	30434.6	0.000361447	0.0018074	3.28609e-05	0.997798	0.00220171	0.000569104
1168 - 1168	1.00091	13.0023	1.00007	31071.3	31086.3	3.21977e-05	0.000418264	3.21707e-05	0.999517	0.000482632	0.00102358
1169 - 1169	31407.5	2.00016	55.004	36.0009	31500.5	0.997048	6.34962e-05	0.00174613	0.00114287	0	0.00296899
1170 - 1170	34.004	8.01269	31592.7	3.00031	31637.7	0.00107479	0.000253264	0.998577	9.48333e-05	0.00142289	0.00631589
1171 - 1171	16.0023	2.00022	31815.4	3.99942e-05	31833.4	0.00050269	6.2834e-05	0.999434	1.25636e-09	0.000565525	0.000393732
1172 - 1172	1.00022	32302.7	1.00004	62.0052	32366.7	3.09028e-05	0.998022	3.08972e-05	0.00191571	0.00197751	0.00100519
1173 - 1173	1.00011	16.0031	3.99942e-05	32795.6	32812.6	3.04793e-05	0.000487713	1.21887e-09	0.999482	0.000518194	0.000791138
1174 - 1174	33135.7	5.00007	79.0087	98.0002	33317.7	0.994537	0.000150072	0.00237137	0.00294138	0.00546283	0.0061285
1175 - 1175	31.0033	2.00047	33572.4	5.00022	33610.4	0.000922433	5.95195e-05	0.998869	0.00014877	0.00113072	0.000272745
1176 - 1176	4.00015	54.0061	3.99943e-05	33785.7	33843.7	0.000118195	0.00159575	1.18173e-09	0.998286	0.00171395	0.000153556
1177 - 1177	3.99941e-05	5.00103	3.99941e-05	34217.3	34222.3	1.16866e-09	0.000146134	1.16866e-09	0.999854	0.000146136	0.000378198
1178 - 1178	34042.1	6.66912e-05	9.00144	0.00029104	34051.1	0.999736	1.95856e-09	0.000264351	8.54715e-09	0.000264361	0.000615313
1179 - 1179	34534.8	2.00021	2.0009	1.00015	34539.8	0.999855	5.79103e-05	5.79304e-05	2.89565e-05	0.000144797	0.000615848
1180 - 1180	34926.3	0.000150438	7.00177	1.0001	34934.3	0.999771	4.30632e-09	0.000200427	2.86282e-05	0.000229059	0.000782277
1181 - 1181	35512	3.99941e-05	5.00044	1.00004	35518	0.999831	1.12602e-09	0.000140786	2.81559e-05	0.000168943	3.68043e-05
1182 - 1182	3.99941e-05	36655.3	3.99941e-05	10.0008	36665.3	1.09079e-09	0.999727	1.09079e-09	0.00027276	0.000272762	4.85303e-05
1183 - 1183	3.9994e-05	37428	1.00004	0.000262252	37429	1.06853e-09	0.999973	2.67183e-05	7.00664e-09	2.67264e-05	0.000202317
1184 - 1184	37663.4	6.00033	15.0017	1.00004	37685.4	0.999416	0.000159222	0.000398078	2.65366e-05	0.000583836	0.000217955
1185 - 1185	3.00004	36.0017	3.99942e-05	37940.6	37979.6	7.89908e-05	0.000947921	1.05304e-09	0.998973	0.00102691	0.00110749
1186 - 1186	0.000141299	22.0029	3.99942e-05	38049.6	38071.6	3.71141e-09	0.000577933	1.0505e-09	0.999422	0.000577938	0.00052341
1187 - 1187	0.000566923	23.0006	1.00004	38907	38931	1.45622e-08	0.000590803	2.56875e-05	0.999383	0.000616505	0.000831345
1188 - 1188	2.00267	38745.7	1.00006	49.0024	38797.7	5.16182e-05	0.99866	2.57764e-05	0.00126302	0.00134042	0.00135478
1189 - 1189	39833.3	3.99941e-05	6.00085	6.4308e-05	39839.3	0.999849	1.00389e-09	0.000150626	1.61419e-09	0.000150629	0.000279587
1190 - 1190	3.99941e-05	39742.2	3.99941e-05	25.0006	39767.2	1.00571e-09	0.999371	1.00571e-09	0.000628672	0.000628674	0.000911007
1191 - 1191	40474.3	3.99942e-05	5.00073	3.99942e-05	40479.3	0.999876	9.88014e-10	0.000123538	9.88014e-10	0.00012354	0.00023387
1192 - 1192	10.0008	3.99942e-05	40851.4	1.00004	40862.4	0.000244744	9.78752e-10	0.999731	2.44734e-05	0.000269218	3.38749e-05
1193 - 1193	6.38338e-05	40718.7	1.00006	76.0047	40795.7	1.56472e-09	0.998112	2.45139e-05	0.00186305	0.00188757	0.00124751
1194 - 1194	62.0044	0.000187419	40827.6	0.000134196	40889.6	0.00151638	4.58354e-09	0.998484	3.28191e-09	0.00151639	0.000624472
1195 - 1195	0.000305759	25.0033	3.00004	41357.6	41385.6	7.38803e-09	0.000604153	7.24899e-05	0.999323	0.00067665	0.000747309
1196 - 1196	42185.8	1.00009	49.006	2.00004	42237.8	0.998769	2.36777e-05	0.00116024	4.73519e-05	0.00123127	0.000888509
1197 - 1197	22.0016	1.0003	42782.4	9.4069e-05	42805.4	0.000513992	2.33684e-05	0.999463	2.1976e-09	0.000537363	0.000183981
1198 - 1198	42305.7	3.99943e-05	18.0018	3.99943e-05	42323.7	0.999575	9.44961e-10	0.000425337	9.44961e-10	0.000425339	0.000188969
1199 - 1199	42070.8	1.00004	78.0073	1.00006	42150.8	0.998102	2.37253e-05	0.00185067	2.37258e-05	0.00189812	0.000149438
1200 - 1200	0.000134043	21.0026	6.25098e-05	42310.6	42331.6	3.1665e-09	0.000496145	1.47667e-09	0.999504	0.000496149	0.000556389
1201 - 1201	4.00029	21.0021	2.00004	42757.5	42784.5	9.34986e-05	0.000490881	4.67468e-05	0.999369	0.000631126	0.00021378
1202 - 1202	5.00009	43321.8	1.00004	51.0059	43378.8	0.000115266	0.998686	2.30537e-05	0.00117583	0.00131414	0.000751013
1203 - 1203	4.00037	22.002	3.99942e-05	43598.5	43624.5	9.17001e-05	0.000504349	9.16783e-10	0.999404	0.00059605	0.000173794
1204 - 1204	9.3259e-05	22.0014	3.99942e-05	44102.5	44124.5	2.11354e-09	0.000498621	9.06394e-10	0.999501	0.000498624	0.000188348
1205 - 1205	43800.6	9.00037	44.0034	3.00004	43856.7	0.998723	0.000205222	0.00100335	6.84056e-05	0.00127697	0.000481169
1206 - 1206	22.0027	3.00036	43688.6	6.31537e-05	43713.6	0.000503337	6.86368e-05	0.999428	1.44472e-09	0.000571975	0.000581026
1207 - 1207	28.0026	5.00045	43371.6	3.99942e-05	43404.6	0.000645153	0.000115206	0.99924	9.21429e-10	0.000760359	0.000195934
1208 - 1208	22.0023	3.0003	43342.6	3.99942e-05	43367.6	0.000507345	6.91831e-05	0.999423	9.22215e-10	0.000576529	0.000333928
1209 - 1209	62.0065	1.00006	43449.8	5.00009	43517.8	0.00142486	2.29806e-05	0.998437	0.000114898	0.00156273	0.000607947
1210 - 1210	9.35058e-05	28.0016	1.00004	43811.5	43840.5	2.13286e-09	0.000638715	2.28108e-05	0.999338	0.000661528	0.000395277
1211 - 1211	44072.6	1.00004	18.0012	1.00004	44092.6	0.999546	2.26805e-05	0.00040826	2.26805e-05	0.000453621	0.000180355
1212 - 1212	44174.8	2.00004	23.003	3.99943e-05	44199.8	0.999434	4.525e-05	0.000520432	9.04853e-10	0.000565683	0.000552825
1213 - 1213	44053.6	9.30135e-05	41.0026	9.36241e-05	44094.6	0.99907	2.10941e-09	0.000929878	2.12325e-09	0.000929882	0.000421377
1214 - 1214	0.000131759	44048.9	9.28238e-05	14.0006	44062.9	2.99024e-09	0.999682	2.10662e-09	0.000317741	0.000317746	0.000234708
1215 - 1215	17.002	2.00009	43952.6	6.25226e-05	43971.6	0.000386658	4.54861e-05	0.999568	1.42189e-09	0.000432145	0.000356272
1216 - 1216	34.0024	0.000131688	43975.6	1.00004	44010.6	0.000772595	2.99219e-09	0.999205	2.27227e-05	0.000795321	0.000242757
1217 - 1217	3.99943e-05	43884.7	3.99943e-05	28.0017	43912.7	9.10768e-10	0.999362	9.10768e-10	0.000637667	0.000637669	0.000370688
1218 - 1218	43739.8	2.00004	75.0057	6.35309e-05	43816.8	0.998243	4.56455e-05	0.0017118	1.44992e-09	0.00175745	0.000509893
1219 - 1219	6.32851e-05	14.0026	2.00004	43753.7	43769.7	1.44587e-09	0.000319916	4.56946e-05	0.999634	0.000365612	0.000813213
1220 - 1220	43852.8	3.99943e-05	159.003	1.00004	44012.8	0.996365	9.08697e-10	0.00361266	2.27216e-05	0.00363538	0.00563603
1221 - 1221	9.29535e-05	43795.7	1.00006	51.0042	43847.7	2.11992e-09	0.998814	2.28076e-05	0.00116321	0.00118602	9.08346e-05
1222 - 1222	1.00029	13.0013	6.20373e-05	43644.3	43658.3	2.29117e-05	0.000297796	1.42097e-09	0.999679	0.000320709	0.000331784
1223 - 1223	43484.6	4.00042	65.0051	3.00028	43556.6	0.998347	9.1844e-05	0.00149243	6.88823e-05	0.00165315	0.000167306
1224 - 1224	27.0024	3.00023	42827.5	9.27467e-05	42857.5	0.00063005	7.00047e-05	0.9993	2.16407e-09	0.000700057	0.000150878
1225 - 1225	34.003	5.00066	42570.5	0.000357186	42609.5	0.000798014	0.00011736	0.999085	8.38276e-09	0.000915383	0.00044737
1226 - 1226	1.0005	52.0029	1.00004	42481.6	42535.6	2.35214e-05	0.00122257	2.35106e-05	0.99873	0.00126961	0.000860861
1227 - 1227	1.00009	27.0033	3.99943e-05	42087.7	42115.7	2.37463e-05	0.000641168	9.49628e-10	0.999335	0.000664916	0.000501068
1228 - 1228	41762.7	4.00013	42.0053	4.00009	41812.7	0.998804	9.56678e-05	0.0010046	9.56669e-05	0.00119594	0.000818129
1229 - 1229	2.00013	41255.7	3.99943e-05	55.0043	41312.7	4.84144e-05	0.99862	9.68086e-10	0.00133141	0.00137983	0.000381332
1230 - 1230	40460.7	3.99943e-05	23.0027	2.00009	40485.7	0.999382	9.87862e-10	0.000568169	4.94025e-05	0.000617573	0.00036715
1231 - 1231	6.28169e-05	39928.7	1.00006	45.0035	39974.7	1.57142e-09	0.998849	2.50174e-05	0.0011258	0.00115082	0.000386684
1232 - 1232	6.3029e-05	8.00037	3.99941e-05	39084	39092	1.61232e-09	0.000204655	1.02307e-09	0.999795	0.000204657	0.000164705
1233 - 1233	38856.8	6.25262e-05	58.0067	1.00006	38915.8	0.998484	1.60671e-09	0.00149057	2.56981e-05	0.00151627	0.000587466
1234 - 1234	3.99943e-05	12.0022	3.99943e-05	38581.7	38593.7	1.03629e-09	0.000310987	1.03629e-09	0.999689	0.000310989	0.000579303
1235 - 1235	1.00013	13.0017	3.99942e-05	38038.5	38052.5	2.6283e-05	0.000341677	1.05103e-09	0.999632	0.000367961	0.000321389
1236 - 1236	8.00045	37308.7	2.0001	65.007	37383.7	0.000214009	0.997994	5.35018e-05	0.00173891	0.00200642	0.000297757
1237 - 1237	36318.6	3.99942e-05	10.0012	1.00004	36329.6	0.999697	1.10087e-09	0.000275292	2.75269e-05	0.00030282	0.000167002
1238 - 1238	15.0006	1.00056	35805.1	3.99941e-05	35821.1	0.000418766	2.7932e-05	0.999553	1.1165e-09	0.000446699	0.000423793
1239 - 1239	34877.6	3.99942e-05	11.0017	6.44507e-05	34888.6	0.999685	1.14634e-09	0.000315338	1.84733e-09	0.000315341	0.000372894
1240 - 1240	34480.6	3.99942e-05	17.0017	6.41186e-05	34497.6	0.999507	1.15933e-09	0.000492837	1.85864e-09	0.00049284	5.83274e-05
1241 - 1241	3.99942e-05	14.0009	3.99942e-05	33972.4	33986.4	1.17677e-09	0.000411955	1.17677e-09	0.999588	0.000411957	0.000315575
1242 - 1242	1.00056	33738.6	0.000252997	41.0041	33780.6	2.96195e-05	0.998757	7.48944e-09	0.00121384	0.00124346	0.000398432
1243 - 1243	6.53229e-05	33169.3	9.77495e-05	9.00129	33178.3	1.96884e-09	0.999729	2.94619e-09	0.0002713	0.000271305	0.000333939
1244 - 1244	6.39349e-05	32898.9	3.9994e-05	1.00014	32899.9	1.94332e-09	0.99997	1.21563e-09	3.03994e-05	3.04026e-05	0.000105583
1245 - 1245	31477.6	1.00109	34.0024	3.99942e-05	31512.6	0.998889	3.1768e-05	0.00107901	1.26915e-09	0.00111078	0.000818589
1246 - 1246	30721.2	1.001	13.0013	1.00026	30736.2	0.999512	3.25674e-05	0.000422996	3.25432e-05	0.000488107	0.000642838
1247 - 1247	30153.7	3.99943e-05	12.0032	6.47892e-05	30165.7	0.999602	1.32582e-09	0.00039791	2.14778e-09	0.000397914	0.00100948
1248 - 1248	3.99942e-05	29964.5	3.99942e-05	20.0013	29984.5	1.33383e-09	0.999333	1.33383e-09	0.000667056	0.000667058	0.000568961
1249 - 1249	10.0022	1.00015	29595.5	6.45892e-05	29606.5	0.000337837	3.37813e-05	0.999628	2.18159e-09	0.00037162	0.000619933
1250 - 1250	1.00026	42.006	6.54941e-05	29356.7	29399.7	3.40228e-05	0.00142879	2.22771e-09	0.998537	0.00146282	0.000503426
1251 - 1251	29262.8	3.99943e-05	46.007	9.75369e-05	29308.8	0.99843	1.36458e-09	0.00156973	3.32791e-09	0.00156974	0.000646067
1252 - 1252	9.80246e-05	29547.5	0.000141889	25.0029	29572.5	3.31472e-09	0.999155	4.79799e-09	0.000845477	0.000845485	0.000135361
1253 - 1253	30.0018	0.000255171	29440.3	1.00007	29471.4	0.001018	8.65827e-09	0.998948	3.39335e-05	0.00105194	0.000997084
1254 - 1254	16.0028	1.00041	29214.5	6.59046e-05	29231.5	0.00054745	3.42237e-05	0.999418	2.25457e-09	0.000581676	0.000704311
1255 - 1255	13.0021	6.50701e-05	29424.6	3.99942e-05	29437.6	0.000441683	2.21044e-09	0.999558	1.35861e-09	0.000441687	0.00033555
1256 - 1256	3.99942e-05	29327.6	6.44812e-05	9.00177	29336.6	1.36329e-09	0.999693	2.19798e-09	0.000306845	0.000306848	0.000438074
1257 - 1257	29077.3	2.00006	3.00088	3.99941e-05	29082.3	0.999828	6.87727e-05	0.000103186	1.37521e-09	0.00017196	0.000361778
1258 - 1258	29065.5	6.50653e-05	12.0014	1.00004	29078.5	0.999553	2.23758e-09	0.000412726	3.43911e-05	0.000447119	4.58548e-05
1259 - 1259	28811.2	9.92853e-05	22.0012	9.71694e-05	28833.2	0.999237	3.44344e-09	0.000763052	3.37005e-09	0.000763058	0.000763265
1260 - 1260	28599.8	3.00014	70.0127	1.00004	28673.8	0.997419	0.00010463	0.0024417	3.48765e-05	0.0025812	0.00182879
1261 - 1261	20.0006	0.000141897	28428.9	3.9994e-05	28448.9	0.000703035	4.98779e-09	0.999297	1.40582e-09	0.000703041	0.00100347
1262 - 1262	6.42816e-05	28189.3	3.99941e-05	17.0009	28206.3	2.27898e-09	0.999397	1.41792e-09	0.000602735	0.000602739	0.000648085
1263 - 1263	28571.7	9.91475e-05	14.0036	1.00004	28586.7	0.999475	3.46831e-09	0.000489865	3.49827e-05	0.000524851	0.00103028
1264 - 1264	22.0018	9.93368e-05	28718.5	3.99942e-05	28740.5	0.000765531	3.45633e-09	0.999234	1.39156e-09	0.000765536	0.000535277
1265 - 1265	3.99942e-05	28555.5	3.99942e-05	11.0013	28566.5	1.40004e-09	0.999615	1.40004e-09	0.000385112	0.000385115	4.53004e-05
1266 - 1266	29038.8	6.44827e-05	18.0043	1.00004	29057.8	0.999346	2.21912e-09	0.000619603	3.44156e-05	0.000654021	0.00107791
1267 - 1267	1.00041	1.00039	29172.7	9.71676e-05	29174.7	3.42902e-05	3.42897e-05	0.999931	3.33054e-09	6.85832e-05	0.000523277
1268 - 1268	29111.2	3.99941e-05	8.00108	1.00032	29120.2	0.999691	1.37341e-09	0.00027476	3.43514e-05	0.000309113	0.000281819
1269 - 1269	29435.8	3.99943e-05	29.0073	9.73464e-05	29464.8	0.999016	1.35736e-09	0.000984473	3.30382e-09	0.000984477	0.00195513
1270 - 1270	3.00048	1.00019	29241.7	6.41188e-05	29245.7	0.000102595	3.41996e-05	0.999863	2.19241e-09	0.000136797	0.000260969
1271 - 1271	29533.8	3.99943e-05	23.0035	3.99943e-05	29556.8	0.999222	1.35313e-09	0.000778281	1.35313e-09	0.000778284	0.0003324
1272 - 1272	8.00075	3.00032	29942	6.40203e-05	29953	0.00026711	0.000100168	0.999633	2.13736e-09	0.00036728	5.43801e-05
1273 - 1273	29932.8	6.40491e-05	16.0058	3.99943e-05	29948.8	0.999466	2.13862e-09	0.000534439	1.33542e-09	0.000534443	0.00205907
1274 - 1274	30261.6	0.000187169	38.0045	1.00014	30300.6	0.998713	6.17705e-09	0.00125425	3.30071e-05	0.00128726	0.000111127
1275 - 1275	32.0014	2.00004	30108.6	3.99942e-05	30142.6	0.00106167	6.63527e-05	0.998872	1.32684e-09	0.00112802	0.00147584
1276 - 1276	25.0032	0.000248678	29872.6	1.0001	29898.6	0.000836269	8.31739e-09	0.99913	3.34497e-05	0.000869727	0.000287064
1277 - 1277	2.00025	19.0025	3.99942e-05	30223.6	30244.6	6.61357e-05	0.000628294	1.32236e-09	0.999306	0.000694432	0.00017005
1278 - 1278	4.00063	31139.7	1.00019	45.0077	31189.7	0.000128268	0.998397	3.20678e-05	0.00144303	0.00160337	0.00140941
1279 - 1279	6.31705e-05	31893.6	3.99942e-05	10.0015	31903.6	1.98005e-09	0.999687	1.2536e-09	0.000313491	0.000313495	0.000269302
1280 - 1280	1.00004	32060.2	3.99941e-05	3.00037	32064.2	3.11887e-05	0.999875	1.24731e-09	9.3574e-05	0.000124764	7.33348e-05
1281 - 1281	0.000239298	14.0025	3.99942e-05	32043.6	32057.6	7.46464e-09	0.000436791	1.24757e-09	0.999563	0.0004368	0.000658485
1282 - 1282	32100.7	1.00018	72.0105	1.00013	32174.7	0.9977	3.10859e-05	0.00223811	3.10844e-05	0.00230028	0.00117516
1283 - 1283	22.0019	2.00062	31753.5	1.00004	31778.5	0.000692352	6.29553e-05	0.999213	3.14691e-05	0.000786776	0.000337596
1284 - 1284	3.00024	41.0046	9.58491e-05	31943.7	31987.7	9.37936e-05	0.00128189	2.99644e-09	0.998624	0.00137568	0.000103926
1285 - 1285	0.000132761	16.0028	9.35842e-05	32785.6	32801.6	4.0474e-09	0.000487867	2.85304e-09	0.999512	0.000487873	0.000709574
1286 - 1286	0.000356961	2.0003	3.9994e-05	33785.9	33787.9	1.05648e-08	5.92016e-05	1.18368e-09	0.999941	5.92134e-05	0.000364771
1287 - 1287	34981.6	0.000128647	11.0024	6.26405e-05	34992.6	0.999686	3.6764e-09	0.00031442	1.79011e-09	0.000314426	0.000801643
1288 - 1288	14.001	1.00009	35681.4	1.00004	35697.4	0.000392214	2.80158e-05	0.999552	2.80144e-05	0.000448244	0.000226632
1289 - 1289	35906.6	3.99942e-05	14.0017	6.23902e-05	35920.6	0.99961	1.11341e-09	0.000389796	1.73689e-09	0.000389799	0.000218131
1290 - 1290	36671.8	6.19696e-05	105.005	6.22916e-05	36776.8	0.997145	1.68502e-09	0.0028552	1.69378e-09	0.0028552	0.00310061
1291 - 1291	12.0003	9.0974e-05	37303	3.9994e-05	37315	0.000321594	2.438e-09	0.999678	1.0718e-09	0.000321598	0.000455123
1292 - 1292	3.99942e-05	37770.7	6.2138e-05	13.0017	37783.7	1.05851e-09	0.999656	1.64457e-09	0.00034411	0.000344113	0.00031758
1293 - 1293	38509.7	5.00004	27.0022	1.00006	38542.7	0.999144	0.000129727	0.000700578	2.59469e-05	0.000856253	0.000475131
1294 - 1294	39405.7	6.15393e-05	46.0043	2.00012	39453.7	0.998783	1.55978e-09	0.00116603	5.06954e-05	0.00121673	4.10198e-05
1295 - 1295	3.99942e-05	39882.5	3.99942e-05	8.00067	39890.5	1.0026e-09	0.999799	1.0026e-09	0.000200566	0.000200568	4.61086e-05
1296 - 1296	40226.7	4.00033	48.0048	1.00006	40279.7	0.998684	9.93136e-05	0.00119178	2.48279e-05	0.00131593	0.000176184
1297 - 1297	0.000121175	13.0016	3.99942e-05	40697.6	40710.6	2.97651e-09	0.000319367	9.82403e-10	0.999681	0.000319371	0.000345697
1298 - 1298	2.00038	25.0021	6.13614e-05	41160.6	41187.6	4.85677e-05	0.000607029	1.4898e-09	0.999344	0.000655599	0.000152986
1299 - 1299	6.0008	30.0031	8.80854e-05	41596.6	41632.6	0.000144137	0.000720663	2.11578e-09	0.999135	0.000864802	0.000464375
1300 - 1300	42387.7	3.99942e-05	20.0024	0.000159055	42407.7	0.999528	9.4309e-10	0.000471669	3.75062e-09	0.000471674	0.000468433
1301 - 1301	8.79983e-05	42368.7	1.00016	32.0049	42401.7	2.07535e-09	0.999222	2.35877e-05	0.000754801	0.00077839	0.00117882
1302 - 1302	14.0014	1.00006	42253.6	3.99942e-05	42268.6	0.000331248	2.36596e-05	0.999645	9.46192e-10	0.000354909	0.000137056
1303 - 1303	3.99942e-05	42548.6	28.0006	35.002	42611.6	9.38576e-10	0.998521	0.000657111	0.00082142	0.00147853	0.00152355
1304 - 1304	0.000501358	42828.3	4.00009	16.0009	42848.3	1.17008e-08	0.999533	9.33546e-05	0.000373432	0.000466798	0.000314548
1305 - 1305	2.00004	43617.6	2.00009	26.0015	43647.6	4.58224e-05	0.999313	4.58235e-05	0.000595713	0.000687359	0.000496814
1306 - 1306	1.00009	43836.2	1.00009	7.00064	43845.2	2.28095e-05	0.999795	2.28095e-05	0.000159667	0.000205286	0.000100934
1307 - 1307	0.000119898	8.00086	8.81721e-05	44305.3	44313.3	2.7057e-09	0.000180552	1.98974e-09	0.999819	0.000180557	0.000287686
1308 - 1308	44455.8	10.0003	79.0088	2.00006	44546.8	0.997957	0.00022449	0.00177361	4.4898e-05	0.002043	0.00112261
1309 - 1309	11.0016	0.000495641	44518.5	2.00012	44531.5	0.000247053	1.11301e-08	0.999708	4.49147e-05	0.000291979	0.000725137
1310 - 1310	2.00009	28.0037	3.99943e-05	44508.8	44538.8	4.49067e-05	0.00062875	8.97965e-10	0.999326	0.000673657	0.000747726
1311 - 1311	45181.6	6.03224e-05	16.0013	3.99942e-05	45197.6	0.999646	1.33464e-09	0.00035403	8.84875e-10	0.000354032	6.47952e-05
1312 - 1312	3.99942e-05	45839.6	2.00012	14.0015	45855.6	8.72178e-10	0.999651	4.36178e-05	0.000305338	0.000348957	0.000221529
1313 - 1313	1.00006	45590.4	3.99942e-05	8.0007	45599.4	2.19314e-05	0.999803	8.77076e-10	0.000175456	0.000197388	7.98684e-05
1314 - 1314	45794.6	6.05201e-05	10.0012	1.00006	45805.6	0.99976	1.32124e-09	0.000218341	2.18327e-05	0.000240175	0.000291516
1315 - 1315	3.99942e-05	45766.6	2.00004	27.001	45795.6	8.7332e-10	0.999367	4.36732e-05	0.000589598	0.000633272	0.000683658
1316 - 1316	1.00012	12.0014	1.00044	45433.4	45447.4	2.20061e-05	0.000264073	2.20131e-05	0.999692	0.000308092	0.000545123
1317 - 1317	45453.7	1.00016	266.005	6.05649e-05	45720.7	0.99416	2.18755e-05	0.00581803	1.32467e-09	0.00583991	0.00917448
1318 - 1318	12.0004	2.00058	45493.2	6.09356e-05	45507.2	0.000263704	4.39619e-05	0.999692	1.33903e-09	0.000307668	0.000319143
1319 - 1319	44758.8	3.99943e-05	44.0039	1.00006	44803.8	0.998996	8.92654e-10	0.000982146	2.23209e-05	0.00100447	0.000106967
1320 - 1320	44404.8	1.00009	106.008	2.00009	44513.8	0.997551	2.2467e-05	0.00238146	4.49319e-05	0.00244886	0.000587201
1321 - 1321	25.0024	0.000326934	43795.6	3.99942e-05	43820.6	0.000570563	7.46073e-09	0.999429	9.12681e-10	0.000570571	0.000395627
1322 - 1322	26.001	6.00095	43057.5	1.00004	43090.5	0.000603406	0.000139264	0.999234	2.32079e-05	0.000765878	0.000635502
1323 - 1323	42785.7	5.00022	120.009	4.00009	42914.8	0.996994	0.000116515	0.00279645	9.32101e-05	0.00300617	0.00109526
1324 - 1324	35.0049	4.00022	42519.7	3.99943e-05	42558.7	0.000822509	9.3993e-05	0.999083	9.39743e-10	0.000916503	0.00102132
1325 - 1325	1.00013	34.002	1.00009	42582.5	42618.5	2.3467e-05	0.000797822	2.34661e-05	0.999155	0.000844756	0.000449794
1326 - 1326	0.000176552	45.0025	6.15488e-05	42335.6	42380.6	4.16586e-09	0.00106186	1.45229e-09	0.998938	0.00106187	0.000749911
1327 - 1327	41842.7	12.0001	130.008	2.00035	41986.7	0.99657	0.000285807	0.00309641	4.76425e-05	0.00342986	0.00227533
1328 - 1328	4.00054	28.018	4.00006	41467.7	41503.8	9.63898e-05	0.000675072	9.63783e-05	0.999132	0.000867841	0.00833706
1329 - 1329	4.00109	69.0072	5.00006	41307.7	41385.7	9.66781e-05	0.00166742	0.000120816	0.998115	0.00188491	0.000925487
1330 - 1330	6.00024	63.0043	4.00004	41637.7	41710.7	0.000143854	0.00151051	9.58996e-05	0.99825	0.00175026	0.00104145
1331 - 1331	0.000298355	223.004	4.00004	41150.7	41377.7	7.21053e-09	0.00538949	9.66714e-05	0.994514	0.00548616	0.00851523
1332 - 1332	41573.7	5.00024	110.008	3.00054	41691.7	0.99717	0.000119934	0.0026386	7.19698e-05	0.0028305	0.00130304
1333 - 1333	3.00006	22.0033	8.00013	42412.7	42445.7	7.06801e-05	0.000518387	0.000188479	0.999222	0.000777547	0.000766155
1334 - 1334	37107.4	18	21.0011	4.0001	37150.4	0.998843	0.000484518	0.0005653	0.000107673	0.00115749	0.00157207
1335 - 1335	37627.6	21.0002	46.0045	5.00018	37699.6	0.99809	0.000557041	0.00122029	0.000132632	0.00190996	0.00114783
1336 - 1336	4.0001	9.60349e-05	37534.7	18.0001	37556.7	0.000106508	2.55707e-09	0.999414	0.000479278	0.000585788	0.00105205
1337 - 1337	37699.9	12	19.0003	6.39029e-05	37730.9	0.999178	0.000318043	0.000503574	1.69365e-09	0.000821618	0.0014011
1338 - 1338	1.00006	38191.2	6.42898e-05	9.00084	38201.2	2.61789e-05	0.999738	1.68293e-09	0.000235617	0.000261797	9.43041e-05
1339 - 1339	6.00014	39139.9	0.000136138	13.0007	39158.9	0.000153225	0.999515	3.47655e-09	0.000331998	0.000485227	0.00041636
1340 - 1340	3.99942e-05	39676.5	6.47925e-05	2.00006	39678.5	1.00796e-09	0.99995	1.63294e-09	5.04067e-05	5.04093e-05	6.48435e-05
1341 - 1341	39910.2	3.99941e-05	6.00057	3.99941e-05	39916.2	0.99985	1.00195e-09	0.000150329	1.00195e-09	0.000150331	0.00010201
1342 - 1342	40125.7	9.62095e-05	0.000140163	1.00004	40126.7	0.999975	2.39764e-09	3.493e-09	2.49221e-05	2.49279e-05	0.000174985
1343 - 1343	40443	6.43988e-05	2.00049	3.99941e-05	40445	0.999951	1.59226e-09	4.9462e-05	9.8885e-10	4.94645e-05	0.000295063
1344 - 1344	3.99942e-05	40666.5	1.00004	13.0014	40680.6	9.83129e-10	0.999656	2.45828e-05	0.000319598	0.000344182	0.000190014
1345 - 1345	41000.1	7.00014	10.0009	5.00004	41022.1	0.999464	0.000170643	0.000243793	0.000121886	0.000536322	0.000467749
1346 - 1346	9.81191e-05	19.0018	3.99942e-05	41384.5	41403.5	2.36982e-09	0.000458943	9.65961e-10	0.999541	0.000458946	0.000207299
1347 - 1347	1.00026	28.0026	6.48606e-05	41736.5	41765.5	2.39494e-05	0.000670472	1.55297e-09	0.999306	0.000694423	0.000286191
1348 - 1348	42008.6	4.00032	66.0058	3.00019	42081.6	0.998265	9.50609e-05	0.00156852	7.12945e-05	0.00173487	6.08492e-05
1349 - 1349	2.00004	42157.8	1.00014	77.0076	42237.8	4.73519e-05	0.998106	2.36788e-05	0.00182319	0.00189422	0.000410145
1350 - 1350	21.0027	2.00006	41658.7	1.00004	41682.7	0.00050387	4.79831e-05	0.999424	2.39917e-05	0.000575845	0.000441911
1351 - 1351	2.0004	29.0029	3.99942e-05	42429.6	42460.6	4.71119e-05	0.000683055	9.41914e-10	0.99927	0.000730168	0.000418333
1352 - 1352	21.0001	43024.7	1.00004	43.0029	43089.7	0.000487357	0.998491	2.32083e-05	0.000997986	0.00150855	0.00138754
1353 - 1353	43412.7	4.0001	14.0028	3.99942e-05	43430.7	0.999585	9.21031e-05	0.000322418	9.20876e-10	0.000414522	0.000912636
1354 - 1354	43806.2	1.00006	2.00108	1.0001	43810.2	0.999909	2.28272e-05	4.56761e-05	2.28279e-05	9.13312e-05	0.000591627
1355 - 1355	43422.7	3.99943e-05	49.0062	1.00019	43472.7	0.99885	9.19985e-10	0.00112729	2.30073e-05	0.00115029	0.00113155
1356 - 1356	1.00004	17.0039	3.99943e-05	42942.8	42960.8	2.3278e-05	0.0003958	9.30949e-10	0.999581	0.000419079	0.00128422
1357 - 1357	42822.8	8.00004	85.009	3.00004	42918.8	0.997763	0.000186399	0.00198069	6.99004e-05	0.00223699	0.000770383
1358 - 1358	1.00007	24.0034	1.00004	43104.7	43130.7	2.31868e-05	0.000556527	2.31863e-05	0.999397	0.0006029	0.000727248
1359 - 1359	43546.7	9.00165	71.0068	5.00019	43631.7	0.998052	0.00020631	0.00162741	0.0001146	0.00194832	0.000884397
1360 - 1360	10.0008	4.00293	43743.5	4.00014	43761.5	0.000228529	9.14714e-05	0.999589	9.14078e-05	0.000411408	0.00148845
1361 - 1361	0.000255192	43271.3	5.00019	47.0018	43323.3	5.89041e-09	0.9988	0.000115416	0.00108491	0.00120033	0.00120596
1362 - 1362	40.0018	2.0001	42842.3	2.00059	42886.3	0.00093274	4.66372e-05	0.998974	4.66487e-05	0.00102603	0.00082063
1363 - 1363	26.0026	4.00145	43138.6	6.6086e-05	43168.6	0.000602349	9.26935e-05	0.999305	1.53088e-09	0.000695044	0.000891675
1364 - 1364	32.0025	2.0002	43402.6	1.00004	43437.6	0.000736748	4.60476e-05	0.999194	2.30225e-05	0.000805818	7.05347e-05
1365 - 1365	80.0047	2.00099	43446.6	1.00007	43529.7	0.00183793	4.59683e-05	0.998093	2.29743e-05	0.00190688	0.00113608
1366 - 1366	27.0038	4.0002	43256.7	3.99942e-05	43287.7	0.000623823	9.24096e-05	0.999284	9.23918e-10	0.000716233	0.000859492
1367 - 1367	30.0018	0.000141351	42909.4	6.54513e-05	42939.4	0.0006987	3.29187e-09	0.999301	1.52427e-09	0.000698705	0.000355564
1368 - 1368	43003.7	6.48005e-05	75.0051	6.48639e-05	43078.7	0.998259	1.50423e-09	0.00174112	1.50571e-09	0.00174112	0.000760546
1369 - 1369	1.0001	20.0029	1.0001	43355.6	43377.6	2.30556e-05	0.000461135	2.30556e-05	0.999493	0.000507246	0.000721079
1370 - 1370	43835.7	3.99943e-05	50.0035	2.00014	43887.7	0.998815	9.11287e-10	0.00113935	4.5574e-05	0.00118493	0.000386778
1371 - 1371	1.00019	44247.6	6.3971e-05	36.0031	44284.6	2.25855e-05	0.999164	1.44454e-09	0.000812994	0.000835581	0.000205927
1372 - 1372	6.41508e-05	3.00014	2.00006	44667.7	44672.7	1.43602e-09	6.71583e-05	4.47715e-05	0.999888	0.000111931	7.24339e-05
1373 - 1373	44593.3	3.00004	102.004	2568.23	47266.6	0.943443	6.34707e-05	0.00215805	0.054335	0.0565565	0.019649
1374 - 1374	48331.7	1.00009	220.005	6.28817e-05	48552.7	0.995448	2.05981e-05	0.00453126	1.29512e-09	0.00455186	0.00626361
1375 - 1375	24.0021	3.00009	48544.6	6.29234e-05	48571.6	0.00049416	6.17664e-05	0.999444	1.29548e-09	0.000555927	0.000226427
1376 - 1376	1.00042	32.0025	3.99942e-05	49007.6	49040.6	2.03999e-05	0.000652572	8.15533e-10	0.999327	0.000672973	0.00031327
1377 - 1377	49297.7	3.00022	84.005	1.00004	49385.7	0.998218	6.07508e-05	0.001701	2.02496e-05	0.001782	0.00075075
1378 - 1378	27.0021	2.00048	49156.5	6.24759e-05	49185.5	0.000548984	4.06722e-05	0.99941	1.27021e-09	0.000589657	0.000297537
1379 - 1379	1.00034	103.004	9.19627e-05	49388.7	49492.7	2.0212e-05	0.0020812	1.85811e-09	0.997899	0.00210141	0.00194785
1380 - 1380	3.00028	42.0036	8.97501e-05	50212.6	50257.6	5.96979e-05	0.000835765	1.7858e-09	0.999105	0.000895464	0.000366185
1381 - 1381	51363.8	3.99943e-05	75.0033	3.00006	51441.8	0.998484	7.77467e-10	0.00145802	5.83196e-05	0.00151634	0.00122507
1382 - 1382	0.000535853	51095.7	1.00009	97.0059	51193.7	1.04672e-08	0.998086	1.95354e-05	0.00189488	0.00191442	0.00061702
1383 - 1383	51.0042	4.00012	50904.7	1.00004	50960.8	0.00100085	7.84942e-05	0.998901	1.96237e-05	0.00109897	0.000241732
1384 - 1384	1.00021	78.002	3.99942e-05	51475.6	51554.6	1.9401e-05	0.001513	7.75765e-10	0.998468	0.0015324	0.0019003
1385 - 1385	51795.6	6.08792e-05	10.0014	1.00004	51806.6	0.999788	1.17512e-09	0.000193053	1.93033e-05	0.000212358	0.00044021
1386 - 1386	52028.7	8.68778e-05	68.0039	6.05995e-05	52096.7	0.998695	1.66762e-09	0.00130534	1.16321e-09	0.00130534	0.000503781
1387 - 1387	52040.3	6.06175e-05	15.0007	8.82018e-05	52055.3	0.999712	1.16448e-09	0.000288169	1.69439e-09	0.000288172	0.000131883
1388 - 1388	1.00012	51750.5	1.00006	8.00134	51760.5	1.93221e-05	0.999807	1.93209e-05	0.000154584	0.000193227	0.000490202
1389 - 1389	8.0043	2.00016	51093.7	3.99943e-05	51103.8	0.000156628	3.91392e-05	0.999804	7.82609e-10	0.000195768	0.00200645
1390 - 1390	8.738e-05	51219.8	3.99943e-05	91.0035	51310.8	1.70296e-09	0.998226	7.79452e-10	0.00177358	0.00177358	0.00167535
1391 - 1391	7.00006	51387.1	6.08493e-05	3.00037	51397.1	0.000136196	0.999805	1.1839e-09	5.83761e-05	0.000194573	0.000234026
1392 - 1392	51703.2	4.00016	8.00049	3.99941e-05	51715.2	0.999768	7.73498e-05	0.000154703	7.73353e-10	0.000232054	5.62418e-05
1393 - 1393	51560.5	3.99942e-05	6.00069	5.99635e-05	51566.5	0.999884	7.75585e-10	0.000116368	1.16284e-09	0.00011637	0.000224905
1394 - 1394	51182.4	3.99942e-05	4.00036	3.99942e-05	51186.4	0.999922	7.81344e-10	7.81528e-05	7.81344e-10	7.81543e-05	0.000102045
1395 - 1395	51189.8	8.68764e-05	56.0072	6.00317e-05	51245.8	0.998907	1.69529e-09	0.00109291	1.17145e-09	0.00109292	0.00166569
1396 - 1396	11.0004	6.00147e-05	50958.3	2.00004	50971.3	0.000215815	1.17742e-09	0.999745	3.92386e-05	0.000255055	0.000267528
1397 - 1397	50953.8	3.99943e-05	61.0049	5.95514e-05	51014.8	0.998804	7.83974e-10	0.00119583	1.16734e-09	0.00119583	0.00025638
1398 - 1398	26.0015	4.00062	50691.5	2.00006	50723.5	0.000512612	7.8871e-05	0.999369	3.94306e-05	0.000630914	0.000224771
1399 - 1399	50668.8	1.00009	141.008	1.00006	50811.8	0.997186	1.96822e-05	0.00277511	1.96817e-05	0.00281448	0.00110783
1400 - 1400	1.0002	28.0022	3.99942e-05	50704.7	50733.7	1.97146e-05	0.000551945	7.88318e-10	0.999428	0.000571661	0.000190007
1401 - 1401	4.00016	50.0037	3.99943e-05	50476.7	50530.7	7.91628e-05	0.000989569	7.91484e-10	0.998931	0.00106873	9.78613e-05
1402 - 1402	50349.7	8.68376e-05	99.0033	2.00016	50450.7	0.997998	1.72124e-09	0.00196238	3.96458e-05	0.00200203	0.00211974
1403 - 1403	3.99943e-05	49927.7	1.00009	35.0024	49963.7	8.00466e-10	0.999279	2.00163e-05	0.000700557	0.000720574	9.97261e-05
1404 - 1404	7.00012	21.0017	6.04483e-05	49682.6	49710.6	0.000140817	0.000422478	1.216e-09	0.999437	0.000563297	0.000215336
1405 - 1405	49279.8	6.03998e-05	35.0035	1.00004	49315.8	0.99927	1.22476e-09	0.000709782	2.02783e-05	0.000730061	0.000435217
1406 - 1406	49156.8	3.99943e-05	18.0018	1.00004	49175.8	0.999614	8.13292e-10	0.000366071	2.0336e-05	0.000386408	0.00026725
1407 - 1407	2.00009	48858.7	1.00009	39.0027	48900.7	4.0901e-05	0.999141	2.04514e-05	0.00079759	0.000858943	0.000158479
1408 - 1408	10.0008	2.00009	48078.3	8.60272e-05	48090.3	0.000207959	4.15902e-05	0.99975	1.78887e-09	0.000249551	0.000137835
1409 - 1409	47838.7	2.00062	220.009	4.00012	48064.8	0.995298	4.16235e-05	0.00457734	8.32235e-05	0.00470219	0.004647
1410 - 1410	45.0035	5.00041	47999.7	6.00486e-05	48049.7	0.000936604	0.000104068	0.998959	1.24972e-09	0.00104067	7.79804e-05
1411 - 1411	15.0008	2.00006	47850.5	3.99942e-05	47867.5	0.000313381	4.17833e-05	0.999645	8.35519e-10	0.000355165	0.000231703
1412 - 1412	47524.7	8.69194e-05	18.0028	3.99943e-05	47542.7	0.999621	1.82824e-09	0.000378665	8.41228e-10	0.000378667	0.000781051
1413 - 1413	47360.8	4.00012	144.009	1.00004	47509.8	0.996864	8.41956e-05	0.00303115	2.10491e-05	0.0031364	0.00120607
1414 - 1414	12.0016	2.00006	46559.6	6.07589e-05	46573.6	0.000257691	4.29441e-05	0.999699	1.30458e-09	0.000300637	0.000409941
1415 - 1415	6.03609e-05	42.0029	8.76191e-05	46917.7	46959.7	1.28538e-09	0.000894445	1.86583e-09	0.999106	0.000894448	0.000236458
1416 - 1416	11.0005	48020.8	4.00006	145.008	48180.8	0.000228317	0.996679	8.30219e-05	0.00300967	0.00332101	0.00198561
1417 - 1417	42.0043	1.00009	47832.8	6.01433e-05	47875.8	0.00087736	2.08892e-05	0.999102	1.25624e-09	0.00089825	0.000544202
1418 - 1418	1.00016	40.0043	1.00006	47932.7	47974.7	2.08476e-05	0.000833861	2.08456e-05	0.999124	0.000875554	0.000656014
1419 - 1419	48300.7	9.00025	104.008	0.000119764	48413.7	0.997666	0.000185903	0.00214831	2.47377e-09	0.00233421	0.000462312
1420 - 1420	8.00031	8.79228e-05	47799.1	3.99941e-05	47807.1	0.000167346	1.83912e-09	0.999833	8.36572e-10	0.000167348	0.00013342
1421 - 1421	47516.7	6.04478e-05	22.0025	8.82199e-05	47538.7	0.999537	1.27155e-09	0.000462833	1.85575e-09	0.000462836	0.000502702
1422 - 1422	47450.8	7.00009	50.0056	1.00006	47508.8	0.998779	0.000147343	0.00105255	2.105e-05	0.00122095	0.000858224
1423 - 1423	3.99942e-05	47343.5	3.99942e-05	15.0008	47358.5	8.44498e-10	0.999683	8.44498e-10	0.00031675	0.000316751	0.000177899
1424 - 1424	25.002	2.00052	46982.6	3.99942e-05	47009.6	0.000531849	4.25555e-05	0.999426	8.50767e-10	0.000574406	0.000286119
1425 - 1425	47.0024	1.00021	47153.6	1.00012	47202.6	0.00099576	2.11898e-05	0.998962	2.11879e-05	0.00103814	0.000632787
1426 - 1426	21.0014	0.000591831	47045.5	3.99942e-05	47066.5	0.000446207	1.25744e-08	0.999554	8.49738e-10	0.00044622	0.000362103
1427 - 1427	46950.8	3.99943e-05	92.0059	6.18037e-05	47042.8	0.998044	8.50168e-10	0.00195579	1.31378e-09	0.00195579	0.000804422
1428 - 1428	3.99942e-05	46928.6	3.99942e-05	17.0012	46945.6	8.51927e-10	0.999638	8.51927e-10	0.000362146	0.000362147	8.53231e-05
1429 - 1429	46520.7	1.00004	42.0019	6.00006	46569.7	0.998948	2.14741e-05	0.000901914	0.000128841	0.00105223	0.00103614
1430 - 1430	14.0005	1.00013	45733	6.2049e-05	45748	0.000306035	2.18616e-05	0.999672	1.35632e-09	0.000327898	0.000289244
1431 - 1431	45155.8	1.00004	42.0031	3.99943e-05	45198.8	0.999049	2.21254e-05	0.000929298	8.84853e-10	0.000951424	0.000226105
1432 - 1432	3.00049	45207.6	2.00006	28.0035	45240.6	6.63229e-05	0.99927	4.42094e-05	0.00061899	0.000729522	0.000823855
1433 - 1433	6.30636e-05	44797.7	3.99943e-05	27.0024	44824.7	1.40689e-09	0.999398	8.92237e-10	0.000602399	0.000602401	0.000121273
1434 - 1434	46.0046	1.00068	43972.7	9.23233e-05	44019.7	0.00104509	2.27326e-05	0.998932	2.09732e-09	0.00106783	0.000786577
1435 - 1435	6.22993e-05	40.0026	3.99943e-05	43744.7	43784.7	1.42286e-09	0.000913621	9.1343e-10	0.999086	0.000913624	0.000402254
1436 - 1436	44237.6	3.99942e-05	37.0017	9.35137e-05	44274.6	0.999164	9.03323e-10	0.000835733	2.11213e-09	0.000835736	0.000707918
1437 - 1437	1.00004	44054.8	6.35354e-05	61.0038	44116.8	2.2668e-05	0.998595	1.44017e-09	0.00138278	0.00140545	0.000750137
1438 - 1438	1.00006	13.002	3.99942e-05	44064.6	44078.6	2.26882e-05	0.000294972	9.07338e-10	0.999682	0.000317661	0.000516244
1439 - 1439	1.00006	14.001	6.33842e-05	44036.3	44051.3	2.27023e-05	0.000317834	1.43887e-09	0.999659	0.000340538	4.0122e-05
1440 - 1440	43638.6	10.0016	26.0035	1.00014	43675.6	0.999153	0.000228996	0.000595377	2.28992e-05	0.000847273	0.00115144
1441 - 1441	29.0027	2.00014	43381.5	1.0001	43413.6	0.000668057	4.60718e-05	0.999263	2.30365e-05	0.000737165	0.000202734
1442 - 1442	2.0001	42841.7	3.99942e-05	98.0029	42941.7	4.65771e-05	0.997671	9.31362e-10	0.00228223	0.00232881	0.00302971
1443 - 1443	720.049	1.00004	42352.7	14.0004	43087.7	0.0167112	2.32094e-05	0.982941	0.000324928	0.0170594	0.00766207
1444 - 1444	0.000399427	16.0018	3.99942e-05	43548.4	43564.4	9.16866e-09	0.000367315	9.18047e-10	0.999633	0.000367325	0.000600208
1445 - 1445	44232.7	2.00004	60.0044	2.00019	44296.7	0.998555	4.5151e-05	0.0013546	4.51544e-05	0.00144491	0.000412831
1446 - 1446	2.00014	44256.6	4.00006	53.0029	44315.6	4.5134e-05	0.998669	9.02631e-05	0.00119603	0.00133143	0.000914672
1447 - 1447	16.0018	4.0001	44167.5	2.00004	44189.5	0.000362117	9.05214e-05	0.999502	4.52605e-05	0.000497899	0.00029019
1448 - 1448	1.00049	19.0024	3.99942e-05	44323.5	44343.5	2.25624e-05	0.000428528	9.01918e-10	0.999549	0.000451091	0.000778749
1449 - 1449	44528.7	15.0021	110.009	3.00007	44656.7	0.997133	0.000335943	0.00246342	6.71806e-05	0.00286655	0.000468943
1450 - 1450	23.0019	1.0001	44733.5	3.99942e-05	44757.5	0.000513922	2.23448e-05	0.999464	8.93575e-10	0.000536268	7.82347e-05
1451 - 1451	37.0039	2.0002	44068.6	0.000139424	44107.6	0.000838947	4.53481e-05	0.999116	3.16099e-09	0.000884298	0.000603416
1452 - 1452	65.0041	1.0001	43547.7	9.69034e-05	43613.7	0.00149045	2.29309e-05	0.998487	2.22186e-09	0.00151339	0.000714702
1453 - 1453	1.00034	37.0037	6.47239e-05	43483.6	43521.6	2.29849e-05	0.000850238	1.48717e-09	0.999127	0.000873225	0.000554227
1454 - 1454	0.000196324	20.0018	6.57392e-05	43939.4	43959.4	4.46604e-09	0.000455006	1.49545e-09	0.999545	0.000455012	0.000299584
1455 - 1455	8.00026	44322.7	2.0001	81.0064	44413.7	0.00018013	0.997951	4.50334e-05	0.00182391	0.00204907	0.000424522
1456 - 1456	44910.6	1.00006	26.002	1.00006	44938.6	0.999377	2.2254e-05	0.000578611	2.2254e-05	0.000623119	7.24946e-05
1457 - 1457	57.0014	44528.7	3.99943e-05	181.023	44766.8	0.0012733	0.994683	8.93392e-10	0.0040437	0.005317	0.00439907
1458 - 1458	9.80645e-05	44857.7	2.00004	28.0031	44887.7	2.18466e-09	0.999332	4.45565e-05	0.000623849	0.000668408	0.000503989
1459 - 1459	70.0105	1.00058	44524.7	1.00006	44596.7	0.00156986	2.24362e-05	0.998385	2.24246e-05	0.00161472	0.00274153
1460 - 1460	2.00077	46.0042	2.00004	43906.7	43956.7	4.5517e-05	0.00104658	4.55003e-05	0.998862	0.0011376	0.000535066
1461 - 1461	44015.7	4.0004	116.008	3.0001	44138.7	0.997213	9.06324e-05	0.00262826	6.79698e-05	0.00278686	0.00105548
1462 - 1462	6.40987e-05	8.00181	1.0001	44547.5	44556.5	1.43859e-09	0.000179588	2.24456e-05	0.999798	0.000202035	0.000726816
1463 - 1463	3.00031	4.00116	9.50273e-05	44633.1	44640.1	6.72111e-05	8.96314e-05	2.12874e-09	0.999843	0.000156845	0.000682582
1464 - 1464	44697.7	10.0008	106.007	7.00047	44820.7	0.997256	0.00022313	0.00236513	0.000156188	0.00274445	0.0010323
1465 - 1465	14.0021	2.00039	44037.5	2.00004	44055.5	0.000317829	4.54062e-05	0.999591	4.53982e-05	0.000408633	0.000702264
1466 - 1466	73.0061	7.00048	42755.7	2.00006	42837.7	0.00170425	0.000163419	0.998086	4.66894e-05	0.00191436	0.00020037
1467 - 1467	193.005	1974.05	222.009	42996.7	45385.7	0.00425254	0.043495	0.0048916	0.947361	0.0526391	0.0699691
1468 - 1468	1.00019	12.0005	2.00004	45816.9	45831.9	2.18229e-05	0.000261837	4.36386e-05	0.999673	0.000327298	0.000259237
1469 - 1469	45828.7	4.00019	40.004	2.00004	45874.7	0.998997	8.71981e-05	0.000872028	4.35979e-05	0.00100282	0.000438119
1470 - 1470	25.0015	1.00031	45634.3	1.00019	45661.3	0.000547544	2.19072e-05	0.999409	2.19045e-05	0.000591356	0.000217801
1471 - 1471	45053.6	5.0001	66.0039	7.00144	45131.6	0.998272	0.000110789	0.00146247	0.000155134	0.0017284	0.000973219
1472 - 1472	7.00014	44972.3	1.00006	22.0013	45002.3	0.000155551	0.999333	2.22225e-05	0.000488894	0.000666667	0.000402785
1473 - 1473	18.0011	3.99942e-05	44833.4	3.00006	44854.4	0.000401323	8.91644e-10	0.999532	6.68845e-05	0.000468209	0.000238679
1474 - 1474	44577.7	1.00031	122.007	6.44872e-05	44700.7	0.997248	2.2378e-05	0.00272943	1.44264e-09	0.00275181	0.00150589
1475 - 1475	21.0009	1.00047	44170.1	9.76699e-05	44192.1	0.000475219	2.26392e-05	0.999502	2.21012e-09	0.000497861	0.000344429
1476 - 1476	44013.8	4.00014	186.013	9.6938e-05	44203.8	0.995701	9.04931e-05	0.00420809	2.19298e-09	0.00429858	0.00143411
1477 - 1477	9.00056	1.00031	43667.9	3.9994e-05	43677.9	0.000206066	2.2902e-05	0.999771	9.15657e-10	0.000228969	0.000195141
1478 - 1478	43476.8	3.99943e-05	147.006	1.00004	43624.8	0.996607	9.16779e-10	0.00336977	2.29237e-05	0.0033927	0.00383165
1479 - 1479	43202.7	1.0001	65.0057	2.00019	43270.7	0.998428	2.31126e-05	0.0015023	4.6225e-05	0.00157164	9.90922e-05
1480 - 1480	9.51712e-05	22.0014	3.99942e-05	43246.4	43268.4	2.19955e-09	0.000508485	9.24327e-10	0.999492	0.000508488	0.000230581
1481 - 1481	4.0001	11.0018	6.47126e-05	43295.5	43310.5	9.23586e-05	0.000254021	1.49416e-09	0.999654	0.000346381	0.000541966
1482 - 1482	42980.7	5.00009	67.0032	6.34447e-05	43052.7	0.998328	0.000116139	0.00155631	1.47365e-09	0.00167245	0.00152363
1483 - 1483	42972.6	3.00009	45.0031	2.0001	43022.6	0.998838	6.97329e-05	0.00104603	4.64894e-05	0.00116225	0.000534567
1484 - 1484	19.0016	2.00038	42862.4	1.00004	42884.4	0.00044309	4.66458e-05	0.999487	2.33194e-05	0.000513055	0.000201171
1485 - 1485	36.0021	2.00038	42413.5	6.42248e-05	42451.5	0.000848076	4.71216e-05	0.999105	1.5129e-09	0.000895199	0.000507591
1486 - 1486	21.0011	1.00014	41845.3	3.99941e-05	41867.3	0.000501612	2.38883e-05	0.999474	9.55259e-10	0.000525501	0.000317751
1487 - 1487	27.0015	1.00046	41673.4	3.99942e-05	41701.4	0.000647497	2.3991e-05	0.999329	9.59061e-10	0.000671489	0.000391937
1488 - 1488	41286.7	1.00014	113.005	9.64799e-05	41400.7	0.997246	2.41575e-05	0.00272953	2.33039e-09	0.00275369	0.00300506
1489 - 1489	40964.8	50.0139	101.011	2.00006	41117.8	0.996278	0.00121636	0.00245663	4.86423e-05	0.00372163	0.00586946
1490 - 1490	21.0011	2.00009	41105.4	1.00004	41129.4	0.000510611	4.86294e-05	0.999416	2.43145e-05	0.000583555	0.000431227
1491 - 1491	2.00004	40924.8	1.00004	91.0074	41018.8	4.87591e-05	0.997708	2.438e-05	0.00221868	0.00229181	0.000641863
1492 - 1492	12.0006	1.00161	40881.3	0.000137423	40894.3	0.000293454	2.44925e-05	0.999682	3.36045e-09	0.00031795	0.000994471
1493 - 1493	40862.8	2.00004	111.011	1.00006	40976.8	0.997218	4.88091e-05	0.00270911	2.44056e-05	0.00278232	0.00017881
1494 - 1494	6.33187e-05	22.0036	3.99943e-05	40731.7	40753.8	1.55369e-09	0.000539916	9.81364e-10	0.99946	0.000539919	0.000898747
1495 - 1495	40222.7	3.99943e-05	42.0032	6.38136e-05	40264.7	0.998957	9.93283e-10	0.00104318	1.58485e-09	0.00104318	0.000363689
1496 - 1496	1.00006	40028.6	2.00006	31.0018	40062.6	2.49625e-05	0.999151	4.99235e-05	0.000773834	0.00084872	0.000636228
1497 - 1497	39604.7	16.0001	53.004	8.00006	39681.7	0.998059	0.000403212	0.00133573	0.000201606	0.00194055	0.00158758
1498 - 1498	21.0025	1.00071	39092.5	6.32106e-05	39114.5	0.000536947	2.5584e-05	0.999437	1.61604e-09	0.000562533	0.000694684
1499 - 1499	1.00018	14.0017	3.99942e-05	38375.5	38390.5	2.60529e-05	0.000364718	1.04177e-09	0.999609	0.000390772	0.000317453
1500 - 1500	38458.7	7.0008	103.008	0.000183131	38568.7	0.997148	0.000181515	0.00267077	4.74818e-09	0.00285229	0.00100191
1501 - 1501	15.0011	1.00052	38519.3	3.99941e-05	38535.3	0.000389281	2.59636e-05	0.999585	1.03786e-09	0.000415246	0.000285206
1502 - 1502	12.0007	3.00023	38101.1	3.99941e-05	38116.1	0.000314846	7.8713e-05	0.999606	1.04927e-09	0.00039356	0.00018077
1503 - 1503	37723.8	3.99943e-05	40.0051	32	37795.8	0.998095	1.05817e-09	0.00105845	0.000846656	0.00190511	0.00167228
1504 - 1504	36643.6	1.00054	33.0037	6.39135e-05	36677.6	0.999073	2.72794e-05	0.000899832	1.74257e-09	0.000927113	0.00052432
1505 - 1505	6.34189e-05	4.00092	1.00014	36050.1	36055.1	1.75894e-09	0.000110967	2.77391e-05	0.999861	0.000138708	0.000436568
1506 - 1506	5.00004	35196.6	2.00004	27.0018	35230.6	0.000141923	0.999035	5.67699e-05	0.000766429	0.000965122	0.000912096
1507 - 1507	34742.1	2.00004	10.0003	3.99941e-05	34754.1	0.999655	5.75483e-05	0.000287745	1.15077e-09	0.000345294	0.000460649
1508 - 1508	1.00004	18.0014	3.99942e-05	34331.6	34350.6	2.91128e-05	0.000524049	1.1643e-09	0.999447	0.000553163	0.000311778
1509 - 1509	4.00006	33756.7	0.000193511	35.005	33795.7	0.00011836	0.998846	5.7259e-09	0.00103578	0.00115415	0.000734106
1510 - 1510	33523.6	1.00014	29.003	1.00004	33554.6	0.999076	2.98064e-05	0.000864353	2.98033e-05	0.000923962	9.67482e-05
1511 - 1511	4.00177	0.000196292	32708.3	9.9306e-05	32712.3	0.000122332	6.00055e-09	0.999878	3.03573e-09	0.000122341	0.000991401
1512 - 1512	1.00007	31736.7	1.0002	54.0074	31792.7	3.14558e-05	0.998238	3.14599e-05	0.00169873	0.00176165	0.000600083
1513 - 1513	30922.4	3.99942e-05	18.0016	0.000100698	30940.4	0.999418	1.29262e-09	0.000581815	3.25457e-09	0.00058182	0.000225272
1514 - 1514	5.00015	12.0012	7.00007	30266.2	30290.2	0.000165075	0.000396207	0.0002311	0.999208	0.000792383	0.000702563
1515 - 1515	4.00021	29.0036	3.99942e-05	29782.6	29815.6	0.000134165	0.000972765	1.34139e-09	0.998893	0.00110693	0.000155256
1516 - 1516	7.00054	12.0022	1.00004	29325.4	29345.4	0.000238556	0.000408997	3.40782e-05	0.999318	0.000681632	0.0004635
1517 - 1517	4.00015	28565.7	6.56807e-05	61.0058	28630.7	0.000139715	0.997729	2.29407e-09	0.00213078	0.0022705	0.00131146
1518 - 1518	1.00004	27409.6	1.00037	20.0042	27431.6	3.64558e-05	0.999198	3.64678e-05	0.000729237	0.000802161	0.000974802
1519 - 1519	0.000155814	3.00082	2.00007	26291.8	26296.8	5.92521e-09	0.000114113	7.60574e-05	0.99981	0.000190177	0.000465345
1520 - 1520	26014.4	0.000299356	22.0029	2.00011	26038.4	0.999078	1.14967e-08	0.000845016	7.68137e-05	0.000921841	0.000175334
1521 - 1521	8.00109	2.00022	25801.9	6.72221e-05	25811.9	0.000309976	7.74922e-05	0.999613	2.6043e-09	0.000387471	0.000166447
1522 - 1522	4.00138	0.000108005	25049.2	3.99941e-05	25053.2	0.000159715	4.31102e-09	0.99984	1.59637e-09	0.000159721	0.000633616
1523 - 1523	24608.7	1.00004	15.0037	3.99943e-05	24624.7	0.99935	4.06112e-05	0.000609295	1.62415e-09	0.000649908	0.000806271
1524 - 1524	23989.7	6.85165e-05	35.0068	6.89156e-05	24024.7	0.998543	2.85192e-09	0.00145711	2.86853e-09	0.00145712	0.000796177
1525 - 1525	3.9994e-05	7.00062	1.00004	23753	23761	1.68318e-09	0.000294627	4.20875e-05	0.999663	0.000336716	0.000227504
1526 - 1526	23071.4	3.99939e-05	3.00024	6.8208e-05	23074.4	0.99987	1.73325e-09	0.000130024	2.956e-09	0.000130029	8.8937e-05
1527 - 1527	19341	83.0159	296.022	2638.49	22358.5	0.865039	0.00371294	0.0132398	0.118008	0.134961	0.0466059
1528 - 1528	17858.7	0.000117091	1475.04	3.00004	19336.7	0.923563	6.05535e-09	0.0762816	0.000155147	0.0764368	0.132847
1529 - 1529	3.9994e-05	17922.7	4.00004	5.00061	17931.7	2.23035e-09	0.999498	0.000223071	0.000278869	0.000501942	0.000526706
1530 - 1530	17717.6	0.000179196	26.0052	135.003	17878.6	0.990994	1.0023e-08	0.00145455	0.00755112	0.00900568	0.0132833
1531 - 1531	8.00148	197.021	17548.7	2.00012	17755.7	0.000450643	0.0110962	0.988341	0.000112646	0.0116595	0.0112837
1532 - 1532	1106.8	17.0039	15825.6	483.079	17432.5	0.063491	0.000975414	0.907822	0.0277115	0.0921778	0.337175
1533 - 1533	16104.3	176.058	42.2552	60.0027	16382.6	0.983011	0.0107467	0.00257928	0.0036626	0.0169885	0.148769
1534 - 1534	32.009	16056.3	7.41252e-05	12.2499	16100.5	0.00198807	0.997251	4.6039e-09	0.000760838	0.00274891	0.140522
1535 - 1535	24.2511	16.0064	15928.3	28.0049	15996.5	0.00151602	0.00100062	0.995733	0.00175068	0.00426732	0.140259
1536 - 1536	12.2486	4.00055	15693.3	34.0057	15743.5	0.000778009	0.000254108	0.996808	0.00215998	0.0031921	0.138942
1537 - 1537	12920.4	4.00012	13.0006	26.0011	12963.4	0.996683	0.00030857	0.00100287	0.00200573	0.00331717	0.00514077
1538 - 1538	7.38498e-05	12909.3	1.00008	13.003	12923.3	5.71449e-09	0.998916	7.73857e-05	0.00100617	0.00108356	0.000269103
1539 - 1539	9.00073	3.99939e-05	12696.6	1.00004	12706.6	0.000708352	3.1475e-09	0.999213	7.87025e-05	0.000787058	0.00097464
1540 - 1540	12500.2	14.0003	23.0032	1.00004	12538.2	0.996969	0.00111661	0.00183464	7.97593e-05	0.00303101	0.00388948
1541 - 1541	3.9994e-05	7.00139	0.000128469	12207.7	12214.7	3.27424e-09	0.000573193	1.05176e-08	0.999427	0.000573207	0.000123787
1542 - 1542	11941.5	7.00259	67.0062	6.00285	12021.5	0.993344	0.000582506	0.00557386	0.000499343	0.00665571	0.00761313
1543 - 1543	30.0084	22.0009	11.0006	11780.4	11843.4	0.00253376	0.00185765	0.000928834	0.99468	0.00532024	0.00486794
1544 - 1544	11490.5	1.0002	32.0085	10.0024	11533.5	0.996271	8.67214e-05	0.00277525	0.000867243	0.00372922	0.00120236
1545 - 1545	3.99942e-05	11175.4	3.99942e-05	5.00318	11180.4	3.57716e-09	0.999552	3.57716e-09	0.000447495	0.000447502	0.00100858
1546 - 1546	10854.8	1.00042	1.00192	3.9994e-05	10856.8	0.999816	9.21473e-05	9.22849e-05	3.68378e-09	0.000184436	0.00134192
1547 - 1547	10555.6	70.0216	8.00104	14.0056	10647.7	0.991357	0.00657624	0.000751437	0.00131537	0.00864305	0.00229195
1548 - 1548	0.000214737	10556	3.99941e-05	13.0028	10569.1	2.03175e-08	0.99877	3.78407e-09	0.00123027	0.00123029	0.000646448
1549 - 1549	0.000201538	8.00223	7.54799e-05	10111.7	10119.7	1.99153e-08	0.000790753	7.45867e-09	0.999209	0.000790781	0.000239602
1550 - 1550	1.00036	5.00486	3.99941e-05	9554.27	9560.27	0.000104637	0.000523506	4.18337e-09	0.999372	0.000628148	0.00196077
1551 - 1551	9350.57	13.0007	81.0183	3.00023	9447.59	0.989731	0.00137608	0.00857556	0.000317565	0.0102692	0.00981571
1552 - 1552	0.000234356	62.0646	17.0117	9213.61	9292.68	2.52194e-08	0.00667886	0.00183066	0.99149	0.00850955	0.0245396
1553 - 1553	2.00023	7.00453	0.000146081	9130.11	9139.11	0.000218865	0.000766434	1.59841e-08	0.999015	0.000985315	0.00146995
1554 - 1554	1.00004	8778.64	4.00015	42.014	8825.66	0.000113311	0.994673	0.000453241	0.00476043	0.00532698	0.00291868
1555 - 1555	8393.51	23.001	54.0716	96.0804	8566.66	0.979788	0.00268494	0.00631186	0.0112156	0.0202124	0.047916
1556 - 1556	38.0005	8221.58	23.0012	298.035	8580.61	0.00442865	0.958157	0.0026806	0.0347335	0.0418428	0.0632967
1557 - 1557	5.0066	133.07	16.0012	8778.57	8932.65	0.000560483	0.014897	0.00179132	0.982751	0.0172488	0.010982
1558 - 1558	3.99936e-05	5.00072	0.000356565	9219.88	9224.88	4.33541e-09	0.00054209	3.86525e-08	0.999458	0.000542133	0.000421763
1559 - 1559	0.000499833	2.00008	3.99936e-05	9407.79	9409.8	5.31184e-08	0.000212553	4.25021e-09	0.999787	0.000212611	0.000601252
1560 - 1560	9321.67	1.00023	16.0021	3.99939e-05	9338.67	0.998179	0.000107106	0.00171353	4.28262e-09	0.00182064	0.00188699
1561 - 1561	6.00014	0.000140675	9294.96	0.000145536	9300.96	0.000645109	1.51248e-08	0.999355	1.56474e-08	0.00064514	0.00100594
1562 - 1562	1.00008	9144.48	9.00015	12.0018	9166.48	0.000109102	0.9976	0.000981854	0.00130931	0.00240027	0.00316076
1563 - 1563	9357.12	7.87347e-05	12.003	1.00004	9370.12	0.998612	8.40274e-09	0.00128099	0.000106726	0.00138773	0.000804351
1564 - 1564	1.00052	1.00023	9577.75	3.99936e-05	9579.75	0.000104441	0.000104411	0.999791	4.1748e-09	0.000208856	0.000480804
1565 - 1565	1.00004	1.00008	9630.63	3.99939e-05	9632.63	0.000103818	0.000103822	0.999792	4.15192e-09	0.000207644	0.00032573
1566 - 1566	9664.46	1.00004	21.0081	4.00066	9690.47	0.997316	0.000103198	0.00216791	0.000412845	0.00268395	0.000626835
1567 - 1567	6.00034	3.99937e-05	9792.94	3.99937e-05	9798.94	0.000612346	4.08143e-09	0.999388	4.08143e-09	0.000612354	0.000869315
1568 - 1568	9923.08	3.99937e-05	2.00049	3.99937e-05	9925.08	0.999798	4.02956e-09	0.000201559	4.02956e-09	0.000201567	0.000144086
1569 - 1569	9901.08	3.99937e-05	1.00047	3.99937e-05	9902.08	0.999899	4.03892e-09	0.000101036	4.03892e-09	0.000101044	0.000323211
1570 - 1570	9809.24	3.99941e-05	5.00386	0.000135931	9814.24	0.99949	4.07511e-09	0.000509857	1.38504e-08	0.000509875	0.00146664
1571 - 1571	3.99936e-05	9822.8	0.000139329	1.00049	9823.8	4.07109e-09	0.999898	1.41828e-08	0.000101843	0.000101862	0.000540277
1572 - 1572	10.4548	20.0036	3.99942e-05	10452	10482.5	0.000997364	0.00190829	3.81534e-09	0.997094	0.00290566	0.259952
1573 - 1573	1.00004	10732.1	0.000434867	3.00044	10736.1	9.31478e-05	0.999627	4.05053e-08	0.000279473	0.000372661	0.000423397
1574 - 1574	10811.1	3.99937e-05	1.00008	7.31856e-05	10812.1	0.999907	3.69896e-09	9.24957e-05	6.76883e-09	9.25062e-05	0.000112859
1575 - 1575	3.99936e-05	10855.9	7.57371e-05	3.00021	10858.9	3.68304e-09	0.999724	6.97469e-09	0.000276291	0.000276302	0.000327346
1576 - 1576	10887.9	3.9994e-05	3.9994e-05	7.6548e-05	10887.9	1	3.67327e-09	3.67327e-09	7.03058e-09	1.43771e-08	0.000109443
1577 - 1577	11100.4	3.99939e-05	0.000557947	3.99939e-05	11100.4	1	3.60291e-09	5.02635e-08	3.60291e-09	5.74693e-08	0.0005234
1578 - 1578	10914.4	3.99938e-05	0.000126288	3.99938e-05	10914.4	1	3.66433e-09	1.15708e-08	3.66433e-09	1.88994e-08	0.000173446
1579 - 1579	10979.2	7.62475e-05	5.00222	3.99941e-05	10984.2	0.999545	6.94158e-09	0.000455403	3.64107e-09	0.000455413	0.000562369
1580 - 1580	8.00073	7.37797e-05	10859.3	7.34198e-05	10867.3	0.000736221	6.78916e-09	0.999264	6.75604e-09	0.000736235	0.000836773
1581 - 1581	10744.1	3.99941e-05	10.0023	1.00012	10755.1	0.998977	3.71861e-09	0.00093	9.29903e-05	0.00102299	0.000518917
1582 - 1582	3.99941e-05	10744	7.39199e-05	11.0017	10755	3.71864e-09	0.998977	6.87305e-09	0.00102294	0.00102295	0.000906008
1583 - 1583	7.0002	0.000298825	10552.9	3.99936e-05	10559.9	0.000662906	2.82982e-08	0.999337	3.78732e-09	0.000662938	0.00111051
1584 - 1584	3.00133	0.000131259	10375.6	7.42371e-05	10378.6	0.000289184	1.26471e-08	0.999711	7.15289e-09	0.000289204	0.000597579
1585 - 1585	10169.5	3.99942e-05	8.00354	1.00004	10178.5	0.999115	3.92927e-09	0.000786315	9.82499e-05	0.000884569	0.000451396
1586 - 1586	7.42338e-05	9995.06	3.99941e-05	12.0018	10007.1	7.41814e-09	0.998801	3.99658e-09	0.00119934	0.00119935	0.0012088
1587 - 1587	9718.72	0.000126807	5.00135	3.9994e-05	9723.72	0.999486	1.3041e-08	0.000514345	4.11303e-09	0.000514362	0.000122444
1588 - 1588	9688.52	7.55275e-05	8.00091	3.99939e-05	9696.53	0.999175	7.78913e-09	0.000825132	4.12456e-09	0.000825144	0.00092973
1589 - 1589	7.47073e-05	9569.39	0.000128127	25.0043	9594.39	7.78655e-09	0.997394	1.33544e-08	0.00260614	0.00260616	0.00268625
1590 - 1590	3.00029	12.0065	3.99942e-05	9532.54	9547.55	0.000314248	0.00125754	4.18895e-09	0.998428	0.0015718	0.00115307
1591 - 1591	0.000700172	10.0027	1.00004	9660.11	9671.11	7.23983e-08	0.00103429	0.000103405	0.998862	0.00113777	0.000485313
1592 - 1592	7.4079e-05	9670.68	1.00007	0.000128258	9671.68	7.65937e-09	0.999897	0.000103402	1.32612e-08	0.000103423	0.000240821
1593 - 1593	5.00008	7.39482e-05	9578.78	7.54008e-05	9583.78	0.000521723	7.71597e-09	0.999478	7.86754e-09	0.000521738	0.000958539
1594 - 1594	10.0015	0.000124247	9342.81	3.9994e-05	9352.82	0.00106936	1.32845e-08	0.998931	4.27614e-09	0.00106938	0.00103946
1595 - 1595	2.00094	1.0003	9170.36	3.99938e-05	9173.36	0.000218125	0.000109044	0.999673	4.35978e-09	0.000327173	0.000428876
1596 - 1596	9118.25	1.00031	18.0049	0.000582395	9137.25	0.99792	0.000109476	0.0019705	6.37385e-08	0.00208004	0.000937651
1597 - 1597	1.00008	9094.28	1.00004	5.00283	9101.28	0.000109883	0.999231	0.000109879	0.000549684	0.000769445	0.000621538
1598 - 1598	3.99938e-05	8678.26	3.99938e-05	1.00044	8679.26	4.60797e-09	0.999885	4.60797e-09	0.000115268	0.000115277	0.000231753
1599 - 1599	8664.13	3.99937e-05	1.00021	3.99937e-05	8665.13	0.999885	4.61548e-09	0.000115429	4.61548e-09	0.000115438	7.51299e-05
1600 - 1600	8592.68	0.000206033	3.00209	0.000432684	8595.69	0.999651	2.39693e-08	0.000349256	5.03373e-08	0.00034933	0.00133547
1601 - 1601	8618.83	3.9994e-05	2.00141	1.00007	8621.83	0.999652	4.63869e-09	0.000232133	0.000115993	0.000348131	0.000560361
1602 - 1602	3.99938e-05	8814.35	7.23457e-05	4.00071	8818.36	4.53529e-09	0.999546	8.20399e-09	0.00045368	0.000453693	0.000302656
1603 - 1603	8676.54	3.99939e-05	3.00094	7.5155e-05	8679.54	0.999654	4.60784e-09	0.000345749	8.65887e-09	0.000345762	0.000139993
1604 - 1604	8765.42	3.99938e-05	2.00094	0.000131158	8767.42	0.999772	4.56164e-09	0.000228224	1.49598e-08	0.000228243	0.000457009
1605 - 1605	9001.62	1.00013	117.065	7.59355e-05	9119.69	0.987054	0.000109667	0.0128365	8.32655e-09	0.0129462	0.00976804
1606 - 1606	11590.4	3.99942e-05	4.00243	3.99942e-05	11594.4	0.999655	3.44943e-09	0.000345203	3.44943e-09	0.00034521	0.000767197
1607 - 1607	3.99948e-05	11976.3	3.99948e-05	3.99948e-05	11976.3	3.33951e-09	1	3.33951e-09	3.33951e-09	1.00185e-08	3.82778e-05
1608 - 1608	12649.6	3.99939e-05	2.00077	7.39986e-05	12651.6	0.999842	3.16116e-09	0.000158143	5.84893e-09	0.000158152	0.000352993
1609 - 1609	1.00058	4.00036	13398.3	7.1196e-05	13403.3	7.46521e-05	0.000298461	0.999627	5.31182e-09	0.000373118	0.000418356
1610 - 1610	1.00007	14323.4	3.99938e-05	2.00035	14326.4	6.98063e-05	0.999791	2.79163e-09	0.000139627	0.000209436	8.00321e-05
1611 - 1611	15093	3.9994e-05	4.00102	7.11541e-05	15097	0.999735	2.64914e-09	0.000265021	4.71314e-09	0.000265029	0.000230382
1612 - 1612	16305.8	7.02658e-05	0.000676031	3.9994e-05	16305.8	1	4.30926e-09	4.14597e-08	2.45275e-09	4.82217e-08	0.000569847
1613 - 1613	3.00024	1.00007	17202.2	6.99571e-05	17206.2	0.00017437	5.81225e-05	0.999768	4.06581e-09	0.000232496	0.00018639
1614 - 1614	17899.5	3.99942e-05	8.00198	1.00004	17908.5	0.999497	2.23325e-09	0.000446826	5.58416e-05	0.000502669	0.000258183
1615 - 1615	19283.7	3.9994e-05	2.00031	3.9994e-05	19285.7	0.999896	2.07376e-09	0.00010372	2.07376e-09	0.000103724	7.59817e-05
1616 - 1616	3.9994e-05	20090.8	3.9994e-05	27.0004	20117.8	1.98799e-09	0.998658	1.98799e-09	0.00134211	0.00134212	0.00240327
1617 - 1617	6.00177	0.000106915	21301.4	3.99942e-05	21307.4	0.000281676	5.01775e-09	0.999718	1.87701e-09	0.000281683	0.000575663
1618 - 1618	3.99942e-05	22042.4	3.99942e-05	5.00124	22047.4	1.81401e-09	0.999773	1.81401e-09	0.00022684	0.000226844	0.000322686
1619 - 1619	23108.3	3.99941e-05	5.00118	1.00007	23114.3	0.99974	1.73028e-09	0.000216367	4.32662e-05	0.000259635	0.000309724
1620 - 1620	3.99941e-05	23254.3	1.0001	4.00145	23259.3	1.71949e-09	0.999785	4.2998e-05	0.000172037	0.000215036	0.00055489
1621 - 1621	24110.5	6.66978e-05	14.0018	3.99942e-05	24124.5	0.99942	2.76473e-09	0.000580397	1.65783e-09	0.000580402	0.00013656
1622 - 1622	15.0012	0.000557338	24207.1	3.99941e-05	24222.1	0.000619316	2.30095e-08	0.999381	1.65114e-09	0.000619341	0.000499351
1623 - 1623	1.00055	19.0032	0.000150193	24844.4	24864.5	4.02402e-05	0.000764273	6.04048e-09	0.999195	0.00080452	0.00067482
1624 - 1624	1.0001	25.001	3.99941e-05	25671.1	25697.1	3.89188e-05	0.000972909	1.55636e-09	0.998988	0.00101183	0.00133468
1625 - 1625	1.00035	11.001	3.99941e-05	26848.1	26860.1	3.72432e-05	0.000409566	1.48898e-09	0.999553	0.000446811	0.000188254
1626 - 1626	1.0001	27573.7	1.00007	72.0052	27647.7	3.6173e-05	0.997323	3.61717e-05	0.00260438	0.00267673	0.00246404
1627 - 1627	28211.5	1.00007	56.0018	6.4977e-05	28268.5	0.997984	3.53774e-05	0.00198107	2.29857e-09	0.00201645	0.00296954
1628 - 1628	9.98657e-05	9.00126	3.99942e-05	29175.3	29184.3	3.42189e-09	0.000308428	1.3704e-09	0.999692	0.000308433	0.000221983
1629 - 1629	1.00007	16.0018	1.00007	29907.5	29925.5	3.34185e-05	0.000534721	3.34185e-05	0.999398	0.000601558	9.88344e-05
1630 - 1630	30695.7	3.00221	42.0058	2.00006	30742.7	0.998471	9.7656e-05	0.00136637	6.50582e-05	0.00152908	0.00138487
1631 - 1631	11.0016	0.000323991	31144.4	3.99942e-05	31155.4	0.000353121	1.03992e-08	0.999647	1.2837e-09	0.000353133	0.000474696
1632 - 1632	6.53325e-05	30.0043	3.99943e-05	31738.8	31768.8	2.0565e-09	0.000944458	1.25892e-09	0.999056	0.000944461	0.000435947
1633 - 1633	32856.4	3.99942e-05	12.0009	3.99942e-05	32868.4	0.999635	1.2168e-09	0.000365118	1.2168e-09	0.000365121	0.000227241
1634 - 1634	1.00004	33623.5	2.0001	22.0017	33648.5	2.97202e-05	0.999257	5.94408e-05	0.000653867	0.000743028	0.000470123
1635 - 1635	6.40184e-05	34204.6	3.99942e-05	17.0019	34221.6	1.8707e-09	0.999503	1.16868e-09	0.000496818	0.000496821	0.000121122
1636 - 1636	9.49992e-05	7.00179	3.99942e-05	35109.6	35116.6	2.70525e-09	0.000199387	1.1389e-09	0.999801	0.000199391	0.000681671
1637 - 1637	3.9994e-05	35413	1.00006	7.00014	35421	1.12911e-09	0.999774	2.82336e-05	0.000197627	0.000225861	0.000318966
1638 - 1638	18.0013	1.00019	35883.4	3.99942e-05	35902.4	0.000501395	2.78585e-05	0.999471	1.11397e-09	0.000529255	0.000242436
1639 - 1639	17.001	0.000785856	36203.2	9.46253e-05	36220.2	0.000469378	2.16966e-08	0.999531	2.6125e-09	0.000469402	0.00054201
1640 - 1640	36658.8	3.99943e-05	54.0057	1.00004	36713.8	0.998502	1.08935e-09	0.00147099	2.72388e-05	0.00149823	6.49263e-05
1641 - 1641	1.00013	13.001	6.27143e-05	37268.3	37282.3	2.6826e-05	0.000348719	1.68215e-09	0.999624	0.000375547	6.59612e-05
1642 - 1642	37842.6	3.99942e-05	13.0014	3.99942e-05	37855.6	0.999657	1.05649e-09	0.000343447	1.05649e-09	0.000343449	0.000127191
1643 - 1643	3.99943e-05	38302.8	1.00004	24.0025	38327.8	1.04348e-09	0.999348	2.60918e-05	0.000626242	0.000652335	7.71328e-05
1644 - 1644	38611.4	2.00013	13.0011	3.99942e-05	38626.4	0.999612	5.17814e-05	0.000336586	1.03541e-09	0.000388369	4.93307e-05
1645 - 1645	39353.7	5.00006	39.0039	1.00049	39398.7	0.998858	0.000126909	0.00098998	2.53941e-05	0.00114228	0.000358955
1646 - 1646	14.0008	0.000411823	39567.2	3.99941e-05	39581.2	0.000353724	1.04045e-08	0.999646	1.01043e-09	0.000353735	0.000279986
1647 - 1647	39727.8	3.99943e-05	121.008	3.99943e-05	39848.8	0.996963	1.00365e-09	0.00303668	1.00365e-09	0.00303668	0.00187633
1648 - 1648	0.000125766	9.00048	3.99941e-05	40395	40404	3.11271e-09	0.000222762	9.89853e-10	0.999777	0.000222766	0.000129218
1649 - 1649	40675.8	5.00004	31.0041	3.99943e-05	40711.8	0.999116	0.000122815	0.000761551	9.82376e-10	0.000884368	0.000662743
1650 - 1650	40884.7	3.00028	75.0076	0.000344769	40962.7	0.998096	7.32441e-05	0.00183112	8.41667e-09	0.00190437	0.000618746
1651 - 1651	10.0006	1.00028	41075.1	6.16949e-05	41086.1	0.000243407	2.4346e-05	0.999732	1.5016e-09	0.000267755	0.000174982
1652 - 1652	9.00236	0.000220422	41044.5	9.12504e-05	41053.5	0.000219283	5.36913e-09	0.999781	2.22272e-09	0.000219291	0.00106777
1653 - 1653	41311.8	3.99943e-05	79.006	2.00017	41392.8	0.998043	9.66214e-10	0.00190869	4.83217e-05	0.00195701	0.000634047
1654 - 1654	1.00027	9.00096	6.13599e-05	42077.2	42087.2	2.37667e-05	0.000213864	1.45792e-09	0.999762	0.000237632	0.00032365
1655 - 1655	9.00275e-05	5.00148	3.99942e-05	42952.6	42957.6	2.09573e-09	0.000116428	9.31017e-10	0.999884	0.000116431	0.000669688
1656 - 1656	42952.7	2.00006	13.0029	2.00013	42969.7	0.999604	4.65459e-05	0.000302607	4.65474e-05	0.0003957	0.000983314
1657 - 1657	42843.5	1.00004	17.0013	1.00009	42862.5	0.999557	2.33313e-05	0.000396647	2.33325e-05	0.000443311	7.7643e-05
1658 - 1658	42418.7	1.00013	33.0029	1.00006	42453.7	0.999175	2.35581e-05	0.000777387	2.35566e-05	0.000824502	7.33556e-05
1659 - 1659	358.014	3.00035	41535.8	3.99943e-05	41896.8	0.00854514	7.16128e-05	0.991383	9.54591e-10	0.00861675	0.00979468
1660 - 1660	14.001	0.000282367	41270.3	3.99941e-05	41284.3	0.000339136	6.83957e-09	0.999661	9.6875e-10	0.000339144	0.000196226
1661 - 1661	40749.8	3.99943e-05	46.0024	1.00004	40796.8	0.998848	9.8033e-10	0.0011276	2.45127e-05	0.00115211	0.000979513
1662 - 1662	39641.8	1.00004	67.0042	6.26651e-05	39709.8	0.998287	2.51837e-05	0.00168735	1.57808e-09	0.00171253	0.00118112
1663 - 1663	6.28296e-05	20.0022	9.34884e-05	38734.6	38754.6	1.62122e-09	0.000516125	2.41232e-09	0.999484	0.000516129	0.000277909
1664 - 1664	4.00077	21.0021	6.30471e-05	38109.5	38134.5	0.000104912	0.000550738	1.65328e-09	0.999344	0.000655651	0.000363148
1665 - 1665	1.00053	15.0005	6.34467e-05	37185	37201	2.68953e-05	0.000403229	1.70551e-09	0.99957	0.000430126	0.000456132
1666 - 1666	0.000180418	36485.4	2.00004	10.0014	36497.4	4.94331e-09	0.999671	5.47995e-05	0.00027403	0.000328835	0.000381018
1667 - 1667	9.53184e-05	35854.5	3.99942e-05	12.0016	35866.5	2.65759e-09	0.999665	1.11508e-09	0.000334618	0.000334622	0.000316592
1668 - 1668	6.34071e-05	35333.2	3.99941e-05	2.0001	35335.2	1.79445e-09	0.999943	1.13185e-09	5.66035e-05	5.66064e-05	6.51165e-05
1669 - 1669	40850.5	3.99942e-05	1.00009	6.09698e-05	40851.5	0.999976	9.79014e-10	2.4481e-05	1.49247e-09	2.44835e-05	5.79433e-05
1670 - 1670	5.00037	0.000159427	41548.9	6.06903e-05	41553.9	0.000120334	3.83663e-09	0.99988	1.46052e-09	0.00012034	0.000159703
1671 - 1671	41524.7	0.00011901	52.0046	6.02583e-05	41576.8	0.998749	2.86241e-09	0.00125081	1.44933e-09	0.00125081	9.55785e-05
1672 - 1672	14.0011	1.00085	42184.5	6.00562e-05	42199.5	0.000331785	2.3717e-05	0.999644	1.42315e-09	0.000355503	0.00047208
1673 - 1673	42579.8	6.01891e-05	55.0041	3.99943e-05	42634.8	0.99871	1.41174e-09	0.00129012	9.38067e-10	0.00129012	0.000432621
1674 - 1674	0.000152894	25.0013	3.99942e-05	43214.5	43239.5	3.53597e-09	0.000578205	9.24945e-10	0.999422	0.00057821	0.000408877
1675 - 1675	2.0002	42898.5	1.00006	31.0016	42932.5	4.65893e-05	0.999208	2.32938e-05	0.0007221	0.000791984	0.0005487
1676 - 1676	43445.7	3.99942e-05	18.001	1.00004	43464.7	0.999563	9.20155e-10	0.000414153	2.30081e-05	0.000437162	0.000295969
1677 - 1677	0.000154126	43491.7	0.000152154	61.0052	43552.7	3.53884e-09	0.998599	3.49356e-09	0.00140072	0.00140073	0.000164237
1678 - 1678	6.00087	6.04505e-05	43351.5	1.00006	43358.5	0.000138401	1.3942e-09	0.999839	2.30649e-05	0.000161468	0.000257227
1679 - 1679	3.99943e-05	43178.8	2.00004	41.0041	43221.8	9.25326e-10	0.999005	4.62738e-05	0.00094869	0.000994965	0.00027062
1680 - 1680	43568.7	2.00019	34.003	2.00006	43606.7	0.999128	4.58689e-05	0.000779766	4.58659e-05	0.000871501	9.52389e-05
1681 - 1681	12.0013	0.000456222	43941.5	3.99942e-05	43953.5	0.000273046	1.03797e-08	0.999727	9.0992e-10	0.000273057	0.000480791
1682 - 1682	43800.7	1.00008	75.0042	0.000152358	43876.7	0.998268	2.2793e-05	0.00170943	3.47241e-09	0.00173223	0.00114787
1683 - 1683	2.00024	26.0025	8.42062e-05	43503.6	43531.6	4.5949e-05	0.000597323	1.93437e-09	0.999357	0.000643274	0.000247426
1684 - 1684	1.00033	25.0025	3.99943e-05	43652.7	43678.7	2.29021e-05	0.000572418	9.15647e-10	0.999405	0.000595321	0.000348291
1685 - 1685	10.002	3.00028	43883.6	1.00015	43897.6	0.00022785	6.83474e-05	0.999681	2.27837e-05	0.000318981	0.000751956
1686 - 1686	43583.5	3.99942e-05	17.0009	0.000114136	43600.5	0.99961	9.17288e-10	0.000389925	2.61778e-09	0.000389928	0.000263347
1687 - 1687	3.00004	44213.7	3.99943e-05	10.0015	44226.7	6.78332e-05	0.999706	9.043e-10	0.000226141	0.000293975	0.000354012
1688 - 1688	8.29107e-05	41674.5	3.99942e-05	14.001	41688.5	1.98881e-09	0.999664	9.59357e-10	0.000335847	0.00033585	0.000122222
1689 - 1689	1.00023	2.00039	5.96352e-05	42148.1	42151.1	2.37297e-05	4.74576e-05	1.4148e-09	0.999929	7.11887e-05	0.000300182
1690 - 1690	5.92509e-05	42462.7	8.34121e-05	18.0017	42480.7	1.39477e-09	0.999576	1.96353e-09	0.000423763	0.000423767	0.00018148
1691 - 1691	42760.3	1.00006	13.0004	7.00057	42781.3	0.999509	2.33761e-05	0.000303882	0.000163636	0.000490894	0.00035048
1692 - 1692	5.92966e-05	43057.7	2.00006	15.0017	43074.7	1.3766e-09	0.999605	4.64324e-05	0.000348271	0.000394705	0.000233143
1693 - 1693	43185.9	3.99943e-05	1.00011	3.99943e-05	43186.9	0.999977	9.26075e-10	2.31578e-05	9.26075e-10	2.31596e-05	5.24534e-05
1694 - 1694	43310.1	5.89174e-05	4.00023	8.2667e-05	43314.1	0.999908	1.36024e-09	9.2354e-05	1.90855e-09	9.23573e-05	9.21659e-05
1695 - 1695	43383	3.99946e-05	2.00006	3.99946e-05	43385	0.999954	9.21852e-10	4.61002e-05	9.21852e-10	4.61021e-05	6.86355e-05
1696 - 1696	43702.3	3.99942e-05	9.00055	0.000111713	43711.3	0.999794	9.14961e-10	0.000205909	2.55571e-09	0.000205912	9.08728e-05
1697 - 1697	0.000111489	10.0006	3.99942e-05	44178.4	44188.4	2.52305e-09	0.000226318	9.05083e-10	0.999774	0.000226321	9.04589e-05
1698 - 1698	3.99943e-05	44198.8	3.99943e-05	160.004	44358.8	9.01608e-10	0.996393	9.01608e-10	0.00360705	0.00360705	0.00486971
1699 - 1699	8.21738e-05	19.0016	5.85776e-05	44638.7	44657.7	1.84008e-09	0.000425495	1.3117e-09	0.999575	0.000425498	0.000112091
1700 - 1700	1.00004	44835.8	3.99943e-05	22.0019	44858.8	2.22931e-05	0.999487	8.9156e-10	0.00049047	0.000512764	3.69718e-05
1701 - 1701	44708.7	2.00004	19.0015	5.90033e-05	44729.7	0.99953	4.47139e-05	0.000424806	1.31911e-09	0.000469521	0.000135956
1702 - 1702	44639.7	4.00018	36.0024	8.2138e-05	44679.7	0.999105	8.95303e-05	0.00080579	1.83838e-09	0.000895322	0.000377533
1703 - 1703	6.00068	1.00015	44088.4	3.99942e-05	44095.4	0.000136084	2.26815e-05	0.999841	9.06992e-10	0.000158767	0.000200131
1704 - 1704	43535.8	2.00004	56.0065	0.000113429	43593.8	0.998669	4.5879e-05	0.00128474	2.60195e-09	0.00133062	0.000929256
1705 - 1705	24.0019	3.00019	42678.6	3.99942e-05	42705.6	0.000562032	7.02528e-05	0.999368	9.36509e-10	0.000632286	9.94406e-05
1706 - 1706	0.000236261	59.0022	3.99942e-05	42185.7	42244.7	5.59268e-09	0.00139668	9.46729e-10	0.998603	0.00139669	0.00157131
1707 - 1707	1.00059	29.0047	3.99943e-05	42719.7	42749.7	2.34057e-05	0.000678476	9.35544e-10	0.999298	0.000701882	0.00141758
1708 - 1708	15.0036	0.0010051	42431.7	3.99943e-05	42446.7	0.000353468	2.36791e-08	0.999647	9.42222e-10	0.000353493	0.00176496
1709 - 1709	41962.7	0.000118128	44.0031	2.00009	42008.7	0.998905	2.812e-09	0.00104748	4.76112e-05	0.00109509	0.000486601
1710 - 1710	29.0034	1.00042	41445.7	5.98717e-05	41475.7	0.000699287	2.41206e-05	0.999277	1.44354e-09	0.000723409	0.000654572
1711 - 1711	0.000119458	26.0022	6.05199e-05	41098.7	41124.7	2.90479e-09	0.000632278	1.47162e-09	0.999368	0.000632283	9.85319e-05
1712 - 1712	40997.6	1.00009	20.0016	1.00009	41019.6	0.999464	2.43807e-05	0.000487612	2.43807e-05	0.000536374	5.35862e-05
1713 - 1713	40598.8	2.00009	218.008	1.00016	40819.8	0.994586	4.8998e-05	0.00534075	2.45018e-05	0.00541425	0.00634326
1714 - 1714	15.0014	1.00057	40000.5	3.99942e-05	40016.5	0.000374881	2.50039e-05	0.9996	9.99443e-10	0.000399885	0.000351641
1715 - 1715	1.00012	13.0018	3.99942e-05	39328.6	39342.6	2.54208e-05	0.000330477	1.01656e-09	0.999644	0.000355899	0.000388148
1716 - 1716	1.00021	39279.7	2.00021	74.0063	39356.7	2.54139e-05	0.998043	5.08226e-05	0.0018804	0.00195663	0.000389356
1717 - 1717	3.00021	38378.7	1.00006	72.0041	38454.7	7.80194e-05	0.998024	2.60062e-05	0.00187244	0.00197647	0.00158128
1718 - 1718	8.93518e-05	6.00061	3.99941e-05	37987.2	37993.2	2.35178e-09	0.000157939	1.05266e-09	0.999842	0.000157942	0.00014207
1719 - 1719	37063.8	1.00006	69.0075	1.00009	37134.8	0.998088	2.69306e-05	0.0018583	2.69314e-05	0.00191216	0.000245937
1720 - 1720	0.000128777	11.0014	3.99942e-05	36255.5	36266.5	3.55087e-09	0.000303349	1.10279e-09	0.999697	0.000303354	0.000299482
1721 - 1721	35418.4	1.00009	21.0014	6.28809e-05	35440.4	0.999379	2.82189e-05	0.000592582	1.77427e-09	0.000620802	0.000400743
1722 - 1722	34563.8	1.00009	43.0047	1.00004	34608.8	0.9987	2.88971e-05	0.0012426	2.88956e-05	0.00130039	4.48947e-05
1723 - 1723	6.00135	1.00018	33407.3	6.2711e-05	33414.3	0.000179604	2.99327e-05	0.99979	1.87677e-09	0.000209539	0.000535999
1724 - 1724	31925.7	2.00013	97.0068	1.00018	32025.7	0.996877	6.2454e-05	0.00302903	3.12306e-05	0.00312271	0.00245426
1725 - 1725	17.0018	0.000921968	31451.5	3.99942e-05	31468.5	0.000540279	2.92981e-08	0.99946	1.27093e-09	0.00054031	0.000551186
1726 - 1726	9.00098	1.00019	30196.1	6.44521e-05	30206.1	0.000297986	3.31122e-05	0.999669	2.13374e-09	0.0003311	0.000134614
1727 - 1727	3.99943e-05	29539.8	3.99943e-05	16.0033	29555.8	1.35318e-09	0.999459	1.35318e-09	0.000541462	0.000541464	0.000723549
1728 - 1728	28919.4	1.00026	4.00169	3.99942e-05	28924.4	0.999827	3.45818e-05	0.00013835	1.38271e-09	0.000172933	0.000826478
1729 - 1729	23594.7	3.00039	2661.03	2.00011	26260.7	0.898478	0.000114254	0.101331	7.61634e-05	0.101522	0.184441
1730 - 1730	25573.5	1.00016	5.00061	2.00022	25581.5	0.999687	3.90971e-05	0.000195478	7.81903e-05	0.000312765	0.000173941
1731 - 1731	25075.5	1.00007	7.00371	3.00023	25086.5	0.999561	3.98648e-05	0.000279182	0.000119595	0.000438642	0.00154509
1732 - 1732	24751.7	1.00148	8.00647	1.01916	24761.7	0.999595	4.04446e-05	0.00032334	4.11586e-05	0.000404944	0.0136768
1733 - 1733	24413.7	1.00031	20.01	2.02037	24436.8	0.999058	4.09346e-05	0.000818847	8.26776e-05	0.00094246	0.0144498
1734 - 1734	1.00016	21857.1	18.0005	10.0019	21886.1	4.56987e-05	0.998675	0.000822464	0.000456996	0.00132516	0.00131085
1735 - 1735	1.00004	21604.8	3.9994e-05	3.00053	21608.8	4.62792e-05	0.999815	1.85082e-09	0.000138856	0.000185138	0.00012183
1736 - 1736	9.00092	0.000168149	21464.7	2.00007	21475.7	0.00041912	7.82971e-09	0.999488	9.31316e-05	0.00051226	0.000301661
1737 - 1737	7.00097	1.00126	20677.1	3.99941e-05	20685.1	0.000338455	4.84049e-05	0.999613	1.93347e-09	0.000386862	0.000744851
1738 - 1738	20528.9	0.00011096	13.0013	2.00083	20543.9	0.99927	5.40109e-09	0.000632852	9.73925e-05	0.00073025	0.000443446
1739 - 1739	3.99939e-05	20279.5	1.00017	9.00055	20289.5	1.97116e-09	0.999507	4.9295e-05	0.000443606	0.000492903	0.000449207
1740 - 1740	1.00024	1.00025	19698.2	3.99938e-05	19700.2	5.07733e-05	5.07735e-05	0.999898	2.03012e-09	0.000101549	0.000280497
1741 - 1741	18920.7	3.99942e-05	24.0047	6.99369e-05	18944.7	0.998733	2.11111e-09	0.00126709	3.69164e-09	0.0012671	7.15472e-05
1742 - 1742	0.000352167	14.0009	2.00007	18226.6	18242.6	1.93047e-08	0.000767484	0.000109638	0.999123	0.000877141	0.00101655
1743 - 1743	17711.3	6.00074	53.0033	3.00007	17773.3	0.996511	0.000337626	0.00298218	0.000168796	0.0034886	0.00451965
1744 - 1744	3.00201	1.00007	17399.3	3.99941e-05	17403.3	0.000172497	5.74644e-05	0.99977	2.29808e-09	0.000229963	0.000891408
1745 - 1745	16665.3	1.00007	42.0004	3.99938e-05	16708.3	0.997426	5.98548e-05	0.00251374	2.39365e-09	0.0025736	0.00475555
1746 - 1746	16110.3	3.99941e-05	11.0019	3.99941e-05	16121.3	0.999318	2.48082e-09	0.000682444	2.48082e-09	0.000682449	0.000218248
1747 - 1747	15142.7	3.99943e-05	26.0057	3.99943e-05	15168.7	0.998286	2.63663e-09	0.00171443	2.63663e-09	0.00171443	0.000370359
1748 - 1748	3.99941e-05	6.00205	3.99941e-05	14591.3	14597.3	2.73983e-09	0.000411176	2.73983e-09	0.999589	0.000411181	0.000471768
1749 - 1749	2.00055	5.00019	3.99937e-05	13937.2	13944.2	0.000143468	0.000358587	2.86814e-09	0.999498	0.000502058	0.000542667
1750 - 1750	0.000200278	13468.6	1.00069	14.0015	13483.6	1.48534e-08	0.998887	7.42149e-05	0.00103841	0.00111264	0.000939803
1751 - 1751	0.000204605	13029.5	1.00004	11.0011	13041.5	1.56887e-08	0.99908	7.66812e-05	0.000843544	0.000920241	0.000934513
1752 - 1752	6.00156	3.99941e-05	12411	3.99941e-05	12417	0.000483333	3.2209e-09	0.999517	3.2209e-09	0.000483339	0.000114472
1753 - 1753	7.48156e-05	11952.3	3.99938e-05	8.00071	11960.3	6.25532e-09	0.999331	3.34387e-09	0.000668937	0.000668947	0.000729286
1754 - 1754	3.99938e-05	11453.4	1.00004	4.0006	11458.4	3.49035e-09	0.999564	8.72757e-05	0.000349142	0.000436421	0.000335516
1755 - 1755	10.0028	1.00007	10761.2	3.99941e-05	10772.2	0.000928572	9.2838e-05	0.998979	3.7127e-09	0.00102141	0.000269667
1756 - 1756	13.0045	7.63692e-05	10468.4	0.000128644	10481.4	0.00124073	7.28619e-09	0.998759	1.22736e-08	0.00124075	0.000327888
1757 - 1757	0.00013656	9760.57	3.99942e-05	53.0069	9813.58	1.39154e-08	0.994599	4.0754e-09	0.00540139	0.00540141	0.00692214
1758 - 1758	0.000134293	14.0035	7.68438e-05	9683.17	9697.17	1.38486e-08	0.00144408	7.92435e-09	0.998556	0.00144411	0.000665947
1759 - 1759	0.000214516	5.00085	3.99937e-05	9726.17	9731.17	2.20442e-08	0.0005139	4.10986e-09	0.999486	0.000513926	0.000247726
1760 - 1760	9423.13	1.00004	1.00047	3.99937e-05	9425.13	0.999788	0.000106104	0.00010615	4.24331e-09	0.000212257	0.000269861
1761 - 1761	9260.51	7.88176e-05	1.00034	0.000139235	9261.51	0.999892	8.51023e-09	0.00010801	1.50337e-08	0.000108034	0.000521771
1762 - 1762	9180.48	3.99935e-05	0.00012971	0.00013095	9180.48	1	4.35636e-09	1.41289e-08	1.42639e-08	3.27492e-08	0.000405682
1763 - 1763	9236.35	4.00004	2.00105	0.000135676	9242.35	0.999351	0.000432795	0.000216509	1.46798e-08	0.000649318	0.000831561
1764 - 1764	1.0002	14084.5	1.00004	4.0011	14090.5	7.09839e-05	0.999574	7.09726e-05	0.000283957	0.000425914	0.000327977
1765 - 1765	4.00259	4.00004	13864.4	3.99942e-05	13872.4	0.00028853	0.000288346	0.999423	2.88301e-09	0.000576879	0.000992348
1766 - 1766	0.000301893	19.0065	1.00007	13977.5	13997.5	2.15676e-08	0.00135785	7.14465e-05	0.998571	0.00142932	0.00115563
1767 - 1767	8.0039	0.00069652	14321.3	7.31972e-05	14329.3	0.00055857	4.86082e-08	0.999441	5.10823e-09	0.000558623	0.00173573
1768 - 1768	14375.5	3.99942e-05	163.004	3.99942e-05	14538.5	0.988788	2.75091e-09	0.0112118	2.75091e-09	0.0112118	0.0204153
1769 - 1769	14936.6	3.99942e-05	14.0044	7.36977e-05	14950.6	0.999063	2.6751e-09	0.000936712	4.92943e-09	0.00093672	0.000645882
1770 - 1770	0.00012621	6.00139	1.00012	15376.7	15383.7	8.20416e-09	0.000390114	6.50119e-05	0.999545	0.000455134	0.000349503
1771 - 1771	1.00012	2.00052	2.00012	15667.1	15672.1	6.38155e-05	0.000127649	0.000127624	0.999681	0.000319088	0.00024586
1772 - 1772	3.00018	9.0005	3.99938e-05	16274.2	16286.2	0.000184216	0.000552644	2.45568e-09	0.999263	0.000736862	0.000867274
1773 - 1773	16685.2	0.000185678	20.0027	1.00007	16706.2	0.998743	1.11143e-08	0.00119732	5.98622e-05	0.00125719	0.000825439
1774 - 1774	1.00018	0.00047824	17146.3	3.99938e-05	17147.3	5.83288e-05	2.78902e-08	0.999942	2.33237e-09	5.8359e-05	0.000496241
1775 - 1775	17529.4	3.99942e-05	12.0021	3.99942e-05	17541.4	0.999316	2.27998e-09	0.000684216	2.27998e-09	0.000684221	0.000124747
1776 - 1776	1.00012	18095.2	3.00007	24.0021	18123.2	5.51842e-05	0.998455	0.000165537	0.00132438	0.0015451	0.00169295
1777 - 1777	3.99939e-05	18663.6	0.000112707	13.0007	18676.6	2.14139e-09	0.999304	6.03467e-09	0.000696095	0.000696103	0.000853942
1778 - 1778	11.0008	1.00011	19232.6	6.86426e-05	19244.6	0.000571631	5.19685e-05	0.999376	3.56684e-09	0.000623603	0.000532347
1779 - 1779	3.99941e-05	19695.1	3.00011	12.0014	19710.1	2.02912e-09	0.999239	0.000152212	0.000608898	0.000761112	0.000522768
1780 - 1780	20302.8	3.9994e-05	8.00056	3.9994e-05	20310.8	0.999606	1.9691e-09	0.000393906	1.9691e-09	0.00039391	0.000391204
1781 - 1781	20613.3	29.0001	32.0021	6.8896e-05	20674.3	0.997049	0.00140271	0.00154791	3.33244e-09	0.00295063	0.00460611
1782 - 1782	26.0003	0.000111446	20549.2	29.0001	20604.2	0.0012619	5.40889e-09	0.997331	0.00140749	0.00266939	0.00496945
1783 - 1783	20347.7	29	40.0061	0.000114205	20416.7	0.99662	0.00142041	0.00195948	5.59369e-09	0.0033799	0.00342854
1784 - 1784	2.00016	8.00053	3.99939e-05	21361.5	21371.5	9.35901e-05	0.000374355	1.87136e-09	0.999532	0.000467947	0.000388538
1785 - 1785	21.0009	22006.9	3.9994e-05	3.00052	22030.9	0.000953249	0.998911	1.81536e-09	0.000136196	0.00108945	0.00128207
1786 - 1786	22189.3	17.0001	0.000229325	3.99938e-05	22206.3	0.999234	0.000765553	1.0327e-08	1.80101e-09	0.000765565	0.00143793
1787 - 1787	3.99939e-05	22581.5	6.83869e-05	2.00016	22583.5	1.77094e-09	0.999911	3.02818e-09	8.85674e-05	8.85722e-05	8.81444e-05
1788 - 1788	1.00004	22611.7	1.00004	375	22988.7	4.35013e-05	0.983601	4.35013e-05	0.0163123	0.0163993	0.0325151
1789 - 1789	1.00004	23273.3	3.99941e-05	361.001	23635.3	4.23113e-05	0.984684	1.69214e-09	0.0152738	0.0153161	0.0299074
1790 - 1790	3.99941e-05	23879.2	3.99941e-05	0.000105145	23879.2	1.67485e-09	1	1.67485e-09	4.4032e-09	7.75291e-09	0.000116728
1791 - 1791	24165.7	3.99939e-05	1.00007	3.0001	24169.7	0.999834	1.65472e-09	4.1377e-05	0.000124127	0.000165506	0.000201427
1792 - 1792	24327	3.99943e-05	6.80922e-05	3.99943e-05	24327	1	1.64403e-09	2.79903e-09	1.64403e-09	6.08709e-09	7.33123e-05
1793 - 1793	24602.8	0.000104224	10.0008	0.000105155	24612.8	0.999594	4.23456e-09	0.000406327	4.27238e-09	0.000406335	0.000218414
1794 - 1794	25048.8	0.000105682	52.0103	3.00004	25103.8	0.997809	4.20979e-09	0.00207181	0.000119506	0.00219132	0.0013849
1795 - 1795	7.0017	0.000103808	25580.4	3.99942e-05	25587.4	0.000273639	4.05701e-09	0.999726	1.56304e-09	0.000273644	0.000543076
1796 - 1796	2.0001	9.00128	3.99941e-05	26329.3	26340.3	7.59333e-05	0.000341731	1.51837e-09	0.999582	0.000417666	0.000129222
1797 - 1797	27397.7	3.99939e-05	5.00028	6.56903e-05	27402.7	0.999818	1.45949e-09	0.000182474	2.39722e-09	0.000182478	0.000156446
1798 - 1798	3.9994e-05	27833.8	3.0002	4.00064	27840.8	1.43652e-09	0.999749	0.000107763	0.000143697	0.000251461	0.000192212
1799 - 1799	4.00027	27928.5	1.00007	8.0026	27941.5	0.000143166	0.999535	3.57915e-05	0.000286406	0.000465364	0.000931645
1800 - 1800	19.0017	0.000103482	28307.3	4.00015	28330.3	0.000670722	3.65268e-09	0.999188	0.000141197	0.000811922	0.000480494
1801 - 1801	22.0011	0.00027594	28587	3.0001	28612	0.000768946	9.64421e-09	0.999126	0.000104855	0.000873811	0.000948712
1802 - 1802	25.0021	1.00035	28770.4	3.99942e-05	28796.4	0.000868235	3.47389e-05	0.999097	1.38886e-09	0.000902976	0.000525401
1803 - 1803	29157.8	6.56568e-05	107.012	3.99943e-05	29264.8	0.996343	2.24354e-09	0.00365669	1.36663e-09	0.00365669	0.000895763
1804 - 1804	3.0002	11.0023	1.00027	29627.3	29642.3	0.000101213	0.000371168	3.37447e-05	0.999494	0.000506126	0.000724366
1805 - 1805	0.000146453	12.002	4.0001	29962.4	29978.4	4.88529e-09	0.000400356	0.000133433	0.999466	0.000533794	0.000481604
1806 - 1806	30053.6	3.00027	57.0069	5.00034	30118.6	0.997842	9.9615e-05	0.00189274	0.000166021	0.00215838	0.000207963
1807 - 1807	5.00063	1.00027	30249.7	3.00015	30258.7	0.000165263	3.30573e-05	0.999703	9.91499e-05	0.00029747	0.000271561
1808 - 1808	11.0011	2.0001	30296	0.000146186	30309	0.000362964	6.59903e-05	0.999571	4.82319e-09	0.000428959	9.66378e-05
1809 - 1809	30882.7	2.00015	82.0066	3.99943e-05	30966.7	0.997287	6.45902e-05	0.00264822	1.29152e-09	0.00271281	0.00182447
1810 - 1810	14.001	6.63862e-05	31003.1	3.0001	31020.1	0.000451352	2.14011e-09	0.999452	9.67149e-05	0.000548069	0.000394726
1811 - 1811	3.00197	50.0045	1.0001	30908.6	30962.6	9.69546e-05	0.00161499	3.23003e-05	0.998256	0.00174425	0.000886495
1812 - 1812	26.0052	6.00087	31024.6	3.00007	31059.6	0.000837268	0.000193205	0.998873	9.65905e-05	0.00112706	0.00129456
1813 - 1813	30776.6	6.00021	101.007	7.00055	30890.6	0.996309	0.00019424	0.00326982	0.000226624	0.00369069	0.00318116
1814 - 1814	0.000102618	15.0012	3.99941e-05	31025.3	31040.3	3.30595e-09	0.000483283	1.28846e-09	0.999517	0.000483288	0.000203367
1815 - 1815	31357.4	5.00004	44.002	5.00021	31411.4	0.998281	0.000159179	0.00140083	0.000159184	0.00171919	0.00212069
1816 - 1816	0.000208714	24.0018	1.00007	31529.3	31554.3	6.61443e-09	0.00076065	3.16935e-05	0.999208	0.00079235	0.000463986
1817 - 1817	2.00007	31666.5	1.00007	15.002	31684.5	6.31245e-05	0.999432	3.15633e-05	0.000473483	0.00056817	0.000231582
1818 - 1818	31938.5	1.00004	36.0023	2.00015	31977.5	0.99878	3.12732e-05	0.00112586	6.25487e-05	0.00121969	0.0010001
1819 - 1819	12.0003	3.00028	32008.5	2.00004	32025.5	0.00037471	9.3684e-05	0.999469	6.24515e-05	0.000530846	0.000615934
1820 - 1820	31745	3.9994e-05	18.0008	0.000104821	31763	0.999433	1.25914e-09	0.000566723	3.30011e-09	0.000566727	0.000596122
1821 - 1821	31858.6	1.00007	40.0036	2.00007	31901.6	0.998652	3.13484e-05	0.00125397	6.26948e-05	0.00134801	0.000629488
1822 - 1822	4.00039	0.000217007	31686.5	3.99939e-05	31690.5	0.000126233	6.84769e-09	0.999874	1.26201e-09	0.000126241	0.000260015
1823 - 1823	31501.2	3.99941e-05	5.00084	1.00004	31507.2	0.99981	1.26937e-09	0.000158721	3.17401e-05	0.000190462	0.000240389
1824 - 1824	31445.4	3.99942e-05	16.0013	3.99942e-05	31461.4	0.999491	1.27122e-09	0.0005086	1.27122e-09	0.000508603	0.000266558
1825 - 1825	31206.1	6.77714e-05	18.001	2.00004	31226.1	0.999359	2.17035e-09	0.000576473	6.40503e-05	0.000640525	0.00061646
1826 - 1826	2.00004	30978.6	1.00007	7.00041	30988.6	6.45411e-05	0.999677	3.22721e-05	0.000225903	0.000322716	0.000246799
1827 - 1827	1.00032	0.000165299	30771.2	1.00007	30773.2	3.25062e-05	5.37151e-09	0.999935	3.2498e-05	6.50096e-05	0.000373649
1828 - 1828	30939.6	1.00004	43.0025	3.99942e-05	30983.6	0.99858	3.22764e-05	0.00138791	1.29082e-09	0.00142019	0.00143939
1829 - 1829	3.99941e-05	30966.1	1.00004	25.0009	30992.1	1.29046e-09	0.999161	3.22676e-05	0.000806687	0.000838956	0.00104732
1830 - 1830	7.00161	12.0002	29824.9	16.0002	29859.9	0.000234482	0.000401882	0.998828	0.000535843	0.00117221	0.00159202
1831 - 1831	29881.7	21	78.0048	6.97162e-05	29980.7	0.996698	0.000700452	0.00260184	2.32537e-09	0.00330229	0.00397088
1832 - 1832	0.000110963	22.0025	15.0001	30009.3	30046.3	3.69306e-09	0.000732286	0.000499231	0.998768	0.00123152	0.000956209
1833 - 1833	30099.6	4.00045	120.007	4.00007	30227.6	0.995765	0.000132344	0.00397012	0.000132332	0.00423479	0.00418232
1834 - 1834	29.0031	0.000114194	30053.5	2.00004	30084.5	0.000964056	3.79576e-09	0.998969	6.64808e-05	0.00103054	0.000247893
1835 - 1835	0.000256511	26.003	0.000262368	30120.2	30146.2	8.50888e-09	0.000862563	8.70318e-09	0.999137	0.00086258	0.000466377
1836 - 1836	30712.6	7.14449e-05	49.0043	7.14021e-05	30761.6	0.998407	2.32254e-09	0.00159303	2.32114e-09	0.00159304	0.000797392
1837 - 1837	1.00007	30628.6	3.00007	49.0057	30681.6	3.25951e-05	0.998272	9.77807e-05	0.00159723	0.00172761	0.000270153
1838 - 1838	9.0006	1.00004	30528.7	3.9994e-05	30538.7	0.000294728	3.27466e-05	0.999673	1.30962e-09	0.000327476	0.000179198
1839 - 1839	3.99943e-05	30157.7	3.99943e-05	49.006	30206.7	1.32402e-09	0.998378	1.32402e-09	0.00162235	0.00162236	4.28688e-05
1840 - 1840	9.00037	8.00027	3.99937e-05	30340.1	30357.1	0.000296483	0.000263538	1.31744e-09	0.99944	0.000560023	0.000522801
1841 - 1841	35007.7	5.00011	113.006	2.00004	35127.7	0.996584	0.000142341	0.00321702	5.69363e-05	0.0034163	0.00326172
1842 - 1842	17.0015	3.99941e-05	35742.2	7.097e-05	35759.2	0.000475444	1.11843e-09	0.999525	1.98466e-09	0.000475447	6.9111e-05
1843 - 1843	15.001	2.00011	35805.7	7.03517e-05	35822.7	0.000418756	5.58336e-05	0.999525	1.96388e-09	0.000474592	0.000139702
1844 - 1844	13.0012	1.00011	35619.8	0.000117205	35633.8	0.000364855	2.80665e-05	0.999607	3.28916e-09	0.000392925	0.000219766
1845 - 1845	35477.3	3.00012	20.0021	3.99941e-05	35500.3	0.999352	8.45097e-05	0.000563434	1.12659e-09	0.000647945	0.000157967
1846 - 1846	17.0006	2.00007	35185.6	3.99939e-05	35204.6	0.000482908	5.68127e-05	0.99946	1.13604e-09	0.000539722	0.000560906
1847 - 1847	1.00004	34593.5	1.00004	62.0025	34657.5	2.88549e-05	0.998153	2.88549e-05	0.00178901	0.00184672	0.00221013
1848 - 1848	35.0026	4.00018	34834.3	1.00007	34874.3	0.00100368	0.000114703	0.998853	2.86764e-05	0.00114706	0.00056505
1849 - 1849	24.002	4.00104	35104.2	3.99941e-05	35132.2	0.000683191	0.000113885	0.999203	1.13839e-09	0.000797077	0.000449436
1850 - 1850	42.0042	4.00141	34966.5	3.99942e-05	35012.5	0.00119969	0.000114285	0.998686	1.14228e-09	0.00131398	0.000597869
1851 - 1851	1940.01	3.00017	33110.7	1.00004	35054.7	0.0553423	8.55856e-05	0.944544	2.8528e-05	0.0554564	0.107275
1852 - 1852	20.0032	3.00017	35162.5	3.99942e-05	35185.5	0.000568507	8.52674e-05	0.999346	1.13667e-09	0.000653776	0.000731873
1853 - 1853	20.0039	1.00007	34982.6	6.99772e-05	35003.6	0.000571482	2.85706e-05	0.9994	1.99915e-09	0.000600055	0.00108907
1854 - 1854	35106.4	3.99942e-05	36.0024	7.12664e-05	35142.4	0.998976	1.13806e-09	0.00102447	2.02793e-09	0.00102447	0.000643456
1855 - 1855	3.99941e-05	14.0012	3.99941e-05	35218.2	35232.2	1.13516e-09	0.000397397	1.13516e-09	0.999603	0.000397399	6.18263e-05
1856 - 1856	1.00011	34.0039	0.000110077	35434.5	35469.5	2.81964e-05	0.00095868	3.10342e-09	0.999013	0.000986879	0.000377389
1857 - 1857	6.00095	69.0056	2.00007	35657.6	35734.6	0.000167931	0.00193106	5.59701e-05	0.997845	0.00215496	0.000802227
1858 - 1858	37.0047	3.00033	35675.6	1.00004	35716.6	0.00103607	8.40038e-05	0.998852	2.79993e-05	0.00114807	0.000586312
1859 - 1859	22.0042	2.00043	35468.5	1.00007	35493.5	0.000619949	5.63604e-05	0.999296	2.81762e-05	0.000704486	0.00127371
1860 - 1860	2.0009	52.0043	3.99942e-05	36102.6	36156.6	5.53399e-05	0.00143831	1.10614e-09	0.998506	0.00149365	0.000469182
1861 - 1861	6.85018e-05	17.0018	3.99942e-05	36450.4	36467.4	1.87844e-09	0.000466219	1.09671e-09	0.999534	0.000466222	0.000193306
1862 - 1862	36764.8	3.9994e-05	4.0004	3.9994e-05	36768.8	0.999891	1.08772e-09	0.000108799	1.08772e-09	0.000108801	0.00012748
1863 - 1863	6.73309e-05	37140.6	3.99939e-05	13.0004	37153.6	1.81223e-09	0.99965	1.07645e-09	0.000349909	0.000349912	0.000403938
1864 - 1864	37345.2	3.99941e-05	2.00011	1.00004	37348.2	0.99992	1.07084e-09	5.3553e-05	2.67761e-05	8.03302e-05	6.89731e-05
1865 - 1865	37154.6	6.68707e-05	6.00061	1.00016	37161.6	0.999812	1.79946e-09	0.000161473	2.69138e-05	0.000188389	0.000262495
1866 - 1866	36858.7	3.99943e-05	34.004	1.00007	36893.7	0.999051	1.08404e-09	0.000921676	2.71067e-05	0.000948784	0.000358684
1867 - 1867	8.00135	2.00016	37041.2	3.99941e-05	37051.2	0.000215954	5.39836e-05	0.99973	1.07943e-09	0.000269939	0.000439001
1868 - 1868	0.000153748	13.0011	6.8676e-05	36860	36873	4.16966e-09	0.000352591	1.8625e-09	0.999647	0.000352597	0.000159569
1869 - 1869	37262.9	3.9994e-05	2.00016	1.00004	37266	0.999919	1.07321e-09	5.36725e-05	2.68352e-05	8.05088e-05	2.81153e-05
1870 - 1870	37578.1	2.00004	24.0008	3.00007	37607.1	0.999229	5.31826e-05	0.000638198	7.9774e-05	0.000771155	0.000970772
1871 - 1871	15.0004	0.000149871	37384.6	1.00004	37400.6	0.000401073	4.00718e-09	0.999572	2.67386e-05	0.000427816	0.000549547
1872 - 1872	37041.7	1.00004	66.0038	1.00007	37109.7	0.998167	2.69482e-05	0.00177861	2.69489e-05	0.00183251	0.0015622
1873 - 1873	9.00076	3.99941e-05	36937.2	3.99941e-05	36946.2	0.000243618	1.0825e-09	0.999756	1.0825e-09	0.00024362	4.9979e-05
1874 - 1874	4.00015	35738.3	1.00021	22.0021	35765.3	0.000111844	0.999245	2.79659e-05	0.000615181	0.000754991	0.000132759
1875 - 1875	3.0001	35853.9	2.00028	9.00099	35867.9	8.36431e-05	0.99961	5.57679e-05	0.000250948	0.000390359	0.000254535
1876 - 1876	2.0001	36088.8	1.00027	9.00075	36100.8	5.54032e-05	0.999668	2.77078e-05	0.000249323	0.000332434	0.000181176
1877 - 1877	4.00015	36196.6	2.00052	4.00035	36206.6	0.000110481	0.999724	5.52529e-05	0.000110487	0.000276221	0.00033086
1878 - 1878	27.0016	0.000146848	35700.3	1.00004	35728.4	0.000755746	4.11012e-09	0.999216	2.79901e-05	0.00078374	0.000608615
1879 - 1879	96.0058	2.00014	34126.7	3.99943e-05	34224.7	0.00280516	5.84415e-05	0.997136	1.16858e-09	0.0028636	0.00253584
1880 - 1880	3.00042	26.0024	9.73944e-05	34823.4	34852.4	8.60892e-05	0.000746071	2.79448e-09	0.999168	0.000832163	0.000129261
1881 - 1881	7.00019	35813.4	1.00014	43.0023	35864.4	0.000195185	0.998578	2.78868e-05	0.00119902	0.0014221	0.001326
1882 - 1882	14.0004	0.000139912	36042.8	3.9994e-05	36056.8	0.000388288	3.88032e-09	0.999612	1.10919e-09	0.000388293	0.00049065
1883 - 1883	35810.6	1.00004	16.0015	1.00004	35828.6	0.999498	2.79118e-05	0.000446613	2.79118e-05	0.000502437	0.000117668
1884 - 1884	36147.8	6.46477e-05	43.0085	9.54607e-05	36190.8	0.998812	1.7863e-09	0.00118838	2.63771e-09	0.00118839	0.00221961
1885 - 1885	32.0023	1.0004	35852.5	1.00004	35886.5	0.000891763	2.78767e-05	0.999052	2.78667e-05	0.000947507	0.000516515
1886 - 1886	1.00039	19.0019	6.4226e-05	35682.4	35702.4	2.80202e-05	0.00053223	1.79893e-09	0.99944	0.000560252	0.0002469
1887 - 1887	36189.6	3.99942e-05	12.002	6.36452e-05	36201.6	0.999668	1.10476e-09	0.000331533	1.75808e-09	0.000331536	0.000511215
1888 - 1888	36357.7	9.55202e-05	17.0025	11	36385.7	0.99923	2.62522e-09	0.000467286	0.000302318	0.000769606	0.000582758
1889 - 1889	3.99941e-05	35273.3	3.99941e-05	9.00062	35282.3	1.13355e-09	0.999745	1.13355e-09	0.000255103	0.000255105	0.000133353
1890 - 1890	13.001	1.00014	34801.3	3.99941e-05	34815.3	0.000373428	2.8727e-05	0.999598	1.14875e-09	0.000402156	0.000135093
1891 - 1891	34744.7	7.00045	82.0082	1.0003	34834.7	0.997416	0.000200962	0.00235421	2.87156e-05	0.00258389	0.000441139
1892 - 1892	29.0035	3.00018	34349.7	3.00004	34384.7	0.0008435	8.72535e-05	0.998982	8.72493e-05	0.001018	0.000227203
1893 - 1893	0.000134791	53.0053	9.5689e-05	34411.7	34464.7	3.911e-09	0.00153796	2.77643e-09	0.998462	0.00153797	0.000210241
1894 - 1894	1.00023	21.0018	3.99942e-05	34898.5	34920.5	2.86431e-05	0.000601418	1.14529e-09	0.99937	0.000630063	0.000156094
1895 - 1895	35058.7	5.00052	63.0048	1.00009	35127.7	0.998036	0.000142353	0.00179359	2.84702e-05	0.00196442	0.000990205
1896 - 1896	35063.6	1.00023	29.0034	2.00006	35095.6	0.999088	2.85001e-05	0.00082641	5.6989e-05	0.000911899	0.000275909
1897 - 1897	3.00036	0.000179085	35032.8	1.00006	35036.8	8.56346e-05	5.11136e-09	0.999886	2.85432e-05	0.000114183	0.000217524
1898 - 1898	3.99943e-05	34873.8	3.99943e-05	37.0043	34910.8	1.14561e-09	0.99894	1.14561e-09	0.00105997	0.00105997	0.000206339
1899 - 1899	34965.6	13.0025	46.0008	1.00004	35025.6	0.998287	0.000371228	0.00131335	2.85517e-05	0.00171313	0.00223889
1900 - 1900	35130.7	1.00018	39.006	1.00009	35171.7	0.998834	2.84369e-05	0.00110902	2.84346e-05	0.00116589	0.00105136
1901 - 1901	9.35735e-05	12.0009	2.00006	35021.3	35035.3	2.67084e-09	0.000342539	5.70871e-05	0.9996	0.000399629	0.000185709
1902 - 1902	34954.3	6.24773e-05	53.0009	6.18993e-05	35007.3	0.998486	1.78469e-09	0.00151399	1.76818e-09	0.001514	0.00246645
1903 - 1903	35002.4	3.99942e-05	5.00066	1.00004	35008.4	0.999829	1.14242e-09	0.000142842	2.85657e-05	0.000171409	0.000128864
1904 - 1904	34712.6	0.000129953	9.00212	1.00006	34722.6	0.999712	3.7426e-09	0.000259258	2.88015e-05	0.000288064	0.000743821
1905 - 1905	3.00013	34402.5	1.00006	5.00159	34411.5	8.71841e-05	0.999738	2.90619e-05	0.000145347	0.000261593	0.000627856
1906 - 1906	3.00044	8.00095	6.25013e-05	33953.2	33964.2	8.83412e-05	0.00023557	1.84021e-09	0.999676	0.000323913	0.000256981
1907 - 1907	1.00029	20.0012	6.27747e-05	33749.3	33770.3	2.96205e-05	0.000592273	1.85887e-09	0.999378	0.000621895	0.0004373
1908 - 1908	33443.7	1.00051	51.0051	2.00006	33497.7	0.998388	2.98681e-05	0.00152265	5.97075e-05	0.00161222	0.000359592
1909 - 1909	51.0031	23.003	32891.7	6.32968e-05	32965.7	0.00154715	0.000697787	0.997755	1.92008e-09	0.00224494	0.00144989
1910 - 1910	2.00023	21.002	3.99942e-05	32288.5	32311.5	6.19046e-05	0.000649986	1.23777e-09	0.999288	0.000711892	0.000144491
1911 - 1911	1.00018	31866.6	6.33409e-05	23.0027	31890.6	3.1363e-05	0.999247	1.98619e-09	0.000721299	0.000752664	0.000115995
1912 - 1912	31323.2	6.37427e-05	20.0006	3.99941e-05	31343.2	0.999362	2.0337e-09	0.000638117	1.27601e-09	0.00063812	0.000887757
1913 - 1913	1.00004	18.0005	2.00006	30974.1	30995.1	3.22644e-05	0.000580754	6.45283e-05	0.999322	0.000677546	0.000945779
1914 - 1914	0.000182123	8.00162	6.37629e-05	30629.4	30637.4	5.94448e-09	0.000261172	2.08121e-09	0.999739	0.00026118	0.000574411
1915 - 1915	30218.6	2.00004	27.002	1.0001	30248.6	0.999008	6.61201e-05	0.000892671	3.30625e-05	0.000991853	0.000775954
1916 - 1916	3.99942e-05	29976.6	3.99942e-05	14.0017	29990.6	1.33356e-09	0.999533	1.33356e-09	0.00046687	0.000466873	6.26091e-05
1917 - 1917	29325.2	3.99941e-05	9.00047	3.99941e-05	29334.2	0.999693	1.3634e-09	0.000306825	1.3634e-09	0.000306828	0.000318345
1918 - 1918	28949.7	3.99943e-05	5.0024	2.00004	28956.7	0.999758	1.38117e-09	0.000172754	6.907e-05	0.000241826	0.000967152
1919 - 1919	3.9994e-05	28378.8	9.898e-05	4.00039	28382.8	1.40909e-09	0.999859	3.48732e-09	0.000140944	0.000140949	9.83634e-05
1920 - 1920	3.00087	0.000190645	28046.1	3.99941e-05	28049.1	0.000106986	6.79683e-09	0.999893	1.42586e-09	0.000106994	0.000493714
1921 - 1921	27865.4	9.75203e-05	17.0016	9.59852e-05	27882.4	0.99939	3.49756e-09	0.000609762	3.44251e-09	0.000609769	0.000261692
1922 - 1922	3.99942e-05	27765.4	3.99942e-05	9.00087	27774.4	1.43997e-09	0.999676	1.43997e-09	0.000324071	0.000324074	0.000135078
1923 - 1923	27448.7	6.50059e-05	55.0067	9.98466e-05	27503.7	0.998	2.36353e-09	0.00199997	3.63029e-09	0.00199998	0.000401102
1924 - 1924	1.00014	9.00239	1.00004	27311.6	27322.6	3.66049e-05	0.000329485	3.66012e-05	0.999597	0.000402692	0.000682267
1925 - 1925	26910.4	0.000253023	18.0021	0.000140216	26928.4	0.999331	9.39616e-09	0.000668518	5.207e-09	0.000668532	0.000233026
1926 - 1926	5.00033	6.43738e-05	26248.8	3.9994e-05	26253.8	0.000190461	2.45198e-09	0.99981	1.52336e-09	0.000190465	0.000148701
1927 - 1927	25679.5	3.99942e-05	2.00114	3.99942e-05	25681.5	0.999922	1.55732e-09	7.79214e-05	1.55732e-09	7.79245e-05	0.000546958
1928 - 1928	25250.7	3.99942e-05	14.0022	3.99942e-05	25264.7	0.999446	1.58301e-09	0.00055422	1.58301e-09	0.000554223	0.000120338
1929 - 1929	24629.7	9.99034e-05	29.0054	2.00006	24660.7	0.998743	4.05112e-09	0.00117618	8.11033e-05	0.00125729	0.000624715
1930 - 1930	3.00075	6.65949e-05	23586	6.67033e-05	23589	0.00012721	2.82314e-09	0.999873	2.82773e-09	0.000127216	0.000338995
1931 - 1931	12.0004	2.00015	22317.6	3.99939e-05	22331.6	0.000537373	8.95661e-05	0.999373	1.79091e-09	0.000626941	0.000840376
1932 - 1932	2.00038	20.0013	1.00004	21951.2	21974.2	9.10333e-05	0.00091022	4.55098e-05	0.998953	0.00104676	0.0010443
1933 - 1933	21810.6	1.0001	47.0029	3.99942e-05	21858.6	0.997804	4.57533e-05	0.00215032	1.82968e-09	0.00219607	0.0026959
1934 - 1934	21578.1	3.99941e-05	8.00108	1.00011	21587.1	0.999583	1.85268e-09	0.000370641	4.63288e-05	0.000416972	7.92108e-05
1935 - 1935	3.99941e-05	21262.2	1.00007	10.0012	21273.2	1.88002e-09	0.999483	4.70106e-05	0.000470129	0.000517142	0.000267442
1936 - 1936	3.99941e-05	20610.2	3.99941e-05	1.00011	20611.2	1.94041e-09	0.999951	1.94041e-09	4.85225e-05	4.85264e-05	5.00653e-05
1937 - 1937	3.99941e-05	20095.1	6.75942e-05	1.00007	20096.1	1.99015e-09	0.99995	3.36356e-09	4.97644e-05	4.97697e-05	7.04907e-05
1938 - 1938	3.99941e-05	19535.1	3.99941e-05	3.00011	19538.1	2.04698e-09	0.999846	2.04698e-09	0.000153551	0.000153555	0.000239273
1939 - 1939	19257.7	2.00016	37.0066	1.00007	19297.7	0.997927	0.000103648	0.00191767	5.18232e-05	0.00207314	0.000424504
1940 - 1940	9.00292	2.00023	19199.5	3.99942e-05	19210.5	0.000468646	0.000104122	0.999427	2.08189e-09	0.00057277	0.000760423
1941 - 1941	24.004	3.00023	18883.6	3.99942e-05	18910.6	0.00126934	0.000158653	0.998572	2.11491e-09	0.001428	0.000477468
1942 - 1942	19125.7	3.99943e-05	23.0046	3.99943e-05	19148.7	0.998799	2.08861e-09	0.00120136	2.08861e-09	0.00120137	7.81208e-05
1943 - 1943	18822.5	3.99942e-05	19.0025	6.92786e-05	18841.5	0.998991	2.12266e-09	0.00100855	3.67691e-09	0.00100855	0.000578709
1944 - 1944	1.00004	7.00244	3.99942e-05	18552.6	18560.6	5.38798e-05	0.000377275	2.15479e-09	0.999569	0.000431157	0.000629384
1945 - 1945	0.000170489	5.00152	3.99941e-05	18298.1	18303.1	9.31472e-09	0.00027326	2.18509e-09	0.999727	0.000273272	0.000552695
1946 - 1946	17972.4	0.000237388	12.0005	1.00007	17985.4	0.999277	1.31989e-08	0.000667237	5.56045e-05	0.000722854	0.000948512
1947 - 1947	16868.1	27.0021	14.0007	2.00054	16911.1	0.997457	0.00159671	0.000827898	0.000118298	0.0025429	0.00306856
1948 - 1948	16622.6	28.0002	76.0064	2.00012	16728.6	0.993663	0.00167379	0.00454349	0.000119563	0.00633685	0.00897764
1949 - 1949	2.00017	7.08073e-05	16554.1	1.00007	16557.1	0.000120804	4.27655e-09	0.999819	6.04012e-05	0.00018121	0.000133405
1950 - 1950	16383.6	3.99942e-05	24.0041	6.95528e-05	16407.7	0.998537	2.43754e-09	0.00146298	4.23905e-09	0.00146299	0.000654784
1951 - 1951	16509	1.00011	8.00129	3.99941e-05	16518.1	0.999455	6.05467e-05	0.000484396	2.42123e-09	0.000544946	0.00017219
1952 - 1952	16506.7	20.0008	74.0144	2.00017	16602.7	0.994217	0.00120468	0.00445798	0.000120473	0.00578313	0.00316215
1953 - 1953	35.0042	0.000254275	16076.4	2.00011	16113.4	0.00217236	1.57803e-08	0.997704	0.000124127	0.0022965	0.00211292
1954 - 1954	15853.7	6.98831e-05	70.0142	5.00035	15928.7	0.995291	4.38724e-09	0.00439547	0.000313921	0.0047094	0.00157624
1955 - 1955	3.99942e-05	31.0028	1.00004	16001.6	16033.6	2.49441e-09	0.00193362	6.23716e-05	0.998004	0.00199599	0.00237788
1956 - 1956	7.00034	16035.1	2.00011	20.0021	16064.1	0.000435777	0.998195	0.000124509	0.00124515	0.00180543	0.00193274
1957 - 1957	4.00143	2.00004	15857.1	1.00007	15864.1	0.000252232	0.000126073	0.999559	6.30399e-05	0.000441345	0.000414134
1958 - 1958	7.05046e-05	15820.8	4.00012	11.0012	15835.8	4.45223e-09	0.999053	0.0002526	0.000694706	0.00094731	0.000933899
1959 - 1959	3.99939e-05	15786.5	3.99939e-05	7.00036	15793.5	2.5323e-09	0.999557	2.5323e-09	0.000443243	0.000443248	0.000600848
1960 - 1960	15612.5	3.99939e-05	8.00037	3.99939e-05	15620.5	0.999488	2.56035e-09	0.000512171	2.56035e-09	0.000512176	0.000727344
1961 - 1961	15365.3	7.03672e-05	14.0027	1.00012	15380.3	0.999025	4.57515e-09	0.000910432	6.50259e-05	0.000975463	0.000229754
1962 - 1962	11.0014	3.00027	14977.8	3.9994e-05	14991.8	0.000733826	0.000200127	0.999066	2.66772e-09	0.000933956	0.000698162
1963 - 1963	7.40478e-05	14681.6	3.00004	16.0052	14700.6	5.03704e-09	0.998707	0.000204075	0.00108874	0.00129283	0.000745414
1964 - 1964	3.00019	0.000185041	14475.9	3.99936e-05	14478.9	0.000207212	1.27801e-08	0.999793	2.76221e-09	0.000207227	0.000240673
1965 - 1965	3.99943e-05	14438.7	5.0002	52.0114	14495.7	2.75904e-09	0.996067	0.000344943	0.00358806	0.00393301	0.00158541
1966 - 1966	1.00007	14355.6	0.000124976	28.0068	14384.6	6.95238e-05	0.997983	8.68815e-09	0.001947	0.00201653	0.000232834
1967 - 1967	1.00004	14279.2	1.00004	10.0019	14291.2	6.99757e-05	0.99916	6.99757e-05	0.000699862	0.000839813	0.00046037
1968 - 1968	3.99941e-05	8.00173	3.99941e-05	14109.2	14117.2	2.83301e-09	0.000566808	2.83301e-09	0.999433	0.000566814	5.03001e-05
1969 - 1969	13977.1	3.99941e-05	6.00197	7.42252e-05	13983.1	0.999571	2.86017e-09	0.00042923	5.30821e-09	0.000429238	0.000483339
1970 - 1970	14020.1	3.99941e-05	3.00007	3.99941e-05	14023.1	0.999786	2.85201e-09	0.000213937	2.85201e-09	0.000213943	0.000380976
1971 - 1971	0.000128533	13690.2	3.99941e-05	10.0029	13700.2	9.38178e-09	0.99927	2.91923e-09	0.000730125	0.000730137	0.000424818
1972 - 1972	1.00008	13626	3.99937e-05	3.00044	13630	7.3373e-05	0.999706	2.93423e-09	0.000220134	0.00029351	8.00637e-05
1973 - 1973	6.00032	3.99937e-05	13616.1	3.99937e-05	13622.1	0.000440483	2.93593e-09	0.99956	2.93593e-09	0.000440488	0.000584349
1974 - 1974	1.00004	13490.7	7.84857e-05	36.0086	13527.7	7.39255e-05	0.997264	5.80186e-09	0.00266184	0.00273578	0.000791176
1975 - 1975	12.002	0.000212879	13526.8	3.9994e-05	13538.8	0.000886485	1.57236e-08	0.999113	2.95402e-09	0.000886504	0.000380939
1976 - 1976	13.0018	2.00013	13573.8	3.9994e-05	13588.8	0.000956798	0.00014719	0.998896	2.94315e-09	0.00110399	0.000868219
1977 - 1977	10.0001	23.0042	3.99942e-05	13752.4	13785.4	0.000725415	0.00166874	2.9012e-09	0.997606	0.00239416	0.00220928
1978 - 1978	13836.1	3.99937e-05	6.00031	3.00004	13845.1	0.99935	2.88866e-09	0.00043339	0.000216687	0.000650079	0.000961501
1979 - 1979	13899	7.58469e-05	7.00204	1.00004	13907	0.999425	5.45386e-09	0.00050349	7.19091e-05	0.000575405	0.000403843
1980 - 1980	14173.5	7.63314e-05	23.0043	3.99942e-05	14196.5	0.99838	5.37679e-09	0.00162043	2.8172e-09	0.00162043	0.000745966
1981 - 1981	4.00008	3.9994e-05	14112.8	3.9994e-05	14116.8	0.000283355	2.83307e-09	0.999717	2.83307e-09	0.000283361	0.0005127
1982 - 1982	13963.9	3.9994e-05	9.00158	1.00004	13973.9	0.999284	2.86205e-09	0.000644172	7.15649e-05	0.00071574	0.000307231
1983 - 1983	13979.5	4.00022	44.0098	1.00014	14028.5	0.996506	0.000285149	0.00313716	7.12929e-05	0.0034936	0.00123984
1984 - 1984	6.00066	0.000134881	13856	3.99937e-05	13862	0.000432887	9.73028e-09	0.999567	2.88514e-09	0.0004329	0.000188995
1985 - 1985	5.00165	3.9994e-05	13843.9	3.9994e-05	13848.9	0.000361159	2.88789e-09	0.999639	2.88789e-09	0.000361165	0.000479095
1986 - 1986	16.0093	0.000230684	13768.5	7.60187e-05	13784.5	0.0011614	1.6735e-08	0.998839	5.51478e-09	0.00116142	0.00313162
1987 - 1987	2.00071	10.0015	7.8208e-05	13690.3	13702.3	0.000146012	0.000729909	5.70764e-09	0.999124	0.000875926	0.000378397
1988 - 1988	13750.5	0.000142029	27.0068	3.99942e-05	13777.5	0.99804	1.03088e-08	0.00196021	2.90286e-09	0.00196022	0.00010348
1989 - 1989	1.00014	35.0144	3.99943e-05	13613.7	13649.7	7.32721e-05	0.00256522	2.93005e-09	0.997362	0.0026385	0.00275268
1990 - 1990	13565.4	2.00014	28.0052	3.00004	13598.4	0.997573	0.000147087	0.00205945	0.000220618	0.00242716	0.00167229
1991 - 1991	3.99942e-05	13559.5	2.00008	3.00566	13564.5	2.94845e-09	0.999631	0.00014745	0.000221583	0.000369036	0.00283837
1992 - 1992	13203.6	1.00004	34.0007	3.01785	13241.6	0.997129	7.55224e-05	0.00256771	0.000227906	0.00287114	0.00937925
1993 - 1993	3.00034	13.0043	13254.1	7.948e-05	13270.1	0.000226098	0.000979969	0.998794	5.98942e-09	0.00120607	0.000865327
1994 - 1994	0.000541986	33.0103	1.00008	12481.4	12515.5	4.33053e-08	0.00263756	7.99078e-05	0.997282	0.00271751	0.000978275
1995 - 1995	24.0275	22.0162	1.00024	12680.7	12727.7	0.00188781	0.00172979	7.85873e-05	0.996304	0.00369619	0.0163994
1996 - 1996	12645.3	1.00054	16.0089	1.00037	12663.3	0.998578	7.9011e-05	0.0012642	7.89976e-05	0.0014222	0.00307371
1997 - 1997	12437.7	7.00004	33.0383	71.0094	12548.7	0.991151	0.000557829	0.00263281	0.0056587	0.00884933	0.0153783
1998 - 1998	12415.6	1.00008	10.0029	17.0217	12443.6	0.997748	8.03688e-05	0.000803859	0.0013679	0.00225213	0.00919372
1999 - 1999	11879.5	5.0159	6.00024	5.00073	11895.5	0.998654	0.000421662	0.000504411	0.000420387	0.00134646	0.00816652
2000 - 2000	11979.7	3.99943e-05	6.03351	3.00039	11988.7	0.999246	3.336e-09	0.000503267	0.000250268	0.000753538	0.0172054
2001 - 2001	2.00569	11845.2	2.00154	32.2787	11881.5	0.000168808	0.996946	0.000168459	0.00271671	0.00305398	0.156446
2002 - 2002	25.0055	11607.6	0.0507864	49.0013	11681.6	0.00214058	0.99366	4.34754e-06	0.00419473	0.00633966	0.0278539
2003 - 2003	51.0064	6.00048	14430.3	7.00013	14494.3	0.00351905	0.000413988	0.995584	0.000482956	0.004416	0.00465154
2004 - 2004	7.00048	556.062	7.67048e-05	14568.6	15131.7	0.000462638	0.0367482	5.06916e-09	0.962789	0.0372109	0.0403015
2005 - 2005	16299.9	1.00013	16.0006	3.00007	16319.9	0.998774	6.1283e-05	0.000980433	0.000183829	0.00122554	0.00162276
2006 - 2006	16.0025	3.00045	16895	3.99941e-05	16914	0.000946109	0.000177394	0.998876	2.36455e-09	0.00112351	0.000295292
2007 - 2007	12.0039	0.000126268	17435.4	3.99942e-05	17447.4	0.000688002	7.23704e-09	0.999312	2.29227e-09	0.000688012	0.000977236
2008 - 2008	14.002	0.000299062	17889.8	1.00008	17904.8	0.000782022	1.67029e-08	0.999162	5.58551e-05	0.000837894	0.000228324
2009 - 2009	0.000122891	9.00172	7.44157e-05	18227.8	18236.8	6.73859e-09	0.000493601	4.08051e-09	0.999506	0.000493611	0.000359756
2010 - 2010	7.41273e-05	15.0032	7.52969e-05	18828.4	18843.4	3.93387e-09	0.000796209	3.99594e-09	0.999204	0.000796217	0.000430027
2011 - 2011	0.000123723	20.0033	3.99942e-05	19553.4	19573.4	6.32099e-09	0.00102196	2.04329e-09	0.998978	0.00102197	9.58133e-05
2012 - 2012	2.00007	16.001	1.00007	19971.6	19990.6	0.000100051	0.000800424	5.00271e-05	0.999049	0.000950501	0.00105143
2013 - 2013	17.0019	20383.4	2.00004	25.0026	20427.4	0.00083231	0.997846	9.79098e-05	0.00122397	0.00215419	0.00161767
2014 - 2014	20661.8	3.9994e-05	9.0011	3.00012	20673.8	0.999419	1.93453e-09	0.000435387	0.000145117	0.000580506	0.000283002
2015 - 2015	9.00092	1.00007	21110.8	3.9994e-05	21120.8	0.000426164	4.73501e-05	0.999526	1.89358e-09	0.000473516	0.000235174
2016 - 2016	14.0019	1.00011	21484.2	3.99941e-05	21499.2	0.000651277	4.65187e-05	0.999302	1.86026e-09	0.000697798	0.00011397
2017 - 2017	21353.1	7.21155e-05	15.0016	9.00007	21377.1	0.998877	3.3735e-09	0.000701759	0.000421015	0.00112278	0.00118902
2018 - 2018	21940.8	7.17216e-05	4.00103	6.94353e-05	21944.8	0.999818	3.26827e-09	0.000182322	3.16408e-09	0.000182329	0.000464546
2019 - 2019	22565.4	3.99942e-05	7.00201	3.99942e-05	22572.5	0.99969	1.77181e-09	0.000310201	1.77181e-09	0.000310205	0.000589157
2020 - 2020	22895	3.99941e-05	11.0008	3.99941e-05	22906	0.99952	1.74601e-09	0.00048026	1.74601e-09	0.000480263	0.000406686
2021 - 2021	23760.6	6.90889e-05	18.0045	0.000109974	23778.6	0.999243	2.90551e-09	0.000757172	4.62493e-09	0.00075718	0.00107882
2022 - 2022	34.0022	3.99942e-05	24101.5	3.99942e-05	24135.5	0.0014088	1.65707e-09	0.998591	1.65707e-09	0.00140881	0.00157692
2023 - 2023	4.00108	6.8375e-05	24455	6.86455e-05	24459	0.000163583	2.7955e-09	0.999836	2.80656e-09	0.000163589	0.000482917
2024 - 2024	19.004	6.82712e-05	24982.7	3.99943e-05	25001.7	0.000760111	2.73066e-09	0.99924	1.59966e-09	0.000760115	0.000738961
2025 - 2025	6.76746e-05	26.0022	3.99942e-05	25623.5	25649.5	2.63844e-09	0.00101375	1.55926e-09	0.998986	0.00101375	0.000795935
2026 - 2026	3.99942e-05	26415.4	6.83162e-05	16.0017	26431.4	1.51313e-09	0.999395	2.58466e-09	0.000605403	0.000605407	0.000233951
2027 - 2027	2.00058	0.00037904	26749.6	6.7383e-05	26751.6	7.47836e-05	1.41688e-08	0.999925	2.51883e-09	7.48003e-05	0.000628267
2028 - 2028	1.00007	27432.7	1.00004	34.0062	27468.8	3.64075e-05	0.998689	3.64065e-05	0.00123799	0.00131081	0.000806841
2029 - 2029	1.0001	27958.7	3.99943e-05	53.0046	28012.7	3.57018e-05	0.998072	1.42772e-09	0.00189216	0.00192787	0.001314
2030 - 2030	11.0015	0.000100962	28497.3	6.63596e-05	28508.3	0.000385906	3.54148e-09	0.999614	2.32773e-09	0.000385912	0.000251333
2031 - 2031	12.0013	0.000148805	28681.3	3.99941e-05	28693.3	0.000418264	5.18607e-09	0.999582	1.39385e-09	0.00041827	0.000115871
2032 - 2032	28834.4	1.0001	10.0015	3.99942e-05	28845.4	0.999619	3.46712e-05	0.000346727	1.3865e-09	0.0003814	0.00020576
2033 - 2033	29115.6	3.99942e-05	6.00207	1.00004	29122.6	0.99976	1.3733e-09	0.000206096	3.43389e-05	0.000240437	0.000745583
2034 - 2034	29377.6	3.99942e-05	21.0027	2.0001	29400.6	0.999218	1.36032e-09	0.000714364	6.80292e-05	0.000782395	0.000111029
2035 - 2035	3.99941e-05	29594	2.00004	8.00042	29604	1.35097e-09	0.999662	6.75597e-05	0.000270248	0.000337809	0.000371984
2036 - 2036	13.0016	6.484e-05	30019.5	3.99942e-05	30032.5	0.000432918	2.15899e-09	0.999567	1.3317e-09	0.000432921	0.000109899
2037 - 2037	1.0001	30347.7	6.45031e-05	59.0085	30407.8	3.28896e-05	0.998027	2.12127e-09	0.00194057	0.00197347	0.000678736
2038 - 2038	20.0017	1.00014	30638.4	6.49724e-05	30659.4	0.000652384	3.2621e-05	0.999315	2.11917e-09	0.000685007	0.000307289
2039 - 2039	14.0014	1.00014	30834.4	3.99942e-05	30849.4	0.000453864	3.24202e-05	0.999514	1.29643e-09	0.000486286	5.7118e-05
2040 - 2040	30683.7	1.00004	19.002	3.99942e-05	30703.7	0.999349	3.25707e-05	0.000618884	1.30259e-09	0.000651456	0.000185312
2041 - 2041	30400.7	3.00006	31.0044	1.00007	30435.7	0.99885	9.85705e-05	0.00101868	3.28583e-05	0.00115011	0.00032705
2042 - 2042	30255.7	3.0001	40.0074	1.0001	30299.7	0.998548	9.9014e-05	0.00132039	3.30068e-05	0.00145241	0.0013185
2043 - 2043	43.0023	1.0001	30050.6	1.00004	30095.6	0.00142886	3.32307e-05	0.998505	3.32288e-05	0.00149532	0.00164797
2044 - 2044	16.005	3.00033	29830.6	6.50774e-05	29849.7	0.000536186	0.000100515	0.999363	2.18017e-09	0.000636703	0.00168142
2045 - 2045	29680.7	4.00007	57.0033	3.99943e-05	29741.7	0.997949	0.000134494	0.00191661	1.34472e-09	0.00205111	0.00227953
2046 - 2046	29606.7	9.00061	128.01	1.0001	29744.7	0.99536	0.000302595	0.00430362	3.36228e-05	0.00463984	0.00357378
2047 - 2047	11.0009	0.000263214	29620.1	3.99941e-05	29631.1	0.000371263	8.88303e-09	0.999629	1.34973e-09	0.000371274	0.000196382
2048 - 2048	7.00338	0.000265377	29348.6	3.99942e-05	29355.6	0.000238571	9.04007e-09	0.999761	1.36241e-09	0.000238581	0.00156944
2049 - 2049	29111.8	3.99943e-05	82.0093	1.00007	29194.8	0.997157	1.36991e-09	0.00280904	3.42549e-05	0.0028433	0.000742045
2050 - 2050	3.99942e-05	13.0013	3.99942e-05	28510.5	28523.5	1.40215e-09	0.00045581	1.40215e-09	0.999544	0.000455813	0.000165641
2051 - 2051	28107.8	1.00007	77.0103	0.00010066	28185.8	0.997232	3.54812e-05	0.00273224	3.57132e-09	0.00276773	7.70965e-05
2052 - 2052	0.000101718	23.0028	3.99942e-05	28062.6	28085.6	3.6217e-09	0.000819026	1.42401e-09	0.999181	0.000819031	7.8307e-05
2053 - 2053	1.00015	14.0013	0.000100907	28016.1	28031.1	3.56799e-05	0.000499491	3.59983e-09	0.999465	0.000535174	0.000170721
2054 - 2054	27691.5	2.00015	18.0023	6.65133e-05	27711.5	0.999278	7.21776e-05	0.000649633	2.40021e-09	0.000721813	6.01043e-05
2055 - 2055	27230.5	6.60784e-05	21.002	6.6716e-05	27251.5	0.999229	2.42476e-09	0.000770675	2.44816e-09	0.00077068	0.000375054
2056 - 2056	26891.4	1.00007	10.0018	1.00015	26903.4	0.999554	3.71725e-05	0.000371769	3.71756e-05	0.000446117	0.000356709
2057 - 2057	3.99942e-05	26593.4	2.00007	8.0015	26603.4	1.50335e-09	0.999624	7.51807e-05	0.000300769	0.000375952	0.0002938
2058 - 2058	7.00076	3.99941e-05	26147.2	3.99941e-05	26154.2	0.000267673	1.52917e-09	0.999732	1.52917e-09	0.000267676	6.04149e-05
2059 - 2059	25655.5	3.99942e-05	23.0022	0.00010301	25678.5	0.999104	1.5575e-09	0.000895775	4.01151e-09	0.00089578	0.000558835
2060 - 2060	25134.3	1.00007	13.0014	6.76266e-05	25148.3	0.999443	3.97668e-05	0.00051699	2.68911e-09	0.00055676	0.000212929
2061 - 2061	24490.7	1.00011	57.0066	1.00016	24549.7	0.997596	4.0738e-05	0.00232209	4.07402e-05	0.00240357	0.00106134
2062 - 2062	4.00007	0.000105422	24161.4	1.00007	24166.4	0.000165522	4.36235e-09	0.999793	4.13825e-05	0.000206909	0.000301952
2063 - 2063	23758.5	3.99942e-05	20.0016	3.99942e-05	23778.5	0.999159	1.68195e-09	0.000841165	1.68195e-09	0.000841168	0.000745672
2064 - 2064	2.0003	23413.3	5.00011	8.0003	23428.3	8.53795e-05	0.99936	0.000213422	0.00034148	0.000640281	0.000758906
2065 - 2065	6.72646e-05	22986.3	6.88965e-05	8.00023	22994.3	2.92527e-09	0.999652	2.99624e-09	0.000347922	0.000347928	0.000500032
2066 - 2066	4.00088	1.00016	22628.9	3.9994e-05	22633.9	0.000176765	4.41887e-05	0.999779	1.767e-09	0.000220955	0.000304358
2067 - 2067	3.99942e-05	22262.5	6.92768e-05	22.0022	22284.5	1.79471e-09	0.999013	3.10874e-09	0.000987333	0.000987338	0.00070254
2068 - 2068	21712.5	0.000418773	27.0036	3.99942e-05	21739.5	0.998758	1.92632e-08	0.00124215	1.8397e-09	0.00124217	0.000412608
2069 - 2069	2.00053	12.0041	1.00011	21058.5	21073.5	9.49313e-05	0.000569629	4.74583e-05	0.999288	0.000712019	0.00132227
2070 - 2070	1.00094	20442.5	4.00011	22.004	20469.5	4.88993e-05	0.998681	0.000195418	0.00107497	0.00131929	0.000618729
2071 - 2071	6.00043	0.000247578	19509.4	10	19525.4	0.000307315	1.26798e-08	0.999181	0.000512157	0.000819484	0.00123681
2072 - 2072	18944.3	6.89068e-05	20.0018	3.99941e-05	18964.3	0.998945	3.6335e-09	0.00105471	2.10892e-09	0.00105472	0.000991777
2073 - 2073	9.00088	2.00004	18429	3.9994e-05	18440	0.000488118	0.000108462	0.999403	2.16888e-09	0.000596582	0.000576423
2074 - 2074	17652.7	3.99943e-05	48.0071	3.99943e-05	17700.7	0.997288	2.25947e-09	0.00271215	2.25947e-09	0.00271215	0.00166032
2075 - 2075	3.00079	2.00012	16813.6	3.99939e-05	16818.6	0.000178421	0.000118923	0.999703	2.37796e-09	0.000297347	0.000292921
2076 - 2076	15862.7	3.99943e-05	56.0105	1.00007	15919.7	0.996419	2.51224e-09	0.00351831	6.28197e-05	0.00358113	0.0015045
2077 - 2077	3.99942e-05	6.00275	3.99942e-05	15180.5	15186.5	2.63354e-09	0.00039527	2.63354e-09	0.999605	0.000395275	0.000847874
2078 - 2078	14227.6	3.0002	36.0097	1.00013	14267.6	0.997196	0.000210281	0.00252387	7.00978e-05	0.00280425	0.000376252
2079 - 2079	7.00094	0.000127957	13456.5	3.99939e-05	13463.5	0.000519995	9.504e-09	0.99948	2.97055e-09	0.000520008	0.000277404
2080 - 2080	3.00221	0.000210277	12502	3.9994e-05	12505	0.000240082	1.68155e-08	0.99976	3.19826e-09	0.000240102	0.00118669
2081 - 2081	7.78481e-05	16.0021	1.00004	11992	12009	6.48247e-09	0.0013325	8.32742e-05	0.998584	0.00141579	0.00143395
2082 - 2082	3.00008	11655.4	2.00022	4.00022	11664.4	0.000257199	0.999228	0.00017148	0.000342942	0.00077162	0.000826614
2083 - 2083	11132.3	3.99938e-05	1.00068	3.99938e-05	11133.3	0.99991	3.59226e-09	8.98817e-05	3.59226e-09	8.98889e-05	0.000478641
2084 - 2084	10512.5	1.00008	1.00014	3.99935e-05	10514.5	0.99981	9.51139e-05	9.51197e-05	3.80364e-09	0.000190237	9.6543e-05
2085 - 2085	3.99935e-05	9858.68	1.00008	2.00008	9861.68	4.05545e-09	0.999696	0.000101411	0.000202813	0.000304228	0.000416931
2086 - 2086	3.99948e-05	9089.27	3.99948e-05	2.00004	9091.27	4.39926e-09	0.99978	4.39926e-09	0.000219996	0.000220005	0.000427226
2087 - 2087	3.99938e-05	8502.32	8.05978e-05	2.00004	8504.32	4.70276e-09	0.999765	9.47728e-09	0.000235179	0.000235194	0.000435858
2088 - 2088	3.99948e-05	7922.27	3.99948e-05	2.00004	7924.27	5.04714e-09	0.999748	5.04714e-09	0.000252394	0.000252404	0.000492023
2089 - 2089	3.99948e-05	7593.27	3.99948e-05	2.00004	7595.27	5.26576e-09	0.999737	5.26576e-09	0.000263327	0.000263338	0.000513888
2090 - 2090	8.61972e-05	7431.04	3.99933e-05	8.27663e-05	7431.04	1.15996e-08	1	5.38192e-09	1.11379e-08	2.81194e-08	0.00040023
2091 - 2091	7283.91	8.52572e-05	0.00029282	3.99933e-05	7283.91	1	1.17049e-08	4.02009e-08	5.49063e-09	5.73964e-08	0.000914619
2092 - 2092	1.00016	0.000278024	6896.49	3.99931e-05	6897.49	0.000145003	4.0308e-08	0.999855	5.79821e-09	0.000145049	0.0016374
2093 - 2093	5.00029	3.99933e-05	6555.15	3.99933e-05	6560.15	0.000762222	6.09641e-09	0.999238	6.09641e-09	0.000762234	0.0010251
2094 - 2094	1.00072	8.39984e-05	6213.37	3.99934e-05	6214.37	0.000161033	1.35168e-08	0.999839	6.43563e-09	0.000161053	0.000905283
2095 - 2095	5961.95	3.99933e-05	3.00016	3.99933e-05	5964.95	0.999497	6.70471e-09	0.000502965	6.70471e-09	0.000502978	0.000665624
2096 - 2096	5604.87	3.99932e-05	6.0003	3.99932e-05	5610.87	0.998931	7.12782e-09	0.00106941	7.12782e-09	0.00106942	0.00143717
2097 - 2097	10.0012	9.01661e-05	5010.56	3.99935e-05	5020.56	0.00199205	1.79594e-08	0.998008	7.96594e-09	0.00199208	0.00242107
2098 - 2098	3310.07	20.0002	1070.35	72.0939	4472.52	0.740092	0.0044718	0.239317	0.0161193	0.259908	0.28767
2099 - 2099	241.558	191649481502310	23.0689	25.9792	191649481502601	1.26042e-12	1	1.2037e-13	1.35556e-13	1.51845e-12	7.30514e-14
2100 - 2100	20.4359	24.8898	110.427	775888581914129	775888581914285	2.63387e-14	3.20791e-14	1.42324e-13	1	2.01061e-13	2.06358e-14
2101 - 2101	93.2344	117198441310858	1.46876	210.217	117198441311163	7.95526e-13	1	1.25323e-14	1.79369e-12	2.60247e-12	1.5362e-13
2102 - 2102	1.00028	3.99941e-05	1152.13	12.0394	1165.17	0.000858481	3.43246e-08	0.988809	0.0103328	0.0111913	0.00422486
2103 - 2103	2.00873	4.00381	921.055	0.000647283	927.068	0.00216676	0.00431879	0.993514	6.98205e-07	0.00648625	0.0132333
2104 - 2104	1.00056	10.1116	1.00004	1142.28	1154.39	0.000866738	0.00875924	0.000866291	0.989508	0.0104923	0.0482701
2105 - 2105	0.000627461	4.01192	3.99937e-05	2163.14	2167.15	2.89533e-07	0.00185124	1.84545e-08	0.998148	0.00185155	0.00800646
2106 - 2106	0.000223102	3082.43	0.00010081	30.0488	3112.48	7.16798e-08	0.990346	3.2389e-08	0.00965432	0.00965443	0.00898793
2107 - 2107	0.000103616	3481.28	1.00041	16.0295	3498.31	2.9619e-08	0.995132	0.000285971	0.00458208	0.00486808	0.00875644
2108 - 2108	8.68633	104.977	1.45823	364604528332991	364604528333106	2.3824e-14	2.87921e-13	3.99948e-15	1	3.15414e-13	2.1962e-14
2109 - 2109	0.000205528	8.00503	3.99937e-05	4438.12	4446.13	4.62263e-08	0.00180045	8.99518e-09	0.998199	0.0018005	0.00135207
2110 - 2110	7.00043	18.0089	3.99939e-05	4548.64	4573.65	0.0015306	0.00393753	8.74442e-09	0.994532	0.00546814	0.00390433
2111 - 2111	5185.49	3.99935e-05	3.00228	10.0007	5198.49	0.997499	7.69328e-09	0.000577529	0.00192377	0.0025013	0.00292593
2112 - 2112	10.7596	4.07164	56.9391	517975089813724	517975089813796	2.07724e-14	7.86068e-15	1.09926e-13	1	1.39e-13	3.08769e-14
2113 - 2113	6232.54	3.99942e-05	23.0213	9.73576e-05	6255.56	0.99632	6.39338e-09	0.00368014	1.55634e-08	0.00368016	0.00468049
2114 - 2114	6764.15	1.00004	7.00748	1.00004	6773.16	0.99867	0.000147647	0.00103459	0.000147647	0.00132989	0.00265938
2115 - 2115	15.0041	3.00034	7277.43	3.99939e-05	7295.43	0.00205664	0.000411263	0.997532	5.48204e-09	0.00246791	0.0012857
2116 - 2116	2.00117	1.00004	7840.78	1.00004	7844.78	0.000255095	0.000127478	0.99949	0.000127478	0.000510052	0.000799368
2117 - 2117	11.0031	7.00147	8203.16	5.00031	8226.16	0.00133757	0.000851123	0.997203	0.000607854	0.00279655	0.00126982
2118 - 2118	8579.63	1.00004	144.043	1.00009	8725.68	0.983263	0.000114609	0.016508	0.000114614	0.0167372	0.00997303
2119 - 2119	9083.48	2.00004	30.0095	3.99942e-05	9115.49	0.996488	0.000219411	0.00329214	4.3875e-09	0.00351156	0.00155235
2120 - 2120	11.0003	9.00004	9477.09	3.99933e-05	9497.09	0.00115828	0.000947663	0.997894	4.21111e-09	0.00210595	0.00358405
2121 - 2121	5.00314	1.00004	10118.8	3.9994e-05	10124.8	0.000494146	9.87712e-05	0.999407	3.95009e-09	0.000592921	0.00126599
2122 - 2122	1.00028	14.0029	8.00004	11014.5	11037.5	9.06251e-05	0.00126866	0.000724805	0.997916	0.00208409	0.00166575
2123 - 2123	70.0119	47.0045	11.0036	12075.4	12203.4	0.00573707	0.00385175	0.000901682	0.98951	0.0104905	0.00959493
2124 - 2124	15217.5	1.00008	232.012	214.002	15664.5	0.971463	6.38437e-05	0.0148113	0.0136616	0.0285367	0.0491609
2125 - 2125	9.00089	1.00008	16470.2	3.99938e-05	16480.2	0.000546163	6.06836e-05	0.999393	2.42677e-09	0.000606849	0.00034067
2126 - 2126	5.0005	6.00049	17088.9	3.99937e-05	17099.9	0.000292428	0.000350907	0.999357	2.33882e-09	0.000643337	0.000270566
2127 - 2127	19.0018	7.73918e-05	17864.9	3.9994e-05	17883.9	0.00106251	4.32746e-09	0.998937	2.23632e-09	0.00106252	0.000866508
2128 - 2128	18513.2	3.99938e-05	4.00013	3.99938e-05	18517.2	0.999784	2.15982e-09	0.000216022	2.15982e-09	0.000216027	0.000314678
2129 - 2129	19614.1	3.99937e-05	2.00021	3.99937e-05	19616.1	0.999898	2.03882e-09	0.000101968	2.03882e-09	0.000101972	7.53533e-05
2130 - 2130	3.9994e-05	20988.7	7.33003e-05	10.0011	20998.7	1.90459e-09	0.999524	3.49071e-09	0.000476273	0.000476278	0.00012773
2131 - 2131	3.99938e-05	22384.3	3.99938e-05	3.0002	22387.3	1.78645e-09	0.999866	1.78645e-09	0.000134013	0.000134017	9.6872e-05
2132 - 2132	3.99938e-05	23416.3	3.99938e-05	2.00019	23418.3	1.7078e-09	0.999915	1.7078e-09	8.54114e-05	8.54148e-05	6.81975e-05
2133 - 2133	3.99942e-05	24153.4	3.00004	8.00007	24164.4	1.65508e-09	0.999545	0.000124151	0.000331068	0.000455221	0.000845323
2134 - 2134	3.99938e-05	6.00037	7.13044e-05	25145.3	25151.3	1.59013e-09	0.000238571	2.83502e-09	0.999761	0.000238576	0.000154647
2135 - 2135	3.9994e-05	26408.7	3.9994e-05	13.0006	26421.7	1.51368e-09	0.999508	1.51368e-09	0.000492042	0.000492045	0.000541165
2136 - 2136	2.00026	27318.3	3.99938e-05	10.0005	27330.3	7.31882e-05	0.999561	1.46335e-09	0.000365911	0.000439101	0.00033048
2137 - 2137	1.00035	9.00103	2.00012	28412.6	28424.6	3.51929e-05	0.000316663	7.03656e-05	0.999578	0.000422222	0.000339936
2138 - 2138	29463	2.00011	10.0012	3.9994e-05	29475	0.999593	6.78581e-05	0.000339311	1.35688e-09	0.00040717	0.000135115
2139 - 2139	13.002	3.00033	30162.2	1.00004	30179.2	0.000430826	9.94171e-05	0.999437	3.31367e-05	0.00056338	0.000383391
2140 - 2140	31035.5	1.00011	41.0039	0.000109159	31077.5	0.998648	3.21811e-05	0.00131941	3.51247e-09	0.00135159	0.000428198
2141 - 2141	18.0025	2.00011	32075.4	1.00007	32096.4	0.00056089	6.23158e-05	0.999346	3.11583e-05	0.000654364	0.000376603
2142 - 2142	0.000311568	18.0031	3.00032	33266.3	33287.3	9.35996e-09	0.00054084	9.01342e-05	0.999369	0.000630983	0.00100012
2143 - 2143	34768.3	3.99941e-05	25.0018	2.00016	34795.3	0.999224	1.14941e-09	0.000718539	5.74838e-05	0.000776024	0.000368854
2144 - 2144	8.00061	0.000227251	35617.7	3.99939e-05	35625.7	0.000224574	6.37885e-09	0.999775	1.12262e-09	0.000224582	0.000213344
2145 - 2145	36330.7	1.00007	163.008	6.00011	36500.7	0.995342	2.73986e-05	0.00446588	0.000164383	0.00465767	0.00490666
2146 - 2146	0.000159624	30.0031	2.00007	37267.5	37299.5	4.27953e-09	0.000804382	5.36218e-05	0.999142	0.000858008	0.000230941
2147 - 2147	0.000155971	33.0033	3.99942e-05	38445.6	38478.6	4.05346e-09	0.000857705	1.03939e-09	0.999142	0.00085771	0.000223407
2148 - 2148	39675.7	5.00029	109.006	19.0001	39808.7	0.996659	0.000125608	0.00273825	0.000477285	0.00334114	0.00322502
2149 - 2149	8.0001	1.00036	40492.6	3.99939e-05	40501.6	0.000197526	2.46994e-05	0.999778	9.87465e-10	0.000222226	0.000315242
2150 - 2150	41121.7	4.00036	140.01	2.00028	41267.7	0.996462	9.69369e-05	0.00339273	4.84709e-05	0.00353814	0.00127515
2151 - 2151	27.0032	0.000206178	41932.5	6.63158e-05	41959.5	0.000643553	4.91374e-09	0.999356	1.58047e-09	0.00064356	0.000672626
2152 - 2152	2.00004	53.0033	1.00004	42708.7	42764.7	4.67684e-05	0.00123942	2.33847e-05	0.99869	0.00130957	0.000824111
2153 - 2153	1.00007	10.0016	3.99942e-05	43793.5	43804.5	2.28302e-05	0.000228323	9.13016e-10	0.999749	0.000251154	0.000465515
2154 - 2154	44067.7	0.00010116	112.007	2.00007	44181.7	0.99742	2.28964e-09	0.00253513	4.52691e-05	0.0025804	0.00160833
2155 - 2155	43315.7	4.0001	273.004	3.00007	43595.7	0.993577	9.17545e-05	0.00626219	6.88157e-05	0.00642276	0.0103871
2156 - 2156	6.62256e-05	29.0042	2.00004	43084.7	43115.7	1.536e-09	0.000672705	4.63877e-05	0.999281	0.000719094	0.000925728
2157 - 2157	43358.6	2.0002	95.0031	3.99942e-05	43455.6	0.997768	4.60287e-05	0.00218621	9.20347e-10	0.00223224	0.00262909
2158 - 2158	19.0033	1.00036	43408.5	6.61756e-05	43428.5	0.000437577	2.30345e-05	0.999539	1.52378e-09	0.000460613	0.00120627
2159 - 2159	0.000146436	44.0048	2.00007	43455.7	43501.7	3.36621e-09	0.00101157	4.59768e-05	0.998942	0.00105755	0.000689413
2160 - 2160	2.00004	34.0037	3.99943e-05	44260.8	44296.8	4.51509e-05	0.000767635	9.02871e-10	0.999187	0.000812786	0.000468216
2161 - 2161	2.00027	35.0028	1.00004	44611.6	44649.6	4.47993e-05	0.000783945	2.23975e-05	0.999149	0.000851142	6.65437e-05
2162 - 2162	1.0002	33.0029	1.00007	44541.5	44576.5	2.24379e-05	0.000740365	2.24348e-05	0.999215	0.000785238	0.000234175
2163 - 2163	44726.7	10.0002	105.006	1.00007	44842.7	0.997413	0.000223006	0.00234166	2.23016e-05	0.00258697	0.00155066
2164 - 2164	3.0001	14.0019	3.99942e-05	45258.5	45275.5	6.62632e-05	0.000309261	8.83352e-10	0.999624	0.000375525	0.000506919
2165 - 2165	0.000254742	27.0023	3.99942e-05	45805.5	45832.5	5.5581e-09	0.000589152	8.72616e-10	0.999411	0.000589159	0.00031828
2166 - 2166	46213.5	1.00014	17.002	1.00006	46232.5	0.999589	2.16329e-05	0.00036775	2.16312e-05	0.000411014	0.000460427
2167 - 2167	8.0011	3.00014	46531.2	2.00006	46544.2	0.000171903	6.44579e-05	0.999721	4.29713e-05	0.000279333	0.000348478
2168 - 2168	46752	3.00006	9.00067	2.0001	46766	0.999701	6.41506e-05	0.000192462	4.27683e-05	0.000299381	0.000103643
2169 - 2169	47227.8	3.99943e-05	40.004	1.00004	47268.8	0.999133	8.46103e-10	0.00084631	2.11565e-05	0.000867467	0.00045534
2170 - 2170	8.00046	0.000188147	47818.8	1.00004	47827.8	0.000167276	3.93384e-09	0.999812	2.09092e-05	0.000188189	0.000132667
2171 - 2171	47805.7	2.0001	53.0039	1.00004	47861.7	0.99883	4.17891e-05	0.00110744	2.08944e-05	0.00117012	0.000148983
2172 - 2172	15.0008	1.0001	47229.2	3.99941e-05	47245.2	0.00031751	2.11682e-05	0.999661	8.46522e-10	0.00033868	0.000105922
2173 - 2173	46559.8	1.00006	94.0053	3.99943e-05	46654.8	0.997964	2.14354e-05	0.00201491	8.57239e-10	0.00203635	0.00121601
2174 - 2174	40.0034	7.00019	45793.6	3.99942e-05	45840.6	0.000872661	0.000152707	0.998975	8.72462e-10	0.00102537	0.000200307
2175 - 2175	46.0152	43.0021	6.39999e-05	45903.7	45992.8	0.00100049	0.000934975	1.39152e-09	0.998065	0.00193546	0.00611972
2176 - 2176	1.00006	47015.8	1.00004	143.008	47160.8	2.12054e-05	0.996925	2.12049e-05	0.00303234	0.00307475	0.00200265
2177 - 2177	2.00006	47372.6	1.0001	38.0029	47413.6	4.21833e-05	0.999135	2.1093e-05	0.000801518	0.000864794	7.04711e-05
2178 - 2178	2.00014	16.0009	6.44123e-05	47837.1	47855.1	4.17958e-05	0.000334361	1.34599e-09	0.999624	0.000376158	0.000102432
2179 - 2179	47417.7	2.00118	175.009	5.0002	47599.7	0.996176	4.20418e-05	0.00367669	0.000105047	0.00382377	0.00250452
2180 - 2180	39.0014	5.00019	47079.3	3.99942e-05	47123.3	0.000827645	0.000106109	0.999066	8.48712e-10	0.000933755	0.000908612
2181 - 2181	38.118	3.00014	46655.5	2.00049	46698.6	0.000816255	6.42447e-05	0.999077	4.28382e-05	0.000923337	0.0634578
2182 - 2182	1.00004	46805.8	2.00004	29.0042	46837.8	2.13511e-05	0.999317	4.27014e-05	0.000619248	0.0006833	0.00098246
2183 - 2183	2.00004	47293.4	1.00004	14.0009	47310.4	4.22749e-05	0.999641	2.11379e-05	0.000295937	0.00035935	0.00014214
2184 - 2184	0.000140555	47156.8	2.00006	9.00058	47167.8	2.97989e-09	0.999767	4.24031e-05	0.00019082	0.000233227	0.000129792
2185 - 2185	21.0028	1.00041	46751.5	6.51721e-05	46773.5	0.000449031	2.13884e-05	0.99953	1.39335e-09	0.000470421	0.000901657
2186 - 2186	25.0014	2.00131	46826.5	3.99942e-05	46853.5	0.000533609	4.27143e-05	0.999424	8.53602e-10	0.000576324	0.00069559
2187 - 2187	55.0051	5.00057	46597.7	3.99943e-05	46657.7	0.00117891	0.000107176	0.998714	8.57185e-10	0.00128608	0.000528959
2188 - 2188	32.0021	6.00057	46710.5	3.99942e-05	46748.5	0.00068456	0.000128358	0.999187	8.55518e-10	0.000812919	0.000146108
2189 - 2189	46794.6	2.00004	8.00148	3.99942e-05	46804.6	0.999786	4.27317e-05	0.000170955	8.54494e-10	0.000213688	0.00050409
2190 - 2190	46868.7	1.00014	99.0044	1.0001	46969.7	0.99785	2.12932e-05	0.00210784	2.12924e-05	0.00215042	0.00182929
2191 - 2191	18.0009	0.000383964	46743.2	3.99941e-05	46761.2	0.000384955	8.21118e-09	0.999615	8.55284e-10	0.000384964	0.000266467
2192 - 2192	46602.8	3.00004	184.007	3.00006	46792.8	0.995939	6.41133e-05	0.00393237	6.41138e-05	0.0040606	0.00450157
2193 - 2193	19.0017	0.000242979	46115.5	3.99942e-05	46134.5	0.000411877	5.26675e-09	0.999588	8.66905e-10	0.000411883	0.000337771
2194 - 2194	46240.8	0.000134288	142.012	2.00006	46384.8	0.996895	2.89508e-09	0.0030616	4.3119e-05	0	0.000196097
2195 - 2195	5.00031	48.003	10.0001	46528.5	46591.5	0.000107322	0.0010303	0.000214634	0.998648	0.00135225	0.000738275
2196 - 2196	46486.7	2.00006	106.006	3.00009	46597.7	0.997618	4.29219e-05	0.00227491	6.43828e-05	0.00238221	0.00164412
2197 - 2197	46295.7	6.34176e-05	82.0038	2.00009	46379.7	0.998189	1.36736e-09	0.0017681	4.31243e-05	0.00181122	0.00153264
2198 - 2198	1.00006	21.0027	6.35119e-05	45873.7	45895.7	2.17899e-05	0.000457618	1.38383e-09	0.999521	0.000479409	0.000580541
2199 - 2199	46365.7	4.00013	76.0047	5.00006	46450.7	0.99817	8.61156e-05	0.00163624	0.000107642	0.00183	0.00102275
2200 - 2200	46369.7	14.0001	43.0029	4.00006	46430.7	0.998686	0.000301527	0.000926174	8.61513e-05	0.00131385	0.000968844
2201 - 2201	1.00013	24.0014	6.23215e-05	46626.4	46651.4	2.14384e-05	0.000514484	1.3359e-09	0.999464	0.000535924	0.000208797
2202 - 2202	5.00023	46442.8	5.00006	179.013	46631.8	0.000107228	0.995947	0.000107224	0.00383887	0.00405332	0.000950073
2203 - 2203	1.00017	12.0045	3.99943e-05	46272.7	46285.7	2.16087e-05	0.000259357	8.64073e-10	0.999719	0.000280966	0.0019737
2204 - 2204	1.00029	45.002	3.99942e-05	46351.5	46397.5	2.15591e-05	0.000969922	8.6199e-10	0.999009	0.000991482	0.000810398
2205 - 2205	2.00065	15.0014	1.00006	46808.4	46826.4	4.27249e-05	0.000320363	2.13568e-05	0.999616	0.000384444	0.000492868
2206 - 2206	2.00006	47038.8	2.00013	166.009	47208.8	4.23663e-05	0.996399	4.23677e-05	0.00351649	0	0.00215427
2207 - 2207	2.00034	24.0034	6.20713e-05	47433.6	47459.6	4.21482e-05	0.000505765	1.30788e-09	0.999452	0.000547914	0.000998913
2208 - 2208	3.00006	47814.8	1.00006	49.0044	47867.8	6.26739e-05	0.998893	2.08922e-05	0.00102375	0.00110731	0.00031502
2209 - 2209	0.000273264	9.00119	1.00013	48259.3	48269.3	5.66125e-09	0.000186479	2.07197e-05	0.999793	0.000207204	0.000555553
2210 - 2210	48450.7	6.1084e-05	24.0022	1.00006	48475.7	0.999484	1.2601e-09	0.000495139	2.06302e-05	0.00051577	0.000229864
2211 - 2211	22.0009	0.000166314	48116.3	3.99941e-05	48138.3	0.000457034	3.45492e-09	0.999543	8.30817e-10	0.000457039	0.000397947
2212 - 2212	47973.7	3.99943e-05	40.002	2.00006	48015.7	0.999125	8.32941e-10	0.000833103	4.16543e-05	0.000874758	0.000631589
2213 - 2213	48010.8	1.00004	80.006	2.00013	48093.8	0.998274	2.07935e-05	0.00166354	4.1588e-05	0.00172592	0.000201736
2214 - 2214	30.0025	1.00012	47481.7	3.99943e-05	47512.7	0.000631463	2.10496e-05	0.999347	8.4176e-10	0.000652513	0.000140812
2215 - 2215	0.000215884	43.004	1.00009	47117.7	47161.7	4.57752e-09	0.000911842	2.12055e-05	0.999067	0.000933052	0.00046663
2216 - 2216	46981.7	11.0005	136.008	4.00016	47132.7	0.996796	0.000233395	0.00288564	8.48702e-05	0.0032039	0.00172224
2217 - 2217	21.0026	0.000396483	47018.6	1.00004	47040.6	0.000446478	8.42853e-09	0.999532	2.12591e-05	0.000467745	0.000749068
2218 - 2218	20.0007	0.000330655	46621.1	6.08408e-05	46641.1	0.000428821	7.08935e-09	0.999571	1.30445e-09	0.000428829	0.000418788
2219 - 2219	46190.8	3.00013	121.009	1.00009	46315.8	0.997301	6.47755e-05	0.00261269	2.15929e-05	0.00269905	0.000737746
2220 - 2220	28.0018	0.000543335	46061.5	3.99942e-05	46089.5	0.000607552	1.17887e-08	0.999392	8.6775e-10	0.000607564	0.000329675
2221 - 2221	17.0014	60.0063	1.00022	45701.7	45779.7	0.000371375	0.00131076	2.18485e-05	0.998296	0.00170398	0.000864981
2222 - 2222	14.0012	50.0044	2.00006	46693.7	46759.7	0.00029943	0.00106939	4.27732e-05	0.998588	0.00141159	0.000308254
2223 - 2223	31.0038	3.00032	47174.7	2.00009	47210.7	0.000656713	6.35518e-05	0.999237	4.23652e-05	0.00076263	0.000832475
2224 - 2224	47970.7	8.8286e-05	68.004	3.00021	48041.7	0.998522	1.8377e-09	0.00141552	6.24501e-05	0.00147797	0.000652931
2225 - 2225	9.00016	47728.1	12.0004	14.0007	47763.1	0.000188433	0.999267	0.000251249	0.000293128	0.000732811	0.000613726
2226 - 2226	46837.7	1.00009	52.0036	1.00006	46891.7	0.998848	2.13276e-05	0.00110901	2.1327e-05	0.00115167	0.000299535
2227 - 2227	19.001	8.70804e-05	46390.4	1.00006	46410.4	0.000409413	1.87631e-09	0.999569	2.15482e-05	0.000430963	0.000216875
2228 - 2228	46231.8	8.92566e-05	118.007	6.10576e-05	46349.8	0.997454	1.92572e-09	0.002546	1.31732e-09	0.00254601	0.00154324
2229 - 2229	6.04683e-05	22.001	1.00009	46601.4	46624.4	1.29692e-09	0.000471878	2.14499e-05	0.999507	0.000493329	0.000336018
2230 - 2230	46265.7	2.00012	77.0049	3.00006	46347.8	0.998231	4.31547e-05	0.00166146	6.47294e-05	0.00176934	0.000845006
2231 - 2231	46114.7	2.00021	88.0063	2.00006	46206.8	0.998009	4.32882e-05	0.00190462	4.3285e-05	0.00199119	0.000509828
2232 - 2232	24.0012	0.000260573	45802.4	3.99942e-05	45826.4	0.000523741	5.68608e-09	0.999476	8.72732e-10	0.000523748	0.000348636
2233 - 2233	15.0018	2.00026	45838.5	8.89754e-05	45855.5	0.000327155	4.36209e-05	0.999629	1.94034e-09	0.000370777	0.000506246
2234 - 2234	46088.8	3.99943e-05	38.0033	3.99943e-05	46126.8	0.999176	8.67051e-10	0.000823887	8.67051e-10	0.000823889	0.000121499
2235 - 2235	45877.7	10.0002	67.0029	1.00004	45955.7	0.998303	0.000217605	0.00145799	2.1761e-05	0	0.00167647
2236 - 2236	11.0004	26.0015	3.99942e-05	46133.5	46170.5	0.000238257	0.000563163	8.66228e-10	0.999199	0.000801421	0.000480445
2237 - 2237	9.00016	46657.6	4.00016	23.0024	46693.6	0.00019275	0.999229	8.56684e-05	0.000492624	0.000771042	0.000374215
2238 - 2238	31.0025	6.1227e-05	46761.7	3.00009	46795.7	0.000662508	1.30839e-09	0.999273	6.41104e-05	0.00072662	8.23324e-05
2239 - 2239	6.13891e-05	46938.8	2.00009	97.0053	47037.8	1.3051e-09	0.997895	4.25209e-05	0.00206229	0.00210481	0.00132899
2240 - 2240	47197.6	6.07417e-05	31.0024	20.0002	47248.6	0.998921	1.28558e-09	0.000656155	0.000423297	0.00107945	0.000733414
2241 - 2241	3.99943e-05	47517.8	6.17466e-05	94.0047	47611.8	8.40008e-10	0.998026	1.29688e-09	0.0019744	0.0019744	0.00149968
2242 - 2242	1.00009	19.0016	3.99942e-05	47196.6	47216.6	2.11809e-05	0.000402435	8.47037e-10	0.999576	0.000423617	0.000114625
2243 - 2243	8.83875e-05	22.0006	3.99941e-05	47889.3	47911.3	1.84482e-09	0.000459195	8.34754e-10	0.999541	0.000459198	0.000525665
2244 - 2244	6.00009	47700.8	3.00009	95.008	47804.8	0.000125512	0.997824	6.27571e-05	0.00198742	0.00217569	0.000282289
2245 - 2245	3.99942e-05	48387.6	1.00012	35.0018	48423.6	8.25924e-10	0.999257	2.06536e-05	0.000722826	0.00074348	0.000435391
2246 - 2246	1.00006	48324.5	3.99942e-05	20.0008	48345.5	2.06857e-05	0.999566	8.27258e-10	0.000413706	0.000434393	0.000359134
2247 - 2247	48514.7	3.99943e-05	28.0022	2.00006	48544.7	0.999382	8.23864e-10	0.000576834	4.12004e-05	0.000618035	7.29163e-05
2248 - 2248	29.0011	2.00067	48376.5	1.00004	48408.5	0.000599093	4.13288e-05	0.999339	2.06584e-05	0.00066108	0.000552272
2249 - 2249	0.000165179	16.0012	3.00004	48343.5	48362.5	3.41544e-09	0.000330861	6.20324e-05	0.999607	0.000392896	0.000144124
2250 - 2250	2.00004	49753.8	1.00006	84.0058	49840.8	4.01286e-05	0.998254	2.00651e-05	0.00168548	0.00174568	0.000391776
2251 - 2251	6.07709e-05	50136.7	1.00004	36.0023	50173.7	1.21121e-09	0.999263	1.99315e-05	0.000717553	0.000737486	0.000219094
2252 - 2252	3.00021	19.0018	1.00004	50475.6	50498.6	5.94117e-05	0.000376283	1.98033e-05	0.999545	0.000455498	0.000234992
2253 - 2253	3.00089	31.0017	3.99942e-05	50898.6	50932.6	5.89188e-05	0.000608681	7.85238e-10	0.999332	0.0006676	0.000399308
2254 - 2254	2.00039	12.0006	3.99941e-05	51328.2	51342.2	3.89618e-05	0.000233737	7.78972e-10	0.999727	0.0002727	0.000188815
2255 - 2255	5.00016	51236.7	1.00012	88.005	51330.7	9.74107e-05	0.998169	1.94839e-05	0.00171447	0.00183137	0.000828944
2256 - 2256	1.00045	16.001	3.99942e-05	51451.4	51468.4	1.94382e-05	0.00031089	7.77063e-10	0.99967	0.000330329	0.000253379
2257 - 2257	51581.6	4.00009	15.0016	1.00006	51601.6	0.999612	7.75187e-05	0.00029072	1.93804e-05	0.00038762	0.000329404
2258 - 2258	26.0023	0.000163393	51590.6	9.04894e-05	51616.6	0.000503758	3.16552e-09	0.999496	1.75311e-09	0.000503763	0.000413245
2259 - 2259	50930.7	1.00004	27.002	1.00004	50959.7	0.999431	1.96241e-05	0.000529869	1.96241e-05	0.000569118	3.57704e-05
2260 - 2260	1.00009	50453.8	3.99943e-05	321.005	50775.8	1.96962e-05	0.993658	7.87664e-10	0.00632201	0.00634171	0.00989894
2261 - 2261	3.99942e-05	11.0012	9.08072e-05	50862.5	50873.5	7.8615e-10	0.000216246	1.78496e-09	0.999784	0.000216248	0.000317041
2262 - 2262	51007.6	2.00009	56.0025	3.00017	51068.6	0.998805	3.91648e-05	0.00109661	5.87478e-05	0.00119453	0.000851172
2263 - 2263	6.1594e-05	11.0003	3.99941e-05	50710.1	50721.1	1.21437e-09	0.000216878	7.8851e-10	0.999783	0.00021688	0.000259547
2264 - 2264	3.99943e-05	50581.8	1.00006	50.0029	50632.8	7.89889e-10	0.998993	1.97513e-05	0.000987561	0.00100731	0.000415708
2265 - 2265	2.00004	4.00022	3.99941e-05	50323.3	50329.3	3.97391e-05	7.94809e-05	7.94649e-10	0.999881	0.000119221	8.2413e-05
2266 - 2266	1.00006	50286.6	2.00006	36.0017	50325.6	1.98718e-05	0.999225	3.97424e-05	0.000715376	0.00077499	0.000527978
2267 - 2267	3.99941e-05	50224.1	6.1844e-05	8.00028	50232.1	7.96186e-10	0.999841	1.23117e-09	0.000159266	0.000159268	0.000139449
2268 - 2268	6.24033e-05	49842.6	1.00006	17.0016	49860.6	1.25156e-09	0.999639	2.00572e-05	0.000340982	0.000361041	0.000233112
2269 - 2269	18.0007	3.99942e-05	49566.5	3.99942e-05	49584.5	0.000363032	8.06587e-10	0.999637	8.06587e-10	0.000363033	0.000304614
2270 - 2270	22.0033	9.14661e-05	49102.7	6.17808e-05	49124.7	0.000447908	1.86192e-09	0.999552	1.25763e-09	0.000447911	0.000987139
2271 - 2271	0.000351829	42.0031	6.18382e-05	48902.6	48944.6	7.1883e-09	0.000858176	1.26343e-09	0.999142	0.000858184	0.000228378
2272 - 2272	47923.7	4.0005	107.008	1.00004	48035.8	0.997668	8.32816e-05	0.00222768	2.08187e-05	0.00233178	9.74822e-05
2273 - 2273	44.0048	1.00006	47400.8	3.99943e-05	47445.8	0.000927476	2.1078e-05	0.999051	8.42947e-10	0.000948555	0.000717411
2274 - 2274	2.00006	17.0019	1.00006	46510.6	46530.6	4.29838e-05	0.000365392	2.14926e-05	0.99957	0.000429869	0.00033535
2275 - 2275	26.0032	0.000233856	46534.6	0.000131618	46560.6	0.000558482	5.02263e-09	0.999442	2.8268e-09	0.000558489	0.00089134
2276 - 2276	46223.6	2.00004	33.0022	9.48732e-05	46258.6	0.999243	4.3236e-05	0.000713428	2.05093e-09	0.000756666	0.000269707
2277 - 2277	6.38948e-05	27.0017	3.99942e-05	46096.6	46123.6	1.3853e-09	0.000585421	8.6711e-10	0.999415	0.000585423	0.000206163
2278 - 2278	1.00061	29.0045	3.99943e-05	45599.7	45629.7	2.19289e-05	0.00063565	8.76496e-10	0.999342	0.00065758	0.0014908
2279 - 2279	4.00037	28.0024	0.000185293	44873.4	44905.4	8.90844e-05	0.000623586	4.1263e-09	0.999287	0.000712674	0.000293696
2280 - 2280	10.0003	15.0018	6.36161e-05	44798.4	44823.4	0.000223104	0.000334687	1.41926e-09	0.999442	0.000557792	0.000419084
2281 - 2281	4.00014	44341	3.9994e-05	26.0005	44371	9.01521e-05	0.999324	9.01356e-10	0.000585981	0.000676134	0.000890884
2282 - 2282	1.00083	34.0036	6.38915e-05	44101.6	44136.6	2.26757e-05	0.000770418	1.44758e-09	0.999207	0.000793095	0.000910451
2283 - 2283	20.0022	9.66564e-05	43201.6	6.33936e-05	43221.6	0.000462782	2.2363e-09	0.999537	1.46671e-09	0.000462786	0.000388601
2284 - 2284	1.00004	42665.8	1.00006	52.0041	42719.8	2.34093e-05	0.998736	2.34099e-05	0.00121733	0.00126415	0.000274416
2285 - 2285	9.46525e-05	15.0018	6.31154e-05	42781.5	42796.5	2.21169e-09	0.000350537	1.47478e-09	0.999649	0.000350541	0.000397867
2286 - 2286	41908.7	1.00006	75.0042	1.00006	41985.7	0.998166	2.38191e-05	0.00178642	2.38191e-05	0.00183406	0.0013344
2287 - 2287	3.99941e-05	7.00057	1.00004	41055.2	41063.2	9.73964e-10	0.000170483	2.43537e-05	0.999805	0.000194837	3.81593e-05
2288 - 2288	40129.4	3.00004	12.0014	9.68e-05	40144.4	0.999626	7.47312e-05	0.000298956	2.41129e-09	0.00037369	0.000287462
2289 - 2289	27257.6	1.00004	351.097	3.00007	27612.7	0.98714	3.62167e-05	0.0127151	0.000108648	0.01286	0.0278102
2290 - 2290	3.99941e-05	27620.1	3.99941e-05	7.00074	27627.1	1.44764e-09	0.999747	1.44764e-09	0.000253402	0.000253404	5.20374e-05
2291 - 2291	27427.3	1.00007	5.00174	6.71045e-05	27433.3	0.999781	3.64545e-05	0.000182324	2.44609e-09	0.00021878	0.000723167
2292 - 2292	27529.3	1.00007	17.0013	3.99941e-05	27547.3	0.999347	3.63038e-05	0.000617168	1.45184e-09	0.000653473	0.000473771
2293 - 2293	27523.6	3.99942e-05	35.0027	3.99942e-05	27558.6	0.99873	1.45124e-09	0.00127012	1.45124e-09	0.00127012	0.00104074
2294 - 2294	1.00011	1.00007	27409.7	3.99939e-05	27411.7	3.64847e-05	3.64833e-05	0.999927	1.45901e-09	7.29694e-05	3.60078e-05
2295 - 2295	27344.5	3.99942e-05	14.0023	6.66445e-05	27358.5	0.999488	1.46186e-09	0.000511806	2.43597e-09	0.00051181	0.000314235
2296 - 2296	3.99939e-05	27656.6	6.76397e-05	1.00029	27657.6	1.44604e-09	0.999964	2.44561e-09	3.6167e-05	3.61709e-05	0.000237646
2297 - 2297	27814.9	3.00022	23.0008	2.00004	27842.9	0.998994	0.000107755	0.000826093	7.18331e-05	0.00100568	0.0012678
2298 - 2298	14.002	1.00021	27921.4	3.99942e-05	27936.4	0.00050121	3.58033e-05	0.999463	1.43162e-09	0.000537015	0.000263864
2299 - 2299	15.0046	1.0003	27868.6	3.99942e-05	27884.6	0.000538096	3.58727e-05	0.999426	1.43428e-09	0.00057397	0.00157704
2300 - 2300	21.0031	1.00102	28271.5	3.99942e-05	28293.6	0.000742329	3.538e-05	0.999222	1.41355e-09	0.00077771	0.00079673
2301 - 2301	33.0034	1.00055	28373.6	3.99942e-05	28407.6	0.00116178	3.52213e-05	0.998803	1.40787e-09	0.00119701	0.000400222
2302 - 2302	22.0031	1.00021	28455.6	3.99942e-05	28478.6	0.00077262	3.51214e-05	0.999192	1.40436e-09	0.000807743	0.000271248
2303 - 2303	39.0046	1.0001	28663.7	3.99943e-05	28703.7	0.00135887	3.48423e-05	0.998606	1.39335e-09	0.00139371	0.000233265
2304 - 2304	0.000532565	19.0022	3.99942e-05	28756.4	28775.4	1.85076e-08	0.000660362	1.38987e-09	0.99934	0.000660381	0.000334084
2305 - 2305	29137.4	3.99942e-05	5.00096	1.00004	29143.4	0.999794	1.37232e-09	0.000171598	3.43145e-05	0.000205914	0.000249437
2306 - 2306	29279.6	1.00007	18.0025	3.99942e-05	29298.6	0.999351	3.41335e-05	0.000614447	1.36505e-09	0.000648582	0.000143163
2307 - 2307	1.00004	29403	1.00004	18.0003	29423	3.39884e-05	0.99932	3.39884e-05	0.000611778	0.000679754	0.00107993
2308 - 2308	3.99942e-05	29545.5	3.99942e-05	1.0001	29546.5	1.3536e-09	0.999966	1.3536e-09	3.38483e-05	3.3851e-05	4.52348e-05
2309 - 2309	29688.8	3.00006	7.0002	3.9994e-05	29698.8	0.999663	0.000101016	0.000235706	1.34665e-09	0.000336724	0.000486355
2310 - 2310	29746.1	3.99941e-05	9.00019	3.99941e-05	29755.1	0.999698	1.34411e-09	0.000302476	1.34411e-09	0.000302479	0.000478452
2311 - 2311	29483.7	3.99942e-05	20.0024	1.00007	29504.7	0.999288	1.35552e-09	0.000677942	3.38952e-05	0.000711839	4.80869e-05
2312 - 2312	11.0016	0.000196578	29388.4	3.99942e-05	29399.4	0.00037421	6.68647e-09	0.999626	1.36037e-09	0.000374218	0.000310049
2313 - 2313	8.00067	0.000256364	29519	3.9994e-05	29527	0.000270962	8.68237e-09	0.999729	1.35449e-09	0.000270972	0.000199358
2314 - 2314	29564.5	2.00004	19.0014	6.42821e-05	29585.5	0.99929	6.76021e-05	0.000642255	2.17276e-09	0.000709859	0.000585161
2315 - 2315	29416.7	1.00033	55.0057	1.0001	29473.7	0.998066	3.39397e-05	0.00186627	3.39319e-05	0.00193414	0.000642964
2316 - 2316	13.0017	1.00025	28941.4	3.99942e-05	28955.4	0.000449026	3.45446e-05	0.999516	1.38123e-09	0.000483572	0.000222696
2317 - 2317	0.000253548	19.0018	3.99942e-05	28810.4	28829.4	8.79477e-09	0.000659112	1.38727e-09	0.999341	0.000659122	0.000250349
2318 - 2318	9.71715e-05	28849.7	1.00014	48.0063	28898.7	3.36249e-09	0.998304	3.46085e-05	0.00166119	0.0016958	0.000145078
2319 - 2319	1.00019	5.0004	3.9994e-05	28825.8	28831.8	3.46905e-05	0.000173434	1.38715e-09	0.999792	0.000208126	9.53405e-05
2320 - 2320	6.38154e-05	28846	2.00006	11.0007	28859.1	2.21128e-09	0.99955	6.93046e-05	0.000381186	0.000450492	0.000429246
2321 - 2321	28829	3.99941e-05	6.00057	9.66929e-05	28835	0.999792	1.387e-09	0.0002081	3.35332e-09	0.000208105	9.09804e-05
2322 - 2322	1.00004	28858.7	3.99943e-05	12.0023	28871.7	3.46374e-05	0.99955	1.38524e-09	0.000415712	0.00045035	0.000434618
2323 - 2323	6.00004	28417.7	9.71331e-05	1.00025	28424.7	0.000211085	0.999754	3.4172e-09	3.51894e-05	0.000246278	0.000392774
2324 - 2324	28897.7	9.55728e-05	24.0033	1.00006	28922.7	0.999136	3.30443e-09	0.000829913	3.45772e-05	0.000864494	0.000193353
2325 - 2325	6.00113	0.000637686	28970.3	6.29183e-05	28976.3	0.000207105	2.20072e-08	0.999793	2.17137e-09	0.000207129	0.000710656
2326 - 2326	28673.7	3.99943e-05	34.0044	1.00014	28708.7	0.998781	1.39311e-09	0.00118446	3.48374e-05	0.0012193	4.58502e-05
2327 - 2327	3.99942e-05	28987.5	3.99942e-05	21.001	29008.5	1.37871e-09	0.999276	1.37871e-09	0.000723961	0.000723964	0.000861793
2328 - 2328	29089.7	6.33e-05	31.0036	1.00004	29121.7	0.998901	2.17363e-09	0.00106462	3.434e-05	0.00109896	0.000268322
2329 - 2329	6.23622e-05	9.00119	3.99942e-05	29384.5	29393.5	2.12164e-09	0.000306231	1.36065e-09	0.999694	0.000306235	0.000135985
2330 - 2330	29571.7	6.00045	37.0057	2.00018	29616.7	0.99848	0.000202604	0.00124949	6.75357e-05	0.00151963	0.000594017
2331 - 2331	18.0012	1.00061	29995.4	3.99942e-05	30014.4	0.000599752	3.33378e-05	0.999367	1.3325e-09	0.000633091	0.000499742
2332 - 2332	9.00153	1.0003	30096.4	6.32185e-05	30106.4	0.000298991	3.32254e-05	0.999668	2.09984e-09	0.000332218	0.000454612
2333 - 2333	30056.8	2.00009	343.008	9.43297e-05	30401.8	0.988652	6.57887e-05	0.0112825	3.10277e-09	0.0113483	0.0184195
2334 - 2334	17.0021	3.0003	30235.5	3.99942e-05	30255.5	0.00056195	9.91651e-05	0.999339	1.32188e-09	0.000661116	7.89031e-05
2335 - 2335	0.000291574	25.0026	6.23986e-05	30412.6	30437.6	9.57943e-09	0.000821439	2.05005e-09	0.999179	0.000821451	0.000198155
2336 - 2336	31173.7	1.00023	68.0076	2.00029	31244.7	0.997727	3.20127e-05	0.00217661	6.40201e-05	0.00227265	0.000244235
2337 - 2337	15.0023	6.26618e-05	31455.6	9.25004e-05	31470.6	0.00047671	1.99112e-09	0.999523	2.93926e-09	0.000476714	0.000425975
2338 - 2338	31719.7	1.00004	34.0034	1.00009	31755.7	0.998866	3.14916e-05	0.00107078	3.14933e-05	0.00113377	0.000364105
2339 - 2339	3.99943e-05	32273.7	0.000126387	23.0043	32296.7	1.23834e-09	0.999288	3.91332e-09	0.000712279	0.000712284	0.000958387
2340 - 2340	11.0008	0.000125753	32311.3	3.99941e-05	32322.3	0.000340347	3.8906e-09	0.99966	1.23736e-09	0.000340352	0.000197379
2341 - 2341	32472.8	1.00006	52.0062	9.10324e-05	32525.8	0.99837	3.07468e-05	0.00159892	2.79878e-09	0.00162967	0.000152757
2342 - 2342	1.00009	32682.7	6.19785e-05	21.0033	32704.7	3.05794e-05	0.999327	1.89509e-09	0.000642211	0.000672792	0.000539569
2343 - 2343	32521.8	3.99943e-05	49.0058	9.03849e-05	32570.8	0.998495	1.22792e-09	0.00150459	2.77503e-09	0.0015046	0.000112072
2344 - 2344	2.00009	36.0015	3.99942e-05	32657.6	32695.6	6.11731e-05	0.00110111	1.22323e-09	0.998838	0.00116229	0.0014571
2345 - 2345	32686.7	3.00022	97.0042	6.13494e-05	32786.7	0.99695	9.15071e-05	0.00295864	1.87117e-09	0.00305015	0.00372671
2346 - 2346	13.0016	3.00022	32599.5	3.99942e-05	32615.5	0.000398633	9.19875e-05	0.999509	1.22623e-09	0.000490622	0.000148075
2347 - 2347	6.16501e-05	32295.7	3.99943e-05	43.0023	32338.7	1.90639e-09	0.99867	1.23673e-09	0.00132975	0.00132975	0.00141526
2348 - 2348	32594.4	1.00004	8.00079	6.20224e-05	32603.4	0.999724	3.06729e-05	0.000245397	1.90233e-09	0.000276072	6.69933e-05
2349 - 2349	3.99942e-05	32976.6	8.9596e-05	20.0016	32996.6	1.21207e-09	0.999394	2.71531e-09	0.000606172	0.000606176	0.000312683
2350 - 2350	3.99945e-05	32593.7	3.99945e-05	1.00006	32594.7	1.22702e-09	0.999969	1.22702e-09	3.06817e-05	3.06842e-05	3.49026e-05
2351 - 2351	32893.7	1.00006	17.0026	1.00004	32912.7	0.999423	3.03853e-05	0.000516595	3.03846e-05	0.000577365	0.000341492
2352 - 2352	64.0007	2.00013	32912	0.000222468	32978	0.00194071	6.06503e-05	0.997999	6.74593e-09	0.00200136	0.00345623
2353 - 2353	32657.6	3.99942e-05	9.00156	9.122e-05	32666.6	0.999724	1.22432e-09	0.000275559	2.79246e-09	0.000275563	0.000392628
2354 - 2354	32874.6	9.03269e-05	11.0024	1.00006	32886.7	0.999635	2.74661e-09	0.000334555	3.04094e-05	0.000364967	0.00069717
2355 - 2355	5.00199	1.0004	32810.6	1.00004	32817.6	0.000152418	3.04837e-05	0.999787	3.04727e-05	0.000213375	0.000981778
2356 - 2356	32886.4	3.99942e-05	6.00089	6.18854e-05	32892.4	0.999818	1.21591e-09	0.00018244	1.88145e-09	0.000182443	0.000209397
2357 - 2357	33097.5	2.00006	20.0015	9.11525e-05	33119.5	0.999336	6.03892e-05	0.000603918	2.75223e-09	0.00066431	0.000454484
2358 - 2358	33139.8	3.99943e-05	17.0023	3.99943e-05	33156.8	0.999487	1.20622e-09	0.000512787	1.20622e-09	0.000512789	0.000263063
2359 - 2359	3.99942e-05	32971.6	3.99942e-05	7.00124	32978.6	1.21273e-09	0.999788	1.21273e-09	0.000212296	0.000212299	0.000305919
2360 - 2360	8.00178	6.27508e-05	32766.6	3.99942e-05	32774.7	0.000244145	1.91461e-09	0.999756	1.22028e-09	0.000244148	0.000541741
2361 - 2361	32593.8	1.00006	19.0033	3.99943e-05	32613.8	0.999387	3.06638e-05	0.000582679	1.2263e-09	0.000613344	0.00063584
2362 - 2362	32652.5	3.99942e-05	13.0011	3.00006	32668.5	0.99951	1.22424e-09	0.00039797	9.18335e-05	0.000489804	0.000330857
2363 - 2363	1.00004	33345	6.2505e-05	8.00022	33354	2.99826e-05	0.99973	1.87399e-09	0.000239858	0.000269842	0.000370206
2364 - 2364	3.99942e-05	33564.6	3.99942e-05	3.00107	33567.6	1.19145e-09	0.999911	1.19145e-09	8.94039e-05	8.94062e-05	0.000464105
2365 - 2365	3.99941e-05	33726.1	2.00006	2.00028	33730.1	1.18571e-09	0.999881	5.92961e-05	5.93026e-05	0.0001186	9.08953e-05
2366 - 2366	12.0021	1.00028	33840.5	6.20392e-05	33853.5	0.000354531	2.95474e-05	0.999616	1.83258e-09	0.00038408	0.000623118
2367 - 2367	1.00056	28.0041	2.00009	34379.7	34410.7	2.9077e-05	0.000813822	5.81242e-05	0.999099	0.000901023	0.000885208
2368 - 2368	2.00022	33.0031	3.99942e-05	35113.7	35148.7	5.69074e-05	0.000938956	1.13786e-09	0.999004	0.000995864	0.000215549
2369 - 2369	35359.7	14.0022	108.014	18.0003	35499.8	0.996056	0.000394431	0.00304266	0.000507053	0.00394415	0.00166844
2370 - 2370	12.0028	0.000220384	35688.7	3.99942e-05	35700.7	0.000336206	6.17312e-09	0.999664	1.12027e-09	0.000336214	0.000993457
2371 - 2371	5.00122	2.00034	35509.3	6.25058e-05	35516.3	0.000140815	5.63216e-05	0.999803	1.75992e-09	0.000197138	0.000574155
2372 - 2372	35691.4	3.99942e-05	15.001	8.97212e-05	35706.4	0.99958	1.12008e-09	0.000420119	2.51275e-09	0.000420123	0.000281981
2373 - 2373	36230.7	6.12217e-05	33.0038	1.00009	36264.7	0.999062	1.68819e-09	0.00091008	2.75774e-05	0.000937659	0.000256791
2374 - 2374	10.0006	1.00022	35704	9.01395e-05	35715	0.000280012	2.80056e-05	0.999692	2.52386e-09	0.00030802	0.000150407
2375 - 2375	35307.8	0.000169976	98.0092	4.00004	35409.8	0.997119	4.80025e-09	0.00276786	0.000112964	0.00288082	0.000897698
2376 - 2376	3.99943e-05	35544.7	6.20707e-05	16.0022	35560.7	1.12468e-09	0.99955	1.74549e-09	0.000449996	0.000449999	0.000331112
2377 - 2377	15.0014	7.00009	35588.5	3.99942e-05	35610.5	0.000421263	0.000196574	0.999382	1.1231e-09	0.000617838	0.000394362
2378 - 2378	7.00048	1.00048	35302.1	3.99941e-05	35310.1	0.000198257	2.83341e-05	0.999773	1.13265e-09	0.000226592	0.000278658
2379 - 2379	34920.7	0.00012774	68.0064	1.00009	34989.7	0.998028	3.65077e-09	0.00194361	2.85824e-05	0.00197219	0.000492967
2380 - 2380	34900.7	6.2349e-05	49.0042	6.19118e-05	34949.8	0.998598	1.78396e-09	0.00140213	1.77145e-09	0.00140214	0.000589483
2381 - 2381	34525.7	3.99943e-05	168.008	5.00081	34698.8	0.995014	1.15261e-09	0.0048419	0.000144121	0.00498602	0.00554269
2382 - 2382	9.19162e-05	6.00034	0.000284951	34492.8	34498.8	2.66433e-09	0.000173929	8.25973e-09	0.999826	0.00017394	0.000271951
2383 - 2383	6.19792e-05	4.00049	3.99941e-05	34453.2	34457.2	1.79873e-09	0.0001161	1.16069e-09	0.999884	0.000116103	0.000142255
2384 - 2384	34267.7	6.21748e-05	17.0021	2.00004	34286.7	0.999446	1.81338e-09	0.000495881	5.83329e-05	0.000554215	0.000182926
2385 - 2385	34111.2	6.35172e-05	7.00093	1.00013	34119.2	0.999765	1.86162e-09	0.00020519	2.93127e-05	0.000234505	0.000221568
2386 - 2386	33836	0.000130976	7.00043	1.00004	33844	0.999764	3.86999e-09	0.000206844	2.95485e-05	0.000236397	0.000158466
2387 - 2387	33754.4	3.99942e-05	5.00085	6.25074e-05	33759.4	0.999852	1.18468e-09	0.000148132	1.85155e-09	0.000148135	0.0002682
2388 - 2388	33973.4	3.99942e-05	2.00074	3.99942e-05	33975.4	0.999941	1.17715e-09	5.88879e-05	1.17715e-09	5.88903e-05	0.000362346
2389 - 2389	6.24065e-05	33997	3.9994e-05	12.0002	34009	1.835e-09	0.999647	1.17598e-09	0.000352855	0.000352858	0.000552927
2390 - 2390	161.02	1.003	31864.8	3.99943e-05	32026.8	0.00502766	3.13177e-05	0.994941	1.24878e-09	0.00505898	0.0019032
2391 - 2391	32625.8	1.00004	47.0047	1.00009	32674.8	0.9985	3.06059e-05	0.00143856	3.06075e-05	0.00149978	0.000446691
2392 - 2392	3.99941e-05	32792.1	1.00006	3.00013	32796.1	1.21948e-09	0.999878	3.04934e-05	9.14783e-05	0.000121973	0.000117711
2393 - 2393	33327.7	7.00043	49.0052	1.00013	33384.7	0.998292	0.00020969	0.0014679	2.99578e-05	0.00170754	0.000287137
2394 - 2394	25.0021	4.00042	33943.5	3.99942e-05	33972.6	0.000735949	0.000117754	0.999146	1.17725e-09	0.000853705	0.000304193
2395 - 2395	16.0024	6.00196	34115.7	6.12143e-05	34137.7	0.000468761	0.000175816	0.999355	1.79316e-09	0.000644579	0.00113028
2396 - 2396	19.0024	2.00035	34475.6	6.24389e-05	34496.6	0.000550849	5.79868e-05	0.999391	1.81e-09	0.000608837	0.000354342
2397 - 2397	19.0023	2.00013	34770.6	3.99942e-05	34791.6	0.000546175	5.74887e-05	0.999396	1.14954e-09	0.000603664	0.000198903
2398 - 2398	10.0009	2.00017	35067.3	3.99941e-05	35079.3	0.000285094	5.70186e-05	0.999658	1.14011e-09	0.000342114	3.52075e-05
2399 - 2399	35059.7	1.00006	27.003	6.18707e-05	35087.7	0.999202	2.85018e-05	0.000769585	1.76332e-09	0.000798088	8.99215e-05
2400 - 2400	35574.6	6.14378e-05	20.0018	1.00009	35595.6	0.99941	1.726e-09	0.000561918	2.8096e-05	0.000590016	0.000120574
2401 - 2401	3.99942e-05	35618.4	1.00006	5.00079	35624.4	1.12266e-09	0.999832	2.80724e-05	0.000140375	0.000168449	0.000204952
2402 - 2402	3.99942e-05	36196.6	3.99942e-05	9.00093	36205.6	1.10464e-09	0.999751	1.10464e-09	0.000248606	0.000248609	7.13567e-05
2403 - 2403	19.0013	2.00119	36366.5	8.99857e-05	36387.5	0.000522194	5.49966e-05	0.999423	2.47298e-09	0.000577193	0.000621188
2404 - 2404	12.0018	0.000124733	36336.5	0.000164746	36348.5	0.000330186	3.43158e-09	0.99967	4.53242e-09	0.000330194	0.000526872
2405 - 2405	36341.7	31.0003	102.009	4.00009	36478.8	0.996244	0.000849819	0.0027964	0.000109655	0.00375588	0.00232942
2406 - 2406	11.0011	0.00012376	36328.4	3.99942e-05	36339.4	0.000302731	3.40566e-09	0.999697	1.10057e-09	0.000302736	0.000120158
2407 - 2407	17.0009	6.14445e-05	36198.4	1.00006	36216.4	0.000469426	1.69659e-09	0.999503	2.76135e-05	0.000497041	0.000417339
2408 - 2408	3.99943e-05	36380.7	1.00027	48.0051	36429.7	1.09785e-09	0.998655	2.74575e-05	0.00131774	0.0013452	0.000192238
2409 - 2409	6.13567e-05	37040.6	0.000122236	20.0018	37060.6	1.65558e-09	0.99946	3.29829e-09	0.000539705	0.00053971	0.000102802
2410 - 2410	3.99941e-05	37996.2	6.07905e-05	4.00037	38000.2	1.05247e-09	0.999895	1.59974e-09	0.000105272	0.000105275	8.20354e-05
2411 - 2411	6.03161e-05	38170.6	3.99942e-05	6.00103	38176.6	1.57993e-09	0.999843	1.04761e-09	0.000157191	0.000157194	0.000319354
2412 - 2412	38376.4	3.99942e-05	4.0002	3.99942e-05	38380.4	0.999896	1.04205e-09	0.000104225	1.04205e-09	0.000104227	8.88416e-05
2413 - 2413	3.99943e-05	38211.7	1.00004	12.0014	38224.7	1.04629e-09	0.99966	2.61621e-05	0.00031397	0.000340133	0.000150465
2414 - 2414	3.00031	8.00078	6.05105e-05	38585.3	38596.3	7.77357e-05	0.000207294	1.56778e-09	0.999715	0.000285032	0.000136122
2415 - 2415	38522.7	1.00006	26.0024	3.99943e-05	38549.8	0.9993	2.59421e-05	0.000674516	1.03747e-09	0.000700459	7.85211e-05
2416 - 2416	38594.1	3.99941e-05	1.00042	0.000157876	38595.1	0.999974	1.03625e-09	2.59209e-05	4.09057e-09	2.5926e-05	0.000346616
2417 - 2417	38204.7	3.00006	47.0033	8.68004e-05	38254.7	0.998693	7.84232e-05	0.00122869	2.26901e-09	0.00130712	0.000821138
2418 - 2418	10.0006	1.00006	38327.4	3.99942e-05	38338.4	0.000260852	2.60851e-05	0.999713	1.04319e-09	0.000286938	0.000167468
2419 - 2419	3.99943e-05	38642.7	3.99943e-05	14.0015	38656.7	1.0346e-09	0.999638	1.0346e-09	0.000362201	0.000362203	0.000126848
2420 - 2420	38987.6	16.0001	16.001	1.00004	39020.6	0.999154	0.000410042	0.000410065	2.56285e-05	0.000845735	0.00109112
2421 - 2421	39356.7	6.0002	71.0063	9.00036	39442.7	0.997819	0.000152124	0.00180024	0.000228188	0.00218055	0.000692904
2422 - 2422	6.00061	1.0003	39369.3	3.99941e-05	39376.3	0.000152392	2.54036e-05	0.999822	1.01569e-09	0.000177796	0.00022824
2423 - 2423	38894.8	1.00009	249.013	3.00009	39147.8	0.993537	2.55464e-05	0.00636085	7.66349e-05	0.00646303	0.0059285
2424 - 2424	2.00009	9.00117	8.48709e-05	39657.5	39668.5	5.042e-05	0.00022691	2.1395e-09	0.999723	0.000277332	0.000265856
2425 - 2425	40287.7	4.00012	56.0043	2.00012	40349.7	0.998463	9.91361e-05	0.00138797	4.95695e-05	0.00153668	0.000640038
2426 - 2426	24.0013	3.99942e-05	40851.7	1.00006	40876.7	0.000587165	9.78413e-10	0.999388	2.44653e-05	0.000611631	0.000465228
2427 - 2427	8.4726e-05	40739.7	0.000114533	26.0028	40765.7	2.07837e-09	0.999362	2.80954e-09	0.000637861	0.000637866	0.000369497
2428 - 2428	41350.8	5.95919e-05	55.0035	5.94269e-05	41405.8	0.998672	1.43922e-09	0.0013284	1.43523e-09	0.0013284	0.000793482
2429 - 2429	5.92255e-05	41968.8	1.00008	37.0043	42006.8	1.4099e-09	0.999095	2.38077e-05	0.000880912	0.000904721	0.00052237
2430 - 2430	17.0014	1.00034	42037.5	5.92129e-05	42055.5	0.000404262	2.37861e-05	0.999572	1.40797e-09	0.000428049	0.000183705
2431 - 2431	42299.8	0.000114628	129.006	0.000112982	42428.8	0.996959	2.70167e-09	0.00304052	2.66287e-09	0.00304053	0.00315268
2432 - 2432	8.27842e-05	42788.7	8.33811e-05	29.0032	42817.7	1.93341e-09	0.999323	1.94735e-09	0.000677363	0.000677367	0.000431043
2433 - 2433	2.00033	7.00056	0.000146734	43065.1	43074.1	4.64393e-05	0.000162523	3.40654e-09	0.999791	0.000208966	0.000241469
2434 - 2434	43535.8	1.00011	41.0039	1.00006	43578.8	0.999013	2.29495e-05	0.000940914	2.29483e-05	0.000986812	0.000192007
2435 - 2435	12.0019	1.00008	43812.7	1.00008	43826.7	0.000273849	2.28191e-05	0.999681	2.28191e-05	0.000319488	0.000494381
2436 - 2436	43662.8	1.00004	52.0037	1.00006	43716.8	0.998765	2.28754e-05	0.00118956	2.28758e-05	0.00123531	0.000487953
2437 - 2437	3.99942e-05	43552.4	5.88411e-05	6.0005	43558.4	9.18173e-10	0.999862	1.35085e-09	0.000137757	0.00013776	7.11647e-05
2438 - 2438	42889.8	3.99943e-05	44.0023	3.99943e-05	42933.8	0.998975	9.31534e-10	0.00102489	9.31534e-10	0.00102489	0.000852257
2439 - 2439	1.00008	8.00123	3.99942e-05	42528.6	42537.6	2.35106e-05	0.000188098	9.40209e-10	0.999788	0.000211609	0.000325884
2440 - 2440	1.00028	42355.8	1.00006	103.009	42460.8	2.35578e-05	0.997527	2.35525e-05	0.00242598	0.00247309	0.000175164
2441 - 2441	2.00029	18.0012	0.000113937	41698.4	41718.4	4.79473e-05	0.000431493	2.73109e-09	0.999521	0.000479443	0.000164792
2442 - 2442	41540.8	5.97624e-05	37.0037	4.00008	41581.8	0.999014	1.43723e-09	0.000889902	9.61981e-05	0.000986101	0.000207113
2443 - 2443	3.99942e-05	40545.7	5.00008	20.0015	40570.7	9.85792e-10	0.999384	0.000123244	0.000493004	0.000616249	0.000369291
2444 - 2444	39741.7	0.000114509	36.0026	5.96623e-05	39777.7	0.999095	2.87872e-09	0.000905096	1.49989e-09	0.000905101	0.000377129
2445 - 2445	9.00061	2.00006	39320.4	3.99942e-05	39331.4	0.00022884	5.08515e-05	0.99972	1.01685e-09	0.000279693	0.000165747
2446 - 2446	39027.3	8.70404e-05	6.00048	1.00004	39034.3	0.999821	2.22985e-09	0.000153724	2.56195e-05	0.000179345	5.34977e-05
2447 - 2447	38668.1	13.0003	3.00036	3.00004	38687.1	0.999509	0.000336037	7.75546e-05	7.75463e-05	0.000491138	0.000605622
2448 - 2448	38080.4	1.00004	16.0006	6.04284e-05	38097.4	0.999554	2.62496e-05	0.000419993	1.58616e-09	0.000446244	0.000500756
2449 - 2449	3.99942e-05	37637.4	3.99942e-05	8.00044	37645.4	1.06239e-09	0.999787	1.06239e-09	0.000212521	0.000212523	0.000168543
2450 - 2450	0.00020845	7.00096	1.00004	37150.4	37158.4	5.60977e-09	0.000188409	2.69129e-05	0.999785	0.000215327	0.000318946
2451 - 2451	2.00012	36560	3.99941e-05	5.00038	36567.1	5.46974e-05	0.999809	1.09372e-09	0.000136746	0.000191444	5.08415e-05
2452 - 2452	22.0012	8.96252e-05	35575.4	0.000124365	35597.4	0.000618056	2.51775e-09	0.999382	3.49367e-09	0.000618062	0.000542125
2453 - 2453	0.000333761	78.0036	8.97553e-05	35235.6	35313.6	9.45134e-09	0.00220888	2.54166e-09	0.997791	0.00220889	0.00246343
2454 - 2454	17.0023	1.00069	35337.6	3.99942e-05	35355.6	0.000480895	2.83037e-05	0.999491	1.1312e-09	0.0005092	0.000683249
2455 - 2455	6.0012	0.000126711	34871.4	6.22655e-05	34877.4	0.000172066	3.63303e-09	0.999828	1.78527e-09	0.000172071	0.00047085
2456 - 2456	34699.8	6.18074e-05	55.0075	9.08492e-05	34754.8	0.998417	1.77838e-09	0.00158273	2.61401e-09	0.00158274	0.000896915
2457 - 2457	6.13673e-05	8.00121	6.14945e-05	34345.5	34353.5	1.78635e-09	0.000232908	1.79005e-09	0.999767	0.000232912	0.000301198
2458 - 2458	33524.4	3.99942e-05	11.0006	3.99942e-05	33535.4	0.999672	1.1926e-09	0.000328031	1.1926e-09	0.000328033	0.000275798
2459 - 2459	1.00006	32769.7	3.99943e-05	25.0027	32795.7	3.04937e-05	0.999207	1.2195e-09	0.000762378	0.000792873	8.6165e-05
2460 - 2460	31534.5	3.99942e-05	24.0013	9.31721e-05	31558.5	0.999239	1.2673e-09	0.000760535	2.95236e-09	0.000760539	0.0007537
2461 - 2461	31077.7	6.2466e-05	33.0033	9.33277e-05	31110.7	0.998939	2.00786e-09	0.00106083	2.99986e-09	0.00106084	0.000356245
2462 - 2462	30309.8	1.0001	38.0067	4.00006	30352.8	0.998583	3.29491e-05	0.00125217	0.000131786	0.0014169	0.00106993
2463 - 2463	10.0005	0.000184611	29924.9	3.9994e-05	29934.9	0.000334076	6.16706e-09	0.999666	1.33603e-09	0.000334083	0.00030167
2464 - 2464	1.00031	6.00146	3.99942e-05	29155.4	29162.4	3.43014e-05	0.000205795	1.37143e-09	0.99976	0.000240097	0.00059601
2465 - 2465	6.45335e-05	28920.5	4.00055	8.00217	28932.5	2.23049e-09	0.999585	0.000138272	0.000276581	0.000414855	0.000777247
2466 - 2466	28533.5	3.99942e-05	12.0012	3.99942e-05	28545.5	0.99958	1.40107e-09	0.000420422	1.40107e-09	0.000420424	0.000184736
2467 - 2467	6.35294e-05	28156	3.99941e-05	4.00048	28160	2.25601e-09	0.999858	1.42024e-09	0.000142062	0.000142066	0.000102369
2468 - 2468	27197.7	7.00026	38.0054	1.00004	27243.7	0.998311	0.00025695	0.00139502	3.67072e-05	0.00168867	0.000426495
2469 - 2469	12.0006	1.00033	26621.9	1.00004	26635.9	0.000450542	3.75556e-05	0.999474	3.75448e-05	0.000525642	0.000541169
2470 - 2470	12.001	0.000143479	25989.2	3.99941e-05	26001.2	0.000461557	5.51817e-09	0.999538	1.53817e-09	0.000461564	0.000272757
2471 - 2471	1.00004	25336.7	4.00007	28.0031	25369.7	3.94187e-05	0.998699	0.000157671	0.0011038	0.00130089	0.000869002
2472 - 2472	24988.3	1.00004	2.00084	3.99941e-05	24991.3	0.99988	4.00156e-05	8.00615e-05	1.60032e-09	0.000120079	0.000375118
2473 - 2473	0.00020612	4.00108	9.95323e-05	24808	24812	8.30728e-09	0.000161256	4.01146e-09	0.999839	0.000161268	0.000600866
2474 - 2474	24335.6	2.00021	40.0037	3.99942e-05	24377.6	0.998277	8.2051e-05	0.001641	1.64061e-09	0.00172305	0.00130257
2475 - 2475	6.00067	1.00015	23310.8	3.9994e-05	23317.8	0.000257343	4.28922e-05	0.9997	1.71517e-09	0.000300236	4.957e-05
2476 - 2476	3.9994e-05	22381.8	3.9994e-05	11.0003	22392.8	1.78602e-09	0.999509	1.78602e-09	0.000491242	0.000491245	0.000776802
2477 - 2477	21914.8	1.00004	13.0002	1.00004	21929.8	0.999316	4.56019e-05	0.000592811	4.56019e-05	0.000684014	0.00115095
2478 - 2478	2.00004	21200.1	3.99941e-05	10.0007	21212.1	9.42878e-05	0.999434	1.88544e-09	0.000471464	0.000565753	0.000638229
2479 - 2479	1.00004	18876.7	145.01	0.00016292	19022.7	5.25708e-05	0.992324	0.007623	8.56447e-09	0.00767558	0.00983306
2480 - 2480	18784.3	3.99941e-05	4.00205	0.000171948	18788.3	0.999787	2.12867e-09	0.000213008	9.15188e-09	0.000213019	0.000947061
2481 - 2481	3.00094	0.000434633	18804.7	6.88864e-05	18807.7	0.000159559	2.31093e-08	0.99984	3.66266e-09	0.000159586	0.000737081
2482 - 2482	1.00004	18503.3	3.99942e-05	28.0014	18532.3	5.39619e-05	0.998435	2.15807e-09	0.00151095	0.00156491	0.00225319
2483 - 2483	18302.7	1.00007	25.0051	3.99943e-05	18328.7	0.998581	5.45631e-05	0.00136426	2.18206e-09	0.00141883	7.10325e-05
2484 - 2484	20.0042	2.00095	18086.5	3.99942e-05	18108.5	0.00110468	0.000110498	0.998785	2.20858e-09	0.00121518	0.000506988
2485 - 2485	8.00084	3.9994e-05	17642	3.9994e-05	17650	0.000453306	2.26595e-09	0.999547	2.26595e-09	0.00045331	0.000345015
2486 - 2486	17470.7	0.000114392	42.0114	6.95578e-05	17512.7	0.997601	6.53191e-09	0.00239891	3.97184e-09	0.00239892	0.00140187
2487 - 2487	2.00007	12.0033	0.000114443	17570.5	17584.5	0.000113741	0.000682606	6.50819e-09	0.999204	0.000796354	0.000588299
2488 - 2488	2.00057	17.0026	3.99941e-05	17835.3	17854.3	0.00011205	0.000952296	2.24003e-09	0.998936	0.00106435	0.0003372
2489 - 2489	17.002	17815.7	2.00004	77.0137	17911.7	0.000949213	0.99464	0.000111661	0.00429963	0.0053605	0.0022488
2490 - 2490	17788.4	7.02106e-05	20.0032	1.00011	17809.4	0.998821	3.94233e-09	0.00112318	5.61564e-05	0.00117934	0.00044811
2491 - 2491	0.000114299	6.00057	3.99939e-05	17792.5	17798.5	6.42183e-09	0.00033714	2.24704e-09	0.999663	0.000337148	0.00021131
2492 - 2492	17684.7	257	71.0068	3.00007	18015.7	0.981627	0.0142653	0.00394138	0.000166525	0.0183732	0.0330419
2493 - 2493	0.000174918	5.00035	2.00004	18533.2	18540.2	9.43454e-09	0.000269703	0.000107876	0.999622	0.000377588	0.000403834
2494 - 2494	0.000255221	3.00086	1.00004	18941.7	18945.7	1.34712e-08	0.000158393	5.27846e-05	0.999789	0.000211191	0.000515374
2495 - 2495	9.0562	19206.6	2.00033	44.0091	19261.7	0.000470166	0.997141	0.00010385	0.0022848	0.00285881	0.0296642
2496 - 2496	13.0022	1.00007	19189.4	3.99942e-05	19203.4	0.000677079	5.20776e-05	0.999271	2.08266e-09	0.000729159	0.000110859
2497 - 2497	3.99943e-05	19400.8	3.99943e-05	66.009	19466.8	2.05449e-09	0.996609	2.05449e-09	0.00339085	0.00339086	0.00202912
2498 - 2498	1.00004	6.00145	3.99942e-05	19464.3	19471.3	5.13596e-05	0.00030822	2.054e-09	0.99964	0.000359581	0.000277971
2499 - 2499	19331.4	1.00007	4.00044	7.03408e-05	19336.4	0.999741	5.17195e-05	0.000206886	3.63774e-09	0.00025861	9.27639e-05
2500 - 2500	18885.4	3.99942e-05	83.0018	3.99942e-05	18968.4	0.995624	2.10846e-09	0.00437579	2.10846e-09	0.00437579	0.00770799
2501 - 2501	3.9994e-05	2.00099	7.07932e-05	18787	18789	2.12859e-09	0.000106498	3.76781e-09	0.999893	0.000106504	0.000530454
2502 - 2502	18921	1.00004	8.00081	3.9994e-05	18930	0.999525	5.28284e-05	0.000422653	2.11274e-09	0.000475483	0.000378737
2503 - 2503	3.99941e-05	18892	3.99941e-05	4.00083	18896	2.11653e-09	0.999788	2.11653e-09	0.000211729	0.000211733	0.000184113
2504 - 2504	18452.5	0.000169293	1.00056	3.99939e-05	18453.5	0.999946	9.17406e-09	5.42207e-05	2.16728e-09	5.42321e-05	0.000516745
2505 - 2505	18573.3	3.99938e-05	12.0003	0.00011308	18585.3	0.999354	2.15191e-09	0.000645691	6.0844e-09	0.000645699	0.00100033
2506 - 2506	1.00007	18503.7	3.99943e-05	2.00004	18506.7	5.40381e-05	0.999838	2.16106e-09	0.000108071	0.000162111	0.000265954
2507 - 2507	18.0051	18289.6	0.000112541	10.0022	18317.6	0.000982942	0.998471	6.14389e-09	0.000546044	0.00152899	0.00109981
2508 - 2508	3.00148	1.00007	18644.2	3.99941e-05	18648.2	0.000160952	5.36281e-05	0.999785	2.14466e-09	0.000214583	0.000621042
2509 - 2509	5.00024	1.00007	18723.3	1.00004	18730.3	0.00026696	5.3393e-05	0.999626	5.33915e-05	0.000373744	0.000445346
2510 - 2510	18711.4	6.9599e-05	5.00232	1.00004	18717.4	0.999679	3.7184e-09	0.000267254	5.34282e-05	0.000320686	0.000853625
2511 - 2511	18766.6	6.9e-05	13.0028	55.005	18834.6	0.996389	3.66347e-09	0.000690367	0.00292042	0.00361079	0.00310034
2512 - 2512	11.0007	7.03549e-05	18878.5	5.00011	18894.5	0.000582215	3.72357e-09	0.999153	0.000264633	0.000846852	0.00107357
2513 - 2513	18635.3	3.99941e-05	22.0014	3.99941e-05	18657.3	0.998821	2.14362e-09	0.00117924	2.14362e-09	0.00117925	0.00148284
2514 - 2514	18582	3.99941e-05	12.0009	1.00004	18595	0.999301	2.15079e-09	0.00064538	5.378e-05	0.000699162	0.000808311
2515 - 2515	18479.4	3.99942e-05	18.0022	6.89278e-05	18497.4	0.999027	2.16215e-09	0.000973228	3.72635e-09	0.000973234	0.000661178
2516 - 2516	6.99924e-05	18280.6	3.99942e-05	255.004	18535.6	3.7761e-09	0.986242	2.1577e-09	0.0137575	0.0137575	0.0254173
2517 - 2517	2.00007	30.0025	0.000256774	18435.3	18467.3	0.000108304	0.00162463	1.39043e-08	0.998267	0.00173295	0.0018657
2518 - 2518	1.00011	18449.9	1.00012	6.00135	18457.9	5.41836e-05	0.999566	5.41837e-05	0.000325137	0.000433505	0.000284939
2519 - 2519	27.0037	1.00004	18148.5	5.0012	18181.5	0.00148523	5.50032e-05	0.998185	0.000275071	0.0018153	0.000952588
2520 - 2520	10.0002	17893.3	5.00007	158.003	18066.3	0.000553529	0.990424	0.000276762	0.00874571	0.009576	0.0171804
2521 - 2521	4.00045	18121.6	1.00004	30.0058	18156.6	0.00022033	0.998072	5.50786e-05	0.00165261	0.00192802	0.000341472
2522 - 2522	17.001	0.000116683	18038.6	6.00035	18061.6	0.00094128	6.46029e-09	0.998726	0.000332216	0.0012735	0.00148885
2523 - 2523	17746.5	4.00036	39.0052	3.00012	17792.5	0.997414	0.000224834	0.00219223	0.000168617	0.00258568	0.00190503
2524 - 2524	0.000180342	7.00178	1.00007	18646.1	18654.1	9.66773e-09	0.000375349	5.36114e-05	0.999571	0.00042897	0.000530796
2525 - 2525	3.99942e-05	18784.5	3.99942e-05	15.0027	18799.5	2.1274e-09	0.999202	2.1274e-09	0.000798033	0.000798037	9.54977e-05
2526 - 2526	1.00007	7.00012	15.0002	18756.9	18779.9	5.32521e-05	0.000372745	0.000798735	0.998775	0.00122473	0.00207085
2527 - 2527	18699.2	3.00058	16.003	2.00026	18720.2	0.998878	0.000160286	0.000854851	0.00010685	0.00112199	0.000192141
2528 - 2528	3.00025	1.00035	18471.2	3.99938e-05	18475.2	0.000162393	5.41455e-05	0.999783	2.16473e-09	0.000216541	0.000243509
2529 - 2529	17981.1	3.99941e-05	20.001	22.0014	18023.1	0.99767	2.21905e-09	0.00110975	0.00122074	0.00233049	0.00306312
2530 - 2530	3.99942e-05	17787.5	4.00349	8.002	17799.5	2.24693e-09	0.999326	0.000224922	0.000449563	0.000674487	0.00181141
2531 - 2531	1.00007	18772.2	1.00004	12.0018	18786.3	5.32342e-05	0.999255	5.32325e-05	0.000638861	0.000745328	0.000313485
2532 - 2532	2.00075	7.09852e-05	18639.7	3.99939e-05	18641.7	0.000107327	3.80788e-09	0.999893	2.1454e-09	0.000107333	0.000429333
2533 - 2533	9.00317	0.000183406	18313.4	3.99942e-05	18322.4	0.000491375	1.00099e-08	0.999509	2.1828e-09	0.000491387	0.00100214
2534 - 2534	1.00018	38.002	0.000118085	18226	18265	5.47594e-05	0.00208059	6.46507e-09	0.997865	0.00213536	0.00281596
2535 - 2535	1.00012	18005.7	3.99943e-05	28.0068	18034.7	5.54554e-05	0.998392	2.21763e-09	0.00155294	0.0016084	0.000642599
2536 - 2536	17.0031	1.00019	17312.4	3.99942e-05	17330.4	0.000981118	5.7713e-05	0.998961	2.30775e-09	0.00103883	0.000107427
2537 - 2537	1.00019	152.02	7.01997e-05	16609.7	16762.7	5.96675e-05	0.00906893	4.18785e-09	0.990871	0.0091286	0.00746705
2538 - 2538	16059.3	3.99942e-05	11.0021	3.99942e-05	16070.3	0.999315	2.4887e-09	0.000684621	2.4887e-09	0.000684626	0.000115755
2539 - 2539	7.42008e-05	2.00013	3.99937e-05	15546	15548	4.77237e-09	0.000128642	2.57227e-09	0.999871	0.000128649	0.000132255
2540 - 2540	7.40512e-05	15085.1	7.48039e-05	3.00054	15088.1	4.90792e-09	0.999801	4.9578e-09	0.000198868	0.000198878	0.000253746
2541 - 2541	0.000204992	14312.5	55.008	2.00095	14369.5	1.42658e-08	0.996033	0.00382812	0.00013925	0.00396738	0.00303289
2542 - 2542	3.99935e-05	14105.7	0.000130279	2.00021	14107.7	2.83488e-09	0.999858	9.23463e-09	0.000141781	0.000141793	0.000201287
2543 - 2543	13886.4	3.99938e-05	7.00096	5.0006	13898.4	0.999136	2.87759e-09	0.000503724	0.000359797	0.000863524	0.000427063
2544 - 2544	12723.7	0.0139933	11.0049	0.00816961	12734.7	0.999134	1.09883e-06	0.000864165	6.41524e-07	0.000865906	0.0129284
2545 - 2545	12383.5	2.00004	0.000135029	1.00022	12386.5	0.999758	0.000161469	1.09013e-08	8.07504e-05	0.00024223	0.000296456
2546 - 2546	3.99936e-05	12221.9	3.99936e-05	1.00021	12222.9	3.27202e-09	0.999918	3.27202e-09	8.18311e-05	8.18376e-05	0.000143603
2547 - 2547	8.00279e-05	11855.4	3.99939e-05	2.00113	11857.4	6.74917e-09	0.999831	3.37289e-09	0.000168766	0.000168776	0.000687884
2548 - 2548	7.79154e-05	11896.9	1.00004	2.0005	11899.9	6.54757e-09	0.999748	8.40377e-05	0.000168111	0.000252155	0.000273696
2549 - 2549	3.99943e-05	11821.7	3.99943e-05	91.008	11912.7	3.35728e-09	0.99236	3.35728e-09	0.00763959	0.0076396	0.0109537
2550 - 2550	7.79835e-05	3.00023	3.99935e-05	11928.6	11931.6	6.53589e-09	0.000251453	3.3519e-09	0.999749	0.000251463	0.000214645
2551 - 2551	3.99938e-05	2.00065	3.99938e-05	11828.2	11830.2	3.38064e-09	0.000169114	3.38064e-09	0.999831	0.00016912	0.000320528
2552 - 2552	1.00008	2.00122	3.99939e-05	11471.4	11474.4	8.71572e-05	0.000174407	3.48547e-09	0.999738	0.000261568	0.000683141
2553 - 2553	11550	3.99937e-05	4.00048	3.99937e-05	11554	0.999654	3.46146e-09	0.000346242	3.46146e-09	0.000346249	0.000216884
2554 - 2554	3.99941e-05	11483	3.99941e-05	4.00238	11487	3.48167e-09	0.999652	3.48167e-09	0.000348426	0.000348433	0.000922479
2555 - 2555	3.99936e-05	11128.8	3.99936e-05	4.00024	11132.8	3.59242e-09	0.999641	3.59242e-09	0.000359322	0.000359329	0.000442031
2556 - 2556	10819.8	3.99936e-05	1.00014	3.99936e-05	10820.8	0.999908	3.69598e-09	9.24274e-05	3.69598e-09	9.24348e-05	8.69496e-05
2557 - 2557	5.00258	3.9994e-05	10536.9	8.08009e-05	10541.9	0.000474543	3.79382e-09	0.999525	7.66475e-09	0.000474554	0.0009163
2558 - 2558	13.002	9984.49	8.07383e-05	34.0132	10031.5	0.00129612	0.995313	8.04847e-09	0.00339064	0.00468676	0.00145612
2559 - 2559	8.24451e-05	11.0021	3.99939e-05	9821.66	9832.66	8.38482e-09	0.00111894	4.06746e-09	0.998881	0.00111895	0.00064911
2560 - 2560	3.99938e-05	5.00004	8.10529e-05	9706.24	9711.24	4.1183e-09	0.000514871	8.3463e-09	0.999485	0.000514884	0.00099406
2561 - 2561	0.000156544	9430.18	3.99941e-05	23.0049	9453.19	1.65599e-08	0.997566	4.23075e-09	0.00243356	0.00243358	0.00181849
2562 - 2562	9068.83	3.99936e-05	5.00085	8.06567e-05	9073.83	0.999449	4.40758e-09	0.000551129	8.88894e-09	0.000551142	0.000174367
2563 - 2563	3.99932e-05	8984.85	0.000159384	3.00008	8987.85	4.4497e-09	0.999666	1.77333e-08	0.000333793	0.000333815	0.000473485
2564 - 2564	4.00015	8739.72	3.99936e-05	9.00092	8752.72	0.000457018	0.998515	4.56927e-09	0.00102836	0.00148538	0.00173388
2565 - 2565	0.000152972	3.99934e-05	8679.41	4.00004	8683.41	1.76166e-08	4.60573e-09	0.999539	0.000460653	0.000460675	0.000864699
2566 - 2566	8448.8	8.51301e-05	7.00028	3.99932e-05	8455.8	0.999172	1.00677e-08	0.000827868	4.72968e-09	0.000827883	0.000941308
2567 - 2567	12.0022	4.00046	8137.02	4.00027	8157.02	0.0014714	0.000490432	0.997548	0.000490409	0.00245224	0.00199799
2568 - 2568	7897.25	3.99938e-05	18.0022	8.00017	7923.25	0.996718	5.04765e-09	0.00227208	0.00100971	0.00328179	0.00443824
2569 - 2569	8.94264e-05	6.00105	3.99936e-05	7824.73	7830.73	1.14199e-08	0.000766347	5.10726e-09	0.999234	0.000766363	0.000314682
2570 - 2570	3.99937e-05	7906.14	3.99937e-05	14.0014	7920.15	5.04962e-09	0.998232	5.04962e-09	0.00176783	0.00176784	0.00219808
2571 - 2571	34.5863	8.52523	452464320147935	1.80966	452464320147980	7.64397e-14	1.88418e-14	1	3.99956e-15	9.9476e-14	8.86113e-15
2572 - 2572	3.99932e-05	7462.79	8.94398e-05	2.00051	7464.79	5.35758e-09	0.999732	1.19816e-08	0.000267993	0.00026801	0.00108751
2573 - 2573	7291.63	3.99942e-05	28.0177	3.99942e-05	7319.65	0.996172	5.46396e-09	0.00382774	5.46396e-09	0.00382775	0.00208437
2574 - 2574	8.78011e-05	6.00115	8.55813e-05	7175.35	7181.35	1.22263e-08	0.000835658	1.19172e-08	0.999164	0.000835682	0.000295009
2575 - 2575	0.000326911	2.00055	1.00004	6917.44	6920.44	4.72384e-08	0.000289078	0.000144505	0.999566	0.000433631	0.00340106
2576 - 2576	6638.09	13.0009	17.0009	9.11393e-05	6668.09	0.995501	0.00194971	0.00254958	1.3668e-08	0.00449931	0.00580784
2577 - 2577	5.00433	0.000187151	6458.23	1.00035	6464.23	0.000774157	2.89517e-08	0.999071	0.000154751	0.000928937	0.00250409
2578 - 2578	1.00038	6043.27	1.00004	4.00138	6049.27	0.000165371	0.999008	0.000165316	0.000661465	0.000992152	0.00110945
2579 - 2579	428995756641191	1.71579	38.0932	2.71579	428995756641233	1	3.99956e-15	8.87962e-14	6.33058e-15	9.79217e-14	4.66205e-15
2580 - 2580	5691.52	3.99931e-05	1.00036	2.00095	5694.52	0.999473	7.02308e-09	0.00017567	0.000351383	0.00052706	0.00414524
2581 - 2581	5217.71	0.000351096	29.0112	0.000621195	5246.72	0.99447	6.69173e-08	0.00552939	1.18397e-07	0.00552958	0.00283505
2582 - 2582	3612.9	5.03513	361.514	3.99942e-05	3979.45	0.907889	0.00126528	0.0908452	1.00502e-08	0.0921105	0.134291
2583 - 2583	1.03412	3312.3	1.00004	14.1427	3328.47	0.00031069	0.99514	0.00030045	0.00424899	0.00486013	0.0927017
2584 - 2584	9.01405	2990.19	1.00004	16.0974	3016.3	0.00298844	0.991343	0.000331545	0.00533681	0.00865679	0.0508315
2585 - 2585	2857.69	139.482	38.2758	1.00004	3036.45	0.941129	0.0459358	0.0126055	0.000329345	0.0588706	0.322017
2586 - 2586	2860.78	1.00012	157.617	1.00013	3020.4	0.947154	0.000331122	0.0521841	0.000331126	0.0528463	0.258349
2587 - 2587	2895.73	1.00011	832.677	2.00013	3731.41	0.776042	0.000268024	0.223154	0.000536025	0.223958	0.538405
2588 - 2588	35.042	1.0001	3767.46	16	3819.5	0.0091745	0.000261841	0.986375	0.00418904	0.0136254	0.00882155
2589 - 2589	0.709531	121.147	0.709531	177398749743936	177398749744059	3.99964e-15	6.82908e-13	3.99964e-15	1	6.93334e-13	5.63848e-14
2590 - 2590	8.62607	137.76	1.06412	266061759729090	266061759729237	3.24213e-14	5.17773e-13	3.99952e-15	1	5.52558e-13	8.61513e-24
2591 - 2591	4183.35	1.0002	15.0029	3.99934e-05	4199.36	0.996189	0.000238179	0.00357267	9.5237e-09	0.00381086	0.00304786
2592 - 2592	31.631	5.61734	904455492371131	3.61734	904455492371172	3.49725e-14	6.21074e-15	1	3.99947e-15	4.52971e-14	8.86344e-15
2593 - 2593	131.088	31.8838	271493252101577	1.08584	271493252101741	4.8284e-13	1.17439e-13	1	3.99952e-15	6.04072e-13	2.94993e-14
2594 - 2594	211163675859216	0.844574	121.487	0.844574	211163675859339	1	3.99962e-15	5.75322e-13	3.99962e-15	5.82534e-13	3.12596e-13
2595 - 2595	172226441461303	0.68885	97.7228	0.68885	172226441461402	1	3.99967e-15	5.67409e-13	3.99967e-15	5.74873e-13	8.13894e-14
2596 - 2596	0.826803	206720046168269	0.826803	89.4176	206720046168360	3.99963e-15	1	3.99963e-15	4.32554e-13	4.40203e-13	2.90563e-14
2597 - 2597	116.358	6.38738	220054041984819	2.88013	220054041984945	5.28769e-13	2.90264e-14	1	1.30883e-14	5.72542e-13	8.17553e-14
2598 - 2598	3.99948e-05	3.99948e-05	4460.27	3.99948e-05	4460.27	8.96692e-09	8.96692e-09	1	8.96692e-09	2.69008e-08	3.82441e-05
2599 - 2599	504313771292918	2.017	65.4841	2.017	504313771292988	1	3.9995e-15	1.29848e-13	3.9995e-15	1.38778e-13	6.34787e-14
2600 - 2600	3.99941e-05	4581.01	1.0001	11.0104	4593.02	8.70756e-09	0.997385	0.000217743	0.0023972	0.00261495	0.00211115
2601 - 2601	5.00064	3.99929e-05	4645.15	3.99929e-05	4650.15	0.00107537	8.60034e-09	0.998925	8.60034e-09	0.00107539	0.0075022
2602 - 2602	8.0031	3.99937e-05	4737.13	3.99937e-05	4745.14	0.00168659	8.42836e-09	0.998313	8.42836e-09	0.00168661	0.00046978
2603 - 2603	0.891506	104.309	24.3471	222898248713255	222898248713385	3.99961e-15	4.67965e-13	1.0923e-13	1	5.832e-13	7.61919e-14
2604 - 2604	21.5387	22.1566	3.60047	900239735293360	900239735293407	2.39255e-14	2.46119e-14	3.99946e-15	1	5.21805e-14	1.11082e-15
2605 - 2605	3.99931e-05	1.00009	3.99931e-05	5166.45	5167.45	7.73942e-09	0.000193537	7.73942e-09	0.999806	0.000193553	0.000386853
2606 - 2606	5302.6	3.99931e-05	3.00009	3.99931e-05	5305.6	0.999435	7.53791e-09	0.000565458	7.53791e-09	0.000565473	0.000817178
2607 - 2607	5410.73	3.99932e-05	2.0001	3.99932e-05	5412.73	0.99963	7.38872e-09	0.000369517	7.38872e-09	0.000369531	0.000479557
2608 - 2608	5534.27	3.99948e-05	1.00004	3.99948e-05	5535.27	0.999819	7.22546e-09	0.000180667	7.22546e-09	0.000180681	0.000348568
2609 - 2609	5624.01	3.99937e-05	9.00196	3.99937e-05	5633.02	0.998402	7.09987e-09	0.00159807	7.09987e-09	0.00159809	0.00125094
2610 - 2610	2.00004	3.99948e-05	5755.27	3.99948e-05	5757.27	0.000347394	6.94685e-09	0.999653	6.94685e-09	0.000347408	0.000682022
2611 - 2611	3.99948e-05	5759.27	3.99948e-05	1.00004	5760.27	6.94323e-09	0.999826	6.94323e-09	0.00017361	0.000173624	0.000334454
2612 - 2612	51.0009	5733.08	3.99933e-05	3.00009	5787.08	0.00881289	0.990669	6.91079e-09	0.000518412	0.00933131	0.0168005
2613 - 2613	5847.2	3.99934e-05	1.00009	3.99934e-05	5848.2	0.999829	6.83857e-09	0.000171008	6.83857e-09	0.000171021	0.000195873
2614 - 2614	5850.43	3.99934e-05	9.00091	3.99934e-05	5859.44	0.998464	6.82548e-09	0.00153614	6.82548e-09	0.00153615	0.00180951
2615 - 2615	230615811200936	0.92238	66.102	5.88618	230615811201009	1	3.99964e-15	2.86633e-13	2.55237e-14	3.16525e-13	2.1662e-14
2616 - 2616	1.00033	3.00393	8.80533e-05	5894.27	5898.27	0.000169597	0.00050929	1.49287e-08	0.999321	0.000678901	0.0025196
2617 - 2617	5839.19	3.99938e-05	4.00213	3.99938e-05	5843.19	0.999315	6.8445e-09	0.000684922	6.8445e-09	0.000684935	0.000645655
2618 - 2618	5754.87	3.9994e-05	7.00449	3.9994e-05	5761.87	0.998784	6.94115e-09	0.00121566	6.94115e-09	0.00121568	0.000749031
2619 - 2619	1.00004	5601.6	1.00004	27.0153	5630.62	0.000177608	0.994847	0.000177608	0.00479792	0.00515314	0.0018163
2620 - 2620	11.007	1.00153	5346.84	3.9994e-05	5358.84	0.00205398	0.000186894	0.997759	7.46318e-09	0.00224088	0.00152443
2621 - 2621	13.0132	2.00009	5011.44	1.00004	5027.45	0.00258843	0.000397834	0.996815	0.000198916	0.00318518	0.00246757
2622 - 2622	4.00019	42.0248	1.00055	4801.43	4848.46	0.000825044	0.00866765	0.000206364	0.990301	0.00969906	0.00465878
2623 - 2623	3.00086	12.0101	1.00009	4574.01	4590.02	0.000653778	0.00261657	0.000217883	0.996512	0.00348823	0.00145362
2624 - 2624	4393.47	2.0009	32.0592	6.00568	4433.53	0.990963	0.000451311	0.00723109	0.00135461	0.009037	0.0196067
2625 - 2625	0.000518942	4246.47	2.00898	75.092	4323.57	1.20026e-07	0.982167	0.000464658	0.017368	0.0178328	0.0211326
2626 - 2626	0.00031674	4174.52	4.01656	40.0772	4218.61	7.50816e-08	0.989548	0.000952104	0.00950009	0.0104523	0.0311681
2627 - 2627	172.005	8.1779e-05	5892.31	8.23869e-05	6064.32	0.0283635	1.34853e-08	0.971636	1.35855e-08	0.0283635	0.0535322
2628 - 2628	6288.57	3.00037	25.0163	0.000142505	6316.59	0.995565	0.000474999	0.00396041	2.25604e-08	0.00443543	0.00122295
2629 - 2629	3.99939e-05	1.00004	7.74729e-05	6539.64	6540.64	6.11468e-09	0.000152896	1.18449e-08	0.999847	0.000152914	0.00027545
2630 - 2630	6644.94	2.00008	7.00335	0.000346944	6653.95	0.998647	0.000300585	0.00105251	5.2141e-08	0.00135315	0.000547624
2631 - 2631	1.00023	0.000353433	6836.48	7.86588e-05	6837.48	0.000146286	5.16906e-08	0.999854	1.15041e-08	0.000146349	0.00059961
2632 - 2632	6985.08	3.99941e-05	1.00246	7.80109e-05	6986.08	0.999856	5.72482e-09	0.000143494	1.11666e-08	0.000143511	0.00138718
2633 - 2633	7179.5	0.00013518	10.0059	3.99942e-05	7189.51	0.998608	1.88024e-08	0.00139173	5.56285e-09	0.00139175	0.000648981
2634 - 2634	1.00047	1.00008	7281	3.99937e-05	7283	0.000137371	0.000137317	0.999725	5.49138e-09	0.000274693	0.000240953
2635 - 2635	7321.01	7.48206e-05	5.00203	3.99941e-05	7326.01	0.999317	1.0213e-08	0.000682778	5.45919e-09	0.000682793	7.63291e-05
2636 - 2636	7429.78	3.9994e-05	0.00120504	3.9994e-05	7429.78	1	5.38293e-09	1.6219e-07	5.38293e-09	1.72956e-07	0.000923546
2637 - 2637	7472.37	3.99938e-05	1.0006	3.99938e-05	7473.37	0.999866	5.35151e-09	0.000133889	5.35151e-09	0.0001339	0.000308096
2638 - 2638	7473.66	7.54066e-05	1.00117	2.00004	7476.66	0.999599	1.00856e-08	0.000133906	0.000267504	0.000401421	0.000670127
2639 - 2639	7488.38	3.99938e-05	7.00077	7.56271e-05	7495.38	0.999066	5.3358e-09	0.000934012	1.00898e-08	0.000934028	0.00121818
2640 - 2640	7515.17	3.99937e-05	7.0003	3.99937e-05	7522.17	0.999069	5.31679e-09	0.000930623	5.31679e-09	0.000930633	0.00158636
2641 - 2641	3.99941e-05	7523.04	3.99941e-05	7.48891e-05	7523.04	5.31621e-09	1	5.31621e-09	9.95463e-09	2.05871e-08	0.000101814
2642 - 2642	7518.35	3.99938e-05	0.000123457	3.99938e-05	7518.35	1	5.31949e-09	1.64208e-08	5.31949e-09	2.70597e-08	0.00017275
2643 - 2643	7549.28	3.99938e-05	2.00044	3.99938e-05	7551.28	0.999735	5.29629e-09	0.000264914	5.29629e-09	0.000264924	0.000146707
2644 - 2644	7519.65	3.99939e-05	0.00110849	7.50199e-05	7519.65	1	5.31859e-09	1.47412e-07	9.97651e-09	1.62707e-07	0.000922087
2645 - 2645	7459.57	1.00013	33.0089	0.000198194	7493.58	0.995462	0.000133465	0.00440496	2.64486e-08	0.00453845	0.00402158
2646 - 2646	2.00043	7.41777e-05	7454.1	3.99937e-05	7456.1	0.000268294	9.9486e-09	0.999732	5.36389e-09	0.00026831	0.000128731
2647 - 2647	7.64618e-05	4.00161	7.45504e-05	7382.84	7386.84	1.03511e-08	0.000541722	1.00923e-08	0.999458	0.000541742	0.000157676
2648 - 2648	7369.35	3.99938e-05	0.000129092	1.00004	7370.35	0.999864	5.42631e-09	1.75151e-08	0.000135684	0.000135707	0.000237296
2649 - 2649	3.99939e-05	7310.55	3.99939e-05	1.00072	7311.55	5.46996e-09	0.999863	5.46996e-09	0.000136869	0.00013688	0.000356713
2650 - 2650	3.99938e-05	7172.28	3.99938e-05	1.00041	7173.28	5.57539e-09	0.999861	5.57539e-09	0.000139464	0.000139475	0.000153402
2651 - 2651	7067.63	3.99942e-05	12.0049	3.99942e-05	7079.63	0.998304	5.6492e-09	0.0016957	5.6492e-09	0.00169571	0.000668261
2652 - 2652	2.00093	7.50213e-05	6901.51	3.99939e-05	6903.51	0.000289842	1.08671e-08	0.99971	5.79327e-09	0.000289859	0.000253675
2653 - 2653	3.99939e-05	6693.66	7.37355e-05	1.00116	6694.66	5.974e-09	0.99985	1.10141e-08	0.000149547	0.000149564	0.000660538
2654 - 2654	6580.51	7.39029e-05	4.00097	3.99939e-05	6584.52	0.999392	1.12237e-08	0.000607633	6.07393e-09	0.00060765	0.000446612
2655 - 2655	4.00059	2.00004	6436.37	3.99938e-05	6442.37	0.000620981	0.000310451	0.999069	6.20794e-09	0.000931439	0.00132889
2656 - 2656	6258.37	3.99938e-05	10.0006	3.99938e-05	6268.37	0.998405	6.38026e-09	0.00159541	6.38026e-09	0.00159542	0.00267603
2657 - 2657	6185.01	3.99937e-05	0.0004532	7.73881e-05	6185.01	1	6.46623e-09	7.32739e-08	1.25122e-08	9.22523e-08	0.000566902
2658 - 2658	6107.27	3.99948e-05	3.99948e-05	3.99948e-05	6107.27	1	6.54873e-09	6.54873e-09	6.54873e-09	1.96462e-08	3.82586e-05
2659 - 2659	3.99937e-05	5995.14	3.99937e-05	0.000132311	5995.14	6.67103e-09	1	6.67103e-09	2.20696e-08	3.54117e-08	0.000198554
2660 - 2660	3.99948e-05	5918.27	3.99948e-05	1.00004	5919.27	6.75672e-09	0.999831	6.75672e-09	0.000168947	0.00016896	0.000325127
2661 - 2661	1.00008	5902.39	7.66255e-05	1.00013	5904.39	0.000169378	0.999661	1.29777e-08	0.000169388	0.000338779	0.000376226
2662 - 2662	1.00047	1.00004	5941.17	3.99937e-05	5943.17	0.000168339	0.000168267	0.999663	6.72936e-09	0.000336612	0.000299731
2663 - 2663	7.7398e-05	5906.33	3.99942e-05	9.00359	5915.33	1.30843e-08	0.998478	6.7611e-09	0.00152208	0.0015221	0.000890474
2664 - 2664	5835.03	3.99941e-05	13.0019	3.99941e-05	5848.03	0.997777	6.83889e-09	0.00222329	6.83889e-09	0.00222331	0.00320736
2665 - 2665	0.000486423	8.00416	7.66065e-05	5715.16	5723.16	8.49919e-08	0.00139855	1.33853e-08	0.998601	0.00139865	0.000355736
2666 - 2666	5542.25	2.00014	8.00471	0.000133614	5552.26	0.998198	0.000360239	0.0014417	2.40648e-08	0.00180197	0.000633408
2667 - 2667	1.00008	0.000142294	5446.26	7.72894e-05	5447.26	0.000183593	2.61222e-08	0.999816	1.41887e-08	0.000183633	0.000349564
2668 - 2668	5230.85	3.99936e-05	2.00023	1.00004	5233.85	0.999427	7.64133e-09	0.000382172	0.000191071	0.000573251	0.000855344
2669 - 2669	5110.22	7.84822e-05	8.00092	1.00004	5119.22	0.998242	1.53309e-08	0.00156292	0.00019535	0.00175828	0.0026507
2670 - 2670	4904.9	1.00008	6.00238	3.9994e-05	4911.9	0.998574	0.000203604	0.00122201	8.14227e-09	0.00142562	0.00115564
2671 - 2671	3.9994e-05	4767.95	1.00008	3.00263	4771.95	8.38107e-09	0.999161	0.000209575	0.000629224	0.000838807	0.000549779
2672 - 2672	2.00038	1.00026	4579.43	3.99934e-05	4582.43	0.000436533	0.000218281	0.999345	8.72757e-09	0.000654822	0.000418889
2673 - 2673	3.00163	8.12999e-05	4430.48	3.99939e-05	4433.48	0.000677037	1.83377e-08	0.999323	9.02087e-09	0.000677064	9.77562e-05
2674 - 2674	4340.38	3.99938e-05	7.00113	1.00004	4348.38	0.99816	9.19741e-09	0.00161006	0.00022998	0.00184005	0.00269413
2675 - 2675	4166.77	8.08458e-05	10.0025	1.00004	4177.77	0.997366	1.93514e-08	0.00239421	0.000239372	0.00263361	0.00345128
2676 - 2676	3968.43	3.99938e-05	7.00149	3.99938e-05	3975.43	0.998239	1.00603e-08	0.00176119	1.00603e-08	0.00176121	0.00229325
2677 - 2677	3834.65	3.99942e-05	29.0121	3.99942e-05	3863.66	0.992491	1.03514e-08	0.00750897	1.03514e-08	0.00750899	0.00839179
2678 - 2678	11.003	0.00028536	3697.54	3.99939e-05	3708.55	0.00296694	7.69465e-08	0.997033	1.07842e-08	0.00296703	0.00355034
2679 - 2679	3.00017	3.99933e-05	3530.17	3.99933e-05	3533.17	0.000849146	1.13194e-08	0.999151	1.13194e-08	0.000849168	0.00140031
2680 - 2680	3470.47	3.99942e-05	7.00847	3.99942e-05	3477.48	0.997985	1.15009e-08	0.00201539	1.15009e-08	0.00201541	0.000884093
2681 - 2681	3346.61	1.00032	70.0376	3.99942e-05	3417.65	0.979214	0.000292692	0.020493	1.17023e-08	0.0207857	0.0207477
2682 - 2682	9.02802	3.99943e-05	3273.67	3.99943e-05	3282.7	0.00275019	1.21834e-08	0.99725	1.21834e-08	0.00275021	0.00970345
2683 - 2683	37.0651	1.00009	3065.6	3.99942e-05	3103.66	0.0119424	0.000322229	0.987735	1.28862e-08	0.0122646	0.0117079
2684 - 2684	3056.77	3.9994e-05	2.00396	3.9994e-05	3058.78	0.999345	1.30752e-08	0.000655149	1.30752e-08	0.000655176	0.00159608
2685 - 2685	2941.39	3.9993e-05	1.00019	3.9993e-05	2942.39	0.99966	1.3592e-08	0.000339925	1.3592e-08	0.000339952	0.000710807
2686 - 2686	2819.94	3.99937e-05	1.00179	3.99937e-05	2820.94	0.999645	1.41774e-08	0.000355127	1.41774e-08	0.000355156	0.0012208
2687 - 2687	2774.58	3.99935e-05	1.00126	3.99935e-05	2775.58	0.999639	1.44091e-08	0.000360739	1.44091e-08	0.000360768	0.000974144
2688 - 2688	2813.56	1.00021	4.00099	3.99931e-05	2818.56	0.998226	0.000354864	0.00141952	1.41892e-08	0.00177439	0.000869271
2689 - 2689	8.06865	2900.49	0.000204992	0.000356189	2908.56	0.00277411	0.997226	7.04788e-08	1.22462e-07	0.0027743	0.0333407
2690 - 2690	8.07488	2944.45	0.000196557	0.00101636	2952.53	0.0027349	0.997265	6.65724e-08	3.44233e-07	0.00273531	0.0376644
2691 - 2691	9.12596	2937.38	1.00061	0.00159712	2947.51	0.00309616	0.996564	0.000339475	5.41855e-07	0.00343618	0.0664928
2692 - 2692	8.01041	6.00266	2.00004	3193.18	3209.2	0.00249608	0.00187046	0.000623222	0.99501	0.00498976	0.00329658
2693 - 2693	3281.22	3.99938e-05	3.00146	1.00262	3285.23	0.998781	1.21738e-08	0.000913622	0.000305189	0.00121882	0.00177412
2694 - 2694	3360.82	3.99932e-05	0.000293762	3.99932e-05	3360.82	1	1.18998e-08	8.74079e-08	1.18998e-08	1.11208e-07	0.000908932
2695 - 2695	3497.22	3.99934e-05	0.000504982	3.99934e-05	3497.22	1	1.14357e-08	1.44395e-07	1.14357e-08	1.67267e-07	0.00095619
2696 - 2696	3721.01	8.59219e-05	1.00071	8.73671e-05	3722.02	0.999731	2.30848e-08	0.000268862	2.34731e-08	0.000268909	0.0012014
2697 - 2697	4085.58	13.0123	0.0230799	0.00836412	4098.63	0.996818	0.0031748	5.63114e-06	2.04071e-06	0.00318247	0.0177644
2698 - 2698	1.00952	4345.57	0.00909937	0.0200826	4346.61	0.000232254	0.999761	2.09344e-06	4.62029e-06	0.000238968	0.0209465
2699 - 2699	1.00017	4551.51	1.00015	1.00004	4554.51	0.000219599	0.999341	0.000219596	0.000219571	0.000658766	0.000364696
2700 - 2700	3.99948e-05	3.99948e-05	4759.27	3.99948e-05	4759.27	8.40357e-09	8.40357e-09	1	8.40357e-09	2.52107e-08	3.82474e-05
2701 - 2701	2.00015	3.99935e-05	4925.55	3.99935e-05	4927.55	0.000405911	8.1163e-09	0.999594	8.1163e-09	0.000405928	0.000618232
2702 - 2702	5.00338	0.000257737	5170.84	3.9994e-05	5175.84	0.000966679	4.97961e-08	0.999033	7.72705e-09	0.000966737	0.000652638
2703 - 2703	8.18659e-05	2.00081	3.99937e-05	5430.94	5432.94	1.50684e-08	0.000368275	7.36133e-09	0.999632	0.000368297	0.000229632
2704 - 2704	3.99935e-05	3.00037	8.14556e-05	5669.52	5672.52	7.05039e-09	0.000528931	1.43597e-08	0.999471	0.000528952	0.000568877
2705 - 2705	5.00053	5926.91	1.00024	26.0043	5958.92	0.000839167	0.994629	0.000167856	0.00436393	0.00537095	0.00726113
2706 - 2706	22.0005	8.08017e-05	6130.83	3.99936e-05	6152.83	0.00357568	1.31325e-08	0.996424	6.50004e-09	0.0035757	0.0065692
2707 - 2707	6326.49	8.18317e-05	0.000231646	3.99935e-05	6326.49	1	1.29348e-08	3.66153e-08	6.32159e-09	5.58716e-08	0.000475726
2708 - 2708	6385.92	3.99936e-05	1.00036	3.99936e-05	6386.92	0.999843	6.26181e-09	0.000156626	6.26181e-09	0.000156639	0.000143148
2709 - 2709	6611.88	3.9994e-05	6.00168	3.9994e-05	6617.88	0.999093	6.04333e-09	0.00090689	6.04333e-09	0.000906902	0.000642852
2710 - 2710	6709.89	3.99936e-05	3.00022	3.99936e-05	6712.89	0.999553	5.95774e-09	0.000446935	5.95774e-09	0.000446947	0.000655987
2711 - 2711	3.99937e-05	6905.05	3.99937e-05	0.000137141	6905.05	5.79195e-09	1	5.79195e-09	1.98609e-08	3.14448e-08	0.000211289
2712 - 2712	3.99939e-05	2.0011	3.99939e-05	6973.66	6975.66	5.73335e-09	0.000286869	5.73335e-09	0.999713	0.00028688	0.000311281
2713 - 2713	7.58904e-05	2.00022	3.99935e-05	7064.68	7066.68	1.07392e-08	0.000283049	5.65945e-09	0.999717	0.000283066	0.000304285
2714 - 2714	7211.25	2.00004	8.003	4.00008	7225.25	0.998062	0.000276813	0.00110764	0.000553624	0.00193808	0.0019595
2715 - 2715	4.00004	7401.16	3.99941e-05	2.00229	7407.16	0.000540023	0.99919	5.39938e-09	0.000270317	0.000810346	0.00105477
2716 - 2716	7530.99	3.9994e-05	5.00173	3.9994e-05	7536	0.999336	5.30707e-09	0.000663711	5.30707e-09	0.000663722	0.000175883
2717 - 2717	3.99938e-05	3.00061	3.99938e-05	7666.38	7669.38	5.21474e-09	0.000391246	5.21474e-09	0.999609	0.000391256	0.000267425
2718 - 2718	7838.82	3.99936e-05	0.000126352	7.84043e-05	7838.82	1	5.10199e-09	1.61188e-08	1.00021e-08	3.12228e-08	0.000268226
2719 - 2719	8001.86	1.00004	3.00013	7.49699e-05	8005.86	0.9995	0.000124913	0.000374742	9.36438e-09	0.000499665	0.000814371
2720 - 2720	7.4217e-05	8146.72	7.60665e-05	5.00029	8151.72	9.10445e-09	0.999387	9.33135e-09	0.000613404	0.000613422	0.000884406
2721 - 2721	8213.93	1.00004	2.00134	3.9994e-05	8216.94	0.999635	0.000121705	0.000243562	4.86727e-09	0.000365272	0.000450834
2722 - 2722	3.99937e-05	1.00021	3.99937e-05	8257.17	8258.17	4.84293e-09	0.000121117	4.84293e-09	0.999879	0.000121127	7.35848e-05
2723 - 2723	0.000124493	8356.63	3.99942e-05	18.0074	8374.64	1.48655e-08	0.99785	4.77564e-09	0.00215023	0.00215025	0.000240585
2724 - 2724	0.000128473	2.00004	3.99938e-05	8456.37	8458.37	1.51888e-08	0.000236457	4.72831e-09	0.999764	0.000236477	0.000439219
2725 - 2725	0.000123433	5.00029	3.99936e-05	8625.88	8630.88	1.43013e-08	0.000579349	4.63378e-09	0.999421	0.000579368	0.000849244
2726 - 2726	8736.34	3.99942e-05	11.0039	9.00041	8756.35	0.997715	4.56745e-09	0.00125668	0.00102787	0.00228455	0.00199069
2727 - 2727	3.00109	3.9994e-05	8810.87	3.9994e-05	8813.87	0.000340496	4.53762e-09	0.999659	4.53762e-09	0.000340505	0.000132309
2728 - 2728	3.99941e-05	8814.14	3.99941e-05	4.00172	8818.14	4.53543e-09	0.999546	4.53543e-09	0.000453805	0.000453814	0.000238072
2729 - 2729	8841.73	3.9994e-05	0.00089375	3.9994e-05	8841.73	1	4.52332e-09	1.01083e-07	4.52332e-09	1.1013e-07	0.000713365
2730 - 2730	3.99939e-05	8868.44	7.33184e-05	6.00071	8874.44	4.50663e-09	0.999324	8.26175e-09	0.000676179	0.000676192	0.000770607
2731 - 2731	3.99938e-05	8811.27	7.34381e-05	2.00055	8813.27	4.53791e-09	0.999773	8.33267e-09	0.000226993	0.000227006	0.000128364
2732 - 2732	3.99942e-05	8884.48	3.99942e-05	9.00311	8893.48	4.49702e-09	0.998988	4.49702e-09	0.00101233	0.00101234	0.00023773
2733 - 2733	7.00104	1.00007	8976.7	3.99939e-05	8984.7	0.000779218	0.000111308	0.999109	4.45134e-09	0.000890531	0.000955037
2734 - 2734	1.00019	4.00087	3.99938e-05	8979.43	8984.43	0.000111325	0.000445312	4.45146e-09	0.999443	0.000556641	0.000238753
2735 - 2735	7.477e-05	6.00053	3.99938e-05	9046.28	9052.28	8.2598e-09	0.000662875	4.41809e-09	0.999337	0.000662888	0.000858379
2736 - 2736	9066.46	3.99942e-05	13.0035	2.00007	9081.46	0.998348	4.40394e-09	0.00143188	0.000220237	0.00165212	0.00122688
2737 - 2737	7.47749e-05	9092.75	1.00007	2.00012	9095.75	8.22086e-09	0.99967	0.00010995	0.000219896	0.000329854	0.000433306
2738 - 2738	8958.25	3.99938e-05	0.000193162	3.99938e-05	8958.25	1	4.46446e-09	2.15625e-08	4.46446e-09	3.04914e-08	0.000242414
2739 - 2739	8907.04	3.99937e-05	2.0004	0.00012695	8909.04	0.999775	4.48912e-09	0.000224536	1.42496e-08	0.000224555	0.000163884
2740 - 2740	8804.18	3.99941e-05	6.00215	7.34054e-05	8810.18	0.999319	4.53953e-09	0.000681275	8.33189e-09	0.000681288	7.13547e-05
2741 - 2741	6.00013	7.47666e-05	8780.97	3.99937e-05	8786.97	0.000682844	8.5088e-09	0.999317	4.55147e-09	0.000682857	0.00123635
2742 - 2742	8710.29	0.000201385	0.000722628	1.00004	8711.29	0.999885	2.31177e-08	8.2953e-08	0.000114798	0.000114904	0.000806222
2743 - 2743	8672.22	3.99938e-05	4.00029	1.00004	8677.22	0.999424	4.60905e-09	0.000461011	0.000115249	0.000576264	0.000854966
2744 - 2744	8752.71	3.9994e-05	2.00089	3.9994e-05	8754.71	0.999771	4.56828e-09	0.00022855	4.56828e-09	0.000228559	0.000255742
2745 - 2745	8842.73	3.9994e-05	2.0009	3.9994e-05	8844.73	0.999774	4.52179e-09	0.000226225	4.52179e-09	0.000226234	0.000266892
2746 - 2746	8746.29	1.00004	8.00221	3.99941e-05	8755.29	0.998972	0.000114221	0.000913985	4.568e-09	0.00102821	0.000690807
2747 - 2747	8491.7	7.31731e-05	45.0126	1.00008	8537.71	0.994611	8.57058e-09	0.00527221	0.000117136	0.00538935	0.00395298
2748 - 2748	19.0011	0.000125071	8410.56	3.99939e-05	8429.56	0.0022541	1.48371e-08	0.997746	4.74448e-09	0.00225412	0.00364507
2749 - 2749	8333.67	3.99943e-05	29.0076	1.00007	8363.68	0.996412	4.7819e-09	0.00346828	0.000119573	0.00358786	0.00299188
2750 - 2750	3.99938e-05	6.00055	7.38606e-05	8360.23	8366.23	4.78038e-09	0.000717235	8.82842e-09	0.999283	0.000717249	0.000937765
2751 - 2751	8397.57	2.00013	26.0082	1.00013	8426.58	0.996558	0.000237359	0.00308644	0.000118687	0.00344249	0.00217299
2752 - 2752	5.0014	0.000205851	8355.68	3.99939e-05	8360.68	0.000598204	2.46214e-08	0.999402	4.78357e-09	0.000598234	0.00018321
2753 - 2753	3.99942e-05	8276.6	2.00007	8.00567	8286.61	4.82637e-09	0.998793	0.000241362	0.000966098	0.00120746	0.00123288
2754 - 2754	8227.17	3.99941e-05	7.00235	7.38861e-05	8234.17	0.99915	4.85709e-09	0.000850401	8.97311e-09	0.000850415	0.000221427
2755 - 2755	7.42054e-05	2.00013	0.000132631	8191.47	8193.47	9.05666e-09	0.000244113	1.61874e-08	0.999756	0.000244138	0.000308457
2756 - 2756	7.67434e-05	8182.81	3.9994e-05	2.00142	8184.82	9.37631e-09	0.999755	4.88636e-09	0.000244529	0.000244543	0.000603514
2757 - 2757	8101.88	3.99936e-05	0.000301739	9.00008	8110.88	0.99889	4.93086e-09	3.72018e-08	0.00110963	0.00110967	0.00213757
2758 - 2758	8172.03	3.99937e-05	4.00044	3.00008	8179.03	0.999144	4.88979e-09	0.000489109	0.000366801	0.000855915	0.00120643
2759 - 2759	8067.26	3.99941e-05	12.0025	3.99941e-05	8079.26	0.998514	4.95022e-09	0.00148559	4.95022e-09	0.0014856	0.0014662
2760 - 2760	3.99938e-05	8038.22	3.99938e-05	1.00046	8039.22	4.97483e-09	0.999876	4.97483e-09	0.000124447	0.000124457	0.000238276
2761 - 2761	0.000602335	3.99938e-05	7918.34	3.99938e-05	7918.34	7.60683e-08	5.05078e-09	1	5.05078e-09	8.61699e-08	0.000583276
2762 - 2762	2.00021	1.00004	7883.03	3.99937e-05	7886.03	0.000253639	0.000126812	0.99962	5.07146e-09	0.000380456	0.000519156
2763 - 2763	7843.61	3.99942e-05	15.0052	3.99942e-05	7858.61	0.998091	5.08922e-09	0.00190939	5.08922e-09	0.0019094	0.00095317
2764 - 2764	5.00128	3.9994e-05	7796.81	3.9994e-05	7801.81	0.000641041	5.12624e-09	0.999359	5.12624e-09	0.000641052	0.000368469
2765 - 2765	7665.83	3.9994e-05	3.00172	7.71641e-05	7668.83	0.999609	5.21513e-09	0.000391418	1.0062e-08	0.000391433	0.00051449
2766 - 2766	7598.98	3.99937e-05	0.000217229	3.99937e-05	7598.98	1	5.26303e-09	2.85866e-08	5.26303e-09	3.91126e-08	0.000299398
2767 - 2767	7650.7	3.99935e-05	0.000137797	7.62177e-05	7650.7	1	5.22744e-09	1.8011e-08	9.96219e-09	3.32006e-08	0.000299339
2768 - 2768	7867.04	3.99937e-05	2.00032	3.99937e-05	7869.04	0.999746	5.08241e-09	0.000254201	5.08241e-09	0.000254211	0.000193868
2769 - 2769	3.99939e-05	8056.63	1.00004	2.00104	8059.63	4.96225e-09	0.999628	0.00012408	0.000248279	0.000372364	0.000323046
2770 - 2770	1.00004	8129.03	1.00004	0.000219516	8131.03	0.000122991	0.999754	0.000122991	2.69974e-08	0.000246008	0.000412987
2771 - 2771	8370.64	3.99939e-05	9.00125	7.69454e-05	8379.64	0.998926	4.77275e-09	0.00107418	9.18242e-09	0.00107419	0.00120555
2772 - 2772	4.00047	0.000204807	8607.9	3.99936e-05	8611.91	0.000464528	2.37819e-08	0.999535	4.64399e-09	0.000464557	0.000432118
2773 - 2773	7.78671e-05	8575.22	3.99941e-05	4.00284	8579.23	9.07624e-09	0.999533	4.66174e-09	0.000466574	0.000466588	0.000902763
2774 - 2774	8787.25	7.38104e-05	1.00082	7.54991e-05	8788.25	0.999886	8.39877e-09	0.000113881	8.59092e-09	0.000113898	0.000631293
2775 - 2775	1.00061	1.00004	8771.18	7.67835e-05	8773.18	0.000114053	0.000113988	0.999772	8.75208e-09	0.000228051	0.000404119
2776 - 2776	9003.37	3.99938e-05	2.0006	3.99938e-05	9005.37	0.999778	4.44111e-09	0.000222157	4.44111e-09	0.000222166	0.000132615
2777 - 2777	3.99941e-05	9322.05	3.99941e-05	5.00166	9327.06	4.28796e-09	0.999464	4.28796e-09	0.000536253	0.000536262	6.96258e-05
2778 - 2778	3.9994e-05	9616.91	3.9994e-05	1.00136	9617.91	4.15829e-09	0.999896	4.15829e-09	0.000104114	0.000104122	0.000778636
2779 - 2779	3.99939e-05	9844.56	3.99939e-05	2.00075	9846.56	4.06171e-09	0.999797	4.06171e-09	0.000203192	0.000203201	0.000239361
2780 - 2780	3.99937e-05	4.00008	7.73476e-05	10011.1	10015.1	3.99332e-09	0.000399403	7.72306e-09	0.999601	0.000399414	0.00072869
2781 - 2781	10245.4	3.99942e-05	8.00304	7.27848e-05	10253.4	0.999219	3.90059e-09	0.000780527	7.09862e-09	0.000780538	0.000307756
2782 - 2782	2.00072	7.32851e-05	10273.4	3.99938e-05	10275.4	0.00019471	7.13208e-09	0.999805	3.89219e-09	0.000194721	0.000302866
2783 - 2783	10394.1	1.00004	9.00154	3.99941e-05	10404.1	0.999039	9.61202e-05	0.000865195	3.84408e-09	0.000961319	0.000888288
2784 - 2784	3.00073	0.000299073	10514.3	3.99938e-05	10517.3	0.000285314	2.84363e-08	0.999715	3.80268e-09	0.000285346	0.000367665
2785 - 2785	10509.5	1.00004	5.00056	3.99939e-05	10515.5	0.999429	9.51019e-05	0.000475543	3.80334e-09	0.000570649	0.000656626
2786 - 2786	10591.4	3.99942e-05	8.00272	3.99942e-05	10599.4	0.999245	3.77325e-09	0.000755016	3.77325e-09	0.000755024	0.000135752
2787 - 2787	1.00004	3.00029	7.45752e-05	10664	10668	9.37423e-05	0.000281243	6.99058e-09	0.999625	0.000374993	0.00040906
2788 - 2788	3.99941e-05	10822.2	1.00007	3.00222	10826.2	3.69419e-09	0.99963	9.23752e-05	0.00027731	0.000369689	0.000851769
2789 - 2789	3.99936e-05	10877.9	1.00013	3.0003	10881.9	3.67524e-09	0.999632	9.19073e-05	0.000275714	0.000367625	0.000289464
[truncated: 6,296 more rows]

## Sheet: CONTROL
sites	alpha_A	alpha_T	alpha_G	alpha_C	sum	p_A	p_T	p_G	p_C	p_COMP
791	3.99935e-05	1.64545	0.000129023	0.000129317	1.64575	2.43011e-05	0.999819	7.83979e-05	7.85767e-05	0.000181276
792	0.00146932	0.000207676	2.55428	7.49458e-05	2.55603	0.000574844	8.12495e-05	0.999315	2.93212e-05	0.000685415
793	0.00381398	0.000306366	3.20823	7.55302e-05	3.21243	0.00118726	9.53689e-05	0.998694	2.35119e-05	0.00130614
794	0.000942267	7.60315e-05	2.48885	3.99939e-05	2.48991	0.000378434	3.05358e-05	0.999575	1.60624e-05	0.000425032
795	3.99942e-05	3.57775	7.60178e-05	0.00543231	3.5833	1.11613e-05	0.998452	2.12145e-05	0.00151601	0.00154838
796	0.00319589	0.000206355	3.14225	7.65716e-05	3.14573	0.00101595	6.55983e-05	0.998894	2.43414e-05	0.00110589
797	0.000433634	0.00289319	3.99941e-05	3.10397	3.10733	0.000139552	0.000931084	1.28709e-05	0.998916	0.00108351
798	0.0013977	0.000130046	2.58547	7.58362e-05	2.58707	0.000540261	5.02676e-05	0.99938	2.93135e-05	0.000619843
799	3.61954	7.4011e-05	0.00929254	0.000125251	3.62903	0.997384	2.03941e-05	0.00256061	3.45136e-05	0.00261552
800	0.000576335	3.99938e-05	2.39856	3.99938e-05	2.39922	0.000240218	1.66695e-05	0.999726	1.66695e-05	0.000273557
801	3.34277	3.99942e-05	0.0026073	3.99942e-05	3.34545	0.999197	1.19548e-05	0.000779356	1.19548e-05	0.000803265
802	0.00134944	0.000207628	2.62204	3.99939e-05	2.62364	0.000514338	7.91374e-05	0.999391	1.52437e-05	0.000608719
803	0.000427325	0.00214522	3.9994e-05	2.92966	2.93228	0.000145732	0.000731587	1.36392e-05	0.999109	0.000890958
804	0.00111347	0.000199347	2.52446	3.99939e-05	2.52581	0.000440836	7.89242e-05	0.999464	1.58341e-05	0.000535594
805	3.9994e-05	2.86959	3.9994e-05	0.00111342	2.87079	1.39314e-05	0.999584	1.39314e-05	0.000387843	0.000415706
806	0.000124124	0.000723202	7.44954e-05	2.21439	2.21531	5.60303e-05	0.000326457	3.36276e-05	0.999584	0.000416114
807	0.00746236	0.0056239	3.65077	0.00587617	3.66973	0.00203349	0.00153251	0.994833	0.00160125	0.00516725
808	0.00914971	0.000199285	3.55931	0.000197593	3.56885	0.00256377	5.584e-05	0.997325	5.53659e-05	0.00267497
809	0.000195776	3.58156	7.57614e-05	0.00802273	3.58986	5.45358e-05	0.99769	2.11043e-05	0.00223483	0.00231047
810	3.63827	3.99942e-05	0.0073942	0.000124737	3.64583	0.997927	1.09699e-05	0.00202813	3.42136e-05	0.00207331
811	0.0927059	3.55198	0.000121747	0.00128609	3.64609	0.0254261	0.974188	3.33912e-05	0.00035273	0.0258122
812	3.99938e-05	2.25551	3.99938e-05	0.000190041	2.25578	1.77295e-05	0.99988	1.77295e-05	8.42464e-05	0.000119705
813	3.54717	3.99942e-05	0.00357519	3.99942e-05	3.55083	0.998971	1.12634e-05	0.00100686	1.12634e-05	0.00102939
814	3.29826	0.000288068	0.00471493	0.000414807	3.30368	0.99836	8.71961e-05	0.00142718	0.000125559	0.00163993
815	0.00148592	0.00020307	2.6817	7.17384e-05	2.68346	0.000553733	7.56744e-05	0.999344	2.67335e-05	0.000656141
816	0.0010531	0.0058122	7.3417e-05	3.45803	3.46497	0.000303926	0.00167742	2.11883e-05	0.997997	0.00200253
817	0.00416284	0.000398569	3.38691	3.99942e-05	3.39151	0.00122743	0.000117519	0.998643	1.17924e-05	0.00135674
818	0.00184407	0.000283062	2.80822	0.000122266	2.81047	0.000656142	0.000100717	0.9992	4.35037e-05	0.000800362
819	0.00228393	0.000190498	3.01265	0.000122126	3.01525	0.000757459	6.31783e-05	0.999139	4.05028e-05	0.00086114
820	0.00140791	0.000280794	2.7787	3.9994e-05	2.78043	0.000506365	0.00010099	0.999378	1.43841e-05	0.000621739
821	0.00182319	0.00027824	2.98094	3.9994e-05	2.98308	0.000611178	9.32727e-05	0.999282	1.3407e-05	0.000717857
822	3.55967	0.000194452	0.00545206	3.99942e-05	3.56536	0.998405	5.45393e-05	0.00152917	1.12174e-05	0.00159493
823	0.000823069	0.000275441	2.25975	0.000189201	2.26104	0.000364023	0.000121821	0.99943	8.36789e-05	0.000569522
824	3.60462	0.000120657	0.00651482	7.42637e-05	3.61133	0.998142	3.34106e-05	0.00180399	2.05641e-05	0.00185797
825	3.11352	3.99941e-05	0.0014085	3.99941e-05	3.11501	0.999522	1.28392e-05	0.000452167	1.28392e-05	0.000477845
826	0.000122631	2.23638	3.99938e-05	0.000518669	2.23706	5.48181e-05	0.999695	1.78778e-05	0.000231853	0.000304549
827	3.99938e-05	2.39217	3.99938e-05	0.000380481	2.39263	1.67154e-05	0.999808	1.67154e-05	0.000159022	0.000192453
828	3.57764	0.000121859	0.00511678	3.99942e-05	3.58292	0.998527	3.4011e-05	0.0014281	1.11625e-05	0.00147327
829	0.000273277	7.35387e-05	2.07022	3.99937e-05	2.07061	0.000131979	3.55155e-05	0.999813	1.93149e-05	0.000186809
830	3.60581	0.000120384	0.00566361	3.99942e-05	3.61163	0.998387	3.33323e-05	0.00156816	1.10737e-05	0.00161256
831	3.99939e-05	2.52578	3.99939e-05	0.00012608	2.52598	1.5833e-05	0.999918	1.5833e-05	4.99133e-05	8.15794e-05
832	2.04407	7.39845e-05	0.000504324	0.000188302	2.04484	0.999625	3.61811e-05	0.000246633	9.20864e-05	0.0003749
833	3.52753	0.000124251	0.00438525	3.99942e-05	3.53208	0.998712	3.51778e-05	0.00124155	1.13231e-05	0.00128805
834	3.67043	3.99943e-05	0.00503878	3.99943e-05	3.67555	0.998607	1.08812e-05	0.00137089	1.08812e-05	0.00139265
835	7.28089e-05	1.75899	7.35977e-05	0.000194621	1.75934	4.13843e-05	0.999806	4.18327e-05	0.000110622	0.000193839
836	0.000686685	0.000126162	2.3374	3.99938e-05	2.33826	0.000293674	5.39558e-05	0.999635	1.71041e-05	0.000364734
837	0.00105989	0.000197876	2.58142	3.99939e-05	2.58272	0.000410377	7.66153e-05	0.999498	1.54852e-05	0.000502478
838	0.000193338	3.99938e-05	2.27982	3.99938e-05	2.2801	8.47937e-05	1.75404e-05	0.99988	1.75404e-05	0.000119874
839	3.31279	0.000125497	0.00388711	0.000192825	3.31699	0.998732	3.78347e-05	0.00117188	5.81324e-05	0.00126784
840	2.95439	3.9994e-05	0.00121594	3.9994e-05	2.95569	0.999562	1.35312e-05	0.00041139	1.35312e-05	0.000438453
841	1.86403	3.99936e-05	0.0001901	0.000121081	1.86438	0.999812	2.14514e-05	0.000101964	6.49442e-05	0.000188359
842	2.18881	7.27895e-05	0.00037874	3.99938e-05	2.1893	0.999775	3.32479e-05	0.000172996	1.82679e-05	0.000224512
843	3.69855	3.99943e-05	0.00559793	3.99943e-05	3.70423	0.998467	1.07969e-05	0.00151123	1.07969e-05	0.00153282
844	3.45475	3.99942e-05	0.00261747	3.99942e-05	3.45744	0.99922	1.15676e-05	0.000757054	1.15676e-05	0.000780189
845	3.99938e-05	2.393	3.99938e-05	0.000183485	2.39326	1.6711e-05	0.99989	1.6711e-05	7.66675e-05	0.00011009
846	3.99937e-05	1.97312	0.000119169	0.000183375	1.97346	2.02658e-05	0.999826	6.03859e-05	9.29206e-05	0.000173572
847	0.000178907	0.000615324	3.99938e-05	2.35821	2.35904	7.58388e-05	0.000260836	1.69534e-05	0.999646	0.000353629
848	0.000919318	0.000181225	2.62685	3.99939e-05	2.62799	0.000349818	6.89596e-05	0.999566	1.52185e-05	0.000433996
849	0.0024015	7.08904e-05	3.38714	3.99942e-05	3.38966	0.000708479	2.09137e-05	0.999259	1.17989e-05	0.000741191
850	3.99942e-05	3.37492	7.21913e-05	0.00223474	3.37727	1.18422e-05	0.999305	2.13756e-05	0.000661699	0.000694917
851	3.99939e-05	2.5719	7.16193e-05	0.000615165	2.57263	1.55459e-05	0.999717	2.7839e-05	0.000239119	0.000282504
852	2.49582	3.99939e-05	0.00018581	3.99939e-05	2.49609	0.999894	1.60226e-05	7.44405e-05	1.60226e-05	0.000106486
853	3.64478	7.0647e-05	0.00673573	0.000115312	3.6517	0.998105	1.93463e-05	0.00184455	3.15776e-05	0.00189547
854	0.00141167	0.000179175	2.84103	7.11965e-05	2.8427	0.000496596	6.30298e-05	0.999415	2.50454e-05	0.000584671
855	0.00629056	0.000370746	3.59453	3.99942e-05	3.60123	0.00174678	0.00010295	0.998139	1.11057e-05	0.00186083
856	0.00045915	0.00251094	3.99941e-05	3.25659	3.2596	0.000140861	0.000770323	1.22697e-05	0.999077	0.000923453
857	0.000115452	0.00210166	3.99941e-05	3.28587	3.28813	3.51116e-05	0.000639167	1.21632e-05	0.999314	0.000686442
858	3.58383	0.000247582	0.00593456	7.1182e-05	3.59009	0.998258	6.89626e-05	0.00165304	1.98274e-05	0.00174183
859	0.00287794	0.000244356	3.33138	6.97838e-05	3.33457	0.000863061	7.32797e-05	0.999043	2.09274e-05	0.000957268
860	0.0022252	0.000837987	3.27171	3.99941e-05	3.27481	0.000679488	0.000255889	0.999052	1.22126e-05	0.000947589
861	0.00485135	0.000439491	3.4939	0.000114003	3.4993	0.00138638	0.000125594	0.998455	3.25787e-05	0.00154455
862	0.00279463	0.000433477	3.31884	6.97315e-05	3.32214	0.000841214	0.000130481	0.999007	2.09899e-05	0.000992685
863	0.00023981	0.00016804	2.07203	6.95827e-05	2.07251	0.00011571	8.10804e-05	0.99977	3.35741e-05	0.000230364
864	3.69249	0.000165963	0.00735987	3.99943e-05	3.70006	0.997955	4.48542e-05	0.00198912	1.08091e-05	0.00204479
865	3.70049	6.86454e-05	0.00500671	3.99943e-05	3.70561	0.99862	1.85247e-05	0.00135112	1.07929e-05	0.00138044
866	3.72263	0.000107142	0.0136662	0.00011137	3.73652	0.996284	2.86742e-05	0.00365747	2.98059e-05	0.00371595
867	0.000399763	0.000629511	2.66532	3.99939e-05	2.66639	0.000149927	0.000236091	0.999599	1.49993e-05	0.000401017
868	3.72315	0.000108612	0.00738655	3.99943e-05	3.73068	0.99798	2.91133e-05	0.00197995	1.07204e-05	0.00201978
869	3.59729	0.000108683	0.00417939	6.81391e-05	3.60164	0.99879	3.01761e-05	0.00116041	1.89189e-05	0.00120951
870	3.70971	3.99943e-05	0.0110281	0.000404336	3.72118	0.996917	1.07477e-05	0.00296361	0.000108658	0.00308301
871	0.000617708	0.000745897	3.9994e-05	2.87514	2.87654	0.00021474	0.000259304	1.39035e-05	0.999512	0.000487947
872	3.45703	0.000222762	0.00330069	0.000107606	3.46066	0.998951	6.43699e-05	0.000953774	3.10942e-05	0.00104924
873	3.75413	3.99943e-05	0.00483195	3.99943e-05	3.75904	0.998693	1.06395e-05	0.00128542	1.06395e-05	0.0013067
874	3.99944e-05	4.09986	3.99944e-05	6.6286e-05	4.1	9.75472e-06	0.999964	9.75472e-06	1.61673e-05	3.56767e-05
875	3.68029	6.7352e-05	0.00460855	6.68444e-05	3.68503	0.998713	1.82772e-05	0.00125061	1.81394e-05	0.00128703
876	3.9994e-05	2.83524	3.9994e-05	0.000213282	2.83554	1.41046e-05	0.999897	1.41046e-05	7.52175e-05	0.000103427
877	2.9734	3.9994e-05	0.000154321	3.9994e-05	2.97364	0.999921	1.34495e-05	5.18963e-05	1.34495e-05	7.87954e-05
878	3.70242	3.99943e-05	0.0031291	3.99943e-05	3.70563	0.999134	1.07928e-05	0.000844418	1.07928e-05	0.000866004
879	3.22886	0.000285529	0.00167657	6.57273e-05	3.23089	0.999372	8.83748e-05	0.00051892	2.03434e-05	0.000627638
880	0.000277928	0.00188009	3.99942e-05	3.36272	3.36492	8.25958e-05	0.000558734	1.18856e-05	0.999347	0.000653215
881	3.99942e-05	3.42253	3.99942e-05	0.00120414	3.42381	1.16812e-05	0.999625	1.16812e-05	0.000351694	0.000375057
882	2.83404	6.54724e-05	0.000625935	0.000101953	2.83484	0.99972	2.30957e-05	0.000220801	3.59644e-05	0.000279861
883	3.24035	6.56052e-05	0.000933991	3.99941e-05	3.24139	0.999679	2.02398e-05	0.000288145	1.23386e-05	0.000320724
884	3.34544	6.44947e-05	0.00162124	0.000145353	3.34727	0.999453	1.92678e-05	0.000484345	4.34244e-05	0.000547038
885	3.72256	3.99943e-05	0.00863854	0.000804185	3.73204	0.997459	1.07165e-05	0.0023147	0.000215481	0.00254089
886	6.53171e-05	0.000326437	3.9994e-05	2.84129	2.84172	2.29851e-05	0.000114873	1.40739e-05	0.999848	0.000151932
887	3.32874	3.99942e-05	0.000783268	3.99942e-05	3.3296	0.999741	1.20117e-05	0.000235244	1.20117e-05	0.000259267
888	0.000141722	3.00121	0.000194806	0.000980721	3.00252	4.72009e-05	0.999561	6.48809e-05	0.000326632	0.000438714
889	3.59276	9.76352e-05	0.00374274	0.000252975	3.59685	0.998862	2.71446e-05	0.00104056	7.03323e-05	0.00113804
890	9.73157e-05	2.80229	6.46575e-05	0.000481995	2.80294	3.47192e-05	0.99977	2.30677e-05	0.00017196	0.000229747
891	3.68611	9.6856e-05	0.00471424	9.74177e-05	3.69101	0.99867	2.6241e-05	0.00127722	2.63932e-05	0.00132985
892	0.000850048	9.66554e-05	3.05388	9.76727e-05	3.05492	0.000278256	3.16393e-05	0.999658	3.19723e-05	0.000341867
893	3.99941e-05	3.28866	3.99941e-05	0.000667136	3.28941	1.21585e-05	0.999773	1.21585e-05	0.000202813	0.00022713
894	3.75053	3.99943e-05	0.00423062	6.38254e-05	3.75487	0.998846	1.06513e-05	0.0011267	1.6998e-05	0.00115435
895	3.99942e-05	3.35755	9.74136e-05	0.00115975	3.35885	1.19071e-05	0.999614	2.90021e-05	0.000345282	0.000386191
896	0.00331229	0.000470771	3.611	3.99942e-05	3.61482	0.000916308	0.000130233	0.998942	1.10639e-05	0.00105761
897	0.00231059	0.000470674	3.51745	3.99942e-05	3.52027	0.000656368	0.000133704	0.999199	1.13611e-05	0.000801433
898	0.00444276	0.000648808	3.60456	0.000138339	3.60979	0.00123075	0.000179736	0.998551	3.83232e-05	0.00144881
899	0.000556942	0.00228188	6.43521e-05	3.48531	3.48821	0.000159664	0.00065417	1.84485e-05	0.999168	0.000832283
900	3.56645	3.99942e-05	0.00162889	6.37503e-05	3.56818	0.999514	1.12086e-05	0.000456504	1.78663e-05	0.000485579
901	3.70958	0.000137019	0.00506817	6.32205e-05	3.71485	0.998582	3.68841e-05	0.0013643	1.70183e-05	0.0014182
902	0.00122457	0.000186148	3.32707	3.99942e-05	3.32852	0.000367901	5.5925e-05	0.999564	1.20156e-05	0.000435841
903	9.498e-05	0.00271739	3.99942e-05	3.66868	3.67154	2.58693e-05	0.000740125	1.08931e-05	0.999223	0.000776887
904	3.52596	0.000302281	0.0033225	0.000374181	3.52995	0.998867	8.56332e-05	0.00094123	0.000106002	0.00113286
905	0.00167183	0.00118226	3.53646	3.99942e-05	3.53935	0.000472354	0.000334034	0.999182	1.12999e-05	0.000817688
906	0.00323058	0.000302983	3.57807	9.4388e-05	3.5817	0.00090197	8.45919e-05	0.998987	2.63529e-05	0.00101291
907	0.00158546	9.50006e-05	3.46315	6.35325e-05	3.4649	0.000457578	2.7418e-05	0.999497	1.8336e-05	0.000503332
908	3.70097	9.4778e-05	0.0066939	0.000300017	3.70806	0.998088	2.556e-05	0.00180523	8.09095e-05	0.0019117
909	0.00361229	0.00285662	3.7319	3.99943e-05	3.73841	0.000966265	0.000764127	0.998259	1.06982e-05	0.00174109
910	0.000803655	0.00385251	3.99942e-05	3.66714	3.67184	0.00021887	0.00104921	1.08922e-05	0.998721	0.00127897
911	0.000130025	3.714	6.29512e-05	0.00481956	3.71901	3.49623e-05	0.998652	1.69269e-05	0.00129593	0.00134782
912	3.69681	0.000130589	0.00483841	9.3496e-05	3.70188	0.998632	3.52765e-05	0.00130702	2.52564e-05	0.00136755
913	0.000860978	0.000230079	3.14338	6.34212e-05	3.14453	0.000273802	7.3168e-05	0.999633	2.01687e-05	0.000367138
914	3.7454	0.000175353	0.00760062	6.33392e-05	3.75324	0.997911	4.67204e-05	0.00202508	1.68759e-05	0.00208868
915	3.77468	6.23935e-05	0.00448616	3.99943e-05	3.77927	0.998786	1.65094e-05	0.00118704	1.05825e-05	0.00121414
916	0.000178994	0.00141159	0.000132229	3.29373	3.29545	5.43155e-05	0.000428346	4.01248e-05	0.999477	0.000522786
917	0.00113559	0.000436538	3.32943	3.99942e-05	3.33104	0.000340911	0.000131051	0.999516	1.20065e-05	0.000483969
918	3.60372	3.99942e-05	0.00159375	6.27967e-05	3.60542	0.999529	1.10928e-05	0.000442042	1.74173e-05	0.000470552
919	3.99941e-05	3.09138	9.16876e-05	0.000502631	3.09201	1.29347e-05	0.999795	2.96531e-05	0.000162558	0.000205146
920	0.000129741	3.56475	6.26515e-05	0.0020853	3.56703	3.63724e-05	0.999361	1.75641e-05	0.000584605	0.000638541
921	9.25944e-05	0.00263118	3.99943e-05	3.68944	3.6922	2.50784e-05	0.000712633	1.08321e-05	0.999251	0.000748544
922	0.00311409	0.000283267	3.64838	3.99942e-05	3.65182	0.00085275	7.75687e-05	0.999059	1.09519e-05	0.00094127
923	0.000281805	0.00152564	3.99942e-05	3.46294	3.46479	8.13339e-05	0.000440328	1.1543e-05	0.999467	0.000533205
924	3.64371	0.000476722	0.00421761	0.000125979	3.64853	0.998679	0.000130661	0.00115598	3.45287e-05	0.00132117
925	0.000881168	0.000128119	3.30989	3.99941e-05	3.31094	0.000266138	3.86956e-05	0.999683	1.20794e-05	0.000316913
926	0.000216641	3.58874	0.000127332	0.00291723	3.592	6.03119e-05	0.999092	3.54488e-05	0.000812146	0.000907907
927	6.19061e-05	3.73532	6.1679e-05	0.00346372	3.73891	1.65573e-05	0.999041	1.64965e-05	0.0009264	0.000959453
928	3.32256	6.13951e-05	0.000630061	3.99941e-05	3.32329	0.99978	1.84742e-05	0.000189589	1.20345e-05	0.000220098
929	3.71448	6.18483e-05	0.00281495	6.0799e-05	3.71741	0.99921	1.66375e-05	0.000757232	1.63552e-05	0.000790225
930	3.99942e-05	3.62313	3.99942e-05	0.00119698	3.62441	1.10347e-05	0.999648	1.10347e-05	0.000330255	0.000352324
931	0.000169542	0.000868545	3.99941e-05	3.2952	3.29627	5.14346e-05	0.000263493	1.21331e-05	0.999673	0.000327061
932	0.000398827	0.00222383	3.99942e-05	3.58887	3.59153	0.000111046	0.000619186	1.11357e-05	0.999259	0.000741368
933	0.00144172	3.72407	0.000276112	0.00839883	3.73418	0.000386087	0.997291	7.39416e-05	0.00224917	0.0027092
934	0.00365802	6.20623e-05	3.74184	6.17995e-05	3.74562	0.000976612	1.65693e-05	0.99899	1.64991e-05	0.00100968
935	0.00369542	0.000219854	3.67371	6.18026e-05	3.67768	0.00100482	5.97805e-05	0.998919	1.68048e-05	0.00108141
936	0.000172187	0.00361655	8.99831e-05	3.65852	3.6624	4.70149e-05	0.000987482	2.45695e-05	0.998941	0.00105907
937	9.15709e-05	0.000973822	0.000718845	3.29985	3.30164	2.7735e-05	0.000294951	0.000217724	0.99946	0.00054041
938	0.000874477	3.65374	0.000169177	0.00439272	3.65918	0.000238982	0.998514	4.62335e-05	0.00120047	0.00148568
939	0.000869975	3.31814	0.000169367	0.00104445	3.32022	0.000262023	0.999372	5.10109e-05	0.000314572	0.000627606
940	0.000693367	3.18957	3.99941e-05	0.000270949	3.19058	0.000217317	0.999685	1.25351e-05	8.49215e-05	0.000314773
941	0.000775626	3.28201	3.99941e-05	0.000126412	3.28296	0.000236258	0.999713	1.21824e-05	3.85055e-05	0.000286946
942	3.68404	3.99943e-05	0.00132768	3.99943e-05	3.68545	0.999618	1.08519e-05	0.000360249	1.08519e-05	0.000381953
943	0.000307606	0.000370306	2.93941	0.000313162	2.9404	0.000104614	0.000125937	0.999663	0.000106503	0.000337054
944	3.73667	3.99943e-05	0.00428614	0.000203812	3.7412	0.998789	1.06902e-05	0.00114566	5.44777e-05	0.00121083
945	0.00124845	0.000310986	3.45952	3.99942e-05	3.46112	0.000360706	8.98511e-05	0.999538	1.15553e-05	0.000462113
946	3.74917	0.000373207	0.00866555	8.74491e-05	3.7583	0.997572	9.93022e-05	0.00230571	2.32683e-05	0.00242828
947	0.00015548	0.0022044	0.000363333	3.53394	3.53666	4.39623e-05	0.0006233	0.000102733	0.99923	0.000769996
948	3.62429	0.000201876	0.00282401	0.00011844	3.62743	0.999133	5.56526e-05	0.000778513	3.26512e-05	0.000866817
949	3.99943e-05	3.75416	0.000690756	0.00618777	3.76108	1.06337e-05	0.99816	0.000183659	0.00164521	0.0018395
950	0.000118893	0.00142582	3.99942e-05	3.58327	3.58485	3.31654e-05	0.000397735	1.11564e-05	0.999558	0.000442057
951	3.63734	0.000197302	0.00352953	0.000479956	3.64155	0.998845	5.41808e-05	0.000969239	0.0001318	0.00115522
952	0.000676061	0.000154509	3.24345	5.97693e-05	3.24434	0.000208382	4.76242e-05	0.999726	1.84227e-05	0.000274429
953	3.70563	0.000154708	0.00453991	0.00015501	3.71048	0.998693	4.16949e-05	0.00122354	4.17763e-05	0.00130701
954	3.71702	0.000154363	0.00501219	0.000152634	3.72234	0.998571	4.14694e-05	0.00134651	4.10048e-05	0.00142899
955	0.00116626	0.000605171	3.49981	3.99942e-05	3.50162	0.000333062	0.000172826	0.999483	1.14216e-05	0.00051731
956	0.00338234	0.000297669	3.70848	3.99943e-05	3.7122	0.000911142	8.01868e-05	0.998998	1.07737e-05	0.0010021
957	0.000154107	0.00108404	3.99942e-05	3.48798	3.48926	4.41662e-05	0.000310678	1.14621e-05	0.999634	0.000366307
958	0.000150566	3.68995	5.93566e-05	0.00277966	3.69294	4.07713e-05	0.99919	1.6073e-05	0.000752695	0.000809539
959	0.00125287	0.000148858	3.54537	3.99942e-05	3.54681	0.000353239	4.19695e-05	0.999594	1.12761e-05	0.000406485
960	5.97499e-05	3.77772	3.99943e-05	0.00273505	3.78055	1.58046e-05	0.99925	1.0579e-05	0.000723452	0.000749836
961	3.6614	5.9354e-05	0.00125529	3.99942e-05	3.66275	0.99963	1.62047e-05	0.000342718	1.09192e-05	0.000369842
962	0.000847901	0.000338276	3.25891	0.000343527	3.26044	0.000260057	0.000103752	0.999531	0.000105362	0.000469171
963	3.74996	0.000456305	0.0107023	0.00019218	3.76131	0.996982	0.000121316	0.00284536	5.10939e-05	0.00301777
964	0.000113555	0.00102013	5.94437e-05	3.47555	3.47675	3.26613e-05	0.000293415	1.70975e-05	0.999657	0.000343173
965	3.70945	3.99943e-05	0.00187019	8.44605e-05	3.71144	0.999463	1.07759e-05	0.000503898	2.27568e-05	0.00053743
966	3.69489	8.23964e-05	0.00299556	0.000144772	3.69812	0.999129	2.22806e-05	0.000810024	3.91476e-05	0.000871452
967	3.65253	0.000111891	0.00208325	8.30644e-05	3.65481	0.999377	3.06147e-05	0.000570003	2.27274e-05	0.000623345
968	3.99942e-05	3.48395	3.99942e-05	0.000385872	3.48442	1.1478e-05	0.999866	1.1478e-05	0.000110742	0.000133698
969	3.3809	3.99942e-05	0.000562168	8.39553e-05	3.38159	0.999797	1.1827e-05	0.000166244	2.48272e-05	0.000202898
970	0.000186128	0.00140724	3.99942e-05	3.58396	3.5856	5.19098e-05	0.000392471	1.11541e-05	0.999544	0.000455535
971	0.000379624	3.53759	5.91313e-05	0.00146581	3.5395	0.000107254	0.999462	1.67061e-05	0.00041413	0.00053809
972	0.0045423	0.000626553	3.7221	8.39656e-05	3.72736	0.00121864	0.000168096	0.998591	2.25268e-05	0.00140926
973	0.00443439	0.000332065	3.7325	5.88842e-05	3.73733	0.00118651	8.88511e-05	0.998709	1.57557e-05	0.00129112
974	0.00254356	0.000757984	3.62502	0.000147494	3.62847	0.000701	0.000208899	0.999049	4.06492e-05	0.000950549
975	3.81166	3.99943e-05	0.00804673	5.96758e-05	3.81981	0.997867	1.04702e-05	0.00210658	1.56227e-05	0.00213267
976	0.00011475	0.00118033	3.99942e-05	3.56456	3.56589	3.21799e-05	0.000331005	1.12158e-05	0.999626	0.0003744
977	3.71356	0.000192261	0.00569499	0.000453338	3.7199	0.998295	5.16844e-05	0.00153095	0.000121868	0.0017045
978	0.00304881	0.000452024	3.63641	0.000149304	3.64006	0.000837573	0.00012418	0.998997	4.10169e-05	0.00100277
979	0.000190569	0.00298293	3.99943e-05	3.71938	3.72259	5.11927e-05	0.000801306	1.07437e-05	0.999137	0.000863242
980	8.49129e-05	3.74792	8.33533e-05	0.00388569	3.75198	2.26315e-05	0.99892	2.22158e-05	0.00103564	0.00108049
981	3.70636	5.95229e-05	0.0023262	8.46962e-05	3.70883	0.999334	1.6049e-05	0.000627206	2.28364e-05	0.000666092
982	8.36038e-05	0.0028691	3.99943e-05	3.75942	3.76241	2.22208e-05	0.000762569	1.063e-05	0.999205	0.00079542
983	3.78674	0.000114789	0.00563472	3.99943e-05	3.79253	0.998473	3.02671e-05	0.00148574	1.05455e-05	0.00152655
984	3.69627	8.47302e-05	0.00220341	5.96548e-05	3.69861	0.999365	2.29086e-05	0.000595739	1.6129e-05	0.000634777
985	5.93294e-05	0.00346246	3.99943e-05	3.79369	3.79725	1.56243e-05	0.000911835	1.05324e-05	0.999062	0.000937991
986	5.93708e-05	0.00207758	0.000235122	3.61707	3.61944	1.64033e-05	0.000574006	6.49609e-05	0.999345	0.00065537
987	3.72818	0.000188977	0.00395318	5.94315e-05	3.73238	0.998874	5.06319e-05	0.00105916	1.59232e-05	0.00112571
988	0.000191934	3.69311	0.000194239	0.00440932	3.6979	5.19034e-05	0.998703	5.25269e-05	0.00119238	0.00129681
989	0.000293323	0.0013666	0.000243374	3.39234	3.39424	8.64178e-05	0.000402623	7.17022e-05	0.999439	0.000560743
990	0.00060951	0.00752206	0.000676196	3.72176	3.73056	0.000163383	0.00201633	0.000181258	0.997639	0.00236098
991	0.000346674	0.000116298	8.61253e-05	2.96768	2.96823	0.000116795	3.91808e-05	2.90157e-05	0.999815	0.000184991
992	0.00035177	3.73513	8.55158e-05	0.00594414	3.74151	9.40183e-05	0.998294	2.2856e-05	0.0015887	0.00170558
993	5.97557e-05	3.77201	0.000116519	0.0059064	3.77809	1.58164e-05	0.99839	3.08406e-05	0.00156333	0.00160998
994	0.000197321	0.00164951	8.49556e-05	3.5236	3.52553	5.59692e-05	0.000467877	2.40972e-05	0.999452	0.000547943
995	3.74612	0.000117302	0.00415425	5.97485e-05	3.75045	0.998845	3.12767e-05	0.00110767	1.5931e-05	0.00115488
996	0.00124611	0.000879762	3.4969	8.65328e-05	3.49911	0.000356123	0.000251425	0.999368	2.473e-05	0.000632278
997	3.79807	3.99943e-05	0.00839203	8.63033e-05	3.80658	0.997762	1.05066e-05	0.00220461	2.26721e-05	0.00223779
998	3.99943e-05	0.00150388	3.99943e-05	3.72102	3.7226	1.07436e-05	0.000403986	1.07436e-05	0.999575	0.000425473
999	3.71894	0.000364866	0.00757968	0.000300665	3.72718	0.997788	9.78934e-05	0.00203362	8.06681e-05	0.00221219
1000	0.00138391	0.000308614	3.49952	3.99942e-05	3.50126	0.000395262	8.81439e-05	0.999505	1.14228e-05	0.000494828
1001	0.00125743	0.000206659	3.38513	8.81452e-05	3.38668	0.000371288	6.1021e-05	0.999542	2.6027e-05	0.000458336
1002	3.75619	8.85877e-05	0.00461914	6.06146e-05	3.76096	0.998732	2.35546e-05	0.00122818	1.61168e-05	0.00126785
1003	3.99943e-05	3.70293	8.90347e-05	0.0022875	3.70535	1.07937e-05	0.999348	2.40287e-05	0.000617351	0.000652174
1004	0.000122221	0.00128019	6.11977e-05	3.46204	3.46351	3.52882e-05	0.000369622	1.76693e-05	0.999577	0.00042258
1005	3.69907	0.000317822	0.00673363	0.000382361	3.70651	0.997994	8.5747e-05	0.0018167	0.000103159	0.00200561
1006	0.000889531	0.000160143	3.23921	8.94724e-05	3.24035	0.000274517	4.94215e-05	0.999648	2.7612e-05	0.000351551
1007	3.70803	0.000122598	0.00291239	3.99943e-05	3.7111	0.999171	3.30355e-05	0.000784778	1.07769e-05	0.000828591
1008	3.77375	6.08895e-05	0.00930281	0.000125472	3.78324	0.997492	1.60945e-05	0.00245895	3.31653e-05	0.00250821
1009	0.000397465	0.000168197	2.83741	8.9584e-05	2.83807	0.000140048	5.92645e-05	0.999769	3.15651e-05	0.000230877
1010	3.75146	6.15221e-05	0.00612505	0.000126049	3.75777	0.99832	1.6372e-05	0.00162997	3.35437e-05	0.00167989
1011	3.79752	3.99943e-05	0.00872457	6.19215e-05	3.80635	0.997681	1.05073e-05	0.00229211	1.6268e-05	0.00231888
1012	0.000130099	0.00142151	3.99942e-05	3.496	3.49759	3.71967e-05	0.000406426	1.14348e-05	0.999545	0.000455057
1013	6.21668e-05	3.65199	3.99942e-05	0.00177343	3.65386	1.7014e-05	0.999487	1.09457e-05	0.000485357	0.000513316
1014	3.99941e-05	3.3044	3.99941e-05	0.00017191	3.30466	1.21024e-05	0.999924	1.21024e-05	5.20204e-05	7.62252e-05
1015	3.69314	3.99943e-05	0.00173936	3.99943e-05	3.69496	0.999508	1.0824e-05	0.000470737	1.0824e-05	0.000492385
1016	0.00150063	0.000293831	3.43816	3.99942e-05	3.44	0.000436229	8.5416e-05	0.999467	1.16262e-05	0.000533271
1017	3.79864	3.99943e-05	0.00505603	3.99943e-05	3.80378	0.99865	1.05144e-05	0.00132921	1.05144e-05	0.00135024
1018	3.99941e-05	3.17563	9.43049e-05	0.000694501	3.17646	1.25908e-05	0.999739	2.96887e-05	0.00021864	0.000260919
1019	6.32389e-05	0.000237498	6.28969e-05	2.76555	2.76591	2.28637e-05	8.5866e-05	2.27401e-05	0.999869	0.00013147
1020	3.74883	3.99943e-05	0.00280282	3.99943e-05	3.75171	0.999232	1.06603e-05	0.000747077	1.06603e-05	0.000768398
1021	3.99942e-05	3.3855	6.36278e-05	0.00101566	3.38662	1.18095e-05	0.999669	1.8788e-05	0.000299905	0.000330502
1022	3.99941e-05	3.08725	3.99941e-05	0.000246188	3.08758	1.29532e-05	0.999894	1.29532e-05	7.97351e-05	0.000105641
1023	3.57138	3.99942e-05	0.00135553	3.99942e-05	3.57282	0.999598	1.1194e-05	0.000379401	1.1194e-05	0.00040179
1024	3.9994e-05	2.84967	6.3775e-05	0.00019036	2.84996	1.40332e-05	0.999897	2.23775e-05	6.67938e-05	0.000103204
1025	3.05444	6.35048e-05	0.000667061	6.49025e-05	3.05524	0.99974	2.07855e-05	0.000218333	2.1243e-05	0.000260362
1026	3.99941e-05	3.16725	3.99941e-05	0.000485064	3.16782	1.26251e-05	0.999822	1.26251e-05	0.000153122	0.000178373
1027	3.13123	6.43833e-05	0.000668712	3.99941e-05	3.132	0.999753	2.05566e-05	0.00021351	1.27695e-05	0.000246836
1028	3.65392	3.99942e-05	0.00293788	9.76996e-05	3.657	0.999159	1.09364e-05	0.00080336	2.67158e-05	0.000841012
1029	3.99941e-05	3.0205	3.99941e-05	0.000332254	3.02092	1.3239e-05	0.999864	1.3239e-05	0.000109985	0.000136463
1030	3.65055	3.99942e-05	0.00206392	3.99942e-05	3.65269	0.999413	1.09492e-05	0.000565039	1.09492e-05	0.000586938
1031	3.99942e-05	0.00114865	6.47004e-05	3.36198	3.36324	1.18916e-05	0.000341532	1.92375e-05	0.999627	0.000372661
1032	2.84411	6.52107e-05	0.000508387	6.40858e-05	2.84475	0.999776	2.29232e-05	0.000178711	2.25277e-05	0.000224162
1033	3.73405	6.52972e-05	0.00547621	6.57996e-05	3.73966	0.998501	1.74607e-05	0.00146436	1.75951e-05	0.00149941
1034	6.60095e-05	3.43293	6.58583e-05	0.00165452	3.43472	1.92183e-05	0.99948	1.91743e-05	0.000481705	0.000520098
1035	3.7075	0.000100327	0.00438235	3.99943e-05	3.71202	0.998782	2.70275e-05	0.00118058	1.07742e-05	0.00121838
1036	0.00169612	0.000849342	3.26223	0.000147991	3.26493	0.000519497	0.000260141	0.999175	4.53274e-05	0.000824965
1037	0.000101173	0.0034581	3.99942e-05	3.65944	3.66303	2.76201e-05	0.000944053	1.09183e-05	0.999017	0.000982591
1038	3.48489	0.000443727	0.00283907	6.54161e-05	3.48824	0.99904	0.000127206	0.000813897	1.87533e-05	0.000959857
1039	0.155098	0.000102895	3.44905	6.50577e-05	3.60432	0.0430313	2.85476e-05	0.956922	1.80499e-05	0.0430779
1040	0.000101799	3.43002	0.000149333	0.164718	3.59499	2.83168e-05	0.954111	4.15391e-05	0.0458187	0.0458885
1041	0.0145785	0.16157	0.000103268	3.43886	3.61512	0.00403264	0.0446929	2.85656e-05	0.951246	0.0487541
1042	0.000224197	0.000386463	0.000159486	2.34005	2.34082	9.57773e-05	0.000165098	6.81326e-05	0.999671	0.000329007
1043	0.000151299	3.67211	0.000154369	0.00726615	3.67968	4.11173e-05	0.997942	4.19517e-05	0.00197467	0.00205774
1044	0.00165352	0.000356381	0.000360769	3.12195	3.12432	0.000529241	0.000114067	0.000115471	0.999241	0.000758779
1045	3.99942e-05	3.62866	0.0002774	0.00433983	3.63331	1.10076e-05	0.998718	7.63491e-05	0.00119446	0.00128181
1046	3.68619	3.99943e-05	0.00683918	0.000291664	3.69336	0.998058	1.08287e-05	0.00185175	7.89697e-05	0.00194155
1047	0.000288091	3.72141	0.00934053	0.00722702	3.73827	7.70655e-05	0.995491	0.00249863	0.00193326	0.00450895
1048	0.00134962	3.68473	0.0153017	0.000693121	3.70207	0.000364559	0.995315	0.00413328	0.000187225	0.00468506
1049	0.00143107	0.000205092	3.20284	6.54638e-05	3.20454	0.000446577	6.40005e-05	0.999469	2.04285e-05	0.000531006
1050	6.5916e-05	3.72754	0.000147256	0.00817559	3.73593	1.76438e-05	0.997755	3.94161e-05	0.00218837	0.00224543
1051	0.000265601	6.52431e-05	2.74542	3.9994e-05	2.7458	9.67302e-05	2.37611e-05	0.999865	1.45655e-05	0.000135057
1052	6.64381e-05	3.74733	3.99943e-05	0.00477429	3.75221	1.77064e-05	0.998699	1.06589e-05	0.0012724	0.00130076
1053	0.00328767	0.000143628	3.64628	3.99942e-05	3.64975	0.000900794	3.93529e-05	0.999049	1.09581e-05	0.000951105
1054	9.88446e-05	0.002791	3.99942e-05	3.6389	3.64183	2.71414e-05	0.000766372	1.09819e-05	0.999196	0.000804495
1055	3.42361	9.71186e-05	0.00189062	9.87887e-05	3.4257	0.999391	2.835e-05	0.000551894	2.88376e-05	0.000609082
1056	6.51807e-05	3.71929	3.99943e-05	0.00348728	3.72288	1.75081e-05	0.999035	1.07428e-05	0.000936716	0.000964967
1057	0.000189949	0.000767531	6.47194e-05	2.97836	2.97938	6.37547e-05	0.000257615	2.17225e-05	0.999657	0.000343092
1058	3.57025	3.99942e-05	0.0019788	9.65923e-05	3.57236	0.999408	1.11954e-05	0.000553919	2.70388e-05	0.000592154
1059	3.59475	6.29463e-05	0.00174318	3.99942e-05	3.59659	0.999487	1.75016e-05	0.000484676	1.112e-05	0.000513297
1060	3.70772	0.000243726	0.00910422	0.000238564	3.7173	0.997421	6.55652e-05	0.00244914	6.41765e-05	0.00257889
1061	0.000793747	0.000300022	3.07438	6.30979e-05	3.07553	0.000258084	9.75512e-05	0.999624	2.05161e-05	0.000376152
1062	0.00165894	0.000293361	3.45054	3.99942e-05	3.45253	0.0004805	8.49698e-05	0.999423	1.1584e-05	0.000577053
1063	3.7744	3.99943e-05	0.00691539	9.43112e-05	3.78145	0.998136	1.05764e-05	0.00182877	2.49405e-05	0.00186428
1064	6.28422e-05	3.08672	3.99941e-05	0.000129955	3.08695	2.03574e-05	0.999925	1.29559e-05	4.20984e-05	7.54116e-05
1065	3.66119	0.000174818	0.00342381	6.23722e-05	3.66486	0.999001	4.77013e-05	0.000934229	1.7019e-05	0.000998949
1066	0.00115667	0.000169896	3.33368	6.19935e-05	3.33507	0.00034682	5.09422e-05	0.999584	1.85884e-05	0.000416351
1067	3.76289	3.99943e-05	0.00353772	6.21084e-05	3.76653	0.999034	1.06183e-05	0.000939252	1.64896e-05	0.00096636
1068	3.99943e-05	3.78133	3.99943e-05	0.00292749	3.78434	1.05684e-05	0.999205	1.05684e-05	0.000773581	0.000794718
1069	0.0019673	0.000273909	3.49686	9.12008e-05	3.4992	0.000562216	7.82776e-05	0.999333	2.60634e-05	0.000666557
1070	3.99942e-05	3.3481	8.94469e-05	0.000767801	3.34899	1.19421e-05	0.999732	2.67086e-05	0.000229263	0.000267914
1071	3.53937	3.99942e-05	0.000836173	3.99942e-05	3.54029	0.999741	1.12969e-05	0.000236188	1.12969e-05	0.000258782
1072	3.78736	3.99943e-05	0.00281057	3.99943e-05	3.79025	0.999237	1.05519e-05	0.000741524	1.05519e-05	0.000762628
1073	3.64975	0.000122476	0.00247458	6.15106e-05	3.65241	0.999272	3.3533e-05	0.00067752	1.68411e-05	0.000727894
1074	3.73114	0.000212038	0.00606966	8.90542e-05	3.73752	0.998295	5.67323e-05	0.00162398	2.38271e-05	0.00170454
1075	0.000260206	8.84574e-05	3.02919	3.99941e-05	3.02958	8.58886e-05	2.91979e-05	0.999872	1.32012e-05	0.000128288
1076	3.71168	3.99943e-05	0.0028695	0.000121665	3.71471	0.999184	1.07665e-05	0.000772468	3.27521e-05	0.000815987
1077	8.80798e-05	0.00286903	6.08344e-05	3.70715	3.71016	2.37401e-05	0.000773289	1.63967e-05	0.999187	0.000813426
1078	3.75133	6.07412e-05	0.00631015	0.000203791	3.75791	0.99825	1.61636e-05	0.00167917	5.42298e-05	0.00174956
1079	0.000158988	0.00143261	3.99942e-05	3.55294	3.55457	4.47276e-05	0.000403033	1.12515e-05	0.999541	0.000459012
1080	0.00083472	0.00155798	5.99681e-05	3.55866	3.56111	0.000234399	0.000437498	1.68397e-05	0.999311	0.000688736
1081	3.71588	8.61961e-05	0.004107	0.000156437	3.72023	0.998831	2.31696e-05	0.00110396	4.20505e-05	0.00116918
1082	3.72055	0.000116542	0.00380633	8.54118e-05	3.72456	0.998924	3.12902e-05	0.00102195	2.29321e-05	0.00107618
1083	0.000814529	0.000478066	3.3704	3.99942e-05	3.37173	0.000241576	0.000141786	0.999605	1.18616e-05	0.000395224
1084	0.000761549	0.000300092	3.22455	8.60897e-05	3.2257	0.000236088	9.30314e-05	0.999644	2.66887e-05	0.000355808
1085	3.73988	8.59003e-05	0.00262478	3.99943e-05	3.74263	0.999265	2.29518e-05	0.000701318	1.06861e-05	0.000734956
1086	3.79964	3.99943e-05	0.00892916	8.54136e-05	3.8087	0.997623	1.05008e-05	0.00234441	2.24259e-05	0.00237734
1087	0.00109165	0.000115656	3.50994	3.99942e-05	3.51119	0.000310906	3.29394e-05	0.999645	1.13905e-05	0.000355236
1088	0.000241932	0.00270086	8.51398e-05	3.63799	3.64102	6.64462e-05	0.000741785	2.33835e-05	0.999168	0.000831615
1089	0.000408978	0.00208876	3.99942e-05	3.62463	3.62716	0.000112754	0.000575867	1.10263e-05	0.9993	0.000699647
1090	0.000151384	3.71589	0.000193771	0.00509634	3.72134	4.06801e-05	0.998538	5.20703e-05	0.00136949	0.00146224
1091	3.99941e-05	3.26864	8.48034e-05	0.000457925	3.26922	1.22335e-05	0.999822	2.594e-05	0.000140072	0.000178245
1092	3.68075	3.99943e-05	0.00169396	8.47916e-05	3.68257	0.999506	1.08604e-05	0.000459995	2.30251e-05	0.000493881
1093	0.000113955	0.000149774	3.0703	3.99941e-05	3.07061	3.71116e-05	4.87768e-05	0.999901	1.30248e-05	9.89132e-05
1094	3.81058	3.99943e-05	0.00316635	3.99943e-05	3.81382	0.999149	1.04867e-05	0.000830229	1.04867e-05	0.000851203
1095	3.99942e-05	3.55893	0.000115827	0.00121246	3.5603	1.12334e-05	0.999616	3.2533e-05	0.000340549	0.000384316
1096	3.77237	3.99943e-05	0.00200035	3.99943e-05	3.77445	0.999449	1.05961e-05	0.000529972	1.05961e-05	0.000551164
1097	3.74873	0.000661706	0.00741344	8.47778e-05	3.75689	0.997828	0.000176131	0.00197329	2.2566e-05	0.00217199
1098	0.0010255	0.000293187	3.34352	8.62254e-05	3.34492	0.000306584	8.76513e-05	0.99958	2.5778e-05	0.000420013
1099	3.8158	3.99943e-05	0.00422823	3.99943e-05	3.82011	0.998872	1.04694e-05	0.00110684	1.04694e-05	0.00112777
1100	3.99942e-05	3.61193	3.99942e-05	0.000892541	3.6129	1.10698e-05	0.999731	1.10698e-05	0.000247043	0.000269183
1101	3.66101	5.99292e-05	0.002948	0.000301967	3.66432	0.999097	1.63548e-05	0.000804514	8.24073e-05	0.000903276
1102	0.000920683	0.000423048	3.3372	6.07235e-05	3.3386	0.000275769	0.000126714	0.999579	1.81883e-05	0.000420671
1103	3.74014	0.000303866	0.00782972	0.000118535	3.74839	0.997798	8.10657e-05	0.00208882	3.16229e-05	0.00220151
1104	0.00131133	0.000309184	3.40168	8.57522e-05	3.40339	0.0003853	9.0846e-05	0.999499	2.51961e-05	0.000501342
1105	0.00109742	0.00050272	3.32417	0.000120062	3.32589	0.000329963	0.000151154	0.999483	3.60991e-05	0.000517216
1106	3.65453	3.99942e-05	0.00274486	0.00051054	3.65783	0.999099	1.09339e-05	0.000750406	0.000139575	0.000900915
1107	3.78031	8.86149e-05	0.00792108	6.16337e-05	3.78838	0.997869	2.33913e-05	0.00209089	1.62692e-05	0.00213055
1108	0.00116718	0.000761308	3.42412	6.10709e-05	3.42611	0.000340673	0.000222207	0.999419	1.78251e-05	0.000580705
1109	3.74915	0.00110115	0.0101856	9.11642e-05	3.76053	0.996974	0.000292817	0.00270855	2.42424e-05	0.00302561
1110	0.00272132	0.000867384	3.64537	3.99942e-05	3.649	0.000745773	0.000237705	0.999006	1.09603e-05	0.000994437
1111	0.000127928	0.00208476	3.99942e-05	3.62592	3.62817	3.52595e-05	0.000574603	1.10233e-05	0.999379	0.000620886
1112	3.71739	6.22725e-05	0.00312737	6.1976e-05	3.72064	0.999126	1.6737e-05	0.000840545	1.66574e-05	0.000873939
1113	3.71759	9.25922e-05	0.00633633	0.000225118	3.72424	0.998213	2.4862e-05	0.00170137	6.04467e-05	0.00178668
1114	3.75712	3.99943e-05	0.00254194	3.99943e-05	3.75974	0.999303	1.06375e-05	0.000676093	1.06375e-05	0.000697368
1115	3.74944	3.99943e-05	0.00891655	0.000437152	3.75883	0.997501	1.06401e-05	0.00237216	0.0001163	0.0024991
1116	6.25719e-05	0.00163447	6.31526e-05	3.54219	3.54395	1.7656e-05	0.0004612	1.78198e-05	0.999503	0.000496675
1117	3.16752	3.99941e-05	0.000810041	0.00018308	3.16855	0.999674	1.26222e-05	0.00025565	5.77803e-05	0.000326053
1118	3.59086	3.99942e-05	0.00198341	9.41954e-05	3.59298	0.999411	1.11312e-05	0.000552025	2.62165e-05	0.000589372
1119	3.51218	9.49049e-05	0.00264351	0.000308804	3.51523	0.999133	2.69982e-05	0.000752017	8.78476e-05	0.000866863
1120	3.71558	0.000188732	0.00742264	9.60456e-05	3.72328	0.99793	5.06896e-05	0.00199357	2.57959e-05	0.00207006
1121	0.00257015	0.000317942	3.54854	3.99942e-05	3.55147	0.000723687	8.95239e-05	0.999176	1.12613e-05	0.000824472
1122	3.99942e-05	3.45899	9.81555e-05	0.0015419	3.46067	1.15568e-05	0.999515	2.83632e-05	0.00044555	0.00048547
1123	3.15662	0.000198936	0.000998548	3.99941e-05	3.15786	0.999608	6.29971e-05	0.000316211	1.2665e-05	0.000391873
1124	3.51371	6.55235e-05	0.00270749	0.000257334	3.51674	0.999138	1.86319e-05	0.000769886	7.3174e-05	0.000861692
1125	0.00138831	0.000100784	3.37209	3.99942e-05	3.37362	0.000411519	2.9874e-05	0.999547	1.1855e-05	0.000453248
1126	3.72056	3.99943e-05	0.00401876	6.52302e-05	3.72469	0.998893	1.07376e-05	0.00107895	1.75129e-05	0.0011072
1127	2.96606	3.9994e-05	0.000203782	3.9994e-05	2.96634	0.999904	1.34826e-05	6.8698e-05	1.34826e-05	9.56633e-05
1128	3.59728	0.00010078	0.00320078	6.66155e-05	3.60065	0.999065	2.79893e-05	0.000888946	1.8501e-05	0.000935436
1129	3.30884	3.99941e-05	0.00141046	0.000104597	3.31039	0.99953	1.20814e-05	0.000426072	3.15967e-05	0.00046975
1130	3.68839	0.000154575	0.00973414	0.000219759	3.6985	0.997267	4.17941e-05	0.00263192	5.94185e-05	0.00273313
1131	0.00234283	6.66324e-05	3.54832	3.99942e-05	3.55077	0.00065981	1.87656e-05	0.99931	1.12635e-05	0.000689839
1132	0.00300404	0.000295347	3.44174	6.83481e-05	3.44511	0.000871972	8.57294e-05	0.999022	1.98392e-05	0.000977541
1133	0.000612195	0.00231753	0.000108539	3.2663	3.26934	0.000187253	0.000708867	3.3199e-05	0.999071	0.000929319
1134	3.73445	0.000106786	0.00790468	3.99943e-05	3.7425	0.997849	2.85332e-05	0.00211214	1.06865e-05	0.00215136
1135	6.7969e-05	0.0024102	0.000108812	3.4017	3.40429	1.99657e-05	0.00070799	3.19631e-05	0.99924	0.000759919
1136	3.63192	0.000415214	0.00772996	0.000108998	3.64018	0.997732	0.000114064	0.00212351	2.9943e-05	0.00226752
1137	0.00313942	0.00023451	3.47831	3.99942e-05	3.48172	0.000901686	6.73546e-05	0.999019	1.14869e-05	0.000980527
1138	0.00187526	0.00172401	0.000111707	3.2933	3.29701	0.000568777	0.000522901	3.38813e-05	0.998874	0.00112556
1139	3.68822	3.99943e-05	0.00288924	0.0065339	3.69768	0.997441	1.0816e-05	0.000781365	0.00176703	0.00255921
1140	3.68631	6.92955e-05	0.00637612	6.95242e-05	3.69282	0.998236	1.87649e-05	0.00172662	1.88268e-05	0.00176422
1141	0.003216	7.04588e-05	3.50716	6.96388e-05	3.51051	0.000916106	2.00708e-05	0.999044	1.98372e-05	0.000956014
1142	0.000115568	0.00438444	3.99942e-05	3.61074	3.61528	3.19667e-05	0.00121275	1.10626e-05	0.998744	0.00125578
1143	3.54626	0.000115359	0.00417857	7.05513e-05	3.55062	0.998771	3.24897e-05	0.00117686	1.98701e-05	0.00122922
1144	0.00262098	6.95884e-05	3.47878	3.99942e-05	3.48151	0.00075283	1.9988e-05	0.999216	1.14876e-05	0.000784305
1145	0.000177626	0.00266756	3.99942e-05	3.3497	3.35258	5.29819e-05	0.000795675	1.19294e-05	0.999139	0.000860586
1146	3.35722	0.000871354	0.00361438	0.000114184	3.36182	0.998632	0.000259191	0.00107513	3.39649e-05	0.00136828
1147	0.00367521	0.0002615	3.41517	7.09167e-05	3.41918	0.00107488	7.64803e-05	0.998828	2.07408e-05	0.0011721
1148	0.000115982	0.00304036	3.99942e-05	3.45761	3.46081	3.35129e-05	0.000878513	1.15563e-05	0.999076	0.000923582
1149	0.000261489	3.67205	3.99943e-05	0.00834197	3.6807	7.10434e-05	0.997652	1.08659e-05	0.00226641	0.00234832
1150	0.00102476	0.000114362	2.82882	3.9994e-05	2.83	0.000362106	4.04108e-05	0.999583	1.41322e-05	0.000416649
1151	3.67394	6.98356e-05	0.0124693	0.000556222	3.68704	0.996448	1.89408e-05	0.00338192	0.000150859	0.00355172
1152	3.99942e-05	0.0024528	0.000115698	3.39264	3.39525	1.17794e-05	0.00072242	3.40763e-05	0.999232	0.000768276
1153	3.70409	3.99943e-05	0.00581701	6.97461e-05	3.71002	0.998403	1.07801e-05	0.00156792	1.87994e-05	0.0015975
1154	0.000449967	0.00440268	3.99942e-05	3.52391	3.52881	0.000127512	0.00124764	1.13336e-05	0.998614	0.00138649
1155	3.57881	0.00033527	0.00775763	0.000245964	3.58715	0.997675	9.34642e-05	0.00216262	6.85679e-05	0.00232465
1156	0.00281135	0.000328633	3.38789	3.99942e-05	3.39107	0.000829047	9.69114e-05	0.999062	1.1794e-05	0.000937752
1157	0.000244119	0.000112099	2.02519	0.00016867	2.02571	0.00012051	5.53383e-05	0.999741	8.32646e-05	0.000259113
1158	3.713	3.99943e-05	0.0154903	0.000536243	3.72907	0.995692	1.0725e-05	0.00415394	0.000143801	0.00430846
1159	3.10894	0.000109983	0.00189612	0.000233326	3.11118	0.99928	3.5351e-05	0.000609453	7.4996e-05	0.0007198
1160	3.68361	3.99943e-05	0.00988059	0.00077618	3.69431	0.997105	1.08259e-05	0.00267455	0.000210102	0.00289547
1161	0.000166268	0.00442234	0.000239858	3.48277	3.4876	4.76742e-05	0.00126802	6.87747e-05	0.998616	0.00138447
1162	3.61614	3.99942e-05	0.00343968	6.9009e-05	3.61969	0.99902	1.10491e-05	0.000950271	1.90649e-05	0.000980385
1163	3.74362	3.99943e-05	0.00770794	6.92573e-05	3.75144	0.997916	1.0661e-05	0.00205466	1.84615e-05	0.00208378
1164	0.000319911	0.00251026	3.99942e-05	3.35531	3.35818	9.52631e-05	0.000747508	1.19095e-05	0.999145	0.00085468
1165	3.38782	0.000242117	0.00282585	6.83388e-05	3.39095	0.999075	7.14008e-05	0.000833349	2.01533e-05	0.000924903
1166	0.0046991	0.000230859	3.60313	3.99942e-05	3.6081	0.00130237	6.39836e-05	0.998623	1.10846e-05	0.00137744
1167	0.000514585	0.00758516	0.000108031	3.61767	3.62588	0.00014192	0.00209195	2.97944e-05	0.997736	0.00226367
1168	0.000907218	0.00228137	6.82557e-05	3.31042	3.31368	0.00027378	0.00068847	2.05982e-05	0.999017	0.000982849
1169	3.45987	0.000160128	0.00404511	0.000881333	3.46496	0.998532	4.62135e-05	0.00116744	0.000254356	0.00146801
1170	0.0039974	0.0126879	3.70247	0.000310364	3.71946	0.00107473	0.00341121	0.995431	8.34432e-05	0.00456938
1171	0.00232361	0.000220419	3.38679	3.99942e-05	3.38937	0.000685559	6.50323e-05	0.999238	1.17999e-05	0.000762391
1172	0.00021956	3.65098	3.99942e-05	0.00524002	3.65648	6.00469e-05	0.998496	1.09379e-05	0.00143308	0.00150406
1173	0.000105551	0.00313302	3.99942e-05	3.58901	3.59229	2.93826e-05	0.00087215	1.11333e-05	0.999087	0.000912666
1174	3.71423	6.77635e-05	0.00870826	0.000154244	3.72316	0.997601	1.82006e-05	0.00233895	4.14284e-05	0.00239857
1175	0.0033498	0.000474836	3.41592	0.000222728	3.41997	0.000979483	0.000138842	0.998817	6.51257e-05	0.00118345
1176	0.000153816	0.00610775	3.99943e-05	3.70754	3.71384	4.1417e-05	0.00164459	1.0769e-05	0.998303	0.00169678
1177	3.99941e-05	0.00103094	3.99941e-05	3.31278	3.31389	1.20686e-05	0.000311098	1.20686e-05	0.999665	0.000335235
1178	3.13819	6.66912e-05	0.00143839	0.00029104	3.13998	0.999428	2.12394e-05	0.00045809	9.26884e-05	0.000572017
1179	2.79489	0.000209499	0.000904503	0.000151879	2.79616	0.999547	7.49237e-05	0.00032348	5.4317e-05	0.000452721
1180	3.25583	0.000150438	0.00176526	0.000104811	3.25785	0.99938	4.61771e-05	0.000541849	3.21718e-05	0.000620198
1181	3.01456	3.99941e-05	0.000439975	3.99941e-05	3.01508	0.999828	1.32647e-05	0.000145925	1.32647e-05	0.000172454
1182	3.99941e-05	3.29522	3.99941e-05	0.000825709	3.29613	1.21337e-05	0.999725	1.21337e-05	0.000250509	0.000274776
1183	3.9994e-05	2.98727	3.9994e-05	0.000262252	2.98761	1.33866e-05	0.999885	1.33866e-05	8.77798e-05	0.000114553
1184	3.37601	0.000330384	0.00171288	3.99942e-05	3.3781	0.999383	9.78018e-05	0.000507055	1.18393e-05	0.000616696
1185	3.99942e-05	0.00166594	3.99942e-05	3.60362	3.60537	1.1093e-05	0.000462072	1.1093e-05	0.999516	0.000484258
1186	0.000141299	0.00285965	3.99942e-05	3.61867	3.62171	3.90146e-05	0.000789586	1.10429e-05	0.99916	0.000839643
1187	0.000566923	0.000566306	3.99941e-05	3.01798	3.01915	0.000187776	0.000187571	1.32468e-05	0.999611	0.000388594
1188	0.00266583	3.65166	6.36098e-05	0.00238463	3.65677	0.00072901	0.998601	1.73951e-05	0.000652113	0.00139852
1189	3.28825	3.99941e-05	0.000850957	6.4308e-05	3.2892	0.99971	1.21592e-05	0.000258712	1.95512e-05	0.000290423
1190	3.99941e-05	3.24843	3.99941e-05	0.000562638	3.24907	1.23094e-05	0.999802	1.23094e-05	0.000173169	0.000197787
1191	3.34769	3.99942e-05	0.000725241	3.99942e-05	3.3485	0.99976	1.19439e-05	0.000216587	1.19439e-05	0.000240475
1192	0.000816575	3.99942e-05	3.39442	3.99942e-05	3.39532	0.0002405	1.17792e-05	0.999736	1.17792e-05	0.000264059
1193	6.38338e-05	3.73953	6.38694e-05	0.00466824	3.74432	1.70481e-05	0.998719	1.70577e-05	0.00124675	0.00128086
1194	0.00438557	0.000187419	3.63734	0.000134196	3.64205	0.00120415	5.14598e-05	0.998708	3.68463e-05	0.00129245
1195	0.000305759	0.00325129	3.99942e-05	3.63416	3.63776	8.40514e-05	0.000893763	1.09942e-05	0.999011	0.000988809
1196	3.76668	9.39868e-05	0.00604889	3.99943e-05	3.77286	0.998361	2.49113e-05	0.00160326	1.06005e-05	0.00163877
1197	0.00163897	0.000295013	3.37069	9.4069e-05	3.37272	0.00048595	8.74702e-05	0.999399	2.78912e-05	0.000601311
1198	3.68422	3.99943e-05	0.00183615	3.99943e-05	3.68614	0.99948	1.08499e-05	0.000498123	1.08499e-05	0.000519823
1199	3.79019	3.99943e-05	0.00731188	6.31197e-05	3.79761	0.998047	1.05314e-05	0.00192539	1.66209e-05	0.00195254
1200	0.000134043	0.00259455	6.25098e-05	3.60168	3.60447	3.7188e-05	0.000719814	1.73423e-05	0.999226	0.000774344
1201	0.000293227	0.00211764	3.99942e-05	3.5401	3.54256	8.27727e-05	0.000597771	1.12897e-05	0.999308	0.000691833
1202	9.47564e-05	3.767	3.99943e-05	0.00585315	3.77299	2.51144e-05	0.998413	1.06002e-05	0.00155133	0.00158705
1203	0.000371404	0.0019949	3.99942e-05	3.521	3.52341	0.00010541	0.000566186	1.1351e-05	0.999317	0.000682947
1204	9.3259e-05	0.0014202	3.99942e-05	3.5099	3.51145	2.65585e-05	0.000404447	1.13896e-05	0.999558	0.000442395
1205	3.64706	0.000365716	0.00337798	3.99942e-05	3.65084	0.998964	0.000100173	0.000925261	1.09548e-05	0.00103639
1206	0.00265261	0.000357982	3.56074	6.31537e-05	3.56382	0.000744318	0.000100449	0.999138	1.77208e-05	0.000862488
1207	0.00259139	0.0004485	3.58517	3.99942e-05	3.58825	0.000722189	0.000124991	0.999142	1.11459e-05	0.000858326
1208	0.00231193	0.000300776	3.56524	3.99942e-05	3.5679	0.000647983	8.43007e-05	0.999257	1.12095e-05	0.000743493
1209	0.00650369	6.23978e-05	3.75524	9.35349e-05	3.7619	0.00172883	1.65868e-05	0.99823	2.48637e-05	0.00177028
1210	9.35058e-05	0.00160505	3.99942e-05	3.54447	3.54621	2.63678e-05	0.000452609	1.1278e-05	0.99951	0.000490255
1211	3.59055	3.99942e-05	0.00122545	3.99942e-05	3.59185	0.999637	1.11347e-05	0.000341174	1.11347e-05	0.000363443
1212	3.76553	3.99943e-05	0.00296297	3.99943e-05	3.76857	0.999193	1.06126e-05	0.000786232	1.06126e-05	0.000807458
1213	3.60698	9.30135e-05	0.0025961	9.36241e-05	3.60976	0.999229	2.57672e-05	0.000719189	2.59363e-05	0.000770893
1214	0.000131759	2.93589	9.28238e-05	0.000588476	2.9367	4.48662e-05	0.999723	3.16082e-05	0.000200386	0.000276861
1215	0.00195098	9.28108e-05	3.5629	6.25226e-05	3.56501	0.000547257	2.60338e-05	0.999409	1.75379e-05	0.000590829
1216	0.00241212	0.000131688	3.63589	3.99942e-05	3.63848	0.000662948	3.61932e-05	0.99929	1.0992e-05	0.000710133
1217	3.99943e-05	3.67196	3.99943e-05	0.0016617	3.6737	1.08866e-05	0.999526	1.08866e-05	0.000452323	0.000474096
1218	3.78728	3.99943e-05	0.00565906	6.35309e-05	3.79304	0.998481	1.05441e-05	0.00149196	1.67493e-05	0.00151925
1219	6.32851e-05	0.00264299	3.99943e-05	3.72222	3.72496	1.69895e-05	0.000709535	1.07368e-05	0.999263	0.000737261
1220	3.77859	3.99943e-05	0.00305104	3.99943e-05	3.78173	0.999172	1.05757e-05	0.000806785	1.05757e-05	0.000827936
1221	9.29535e-05	3.72434	6.26002e-05	0.00419035	3.72869	2.49293e-05	0.998834	1.67888e-05	0.00112381	0.00116553
1222	0.000285874	0.00127329	6.20373e-05	3.33007	3.33169	8.58044e-05	0.000382176	1.86204e-05	0.999513	0.000486601
1223	3.64069	0.000415573	0.00513714	0.00028395	3.64653	0.998399	0.000113964	0.00140877	7.78687e-05	0.00160061
1224	0.0024014	0.000228045	3.53262	9.27467e-05	3.53534	0.000679257	6.45044e-05	0.99923	2.62342e-05	0.000769996
1225	0.00300556	0.000663602	3.53075	0.000357186	3.53477	0.000850283	0.000187735	0.998861	0.000101049	0.00113907
1226	0.000496206	0.00291982	3.99942e-05	3.6253	3.62876	0.000136742	0.000804632	1.10215e-05	0.999048	0.000952396
1227	9.33488e-05	0.00327386	3.99943e-05	3.71848	3.72189	2.5081e-05	0.000879623	1.07457e-05	0.999085	0.00091545
1228	3.71162	0.000131774	0.00525475	9.40959e-05	3.7171	0.998526	3.54508e-05	0.00141367	2.53143e-05	0.00147443
1229	0.000130096	3.73085	3.99943e-05	0.00431181	3.73533	3.48285e-05	0.9988	1.0707e-05	0.00115433	0.00119987
1230	3.6871	3.99943e-05	0.00273392	9.26934e-05	3.68996	0.999223	1.08387e-05	0.000740907	2.51204e-05	0.000776866
1231	6.28169e-05	3.71809	6.28733e-05	0.00350057	3.72171	1.68785e-05	0.999026	1.68937e-05	0.000940581	0.000974353
1232	6.3029e-05	0.000369968	3.99941e-05	3.02456	3.02503	2.08358e-05	0.000122302	1.3221e-05	0.999844	0.000156359
1233	3.77014	6.25262e-05	0.00667669	6.32591e-05	3.77694	0.998199	1.65547e-05	0.00176775	1.67488e-05	0.00180105
1234	3.99943e-05	0.00215451	3.99943e-05	3.71796	3.72019	1.07506e-05	0.00057914	1.07506e-05	0.999399	0.000600641
1235	0.000133891	0.00168135	3.99942e-05	3.5075	3.50935	3.81527e-05	0.000479107	1.13965e-05	0.999471	0.000528656
1236	0.000451957	3.69757	9.60281e-05	0.00699449	3.70512	0.000121982	0.997964	2.59177e-05	0.00188779	0.00203569
1237	3.55023	3.99942e-05	0.00123428	3.99942e-05	3.55154	0.99963	1.12611e-05	0.000347533	1.12611e-05	0.000370055
1238	0.000641088	0.000555921	3.09777	3.99941e-05	3.099	0.000206869	0.000179387	0.999601	1.29055e-05	0.000399162
1239	3.55756	3.99942e-05	0.00168159	6.44507e-05	3.55935	0.999498	1.12364e-05	0.000472444	1.81075e-05	0.000501788
1240	3.56778	3.99942e-05	0.00168962	6.41186e-05	3.56957	0.999497	1.12042e-05	0.000473338	1.79625e-05	0.000502505
1241	3.99942e-05	0.000860247	3.99942e-05	3.38363	3.38457	1.18166e-05	0.000254167	1.18166e-05	0.999722	0.000277801
1242	0.000563202	3.5617	0.000252997	0.00411647	3.56663	0.000157909	0.998617	7.09346e-05	0.00115416	0.00138301
1243	6.53229e-05	3.31023	9.77495e-05	0.00128835	3.31168	1.9725e-05	0.999562	2.95166e-05	0.000389033	0.000438275
1244	6.39349e-05	2.89794	3.9994e-05	0.000137182	2.89818	2.20603e-05	0.999917	1.37997e-05	4.73339e-05	8.31939e-05
1245	3.56266	0.00109135	0.00238833	3.99942e-05	3.56618	0.999013	0.000306029	0.000669716	1.12149e-05	0.00098696
1246	3.24206	0.000998203	0.00132366	0.000255943	3.24463	0.999206	0.000307647	0.000407954	7.8882e-05	0.000794484
1247	3.70392	3.99943e-05	0.00324159	6.47892e-05	3.70727	0.999097	1.07881e-05	0.000874388	1.74763e-05	0.000902653
1248	3.99942e-05	3.5209	3.99942e-05	0.00134756	3.52233	1.13545e-05	0.999595	1.13545e-05	0.000382575	0.000405284
1249	0.00216083	0.000145567	3.47626	6.45892e-05	3.47863	0.000621173	4.1846e-05	0.999318	1.85674e-05	0.000681587
1250	0.000258472	0.00600421	6.54941e-05	3.68458	3.69091	7.00294e-05	0.00162675	1.77447e-05	0.998285	0.00171453
1251	3.75723	3.99943e-05	0.00698754	9.75369e-05	3.76436	0.998107	1.06245e-05	0.00185624	2.59106e-05	0.00189277
1252	9.80246e-05	3.54122	0.000141889	0.00290648	3.54436	2.76565e-05	0.999112	4.00322e-05	0.00082003	0.000887719
1253	0.00178949	0.000255171	3.3495	6.52498e-05	3.35161	0.000533922	7.6134e-05	0.99937	1.94682e-05	0.000629524
1254	0.00280913	0.000410447	3.515	6.59046e-05	3.51828	0.000798438	0.000116661	0.999066	1.87321e-05	0.000933832
1255	0.00209723	6.50701e-05	3.6113	3.99942e-05	3.6135	0.000580386	1.80075e-05	0.999391	1.1068e-05	0.000609462
1256	3.99942e-05	3.55856	6.44812e-05	0.0017679	3.56043	1.1233e-05	0.999474	1.81105e-05	0.000496542	0.000525885
1257	3.2524	6.4753e-05	0.000884217	3.99941e-05	3.25339	0.999696	1.99032e-05	0.000271783	1.22931e-05	0.00030398
1258	3.48723	6.50653e-05	0.00144497	3.99942e-05	3.48878	0.999556	1.86499e-05	0.000414177	1.14637e-05	0.000444291
1259	3.20395	9.92853e-05	0.00122259	9.71694e-05	3.20537	0.999557	3.09747e-05	0.000381419	3.03145e-05	0.000442708
1260	3.76422	0.000139736	0.0126762	3.99943e-05	3.77708	0.996596	3.69958e-05	0.00335609	1.05887e-05	0.00340368
1261	0.000588698	0.000141897	2.92369	3.9994e-05	2.92446	0.000201301	4.85209e-05	0.999737	1.36757e-05	0.000263498
1262	6.42816e-05	3.27572	3.99941e-05	0.000913202	3.27674	1.96176e-05	0.999689	1.22055e-05	0.000278692	0.000310516
1263	3.69213	9.91475e-05	0.00361525	3.99943e-05	3.69588	0.998984	2.68265e-05	0.000978183	1.08213e-05	0.00101583
1264	0.0017522	9.93368e-05	3.51735	3.99942e-05	3.51924	0.000497892	2.82268e-05	0.999463	1.13645e-05	0.000537483
1265	3.99942e-05	3.52962	3.99942e-05	0.00132593	3.53103	1.13265e-05	0.999602	1.13265e-05	0.00037551	0.000398163
1266	3.75048	6.44827e-05	0.00428576	3.99943e-05	3.75487	0.998831	1.71731e-05	0.00114139	1.06513e-05	0.00116921
1267	0.000405522	0.000392329	2.70946	9.71676e-05	2.71035	0.000149619	0.000144752	0.99967	3.58505e-05	0.000330222
1268	3.19814	3.99941e-05	0.00108056	0.000319331	3.19958	0.99955	1.24998e-05	0.000337719	9.98041e-05	0.000450023
1269	3.76485	3.99943e-05	0.00726399	9.73464e-05	3.77226	0.998038	1.06022e-05	0.00192564	2.58059e-05	0.00196204
1270	0.00047907	0.000191695	2.74874	6.41188e-05	2.74947	0.000174241	6.97206e-05	0.999733	2.33204e-05	0.000267281
1271	3.76533	3.99943e-05	0.00347967	3.99943e-05	3.76889	0.999056	1.06117e-05	0.00092326	1.06117e-05	0.000944484
1272	0.00074551	0.0003171	2.99134	6.40203e-05	2.99247	0.000249129	0.000105966	0.999624	2.13938e-05	0.000376489
1273	3.77342	6.40491e-05	0.00580674	3.99943e-05	3.77933	0.998436	1.69472e-05	0.00153645	1.05824e-05	0.00156398
1274	3.63571	0.000187169	0.0044822	0.000135297	3.64052	0.99868	5.14126e-05	0.0012312	3.71642e-05	0.00131978
1275	0.00135027	3.99942e-05	3.56245	3.99942e-05	3.56388	0.000378876	1.12221e-05	0.999599	1.12221e-05	0.000401321
1276	0.00324731	0.000248678	3.56443	9.69202e-05	3.56803	0.000910113	6.96962e-05	0.998993	2.71635e-05	0.00100697
1277	0.000245748	0.00249326	3.99942e-05	3.56253	3.56531	6.89276e-05	0.000699312	1.12176e-05	0.999221	0.000779457
1278	0.000632079	3.6852	0.00018633	0.00770699	3.69373	0.000171122	0.997692	5.04448e-05	0.00208651	0.00230807
1279	6.31705e-05	3.56468	3.99942e-05	0.00149505	3.56628	1.77133e-05	0.999552	1.12145e-05	0.000419218	0.000448146
1280	3.99941e-05	3.18144	3.99941e-05	0.000374424	3.18189	1.25693e-05	0.999857	1.25693e-05	0.000117673	0.000142812
1281	0.000239298	0.00246526	3.99942e-05	3.58003	3.58277	6.67914e-05	0.000688088	1.11629e-05	0.999234	0.000766042
1282	3.73571	0.000181543	0.0105048	0.000133116	3.74653	0.997112	4.84562e-05	0.00280387	3.55304e-05	0.00288786
1283	0.00189483	0.000623523	3.48348	3.99942e-05	3.48603	0.00054355	0.000178863	0.999266	1.14727e-05	0.000733886
1284	0.000239171	0.00460535	9.58491e-05	3.65484	3.65978	6.53513e-05	0.00125837	2.61898e-05	0.99865	0.00134991
1285	0.000132761	0.00279684	9.35842e-05	3.58465	3.58767	3.70048e-05	0.000779571	2.60849e-05	0.999157	0.000842661
1286	0.000356961	0.000296512	3.9994e-05	2.86963	2.87032	0.000124362	0.000103303	1.39336e-05	0.999758	0.000241599
1287	3.60011	0.000128647	0.00238552	6.26405e-05	3.60269	0.999285	3.57085e-05	0.000662151	1.73872e-05	0.000715247
1288	0.00100355	9.25844e-05	3.39103	3.99942e-05	3.39216	0.000295844	2.72936e-05	0.999665	1.17902e-05	0.000334928
1289	3.63207	3.99942e-05	0.00171043	6.23902e-05	3.63388	0.999501	1.10059e-05	0.000470689	1.7169e-05	0.000498864
1290	3.76362	6.19696e-05	0.00491769	6.22916e-05	3.76866	0.998662	1.64434e-05	0.00130489	1.65288e-05	0.00133786
1291	0.000277825	9.0974e-05	2.95415	3.9994e-05	2.95456	9.40326e-05	3.0791e-05	0.999862	1.35364e-05	0.00013836
1292	3.99942e-05	3.65607	6.2138e-05	0.00173744	3.65791	1.09336e-05	0.999497	1.69873e-05	0.000474982	0.000502903
1293	3.71358	3.99943e-05	0.0021969	6.20725e-05	3.71588	0.999381	1.07631e-05	0.000591219	1.67047e-05	0.000618687
1294	3.72907	6.15393e-05	0.00434231	0.000123892	3.7336	0.998787	1.64826e-05	0.00116304	3.3183e-05	0.0012127
1295	3.99942e-05	3.46851	3.99942e-05	0.000670369	3.46926	1.15281e-05	0.999784	1.15281e-05	0.000193231	0.000216287
1296	3.70893	0.000325346	0.00475356	6.16864e-05	3.71407	0.998616	8.75983e-05	0.00127988	1.66088e-05	0.00138408
1297	0.000121175	0.00160676	3.99942e-05	3.58998	3.59174	3.37372e-05	0.000447347	1.1135e-05	0.999508	0.000492219
1298	0.000384283	0.00206509	6.13614e-05	3.56088	3.56339	0.000107842	0.000579531	1.722e-05	0.999295	0.000704592
1299	0.00079856	0.00311352	8.80854e-05	3.64249	3.6465	0.000218994	0.00085384	2.41562e-05	0.998903	0.00109699
1300	3.67028	3.99942e-05	0.00239359	0.000159055	3.67287	0.999294	1.08891e-05	0.000651696	4.33054e-05	0.00070589
1301	8.79983e-05	3.7228	0.0001587	0.00485233	3.7279	2.36053e-05	0.998632	4.2571e-05	0.00130162	0.0013678
1302	0.00141569	6.09056e-05	3.63973	3.99942e-05	3.64125	0.000388794	1.67266e-05	0.999583	1.09837e-05	0.000416504
1303	3.99942e-05	3.60224	0.000569687	0.00201412	3.60487	1.10945e-05	0.999272	0.000158033	0.000558723	0.00072785
1304	0.000501358	3.30577	8.72706e-05	0.000936379	3.30729	0.000151592	0.999539	2.63874e-05	0.000283126	0.000461105
1305	3.99942e-05	3.61463	8.61403e-05	0.00146121	3.61621	1.10597e-05	0.999561	2.38206e-05	0.000404072	0.000438952
1306	8.75009e-05	3.18941	8.68535e-05	0.000641555	3.19022	2.74278e-05	0.999744	2.72249e-05	0.000201101	0.000255753
1307	0.000119898	0.000855777	8.81721e-05	3.27837	3.27944	3.65607e-05	0.000260953	2.68864e-05	0.999676	0.0003244
1308	3.76129	0.000306404	0.00880371	6.08927e-05	3.77046	0.997568	8.12645e-05	0.00233492	1.615e-05	0.00243233
1309	0.00161716	0.000495641	3.46346	0.00011921	3.46569	0.000466619	0.000143014	0.999356	3.43972e-05	0.00064403
1310	8.78485e-05	0.0037381	3.99943e-05	3.76438	3.76824	2.33128e-05	0.000992	1.06135e-05	0.998974	0.00102593
1311	3.63162	6.03224e-05	0.00130359	3.99942e-05	3.63303	0.999614	1.66039e-05	0.000358817	1.10085e-05	0.000386429
1312	3.99942e-05	3.58526	0.00012047	0.00145251	3.58687	1.11502e-05	0.99955	3.35863e-05	0.000404953	0.000449689
1313	6.06976e-05	3.43391	3.99942e-05	0.000699812	3.43471	1.76718e-05	0.999767	1.16441e-05	0.000203747	0.000233063
1314	3.55355	6.05201e-05	0.00123382	6.06786e-05	3.55491	0.999619	1.70244e-05	0.000347076	1.7069e-05	0.000381169
1315	3.99942e-05	3.62549	3.99942e-05	0.00101695	3.62658	1.10281e-05	0.999698	1.10281e-05	0.000280414	0.000302471
1316	0.000121759	0.00142069	0.000439619	3.41153	3.41351	3.56697e-05	0.000416196	0.000128788	0.999419	0.000580653
1317	3.73244	0.000162651	0.00459978	6.05649e-05	3.73726	0.998709	4.35214e-05	0.00123079	1.62057e-05	0.00129051
1318	0.000443017	0.000582404	3.15975	6.09356e-05	3.16083	0.000140158	0.000184257	0.999656	1.92784e-05	0.000343693
1319	3.78116	3.99943e-05	0.00388001	6.11596e-05	3.78514	0.998948	1.05661e-05	0.00102506	1.61578e-05	0.00105179
1320	3.76924	8.94776e-05	0.00796653	8.986e-05	3.77738	0.997844	2.36877e-05	0.00210901	2.37889e-05	0.00215648
1321	0.00241326	0.000326934	3.61544	3.99942e-05	3.61822	0.000666974	9.03576e-05	0.999232	1.10536e-05	0.000768385
1322	0.00102782	0.000950663	3.45524	3.99942e-05	3.45725	0.000297295	0.000274976	0.999416	1.15682e-05	0.000583839
1323	3.7472	0.000218737	0.00892755	8.90713e-05	3.75643	0.997541	5.823e-05	0.0023766	2.37117e-05	0.00245855
1324	0.00494172	0.000221735	3.73154	3.99943e-05	3.73675	0.00132247	5.93392e-05	0.998607	1.0703e-05	0.00139251
1325	0.000128424	0.00202801	9.14973e-05	3.53749	3.53974	3.62807e-05	0.000572926	2.58486e-05	0.999365	0.000635055
1326	0.000176552	0.00247441	6.15488e-05	3.59952	3.60223	4.90117e-05	0.00068691	1.70863e-05	0.999247	0.000753008
1327	3.73048	9.34107e-05	0.00829948	0.000353035	3.73922	0.997661	2.49813e-05	0.00221957	9.4414e-05	0.00233897
1328	0.000537629	0.018048	6.32878e-05	3.74363	3.76228	0.0001429	0.00479709	1.68217e-05	0.995043	0.00495681
1329	0.00109491	0.00721077	6.38e-05	3.72144	3.72981	0.000293556	0.00193328	1.71054e-05	0.997756	0.00224394
1330	0.000238821	0.00426739	3.99943e-05	3.69296	3.6975	6.45899e-05	0.00115413	1.08166e-05	0.99877	0.00122953
1331	0.000298355	0.00449599	3.99943e-05	3.68733	3.69217	8.08076e-05	0.00121771	1.08322e-05	0.998691	0.00130935
1332	3.68114	0.000241165	0.00753254	0.000543334	3.68945	0.997746	6.53659e-05	0.00204164	0.000147267	0.00225427
1333	6.34092e-05	0.00329403	0.000134627	3.65059	3.65409	1.7353e-05	0.000901465	3.68429e-05	0.999044	0.000955661
1334	3.367	3.99942e-05	0.00111604	9.51224e-05	3.36825	0.999629	1.18739e-05	0.000331341	2.82409e-05	0.000371456
1335	3.62302	0.000237114	0.0045043	0.000182858	3.62795	0.998643	6.53577e-05	0.00124156	5.04025e-05	0.00135732
1336	9.5746e-05	9.60349e-05	2.6587	6.31549e-05	2.65896	3.60088e-05	3.61175e-05	0.999904	2.37517e-05	9.58781e-05
1337	2.9141	3.9994e-05	0.000312863	6.39029e-05	2.91452	0.999857	1.37223e-05	0.000107346	2.19257e-05	0.000142994
1338	6.47828e-05	3.19267	6.42898e-05	0.000838777	3.19364	2.02849e-05	0.999697	2.01306e-05	0.00026264	0.000303055
1339	0.000136886	2.86585	0.000136138	0.000657337	2.86678	4.77489e-05	0.999675	4.7488e-05	0.000229294	0.000324531
1340	3.99942e-05	3.54916	6.47925e-05	6.38344e-05	3.54933	1.12681e-05	0.999952	1.82549e-05	1.79849e-05	4.75079e-05
1341	3.23094	3.99941e-05	0.000570647	3.99941e-05	3.23159	0.999799	1.2376e-05	0.000176584	1.2376e-05	0.000201336
1342	2.70116	9.62095e-05	0.000140163	3.99939e-05	2.70144	0.999898	3.56142e-05	5.18844e-05	1.48047e-05	0.000102303
1343	3.01357	6.43988e-05	0.000489385	3.99941e-05	3.01416	0.999803	2.13654e-05	0.000162362	1.32687e-05	0.000196996
1344	3.99942e-05	3.54996	3.99942e-05	0.00143247	3.55147	1.12613e-05	0.999574	1.12613e-05	0.000403345	0.000425867
1345	3.13442	0.000143919	0.000898118	3.99941e-05	3.1355	0.999655	4.58998e-05	0.000286435	1.27552e-05	0.00034509
1346	9.81191e-05	0.00184327	3.99942e-05	3.51988	3.52186	2.786e-05	0.000523379	1.1356e-05	0.999437	0.000562596
1347	0.000257063	0.00262566	6.48606e-05	3.51648	3.51942	7.30413e-05	0.000746048	1.84293e-05	0.999162	0.000837519
1348	3.63875	0.000320359	0.00582829	0.000190643	3.64509	0.998261	8.78879e-05	0.00159894	5.23014e-05	0.00173913
1349	3.99943e-05	3.7526	0.00014005	0.00757598	3.76035	1.06358e-05	0.997937	3.72439e-05	0.0020147	0.00206258
1350	0.00266743	6.46223e-05	3.67733	3.99943e-05	3.6801	0.000724826	1.75599e-05	0.999247	1.08677e-05	0.000753253
1351	0.000399392	0.00291764	3.99942e-05	3.57047	3.57383	0.000111755	0.000816389	1.11909e-05	0.999061	0.000939334
1352	6.33847e-05	3.69476	3.99943e-05	0.0029095	3.69777	1.71413e-05	0.999185	1.08158e-05	0.000786824	0.000814781
1353	3.65328	9.70797e-05	0.00280724	3.99942e-05	3.65623	0.999195	2.65519e-05	0.000767798	1.09387e-05	0.000805288
1354	3.23665	6.39428e-05	0.00108194	9.76829e-05	3.2379	0.999616	1.97482e-05	0.000334149	3.01686e-05	0.000384066
1355	3.72467	3.99943e-05	0.00617397	0.000188807	3.73107	0.998284	1.07192e-05	0.00165475	5.0604e-05	0.00171607
1356	3.99943e-05	0.00387256	3.99943e-05	3.76568	3.76963	1.06096e-05	0.0010273	1.06096e-05	0.998951	0.00104852
1357	3.79739	3.99943e-05	0.00900567	3.99943e-05	3.80647	0.997613	1.05069e-05	0.00236589	1.05069e-05	0.0023869
1358	6.51225e-05	0.00342191	3.99943e-05	3.71533	3.71885	1.75115e-05	0.000920151	1.07545e-05	0.999052	0.000948417
1359	3.68161	0.00164611	0.00675249	0.000193596	3.6902	0.997672	0.000446076	0.00182984	5.24621e-05	0.00232838
1360	0.000769437	0.00292676	3.49835	0.000141033	3.50218	0.000219702	0.000835696	0.998904	4.02699e-05	0.00109567
1361	0.000255192	3.27231	0.000194543	0.00176147	3.27452	7.79327e-05	0.999325	5.94112e-05	0.000537934	0.000675278
1362	0.00180156	9.78586e-05	3.33531	0.000591068	3.3378	0.000539744	2.93183e-05	0.999254	0.000177083	0.000746145
1363	0.00255882	0.00144764	3.56557	6.6086e-05	3.56965	0.000716826	0.000405542	0.998859	1.85133e-05	0.00114088
1364	0.00254718	0.00019566	3.56818	3.99942e-05	3.57096	0.000713303	5.47919e-05	0.999221	1.11999e-05	0.000779295
1365	0.00466092	0.00098632	3.64978	6.5167e-05	3.6555	0.00127504	0.000269818	0.998437	1.78271e-05	0.00156269
1366	0.00382091	0.000196687	3.66054	3.99942e-05	3.6646	0.00104266	5.36721e-05	0.998893	1.09137e-05	0.00110724
1367	0.00177251	0.000141351	3.40068	6.54513e-05	3.40266	0.000520918	4.15412e-05	0.999418	1.92353e-05	0.000581695
1368	3.73351	6.48005e-05	0.00508783	6.48639e-05	3.73873	0.998604	1.73322e-05	0.00136084	1.73492e-05	0.00139552
1369	9.62679e-05	0.00292118	9.59803e-05	3.58467	3.58778	2.68322e-05	0.000814201	2.6752e-05	0.999132	0.000867786
1370	3.67363	3.99943e-05	0.00350708	0.000139117	3.67732	0.998998	1.08759e-05	0.000953706	3.78312e-05	0.00100241
1371	0.000188753	3.59907	6.3971e-05	0.00312834	3.60245	5.23958e-05	0.999061	1.77576e-05	0.000868391	0.000938545
1372	6.41508e-05	0.000139226	6.38789e-05	2.6823	2.68257	2.3914e-05	5.19002e-05	2.38126e-05	0.9999	9.96268e-05
1373	3.32704	3.99942e-05	0.00355357	0.228342	3.55898	0.934831	1.12376e-05	0.00099848	0.0641595	0.0651692
1374	3.74336	9.29397e-05	0.00524623	6.28817e-05	3.74876	0.998559	2.47921e-05	0.00139946	1.6774e-05	0.00144102
1375	0.00212536	9.15019e-05	3.60057	6.29234e-05	3.60285	0.00058991	2.53971e-05	0.999367	1.74649e-05	0.000632772
1376	0.000421223	0.00252512	3.99942e-05	3.59671	3.59969	0.000117016	0.000701481	1.11105e-05	0.99917	0.000829608
1377	3.72787	0.000224092	0.004987	3.99943e-05	3.73312	0.998593	6.0028e-05	0.00133588	1.07134e-05	0.00140662
1378	0.00205219	0.000483949	3.51653	6.24759e-05	3.51913	0.000583153	0.00013752	0.999262	1.77532e-05	0.000738426
1379	0.000344477	0.00404849	9.19627e-05	3.65178	3.65627	9.42154e-05	0.00110727	2.51521e-05	0.998773	0.00122664
1380	0.000277016	0.00356341	8.97501e-05	3.63999	3.64392	7.60215e-05	0.000977905	2.46301e-05	0.998921	0.00107856
1381	3.76545	3.99943e-05	0.00334443	6.19373e-05	3.7689	0.999086	1.06117e-05	0.000887376	1.64338e-05	0.000914422
1382	0.000535853	3.71162	8.96516e-05	0.00589835	3.71814	0.000144119	0.998245	2.41119e-05	0.00158637	0.0017546
1383	0.00420962	0.000124387	3.74846	3.99943e-05	3.75283	0.00112172	3.31449e-05	0.998834	1.06571e-05	0.00116552
1384	0.000212902	0.0020262	3.99942e-05	3.59762	3.5999	5.91412e-05	0.00056285	1.11098e-05	0.999367	0.000633101
1385	3.63322	6.08792e-05	0.00144086	3.99942e-05	3.63476	0.999576	1.67492e-05	0.00039641	1.10033e-05	0.000424163
1386	3.74398	8.68778e-05	0.0039484	6.05995e-05	3.74807	0.998907	2.31793e-05	0.00105345	1.61682e-05	0.0010928
1387	3.2882	6.06175e-05	0.000730925	8.82018e-05	3.28908	0.999733	1.84299e-05	0.000222228	2.68166e-05	0.000267474
1388	0.000121904	3.4873	6.09527e-05	0.00133994	3.48883	3.49413e-05	0.999564	1.74708e-05	0.000384066	0.000436478
1389	0.00429694	0.000160725	3.7467	3.99943e-05	3.75119	0.00114549	4.28463e-05	0.998801	1.06617e-05	0.00119899
1390	8.738e-05	3.76113	3.99943e-05	0.00352346	3.76478	2.32099e-05	0.99903	1.06233e-05	0.0009359	0.000969734
1391	6.00116e-05	3.12797	6.08493e-05	0.000365455	3.12846	1.91825e-05	0.999845	1.94502e-05	0.000116816	0.000155449
1392	3.16433	0.000156368	0.00048908	3.99941e-05	3.16502	0.999783	4.94051e-05	0.000154527	1.26363e-05	0.000216568
1393	3.4537	3.99942e-05	0.000690507	5.99635e-05	3.45449	0.999771	1.15775e-05	0.000199887	1.73582e-05	0.000228823
1394	3.39684	3.99942e-05	0.000358862	3.99942e-05	3.39728	0.999871	1.17724e-05	0.000105632	1.17724e-05	0.000129177
1395	3.78494	8.68764e-05	0.00715605	6.00317e-05	3.79224	0.998074	2.2909e-05	0.00188702	1.58301e-05	0.00192576
1396	0.000355004	6.00147e-05	3.2562	3.99941e-05	3.25665	0.000109009	1.84283e-05	0.99986	1.22807e-05	0.000139718
1397	3.80336	3.99943e-05	0.00494285	5.95514e-05	3.8084	0.998676	1.05016e-05	0.00129788	1.56369e-05	0.00132402
1398	0.00148977	0.000615026	3.52296	6.00794e-05	3.52512	0.000422614	0.00017447	0.999386	1.70432e-05	0.000614127
1399	3.78929	8.54315e-05	0.00845045	6.01539e-05	3.79789	0.997737	2.24945e-05	0.00222504	1.58388e-05	0.00226337
1400	0.000196142	0.00220218	3.99942e-05	3.65505	3.65749	5.36275e-05	0.000602102	1.09349e-05	0.999333	0.000666664
1401	0.000156267	0.00366186	3.99943e-05	3.74014	3.74399	4.17381e-05	0.000978063	1.06822e-05	0.99897	0.00103048
1402	3.6878	8.68376e-05	0.0033315	0.000156146	3.69137	0.999032	2.35245e-05	0.00090251	4.23003e-05	0.000968335
1403	3.99943e-05	3.72654	8.67343e-05	0.00242649	3.72909	1.07249e-05	0.999315	2.32588e-05	0.000650694	0.000684677
1404	0.000118862	0.00165161	6.04483e-05	3.5838	3.58563	3.31497e-05	0.00046062	1.68585e-05	0.999489	0.000510628
1405	3.78289	6.03998e-05	0.00345112	3.99943e-05	3.78645	0.999062	1.59516e-05	0.00091144	1.05625e-05	0.000937954
1406	3.75726	3.99943e-05	0.00183846	3.99943e-05	3.75918	0.99949	1.06391e-05	0.000489058	1.06391e-05	0.000510336
1407	8.60844e-05	3.6873	8.69989e-05	0.0027157	3.69018	2.33279e-05	0.999217	2.35758e-05	0.000735924	0.000782828
1408	0.000832515	8.61445e-05	3.31649	8.60272e-05	3.31749	0.000250947	2.59667e-05	0.999697	2.59314e-05	0.000302845
1409	3.74392	0.000624024	0.00865291	0.000118801	3.75331	0.997497	0.00016626	0.00230541	3.16522e-05	0.00250332
1410	0.00350256	0.000414935	3.68008	6.00486e-05	3.68406	0.000950733	0.00011263	0.99892	1.62996e-05	0.00107966
1411	0.000771511	6.05251e-05	3.4759	3.99942e-05	3.47677	0.000221905	1.74084e-05	0.999749	1.15033e-05	0.000250816
1412	3.7382	8.69194e-05	0.0027507	3.99943e-05	3.74108	0.999231	2.32338e-05	0.000735268	1.06906e-05	0.000769193
1413	3.79012	0.000117456	0.00946868	3.99943e-05	3.79974	0.997467	3.09114e-05	0.00249193	1.05255e-05	0.00253336
1414	0.00162032	6.06329e-05	3.63174	6.07589e-05	3.63348	0.000445941	1.66873e-05	0.999521	1.6722e-05	0.00047935
1415	6.03609e-05	0.00288304	8.76191e-05	3.71119	3.71422	1.62513e-05	0.000776216	2.35901e-05	0.999184	0.000816057
1416	0.000492626	3.75658	6.03608e-05	0.0082135	3.76534	0.000130832	0.997672	1.60306e-05	0.00218134	0.00232821
1417	0.00425456	8.66105e-05	3.75628	6.01433e-05	3.76068	0.00113133	2.30306e-05	0.99883	1.59927e-05	0.00117035
1418	0.000157903	0.0042568	6.03577e-05	3.72821	3.73268	4.23028e-05	0.00114041	1.61701e-05	0.998801	0.00119889
1419	3.74104	0.000250455	0.007634	0.000119764	3.74905	0.997865	6.68048e-05	0.00203625	3.19453e-05	0.002135
1420	0.000310585	8.79228e-05	3.08579	3.99941e-05	3.08623	0.000100636	2.84887e-05	0.999858	1.29589e-05	0.000142083
1421	3.68602	6.04478e-05	0.00248572	8.82199e-05	3.68865	0.999286	1.63875e-05	0.000673883	2.39166e-05	0.000714187
1422	3.77008	8.78445e-05	0.00559451	6.08879e-05	3.77582	0.998479	2.3265e-05	0.00148167	1.61257e-05	0.00152106
1423	3.99942e-05	3.53452	3.99942e-05	0.000805365	3.5354	1.13125e-05	0.99975	1.13125e-05	0.0002278	0.000250425
1424	0.00201301	0.000518483	3.58156	3.99942e-05	3.58413	0.000561645	0.000144661	0.999283	1.11587e-05	0.000717465
1425	0.00242349	0.000212552	3.56452	0.000122433	3.56728	0.000679366	5.95839e-05	0.999227	3.4321e-05	0.000773271
1426	0.00139481	0.000591831	3.48747	3.99942e-05	3.48949	0.000399717	0.000169604	0.999419	1.14613e-05	0.000580782
1427	3.79799	3.99943e-05	0.00590982	6.18037e-05	3.804	0.99842	1.05137e-05	0.00155358	1.6247e-05	0.00158034
1428	3.99942e-05	3.63156	3.99942e-05	0.00116062	3.6328	1.10092e-05	0.999658	1.10092e-05	0.000319484	0.000341503
1429	3.68336	3.99943e-05	0.00186683	6.17244e-05	3.68533	0.999466	1.08523e-05	0.000506557	1.67487e-05	0.000534158
1430	0.000481721	0.000126402	2.98373	6.2049e-05	2.9844	0.000161413	4.23541e-05	0.999775	2.07911e-05	0.000224558
1431	3.78184	3.99943e-05	0.00313328	3.99943e-05	3.78505	0.999151	1.05664e-05	0.000827804	1.05664e-05	0.000848937
1432	0.000491082	3.64068	6.28504e-05	0.00350807	3.64474	0.000134737	0.998886	1.72442e-05	0.000962503	0.00111448
1433	6.30636e-05	3.70335	3.99943e-05	0.00235403	3.70581	1.70175e-05	0.999337	1.07923e-05	0.000635228	0.000663038
1434	0.0045818	0.000679721	3.65887	9.23233e-05	3.66422	0.00125042	0.000185502	0.998539	2.51959e-05	0.00146111
1435	6.22993e-05	0.00264513	3.99943e-05	3.70974	3.71249	1.6781e-05	0.000712494	1.07729e-05	0.99926	0.000740048
1436	3.5679	3.99942e-05	0.00171982	9.35137e-05	3.56976	0.999481	1.12036e-05	0.000481774	2.61961e-05	0.000519174
1437	3.99943e-05	3.75195	6.35354e-05	0.00383	3.75588	1.06484e-05	0.998953	1.69162e-05	0.00101973	0.0010473
1438	6.34381e-05	0.00197623	3.99942e-05	3.64327	3.64535	1.74025e-05	0.000542124	1.09713e-05	0.99943	0.000570497
1439	6.38337e-05	0.00099262	6.33842e-05	3.2954	3.29652	1.93639e-05	0.000301111	1.92276e-05	0.99966	0.000339703
1440	3.61733	0.00155015	0.00346867	0.00013595	3.62248	0.998577	0.000427924	0.000957539	3.75294e-05	0.00142299
1441	0.00271732	0.000138599	3.54705	9.59132e-05	3.55	0.000765443	3.90418e-05	0.999168	2.70178e-05	0.000831502
1442	9.71227e-05	3.6627	3.99942e-05	0.00288662	3.66573	2.64948e-05	0.999175	1.09103e-05	0.000787461	0.000824866
1443	0.0488393	3.99943e-05	3.67591	0.000398695	3.72518	0.0131106	1.07362e-05	0.986772	0.000107027	0.0132283
1444	0.000399427	0.00184951	3.99942e-05	3.42719	3.42948	0.000116469	0.000539298	1.16619e-05	0.999333	0.000667429
1445	3.68721	3.99943e-05	0.00436558	0.000192671	3.69181	0.998754	1.08332e-05	0.0011825	5.21886e-05	0.00124553
1446	0.000139658	3.59033	6.44655e-05	0.00293691	3.59347	3.88643e-05	0.999126	1.79396e-05	0.000817291	0.000874095
1447	0.00177929	9.82359e-05	3.50606	3.99942e-05	3.50798	0.000507212	2.80036e-05	0.999453	1.14009e-05	0.000546617
1448	0.000494846	0.00242047	3.99942e-05	3.51333	3.51628	0.00014073	0.000688361	1.1374e-05	0.99916	0.000840465
1449	3.73778	0.00211261	0.00854205	6.50148e-05	3.7485	0.99714	0.000563586	0.00227879	1.73442e-05	0.00285972
1450	0.00189716	9.80228e-05	3.53503	3.99942e-05	3.53707	0.000536365	2.7713e-05	0.999425	1.13072e-05	0.000575385
1451	0.00391516	0.000197003	3.58054	0.000139424	3.58479	0.00109216	5.49552e-05	0.998814	3.88931e-05	0.00118601
1452	0.0041423	9.86591e-05	3.65138	9.69034e-05	3.65572	0.0011331	2.69876e-05	0.998813	2.65074e-05	0.0011866
1453	0.000337657	0.00373512	6.47239e-05	3.59263	3.59677	9.38778e-05	0.00103847	1.7995e-05	0.99885	0.00115034
1454	0.000196324	0.0017808	6.57392e-05	3.37569	3.37773	5.81232e-05	0.000527218	1.94625e-05	0.999395	0.000604804
1455	0.000257135	3.68262	9.73411e-05	0.00642224	3.6894	6.96958e-05	0.998163	2.6384e-05	0.00174073	0.00183681
1456	3.55045	6.38771e-05	0.00195715	6.38513e-05	3.55253	0.999413	1.79807e-05	0.000550918	1.79735e-05	0.000586872
1457	0.00140341	3.73828	3.99943e-05	0.0234544	3.76318	0.000372932	0.993384	1.06278e-05	0.00623261	0.00661617
1458	9.80645e-05	3.67613	3.99943e-05	0.00312451	3.67939	2.66524e-05	0.999113	1.08698e-05	0.000849193	0.000886715
1459	0.0104959	0.000582989	3.72787	6.41984e-05	3.73902	0.00280714	0.00015592	0.99702	1.71699e-05	0.00298023
1460	0.000773902	0.00419576	3.99942e-05	3.65014	3.65515	0.000211729	0.0011479	1.09419e-05	0.998629	0.00137057
1461	3.69901	0.00039817	0.00794158	9.7974e-05	3.70745	0.997724	0.000107397	0.00214206	2.64262e-05	0.00227588
1462	6.40987e-05	0.0018082	9.67844e-05	3.48041	3.48238	1.84066e-05	0.000519244	2.77926e-05	0.999435	0.000565443
1463	0.000314725	0.00115721	9.50273e-05	3.14409	3.14566	0.000100051	0.000367876	3.0209e-05	0.999502	0.000498136
1464	3.65202	0.000846905	0.00686787	0.000471466	3.6602	0.997763	0.000231382	0.00187636	0.000128809	0.00223655
1465	0.00210232	0.00039354	3.49127	3.99942e-05	3.49381	0.000601728	0.000112639	0.999274	1.14472e-05	0.000725814
1466	0.00614717	0.000484786	3.68446	6.44375e-05	3.69115	0.00166538	0.000131337	0.998186	1.74573e-05	0.00181417
1467	0.0048282	0.0523579	0.00883672	3.67368	3.7397	0.00129107	0.0140005	0.00236295	0.982345	0.0176546
1468	0.000185006	0.000464868	3.9994e-05	2.87018	2.87087	6.44425e-05	0.000161926	1.3931e-05	0.99976	0.000240299
1469	3.68469	0.000185891	0.00402496	3.99943e-05	3.68894	0.998848	5.03914e-05	0.00109109	1.08417e-05	0.00115232
1470	0.00154091	0.000311803	3.25132	0.000185024	3.25336	0.000473638	9.58405e-05	0.999374	5.68716e-05	0.00062635
1471	3.64048	9.71467e-05	0.00386467	0.0014402	3.64588	0.998518	2.66456e-05	0.00106001	0.000395022	0.00148168
1472	0.000135675	3.32042	6.48585e-05	0.00134509	3.32197	4.08417e-05	0.999535	1.95241e-05	0.000404908	0.000465274
1473	0.00113167	3.99942e-05	3.42552	6.38107e-05	3.42675	0.000330247	1.16712e-05	0.999639	1.86213e-05	0.00036054
1474	3.7187	0.000311658	0.00736525	6.44872e-05	3.72644	0.997923	8.36341e-05	0.00197648	1.73053e-05	0.00207742
1475	0.00093641	0.000473228	3.0889	9.76699e-05	3.09041	0.000303005	0.000153128	0.999512	3.16042e-05	0.000487737
1476	3.75129	0.000136975	0.013347	9.6938e-05	3.76487	0.996393	3.63825e-05	0.00354514	2.5748e-05	0.00360727
1477	0.000556804	0.000313738	2.93527	3.9994e-05	2.93618	0.000189636	0.000106852	0.99969	1.36211e-05	0.000310109
1478	3.79554	3.99943e-05	0.00557386	3.99943e-05	3.80119	0.998513	1.05215e-05	0.00146635	1.05215e-05	0.00148739
1479	3.68627	9.72579e-05	0.0057014	0.000187181	3.69226	0.998379	2.63411e-05	0.00154415	5.06957e-05	0.00162119
1480	9.51712e-05	0.00135247	3.99942e-05	3.4382	3.43969	2.76685e-05	0.000393195	1.16273e-05	0.999568	0.00043249
1481	9.69158e-05	0.00176341	6.47126e-05	3.48019	3.48211	2.78325e-05	0.000506421	1.85843e-05	0.999447	0.000552838
1482	3.6576	9.46181e-05	0.00323921	6.34447e-05	3.661	0.999072	2.58449e-05	0.00088479	1.73299e-05	0.000927965
1483	3.61795	9.41068e-05	0.00305014	9.66106e-05	3.62119	0.999105	2.59878e-05	0.000842304	2.66792e-05	0.000894971
1484	0.001636	0.000379833	3.41275	3.99942e-05	3.4148	0.000479089	0.000111231	0.999398	1.1712e-05	0.000602033
1485	0.00205228	0.000380925	3.4509	6.42248e-05	3.45339	0.00059428	0.000110305	0.999277	1.85976e-05	0.000723182
1486	0.00113721	0.000137234	3.31671	3.99941e-05	3.31803	0.000342736	4.13603e-05	0.999604	1.20536e-05	0.00039615
1487	0.00153293	0.000456707	3.39294	3.99942e-05	3.39497	0.000451529	0.000134525	0.999402	1.17804e-05	0.000597834
1488	3.67017	0.000135801	0.00450912	9.64799e-05	3.67491	0.99871	3.69536e-05	0.001227	2.62537e-05	0.00129021
1489	3.77036	0.013858	0.0112216	6.3454e-05	3.7955	0.993376	0.00365117	0.00295654	1.67182e-05	0.00662443
1490	0.00110583	9.49463e-05	3.37096	3.99942e-05	3.3722	0.000327926	2.81556e-05	0.999632	1.186e-05	0.000367941
1491	3.99943e-05	3.80466	3.99943e-05	0.00743336	3.81217	1.04912e-05	0.998029	1.04912e-05	0.0019499	0.00197088
1492	0.000620291	0.00160536	3.33802	0.000137423	3.34039	0.000185694	0.000480592	0.999293	4.11399e-05	0.000707426
1493	3.79081	3.99943e-05	0.0106387	6.34768e-05	3.80155	0.997174	1.05205e-05	0.00279851	1.66976e-05	0.00282573
1494	6.33187e-05	0.00360736	3.99943e-05	3.74713	3.75084	1.68812e-05	0.000961748	1.06628e-05	0.999011	0.000989292
1495	3.7322	3.99943e-05	0.00321752	6.38136e-05	3.73552	0.999111	1.07065e-05	0.000861332	1.70829e-05	0.000889121
1496	6.32054e-05	3.55806	6.32456e-05	0.00176248	3.55995	1.77546e-05	0.999469	1.77658e-05	0.000495086	0.000530606
1497	3.68833	0.000132585	0.0040381	6.37842e-05	3.69256	0.998853	3.59059e-05	0.00109358	1.72737e-05	0.00114676
1498	0.00245354	0.000708128	3.54108	6.32106e-05	3.54431	0.000692248	0.000199793	0.99909	1.78344e-05	0.000909875
1499	0.00018227	0.0016883	3.99942e-05	3.47502	3.47693	5.24228e-05	0.000485573	1.15027e-05	0.999451	0.000549498
1500	3.69597	0.000796365	0.00803913	0.000183131	3.70499	0.997566	0.000214944	0.00216981	4.94282e-05	0.00243418
1501	0.00107997	0.000516795	3.30142	3.99941e-05	3.30306	0.000326962	0.00015646	0.999504	1.21082e-05	0.000495529
1502	0.000700994	0.000232538	3.07822	3.99941e-05	3.0792	0.000227655	7.55192e-05	0.999684	1.29885e-05	0.000316163
1503	3.79809	3.99943e-05	0.00512128	3.99943e-05	3.80329	0.998632	1.05157e-05	0.00134654	1.05157e-05	0.00136757
1504	3.61873	0.000542069	0.0037028	6.39135e-05	3.62304	0.998811	0.000149617	0.00102202	1.76409e-05	0.00118927
1505	6.34189e-05	0.000920928	0.000136433	3.13839	3.13951	2.02002e-05	0.000293335	4.34566e-05	0.999643	0.000356992
1506	3.99942e-05	3.64762	3.99942e-05	0.00177786	3.64947	1.09589e-05	0.999491	1.09589e-05	0.000487156	0.000509073
1507	3.09443	3.99941e-05	0.000315815	3.99941e-05	3.09483	0.999872	1.29229e-05	0.000102046	1.29229e-05	0.000127892
1508	3.99942e-05	0.00137499	3.99942e-05	3.5603	3.56176	1.12288e-05	0.000386044	1.12288e-05	0.999591	0.000408501
1509	6.37866e-05	3.68064	0.000193511	0.00497719	3.68588	1.73057e-05	0.99858	5.25006e-05	0.00135034	0.00142015
1510	3.63974	0.000141576	0.00304116	3.99942e-05	3.64297	0.999115	3.88627e-05	0.000834803	1.09785e-05	0.000884645
1511	0.00176624	0.000196292	3.33402	9.9306e-05	3.33609	0.000529435	5.8839e-05	0.999382	2.97672e-05	0.000618041
1512	6.56055e-05	3.71614	0.000197458	0.00736265	3.72376	1.76181e-05	0.997952	5.30263e-05	0.00197721	0.00204785
1513	3.43208	3.99942e-05	0.00161108	0.000100698	3.43383	0.99949	1.16471e-05	0.000469179	2.93252e-05	0.000510151
1514	0.000146704	0.00118032	6.65072e-05	3.15782	3.15922	4.64369e-05	0.000373612	2.10518e-05	0.999559	0.000441101
1515	0.000205021	0.00359337	3.99942e-05	3.62249	3.62632	5.65368e-05	0.000990912	1.10289e-05	0.998942	0.00105848
1516	0.000542115	0.00220043	3.99942e-05	3.43138	3.43416	0.000157859	0.000640747	1.1646e-05	0.99919	0.000810253
1517	0.000150457	3.68352	6.56807e-05	0.00580729	3.68954	4.07793e-05	0.998367	1.78019e-05	0.00157399	0.00163257
1518	3.99942e-05	3.60636	0.000369177	0.00415569	3.61092	1.10759e-05	0.998736	0.000102239	0.00115087	0.00126418
1519	0.000155814	0.000815995	6.75857e-05	2.80124	2.80228	5.56025e-05	0.000291189	2.41181e-05	0.999629	0.00037091
1520	3.41096	0.000299356	0.00287823	0.000107006	3.41424	0.999038	8.76786e-05	0.000843007	3.1341e-05	0.000962026
1521	0.00109163	0.000223603	2.94582	6.72221e-05	2.9472	0.000370394	7.58694e-05	0.999531	2.28088e-05	0.000469072
1522	0.0013818	0.000108005	3.20876	3.99941e-05	3.21029	0.000430428	3.36433e-05	0.999523	1.24581e-05	0.000476529
1523	3.71608	3.99943e-05	0.00372614	3.99943e-05	3.71989	0.998977	1.07515e-05	0.00100168	1.07515e-05	0.00102318
1524	3.71634	6.85165e-05	0.00676997	6.89156e-05	3.72325	0.998145	1.84024e-05	0.0018183	1.85096e-05	0.00185521
1525	3.9994e-05	0.000624977	3.9994e-05	2.98173	2.98244	1.34099e-05	0.000209553	1.34099e-05	0.999764	0.000236372
1526	2.43262	3.99939e-05	0.00023545	6.8208e-05	2.43297	0.999859	1.64383e-05	9.67748e-05	2.80349e-05	0.000141248
1527	2.96476	0.0158524	0.0217582	0.490732	3.4931	0.848747	0.00453821	0.00622889	0.140486	0.151253
1528	3.69914	0.000117091	0.0373756	3.99943e-05	3.73667	0.989956	3.13356e-05	0.0100024	1.07032e-05	0.0100444
1529	3.9994e-05	2.7244	3.9994e-05	0.000610177	2.72509	1.46762e-05	0.999747	1.46762e-05	0.000223911	0.000253263
1530	3.5527	0.000179196	0.00519125	0.00323887	3.56131	0.997583	5.03175e-05	0.00145768	0.000909459	0.00241746
1531	0.00148063	0.0206666	3.67741	0.000116117	3.69968	0.000400205	0.00558607	0.993982	3.13857e-05	0.00601766
1532	0.803836	0.00387375	2.5791	0.0789591	3.46576	0.231936	0.00111772	0.744164	0.0227826	0.255836
1533	3.25314	0.0577927	0.255239	0.00273665	3.56891	0.911523	0.0161934	0.0715172	0.000766803	0.0884774
1534	0.0089758	3.28785	7.41252e-05	0.249903	3.5468	0.00253067	0.92699	2.08992e-05	0.0704586	0.0730101
1535	0.251105	0.00644143	3.28282	0.00485805	3.54523	0.070829	0.00181693	0.925984	0.00137031	0.0740162
1536	0.248619	0.000552981	3.28419	0.00573822	3.5391	0.0702492	0.000156249	0.927973	0.00162138	0.0720268
1537	2.4053	0.000124932	0.000553432	0.00111922	2.4071	0.999253	5.19014e-05	0.000229917	0.000464966	0.000746784
1538	7.38498e-05	3.26693	7.58989e-05	0.00302746	3.27011	2.25833e-05	0.999028	2.32099e-05	0.000925796	0.000971589
1539	0.000733846	3.99939e-05	2.58094	3.99939e-05	2.58175	0.000284244	1.5491e-05	0.999685	1.5491e-05	0.000315226
1540	3.21489	0.0002977	0.00315835	3.99941e-05	3.21839	0.998914	9.24998e-05	0.000981346	1.24268e-05	0.00108627
1541	3.9994e-05	0.00139461	0.000128469	2.71965	2.72121	1.46971e-05	0.000512498	4.72104e-05	0.999426	0.000574405
1542	3.48023	0.00258628	0.00617112	0.00284763	3.49183	0.996677	0.000740666	0.0017673	0.000815511	0.00332348
1543	0.00839722	0.000933117	0.000579968	3.42369	3.4336	0.0024456	0.000271761	0.00016891	0.997114	0.00288627
1544	3.51422	0.000203518	0.00845455	0.00236904	3.52524	0.996872	5.77316e-05	0.00239829	0.000672021	0.00312804
1545	3.99942e-05	3.42535	3.99942e-05	0.00318333	3.42861	1.16648e-05	0.999048	1.16648e-05	0.000928462	0.000951791
1546	2.7797	0.000423212	0.00191657	3.9994e-05	2.78208	0.999145	0.000152121	0.000688898	1.43756e-05	0.000855394
1547	3.62647	0.0215516	0.00104058	0.00562232	3.65468	0.99228	0.00589698	0.000284726	0.00153839	0.00772009
1548	0.000214737	3.04876	3.99941e-05	0.00276811	3.05179	7.03644e-05	0.999009	1.31051e-05	0.000907044	0.000990514
1549	0.000201538	0.00222512	7.54799e-05	2.74535	2.74785	7.33439e-05	0.000809769	2.74687e-05	0.999089	0.000910582
1550	0.000361163	0.00486493	3.99941e-05	3.26858	3.27385	0.000110318	0.001486	1.22162e-05	0.998391	0.00160853
1551	3.56972	0.000674415	0.0183411	0.000226136	3.58896	0.994639	0.000187914	0.00511043	6.30089e-05	0.00536135
1552	0.000234356	0.0645736	0.0117201	3.60636	3.68289	6.36337e-05	0.0175334	0.00318231	0.979221	0.0207793
1553	0.000229507	0.00453052	0.000146081	3.10987	3.11477	7.36835e-05	0.00145453	4.68994e-05	0.998425	0.00157511
1554	3.99942e-05	3.64422	0.000151822	0.0139575	3.65837	1.09323e-05	0.996132	4.14998e-05	0.00381521	0.00386764
1555	3.51077	0.000979989	0.0715584	0.0804336	3.66374	0.958247	0.000267483	0.0195315	0.0219539	0.0417529
1556	0.000522339	3.57735	0.00120756	0.0351148	3.61419	0.000144524	0.989806	0.000334117	0.0097158	0.0101944
1557	0.00659734	0.0697975	0.00123533	3.56916	3.64679	0.00180908	0.0191394	0.000338746	0.978713	0.0212873
1558	3.99936e-05	0.000718352	0.000356565	1.87898	1.8801	2.12721e-05	0.000382082	0.000189652	0.999407	0.000593007
1559	0.000499833	8.21282e-05	3.99936e-05	1.79471	1.79533	0.000278407	4.57454e-05	2.22764e-05	0.999654	0.000346429
1560	2.6659	0.000231907	0.00210856	3.99939e-05	2.66829	0.999108	8.69125e-05	0.000790231	1.49886e-05	0.000892132
1561	0.000136435	0.000140675	0.959459	0.000145536	0.959881	0.000142137	0.000146555	0.99956	0.000151618	0.00044031
1562	8.08171e-05	2.47853	0.000146956	0.00180601	2.48056	3.25801e-05	0.99918	5.9243e-05	0.000728065	0.000819889
1563	3.12022	7.87347e-05	0.00303823	3.99941e-05	3.12338	0.998989	2.52082e-05	0.000972737	1.28047e-05	0.00101075
1564	0.000520958	0.000227144	1.75343	3.99936e-05	1.75422	0.000296974	0.000129485	0.999551	2.27985e-05	0.000449258
1565	3.99939e-05	7.79071e-05	2.63304	3.99939e-05	2.63319	1.51884e-05	2.95865e-05	0.99994	1.51884e-05	5.99633e-05
1566	3.46449	3.99942e-05	0.00807921	0.000663781	3.47327	0.997471	1.15148e-05	0.00232611	0.000191111	0.00252873
1567	0.00034494	3.99937e-05	1.94083	3.99937e-05	1.94126	0.000177689	2.06019e-05	0.999781	2.06019e-05	0.000218893
1568	2.07731	3.99937e-05	0.000488542	3.99937e-05	2.07788	0.999726	1.92473e-05	0.000235115	1.92473e-05	0.00027361
1569	2.07846	3.99937e-05	0.000466063	3.99937e-05	2.07901	0.999737	1.92369e-05	0.000224176	1.92369e-05	0.000262649
1570	3.24044	3.99941e-05	0.00385758	0.000135931	3.24447	0.998757	1.23269e-05	0.00118897	4.18962e-05	0.0012432
1571	3.99936e-05	1.79746	0.000139329	0.000489582	1.79813	2.22418e-05	0.999628	7.74855e-05	0.000272273	0.000372
1572	0.454838	0.0035718	3.99942e-05	3.01461	3.47306	0.130962	0.00102843	1.15156e-05	0.867998	0.132002
1573	3.99937e-05	2.05288	0.000434867	0.000435368	2.05379	1.94731e-05	0.999557	0.000211739	0.000211983	0.000443195
1574	2.14592	3.99937e-05	7.74026e-05	7.31856e-05	2.14611	0.999911	1.86354e-05	3.60664e-05	3.41015e-05	8.88033e-05
1575	3.99936e-05	1.8542	7.57371e-05	0.000208853	1.85452	2.15655e-05	0.999825	4.08392e-05	0.000112618	0.000175023
1576	2.85968	3.9994e-05	3.9994e-05	7.6548e-05	2.85983	0.999945	1.39847e-05	1.39847e-05	2.67666e-05	5.47361e-05
1577	2.43649	3.99939e-05	0.000557947	3.99939e-05	2.43712	0.999738	1.64103e-05	0.000228937	1.64103e-05	0.000261757
1578	2.37783	3.99938e-05	0.000126288	3.99938e-05	2.37803	0.999913	1.6818e-05	5.31059e-05	1.6818e-05	8.6742e-05
1579	3.17027	7.62475e-05	0.0022207	3.99941e-05	3.17261	0.999263	2.4033e-05	0.000699958	1.26061e-05	0.000736598
1580	0.000727267	7.37797e-05	2.28732	7.34198e-05	2.28819	0.000317835	3.22437e-05	0.999618	3.20864e-05	0.000382165
1581	3.12178	3.99941e-05	0.00226278	0.000122645	3.1242	0.999224	1.28014e-05	0.000724275	3.92565e-05	0.000776333
1582	3.99941e-05	3.03333	7.39199e-05	0.00172984	3.03517	1.31769e-05	0.999393	2.43545e-05	0.000569933	0.000607465
1583	0.000201427	0.000298825	1.8706	3.99936e-05	1.87114	0.00010765	0.000159702	0.999711	2.13739e-05	0.000288726
1584	0.00133351	0.000131259	2.61585	7.42371e-05	2.61739	0.000509482	5.01489e-05	0.999412	2.8363e-05	0.000587994
1585	3.53491	3.99942e-05	0.00354106	3.99942e-05	3.53853	0.998977	1.13025e-05	0.00100071	1.13025e-05	0.00102332
1586	7.42338e-05	3.0604	3.99941e-05	0.0018219	3.06233	2.42409e-05	0.999368	1.306e-05	0.000594938	0.000632238
1587	2.72225	0.000126807	0.00135127	3.9994e-05	2.72377	0.999443	4.65559e-05	0.000496102	1.46833e-05	0.000557342
1588	2.52495	7.55275e-05	0.000910023	3.99939e-05	2.52597	0.999594	2.99004e-05	0.000360267	1.58331e-05	0.000406
1589	7.47073e-05	3.38921	0.000128127	0.00428629	3.3937	2.20135e-05	0.998677	3.77544e-05	0.00126301	0.00132278
1590	0.000294751	0.00646896	3.99942e-05	3.54208	3.54889	8.30545e-05	0.00182281	1.12695e-05	0.998083	0.00191714
1591	0.000700172	0.0027449	3.99941e-05	3.10799	3.11148	0.000225029	0.000882186	1.28537e-05	0.99888	0.00112007
1592	7.4079e-05	1.67983	7.25048e-05	0.000128258	1.6801	4.40919e-05	0.999836	4.31549e-05	7.63395e-05	0.000163586
1593	7.56047e-05	7.39482e-05	1.78068	7.54008e-05	1.7809	4.2453e-05	4.15228e-05	0.999874	4.23385e-05	0.000126314
1594	0.00154792	0.000124247	2.81456	3.9994e-05	2.81628	0.000549633	4.41175e-05	0.999392	1.4201e-05	0.000607951
1595	0.000940687	0.00030006	2.36341	3.99938e-05	2.36469	0.000397806	0.000126892	0.999458	1.69129e-05	0.000541611
1596	3.24616	0.00030736	0.00493206	0.000582395	3.25198	0.99821	9.45149e-05	0.00151663	0.00017909	0.00179024
1597	7.54847e-05	3.28188	3.99941e-05	0.00282643	3.28482	2.29798e-05	0.999104	1.21754e-05	0.000860453	0.000895608
1598	3.99938e-05	2.25935	3.99938e-05	0.00044239	2.25987	1.76974e-05	0.999769	1.76974e-05	0.000195759	0.000231154
1599	2.1285	3.99937e-05	0.000205909	3.99937e-05	2.12879	0.999866	1.87871e-05	9.67258e-05	1.87871e-05	0.0001343
1600	2.68267	0.000206033	0.00209252	0.000432684	2.6854	0.998983	7.67231e-05	0.000779218	0.000161124	0.00101707
1601	2.83241	3.9994e-05	0.00141188	7.41389e-05	2.83394	0.999462	1.41125e-05	0.000498205	2.61611e-05	0.000538479
1602	3.99938e-05	2.35465	7.23457e-05	0.000712182	2.35547	1.69791e-05	0.99965	3.07139e-05	0.000302352	0.000350045
1603	2.53712	3.99939e-05	0.000940119	7.5155e-05	2.53817	0.999584	1.5757e-05	0.000370392	2.96099e-05	0.000415759
1604	2.42268	3.99938e-05	0.000935908	0.000131158	2.42379	0.999543	1.65006e-05	0.000386135	5.4113e-05	0.000456748
1605	3.62166	0.000127114	0.065262	7.59355e-05	3.68712	0.982245	3.44752e-05	0.0177	2.05948e-05	0.017755
1606	3.44739	3.99942e-05	0.00243433	3.99942e-05	3.4499	0.999271	1.15928e-05	0.000705622	1.15928e-05	0.000728808
1607	3.99948e-05	6.26574	3.99948e-05	3.99948e-05	6.26586	6.38298e-06	0.999981	6.38298e-06	6.38298e-06	1.91489e-05
1608	2.64855	3.99939e-05	0.000772636	7.39986e-05	2.64943	0.999665	1.50953e-05	0.000291623	2.793e-05	0.000334649
1609	0.000584841	0.000359675	2.31031	7.1196e-05	2.31133	0.000253032	0.000155614	0.999561	3.08031e-05	0.00043945
1610	7.01179e-05	2.35326	3.99938e-05	0.000350302	2.35372	2.97903e-05	0.999804	1.69918e-05	0.000148829	0.000195611
1611	2.9623	3.9994e-05	0.0010156	7.11541e-05	2.96342	0.99962	1.34959e-05	0.000342713	2.40108e-05	0.000380219
1612	2.7584	7.02658e-05	0.000676031	3.9994e-05	2.75919	0.999715	2.54661e-05	0.000245011	1.44948e-05	0.000284972
1613	0.000238925	6.81227e-05	2.20389	6.99571e-05	2.20426	0.000108392	3.0905e-05	0.999829	3.17372e-05	0.000171034
1614	3.50141	3.99942e-05	0.00197772	3.99942e-05	3.50346	0.999413	1.14156e-05	0.000564504	1.14156e-05	0.000587335
1615	2.74098	3.9994e-05	0.000308504	3.9994e-05	2.74137	0.999858	1.45891e-05	0.000112536	1.45891e-05	0.000141715
1616	3.9994e-05	2.82477	3.9994e-05	0.000396885	2.82525	1.41559e-05	0.999831	1.41559e-05	0.000140478	0.00016879
1617	0.00177203	0.000106915	3.3675	3.99942e-05	3.36942	0.000525914	3.1731e-05	0.99943	1.18697e-05	0.000569514
1618	3.99942e-05	3.3908	3.99942e-05	0.00123679	3.39211	1.17903e-05	0.999612	1.17903e-05	0.000364606	0.000388187
1619	3.28209	3.99941e-05	0.0011789	6.73499e-05	3.28337	0.999608	1.21808e-05	0.00035905	2.05124e-05	0.000391743
1620	3.99941e-05	3.31888	0.000104451	0.0014525	3.32048	1.20447e-05	0.999519	3.14565e-05	0.000437438	0.00048094
1621	3.47958	6.66978e-05	0.00178292	3.99942e-05	3.48147	0.999457	1.91579e-05	0.000512117	1.14877e-05	0.000542763
1622	0.00115172	0.000557338	3.11404	3.99941e-05	3.11579	0.000369641	0.000178875	0.999439	1.28359e-05	0.000561352
1623	0.000550249	0.00324145	0.000150193	3.44802	3.45196	0.000159402	0.000939018	4.35096e-05	0.998858	0.00114193
1624	0.000101946	0.000977289	3.99941e-05	3.13177	3.13289	3.25406e-05	0.000311945	1.27659e-05	0.999643	0.000357251
1625	0.000354611	0.000967055	3.99941e-05	3.06439	3.06575	0.000115669	0.000315439	1.30455e-05	0.999556	0.000444153
1626	0.000100976	3.69889	6.5395e-05	0.00518518	3.70424	2.72596e-05	0.998555	1.76541e-05	0.00139979	0.00144471
1627	3.46619	6.57287e-05	0.00177818	6.4977e-05	3.4681	0.99945	1.89523e-05	0.000512723	1.87356e-05	0.000550411
1628	9.98657e-05	0.00126096	3.99942e-05	3.33846	3.33986	2.99012e-05	0.000377548	1.19748e-05	0.999581	0.000419424
1629	6.50552e-05	0.0017956	6.54139e-05	3.48645	3.48837	1.86492e-05	0.00051474	1.8752e-05	0.999448	0.000552141
1630	3.71386	0.00221165	0.00581457	6.48099e-05	3.72195	0.997826	0.000594217	0.00156224	1.74129e-05	0.00217387
1631	0.00163138	0.000323991	3.37722	3.99942e-05	3.37922	0.000482768	9.58775e-05	0.99941	1.18353e-05	0.000590481
1632	6.53325e-05	0.00425915	3.99943e-05	3.75024	3.7546	1.74006e-05	0.00113438	1.06521e-05	0.998838	0.00116244
1633	3.40083	3.99942e-05	0.000855537	3.99942e-05	3.40177	0.999725	1.17569e-05	0.000251498	1.17569e-05	0.000275012
1634	3.99942e-05	3.52204	9.59007e-05	0.00165409	3.52383	1.13497e-05	0.999492	2.72149e-05	0.000469402	0.000507966
1635	6.40184e-05	3.61677	3.99942e-05	0.00191304	3.61879	1.76906e-05	0.999443	1.10518e-05	0.00052864	0.000557382
1636	9.49992e-05	0.00178845	3.99942e-05	3.55852	3.56044	2.66819e-05	0.000502312	1.12329e-05	0.99946	0.000540227
1637	3.9994e-05	3.00005	6.31878e-05	0.000135963	3.00029	1.33301e-05	0.99992	2.10606e-05	4.53166e-05	7.97073e-05
1638	0.00128211	0.000187582	3.37088	3.99942e-05	3.37239	0.000380177	5.56229e-05	0.999552	1.18593e-05	0.00044766
1639	0.000974196	0.000785856	3.2468	9.46253e-05	3.24866	0.000299877	0.000241902	0.999429	2.91275e-05	0.000570906
1640	3.80472	3.99943e-05	0.00568891	3.99943e-05	3.81049	0.998486	1.04958e-05	0.00149296	1.04958e-05	0.00151395
1641	0.000132799	0.00104849	6.27143e-05	3.26776	3.26901	4.06237e-05	0.000320738	1.91845e-05	0.999619	0.000380546
1642	3.63164	3.99942e-05	0.00139885	3.99942e-05	3.63312	0.999593	1.10082e-05	0.000385028	1.10082e-05	0.000407044
1643	3.99943e-05	3.75206	3.99943e-05	0.00245609	3.75459	1.06521e-05	0.999325	1.06521e-05	0.000654158	0.000675462
1644	3.37976	0.000128422	0.00110127	3.99942e-05	3.38103	0.999624	3.7983e-05	0.000325719	1.1829e-05	0.000375531
1645	3.65474	6.18332e-05	0.00387913	0.000493043	3.65918	0.998788	1.68981e-05	0.00106011	0.000134741	0.00121175
1646	0.000813582	0.000411823	3.2259	3.99941e-05	3.22717	0.000252104	0.000127611	0.999608	1.2393e-05	0.000392108
1647	3.80949	3.99943e-05	0.00801124	3.99943e-05	3.81758	0.997881	1.04763e-05	0.00209851	1.04763e-05	0.00211946
1648	0.000125766	0.00048112	3.99941e-05	3.04148	3.04212	4.13415e-05	0.000158153	1.31468e-05	0.999787	0.000212641
1649	3.79842	3.99943e-05	0.00411597	3.99943e-05	3.80261	0.998897	1.05176e-05	0.00108241	1.05176e-05	0.00110344
1650	3.70187	0.000275301	0.00759311	0.000344769	3.71009	0.997786	7.42034e-05	0.00204661	9.29276e-05	0.00221374
1651	0.000638198	0.000280862	3.06198	6.16949e-05	3.06296	0.00020836	9.16962e-05	0.99968	2.01422e-05	0.000320198
1652	0.00236099	0.000220422	3.54584	9.12504e-05	3.54852	0.000665347	6.21166e-05	0.999247	2.57151e-05	0.000753178
1653	3.75657	3.99943e-05	0.00600235	0.000168562	3.76278	0.998349	1.06289e-05	0.00159519	4.47972e-05	0.00165062
1654	0.000272818	0.000961048	6.13599e-05	3.24117	3.24246	8.41392e-05	0.000296394	1.89238e-05	0.999601	0.000399457
1655	9.00275e-05	0.00147996	3.99942e-05	3.56601	3.56762	2.52346e-05	0.000414831	1.12103e-05	0.999549	0.000451275
1656	3.66359	6.09433e-05	0.00291232	0.000127863	3.66669	0.999154	1.66208e-05	0.000794264	3.48716e-05	0.000845756
1657	3.5217	3.99942e-05	0.00130287	9.13382e-05	3.52313	0.999593	1.13519e-05	0.000369805	2.59253e-05	0.000407082
1658	3.66225	0.000125604	0.00294461	6.24046e-05	3.66538	0.999145	3.42677e-05	0.000803356	1.70254e-05	0.000854649
1659	0.0137808	0.000345672	3.76367	3.99943e-05	3.77783	0.0036478	9.15e-05	0.99625	1.05866e-05	0.00374989
1660	0.000997582	0.000282367	3.28403	3.99941e-05	3.28535	0.000303646	8.59474e-05	0.999598	1.21735e-05	0.000401767
1661	3.75433	3.99943e-05	0.00244839	3.99943e-05	3.75686	0.999327	1.06457e-05	0.000651711	1.06457e-05	0.000673003
1662	3.76594	3.99943e-05	0.00419009	6.26651e-05	3.77023	0.998861	1.06079e-05	0.00111136	1.6621e-05	0.00113859
1663	6.28296e-05	0.00220247	9.34884e-05	3.59838	3.60074	1.74491e-05	0.000611671	2.59637e-05	0.999345	0.000655083
1664	0.000767892	0.00211245	6.30471e-05	3.51271	3.51565	0.000218421	0.000600871	1.79333e-05	0.999163	0.000837225
1665	0.000531564	0.000526576	6.34467e-05	3.00508	3.0062	0.000176822	0.000175163	2.11053e-05	0.999627	0.000373091
1666	0.000180418	3.39851	3.99942e-05	0.00139909	3.40013	5.30621e-05	0.999524	1.17625e-05	0.000411482	0.000476307
1667	9.53184e-05	3.52129	3.99942e-05	0.00160125	3.52303	2.70558e-05	0.999507	1.13522e-05	0.00045451	0.000492918
1668	6.34071e-05	3.1754	3.99941e-05	9.5422e-05	3.1756	1.9967e-05	0.999937	1.25942e-05	3.00485e-05	6.26096e-05
1669	3.53388	3.99942e-05	8.79501e-05	6.09698e-05	3.53407	0.999947	1.13168e-05	2.48864e-05	1.7252e-05	5.34551e-05
1670	0.000369049	0.000159427	2.94243	6.06903e-05	2.94302	0.000125398	5.41713e-05	0.9998	2.06218e-05	0.000200191
1671	3.74611	0.00011901	0.00459152	6.02583e-05	3.75088	0.998728	3.17285e-05	0.00122412	1.60651e-05	0.00127191
1672	0.00114194	0.000845298	3.48332	6.00562e-05	3.48537	0.000327637	0.000242528	0.999413	1.72309e-05	0.000587396
1673	3.79507	6.01891e-05	0.00407968	3.99943e-05	3.79925	0.9989	1.58424e-05	0.00107381	1.05269e-05	0.00110018
1674	0.000152894	0.00132543	3.99942e-05	3.54462	3.54614	4.31155e-05	0.000373767	1.12782e-05	0.999572	0.000428161
1675	0.000197954	3.54216	6.04322e-05	0.00160896	3.54403	5.58556e-05	0.999473	1.70518e-05	0.000453992	0.0005269
1676	3.66082	3.99942e-05	0.00101895	3.99942e-05	3.66192	0.9997	1.09217e-05	0.000278255	1.09217e-05	0.000300098
1677	0.000154126	3.72392	0.000152154	0.00519079	3.72942	4.13272e-05	0.998526	4.07983e-05	0.00139185	0.00147398
1678	0.000866392	6.04505e-05	3.47012	5.97459e-05	3.47111	0.000249601	1.74153e-05	0.999716	1.72123e-05	0.000284228
1679	3.99943e-05	3.81897	3.99943e-05	0.00410431	3.82316	1.04611e-05	0.998906	1.04611e-05	0.00107354	0.00109446
1680	3.69672	0.00019209	0.00303896	5.94841e-05	3.70001	0.999111	5.1916e-05	0.000821339	1.60767e-05	0.000889331
1681	0.00131636	0.000456222	3.52837	3.99942e-05	3.53018	0.000372888	0.000129235	0.999487	1.13292e-05	0.000513452
1682	3.73145	8.44848e-05	0.00424279	0.000152358	3.73592	0.998801	2.26142e-05	0.00113567	4.07819e-05	0.00119907
1683	0.000236423	0.00246596	8.42062e-05	3.63037	3.63316	6.50737e-05	0.000678737	2.31771e-05	0.999233	0.000766988
1684	0.0003341	0.00245323	3.99943e-05	3.67157	3.67439	9.09266e-05	0.000667655	1.08846e-05	0.999231	0.000769466
1685	0.00204053	0.000282012	3.55279	0.000148219	3.55526	0.000573946	7.93226e-05	0.999305	4.169e-05	0.000694959
1686	3.47936	3.99942e-05	0.00089882	0.000114136	3.48041	0.999697	1.14912e-05	0.000258251	3.27939e-05	0.000302536
1687	3.99943e-05	3.74774	3.99943e-05	0.00147153	3.7493	1.06671e-05	0.999586	1.06671e-05	0.000392481	0.000413815
1688	8.29107e-05	3.54612	3.99942e-05	0.000974547	3.54721	2.33735e-05	0.999691	1.12748e-05	0.000274736	0.000309384
1689	0.000232931	0.000389814	5.96352e-05	3.08311	3.08379	7.5534e-05	0.000126407	1.93383e-05	0.999779	0.00022128
1690	5.92509e-05	3.65757	8.34121e-05	0.00174015	3.65945	1.61912e-05	0.999485	2.27936e-05	0.000475522	0.000514507
1691	3.2711	5.91721e-05	0.000438255	0.00056658	3.27217	0.999675	1.80834e-05	0.000133934	0.000173151	0.000325169
1692	5.92966e-05	3.6843	5.91718e-05	0.00165415	3.68607	1.60867e-05	0.999519	1.60528e-05	0.000448757	0.000480896
1693	3.89169	3.99943e-05	0.000112217	3.99943e-05	3.89189	0.999951	1.02763e-05	2.88336e-05	1.02763e-05	4.93863e-05
1694	3.07179	5.89174e-05	0.000227594	8.2667e-05	3.07216	0.99988	1.91778e-05	7.40826e-05	2.69084e-05	0.000120169
1695	5.01189	3.99946e-05	5.90542e-05	3.99946e-05	5.01203	0.999972	7.97972e-06	1.17825e-05	7.97972e-06	2.77419e-05
1696	3.33794	3.99942e-05	0.000550237	0.000111713	3.33864	0.99979	1.19792e-05	0.000164809	3.34607e-05	0.000210249
1697	0.000111489	0.000612879	3.99942e-05	3.38365	3.38442	3.29419e-05	0.000181088	1.18171e-05	0.999774	0.000225847
1698	3.99943e-05	3.82674	3.99943e-05	0.00449103	3.83131	1.04388e-05	0.998807	1.04388e-05	0.00117219	0.00119307
1699	8.21738e-05	0.00161946	5.85776e-05	3.6536	3.65536	2.24804e-05	0.000443038	1.60251e-05	0.999518	0.000481544
1700	3.99943e-05	3.78743	3.99943e-05	0.00188864	3.78939	1.05543e-05	0.99948	1.05543e-05	0.000498402	0.000519511
1701	3.71233	3.99943e-05	0.00145129	5.90033e-05	3.71388	0.999583	1.07689e-05	0.000390773	1.58872e-05	0.000417429
1702	3.65213	0.000183767	0.00239854	8.2138e-05	3.6548	0.999271	5.02811e-05	0.000656272	2.2474e-05	0.000729028
1703	0.000684532	0.000147272	3.36733	3.99942e-05	3.3682	0.000203234	4.37242e-05	0.999741	1.1874e-05	0.000258832
1704	3.79378	3.99943e-05	0.00653498	0.000113429	3.80046	0.99824	1.05235e-05	0.00171952	2.9846e-05	0.00175989
1705	0.00193265	0.000191808	3.64458	3.99942e-05	3.64674	0.000529967	5.25971e-05	0.999406	1.09671e-05	0.000593531
1706	0.000236261	0.00223814	3.99942e-05	3.66041	3.66292	6.45007e-05	0.000611026	1.09187e-05	0.999314	0.000686445
1707	0.000585719	0.00466101	3.99943e-05	3.74237	3.74766	0.000156289	0.00124371	1.06718e-05	0.998589	0.00141067
1708	0.00357077	0.0010051	3.72998	3.99943e-05	3.7346	0.000956132	0.000269132	0.998764	1.07091e-05	0.00123597
1709	3.69431	0.000118128	0.003063	8.65403e-05	3.69758	0.999116	3.19475e-05	0.000828381	2.34046e-05	0.000883733
1710	0.00339227	0.00041923	3.68071	5.98717e-05	3.68458	0.000920666	0.00011378	0.998949	1.62493e-05	0.00105069
1711	0.000119458	0.0022257	6.05199e-05	3.65047	3.65288	3.27026e-05	0.000609302	1.65677e-05	0.999341	0.000658572
1712	3.56658	8.6228e-05	0.00164516	8.74206e-05	3.5684	0.99949	2.41644e-05	0.000461036	2.44986e-05	0.000509698
1713	3.76411	8.73428e-05	0.00828081	0.000156859	3.77264	0.99774	2.31517e-05	0.00219497	4.15781e-05	0.0022597
1714	0.00141128	0.000570739	3.51021	3.99942e-05	3.51223	0.000401819	0.0001625	0.999424	1.13871e-05	0.000575706
1715	0.000122477	0.00183049	3.99942e-05	3.62175	3.62374	3.37986e-05	0.000505138	1.10367e-05	0.99945	0.000549973
1716	0.00020839	3.70984	0.000209917	0.00626501	3.71652	5.60712e-05	0.998202	5.6482e-05	0.00168572	0.00179827
1717	0.000213147	3.703	6.08901e-05	0.00412228	3.7074	5.74924e-05	0.998814	1.64239e-05	0.00111191	0.00118582
1718	8.93518e-05	0.000612795	3.99941e-05	3.24037	3.24111	2.75682e-05	0.000189069	1.23396e-05	0.999771	0.000228977
1719	3.7728	6.16217e-05	0.00749007	9.08179e-05	3.78044	0.997978	1.63001e-05	0.00198127	2.40231e-05	0.00202159
1720	0.000128777	0.00141845	3.99942e-05	3.50148	3.50306	3.67614e-05	0.000404917	1.14169e-05	0.999547	0.000453095
1721	3.44713	9.19317e-05	0.00135798	6.28809e-05	3.44864	0.999561	2.66574e-05	0.000393771	1.82336e-05	0.000438662
1722	3.75712	9.29742e-05	0.00473104	3.99943e-05	3.76198	0.998707	2.47142e-05	0.00125759	1.06312e-05	0.00129294
1723	0.00135159	0.000181515	3.34015	6.2711e-05	3.34175	0.000404455	5.43173e-05	0.999522	1.87659e-05	0.000477538
1724	3.69962	0.00013448	0.00677615	0.000183042	3.70672	0.998086	3.62801e-05	0.00182807	4.93813e-05	0.00191373
1725	0.00176605	0.000921968	3.4874	3.99942e-05	3.49013	0.000506012	0.000264164	0.999218	1.14592e-05	0.000781636
1726	0.000984289	0.000190642	3.10961	6.44521e-05	3.11085	0.000316405	6.12831e-05	0.999602	2.07185e-05	0.000398407
1727	3.99943e-05	3.75205	3.99943e-05	0.00331208	3.75545	1.06497e-05	0.999097	1.06497e-05	0.00088194	0.000903239
1728	3.38149	0.000257959	0.00168535	3.99942e-05	3.38347	0.999414	7.62409e-05	0.000498111	1.18204e-05	0.000586172
1729	3.6951	0.000385697	0.0341996	0.000105534	3.72979	0.990699	0.00010341	0.00916931	2.82948e-05	0.00930101
1730	2.49054	0.000161283	0.000610969	0.000223703	2.49154	0.9996	6.47324e-05	0.000245218	8.97852e-05	0.000399735
1731	3.52209	6.82286e-05	0.00370849	0.00022845	3.52609	0.998864	1.93496e-05	0.00105173	6.47885e-05	0.00113587
1732	3.71534	0.00147784	0.0064714	0.0191586	3.74244	0.992757	0.000394885	0.00172919	0.00511927	0.00724335
1733	3.72254	0.000309174	0.00997222	0.0203724	3.75319	0.991833	8.23762e-05	0.00265699	0.00542801	0.00816738
1734	0.000164396	3.07796	0.000514565	0.00185376	3.08049	5.33667e-05	0.999178	0.00016704	0.000601772	0.000822179
1735	3.9994e-05	2.84484	3.9994e-05	0.00052845	2.84545	1.40554e-05	0.999786	1.40554e-05	0.000185718	0.000213829
1736	0.000920932	0.000168149	2.73887	6.93747e-05	2.74003	0.000336102	6.13675e-05	0.999577	2.53189e-05	0.000422789
1737	0.000968721	0.00125865	3.08364	3.99941e-05	3.0859	0.000313918	0.000407872	0.999265	1.29602e-05	0.00073475
1738	2.93172	0.00011096	0.00126719	0.000825315	2.93392	0.999249	3.78196e-05	0.000431909	0.000281301	0.000751029
1739	3.99939e-05	2.48883	0.00017117	0.000545227	2.48959	1.60644e-05	0.999696	6.87542e-05	0.000219003	0.000303822
1740	0.000244625	0.000249257	2.20741	3.99938e-05	2.20795	0.000110793	0.000112891	0.999758	1.81135e-05	0.000241797
1741	3.66273	3.99942e-05	0.00466837	6.99369e-05	3.66751	0.998697	1.0905e-05	0.0012729	1.90693e-05	0.00130287
1742	0.000352167	0.000875359	7.03728e-05	2.56274	2.56403	0.000137349	0.000341399	2.74461e-05	0.999494	0.000506194
1743	3.33025	0.000740896	0.00328485	7.14232e-05	3.33435	0.998771	0.000222201	0.000985154	2.14204e-05	0.00122878
1744	0.00201357	7.06123e-05	3.31971	3.99941e-05	3.32183	0.000606163	2.1257e-05	0.999361	1.20398e-05	0.00063946
1745	2.29908	7.25144e-05	0.000377797	3.99938e-05	2.29958	0.999787	3.15338e-05	0.00016429	1.73918e-05	0.000213216
1746	3.32119	3.99941e-05	0.00190524	3.99941e-05	3.32317	0.999403	1.20349e-05	0.00057332	1.20349e-05	0.00059739
1747	3.69737	3.99943e-05	0.00566299	3.99943e-05	3.70312	0.998449	1.08002e-05	0.00152925	1.08002e-05	0.00155085
1748	3.99941e-05	0.00205321	3.99941e-05	3.29459	3.29673	1.21315e-05	0.000622802	1.21315e-05	0.999353	0.000647065
1749	0.000546358	0.000188527	3.99937e-05	2.15992	2.1607	0.000252862	8.72528e-05	1.85096e-05	0.999641	0.000358624
1750	0.000200278	2.61984	0.000686056	0.00149074	2.62221	7.63773e-05	0.999093	0.000261633	0.000568506	0.000906516
1751	0.000204605	2.53423	3.99939e-05	0.00110855	2.53558	8.06935e-05	0.999466	1.57731e-05	0.000437195	0.000533662
1752	0.00155908	3.99941e-05	3.03044	3.99941e-05	3.03208	0.000514195	1.31903e-05	0.999459	1.31903e-05	0.000540575
1753	7.48156e-05	2.32355	3.99938e-05	0.000707292	2.32437	3.21875e-05	0.999646	1.72063e-05	0.000304294	0.000353688
1754	3.99938e-05	2.39917	3.99938e-05	0.000604751	2.39986	1.66651e-05	0.999715	1.66651e-05	0.000251994	0.000285325
1755	0.00280334	7.37227e-05	3.24223	3.99941e-05	3.24514	0.000863858	2.27179e-05	0.999101	1.23243e-05	0.000898901
1756	0.00451527	7.63692e-05	3.35565	0.000128644	3.36037	0.00134368	2.27264e-05	0.998595	3.82828e-05	0.00140469
1757	0.00013656	3.57029	3.99942e-05	0.00694131	3.57741	3.81728e-05	0.99801	1.11797e-05	0.00194032	0.00198967
1758	0.000134293	0.00352401	7.68438e-05	3.16788	3.17161	4.23421e-05	0.00111111	2.42286e-05	0.998822	0.00117768
1759	0.000214516	0.000845611	3.99937e-05	2.16693	2.16803	9.89453e-05	0.000390037	1.84471e-05	0.999493	0.000507429
1760	2.12876	3.99937e-05	0.000473351	3.99937e-05	2.12932	0.99974	1.87824e-05	0.000222302	1.87824e-05	0.000259867
1761	1.51098	7.88176e-05	0.000339582	0.000139235	1.51153	0.999631	5.21441e-05	0.00022466	9.21148e-05	0.000368919
1762	1.48167	3.99935e-05	0.00012971	0.00013095	1.48197	0.999797	2.69866e-05	8.75255e-05	8.83618e-05	0.000202874
1763	2.34937	3.99938e-05	0.00105101	0.000135676	2.3506	0.999478	1.70143e-05	0.000447124	5.77198e-05	0.000521858
1764	0.000198838	2.50756	3.99939e-05	0.0011031	2.5089	7.92532e-05	0.999465	1.59408e-05	0.000439676	0.00053487
1765	0.00259187	3.99942e-05	3.35128	3.99942e-05	3.35395	0.000772783	1.19245e-05	0.999203	1.19245e-05	0.000796632
1766	0.000301893	0.00648445	7.3377e-05	3.49906	3.50592	8.61094e-05	0.00184957	2.09295e-05	0.998043	0.00195661
1767	0.00389619	0.00069652	3.26624	7.31972e-05	3.2709	0.00119117	0.000212944	0.998574	2.23783e-05	0.00142649
1768	3.53854	3.99942e-05	0.00355695	3.99942e-05	3.54218	0.998973	1.12908e-05	0.00100417	1.12908e-05	0.00102675
1769	3.56939	3.99942e-05	0.0043882	7.36977e-05	3.57389	0.99874	1.11907e-05	0.00122785	2.06211e-05	0.00125966
1770	0.00012621	0.00139261	0.000122539	2.68714	2.68879	4.69395e-05	0.000517934	4.55741e-05	0.99939	0.000610448
1771	0.000119513	0.000515068	0.000122686	2.05476	2.05552	5.81424e-05	0.000250579	5.96862e-05	0.999632	0.000368407
1772	0.000180704	0.000499934	3.99938e-05	2.24396	2.24468	8.05034e-05	0.000222719	1.78171e-05	0.999679	0.00032104
1773	3.22934	0.000185678	0.00265707	7.24438e-05	3.23226	0.999098	5.74452e-05	0.000822047	2.24127e-05	0.000901905
1774	0.00017962	0.00047824	2.27631	3.99938e-05	2.277	7.88845e-05	0.000210031	0.999694	1.75642e-05	0.000306479
1775	3.43019	3.99942e-05	0.00213442	3.99942e-05	3.43241	0.999355	1.16519e-05	0.000621843	1.16519e-05	0.000645146
1776	0.000115077	3.20941	7.01567e-05	0.00205852	3.21165	3.58311e-05	0.999301	2.18444e-05	0.000640955	0.00069863
1777	3.99939e-05	2.62139	0.000112707	0.000705711	2.62225	1.52518e-05	0.999673	4.29811e-05	0.000269124	0.000327357
1778	0.00082668	0.000114367	2.63184	6.86426e-05	2.63285	0.000313987	4.34385e-05	0.999617	2.60716e-05	0.000383498
1779	3.99941e-05	3.0997	0.000113379	0.00143642	3.10129	1.28959e-05	0.999487	3.65587e-05	0.000463167	0.000512621
1780	2.81841	3.9994e-05	0.000559029	3.9994e-05	2.81904	0.999773	1.41871e-05	0.000198304	1.41871e-05	0.000226679
1781	3.33108	7.00041e-05	0.00208854	6.8896e-05	3.33331	0.999332	2.10014e-05	0.000626568	2.0669e-05	0.000668239
1782	0.000331101	0.000111446	2.17051	6.97882e-05	2.17102	0.000152509	5.13332e-05	0.999764	3.21453e-05	0.000235988
1783	3.67873	3.99943e-05	0.0060978	0.000114205	3.68499	0.998303	1.08533e-05	0.00165477	3.09919e-05	0.00169661
1784	0.0001634	0.000528383	3.99939e-05	2.52702	2.52775	6.46427e-05	0.000209033	1.58219e-05	0.999711	0.000289498
1785	0.000896798	2.87092	3.9994e-05	0.000518556	2.87238	0.000312215	0.999493	1.39237e-05	0.000180532	0.00050667
1786	2.30718	0.000107509	0.000229325	3.99938e-05	2.30756	0.999837	4.65898e-05	9.93799e-05	1.73317e-05	0.000163301
1787	3.99939e-05	2.45863	6.83869e-05	0.000159364	2.4589	1.6265e-05	0.999891	2.7812e-05	6.48111e-05	0.000108888
1788	3.9994e-05	2.74062	3.9994e-05	0.000308699	2.74101	1.4591e-05	0.999858	1.4591e-05	0.000112622	0.000141804
1789	3.99941e-05	3.29197	3.99941e-05	0.00115348	3.2932	1.21445e-05	0.999625	1.21445e-05	0.00035026	0.000374549
1790	3.99941e-05	3.17143	3.99941e-05	0.000105145	3.17162	1.261e-05	0.999942	1.261e-05	3.31518e-05	5.83718e-05
1791	2.66595	3.99939e-05	6.7969e-05	0.000104773	2.66617	0.99992	1.50005e-05	2.54932e-05	3.92971e-05	7.97908e-05
1792	4.03891	3.99943e-05	6.80922e-05	3.99943e-05	4.03906	0.999963	9.9019e-06	1.68584e-05	9.9019e-06	3.66622e-05
1793	2.78845	0.000104224	0.000828811	0.000105155	2.78949	0.999628	3.73633e-05	0.00029712	3.7697e-05	0.00037218
1794	3.75393	0.000105682	0.0103001	3.99943e-05	3.76438	0.997225	2.80741e-05	0.00273619	1.06244e-05	0.00277489
1795	0.00170164	0.000103808	3.38315	3.99942e-05	3.38499	0.0005027	3.06672e-05	0.999455	1.18151e-05	0.000545182
1796	0.000102193	0.00128427	3.99941e-05	3.25756	3.25899	3.13571e-05	0.000394071	1.22719e-05	0.999562	0.0004377
1797	2.68126	3.99939e-05	0.000279564	6.56903e-05	2.68165	0.999856	1.49139e-05	0.000104251	2.44962e-05	0.000143661
1798	3.9994e-05	2.82307	0.000204219	0.000637202	2.82396	1.41624e-05	0.999688	7.23167e-05	0.000225642	0.000312121
1799	0.00027411	3.45806	6.59765e-05	0.00260346	3.461	7.91997e-05	0.99915	1.90628e-05	0.000752228	0.000850491
1800	0.00172565	0.000103482	3.27245	0.000146253	3.27443	0.000527006	3.16029e-05	0.999397	4.46651e-05	0.000603274
1801	0.00109937	0.00027594	3.0031	0.000100791	3.00457	0.000365899	9.18401e-05	0.999509	3.35457e-05	0.000491285
1802	0.00207049	0.000354693	3.41681	3.99942e-05	3.41928	0.000605535	0.000103734	0.999279	1.16967e-05	0.000720965
1803	3.77857	6.56568e-05	0.0121641	3.99943e-05	3.79084	0.996763	1.73198e-05	0.0032088	1.05502e-05	0.00323667
1804	0.000202933	0.00229029	0.000270456	3.33547	3.33823	6.07905e-05	0.000686078	8.10178e-05	0.999172	0.000827886
1805	0.000146453	0.00202056	0.000101458	3.37755	3.37982	4.33316e-05	0.000597831	3.00187e-05	0.999329	0.000671182
1806	3.63267	0.000268097	0.00686846	0.000341765	3.64015	0.997946	7.36501e-05	0.00188686	9.38877e-05	0.0020544
1807	0.000631594	0.000270014	2.69756	0.000146083	2.69861	0.000234044	0.000100057	0.999612	5.41325e-05	0.000388233
1808	0.00107923	0.000101904	3.02382	0.000146186	3.02514	0.000356752	3.36857e-05	0.999561	4.83237e-05	0.000438761
1809	3.72883	0.000147338	0.00657886	3.99943e-05	3.73559	0.998189	3.94416e-05	0.00176113	1.07063e-05	0.00181128
1810	0.000975903	6.63862e-05	3.07394	0.000102542	3.07509	0.000317358	2.15884e-05	0.999628	3.33461e-05	0.000372292
1811	0.001971	0.00450302	0.000102381	3.64205	3.64863	0.000540202	0.00123417	2.80601e-05	0.998198	0.00180243
1812	0.0052382	0.000868632	3.63372	6.5436e-05	3.63989	0.00143911	0.000238642	0.998304	1.79775e-05	0.00169573
1813	3.62457	0.000207519	0.00687531	0.000545179	3.6322	0.9979	5.71331e-05	0.00189288	0.000150096	0.00210011
1814	0.000102618	0.00124585	3.99941e-05	3.26341	3.26479	3.14316e-05	0.0003816	1.22501e-05	0.999575	0.000425282
1815	3.41594	3.99942e-05	0.00200531	0.000206754	3.41819	0.999341	1.17004e-05	0.000586658	6.04864e-05	0.000658845
1816	0.000208714	0.0017777	6.69389e-05	3.28988	3.29193	6.34015e-05	0.000540016	2.03342e-05	0.999376	0.000623752
1817	6.71032e-05	3.46931	6.63169e-05	0.00204566	3.47149	1.93298e-05	0.999372	1.91033e-05	0.000589274	0.000627707
1818	3.49191	3.99942e-05	0.00232255	0.000152169	3.49442	0.99928	1.14452e-05	0.000664646	4.35462e-05	0.000719638
1819	0.000284597	0.000276883	2.51182	3.99939e-05	2.51242	0.000113276	0.000110206	0.999761	1.59185e-05	0.0002394
1820	2.96466	3.9994e-05	0.000796744	0.000104821	2.9656	0.999683	1.3486e-05	0.000268662	3.53457e-05	0.000317493
1821	3.64331	6.69592e-05	0.00363553	6.59212e-05	3.64708	0.998967	1.83597e-05	0.000996832	1.80751e-05	0.00103327
1822	0.000386742	0.000217007	2.51154	3.99939e-05	2.51218	0.000153947	8.63818e-05	0.999744	1.592e-05	0.000256249
1823	3.15116	3.99941e-05	0.000839173	3.99941e-05	3.15208	0.999708	1.26882e-05	0.000266228	1.26882e-05	0.000291605
1824	3.35057	3.99942e-05	0.00125804	3.99942e-05	3.35191	0.999601	1.19317e-05	0.000375322	1.19317e-05	0.000399185
1825	3.08385	6.77714e-05	0.000985111	3.99941e-05	3.08494	0.999646	2.19684e-05	0.000319329	1.29643e-05	0.000354262
1826	3.99939e-05	2.60426	6.8138e-05	0.000411042	2.60477	1.53541e-05	0.999801	2.61589e-05	0.000157803	0.000199316
1827	0.000320069	0.000165299	2.21234	6.84799e-05	2.21289	0.000144638	7.46979e-05	0.99975	3.09458e-05	0.000250282
1828	3.58122	3.99942e-05	0.00247041	3.99942e-05	3.58377	0.999288	1.11598e-05	0.000689333	1.11598e-05	0.000711652
1829	3.99941e-05	3.1195	3.99941e-05	0.00094389	3.12052	1.28165e-05	0.999672	1.28165e-05	0.000302478	0.000328111
1830	0.00161116	0.000172798	2.93197	0.000242991	2.934	0.000549135	5.88951e-05	0.999309	8.28191e-05	0.000690849
1831	3.67959	3.99943e-05	0.00481195	6.97162e-05	3.68452	0.998664	1.08547e-05	0.00130599	1.89214e-05	0.00133577
1832	0.000110963	0.00251711	7.06555e-05	3.34167	3.34437	3.31791e-05	0.000752641	2.11267e-05	0.999193	0.000806947
1833	3.60931	0.000446307	0.00723713	7.02296e-05	3.61707	0.997856	0.000123389	0.00200083	1.94162e-05	0.00214363
1834	0.00312693	0.000114194	3.48994	3.99942e-05	3.49322	0.000895141	3.269e-05	0.999061	1.14491e-05	0.00093928
1835	0.000256511	0.00301455	0.000262368	3.22108	3.22461	7.95477e-05	0.000934857	8.13642e-05	0.998904	0.00109577
1836	3.5875	7.14449e-05	0.00428999	7.14021e-05	3.59193	0.998766	1.98904e-05	0.00119434	1.98785e-05	0.00123411
1837	7.02838e-05	3.64381	7.25041e-05	0.00566935	3.64962	1.92578e-05	0.998407	1.98662e-05	0.00155341	0.00159253
1838	0.0006031	3.9994e-05	2.70281	3.9994e-05	2.70349	0.000223082	1.47934e-05	0.999747	1.47934e-05	0.000252669
1839	3.99943e-05	3.7252	3.99943e-05	0.00604126	3.73132	1.07185e-05	0.998359	1.07185e-05	0.00161907	0.0016405
1840	0.000367495	0.000267823	3.99937e-05	2.12683	2.12751	0.000172735	0.000125886	1.87984e-05	0.999683	0.000317419
1841	3.68504	0.000114443	0.00643674	3.99943e-05	3.69163	0.998215	3.10006e-05	0.0017436	1.08338e-05	0.00178544
1842	0.0015147	3.99941e-05	3.20927	7.097e-05	3.2109	0.000471736	1.24558e-05	0.999494	2.21029e-05	0.000506295
1843	0.00100082	0.000111767	2.74773	7.03517e-05	2.74891	0.00036408	4.06586e-05	0.99957	2.55926e-05	0.000430331
1844	0.00115685	0.000113607	2.75844	0.000117205	2.75983	0.000419175	4.11646e-05	0.999497	4.24683e-05	0.000502808
1845	3.27423	0.000117369	0.00206486	3.99941e-05	3.27646	0.999322	3.58218e-05	0.000630212	1.22065e-05	0.000678241
1846	0.000610146	7.02438e-05	2.62355	3.99939e-05	2.62427	0.000232501	2.6767e-05	0.999725	1.524e-05	0.000274508
1847	3.99942e-05	3.51097	3.99942e-05	0.00252585	3.51357	1.13828e-05	0.999258	1.13828e-05	0.000718884	0.000741649
1848	0.00257674	0.000177357	3.26392	7.01128e-05	3.26674	0.000788779	5.42919e-05	0.999135	2.14626e-05	0.000864533
1849	0.00198898	0.00104458	3.19999	3.99941e-05	3.20306	0.000620963	0.000326118	0.99904	1.24862e-05	0.000959568
1850	0.00420515	0.00141351	3.51184	3.99942e-05	3.5175	0.0011955	0.000401851	0.998391	1.13701e-05	0.00160872
1851	0.00643887	0.000174999	3.65171	3.99942e-05	3.65836	0.00176004	4.78352e-05	0.998181	1.09323e-05	0.00181881
1852	0.00319359	0.000172055	3.45703	3.99942e-05	3.46044	0.000922887	4.97206e-05	0.999016	1.15576e-05	0.000984165
1853	0.00390243	7.1631e-05	3.5554	6.99772e-05	3.55945	0.00109636	2.01242e-05	0.998864	1.96596e-05	0.00113614
1854	3.4386	3.99942e-05	0.00241823	7.12664e-05	3.44113	0.999265	1.16224e-05	0.000702743	2.07102e-05	0.000735076
1855	3.99941e-05	0.00116469	3.99941e-05	3.17677	3.17802	1.25846e-05	0.000366484	1.25846e-05	0.999608	0.000391653
1856	0.000111888	0.00389602	0.000110077	3.49884	3.50296	3.1941e-05	0.00111221	3.1424e-05	0.998824	0.00117557
1857	0.000948715	0.00558648	6.85e-05	3.55915	3.56575	0.000266063	0.00156671	1.92106e-05	0.998148	0.00185198
1858	0.00473281	0.000327348	3.57548	3.99942e-05	3.58058	0.0013218	9.14234e-05	0.998576	1.11698e-05	0.0014244
1859	0.00416654	0.000425971	3.49261	7.05323e-05	3.49728	0.00119137	0.000121801	0.998667	2.01678e-05	0.00133333
1860	0.000900588	0.00427991	3.99942e-05	3.55036	3.55558	0.000253289	0.00120372	1.12483e-05	0.998532	0.00146825
1861	6.85018e-05	0.0017972	3.99942e-05	3.38374	3.38564	2.0233e-05	0.000530829	1.18129e-05	0.999437	0.000562875
1862	2.79842	3.9994e-05	0.000402939	3.9994e-05	2.79891	0.999827	1.42891e-05	0.000143963	1.42891e-05	0.000172541
1863	6.73309e-05	2.62362	3.99939e-05	0.000388212	2.62412	2.56585e-05	0.999811	1.52409e-05	0.00014794	0.000188839
1864	3.18763	3.99941e-05	0.000106143	3.99941e-05	3.18781	0.999942	1.25459e-05	3.32966e-05	1.25459e-05	5.83885e-05
1865	2.61063	6.68707e-05	0.000607483	0.000160366	2.61147	0.99968	2.56066e-05	0.000232621	6.14083e-05	0.000319636
1866	3.6882	3.99943e-05	0.00402533	6.78627e-05	3.69233	0.998881	1.08317e-05	0.00109019	1.83794e-05	0.0011194
1867	0.00134753	0.00015663	3.18484	3.99941e-05	3.18639	0.000422904	4.91559e-05	0.999515	1.25516e-05	0.000484611
1868	0.000153748	0.00105604	6.8676e-05	2.95551	2.95679	5.19981e-05	0.000357156	2.32265e-05	0.999568	0.000432381
1869	2.94992	3.9994e-05	0.000156044	3.9994e-05	2.95016	0.99992	1.35566e-05	5.28935e-05	1.35566e-05	8.00066e-05
1870	3.06497	3.99941e-05	0.000769278	6.68508e-05	3.06585	0.999714	1.3045e-05	0.000250919	2.1805e-05	0.000285769
1871	0.000350519	0.000149871	2.55119	3.99939e-05	2.55173	0.000137365	5.8733e-05	0.999788	1.56732e-05	0.000211771
1872	3.70469	3.99943e-05	0.00379266	6.6583e-05	3.70859	0.998949	1.07842e-05	0.00102267	1.79537e-05	0.00105141
1873	0.000764357	3.99941e-05	3.19975	3.99941e-05	3.2006	0.000238817	1.24958e-05	0.999736	1.24958e-05	0.000263809
1874	0.000150276	3.30282	0.000210302	0.00213371	3.30532	4.54649e-05	0.999245	6.36255e-05	0.000645538	0.000754629
1875	0.000103324	2.92072	0.000278163	0.000989976	2.92209	3.53598e-05	0.999531	9.51933e-05	0.00033879	0.000469343
1876	0.000100607	2.78881	0.000273681	0.000751953	2.78994	3.60606e-05	0.999596	9.80956e-05	0.000269523	0.000403679
1877	0.00015101	2.6245	0.000522205	0.000347288	2.62552	5.75162e-05	0.999611	0.000198895	0.000132274	0.000388686
1878	0.0015669	0.000146848	3.34994	3.99942e-05	3.3517	0.000467496	4.3813e-05	0.999477	1.19325e-05	0.000523242
1879	0.00580308	0.000143022	3.72039	3.99943e-05	3.72638	0.0015573	3.8381e-05	0.998394	1.07327e-05	0.00160641
1880	0.000418989	0.00239095	9.73944e-05	3.42314	3.42605	0.000122295	0.000697872	2.84276e-05	0.999151	0.000848595
1881	0.000191246	3.42631	0.000142964	0.00231603	3.42896	5.57737e-05	0.999227	4.16931e-05	0.000675434	0.000772901
1882	0.000397346	0.000139912	2.7788	3.9994e-05	2.77937	0.000142962	5.03394e-05	0.999792	1.43896e-05	0.000207691
1883	3.586	3.99942e-05	0.00151148	3.99942e-05	3.58759	0.999556	1.11479e-05	0.000421307	1.11479e-05	0.000443603
1884	3.75674	6.46477e-05	0.00849349	9.54607e-05	3.7654	0.997702	1.71689e-05	0.00225567	2.53521e-05	0.00229819
1885	0.00228788	0.000396235	3.51704	3.99942e-05	3.51976	0.00065001	0.000112574	0.999226	1.13628e-05	0.000773947
1886	0.000388762	0.0018802	6.4226e-05	3.41025	3.41258	0.00011392	0.000550961	1.88204e-05	0.999316	0.000683702
1887	3.63397	3.99942e-05	0.00203127	6.36452e-05	3.6361	0.999413	1.09992e-05	0.00055864	1.75037e-05	0.000587143
1888	3.65346	9.55202e-05	0.0024973	3.99942e-05	3.6561	0.99928	2.61263e-05	0.00068305	1.09391e-05	0.000720115
1889	3.99941e-05	3.31359	3.99941e-05	0.000624501	3.3143	1.20672e-05	0.999787	1.20672e-05	0.000188426	0.000212561
1890	0.00100031	0.000136867	3.26907	3.99941e-05	3.27024	0.000305882	4.18523e-05	0.99964	1.22297e-05	0.000359964
1891	3.68343	0.000453369	0.00816681	0.000300627	3.69236	0.997584	0.000122786	0.00221182	8.14187e-05	0.00241602
1892	0.00345555	0.000183616	3.66799	3.99942e-05	3.67167	0.000941138	5.00089e-05	0.998998	1.08927e-05	0.00100204
1893	0.000134791	0.00531127	9.5689e-05	3.70127	3.70682	3.63631e-05	0.00143284	2.58143e-05	0.998505	0.00149502
1894	0.000231553	0.00183363	3.99942e-05	3.5014	3.5035	6.60918e-05	0.000523372	1.14155e-05	0.999399	0.000600879
1895	3.65773	0.000521574	0.00476754	9.32706e-05	3.66312	0.998531	0.000142385	0.0013015	2.54621e-05	0.00146935
1896	3.63383	0.000230691	0.00338086	6.40826e-05	3.63751	0.99899	6.34202e-05	0.000929444	1.76172e-05	0.00101048
1897	0.00035933	0.000179085	2.769	6.21844e-05	2.7696	0.000129741	6.46611e-05	0.999783	2.24525e-05	0.000216854
1898	3.99943e-05	3.79528	3.99943e-05	0.00433959	3.7997	1.05257e-05	0.998837	1.05257e-05	0.00114209	0.00116314
1899	3.60062	0.0024986	0.000761716	3.99942e-05	3.60393	0.999084	0.000693299	0.000211357	1.10974e-05	0.000915753
1900	3.71539	0.000175051	0.00601458	9.21858e-05	3.72167	0.998312	4.70357e-05	0.0016161	2.477e-05	0.0016879
1901	9.35735e-05	0.000938679	6.31542e-05	3.26464	3.26573	2.86531e-05	0.000287433	1.93384e-05	0.999665	0.000335425
1902	3.34397	6.24773e-05	0.00093918	6.18993e-05	3.34503	0.999682	1.86777e-05	0.000280769	1.85048e-05	0.000317951
1903	3.39957	3.99942e-05	0.000664806	3.99942e-05	3.40031	0.999781	1.17619e-05	0.000195513	1.17619e-05	0.000219037
1904	3.5625	0.000129953	0.00212006	6.25245e-05	3.56481	0.999351	3.64543e-05	0.000594718	1.75394e-05	0.000648712
1905	0.000131242	3.45729	6.26926e-05	0.00158866	3.45907	3.79413e-05	0.999485	1.81241e-05	0.000459275	0.00051534
1906	0.000438957	0.000946978	6.25013e-05	3.2002	3.20165	0.000137103	0.000295778	1.95216e-05	0.999548	0.000452403
1907	0.000293254	0.00123196	6.27747e-05	3.29575	3.29734	8.89366e-05	0.000373623	1.9038e-05	0.999518	0.000481598
1908	3.68484	0.000512371	0.00511327	6.2908e-05	3.69053	0.998459	0.000138834	0.00138551	1.70458e-05	0.00154139
1909	0.00305452	0.00304789	3.70884	6.32968e-05	3.71501	0.00082221	0.000820427	0.99834	1.70381e-05	0.00165968
1910	0.000233291	0.00204031	3.99942e-05	3.52922	3.53153	6.60594e-05	0.00057774	1.13249e-05	0.999345	0.000655125
1911	0.000184215	3.58216	6.33409e-05	0.00265872	3.58506	5.13841e-05	0.999189	1.7668e-05	0.00074161	0.000810662
1912	3.18934	6.37427e-05	0.000619632	3.99941e-05	3.19006	0.999773	1.99817e-05	0.000194238	1.25371e-05	0.000226757
1913	3.99941e-05	0.000538239	6.29549e-05	3.13235	3.13299	1.27655e-05	0.000171797	2.00942e-05	0.999795	0.000204657
1914	0.000182123	0.00161686	6.37629e-05	3.39493	3.39679	5.36163e-05	0.000475997	1.87715e-05	0.999452	0.000548385
1915	3.59181	3.99942e-05	0.00203475	9.55769e-05	3.59398	0.999396	1.11281e-05	0.000566155	2.65936e-05	0.000603877
1916	3.99942e-05	3.64725	3.99942e-05	0.00173789	3.64907	1.09601e-05	0.999502	1.09601e-05	0.000476257	0.000498177
1917	3.18248	3.99941e-05	0.000469984	3.99941e-05	3.18303	0.999827	1.25648e-05	0.000147653	1.25648e-05	0.000172783
1918	3.71248	3.99943e-05	0.00239825	3.99943e-05	3.71495	0.999333	1.07657e-05	0.000645566	1.07657e-05	0.000667098
1919	3.9994e-05	2.82492	9.898e-05	0.000389856	2.82545	1.41549e-05	0.999813	3.50316e-05	0.00013798	0.000187167
1920	0.000867814	0.000190645	3.10318	3.99941e-05	3.10428	0.000279554	6.14136e-05	0.999646	1.28835e-05	0.000353851
1921	3.36553	9.75203e-05	0.00161267	9.59852e-05	3.36734	0.999464	2.89606e-05	0.000478916	2.85048e-05	0.000536381
1922	3.99942e-05	3.37587	3.99942e-05	0.000866263	3.37682	1.18437e-05	0.99972	1.18437e-05	0.000256532	0.00028022
1923	3.74106	6.50059e-05	0.00674418	9.98466e-05	3.74797	0.998157	1.73443e-05	0.00179942	2.66402e-05	0.00184341
1924	0.00014157	0.00239191	3.99942e-05	3.57972	3.58229	3.95193e-05	0.000667705	1.11644e-05	0.999282	0.000718388
1925	3.37217	0.000253023	0.0020927	0.000140216	3.37465	0.999263	7.49776e-05	0.000620124	4.15498e-05	0.000736652
1926	0.000329826	6.43738e-05	2.8402	3.9994e-05	2.84063	0.00011611	2.26618e-05	0.999847	1.40793e-05	0.000152851
1927	3.45645	3.99942e-05	0.00113505	3.99942e-05	3.45767	0.999649	1.15668e-05	0.00032827	1.15668e-05	0.000351404
1928	3.66037	3.99942e-05	0.00217029	3.99942e-05	3.66262	0.999386	1.09196e-05	0.000592553	1.09196e-05	0.000614392
1929	3.70979	9.99034e-05	0.0054306	6.49829e-05	3.71539	0.998494	2.68891e-05	0.00146165	1.74902e-05	0.00150603
1930	0.000752009	6.65949e-05	2.98283	6.67033e-05	2.98372	0.000252038	2.23195e-05	0.999703	2.23558e-05	0.000296713
1931	0.000377159	0.000151443	2.55614	3.99939e-05	2.55671	0.000147518	5.92336e-05	0.999778	1.56427e-05	0.000222394
1932	0.000380983	0.00132959	3.99941e-05	3.15702	3.15877	0.000120611	0.000420919	1.26613e-05	0.999446	0.000554192
1933	3.59511	0.000103389	0.00294833	3.99942e-05	3.59821	0.999141	2.87336e-05	0.000819388	1.1115e-05	0.000859237
1934	3.13274	3.99941e-05	0.00107608	0.000106567	3.13396	0.99961	1.27615e-05	0.000343361	3.40039e-05	0.000390126
1935	3.99941e-05	3.24087	6.7643e-05	0.00117546	3.24216	1.23357e-05	0.999604	2.08636e-05	0.000362555	0.000395755
1936	3.99941e-05	3.19467	3.99941e-05	0.000106711	3.19486	1.25183e-05	0.999942	1.25183e-05	3.3401e-05	5.84375e-05
1937	3.99941e-05	3.05191	6.75942e-05	6.77507e-05	3.05209	1.31038e-05	0.999943	2.21469e-05	2.21982e-05	5.74489e-05
1938	3.99941e-05	3.14372	3.99941e-05	0.000106625	3.1439	1.27212e-05	0.999941	1.27212e-05	3.39149e-05	5.93573e-05
1939	3.67266	0.000161882	0.00661682	6.84531e-05	3.6795	0.998139	4.39955e-05	0.00179829	1.86039e-05	0.00186089
1940	0.00291531	0.000225296	3.47832	3.99942e-05	3.4815	0.000837372	6.47122e-05	0.999086	1.14876e-05	0.000913572
1941	0.00403558	0.000229053	3.58164	3.99942e-05	3.58594	0.00112539	6.38753e-05	0.9988	1.11531e-05	0.00120042
1942	3.73782	3.99943e-05	0.00456226	3.99943e-05	3.74246	0.99876	1.06866e-05	0.00121905	1.06866e-05	0.00124043
1943	3.53612	3.99942e-05	0.00254505	6.92786e-05	3.53877	0.99925	1.13017e-05	0.000719191	1.9577e-05	0.00075007
1944	3.99942e-05	0.0024406	3.99942e-05	3.58231	3.58483	1.11565e-05	0.000680812	1.11565e-05	0.999297	0.000703125
1945	0.000170489	0.00151834	3.99941e-05	3.14377	3.1455	5.42008e-05	0.000482704	1.27147e-05	0.99945	0.000549619
1946	2.41483	0.000237388	0.00053107	6.94294e-05	2.41567	0.999653	9.827e-05	0.000219844	2.87413e-05	0.000346855
1947	3.10149	0.00209245	0.000671832	0.000541811	3.1048	0.998935	0.000673941	0.000216385	0.000174508	0.00106483
1948	3.61568	0.000168282	0.00640987	0.000116083	3.62237	0.998152	4.64564e-05	0.00176952	3.20462e-05	0.00184802
1949	0.00017233	7.08073e-05	2.10693	6.89561e-05	2.10724	8.17799e-05	3.36019e-05	0.999852	3.27235e-05	0.000148105
1950	3.64727	3.99942e-05	0.00414664	6.95528e-05	3.65152	0.998834	1.09528e-05	0.00113559	1.90476e-05	0.00116559
1951	3.04941	0.000114003	0.00128587	3.99941e-05	3.05085	0.999528	3.73677e-05	0.000421481	1.31092e-05	0.000471957
1952	3.66442	0.000845924	0.0144443	0.000172815	3.67988	0.995798	0.000229878	0.00392522	4.69621e-05	0.00420206
1953	0.00415909	0.000254275	3.44076	0.000113154	3.44529	0.00120718	7.38038e-05	0.998686	3.28432e-05	0.00131383
1954	3.69187	6.98831e-05	0.0141862	0.00034787	3.70647	0.99606	1.88543e-05	0.00382742	9.38547e-05	0.00394013
1955	3.99942e-05	0.00283942	3.99942e-05	3.5649	3.56782	1.12097e-05	0.000795843	1.12097e-05	0.999182	0.000818263
1956	0.00034294	3.06429	0.000114984	0.00211536	3.06687	0.000111821	0.999161	3.74924e-05	0.000689746	0.000839059
1957	0.00143166	3.99941e-05	3.1155	7.23174e-05	3.11705	0.000459299	1.28308e-05	0.999505	2.32006e-05	0.00049533
1958	7.05046e-05	2.80254	0.000117628	0.00122927	2.80396	2.51447e-05	0.999494	4.19507e-05	0.000438406	0.000505501
1959	3.99939e-05	2.50235	3.99939e-05	0.000357445	2.50278	1.59798e-05	0.999825	1.59798e-05	0.000142819	0.000174778
1960	2.50009	3.99939e-05	0.000371328	3.99939e-05	2.50054	0.99982	1.59941e-05	0.000148499	1.59941e-05	0.000180487
1961	3.30707	7.03672e-05	0.00272995	0.000118568	3.30999	0.999118	2.1259e-05	0.00082476	3.58211e-05	0.00088184
1962	0.00136883	0.000271498	2.80292	3.9994e-05	2.8046	0.000488067	9.68045e-05	0.999401	1.42602e-05	0.000599132
1963	7.40478e-05	3.63753	3.99942e-05	0.00524988	3.64289	2.03267e-05	0.998528	1.09787e-05	0.00144113	0.00147244
1964	0.000194931	0.000185041	1.86938	3.99936e-05	1.8698	0.000104252	9.8963e-05	0.999775	2.13892e-05	0.000224604
1965	3.99943e-05	3.6857	0.000196288	0.0114145	3.69735	1.0817e-05	0.996849	5.30888e-05	0.00308721	0.00315112
1966	7.22055e-05	3.60074	0.000124976	0.00678283	3.60772	2.00142e-05	0.998065	3.46412e-05	0.00188009	0.00193474
1967	3.99941e-05	3.24456	3.99941e-05	0.00189919	3.24653	1.2319e-05	0.99939	1.2319e-05	0.00058499	0.000609628
1968	3.99941e-05	0.00173323	3.99941e-05	3.17791	3.17972	1.25779e-05	0.000545087	1.25779e-05	0.99943	0.000570243
1969	3.10014	3.99941e-05	0.00196708	7.42252e-05	3.10222	0.999329	1.28921e-05	0.000634089	2.39265e-05	0.000670908
1970	3.14912	3.99941e-05	7.38487e-05	3.99941e-05	3.14928	0.999951	1.26995e-05	2.34494e-05	1.26995e-05	4.88483e-05
1971	0.000128533	3.24345	3.99941e-05	0.00289146	3.24651	3.9591e-05	0.999057	1.23191e-05	0.000890636	0.000942546
1972	7.62889e-05	2.0369	3.99937e-05	0.000440157	2.03746	3.74431e-05	0.999727	1.96292e-05	0.000216032	0.000273105
1973	0.000318539	3.99937e-05	2.14743	3.99937e-05	2.14783	0.000148308	1.86206e-05	0.999814	1.86206e-05	0.000185549
1974	3.99943e-05	3.67124	7.84857e-05	0.00857172	3.67993	1.08682e-05	0.997638	2.1328e-05	0.00232931	0.00236151
1975	0.00195846	0.000212879	2.8116	3.9994e-05	2.81382	0.000696016	7.56551e-05	0.999214	1.42134e-05	0.000785884
1976	0.00175808	0.000133687	2.82211	3.9994e-05	2.82404	0.000622539	4.7339e-05	0.999316	1.4162e-05	0.00068404
1977	0.000133572	0.00424531	3.99942e-05	3.39134	3.39576	3.9335e-05	0.00125018	1.17777e-05	0.998699	0.00130129
1978	2.06649	3.99937e-05	0.000309983	3.99937e-05	2.06688	0.999811	1.93498e-05	0.000149976	1.93498e-05	0.000188676
1979	3.00153	7.58469e-05	0.00204301	3.99941e-05	3.00369	0.999281	2.52513e-05	0.000680166	1.3315e-05	0.000718732
1980	3.45099	7.63314e-05	0.00431043	3.99942e-05	3.45541	0.998719	2.20904e-05	0.00124744	1.15744e-05	0.00128111
1981	7.67285e-05	3.9994e-05	2.84111	3.9994e-05	2.84127	2.7005e-05	1.40761e-05	0.999945	1.40761e-05	5.51573e-05
1982	2.88006	3.9994e-05	0.00157988	3.9994e-05	2.88172	0.999424	1.38785e-05	0.000548243	1.38785e-05	0.000576
1983	3.53475	0.00022266	0.00982871	0.000135663	3.54494	0.997126	6.28107e-05	0.0027726	3.82696e-05	0.00287368
1984	0.000664806	0.000134881	1.96378	3.99937e-05	1.96462	0.000338389	6.86549e-05	0.999573	2.0357e-05	0.000427401
1985	0.00164966	3.9994e-05	2.8776	3.9994e-05	2.87933	0.000572932	1.389e-05	0.999399	1.389e-05	0.000600712
1986	0.00933994	0.000230684	3.52751	7.60187e-05	3.53716	0.00264052	6.52173e-05	0.997273	2.14915e-05	0.00272723
1987	0.00070881	0.00146015	7.8208e-05	2.34554	2.34779	0.000301905	0.000621924	3.33113e-05	0.999043	0.00095714
1988	3.51017	0.000142029	0.00678698	3.99942e-05	3.51713	0.998019	4.03822e-05	0.00192969	1.13712e-05	0.00198144
1989	0.000140587	0.0144481	3.99943e-05	3.66109	3.67572	3.82476e-05	0.00393069	1.08807e-05	0.99602	0.00397981
1990	3.3609	0.000139211	0.00517655	3.99942e-05	3.36626	0.998409	4.13547e-05	0.00153778	1.18809e-05	0.00159101
1991	3.99942e-05	3.46704	7.82542e-05	0.0056581	3.47282	1.15164e-05	0.998337	2.25333e-05	0.00162925	0.0016633
1992	3.61098	3.99942e-05	0.000717669	0.0178486	3.62958	0.994874	1.1019e-05	0.000197728	0.00491753	0.00512628
1993	0.000341965	0.00426058	3.06762	7.948e-05	3.07231	0.000111306	0.00138677	0.998476	2.58698e-05	0.00152394
1994	0.000541986	0.0102767	8.32801e-05	3.44916	3.46007	0.00015664	0.0029701	2.40689e-05	0.996849	0.00315081
1995	0.0275106	0.0161905	0.000235933	3.65412	3.69806	0.0074392	0.00437811	6.37991e-05	0.988119	0.0118811
1996	3.30836	0.000542056	0.00890548	0.000371149	3.31818	0.997041	0.00016336	0.00268385	0.000111853	0.00295906
1997	3.66425	3.99943e-05	0.0383151	0.00938448	3.71199	0.987139	1.07743e-05	0.010322	0.00252815	0.0128609
1998	3.60878	7.97923e-05	0.00292207	0.0216714	3.63345	0.993209	2.19605e-05	0.000804212	0.00596441	0.00679058
1999	3.5121	0.0158977	0.000241516	0.000727439	3.52897	0.995221	0.00450492	6.84381e-05	0.000206133	0.00477949
2000	3.65008	3.99943e-05	0.0335065	0.000386438	3.68401	0.990789	1.08562e-05	0.00909511	0.000104896	0.00921086
2001	0.00569202	3.23166	0.00154273	0.278661	3.51756	0.00161817	0.918723	0.000438579	0.07922	0.0812768
2002	0.00548987	3.58789	0.0507864	0.00132611	3.64549	0.00150594	0.984199	0.0139313	0.000363768	0.015801
2003	0.00638913	0.000480987	3.3425	0.000131089	3.3495	0.00190749	0.0001436	0.99791	3.91368e-05	0.00209023
2004	0.000479473	0.0621585	7.67048e-05	3.60889	3.6716	0.000130589	0.0169295	2.08914e-05	0.982919	0.017081
2005	1.93886	0.000134089	0.000610179	7.42972e-05	1.93968	0.999578	6.91297e-05	0.000314578	3.83039e-05	0.000422011
2006	0.00248827	0.000447572	3.0055	3.99941e-05	3.00848	0.000827087	0.00014877	0.999011	1.32938e-05	0.00098915
2007	0.00386196	0.000126268	3.4195	3.99942e-05	3.42352	0.00112807	3.68824e-05	0.998823	1.16822e-05	0.00117663
2008	0.0019708	0.000299062	2.82533	7.56284e-05	2.82768	0.00069697	0.000105762	0.999171	2.67458e-05	0.000829478
2009	0.000122891	0.00171695	7.44157e-05	2.84038	2.84229	4.32364e-05	0.000604072	2.61816e-05	0.999327	0.00067349
2010	7.41273e-05	0.00324406	7.52969e-05	3.3524	3.3558	2.20893e-05	0.000966703	2.24379e-05	0.998989	0.00101123
2011	0.000123723	0.00334651	3.99942e-05	3.41332	3.41683	3.621e-05	0.00097942	1.17051e-05	0.998973	0.00102734
2012	7.29435e-05	0.000967482	7.31141e-05	2.62029	2.6214	2.78262e-05	0.000369071	2.78912e-05	0.999575	0.000424788
2013	0.00191057	3.36875	3.99942e-05	0.00258772	3.37329	0.000566381	0.998655	1.18561e-05	0.000767121	0.00134536
2014	2.777	3.9994e-05	0.00110189	0.000117772	2.77826	0.999547	1.43954e-05	0.000396613	4.23908e-05	0.000453399
2015	0.000923333	7.27004e-05	2.79739	3.9994e-05	2.79842	0.000329948	2.59791e-05	0.99963	1.42916e-05	0.000370218
2016	0.00193297	0.000114308	3.19274	3.99941e-05	3.19483	0.000605032	3.5779e-05	0.999347	1.25184e-05	0.000653329
2017	3.08303	7.21155e-05	0.00155946	7.00859e-05	3.08473	0.999448	2.33782e-05	0.000505541	2.27203e-05	0.00055164
2018	2.83265	7.17216e-05	0.00103375	6.94353e-05	2.83382	0.999585	2.53091e-05	0.00036479	2.45023e-05	0.000414602
2019	3.44855	3.99942e-05	0.0020069	3.99942e-05	3.45064	0.999395	1.15904e-05	0.000581603	1.15904e-05	0.000604784
2020	3.00715	3.99941e-05	0.000832981	3.99941e-05	3.00806	0.999696	1.32956e-05	0.000276917	1.32956e-05	0.000303508
2021	3.59832	6.90889e-05	0.00449254	0.000109974	3.60299	0.998703	1.91754e-05	0.00124689	3.05231e-05	0.00129659
2022	0.00219878	3.99942e-05	3.5422	3.99942e-05	3.54448	0.00062034	1.12835e-05	0.999357	1.12835e-05	0.000642907
2023	0.00107571	6.8375e-05	2.99284	6.86455e-05	2.99405	0.000359283	2.28369e-05	0.999595	2.29273e-05	0.000405047
2024	0.00404955	6.82712e-05	3.67664	3.99943e-05	3.6808	0.00110018	1.85479e-05	0.99887	1.08656e-05	0.0011296
2025	6.76746e-05	0.00215679	3.99942e-05	3.50026	3.50253	1.93216e-05	0.000615781	1.14187e-05	0.999353	0.000646522
2026	3.99942e-05	3.41411	6.83162e-05	0.00166841	3.41588	1.17083e-05	0.99948	1.99996e-05	0.000488428	0.000520136
2027	0.000583674	0.00037904	2.64748	6.7383e-05	2.64851	0.000220378	0.000143114	0.999611	2.54418e-05	0.000388934
2028	6.8364e-05	3.74847	3.99943e-05	0.0061631	3.75475	1.82073e-05	0.99833	1.06517e-05	0.00164141	0.00167027
2029	0.000104234	3.69374	3.99943e-05	0.00459605	3.69849	2.8183e-05	0.998718	1.08137e-05	0.00124268	0.00128168
2030	0.00151054	0.000100962	3.27809	6.63596e-05	3.27977	0.000460562	3.07832e-05	0.999488	2.0233e-05	0.000511578
2031	0.00134925	0.000148805	3.25688	3.99941e-05	3.25842	0.00041408	4.56679e-05	0.999528	1.22741e-05	0.000472022
2032	3.35376	0.000101958	0.00146861	3.99942e-05	3.35537	0.99952	3.03866e-05	0.000437689	1.19194e-05	0.000479995
2033	3.63506	3.99942e-05	0.00206554	3.99942e-05	3.6372	0.99941	1.09959e-05	0.000567893	1.09959e-05	0.000589885
2034	3.61293	3.99942e-05	0.00274375	0.00010058	3.61582	0.999202	1.10609e-05	0.000758819	2.78167e-05	0.000797696
2035	3.99941e-05	3.02697	3.99941e-05	0.000419621	3.02747	1.32104e-05	0.999835	1.32104e-05	0.000138605	0.000165026
2036	0.00160447	6.484e-05	3.5019	3.99942e-05	3.50361	0.000457949	1.85066e-05	0.999512	1.14152e-05	0.000487871
2037	9.92614e-05	3.74867	6.45031e-05	0.00850202	3.75734	2.6418e-05	0.997694	1.71672e-05	0.00226278	0.00230636
2038	0.00169123	0.000140948	3.38912	6.49724e-05	3.39102	0.000498739	4.15651e-05	0.999441	1.91601e-05	0.000559464
2039	0.00143651	0.000141853	3.37597	3.99942e-05	3.37759	0.000425305	4.19984e-05	0.999521	1.1841e-05	0.000479145
2040	3.65965	3.99942e-05	0.00200618	3.99942e-05	3.66173	0.99943	1.09222e-05	0.000547876	1.09222e-05	0.000569721
2041	3.71449	6.44275e-05	0.00439666	6.54046e-05	3.71902	0.998783	1.73238e-05	0.00118221	1.75865e-05	0.00121712
2042	3.72592	9.85203e-05	0.00739099	9.82438e-05	3.7335	0.997968	2.63882e-05	0.00197964	2.63141e-05	0.00203234
2043	0.00226682	9.81327e-05	3.57996	3.99942e-05	3.58236	0.000632773	2.73933e-05	0.999329	1.11642e-05	0.00067133
2044	0.00496204	0.00033281	3.64568	6.50774e-05	3.65104	0.00135908	9.11547e-05	0.998532	1.78243e-05	0.00146805
2045	3.70356	6.64422e-05	0.00331187	3.99943e-05	3.70698	0.999078	1.79235e-05	0.000893416	1.07889e-05	0.000922128
2046	3.70449	0.000610927	0.0098871	0.000100917	3.71509	0.997147	0.000164445	0.00266134	2.71642e-05	0.00285295
2047	0.000940894	0.000263214	3.08638	3.99941e-05	3.08763	0.000304731	8.5248e-05	0.999597	1.2953e-05	0.000402932
2048	0.0033814	0.000265377	3.59915	3.99942e-05	3.60283	0.00093854	7.36578e-05	0.998977	1.11008e-05	0.0010233
2049	3.77915	3.99943e-05	0.00930044	6.59054e-05	3.78856	0.997517	1.05566e-05	0.00245488	1.73959e-05	0.00248283
2050	3.99942e-05	0.00129811	3.99942e-05	3.47892	3.4803	1.14916e-05	0.00037299	1.14916e-05	0.999604	0.000395973
2051	3.75148	6.57703e-05	0.010323	0.00010066	3.76197	0.997212	1.74829e-05	0.00274404	2.67574e-05	0.00278828
2052	0.000101718	0.00284988	3.99942e-05	3.61593	3.61893	2.81071e-05	0.000787494	1.10514e-05	0.999173	0.000826652
2053	0.000147689	0.00129855	0.000100907	3.13406	3.13561	4.71004e-05	0.000414131	3.2181e-05	0.999507	0.000493412
2054	3.46758	0.000146178	0.00228254	6.65133e-05	3.47007	0.999281	4.21254e-05	0.000657779	1.91677e-05	0.000719072
2055	3.49181	6.60784e-05	0.0020375	6.6716e-05	3.49398	0.999379	1.89121e-05	0.000583148	1.90946e-05	0.000621155
2056	3.35085	6.57477e-05	0.00182149	0.000147661	3.35289	0.999393	1.96093e-05	0.000543259	4.40399e-05	0.000606908
2057	3.99942e-05	3.43744	6.55323e-05	0.00149957	3.43905	1.16294e-05	0.999533	1.90554e-05	0.000436041	0.000466726
2058	0.000758007	3.99941e-05	3.19124	3.99941e-05	3.19208	0.000237465	1.25292e-05	0.999737	1.25292e-05	0.000262523
2059	3.50808	3.99942e-05	0.00216365	0.00010301	3.51039	0.999343	1.13931e-05	0.000616357	2.93442e-05	0.000657095
2060	3.2772	6.60709e-05	0.00141032	6.76266e-05	3.27875	0.999529	2.01513e-05	0.000430141	2.06257e-05	0.000470918
2061	3.66776	0.000105478	0.00662707	0.00015743	3.67465	0.998125	2.87043e-05	0.00180346	4.28422e-05	0.001875
2062	6.72447e-05	0.000105422	2.40544	6.73004e-05	2.40568	2.79525e-05	4.38223e-05	0.9999	2.79757e-05	9.97505e-05
2063	3.4978	3.99942e-05	0.00163893	3.99942e-05	3.49952	0.999509	1.14285e-05	0.000468329	1.14285e-05	0.000491186
2064	0.000297986	2.30712	0.000107563	0.000297341	2.30782	0.00012912	0.999695	4.6608e-05	0.000128841	0.000304568
2065	6.72646e-05	2.32971	6.88965e-05	0.000228128	2.33007	2.8868e-05	0.999844	2.95684e-05	9.79058e-05	0.000156342
2066	0.000875369	0.000161092	2.88382	3.9994e-05	2.8849	0.000303432	5.58396e-05	0.999627	1.38632e-05	0.000373134
2067	3.99942e-05	3.50004	6.92768e-05	0.00222773	3.50238	1.14192e-05	0.999333	1.978e-05	0.000636063	0.000667262
2068	3.51448	0.000418773	0.0036447	3.99942e-05	3.51859	0.998834	0.000119017	0.00103584	1.13666e-05	0.00116623
2069	0.000530775	0.00406085	0.000110085	3.45886	3.46356	0.000153245	0.00117245	3.17836e-05	0.998643	0.00135748
2070	0.000941368	3.45099	0.000110208	0.00401197	3.45606	0.000272382	0.998535	3.18885e-05	0.00116085	0.00146512
2071	0.000434124	0.000247578	2.3573	3.99938e-05	2.35802	0.000184105	0.000104994	0.999694	1.69607e-05	0.00030606
2072	3.30458	6.89068e-05	0.00184776	3.99941e-05	3.30653	0.999408	2.08396e-05	0.000558822	1.20955e-05	0.000591757
2073	0.000878856	3.9994e-05	2.97876	3.9994e-05	2.97972	0.000294946	1.34221e-05	0.999678	1.34221e-05	0.000321791
2074	3.74274	3.99943e-05	0.00705722	3.99943e-05	3.74988	0.998097	1.06655e-05	0.00188199	1.06655e-05	0.00190332
2075	0.000791885	0.000118689	2.55959	3.99939e-05	2.56054	0.000309265	4.63532e-05	0.999629	1.56193e-05	0.000371238
2076	3.727	3.99943e-05	0.0105	7.3291e-05	3.73762	0.99716	1.07005e-05	0.00280927	1.9609e-05	0.00283958
2077	3.99942e-05	0.00275425	3.99942e-05	3.45687	3.45971	1.156e-05	0.000796093	1.156e-05	0.999181	0.000819213
2078	3.59812	0.000204426	0.00965681	0.000128431	3.60811	0.997231	5.66575e-05	0.00267642	3.55953e-05	0.00276867
2079	0.00093629	0.000127957	2.45446	3.99939e-05	2.45556	0.000381293	5.21089e-05	0.99955	1.6287e-05	0.000449689
2080	0.00221061	0.000210277	2.95019	3.9994e-05	2.95265	0.000748685	7.12162e-05	0.999167	1.35451e-05	0.000833447
2081	7.78481e-05	0.00206165	3.99941e-05	3.00531	3.00749	2.58847e-05	0.000685507	1.32981e-05	0.999275	0.00072469
2082	7.63239e-05	1.43228	0.000218835	0.000218229	1.43279	5.32694e-05	0.999642	0.000152733	0.000152311	0.000358313
2083	2.31098	3.99938e-05	0.000681058	3.99938e-05	2.31174	0.999671	1.73003e-05	0.000294609	1.73003e-05	0.000329209
2084	1.53842	7.8297e-05	0.000140137	3.99935e-05	1.53868	0.999832	5.08859e-05	9.10762e-05	2.59921e-05	0.000167954
2085	3.99935e-05	1.67917	7.91827e-05	8.16317e-05	1.67937	2.38146e-05	0.99988	4.71502e-05	4.86084e-05	0.000119573
2086	3.99948e-05	6.26574	3.99948e-05	3.99948e-05	6.26586	6.38298e-06	0.999981	6.38298e-06	6.38298e-06	1.91489e-05
2087	3.99938e-05	2.31825	8.05978e-05	3.99938e-05	2.31841	1.72505e-05	0.999931	3.47643e-05	1.72505e-05	6.92653e-05
2088	3.99948e-05	6.26574	3.99948e-05	3.99948e-05	6.26586	6.38298e-06	0.999981	6.38298e-06	6.38298e-06	1.91489e-05
2089	3.99948e-05	6.26574	3.99948e-05	3.99948e-05	6.26586	6.38298e-06	0.999981	6.38298e-06	6.38298e-06	1.91489e-05
2090	8.61972e-05	1.04383	3.99933e-05	8.27663e-05	1.04404	8.25614e-05	0.9998	3.83064e-05	7.92751e-05	0.000200143
2091	0.913663	8.52572e-05	0.00029282	3.99933e-05	0.914081	0.999543	9.32709e-05	0.000320343	4.37524e-05	0.000457367
2092	0.00015659	0.000278024	0.491986	3.99931e-05	0.492461	0.000317975	0.000564561	0.999036	8.12107e-05	0.000963747
2093	0.000286219	3.99933e-05	1.14602	3.99933e-05	1.14639	0.00024967	3.48864e-05	0.999681	3.48864e-05	0.000319443
2094	0.000718985	8.39984e-05	1.37277	3.99934e-05	1.37361	0.000523427	6.11516e-05	0.999386	2.91156e-05	0.000613695
2095	0.953105	3.99933e-05	0.000162215	3.99933e-05	0.953347	0.999746	4.19504e-05	0.000170153	4.19504e-05	0.000254054
2096	0.865444	3.99932e-05	0.000303751	3.99932e-05	0.865828	0.999557	4.61907e-05	0.000350821	4.61907e-05	0.000443203
2097	0.00121872	9.01661e-05	1.55808	3.99935e-05	1.55943	0.000781517	5.782e-05	0.999135	2.56463e-05	0.000864983
2098	3.07361	0.000189433	0.351572	0.093855	3.51923	0.873377	5.38281e-05	0.0999003	0.0266692	0.126623
2099	238.558	191649481500526	22.0689	22.9792	191649481500810	1.24476e-12	1	1.15153e-13	1.19902e-13	1.48193e-12
2100	19.4359	20.8898	107.427	775888581912412	775888581912560	2.50498e-14	2.69238e-14	1.38457e-13	1	1.90736e-13
2101	87.2344	117198441309395	0.468764	208.217	117198441309691	7.44331e-13	1	3.99974e-15	1.77662e-12	2.52565e-12
2102	0.000277445	3.99941e-05	3.13196	0.0394326	3.17171	8.74751e-05	1.26096e-05	0.987467	0.0124326	0.0125327
2103	0.00873486	0.0038087	1.05489	0.000647283	1.06808	0.00817808	0.00356593	0.98765	0.000606024	0.01235
2104	0.000556216	0.111596	3.99942e-05	3.28038	3.39257	0.000163951	0.0328943	1.17888e-05	0.96693	0.03307
2105	0.000627461	0.0119184	3.99937e-05	2.13709	2.14967	0.000291887	0.00554429	1.86046e-05	0.994145	0.00585478
2106	0.000223102	3.42598	0.00010081	0.0488439	3.47515	6.41992e-05	0.985852	2.90088e-05	0.0140552	0.0141484
2107	0.000103616	3.275	0.000413432	0.0295105	3.30503	3.13511e-05	0.990915	0.000125092	0.00892898	0.00908542
2108	7.68633	101.977	1.45823	364604528329073	364604528329184	2.10813e-14	2.79693e-13	3.99948e-15	1	3.04423e-13
2109	0.000205528	0.00502523	3.99937e-05	2.123	2.12827	9.65703e-05	0.00236118	1.87916e-05	0.997523	0.00247654
2110	0.000430506	0.00890062	3.99939e-05	2.64456	2.65393	0.000162214	0.00335375	1.50697e-05	0.996469	0.00353103
2111	1.49135	3.99935e-05	0.00227895	0.000688599	1.49436	0.997987	2.6763e-05	0.00152504	0.0004608	0.0020126
2112	10.7596	2.07164	50.9391	517975089807928	517975089807992	2.07724e-14	3.9995e-15	9.83428e-14	1	1.23568e-13
2113	3.5433	3.99942e-05	0.0213239	9.73576e-05	3.56476	0.99398	1.12193e-05	0.00598187	2.73111e-05	0.0060204
2114	3.15413	3.99941e-05	0.00747511	3.99941e-05	3.16168	0.99761	1.26496e-05	0.00236428	1.26496e-05	0.00238958
2115	0.0041028	0.00034019	2.42995	3.99939e-05	2.43444	0.00168532	0.000139741	0.998159	1.64284e-05	0.00184149
2116	0.00116778	3.99936e-05	1.78223	3.99936e-05	1.78348	0.000654779	2.24245e-05	0.9993	2.24245e-05	0.000699628
2117	0.00307391	0.00147282	2.15683	0.000308547	2.16168	0.001422	0.000681331	0.997754	0.000142735	0.00224606
2118	3.63478	3.99943e-05	0.0430918	8.71078e-05	3.678	0.988249	1.08739e-05	0.0117161	2.36835e-05	0.0117507
2119	3.47768	3.99942e-05	0.00949897	3.99942e-05	3.48726	0.997253	1.14687e-05	0.00272391	1.14687e-05	0.00274685
2120	0.000301836	3.99933e-05	1.08853	3.99933e-05	1.08891	0.000277191	3.67279e-05	0.999649	3.67279e-05	0.000350647
2121	0.00313672	3.9994e-05	2.81515	3.9994e-05	2.81836	0.00111296	1.41905e-05	0.998859	1.41905e-05	0.00114134
2122	0.000275227	0.00286739	3.99939e-05	2.50191	2.50509	0.000109867	0.00114463	1.59651e-05	0.99873	0.00127046
2123	0.0119084	0.00453435	0.0036129	3.4117	3.43175	0.00347006	0.00132129	0.00105279	0.994156	0.00584414
2124	3.51393	8.07369e-05	0.0117674	0.00210902	3.52788	0.996044	2.28854e-05	0.00333554	0.000597815	0.00395624
2125	0.000890098	7.94923e-05	2.22021	3.99938e-05	2.22122	0.000400724	3.57876e-05	0.999545	1.80053e-05	0.000454517
2126	0.000495458	0.000492128	1.94284	3.99937e-05	1.94387	0.000254882	0.000253169	0.999471	2.05743e-05	0.000528626
2127	0.00181091	7.73918e-05	2.87593	3.9994e-05	2.87786	0.000629257	2.68922e-05	0.99933	1.38972e-05	0.000670046
2128	2.20797	3.99938e-05	0.000129583	3.99938e-05	2.20818	0.999905	1.81117e-05	5.86831e-05	1.81117e-05	9.49064e-05
2129	2.12248	3.99937e-05	0.000208781	3.99937e-05	2.12277	0.999864	1.88404e-05	9.83534e-05	1.88404e-05	0.000136034
2130	3.9994e-05	2.70593	7.33003e-05	0.00111646	2.70716	1.47734e-05	0.999546	2.70764e-05	0.000412408	0.000454258
2131	3.99938e-05	2.29173	3.99938e-05	0.000196144	2.29201	1.74492e-05	0.99988	1.74492e-05	8.55774e-05	0.000120476
2132	3.99938e-05	2.34526	3.99938e-05	0.00019342	2.34553	1.70511e-05	0.999883	1.70511e-05	8.24632e-05	0.000116565
2133	3.99942e-05	3.43292	3.99942e-05	7.17786e-05	3.43308	1.16497e-05	0.999956	1.16497e-05	2.0908e-05	4.42073e-05
2134	3.99938e-05	0.000365364	7.13044e-05	2.26538	2.26586	1.76506e-05	0.000161248	3.14691e-05	0.99979	0.000210367
2135	3.9994e-05	2.74396	3.9994e-05	0.000607828	2.74465	1.45716e-05	0.999749	1.45716e-05	0.00022146	0.000250603
[truncated: 6,950 more rows]
