# Supplementary material for: HIV-1 Tropism Determines Different Mutation Profiles in Proviral DNA
Source: PLoS One. 2015 Sep 28;10(9):e0139037. doi: 10.1371/journal.pone.0139037 (PMC4587555; doi:10.1371/journal.pone.0139037)
Supplement: S1 Data — (ZIP) [file pone.0139037.s001.zip › spreadsheets/stimulated-PBMC-R5.xls]

## Sheet: S-PBMC-R5
sites	alpha_A	alpha_T	alpha_G	alpha_C	sum	p_A	p_T	p_G	p_C	p_COMP	DISTVAR
791 - 791	3.99935e-05	26590.6	0.000129023	14.0001	26604.6	1.50325e-09	0.999474	4.84965e-09	0.000526229	0.000526235	0.000895304
792 - 792	16.0015	2.00021	26789.6	7.49458e-05	26807.6	0.000596901	7.46136e-05	0.999328	2.7957e-09	0.000671518	7.19087e-05
793 - 793	15.0038	8.00031	27117.2	7.55302e-05	27140.2	0.000552826	0.000294777	0.999152	2.78296e-09	0.000847606	0.00131588
794 - 794	5.00094	3.00008	27510.5	3.99939e-05	27518.5	0.00018173	0.00010902	0.999709	1.45335e-09	0.000290752	0.000425529
795 - 795	3.99942e-05	27774.6	7.60178e-05	57.0054	27831.6	1.43701e-09	0.997952	2.73135e-09	0.00204823	0.00204823	0.00106444
796 - 796	21.0032	1.00021	27641.1	7.65716e-05	27663.1	0.000759248	3.61566e-05	0.999205	2.768e-09	0.000795408	0.000620955
797 - 797	2.00043	20.0029	3.99941e-05	27897.1	27919.1	7.16511e-05	0.000716459	1.4325e-09	0.999212	0.000788111	0.000590791
798 - 798	14.0014	3.00013	27932.6	1.00008	27950.6	0.000500934	0.000107337	0.999356	3.57801e-05	0.000644051	0.000127072
799 - 799	27966.6	2.00007	66.0093	1.00013	28035.6	0.997539	7.13404e-05	0.00235448	3.56734e-05	0.00246149	0.000412264
800 - 800	8.00058	3.00004	28093.4	3.99938e-05	28104.4	0.000284673	0.000106746	0.999609	1.42305e-09	0.000391421	0.000269065
801 - 801	28008.3	1.00004	49.0026	1.00004	28059.3	0.998182	3.56402e-05	0.00174639	3.56402e-05	0.00181767	0.00202881
802 - 802	17.0013	0.000207628	28070.6	3.99939e-05	28087.6	0.000605297	7.39215e-09	0.999395	1.4239e-09	0.000605306	0.000188745
803 - 803	6.00043	22.0021	3.9994e-05	28200.9	28228.9	0.000212563	0.000779418	1.41677e-09	0.999008	0.000991983	0.000229325
804 - 804	9.00111	3.0002	28684.5	3.99939e-05	28696.5	0.000313666	0.000104549	0.999582	1.39368e-09	0.000418216	0.000286006
805 - 805	3.9994e-05	29150.9	3.9994e-05	21.0011	29171.9	1.37098e-09	0.99928	1.37098e-09	0.00071991	0.000719912	0.000664133
806 - 806	1.00012	13.0007	1.00007	29332.2	29347.2	3.4079e-05	0.000442997	3.40773e-05	0.999489	0.000511153	0.00023398
807 - 807	40.0075	5.00562	28669.7	25.0059	28739.7	0.00139206	0.000174171	0.997564	0.000870082	0.00243632	0.00546187
808 - 808	42.0091	1.0002	28876.6	0.000197593	28919.6	0.00145262	3.45856e-05	0.998513	6.83249e-09	0.00148721	0.00237552
809 - 809	0.000195776	29089.6	3.00008	53.008	29145.6	6.71717e-09	0.998078	0.000102934	0.00181873	0.00192167	0.000941263
810 - 810	29489.6	3.99942e-05	12.0074	0.000124737	29501.6	0.999593	1.35566e-09	0.000407008	4.22814e-09	0.000407013	0.00333259
811 - 811	33.0927	29722.6	0.000121747	46.0013	29801.6	0.00111043	0.997346	4.08526e-09	0.00154358	0.00265402	0.0486982
812 - 812	3.99938e-05	29748.3	1.00004	2.00019	29751.3	1.34427e-09	0.999899	3.36134e-05	6.72304e-05	0.000100845	6.94883e-05
813 - 813	29891.5	1.00004	26.0036	1.00004	29919.6	0.999064	3.34243e-05	0.000869116	3.34243e-05	0.000935965	0.000275488
814 - 814	29960.3	1.00029	32.0047	16.0004	30009.3	0.998367	3.33326e-05	0.00106649	0.000533182	0.00163301	0.000829097
815 - 815	21.0015	1.0002	29542.7	7.17384e-05	29564.7	0.000710357	3.3831e-05	0.999256	2.42649e-09	0.000744191	0.000313249
816 - 816	6.00105	38.0058	2.00007	29926.5	29972.5	0.000200219	0.00126802	6.67304e-05	0.998465	0.00153497	0.0010262
817 - 817	37.0042	11.0004	30447.4	3.00004	30498.4	0.00121332	0.000360688	0.998328	9.83672e-05	0.00167237	0.000659486
818 - 818	21.0018	9.00028	30894.8	0.000122266	30924.8	0.000679126	0.000291038	0.99903	3.95366e-09	0.000970168	0.00042661
819 - 819	15.0023	6.00019	31179	1.00012	31201	0.000480827	0.000192308	0.999295	3.20542e-05	0.000705188	0.000570162
820 - 820	18.0014	7.00028	31027.8	3.9994e-05	31052.8	0.000579704	0.000225432	0.999195	1.28794e-09	0.000805137	0.000395561
821 - 821	27.0018	8.00028	30280	3.9994e-05	30315	0.000890709	0.000263905	0.998845	1.31928e-09	0.00115462	0.000900327
822 - 822	29322.6	5.00019	655.005	3.99942e-05	29982.6	0.977987	0.00016677	0.0218462	1.33392e-09	0.022013	0.0408585
823 - 823	37.0008	1.00028	29765.3	3.00019	29806.3	0.00124138	3.35592e-05	0.998624	0.000100656	0.00137559	0.00178866
824 - 824	29344.6	1.00012	40.0065	7.42637e-05	29385.6	0.998605	3.40344e-05	0.00136143	2.52721e-09	0.00139547	0.000926248
825 - 825	29006.1	3.99941e-05	27.0014	2.00004	29035.1	0.999001	1.37744e-09	0.000929957	6.88835e-05	0.000998842	0.00106767
826 - 826	3.00012	28153.2	1.00004	7.00052	28164.2	0.000106522	0.999609	3.55074e-05	0.000248561	0.00039059	0.000172083
827 - 827	1.00004	27763.4	2.00004	4.00038	27770.4	3.6011e-05	0.999748	7.20206e-05	0.000144052	0.000252084	0.000149201
828 - 828	27254.6	0.000121859	44.0051	2.00004	27300.6	0.998315	4.46359e-09	0.00161187	7.326e-05	0.00168514	0.000491742
829 - 829	7.00027	5.00007	27069.1	3.99937e-05	27081.1	0.000258493	0.000184634	0.999557	1.47681e-09	0.000443128	0.000551265
830 - 830	26676.6	0.000120384	32.0057	1.00004	26709.6	0.998764	4.50714e-09	0.00119828	3.74412e-05	0.00123573	0.000806407
831 - 831	3.99939e-05	26146.5	1.00004	4.00013	26151.5	1.52931e-09	0.999809	3.82402e-05	0.00015296	0.000191201	0.000250907
832 - 832	25616	2.00007	9.0005	9.00019	25636	0.99922	7.8018e-05	0.000351088	0.000351076	0.000780181	0.000810563
833 - 833	24982.5	1.00012	94.0044	3.00004	25080.5	0.996092	3.98765e-05	0.0037481	0.000119616	0.00390759	0.00523909
834 - 834	24544.7	1.00004	23.005	3.00004	24571.7	0.998901	4.06989e-05	0.000936242	0.000122093	0.00109903	0.000869298
835 - 835	7.28089e-05	24138.8	1.00007	7.00019	24146.8	3.01527e-09	0.999669	4.14165e-05	0.000289902	0.000331322	0.000358561
836 - 836	1.00069	3.00013	23749.3	3.99938e-05	23753.3	4.21283e-05	0.000126303	0.999832	1.68371e-09	0.000168433	0.000537296
837 - 837	6.00106	3.0002	23504.6	1.00004	23514.6	0.000255206	0.000127589	0.999575	4.25285e-05	0.000425323	0.000310343
838 - 838	7.00019	3.00004	23300.3	3.99938e-05	23310.3	0.000300305	0.0001287	0.999571	1.71571e-09	0.000429007	0.000653342
839 - 839	23313.3	0.000125497	16.0039	4.00019	23333.3	0.999143	5.37847e-09	0.000685881	0.000171437	0.000857324	0.00104765
840 - 840	23061	3.9994e-05	20.0012	2.00004	23083	0.999047	1.73262e-09	0.000866493	8.66457e-05	0.00095314	0.00105643
841 - 841	23144.9	3.99936e-05	1.00019	0.000121081	23145.9	0.999957	1.72789e-09	4.32125e-05	5.23121e-09	4.32194e-05	0.00029028
842 - 842	23373.2	7.27895e-05	4.00038	2.00004	23379.2	0.999743	3.11343e-09	0.000171109	8.55479e-05	0.00025666	0.00013456
843 - 843	23576.7	3.99943e-05	19.0056	1.00004	23596.7	0.999152	1.69491e-09	0.000805434	4.23805e-05	0.000847817	0.00143318
844 - 844	23682.5	3.99942e-05	8.00262	3.99942e-05	23690.5	0.999662	1.6882e-09	0.000337799	1.6882e-09	0.000337803	0.000884773
845 - 845	1.00004	23829.4	3.99938e-05	1.00018	23831.4	4.19631e-05	0.999916	1.6782e-09	4.19692e-05	8.3934e-05	0.000102815
846 - 846	3.99937e-05	24169	1.00012	6.00018	24176	1.65427e-09	0.99971	4.13683e-05	0.000248188	0.000289558	0.000310535
847 - 847	2.00018	13.0006	3.99938e-05	24550.4	24565.4	8.14227e-05	0.000529226	1.62806e-09	0.999389	0.00061065	0.000547946
848 - 848	15.0009	5.00018	24918.6	3.99939e-05	24938.6	0.000601513	0.000200499	0.999198	1.60369e-09	0.000802014	0.00076647
849 - 849	14.0024	2.00007	25005.4	3.99942e-05	25021.4	0.000559617	7.99344e-05	0.99936	1.5984e-09	0.000639553	0.000321317
850 - 850	3.99942e-05	25198.4	7.21913e-05	34.0022	25232.4	1.58503e-09	0.998652	2.86106e-09	0.00134756	0.00134757	0.00137173
851 - 851	3.99939e-05	25377.6	7.16193e-05	7.00062	25384.6	1.57552e-09	0.999724	2.82137e-09	0.000275782	0.000275787	8.6761e-05
852 - 852	25474.5	3.99939e-05	6.00019	3.99939e-05	25480.5	0.999765	1.56959e-09	0.000235482	1.56959e-09	0.000235485	0.000322082
853 - 853	25457.6	2.00007	38.0067	0.000115312	25497.7	0.998431	7.84414e-05	0.0014906	4.52245e-09	0.00156904	0.000771041
854 - 854	11.0014	4.00018	25024.8	7.11965e-05	25039.8	0.000439356	0.000159753	0.999401	2.84333e-09	0.000599112	0.000193446
855 - 855	31.0063	4.00037	24921.6	3.99942e-05	24956.6	0.00124241	0.000160293	0.998597	1.60255e-09	0.0014027	0.00103095
856 - 856	4.00046	11.0025	1.00004	25539.3	25555.3	0.000156542	0.000430538	3.91325e-05	0.999374	0.000626212	0.000679569
857 - 857	2.00012	19.0021	3.99941e-05	25956.3	25977.3	7.69948e-05	0.000731489	1.53958e-09	0.999192	0.000808485	0.00026841
858 - 858	26211.6	4.00025	53.0059	2.00007	26270.6	0.997754	0.000152271	0.00201769	7.61335e-05	0.0022461	0.00100853
859 - 859	19.0029	8.00024	26568.3	6.97838e-05	26595.3	0.000714519	0.000300814	0.998985	2.62391e-09	0.00101534	0.000455068
860 - 860	13.0022	7.00084	26705.3	3.99941e-05	26725.3	0.000486514	0.000261956	0.999252	1.49649e-09	0.000748471	0.00041037
861 - 861	22.0049	9.00044	26962.5	0.000114003	26993.5	0.000815191	0.00033343	0.998851	4.22334e-09	0.00114862	0.00120752
862 - 862	7.00279	3.00043	27289.3	6.97315e-05	27299.3	0.000256519	0.000109909	0.999634	2.55433e-09	0.00036643	0.00125251
863 - 863	9.00024	6.00017	27378.1	6.95827e-05	27393.1	0.000328559	0.00021904	0.999452	2.54016e-09	0.000547601	0.000701617
864 - 864	27708.7	2.00017	46.0074	2.00004	27758.7	0.998198	7.20555e-05	0.0016574	7.20509e-05	0.00180151	0.000663439
865 - 865	28080.7	6.86454e-05	15.005	3.99943e-05	28095.7	0.999466	2.44327e-09	0.000534068	1.4235e-09	0.000534071	0.00169273
866 - 866	28266.7	1.00011	61.0137	0.00011137	28328.7	0.997811	3.53036e-05	0.00215377	3.93136e-09	0.00218908	0.00306699
867 - 867	1.0004	5.00063	28303.7	3.99939e-05	28309.7	3.53377e-05	0.00017664	0.999788	1.41273e-09	0.00021198	0.000378075
868 - 868	28195.7	0.000108612	27.0074	3.99943e-05	28222.7	0.999043	3.8484e-09	0.000956937	1.41709e-09	0.000956943	0.00212568
869 - 869	28120.6	0.000108683	20.0042	6.81391e-05	28140.6	0.999289	3.86216e-09	0.000710865	2.42138e-09	0.000710872	0.000997274
870 - 870	28207.7	1.00004	78.011	1.0004	28287.7	0.997172	3.53524e-05	0.00275777	3.53653e-05	0.00282849	0.000558262
871 - 871	7.00062	8.00075	3.9994e-05	28728.9	28743.9	0.000243552	0.000278346	1.39139e-09	0.999478	0.000521899	9.5708e-05
872 - 872	29221.5	1.00022	17.0033	0.000107606	29239.5	0.999384	3.4208e-05	0.000581519	3.68018e-09	0.000615731	0.000867016
873 - 873	29875.8	1.00004	14.0048	1.00004	29891.8	0.999465	3.34554e-05	0.000468518	3.34554e-05	0.000535429	0.00163381
874 - 874	3.99944e-05	30050.1	2.00004	1.00007	30053.1	1.33079e-09	0.9999	6.65502e-05	3.32766e-05	9.98282e-05	0.00014781
875 - 875	30745.7	6.7352e-05	42.0046	1.00007	30788.7	0.998603	2.18756e-09	0.00136429	3.24816e-05	0.00139677	0.000256036
876 - 876	3.9994e-05	31626.8	1.00004	1.00021	31628.8	1.26448e-09	0.999937	3.1618e-05	3.16235e-05	6.32427e-05	0.000115395
877 - 877	31988	3.9994e-05	4.00015	3.9994e-05	31992	0.999875	1.25013e-09	0.000125036	1.25013e-09	0.000125039	0.00014628
878 - 878	32417.7	1.00004	16.0031	1.00004	32435.7	0.999445	3.08315e-05	0.00049338	3.08315e-05	0.000555043	0.000702076
879 - 879	32957.2	2.00029	13.0017	2.00007	32974.2	0.999484	6.06621e-05	0.000394298	6.06554e-05	0.000515616	0.000304669
880 - 880	3.00028	14.0019	3.99942e-05	34122.4	34139.4	8.78832e-05	0.000410139	1.1715e-09	0.999502	0.000498023	0.000320959
881 - 881	3.99942e-05	35356.4	3.99942e-05	0.00120414	35356.4	1.13117e-09	1	1.13117e-09	3.4057e-08	3.63194e-08	0.000750041
882 - 882	36115.8	1.00007	6.00063	0.000101953	36122.8	0.999806	2.76851e-05	0.000166117	2.82241e-09	0.000193805	0.000181291
883 - 883	36968.2	6.56052e-05	6.00093	3.99941e-05	36974.2	0.999838	1.77435e-09	0.0001623	1.08168e-09	0.000162303	0.000316841
884 - 884	37785.3	6.44947e-05	12.0016	1.00015	37798.3	0.999656	1.70628e-09	0.000317517	2.646e-05	0.000343979	0.000406117
885 - 885	38840.7	3.99943e-05	77.0086	0.000804185	38917.7	0.998021	1.02766e-09	0.00197875	2.06637e-08	0.00197878	0.00112424
886 - 886	1.00007	4.00033	3.9994e-05	39848.8	39853.8	2.50933e-05	0.000100375	1.00352e-09	0.999875	0.000125469	5.71419e-05
887 - 887	41000.3	3.99942e-05	7.00078	3.99942e-05	41007.3	0.999829	9.75293e-10	0.00017072	9.75293e-10	0.000170722	0.000177089
888 - 888	2.00014	41635	1.00019	12.001	41650	4.80226e-05	0.99964	2.40143e-05	0.000288139	0.000360176	0.00015872
889 - 889	42706.6	3.0001	36.0037	6.00025	42751.6	0.998947	7.01751e-05	0.000842161	0.000140352	0.00105269	0.000396794
890 - 890	9.73157e-05	43140.8	6.46575e-05	5.00048	43145.8	2.25551e-09	0.999884	1.49858e-09	0.000115897	0.000115901	0.000227693
891 - 891	43811.7	9.6856e-05	40.0047	7.0001	43858.7	0.998928	2.20837e-09	0.000912127	0.000159606	0.00107174	0.000782664
892 - 892	11.0009	1.0001	44430.1	1.0001	44443.1	0.000247527	2.25029e-05	0.999707	2.25029e-05	0.000292533	9.86688e-05
893 - 893	3.99941e-05	44200.3	3.99941e-05	10.0007	44210.3	9.04634e-10	0.999774	9.04634e-10	0.000226207	0.000226209	4.86302e-05
894 - 894	45544.8	1.00004	27.0042	6.38254e-05	45572.8	0.999386	2.19438e-05	0.000592552	1.40052e-09	0.000614497	0.00110229
895 - 895	2.00004	46067.4	2.0001	18.0012	46089.4	4.33948e-05	0.999523	4.33961e-05	0.000390571	0.000477362	0.000182341
896 - 896	31.0033	9.00047	46351.6	2.00004	46393.6	0.000668267	0.000194002	0.999095	4.31102e-05	0.000905379	0.000496083
897 - 897	28.0023	4.00047	46750.5	2.00004	46784.5	0.000598538	8.55084e-05	0.999273	4.275e-05	0.000726796	0.00021205
898 - 898	34.0044	7.00065	46976.6	0.000138339	47017.6	0.000723228	0.000148894	0.999128	2.94228e-09	0.000872125	0.00115338
899 - 899	4.00056	23.0023	6.43521e-05	47841.5	47868.5	8.35739e-05	0.000480531	1.34435e-09	0.999436	0.000564106	0.000536354
900 - 900	48540.6	3.99942e-05	16.0016	6.37503e-05	48556.6	0.99967	8.23662e-10	0.000329546	1.31291e-09	0.000329548	0.000312061
901 - 901	49119.7	1.00014	74.0051	2.00006	49196.7	0.998435	2.03293e-05	0.00150427	4.06544e-05	0.00156525	0.000327208
902 - 902	20.0012	6.00019	49485.3	3.99942e-05	49511.3	0.000403973	0.000121188	0.999475	8.07778e-10	0.000525162	0.00020267
903 - 903	1.00009	32.0027	3.99942e-05	50352.7	50385.7	1.98488e-05	0.000635155	7.93762e-10	0.999345	0.000655005	0.000243765
904 - 904	51500.5	9.0003	46.0033	13.0004	51568.5	0.998681	0.000174531	0.000892081	0.000252099	0.00131871	0.00046999
905 - 905	15.0017	6.00118	52286.5	3.99942e-05	52307.5	0.000286798	0.000114729	0.999598	7.64597e-10	0.000401527	0.000832322
906 - 906	31.0032	1.0003	52480.6	1.00009	52513.6	0.000590385	1.90485e-05	0.999372	1.90445e-05	0.000628478	0.000768873
907 - 907	17.0016	6.0001	52503.5	2.00006	52528.5	0.000323664	0.000114226	0.999524	3.80758e-05	0.000475966	0.000267828
908 - 908	52531.7	4.00009	92.0067	3.0003	52630.7	0.998119	7.60031e-05	0.00174816	5.70066e-05	0.00188117	0.000161955
909 - 909	29.0036	26.0029	52858.7	3.99943e-05	52913.7	0.00054813	0.00049142	0.99896	7.55839e-10	0.00103955	0.00140308
910 - 910	6.0008	49.0039	3.99942e-05	53723.7	53778.7	0.000111583	0.000911214	7.43682e-10	0.998977	0.0010228	0.000512341
911 - 911	0.000130025	54679.7	6.29512e-05	71.0048	54750.7	2.37485e-09	0.998703	1.14978e-09	0.00129687	0.00129688	0.000103771
912 - 912	55703.7	0.000130589	69.0048	3.00009	55775.7	0.998709	2.34133e-09	0.00123718	5.37885e-05	0.00129098	0.000210213
913 - 913	9.00086	4.00023	56760.1	1.00006	56774.1	0.000158538	7.04587e-05	0.999753	1.76148e-05	0.000246611	0.000241054
914 - 914	56896.7	0.000175353	83.0076	1.00006	56980.8	0.998526	3.07741e-09	0.00145677	1.75509e-05	0.00147432	0.00123006
915 - 915	57023.8	6.23935e-05	63.0045	3.00004	57089.8	0.998844	1.0929e-09	0.0011036	5.25495e-05	0.00115615	0.000199896
916 - 916	2.00018	29.0014	2.00013	56897.3	56930.3	3.51338e-05	0.00050942	3.5133e-05	0.99942	0.000579686	0.000162147
917 - 917	22.0011	13.0004	57411.3	3.99942e-05	57446.3	0.000382986	0.000226306	0.999391	6.962e-10	0.000609292	0.000274658
918 - 918	58329.6	1.00004	15.0016	1.00006	58346.6	0.999709	1.71396e-05	0.000257112	1.714e-05	0.000291391	0.000370415
919 - 919	3.99941e-05	59716.1	9.16876e-05	10.0005	59726.1	6.69625e-10	0.999833	1.53514e-09	0.000167439	0.000167442	8.51711e-05
920 - 920	2.00013	59740.6	1.00006	29.0021	59772.6	3.34623e-05	0.999465	1.67311e-05	0.000485207	0.000535401	0.000206281
921 - 921	1.00009	34.0026	3.99943e-05	60077.7	60112.7	1.6637e-05	0.000565648	6.65321e-10	0.999418	0.000582286	0.000332516
922 - 922	39.0031	4.00028	60516.6	3.99942e-05	60559.7	0.000644045	6.60553e-05	0.99929	6.60411e-10	0.0007101	0.00046234
923 - 923	5.00028	22.0015	1.00004	60903.5	60931.5	8.2064e-05	0.000361086	1.64125e-05	0.99954	0.000459563	0.000158484
924 - 924	62123.6	10.0005	34.0042	2.00013	62169.6	0.99926	0.000160858	0.000546958	3.21721e-05	0.000739988	0.00122275
925 - 925	13.0009	2.00013	62238.3	1.00004	62254.3	0.000208835	3.21283e-05	0.999743	1.60638e-05	0.000257027	0.000127741
926 - 926	0.000216641	62692.6	1.00013	47.0029	62740.6	3.45296e-09	0.999235	1.59407e-05	0.000749163	0.000765107	0.000285599
927 - 927	6.19061e-05	63166.7	6.1679e-05	60.0035	63226.7	9.79113e-10	0.999051	9.75521e-10	0.00094902	0.000949022	6.61037e-05
928 - 928	63706.3	6.13951e-05	10.0006	3.99941e-05	63716.3	0.999843	9.63569e-10	0.000156956	6.27691e-10	0.000156957	0.000126282
929 - 929	64477.7	1.00006	21.0028	6.0799e-05	64499.7	0.999659	1.55049e-05	0.000325626	9.42625e-10	0.000341132	0.000898185
930 - 930	3.99942e-05	63731.6	3.99942e-05	26.0012	63757.6	6.27286e-10	0.999592	6.27286e-10	0.000407813	0.000407814	0.000155117
931 - 931	4.00017	23.0009	1.00004	63353.3	63381.3	6.31128e-05	0.000362897	1.57782e-05	0.999558	0.000441788	0.000229454
932 - 932	7.0004	28.0022	3.99942e-05	63427.6	63462.6	0.000110307	0.00044124	6.30202e-10	0.999448	0.000551548	0.00037964
933 - 933	19.0014	63181.7	6.00028	145.008	63351.7	0.000299936	0.997316	9.47137e-05	0.00228894	0.00268359	0.000172303
934 - 934	73.0037	5.00006	62613.7	3.00006	62694.7	0.00116443	7.97525e-05	0.998708	4.78519e-05	0.00129203	0.000564708
935 - 935	73.0037	3.00022	61726.7	6.18026e-05	61802.7	0.00118124	4.85451e-05	0.99877	9.99998e-10	0.00122978	0.00035283
936 - 936	6.00017	56.0036	8.99831e-05	61266.7	61328.7	9.78363e-05	0.000913172	1.46723e-09	0.998989	0.00101101	0.000197756
937 - 937	2.00009	14.001	0.000718845	61140.3	61156.3	3.27046e-05	0.000228938	1.17542e-08	0.999738	0.000261654	0.000567452
938 - 938	3.00087	61534.7	3.00017	116.004	61656.7	4.86707e-05	0.998021	4.86593e-05	0.00188146	0.00197879	0.00136684
939 - 939	2.00087	61280.3	7.00017	36.001	61325.3	3.26271e-05	0.999266	0.000114148	0.00058705	0.000733826	0.000671231
940 - 940	0.000693367	62328.2	2.00004	12.0003	62342.2	1.1122e-08	0.999775	3.20816e-05	0.00019249	0.000224583	0.000434612
941 - 941	0.000775626	61981.3	2.00004	8.00013	61991.3	1.25119e-08	0.999839	3.22632e-05	0.000129052	0.000161328	0.000472492
942 - 942	67526.7	1.00004	24.0013	1.00004	67552.7	0.999615	1.48039e-05	0.000355298	1.48039e-05	0.000384906	1.58076e-05
943 - 943	9.00031	4.00037	67831.9	1.00031	67845.9	0.000132658	5.89626e-05	0.999794	1.47439e-05	0.000206364	0.000317468
944 - 944	66854.7	3.00004	94.0043	2.0002	66953.7	0.998521	4.48077e-05	0.00140402	2.98744e-05	0.0014787	0.000584955
945 - 945	48.0012	23.0003	67013.5	2.00004	67086.5	0.000715513	0.000342846	0.998912	2.98129e-05	0.00108817	0.00125212
946 - 946	67794.7	6.00037	136.009	2.00009	67938.8	0.99788	8.83203e-05	0.00200193	2.94396e-05	0.00211969	0.000629529
947 - 947	1.00016	36.0022	1.00036	68656.5	68694.5	1.45595e-05	0.000524091	1.45625e-05	0.999447	0.000553213	0.000433565
948 - 948	69498.6	0.000201876	35.0028	3.00012	69536.6	0.999453	2.90316e-09	0.000503372	4.31444e-05	0.00054652	0.000661581
949 - 949	7.00004	69599.8	5.00069	99.0062	69710.8	0.000100415	0.998408	7.17348e-05	0.00142024	0.00159239	0.000673784
950 - 950	6.00012	27.0014	3.99942e-05	70215.6	70248.6	8.54127e-05	0.00038437	5.69324e-10	0.99953	0.000469783	0.000104495
951 - 951	71499.6	3.0002	58.0035	1.00048	71561.6	0.999134	4.19247e-05	0.000810539	1.39807e-05	0.000866445	0.000577549
952 - 952	10.0007	2.00015	72088.2	1.00006	72101.2	0.000138703	2.77409e-05	0.99982	1.38702e-05	0.000180314	0.000188229
953 - 953	71608.7	1.00015	253.005	2.00016	71864.7	0.996438	1.39172e-05	0.00352057	2.78322e-05	0.00356232	0.00459406
954 - 954	71683.7	2.00015	129.005	4.00015	71818.7	0.99812	2.785e-05	0.00179626	5.56979e-05	0.00187981	0.000928875
955 - 955	15.0012	4.00061	71588.5	3.99942e-05	71607.5	0.000209492	5.58685e-05	0.999735	5.5852e-10	0.000265361	0.000503898
956 - 956	48.0034	8.0003	71921.7	1.00004	71978.7	0.000666911	0.000111148	0.999208	1.38936e-05	0.000791952	0.000488463
957 - 957	7.00015	26.0011	3.99942e-05	73606.5	73639.5	9.50598e-05	0.000353086	5.43108e-10	0.999552	0.000448146	0.000186603
958 - 958	1.00015	74626.7	2.00006	50.0028	74679.7	1.33925e-05	0.99929	2.67818e-05	0.000669563	0.000709738	0.000221021
959 - 959	45.0013	2.00015	76124.5	1.00004	76172.5	0.00059078	2.62581e-05	0.99937	1.31286e-05	0.000630167	0.000478787
960 - 960	5.97499e-05	76133.8	1.00004	77.0027	76211.8	7.83998e-10	0.998976	1.31219e-05	0.00101038	0.0010235	0.000578938
961 - 961	76193.7	3.00006	38.0013	1.00004	76235.7	0.999449	3.93524e-05	0.000498471	1.31177e-05	0.000550941	0.000362199
962 - 962	35.0008	7.00034	76004.3	2.00034	76048.3	0.000460245	9.20513e-05	0.999421	2.63036e-05	0.0005786	0.000400377
963 - 963	75581.7	2.00046	254.011	1.00019	75838.8	0.996611	2.63778e-05	0.00334935	1.31884e-05	0.00338892	0.00100799
964 - 964	2.00011	19.001	2.00006	76431.5	76454.5	2.61608e-05	0.000248527	2.61601e-05	0.999699	0.000300848	0.000102776
965 - 965	76770.7	1.00004	17.0019	3.00008	76791.7	0.999727	1.30228e-05	0.000221402	3.90678e-05	0.000273493	0.000564991
966 - 966	77194.7	8.23964e-05	47.003	2.00014	77243.7	0.999366	1.06671e-09	0.000608503	2.5894e-05	0.000634398	0.000474109
967 - 967	77689.7	1.00011	36.0021	2.00008	77728.7	0.999498	1.28667e-05	0.000463176	2.57316e-05	0.000501775	0.000249148
968 - 968	3.99942e-05	77063.5	3.99942e-05	13.0004	77076.5	5.1889e-10	0.999831	5.1889e-10	0.000168669	0.00016867	0.000115853
969 - 969	76467.4	5.00004	10.0006	1.00008	76483.4	0.999791	6.53742e-05	0.000130755	1.30758e-05	0.000209205	0.000107094
970 - 970	1.00019	30.0014	3.99942e-05	77180.6	77211.6	1.29538e-05	0.000388561	5.17982e-10	0.999598	0.000401515	0.000108039
971 - 971	3.00038	77023.5	3.00006	65.0015	77094.5	3.89182e-05	0.999079	3.8914e-05	0.00084314	0.000920972	0.000902435
972 - 972	65.0045	11.0006	77069.7	3.00008	77148.7	0.000842587	0.00014259	0.998976	3.8887e-05	0.00102406	0.000803112
973 - 973	49.0044	10.0003	76649.7	1.00006	76709.7	0.000638829	0.000130366	0.999218	1.30369e-05	0.000782232	0.00110081
974 - 974	37.0025	12.0008	75806.6	0.000147494	75855.6	0.000487802	0.000158205	0.999354	1.94441e-09	0.000646009	0.000609079
975 - 975	75587.8	3.99943e-05	177.008	1.00006	75765.8	0.997651	5.27867e-10	0.00233625	1.31994e-05	0.00234945	0.000459345
976 - 976	1.00011	28.0012	3.99942e-05	74737.6	74766.6	1.33765e-05	0.000374515	5.34921e-10	0.999612	0.000387892	8.70203e-05
977 - 977	74822.7	2.00019	71.0057	3.00045	74898.7	0.998985	2.67053e-05	0.000948023	4.00601e-05	0.00101479	0.00137943
978 - 978	47.003	6.00045	74089.6	1.00015	74143.6	0.000633946	8.09301e-05	0.999272	1.34893e-05	0.000728365	0.00054881
979 - 979	5.00019	49.003	3.99943e-05	73822.7	73876.7	6.76829e-05	0.000663307	5.41365e-10	0.999269	0.000730991	0.000297484
980 - 980	8.00008	74124.7	1.00008	94.0039	74227.8	0.000107778	0.998612	1.34732e-05	0.00126643	0.00138768	0.000631866
981 - 981	73539.7	1.00006	47.0023	8.46962e-05	73587.7	0.999348	1.359e-05	0.000638725	1.15096e-09	0.000652316	5.05883e-05
982 - 982	3.00008	281.003	1.00004	73104.8	73389.8	4.08788e-05	0.00382891	1.36264e-05	0.996117	0.00388342	0.00617599
983 - 983	72590.8	0.000114789	236.006	1.00004	72827.8	0.996746	1.57617e-09	0.0032406	1.37316e-05	0.00325433	0.00351609
984 - 984	72607.7	2.00008	63.0022	1.00006	72673.7	0.999092	2.75214e-05	0.000866919	1.3761e-05	0.000908201	0.000551585
985 - 985	1.00006	30.0035	2.00004	72521.8	72554.8	1.37835e-05	0.000413528	2.75659e-05	0.999545	0.000454878	0.00100029
986 - 986	9.00006	42.0021	1.00024	72176.6	72228.6	0.000124605	0.000581516	1.38482e-05	0.99928	0.000719969	0.000231424
987 - 987	71667.7	2.00019	73.004	5.94315e-05	71742.7	0.998955	2.788e-05	0.00101758	8.28397e-10	0.00104546	0.000160504
988 - 988	3.00019	70500.7	5.00019	107.004	70615.7	4.24862e-05	0.998371	7.08085e-05	0.00151531	0.0016286	0.000682408
989 - 989	8.00029	34.0014	2.00024	69571.4	69615.4	0.000114921	0.000488417	2.87328e-05	0.999368	0.000632071	0.000228595
990 - 990	4.00061	31.0075	0.000676196	68503.7	68538.7	5.83701e-05	0.000452409	9.86589e-09	0.999489	0.000510789	0.00370037
991 - 991	20.0003	18.0001	8.61253e-05	68152	68190	0.000293303	0.00026397	1.26302e-09	0.999443	0.000557275	0.000802596
992 - 992	5.00035	67410.7	2.00009	80.0059	67497.7	7.40818e-05	0.998711	2.96319e-05	0.00118531	0.00128903	0.000846651
993 - 993	3.00006	66843.8	2.00012	82.0059	66930.8	4.48233e-05	0.9987	2.98834e-05	0.00122523	0.00129994	0.000678101
994 - 994	5.0002	21.0016	8.49556e-05	66526.5	66552.5	7.51316e-05	0.000315565	1.27652e-09	0.999609	0.000390698	0.000352815
995 - 995	66003.7	1.00012	56.0042	5.97485e-05	66060.8	0.999137	1.51394e-05	0.000847767	9.04448e-10	0.000862908	0.000583935
996 - 996	17.0012	10.0009	64914.5	8.65328e-05	64941.5	0.000261793	0.000153998	0.999584	1.33247e-09	0.000415793	0.000432969
997 - 997	63247.8	3.99943e-05	400.008	2.00009	63649.8	0.993684	6.28349e-10	0.00628452	3.14233e-05	0.00631594	0.00817732
998 - 998	5.00004	20.0015	3.99943e-05	62465.7	62490.7	8.00125e-05	0.000320072	6.40003e-10	0.9996	0.000400085	0.000189315
999 - 999	61471.7	9.00036	106.008	3.0003	61589.7	0.998084	0.000146134	0.00172119	4.87143e-05	0.00191604	0.000688777
1000 - 1000	33.0014	10.0003	60344.5	3.99942e-05	60387.5	0.000546494	0.000165602	0.999288	6.62293e-10	0.000712097	0.000457381
1001 - 1001	25.0013	8.00021	58436.4	8.81452e-05	58469.4	0.000427596	0.000136827	0.999436	1.50754e-09	0.000564424	0.000264228
1002 - 1002	57503.8	8.85877e-05	78.0046	4.00006	57585.8	0.998576	1.53836e-09	0.00135458	6.94627e-05	0.00142405	0.000359494
1003 - 1003	3.99943e-05	56954.7	8.90347e-05	47.0023	57001.7	7.01633e-10	0.999175	1.56197e-09	0.000824577	0.000824579	0.000414451
1004 - 1004	2.00012	12.0013	6.11977e-05	56168.5	56182.5	3.56005e-05	0.000213613	1.08927e-09	0.999751	0.000249214	0.000347356
1005 - 1005	55883.7	4.00032	61.0067	2.00038	55950.7	0.998802	7.14972e-05	0.00109037	3.57526e-05	0.00119762	0.00161599
1006 - 1006	9.00089	5.00016	55125.2	8.94724e-05	55139.2	0.000163239	9.06824e-05	0.999746	1.62266e-09	0.000253923	0.000277777
1007 - 1007	53212.7	0.000122598	26.0029	1.00004	53239.7	0.999493	2.30275e-09	0.000488412	1.87837e-05	0.000507198	0.000658799
1008 - 1008	52048.8	2.00006	125.009	1.00013	52176.8	0.997547	3.83324e-05	0.00239588	1.9168e-05	0.00245338	0.000154141
1009 - 1009	7.0004	0.000168197	50132.8	8.9584e-05	50139.8	0.000139617	3.35455e-09	0.99986	1.78668e-09	0.000139623	0.00018251
1010 - 1010	48962.8	6.15221e-05	67.0061	1.00013	49030.8	0.998613	1.25477e-09	0.00136661	2.03979e-05	0.00138701	0.000585746
1011 - 1011	47800.8	3.99943e-05	91.0087	6.19215e-05	47891.8	0.9981	8.35097e-10	0.0019003	1.29295e-09	0.0019003	0.000837168
1012 - 1012	0.000130099	9.00142	3.99942e-05	47119.5	47128.5	2.76051e-09	0.000190997	8.4862e-10	0.999809	0.000191001	0.000528113
1013 - 1013	6.21668e-05	46691.7	1.00004	17.0018	46709.7	1.33092e-09	0.999615	2.14097e-05	0.000363988	0.000385399	0.000276762
1014 - 1014	3.99941e-05	45393.3	1.00004	6.00017	45400.3	8.80922e-10	0.999846	2.20272e-05	0.000132161	0.00015419	0.000180132
1015 - 1015	44756.7	2.00004	21.0017	3.99943e-05	44779.7	0.999486	4.4664e-05	0.000469001	8.93134e-10	0.000513666	6.768e-05
1016 - 1016	15.0015	6.00029	43694.4	1.00004	43716.4	0.000343155	0.000137255	0.999497	2.28756e-05	0.000503285	0.000186148
1017 - 1017	42065.8	3.99943e-05	50.0051	3.99943e-05	42115.8	0.998813	9.49627e-10	0.00118732	9.49627e-10	0.00118732	0.000325832
1018 - 1018	3.99941e-05	41492.2	2.00009	3.00069	41497.2	9.63779e-10	0.999879	4.81983e-05	7.23108e-05	0.00012051	0.000317838
1019 - 1019	1.00006	3.00024	6.28969e-05	40789.8	40793.8	2.45151e-05	7.35465e-05	1.54183e-09	0.999902	9.80631e-05	7.0116e-05
1020 - 1020	39215.7	3.99943e-05	28.0028	2.00004	39245.8	0.999236	1.01907e-09	0.000713524	5.09619e-05	0.000764487	8.84239e-05
1021 - 1021	3.99942e-05	38748.4	1.00006	8.00102	38757.4	1.03191e-09	0.999768	2.58032e-05	0.000206438	0.000232243	0.00021055
1022 - 1022	3.99941e-05	37669.1	3.99941e-05	5.00025	37674.1	1.06158e-09	0.999867	1.06158e-09	0.000132724	0.000132726	0.000105977
1023 - 1023	37193.6	1.00004	8.00136	3.00004	37205.6	0.999677	2.68788e-05	0.000215058	8.06342e-05	0.000322571	0.000328687
1024 - 1024	3.9994e-05	36595.8	6.3775e-05	5.00019	36600.8	1.09271e-09	0.999863	1.74245e-09	0.000136614	0.000136617	0.00013964
1025 - 1025	36218.1	6.35048e-05	5.00067	1.00006	36224.1	0.999834	1.75311e-09	0.000138048	2.76078e-05	0.000165658	0.000202138
1026 - 1026	3.99941e-05	36123.2	3.99941e-05	6.00049	36129.2	1.10698e-09	0.999834	1.10698e-09	0.000166084	0.000166086	5.04961e-05
1027 - 1027	35364.1	1.00006	6.00067	1.00004	35372.1	0.999774	2.82727e-05	0.000169644	2.8272e-05	0.000226189	8.77316e-05
1028 - 1028	35414.7	3.99942e-05	12.0029	9.76996e-05	35426.7	0.999661	1.12893e-09	0.000338811	2.7578e-09	0.000338815	0.00100439
1029 - 1029	3.99941e-05	34342	2.00004	1.00033	34345	1.16448e-09	0.999913	5.82338e-05	2.9126e-05	8.73609e-05	0.000188193
1030 - 1030	33840.7	3.99942e-05	6.00206	2.00004	33848.7	0.999764	1.18156e-09	0.000177321	5.90877e-05	0.00023641	0.000797334
1031 - 1031	3.99942e-05	3.00115	4.00006	34050.4	34057.4	1.17432e-09	8.81204e-05	0.000117451	0.999794	0.000205572	0.000530604
1032 - 1032	33914.8	6.52107e-05	8.00051	6.40858e-05	33922.8	0.999764	1.92233e-09	0.000235844	1.88916e-09	0.000235848	0.000114267
1033 - 1033	33998.7	6.52972e-05	58.0055	1.00007	34057.7	0.998267	1.91725e-09	0.00170315	2.93638e-05	0.00173252	0.000501123
1034 - 1034	6.60095e-05	33530.4	6.58583e-05	15.0017	33545.4	1.96777e-09	0.999553	1.96326e-09	0.000447204	0.000447208	0.000145779
1035 - 1035	33326.7	0.000100327	38.0044	3.99943e-05	33364.7	0.998861	3.00697e-09	0.00113906	1.1987e-09	0.00113906	0.000158641
1036 - 1036	12.0017	3.00085	32730.3	0.000147991	32745.3	0.000366517	9.16422e-05	0.999542	4.51945e-09	0.000458164	0.000733603
1037 - 1037	2.0001	18.0035	3.99942e-05	32272.7	32292.7	6.19367e-05	0.000557509	1.23849e-09	0.999381	0.000619447	0.000794922
1038 - 1038	32443.5	3.00044	15.0028	3.00007	32464.5	0.999353	9.24223e-05	0.000462131	9.24107e-05	0.000646964	0.000773101
1039 - 1039	1014.16	4.0001	32118.4	6.50577e-05	33136.6	0.0306053	0.000120716	0.969274	1.96332e-09	0.030726	0.0248881
1040 - 1040	1.0001	31460.4	2.00015	1058.16	32521.6	3.07519e-05	0.96737	6.15022e-05	0.0325373	0.0326295	0.0265628
1041 - 1041	58.0146	1009.16	1.0001	31090.4	32158.6	0.00180401	0.0313808	3.10991e-05	0.966784	0.0332159	0.0310815
1042 - 1042	4.00022	6.00039	1.00016	30113.3	30124.3	0.00013279	0.000199187	3.3201e-05	0.999635	0.000365179	0.000142206
1043 - 1043	2.00015	31567.7	3.00015	120.007	31692.7	6.31108e-05	0.996056	9.4664e-05	0.00378659	0.00394437	0.00377326
1044 - 1044	3.00165	10.0004	2.00036	32170.1	32185.1	9.32621e-05	0.000310714	6.21517e-05	0.999534	0.000466127	0.000978596
1045 - 1045	1.00004	32024.6	3.00028	24.0043	32052.6	3.11999e-05	0.999126	9.36047e-05	0.000748904	0.000873708	0.000891104
1046 - 1046	30867.7	1.00004	12.0068	4.00029	30884.7	0.999449	3.23798e-05	0.000388763	0.000129523	0.000550667	0.00292597
1047 - 1047	4.00029	30790.7	37.0093	63.0072	30894.7	0.000129481	0.996633	0.00119792	0.00203942	0.00336681	0.00260142
1048 - 1048	8.00135	30974.7	142.015	11.0007	31135.7	0.000256983	0.994829	0.00456117	0.000353314	0.00517147	0.00118797
1049 - 1049	7.00143	2.00021	34950.2	1.00007	34960.2	0.000200269	5.72138e-05	0.999714	2.86058e-05	0.000286088	0.00050619
1050 - 1050	2.00007	35377.7	1.00015	80.0082	35460.7	5.64023e-05	0.997659	2.82044e-05	0.00225625	0.00234085	0.000213276
1051 - 1051	4.00027	6.52431e-05	36221.7	1.00004	36226.7	0.000110423	1.80096e-09	0.999862	2.7605e-05	0.00013803	5.34646e-05
1052 - 1052	2.00007	36549.7	281	52.0048	36884.8	5.42247e-05	0.990918	0.00761833	0.00140993	0.00908248	0.0155634
1053 - 1053	29.0033	8.00014	37398.6	3.99942e-05	37435.6	0.00077475	0.000213704	0.999012	1.06835e-09	0.000988455	0.000348702
1054 - 1054	4.0001	17.0028	3.99942e-05	37858.6	37879.6	0.0001056	0.000448864	1.05582e-09	0.999446	0.000554465	0.000656979
1055 - 1055	38400.4	9.71186e-05	16.0019	9.87887e-05	38416.4	0.999583	2.52805e-09	0.000416538	2.57152e-09	0.000416543	0.000385078
1056 - 1056	6.51807e-05	38747.7	3.99943e-05	32.0035	38779.7	1.68079e-09	0.999175	1.03132e-09	0.000825263	0.000825266	0.000279403
1057 - 1057	2.00019	2.00077	6.47194e-05	39674	39678	5.04106e-05	5.04251e-05	1.63112e-09	0.999899	0.000100837	0.000484509
1058 - 1058	40600.6	3.99942e-05	9.00198	2.0001	40611.6	0.999729	9.84799e-10	0.00022166	4.92494e-05	0.000270911	0.000686907
1059 - 1059	41543.6	6.29463e-05	15.0017	1.00004	41559.6	0.999615	1.5146e-09	0.000360969	2.40628e-05	0.000385034	0.000282413
1060 - 1060	42246.7	3.00024	101.009	5.00024	42355.7	0.997426	7.08344e-05	0.00238478	0.000118053	0.00257367	0.000128728
1061 - 1061	13.0008	4.0003	43159.1	6.30979e-05	43176.1	0.000301111	9.26508e-05	0.999606	1.46141e-09	0.000393763	8.60536e-05
1062 - 1062	18.0017	5.00029	43299.5	3.99942e-05	43322.5	0.000415527	0.00011542	0.999469	9.23175e-10	0.000530949	0.000153111
1063 - 1063	43749.8	3.99943e-05	93.0069	9.43112e-05	43842.8	0.997879	9.1222e-10	0.00212137	2.15112e-09	0.00212138	0.000585211
1064 - 1064	6.28422e-05	44985.1	3.99941e-05	4.00013	44989.1	1.39683e-09	0.999911	8.88973e-10	8.89133e-05	8.89156e-05	9.363e-05
1065 - 1065	45920.7	1.00017	47.0034	6.23722e-05	45968.7	0.998956	2.17578e-05	0.00102251	1.35684e-09	0.00104427	0.000176563
1066 - 1066	11.0012	6.00017	46683.3	6.19935e-05	46700.3	0.000235569	0.000128482	0.999636	1.32747e-09	0.000364053	0.000259676
1067 - 1067	47324.8	3.99943e-05	25.0035	1.00006	47350.8	0.999451	8.44638e-10	0.000528049	2.11203e-05	0.00054917	0.00084364
1068 - 1068	2.00004	47776.8	3.99943e-05	53.0029	47831.8	4.1814e-05	0.99885	8.36144e-10	0.00110811	0.00114993	0.000731551
1069 - 1069	21.002	2.00027	48323.5	4.00009	48350.5	0.000434369	4.13703e-05	0.999442	8.27311e-05	0.000558471	0.000329508
1070 - 1070	3.99942e-05	49393.3	1.00009	14.0008	49408.3	8.09462e-10	0.999696	2.02413e-05	0.000283368	0.000303611	0.000108211
1071 - 1071	49668.5	3.99942e-05	6.00084	3.99942e-05	49674.5	0.999879	8.05125e-10	0.000120803	8.05125e-10	0.000120805	0.000275954
1072 - 1072	50357.8	3.99943e-05	22.0028	2.00004	50381.8	0.999524	7.93824e-10	0.000436721	3.96977e-05	0.00047642	0.000630708
1073 - 1073	50524.6	0.000122476	14.0025	2.00006	50540.7	0.999683	2.42332e-09	0.000277054	3.95733e-05	0.000316629	0.000867994
1074 - 1074	50786.7	2.00021	36.0061	2.00009	50826.7	0.999213	3.93535e-05	0.000708408	3.93511e-05	0.000787113	0.0018659
1075 - 1075	6.00026	3.00009	50916	1.00004	50926	0.000117823	5.89107e-05	0.999804	1.96371e-05	0.000196371	0.000136166
1076 - 1076	51233.7	3.99943e-05	44.0029	0.000121665	51277.7	0.999142	7.79954e-10	0.000858129	2.37266e-09	0.000858132	0.000171321
1077 - 1077	1.00009	11.0029	6.08344e-05	51165.7	51177.7	1.95415e-05	0.000214993	1.18869e-09	0.999765	0.000234536	0.00115778
1078 - 1078	51329.8	6.07412e-05	86.0063	6.0002	51421.8	0.998211	1.18124e-09	0.00167257	0.000116686	0.00178925	0.000124913
1079 - 1079	0.000158988	19.0014	3.99942e-05	51995.6	52014.6	3.0566e-09	0.00036531	7.68904e-10	0.999635	0.000365314	0.000187397
1080 - 1080	8.00083	18.0016	5.99681e-05	52425.6	52451.6	0.000152538	0.000343203	1.1433e-09	0.999504	0.000495742	0.000385989
1081 - 1081	52407.7	2.00009	47.0041	3.00016	52459.7	0.999009	3.81261e-05	0.000896004	5.71897e-05	0.00099132	0.000415921
1082 - 1082	52338.7	2.00012	61.0038	3.00009	52404.7	0.99874	3.81667e-05	0.00116409	5.72484e-05	0.0012595	0.000366656
1083 - 1083	17.0008	4.00048	51921.4	3.99942e-05	51942.4	0.000327301	7.70176e-05	0.999596	7.69972e-10	0.00040432	0.000171451
1084 - 1084	15.0008	4.0003	51891.2	3.00009	51913.2	0.000288958	7.70574e-05	0.999576	5.77904e-05	0.000423806	0.000167945
1085 - 1085	51731.7	8.59003e-05	24.0026	3.99943e-05	51755.7	0.999536	1.65973e-09	0.000463767	7.7275e-10	0.00046377	0.000542372
1086 - 1086	51950.8	1.00004	128.009	8.54136e-05	52079.8	0.997523	1.92021e-05	0.00245794	1.64005e-09	0.00247714	0.000244456
1087 - 1087	13.0011	3.00012	52115.5	3.99942e-05	52131.5	0.00024939	5.7549e-05	0.999693	7.67179e-10	0.00030694	0.00014581
1088 - 1088	2.00024	42.0027	8.51398e-05	52002.6	52046.6	3.84317e-05	0.00080702	1.63584e-09	0.999155	0.000845454	0.000130471
1089 - 1089	2.00041	18.0021	1.00004	51834.6	51855.6	3.85765e-05	0.000347158	1.92851e-05	0.999595	0.000405019	0.000605773
1090 - 1090	0.000151384	52652.7	3.00019	50.0051	52705.7	2.87226e-09	0.998994	5.69235e-05	0.00094876	0.00100569	0.000922816
1091 - 1091	3.99941e-05	52679.3	8.48034e-05	7.00046	52686.3	7.591e-10	0.999867	1.60959e-09	0.000132871	0.000132873	9.07445e-05
1092 - 1092	52454.7	3.99943e-05	15.0017	8.47916e-05	52469.7	0.999714	7.62235e-10	0.000285912	1.61601e-09	0.000285914	0.000415933
1093 - 1093	15.0001	6.00015	52085.1	1.00004	52107.1	0.000287871	0.00011515	0.999578	1.9192e-05	0.000422213	0.0006466
1094 - 1094	51492.8	3.99943e-05	38.0032	1.00004	51531.8	0.999243	7.76109e-10	0.00073747	1.94063e-05	0.000756877	0.000206491
1095 - 1095	1.00004	51605.6	3.00012	20.0012	51629.6	1.93695e-05	0.999535	5.81085e-05	0.000387398	0.000464876	0.000161121
1096 - 1096	50744.8	3.99943e-05	25.002	3.99943e-05	50769.8	0.999508	7.87758e-10	0.000492458	7.87758e-10	0.00049246	0.000117407
1097 - 1097	50722.7	1.00066	64.0074	1.00008	50788.8	0.9987	1.97024e-05	0.00126027	1.96911e-05	0.00129966	0.00174465
1098 - 1098	13.001	4.00029	49979.3	1.00009	49997.3	0.000260034	8.00101e-05	0.99964	2.00028e-05	0.000360047	0.000119932
1099 - 1099	48964.8	3.99943e-05	35.0042	3.99943e-05	48999.8	0.999286	8.16213e-10	0.000714375	8.16213e-10	0.000714376	0.000826796
1100 - 1100	3.99942e-05	48891.6	1.00004	8.00089	48900.6	8.17868e-10	0.999816	2.04505e-05	0.000163615	0.000184067	0.000188993
1101 - 1101	48333.7	5.99292e-05	24.0029	0.000301967	48357.7	0.999504	1.23929e-09	0.000496363	6.24444e-09	0.00049637	0.000813812
1102 - 1102	15.0009	11.0004	47601.3	1.00006	47628.3	0.000314958	0.000230964	0.999433	2.09972e-05	0.000566919	0.000292495
1103 - 1103	47087.7	0.000303866	98.0078	2.00012	47187.7	0.997881	6.43951e-09	0.00207698	4.23864e-05	0.00211937	0.000185812
1104 - 1104	17.0013	3.00031	46669.4	8.57522e-05	46689.4	0.000364136	6.4261e-05	0.999572	1.83665e-09	0.000428399	0.000145886
1105 - 1105	15.0011	6.0005	45975.3	1.00012	45997.3	0.00032613	0.000130453	0.999522	2.1743e-05	0.000478326	7.77801e-05
1106 - 1106	45492.7	3.99942e-05	18.0027	10.0005	45520.7	0.999385	8.78596e-10	0.000395485	0.000219692	0.000615178	0.000731709
1107 - 1107	44806.8	2.00009	100.008	6.16337e-05	44908.8	0.997729	4.45367e-05	0.00222691	1.37242e-09	0.00227145	0.000314334
1108 - 1108	8.00117	7.00076	43698.4	1.00006	43714.4	0.000183033	0.000160148	0.999634	2.28771e-05	0.000366057	0.0004394
1109 - 1109	42747.7	12.0011	132.01	3.00009	42894.8	0.996573	0.00027978	0.00307754	6.99407e-05	0.00342726	0.000829369
1110 - 1110	41.0027	9.00087	42207.6	3.99942e-05	42257.6	0.000970303	0.000213	0.998817	9.46438e-10	0.0011833	0.000449061
1111 - 1111	5.00013	24.0021	3.99942e-05	41520.6	41549.6	0.000120341	0.000577673	9.62565e-10	0.999302	0.000698015	0.000176303
1112 - 1112	41212.7	6.22725e-05	15.0031	1.00006	41228.7	0.999612	1.51041e-09	0.0003639	2.42564e-05	0.000388158	0.000986761
1113 - 1113	40269.7	9.25922e-05	27.0063	2.00023	40298.7	0.99928	2.29765e-09	0.000670154	4.96349e-05	0.000719791	0.00213378
1114 - 1114	39444.8	1.00004	16.0025	3.99943e-05	39461.8	0.999569	2.5342e-05	0.00040552	1.01349e-09	0.000430863	0.000562419
1115 - 1115	38561.7	3.99943e-05	60.0089	2.00044	38623.8	0.998395	1.03548e-09	0.00155368	5.17929e-05	0.00160547	0.00178725
1116 - 1116	6.25719e-05	6.00163	6.31526e-05	38195.5	38201.5	1.63794e-09	0.000157105	1.65314e-09	0.999843	0.000157108	0.000679135
1117 - 1117	37726.2	3.99941e-05	10.0008	6.00018	37742.2	0.999576	1.05967e-09	0.000264977	0.000158978	0.000423956	0.000221049
1118 - 1118	37154.6	3.99942e-05	21.002	2.00009	37177.6	0.999381	1.07576e-09	0.00056491	5.37984e-05	0.000618709	8.09337e-05
1119 - 1119	36419.5	1.00009	34.0026	2.00031	36456.5	0.998985	2.74325e-05	0.00093269	5.48683e-05	0.00101499	0.000362216
1120 - 1120	35566.7	3.00019	319.007	1.0001	35889.7	0.991	8.35946e-05	0.00888855	2.78658e-05	0.00900001	0.0138599
1121 - 1121	13.0026	5.00032	35662.5	3.99942e-05	35680.6	0.000364416	0.000140141	0.999495	1.1209e-09	0.000504559	0.000741061
1122 - 1122	3.99942e-05	35014.5	3.0001	7.00154	35024.5	1.14189e-09	0.999714	8.56572e-05	0.000199904	0.000285563	0.000514403
1123 - 1123	34646.2	0.000198936	20.001	3.99941e-05	34666.2	0.999423	5.73861e-09	0.00057696	1.15369e-09	0.000576967	0.000521499
1124 - 1124	34646.5	6.55235e-05	38.0027	0.000257334	34684.5	0.998904	1.88913e-09	0.00109567	7.41927e-09	0.00109568	0.000651563
1125 - 1125	8.00139	0.000100784	34797.4	1.00004	34806.4	0.000229883	2.89555e-09	0.999741	2.87315e-05	0.000258617	0.000423014
1126 - 1126	34471.7	3.99943e-05	24.004	6.52302e-05	34495.7	0.999304	1.1594e-09	0.000695855	1.89096e-09	0.000695858	0.000822692
1127 - 1127	34870	3.9994e-05	5.0002	1.00004	34876	0.999828	1.14675e-09	0.000143371	2.86742e-05	0.000172046	0.000179729
1128 - 1128	34844.6	1.0001	20.0032	1.00007	34866.6	0.999369	2.86836e-05	0.000573707	2.86827e-05	0.000631073	0.000630479
1129 - 1129	34261.3	3.99941e-05	18.0014	2.0001	34281.3	0.999417	1.16665e-09	0.000525109	5.83439e-05	0.000583454	0.000251568
1130 - 1130	33891.7	8.00015	102.01	2.00022	34003.7	0.996706	0.000235273	0.00299996	5.88236e-05	0.00329406	0.00112304
1131 - 1131	24.0023	2.00007	33694.5	3.99942e-05	33720.6	0.000711802	5.9313e-05	0.999229	1.18605e-09	0.000771116	0.000185078
1132 - 1132	27.003	3.0003	33274.4	6.83481e-05	33304.4	0.000810793	9.00869e-05	0.999099	2.05222e-09	0.000900882	0.000162033
1133 - 1133	5.00061	15.0023	1.00011	32823.3	32844.3	0.000152252	0.000456771	3.045e-05	0.999361	0.000639473	0.000579692
1134 - 1134	33327.7	0.000106786	65.0079	1.00004	33393.7	0.998023	3.19777e-09	0.00194671	2.99469e-05	0.00197666	0.000387919
1135 - 1135	1.00007	27.0024	2.00011	33287.4	33317.4	3.00164e-05	0.00081046	6.0032e-05	0.999099	0.000900508	0.000281178
1136 - 1136	33582.6	2.00042	99.0077	6.00011	33689.6	0.996824	5.93778e-05	0.00293882	0.0001781	0.0031763	0.00192692
1137 - 1137	24.0031	3.00023	33327.5	3.99942e-05	33354.5	0.000719638	8.995e-05	0.99919	1.19907e-09	0.000809589	0.000387068
1138 - 1138	9.00188	21.0017	0.000111707	33546.3	33576.3	0.000268102	0.000625493	3.32696e-09	0.999106	0.000893598	0.000669106
1139 - 1139	33831.7	3.99943e-05	29.0029	82.0065	33942.7	0.99673	1.17829e-09	0.000854466	0.00241603	0.0032705	0.00144421
1140 - 1140	33647.7	6.92955e-05	52.0064	6.95242e-05	33699.7	0.998457	2.05626e-09	0.00154323	2.06305e-09	0.00154323	0.000441964
1141 - 1141	21.0032	6.00007	33438.5	2.00007	33467.5	0.00062757	0.00017928	0.999133	5.97615e-05	0.000866612	0.000577071
1142 - 1142	4.00012	35.0044	3.99942e-05	33204.6	33243.6	0.000120327	0.00105297	1.20307e-09	0.998827	0.00117329	0.000341701
1143 - 1143	34191.5	1.00012	26.0042	2.00007	34220.6	0.999152	2.92256e-05	0.000759899	5.84465e-05	0.000847572	0.00084044
1144 - 1144	27.0026	5.00007	34090.5	3.99942e-05	34122.5	0.000791344	0.000146533	0.999062	1.17208e-09	0.000937878	0.000330119
1145 - 1145	4.00018	31.0027	1.00004	33841.3	33877.4	0.000118078	0.000915144	2.95194e-05	0.998937	0.00106274	0.000404312
1146 - 1146	34318.4	10.0009	38.0036	3.00011	34369.4	0.998516	0.000290982	0.00110574	8.72904e-05	0.00148401	0.000231462
1147 - 1147	33.0037	3.00026	34185.4	2.00007	34223.4	0.000964359	8.76669e-05	0.99889	5.84416e-05	0.00111047	0.00022104
1148 - 1148	8.00012	23.003	3.99942e-05	35058.5	35089.5	0.000227992	0.000655554	1.13978e-09	0.999116	0.000883547	0.000469027
1149 - 1149	7.00026	36122.7	4.00004	106.008	36239.7	0.000193166	0.996771	0.000110377	0.0029252	0.00322874	0.00176085
1150 - 1150	28.001	1.00011	36322.8	3.00004	36354.8	0.000770215	2.75098e-05	0.99912	8.25211e-05	0.000880246	0.000952995
1151 - 1151	36884.7	6.98356e-05	122.012	11.0006	37017.7	0.996407	1.88655e-09	0.00329606	0.00029717	0.00359323	0.000292623
1152 - 1152	5.00004	20.0025	0.000115698	36970.4	36995.4	0.000135153	0.000540674	3.12735e-09	0.999324	0.00067583	0.000431638
1153 - 1153	37480.7	3.00004	114.006	3.00007	37600.7	0.996808	7.97868e-05	0.00303201	7.97876e-05	0.00319159	0.00318818
1154 - 1154	4.00045	29.0044	1.00004	37885.5	37919.5	0.000105498	0.000764894	2.63727e-05	0.999103	0.000896765	0.00100952
1155 - 1155	38252.6	5.00034	116.008	3.00025	38376.6	0.996769	0.000130297	0.00302288	7.81791e-05	0.00323135	0.00181341
1156 - 1156	20.0028	9.00033	39209.4	1.00004	39239.4	0.000509764	0.00022937	0.999235	2.54856e-05	0.000764619	0.000638566
1157 - 1157	21.0002	2.00011	39792	2.00017	39817	0.000527419	5.02326e-05	0.999372	5.0234e-05	0.000627885	0.000813817
1158 - 1158	40358.7	3.99943e-05	43.0155	2.00054	40403.7	0.998886	9.89866e-10	0.00106464	4.95137e-05	0.00111416	0.00638861
1159 - 1159	40730.1	0.000109983	22.0019	2.00023	40754.1	0.999411	2.69871e-09	0.000539869	4.90805e-05	0.000588953	0.000261695
1160 - 1160	40833.7	1.00004	101.01	15.0008	40950.7	0.997143	2.44206e-05	0.00246662	0.000366313	0.00285736	0.000415849
1161 - 1161	1.00017	33.0044	1.00024	41144.5	41179.5	2.4288e-05	0.000801477	2.42898e-05	0.99915	0.000850055	0.00106883
1162 - 1162	41528.6	3.99942e-05	31.0034	2.00007	41561.6	0.999206	9.62288e-10	0.000745963	4.8123e-05	0.000794087	0.000430712
1163 - 1163	41606.7	1.00004	86.0077	2.00007	41695.8	0.997865	2.39842e-05	0.00206275	4.79682e-05	0.0021347	0.00010183
1164 - 1164	10.0003	15.0025	3.99942e-05	42035.4	42060.4	0.000237761	0.00035669	9.50875e-10	0.999406	0.000594452	0.000805452
1165 - 1165	42451.4	1.00024	75.0028	5.00007	42532.4	0.998095	2.35172e-05	0.00176343	0.000117559	0.0019045	0.00205497
1166 - 1166	42.0047	2.00023	42670.6	1.00004	42715.6	0.000983357	4.68267e-05	0.998946	2.34116e-05	0.0010536	0.000672349
1167 - 1167	10.0005	85.0076	2.00011	43104.6	43201.6	0.000231485	0.00196769	4.62971e-05	0.997755	0.00224548	0.000248518
1168 - 1168	6.00091	14.0023	2.00007	44016.3	44038.3	0.000136266	0.000317957	4.54165e-05	0.9995	0.000499639	0.00101606
1169 - 1169	44522.5	3.00016	77.004	10.0009	44612.5	0.997983	6.72494e-05	0.00172607	0.000224172	0	0.00115933
1170 - 1170	49.004	34.0127	44838.7	2.00031	44923.7	0.00109083	0.000757121	0.998108	4.45268e-05	0.00189247	0.00538601
1171 - 1171	17.0023	2.00022	45179.4	3.99942e-05	45198.4	0.000376171	4.42542e-05	0.99958	8.84858e-10	0.000420426	0.00068393
1172 - 1172	2.00022	45874.7	3.99942e-05	85.0052	45961.7	4.35193e-05	0.998107	8.70165e-10	0.00184948	0.001893	0.000832807
1173 - 1173	2.00011	29.0031	3.99942e-05	46449.6	46480.6	4.3031e-05	0.000623984	8.6045e-10	0.999333	0.000667016	0.000518598
1174 - 1174	47055.7	1.00007	154.009	2.00015	47212.7	0.996674	2.11822e-05	0.00326202	4.23647e-05	0.00332556	0.00185398
1175 - 1175	32.0033	9.00047	47317.4	1.00022	47359.4	0.000675755	0.000190046	0.999113	2.11198e-05	0.000886921	0.000695468
1176 - 1176	4.00015	66.0061	3.99943e-05	47632.7	47702.7	8.38559e-05	0.0013837	8.38406e-10	0.998532	0.00146755	0.000543325
1177 - 1177	1.00004	11.001	3.99941e-05	48042.3	48054.3	2.08106e-05	0.000228929	8.3227e-10	0.99975	0.000249741	0.000188473
1178 - 1178	47765.1	1.00007	13.0014	1.00029	47780.1	0.999686	2.09306e-05	0.00027211	2.09353e-05	0.000313976	0.000516084
1179 - 1179	48400.8	0.000209499	4.0009	2.00015	48406.8	0.999876	4.32787e-09	8.26517e-05	4.13197e-05	0.000123976	0.000657491
1180 - 1180	48812.3	1.00015	6.00177	4.0001	48823.3	0.999775	2.04851e-05	0.000122928	8.19303e-05	0.000225344	0.000889225
1181 - 1181	49555	3.99941e-05	3.00044	1.00004	49559	0.999919	8.06999e-10	6.05428e-05	2.01788e-05	8.07223e-05	0.000197291
1182 - 1182	3.99941e-05	51037.3	1.00004	36.0008	51074.3	7.83058e-10	0.999276	1.95801e-05	0.000704872	0.000724453	0.000923619
1183 - 1183	3.9994e-05	52423	3.9994e-05	2.00026	52425	7.62881e-10	0.999962	7.62881e-10	3.81547e-05	3.81563e-05	0.000152794
1184 - 1184	52703.4	3.00033	20.0017	2.00004	52728.4	0.999526	5.69016e-05	0.000379335	3.7931e-05	0.000474168	0.000337241
1185 - 1185	3.00004	56.0017	3.99942e-05	53238.6	53297.6	5.62885e-05	0.00105074	7.50395e-10	0.998893	0.00110702	0.00126772
1186 - 1186	1.00014	39.0029	3.99942e-05	53403.6	53443.6	1.8714e-05	0.000729794	7.48344e-10	0.999251	0.000748509	0.000182268
1187 - 1187	8.00057	16.0006	3.99941e-05	54613	54637	0.000146431	0.000292852	7.31996e-10	0.999561	0.000439284	0.000210562
1188 - 1188	3.00267	54243.7	3.00006	50.0024	54299.7	5.52981e-05	0.998969	5.52501e-05	0.00092086	0.00103141	0.00134742
1189 - 1189	55744.3	3.99941e-05	3.00085	6.4308e-05	55747.3	0.999946	7.17419e-10	5.38295e-05	1.15356e-09	5.38314e-05	0.000473183
1190 - 1190	3.99941e-05	55603.2	3.99941e-05	15.0006	55618.2	7.19083e-10	0.99973	7.19083e-10	0.000269706	0.000269707	0.000193074
1191 - 1191	56641.3	3.99942e-05	5.00073	3.99942e-05	56646.3	0.999912	7.06032e-10	8.82797e-05	7.06032e-10	8.82812e-05	0.000304387
1192 - 1192	16.0008	6.00004	57136.4	1.00004	57159.4	0.000279933	0.00010497	0.999598	1.74956e-05	0.000402399	0.000276681
1193 - 1193	2.00006	56986.7	2.00006	101.005	57091.7	3.50325e-05	0.998161	3.50325e-05	0.00176916	0.00183923	0.00111674
1194 - 1194	68.0044	4.00019	57093.6	0.000134196	57165.6	0.0011896	6.99754e-05	0.99874	2.34749e-09	0.00125958	0.000102778
1195 - 1195	5.00031	41.0033	3.99942e-05	57876.6	57922.6	8.63273e-05	0.000707897	6.90477e-10	0.999206	0.000794225	0.00039372
1196 - 1196	57592.8	9.39868e-05	1204.01	2.00004	58798.8	0.979489	1.59845e-09	0.0204767	3.4015e-05	0.0205107	0.0377937
1197 - 1197	26.0016	1.0003	59621.4	9.4069e-05	59648.4	0.000435915	1.67699e-05	0.999547	1.57706e-09	0.000452687	0.000297248
1198 - 1198	59163.7	3.99943e-05	9.00184	3.99943e-05	59172.7	0.999848	6.7589e-10	0.000152128	6.7589e-10	0.00015213	0.000735387
1199 - 1199	58719.8	1.00004	113.007	6.31197e-05	58833.8	0.998062	1.69977e-05	0.00192079	1.07285e-09	0.00193779	4.2444e-05
1200 - 1200	4.00013	30.0026	1.00006	58900.6	58935.6	6.7873e-05	0.000509074	1.69687e-05	0.999406	0.000593916	0.000422226
1201 - 1201	11.0003	28.0021	4.00004	59263.5	59306.5	0.000185482	0.000472159	6.74469e-05	0.999275	0.000725088	0.000317733
1202 - 1202	3.00009	59932.8	1.00004	77.0059	60013.8	4.99901e-05	0.99865	1.66635e-05	0.00128314	0.00134979	0.000536391
1203 - 1203	7.00037	25.002	3.99942e-05	60250.5	60282.5	0.000116126	0.000414747	6.63446e-10	0.999469	0.000530874	0.000325578
1204 - 1204	1.00009	11.0014	1.00004	60649.5	60662.5	1.64862e-05	0.000181355	1.64853e-05	0.999786	0.000214326	0.00046633
1205 - 1205	60075.6	20.0004	89.0034	6.00004	60190.7	0.998089	0.000332284	0.00147869	9.96839e-05	0.00191066	0.00174854
1206 - 1206	50.0027	16.0004	59674.6	6.31537e-05	59740.6	0.000836997	0.000267831	0.998895	1.05713e-09	0.00110483	0.00052012
1207 - 1207	49.0026	7.00045	59264.6	3.99942e-05	59320.6	0.000826064	0.00011801	0.999056	6.74205e-10	0.000944075	0.000207749
1208 - 1208	278.002	1.0003	58919.6	3.99942e-05	59198.6	0.0046961	1.68974e-05	0.995287	6.75594e-10	0.004713	0.00809623
1209 - 1209	66.0065	3.00006	59365.8	3.00009	59437.8	0.00111051	5.0474e-05	0.998789	5.04745e-05	0.00121146	0.00123663
1210 - 1210	6.00009	30.0016	3.99942e-05	59851.5	59887.5	0.000100189	0.000500966	6.67822e-10	0.999399	0.000601156	0.000244356
1211 - 1211	60235.6	1.00004	15.0012	3.99942e-05	60251.6	0.999734	1.65977e-05	0.000248976	6.63787e-10	0.000265575	0.000206663
1212 - 1212	60149.8	3.99943e-05	24.003	1.00004	60174.8	0.999584	6.64635e-10	0.000398887	1.66189e-05	0.000415507	0.000795914
1213 - 1213	60021.6	1.00009	30.0026	3.00009	60055.6	0.999434	1.66528e-05	0.00049958	4.99553e-05	0.000566188	0.000457447
1214 - 1214	0.000131759	59999.9	9.28238e-05	13.0006	60012.9	2.19551e-09	0.999783	1.54673e-09	0.00021663	0.000216634	0.000152941
1215 - 1215	22.002	4.00009	59763.6	2.00006	59791.6	0.000367978	6.69006e-05	0.999532	3.34506e-05	0.000468329	0.00035856
1216 - 1216	27.0024	2.00013	59749.6	3.99942e-05	59778.6	0.000451707	3.3459e-05	0.999515	6.69039e-10	0.000485166	0.000449933
1217 - 1217	3.99943e-05	59528.7	1.00004	28.0017	59557.7	6.71521e-10	0.999513	1.67911e-05	0.00047016	0.000486952	4.74839e-05
1218 - 1218	59343.8	3.99943e-05	91.0057	2.00006	59436.8	0.998435	6.72888e-10	0.00153113	3.36503e-05	0.00156478	0.000112156
1219 - 1219	3.00006	25.0026	3.99943e-05	59359.7	59387.7	5.05166e-05	0.000421007	6.73443e-10	0.999528	0.000471524	0.000598528
1220 - 1220	59544.8	3.99943e-05	23.0031	1.00004	59568.8	0.999597	6.71397e-10	0.00038616	1.6788e-05	0.000402948	0.000862401
1221 - 1221	1.00009	59197.7	3.00006	151.004	59352.7	1.685e-05	0.997388	5.05463e-05	0.00254418	0.00261158	0.00290825
1222 - 1222	4.00029	31.0013	6.20373e-05	59037.3	59072.3	6.77184e-05	0.000524802	1.05019e-09	0.999407	0.000592521	0.000285252
1223 - 1223	58808.6	11.0004	84.0051	4.00028	58907.6	0.998319	0.00018674	0.00142605	6.79077e-05	0.0016807	0.000180099
1224 - 1224	28.0024	5.00023	58002.5	9.27467e-05	58035.5	0.000482504	8.6158e-05	0.999431	1.5981e-09	0.000568664	0.000445971
1225 - 1225	31.003	15.0007	57750.5	3.00036	57799.5	0.000536388	0.000259529	0.999152	5.19097e-05	0.000847827	0.000726068
1226 - 1226	8.0005	74.0029	2.00004	57598.6	57682.6	0.000138699	0.00128293	3.46732e-05	0.998544	0.0014563	0.00100782
1227 - 1227	4.00009	1019	3.99943e-05	55959.7	56982.7	7.01984e-05	0.0178827	7.01866e-10	0.982047	0.0179529	0.0340963
1228 - 1228	56350.7	3.00013	69.0053	3.00009	56425.7	0.998671	5.31696e-05	0.00122294	5.31689e-05	0.00132928	0.000381459
1229 - 1229	1.00013	55673.7	2.00004	143.004	55819.7	1.79171e-05	0.997384	3.58303e-05	0.0025619	0.00261564	0.00286537
1230 - 1230	54724.7	3.99943e-05	22.0027	3.00009	54749.7	0.999543	7.30493e-10	0.000401879	5.47965e-05	0.000456676	0.000699732
1231 - 1231	6.28169e-05	53981.7	2.00006	55.0035	54038.7	1.16244e-09	0.998945	3.70117e-05	0.00101785	0.00105487	0.000194782
1232 - 1232	6.00006	4.00037	3.99941e-05	52718	52728	0.000113793	7.5868e-05	7.58497e-10	0.99981	0.000189661	0.000185914
1233 - 1233	52441.8	6.25262e-05	75.0067	1.00006	52517.8	0.998553	1.19057e-09	0.00142821	1.90424e-05	0.00144726	0.000712176
1234 - 1234	4.00004	18.0022	3.99943e-05	52023.7	52045.7	7.68563e-05	0.000345891	7.68445e-10	0.999577	0.000422748	0.000487997
1235 - 1235	3.00013	18.0017	1.00004	51218.5	51240.5	5.855e-05	0.000351317	1.95166e-05	0.999571	0.000429384	0.000255579
1236 - 1236	7.00045	50146.7	5.0001	69.007	50227.7	0.000139374	0.998387	9.95486e-05	0.00137388	0.00161281	0.00102782
1237 - 1237	48694.6	3.99942e-05	12.0012	3.99942e-05	48706.6	0.999754	8.21126e-10	0.000246399	8.21126e-10	0.0002464	0.000247309
1238 - 1238	10.0006	6.00056	48214.1	3.99941e-05	48230.1	0.000207353	0.000124415	0.999668	8.29235e-10	0.000331769	0.000135753
1239 - 1239	46946.6	3.99942e-05	8.00168	6.44507e-05	46954.6	0.99983	8.51764e-10	0.000170413	1.37262e-09	0.000170416	0.000662744
1240 - 1240	46377.6	3.99942e-05	13.0017	6.41186e-05	46390.6	0.99972	8.6212e-10	0.000280266	1.38215e-09	0.000280268	0.000444474
1241 - 1241	1.00004	7.00086	3.99942e-05	45632.4	45640.4	2.19113e-05	0.000153392	8.76289e-10	0.999825	0.000175304	0.000225183
1242 - 1242	0.000563202	45338.6	3.00025	44.0041	45385.6	1.24093e-08	0.998964	6.61059e-05	0.000969562	0.00103568	0.000694652
1243 - 1243	1.00007	44593.3	3.0001	14.0013	44611.3	2.24173e-05	0.999596	6.72497e-05	0.000313851	0.000403518	0.000150365
1244 - 1244	6.39349e-05	44250.9	3.9994e-05	2.00014	44252.9	1.44476e-09	0.999955	9.0376e-10	4.51979e-05	4.52002e-05	7.59874e-05
1245 - 1245	43732.6	1.00109	7.00239	1.00004	43741.6	0.999794	2.28865e-05	0.000160085	2.28625e-05	0.000205834	0.00158555
1246 - 1246	42607.2	0.000998203	9.00132	0.000255943	42616.2	0.999789	2.34231e-08	0.000211218	6.00576e-09	0.000211248	0.00116647
1247 - 1247	41690.7	3.99943e-05	8.00324	6.47892e-05	41698.7	0.999808	9.59125e-10	0.00019193	1.55375e-09	0.000191933	0.00142144
1248 - 1248	3.99942e-05	41199.5	3.99942e-05	9.00135	41208.5	9.70532e-10	0.999782	9.70532e-10	0.000218434	0.000218436	0.000373696
1249 - 1249	10.0022	9.00015	40577.5	6.45892e-05	40596.5	0.00024638	0.000221698	0.999532	1.591e-09	0.000468079	0.000786718
1250 - 1250	3.00026	21.006	1.00007	40176.7	40201.7	7.46302e-05	0.000522515	2.48762e-05	0.999378	0.000622022	0.00220848
1251 - 1251	39878.8	4.00004	54.007	2.0001	39938.8	0.998498	0.000100154	0.00135224	5.00791e-05	0.00150248	0.00100799
1252 - 1252	9.80246e-05	40136.5	0.000141889	34.0029	40170.5	2.44021e-09	0.999154	3.53216e-09	0.000846464	0.00084647	0.000135365
1253 - 1253	18.0018	6.00026	39878.3	3.00007	39905.4	0.000451112	0.000150362	0.999323	7.51795e-05	0.000676654	0.000259879
1254 - 1254	18.0028	9.00041	39587.5	6.59046e-05	39614.5	0.00045445	0.0002272	0.999318	1.66365e-09	0.000681651	0.000725438
1255 - 1255	23.0021	2.00007	39925.6	3.99942e-05	39950.6	0.000575763	5.00634e-05	0.999374	1.00109e-09	0.000625828	6.41119e-05
1256 - 1256	3.99942e-05	39881.6	6.44812e-05	20.0018	39901.6	1.00232e-09	0.999499	1.61601e-09	0.000501278	0.00050128	5.86817e-05
1257 - 1257	39441.3	6.4753e-05	3.00088	3.99941e-05	39444.3	0.999924	1.64163e-09	7.60791e-05	1.01394e-09	7.60818e-05	0.000455796
1258 - 1258	39431.5	1.00007	8.00144	1.00004	39441.5	0.999746	2.53557e-05	0.000202869	2.5355e-05	0.000253579	0.000422617
1259 - 1259	39119.2	9.92853e-05	2.00122	9.71694e-05	39121.2	0.999949	2.53789e-09	5.11544e-05	2.4838e-09	5.11594e-05	0.000783098
1260 - 1260	38831.8	1.00014	81.0127	4.00004	38917.8	0.99779	2.56988e-05	0.00208164	0.000102782	0.00221012	0.0025715
1261 - 1261	15.0006	2.00014	38587.9	3.9994e-05	38604.9	0.000388567	5.18105e-05	0.99956	1.03598e-09	0.000440378	0.00038111
1262 - 1262	6.42816e-05	38422.3	3.99941e-05	10.0009	38432.3	1.67259e-09	0.99974	1.04064e-09	0.000260222	0.000260224	0.000100582
1263 - 1263	38941.7	9.91475e-05	27.0036	1.00004	38969.7	0.999281	2.54422e-09	0.000692939	2.5662e-05	0.000718603	0.000624135
1264 - 1264	15.0018	1.0001	39251.5	3.99942e-05	39267.5	0.00038204	2.54689e-05	0.999592	1.01851e-09	0.00040751	0.000259947
1265 - 1265	3.99942e-05	39011.5	3.99942e-05	15.0013	39026.5	1.0248e-09	0.999616	1.0248e-09	0.000384388	0.00038439	4.53019e-05
1266 - 1266	39676.8	6.44827e-05	30.0043	2.00004	39708.8	0.999194	1.62389e-09	0.000755609	5.03677e-05	0.000805978	0.000805898
1267 - 1267	11.0004	5.00039	39883.7	9.71676e-05	39899.7	0.000275701	0.000125324	0.999599	2.4353e-09	0.000401028	0.000252164
1268 - 1268	39801.2	3.99941e-05	7.00108	1.00032	39809.2	0.999799	1.00464e-09	0.000175866	2.51278e-05	0.000200995	0.000498056
1269 - 1269	40263.8	3.99943e-05	57.0073	1.0001	40321.8	0.998561	9.91878e-10	0.00141381	2.48029e-05	0.00143861	0.00104686
1270 - 1270	5.00048	2.00019	40193.7	6.41188e-05	40200.7	0.000124388	4.97551e-05	0.999826	1.59496e-09	0.000174144	0.000186274
1271 - 1271	40503.8	3.99943e-05	14.0035	1.00004	40518.8	0.99963	9.87056e-10	0.000345605	2.46809e-05	0.000370287	0.00117653
1272 - 1272	14.0007	4.00032	40991	1.00006	41010	0.000341398	9.75449e-05	0.999537	2.43859e-05	0.000463329	0.000190523
1273 - 1273	41058.8	2.00006	31.0058	1.00004	41092.8	0.999172	4.86719e-05	0.000754532	2.43361e-05	0.00082754	0.00156383
1274 - 1274	41174.6	0.000187169	256.004	1.00014	41431.6	0.993797	4.51753e-09	0.00617896	2.41394e-05	0.0062031	0.00989553
1275 - 1275	30.0014	2.00004	41131.6	3.99942e-05	41163.6	0.000728833	4.85876e-05	0.999223	9.71593e-10	0.000777421	0.000774644
1276 - 1276	41.0032	4.00025	40798.6	9.69202e-05	40843.6	0.00100391	9.79407e-05	0.998898	2.37296e-09	0.00110185	0.000244082
1277 - 1277	2.00025	27.0025	3.99942e-05	41396.6	41425.6	4.82853e-05	0.000651832	9.65448e-10	0.9993	0.000700118	0.000158678
1278 - 1278	9.00063	42832.7	1.00019	80.0077	42922.7	0.000209694	0.997903	2.3302e-05	0.001864	0.00209699	0.000499307
1279 - 1279	6.31705e-05	43956.6	3.99942e-05	14.0015	43970.6	1.43665e-09	0.999682	9.09568e-10	0.000318429	0.000318431	0.000259429
1280 - 1280	1.00004	44181.2	1.00004	6.00037	44189.2	2.26309e-05	0.999819	2.26309e-05	0.000135788	0.00018105	7.64762e-05
1281 - 1281	1.00024	19.0025	3.99942e-05	44121.6	44141.6	2.26598e-05	0.000430489	9.06044e-10	0.999547	0.00045315	0.000625785
1282 - 1282	44181.7	2.00018	93.0105	2.00013	44278.7	0.997809	4.51725e-05	0.00210057	4.51714e-05	0.00219091	0.00141317
1283 - 1283	21.0019	6.00062	43749.5	3.99942e-05	43776.5	0.000479753	0.000137074	0.999383	9.136e-10	0.000616828	0.000234117
1284 - 1284	5.00024	51.0046	9.58491e-05	43986.7	44042.7	0.000113532	0.00115807	2.17628e-09	0.998728	0.00127161	0.000252965
1285 - 1285	4.00013	16.0028	2.00009	45210.6	45232.6	8.84348e-05	0.000353789	4.4218e-05	0.999514	0.000486442	0.000851563
1286 - 1286	7.00036	3.0003	3.9994e-05	46687.9	46697.9	0.000149907	6.42491e-05	8.56442e-10	0.999786	0.000214157	0.000105972
1287 - 1287	48513.6	2.00013	23.0024	1.00006	48539.6	0.999464	4.12061e-05	0.000473889	2.0603e-05	0.000535698	0.000376525
1288 - 1288	13.001	5.00009	49433.4	3.99942e-05	49451.4	0.000262905	0.000101111	0.999636	8.08757e-10	0.000364017	0.000147635
1289 - 1289	50015.6	3.99942e-05	11.0017	6.23902e-05	50026.6	0.99978	7.99459e-10	0.000219917	1.24714e-09	0.000219919	0.00055789
1290 - 1290	51159.8	5.00006	33.0049	1.00006	51198.8	0.999238	9.76598e-05	0.000644643	1.95329e-05	0.000761836	0.0013205
1291 - 1291	8.00028	9.0974e-05	51994	3.9994e-05	52002	0.000153846	1.74943e-09	0.999846	7.69087e-10	0.000153848	0.000119626
1292 - 1292	3.99942e-05	52784.7	2.00006	31.0017	52817.7	7.57214e-10	0.999375	3.78673e-05	0.000586958	0.000624826	0.000265712
1293 - 1293	54021.7	5.00004	28.0022	6.20725e-05	54054.7	0.999389	9.24996e-05	0.000518034	1.14833e-09	0.000610535	0.000179777
1294 - 1294	55348.7	5.00006	78.0043	2.00012	55433.7	0.998467	9.01989e-05	0.00140716	3.60813e-05	0.00153344	0.000641487
1295 - 1295	3.99942e-05	56036.5	3.99942e-05	12.0007	56048.5	7.13564e-10	0.999786	7.13564e-10	0.000214112	0.000214114	4.61097e-05
1296 - 1296	56465.7	4.00033	49.0048	5.00006	56523.7	0.998974	7.07725e-05	0.000866977	8.84595e-05	0.00102621	0.000859451
1297 - 1297	2.00012	28.0016	3.99942e-05	57280.6	57310.6	3.48997e-05	0.000488594	6.97851e-10	0.999477	0.000523494	8.48188e-05
1298 - 1298	5.00038	181.002	6.13614e-05	57939.6	58125.6	8.60273e-05	0.00311398	1.05567e-09	0.9968	0.00320001	0.00506891
1299 - 1299	13.0008	49.0031	8.80854e-05	58828.6	58890.6	0.000220762	0.000832104	1.49575e-09	0.998947	0.00105287	9.17816e-05
1300 - 1300	60106.7	3.99942e-05	31.0024	1.00016	60138.7	0.999468	6.65034e-10	0.000515515	1.66309e-05	0.000532147	0.000347487
1301 - 1301	8.79983e-05	60274.7	1.00016	72.0049	60347.7	1.45819e-09	0.99879	1.65733e-05	0.00119317	0.00120974	0.000316121
1302 - 1302	14.0014	6.09056e-05	60339.6	3.99942e-05	60353.6	0.00023199	1.00915e-09	0.999768	6.62665e-10	0.000231991	0.000369025
1303 - 1303	3.99942e-05	61002.6	23.0006	49.002	61074.6	6.54842e-10	0.998821	0.000376598	0.00080233	0.00117893	0.000924345
1304 - 1304	8.0005	61677.3	8.72706e-05	15.0009	61700.3	0.000129667	0.999627	1.41443e-09	0.000243126	0.000372794	0.000176621
1305 - 1305	3.99942e-05	62815.6	7.00009	19.0015	62841.6	6.36429e-10	0.999586	0.000111393	0.000302371	0.000413764	0.000225521
1306 - 1306	8.75009e-05	63116.2	8.68535e-05	10.0006	63126.2	1.38613e-09	0.999842	1.37587e-09	0.000158423	0.000158426	0.000194655
1307 - 1307	1.00012	21.0009	8.81721e-05	63794.3	63816.3	1.56719e-05	0.000329083	1.38166e-09	0.999655	0.000344756	0.000136261
1308 - 1308	64015.8	9.00031	212.009	4.00006	64240.8	0.996497	0.000140103	0.00330022	6.22667e-05	0.00350259	0.00214052
1309 - 1309	25.0016	11.0005	64252.5	1.00012	64289.5	0.000388891	0.000171109	0.999424	1.55565e-05	0.000575557	0.000193136
1310 - 1310	7.00009	35.0037	3.99943e-05	64238.8	64280.8	0.000108899	0.000544544	6.22181e-10	0.999347	0.000653444	0.000916137
1311 - 1311	65426.6	1.00006	13.0013	1.00004	65441.6	0.999771	1.52817e-05	0.00019867	1.52814e-05	0.000229233	0.000322938
1312 - 1312	3.99942e-05	66381.6	0.00012047	21.0015	66402.6	6.02299e-10	0.999684	1.81423e-09	0.000316275	0.000316277	0.000266825
1313 - 1313	6.06976e-05	66148.4	3.99942e-05	15.0007	66163.4	9.17388e-10	0.999773	6.04476e-10	0.000226722	0.000226723	5.86288e-05
1314 - 1314	66463.6	1.00006	16.0012	1.00006	66481.6	0.999729	1.50427e-05	0.000240687	1.50427e-05	0.000270772	0.000220794
1315 - 1315	3.99942e-05	66514.6	2.00004	30.001	66546.6	6.00996e-10	0.999519	3.00547e-05	0.000450827	0.000480882	0.000378878
1316 - 1316	0.000121759	21.0014	6.00044	66019.4	66046.4	1.84354e-09	0.00031798	9.08519e-05	0.999591	0.000408833	0.00034364
1317 - 1317	66448.7	1.00016	88.0046	1.00006	66538.7	0.998647	1.50313e-05	0.00132261	1.50297e-05	0.00135267	0.000183639
1318 - 1318	20.0004	3.00058	66224.2	1.00006	66248.2	0.000301902	4.52931e-05	0.999638	1.50957e-05	0.000362291	0.000323487
1319 - 1319	65197.8	3.99943e-05	64.0039	2.00006	65263.8	0.998989	6.1281e-10	0.000980695	3.06458e-05	0.00101134	0.00010987
1320 - 1320	64721.8	3.00009	143.008	3.00009	64870.8	0.997703	4.62472e-05	0.00220451	4.62472e-05	0.002297	0.000281032
1321 - 1321	26.0024	8.00033	63972.6	3.99942e-05	64006.6	0.000406246	0.000124992	0.999469	6.24845e-10	0.000531239	0.000543562
1322 - 1322	22.001	10.001	63019.5	3.99942e-05	63051.5	0.000348938	0.000158616	0.999492	6.3431e-10	0.000507554	0.000255857
1323 - 1323	62559.7	1.00022	185.009	4.00009	62749.8	0.996972	1.59398e-05	0.00294836	6.37467e-05	0.00302805	0.00122358
1324 - 1324	59.0049	6.00022	62076.7	1.00004	62142.7	0.000949507	9.65555e-05	0.998938	1.60926e-05	0.00106215	0.000745919
1325 - 1325	3.00013	56.002	2.00009	62146.5	62207.5	4.82277e-05	0.000900245	3.21519e-05	0.999019	0.000980625	0.000691139
1326 - 1326	5.00018	33.0025	6.15488e-05	61806.6	61844.6	8.08507e-05	0.000533635	9.95217e-10	0.999386	0.000614487	0.000340719
1327 - 1327	61161.7	1.00009	144.008	2.00035	61308.7	0.997602	1.63124e-05	0.0023489	3.26275e-05	0.00239784	0.000258658
1328 - 1328	4.00054	66.018	4.00006	60259.7	60333.8	6.63068e-05	0.00109421	6.62989e-05	0.998773	0.00122682	0.00755894
1329 - 1329	8.00109	81.0072	5.00006	60209.7	60303.7	0.00013268	0.00134332	8.29147e-05	0.998441	0.00155891	0.00150167
1330 - 1330	13.0002	50.0043	6.00004	60582.7	60651.7	0.000214343	0.00082445	9.89262e-05	0.998862	0.00113772	0.000659355
1331 - 1331	12.0003	28.0045	4.00004	60186.7	60230.7	0.000199239	0.000464954	6.6412e-05	0.999269	0.000730605	0.00150551
1332 - 1332	60633.7	9.00024	88.0075	7.00054	60737.7	0.998288	0.000148182	0.00144898	0.000115259	0.00171242	0.00124935
1333 - 1333	6.00006	26.0033	11.0001	61681.7	61724.7	9.72069e-05	0.000421279	0.000178213	0.999303	0.000696699	0.000960372
1334 - 1334	54858.4	15	22.0011	4.0001	54899.4	0.999253	0.000273228	0.000400754	7.28623e-05	0.000746844	0.000750776
1335 - 1335	55417.6	16.0002	110.005	10.0002	55553.6	0.997552	0.000288014	0.00198015	0.00018001	0.00244817	0.00218171
1336 - 1336	7.0001	2.0001	55145.7	15.0001	55169.7	0.000126883	3.62536e-05	0.999565	0.00027189	0.000435026	0.000678297
1337 - 1337	55089.9	8.00004	2.00031	6.39029e-05	55099.9	0.999819	0.000145192	3.63034e-05	1.15976e-09	0.000181496	0.000262938
1338 - 1338	1.00006	55656.2	6.42898e-05	9.00084	55666.2	1.79654e-05	0.99982	1.15492e-09	0.000161693	0.00017966	0.000246792
1339 - 1339	4.00014	56924.9	0.000136138	16.0007	56944.9	7.02458e-05	0.999649	2.39069e-09	0.000280985	0.000351233	0.000148375
1340 - 1340	2.00004	57574.5	6.47925e-05	2.00006	57578.5	3.47359e-05	0.999931	1.12529e-09	3.47363e-05	6.94732e-05	8.04382e-05
1341 - 1341	57868.2	1.00004	5.00057	3.99941e-05	57874.2	0.999896	1.72795e-05	8.64041e-05	6.91052e-10	0.000103684	0.00020511
1342 - 1342	58061.7	9.62095e-05	3.00014	3.99939e-05	58064.7	0.999948	1.65694e-09	5.16689e-05	6.88782e-10	5.16713e-05	0.000101264
1343 - 1343	58287	6.43988e-05	2.00049	3.99941e-05	58289	0.999966	1.10482e-09	3.43202e-05	6.86134e-10	3.4322e-05	0.000325348
1344 - 1344	3.99942e-05	58486.5	3.99942e-05	19.0014	58505.6	6.83597e-10	0.999675	6.83597e-10	0.00032478	0.000324781	0.000202172
1345 - 1345	58384.1	3.00014	15.0009	3.99941e-05	58402.1	0.999692	5.13704e-05	0.000256855	6.84805e-10	0.000308226	8.46686e-05
1346 - 1346	2.0001	38.0018	3.99942e-05	58522.5	58562.5	3.41532e-05	0.000648911	6.82932e-10	0.999317	0.000683065	0.000263649
1347 - 1347	5.00026	37.0026	1.00006	58746.5	58789.5	8.50535e-05	0.000629409	1.70109e-05	0.999269	0.000731473	0.000236116
1348 - 1348	59174.6	8.00032	61.0058	1.00019	59244.6	0.998818	0.000135039	0.00102973	1.68824e-05	0.00118165	0.00120927
1349 - 1349	1.00004	59190.8	0.00014005	76.0076	59267.8	1.68733e-05	0.998701	2.36301e-09	0.00128244	0.00129932	0.001539
1350 - 1350	34.0027	8.00006	58334.7	1.00004	58377.7	0.00058246	0.00013704	0.999263	1.71305e-05	0.00073663	0.000284731
1351 - 1351	1.0004	47.0029	3.99942e-05	58862.6	58910.6	1.69817e-05	0.000797869	6.78897e-10	0.999185	0.000814851	0.000248966
1352 - 1352	2.00006	59561.7	3.99943e-05	50.0029	59613.7	3.35504e-05	0.999128	6.7089e-10	0.000838782	0.000872333	0.000136735
1353 - 1353	59740.7	2.0001	14.0028	1.00004	59757.7	0.999715	3.34701e-05	0.000234327	1.67349e-05	0.000284532	0.00106694
1354 - 1354	59981.2	6.39428e-05	9.00108	9.76829e-05	59990.2	0.99985	1.06589e-09	0.000150042	1.62831e-09	0.000150045	0.000468042
1355 - 1355	59093.7	1.00004	55.0062	2.00019	59151.7	0.999019	1.69064e-05	0.000929917	3.38145e-05	0.000980637	0.00148324
1356 - 1356	3.99943e-05	37.0039	3.99943e-05	58102.8	58139.8	6.87899e-10	0.000636464	6.87899e-10	0.999364	0.000636465	0.000824114
1357 - 1357	57770.8	1.00004	85.009	2.00004	57858.8	0.998479	1.72841e-05	0.00146925	3.45676e-05	0.0015211	0.00179327
1358 - 1358	6.51225e-05	42.0034	1.00004	57453.7	57496.7	1.13263e-09	0.000730536	1.7393e-05	0.999252	0.00074793	0.000414251
1359 - 1359	57883.7	36.0016	75.0068	4.00019	57998.7	0.998017	0.000620732	0.00129325	6.89704e-05	0.00198295	0.00107319
1360 - 1360	17.0008	7.00293	58126.5	1.00014	58151.5	0.000292353	0.000120426	0.99957	1.71989e-05	0.000429977	0.00147668
1361 - 1361	2.00026	56974.3	7.00019	59.0018	57042.3	3.50662e-05	0.998808	0.000122719	0.00103435	0.00119214	0.00111945
1362 - 1362	23.0018	8.0001	56268.3	6.00059	56305.3	0.000408519	0.000142084	0.999343	0.000106572	0.000657176	0.000403471
1363 - 1363	40.0026	14.0014	56312.6	6.6086e-05	56366.6	0.000709686	0.0002484	0.999042	1.17243e-09	0.000958087	0.00036559
1364 - 1364	32.0025	8.0002	56413.6	2.00004	56455.6	0.000566863	0.000141708	0.999256	3.54268e-05	0.000743997	0.000292882
1365 - 1365	46.0047	10.001	56412.6	6.5167e-05	56468.7	0.000814694	0.000177107	0.999008	1.15404e-09	0.000991802	0.00114178
1366 - 1366	72.0038	8.0002	56066.7	3.99942e-05	56146.7	0.00128242	0.000142487	0.998575	7.12317e-10	0.00142491	0.000657167
1367 - 1367	26.0018	7.00014	55427.4	6.54513e-05	55460.4	0.000468835	0.000126219	0.999405	1.18014e-09	0.000595055	0.000169355
1368 - 1368	55642.7	2.00006	108.005	6.48639e-05	55752.7	0.998027	3.58738e-05	0.00193722	1.16342e-09	0.00197309	0.00118983
1369 - 1369	4.0001	38.0029	1.0001	55988.6	56031.6	7.139e-05	0.000678241	1.78488e-05	0.999233	0.00076748	0.000289727
1370 - 1370	56538.7	3.99943e-05	62.0035	3.00014	56603.7	0.998852	7.06566e-10	0.0010954	5.30025e-05	0.0011484	0.000313726
1371 - 1371	8.00019	57019.6	2.00006	80.0031	57109.6	0.000140085	0.998424	3.50215e-05	0.00140087	0.00157598	0.00127486
1372 - 1372	4.00006	2.00014	6.00006	57573.7	57585.7	6.94628e-05	3.47333e-05	0.000104194	0.999792	0.00020839	0.00025186
1373 - 1373	57163.3	5.00004	355.004	4062.23	61585.6	0.928194	8.11885e-05	0.0057644	0.0659607	0.0718063	0.0132742
1374 - 1374	63547.7	3.00009	97.0052	3.00006	63650.7	0.998382	4.71337e-05	0.00152402	4.71332e-05	0.00161829	0.000354532
1375 - 1375	32.0021	3.00009	63617.6	1.00006	63653.6	0.000502754	4.71315e-05	0.999434	1.5711e-05	0.000565597	0.000177819
1376 - 1376	6.00042	74.0025	3.99942e-05	64163.6	64243.6	9.34011e-05	0.00115191	6.2254e-10	0.998755	0.00124531	0.000900849
1377 - 1377	64591.7	1.00022	99.005	4.00004	64695.7	0.998392	1.54604e-05	0.00153032	6.18285e-05	0.00160761	0.000491103
1378 - 1378	36.0021	8.00048	64431.5	1.00006	64476.5	0.000558375	0.000124084	0.999302	1.55105e-05	0.000697969	8.09136e-05
1379 - 1379	5.00034	61.004	4.00009	64773.7	64843.7	7.71139e-05	0.000940787	6.16883e-05	0.99892	0.00107959	0.000367174
1380 - 1380	10.0003	46.0036	4.00009	65660.6	65720.6	0.000152163	0.000699986	6.0865e-05	0.999087	0.000913015	0.000555837
1381 - 1381	67314.8	1.00004	62.0033	2.00006	67379.8	0.999035	1.48418e-05	0.000920207	2.96834e-05	0.000964732	0.000100621
1382 - 1382	7.00054	66825.7	4.00009	92.0059	66928.7	0.000104597	0.998461	5.97664e-05	0.00137468	0.00153905	0.000502411
1383 - 1383	46.0042	1.00012	66485.7	3.99943e-05	66532.8	0.000691452	1.50321e-05	0.999294	6.01122e-10	0.000706485	0.000918073
1384 - 1384	2.00021	33.002	3.99942e-05	67171.6	67206.6	2.97621e-05	0.000491053	5.95094e-10	0.999479	0.000520816	0.00022457
1385 - 1385	67553.6	2.00006	21.0014	3.99942e-05	67576.6	0.99966	2.95969e-05	0.00031078	5.91835e-10	0.000340377	0.000193267
1386 - 1386	68132.7	2.00009	40.0039	6.05995e-05	68174.7	0.999384	2.93376e-05	0.000586785	8.88884e-10	0.000616124	0.000965662
1387 - 1387	68310.3	6.06175e-05	17.0007	1.00009	68328.3	0.999737	8.87151e-10	0.00024881	1.46365e-05	0.000263447	6.12182e-05
1388 - 1388	1.00012	68164.5	6.09527e-05	12.0013	68177.5	1.46694e-05	0.999809	8.94029e-10	0.000176031	0.000190701	0.000491554
1389 - 1389	79.0043	3.00016	67892.7	2.00004	67976.8	0.00116223	4.41351e-05	0.998764	2.94224e-05	0.00123578	7.35785e-05
1390 - 1390	8.738e-05	68397.8	1.00004	50.0035	68448.8	1.27658e-09	0.999255	1.46101e-05	0.000730525	0.000745136	0.000457168
1391 - 1391	2.00006	68565.1	1.00006	13.0004	68581.1	2.91634e-05	0.999767	1.45822e-05	0.000189562	0.000233307	0.000165453
1392 - 1392	69174.2	1.00016	4.00049	3.00004	69182.2	0.999884	1.44569e-05	5.78254e-05	4.33644e-05	0.000115647	0.000263299
1393 - 1393	69184.5	1.00004	7.00069	2.00006	69194.5	0.999855	1.44526e-05	0.000101174	2.89049e-05	0.000144532	0.000197426
1394 - 1394	68698.4	1.00004	5.00036	3.99942e-05	68704.4	0.999913	1.45557e-05	7.27808e-05	5.8212e-10	8.7337e-05	8.92464e-05
1395 - 1395	68773.8	8.68764e-05	67.0072	1.00006	68841.8	0.999012	1.26197e-09	0.00097335	1.45269e-05	0.000987878	0.00187577
1396 - 1396	11.0004	1.00006	68528.3	1.00004	68541.3	0.000160492	1.45906e-05	0.99981	1.45903e-05	0.000189673	0.000107586
1397 - 1397	68719.8	1.00004	70.0049	5.95514e-05	68790.8	0.998968	1.45374e-05	0.00101765	8.65688e-10	0.00103219	0.000591736
1398 - 1398	29.0015	6.00062	68230.5	1.00006	68266.5	0.000424827	8.78998e-05	0.999473	1.46493e-05	0.000527377	0.000177927
1399 - 1399	68371.8	2.00009	168.008	7.00006	68548.8	0.997418	2.91775e-05	0.00245093	0.000102118	0.00258223	0.00063771
1400 - 1400	5.0002	34.0022	3.99942e-05	68546.7	68585.7	7.29044e-05	0.000495763	5.83128e-10	0.999431	0.000568668	0.000234547
1401 - 1401	3.00016	46.0037	3.99943e-05	68504.7	68553.7	4.37636e-05	0.00067106	5.834e-10	0.999285	0.000714824	0.00063537
1402 - 1402	68239.7	8.68376e-05	66.0033	7.00016	68312.7	0.998931	1.27118e-09	0.000966194	0.000102472	0.00106867	0.000247713
1403 - 1403	2.00004	67564.7	1.00009	54.0024	67621.7	2.95769e-05	0.999157	1.47894e-05	0.000798596	0.000842962	0.000333508
1404 - 1404	6.00012	21.0017	6.04483e-05	67192.6	67219.6	8.92615e-05	0.000312434	8.99266e-10	0.999598	0.000401696	0.000330088
1405 - 1405	66643.8	6.03998e-05	74.0035	1.00004	66718.8	0.998876	9.0529e-10	0.00110918	1.49889e-05	0.00112417	0.000404342
1406 - 1406	67243.8	3.99943e-05	10.0018	1.00004	67254.8	0.999836	5.94668e-10	0.000148716	1.48694e-05	0.000163586	0.000701962
1407 - 1407	2.00009	67241.7	2.00009	35.0027	67280.7	2.97275e-05	0.99942	2.97275e-05	0.000520249	0.000579704	0.00043135
1408 - 1408	12.0008	4.00009	66171.3	8.60272e-05	66187.3	0.000181316	6.04358e-05	0.999758	1.29975e-09	0.000241753	0.000191122
1409 - 1409	66006.7	4.00062	160.009	4.00012	66174.8	0.997461	6.04554e-05	0.00241797	6.04478e-05	0.00253887	0.000282719
1410 - 1410	49.0035	5.00041	66109.7	6.00486e-05	66163.7	0.00074064	7.55764e-05	0.999184	9.07577e-10	0.000816218	0.000526889
1411 - 1411	24.0008	3.00006	66029.5	1.00004	66057.5	0.000363332	4.54159e-05	0.999576	1.51389e-05	0.000423886	0.00034614
1412 - 1412	65587.7	1.00009	32.0028	3.99943e-05	65620.7	0.999497	1.52404e-05	0.000487693	6.09476e-10	0.000502934	0.000532518
1413 - 1413	65396.8	7.00012	223.009	1.00004	65627.8	0.99648	0.000106664	0.00339809	1.52381e-05	0.00352	0.00197327
1414 - 1414	52.0016	3.00006	64551.6	6.07589e-05	64606.6	0.000804896	4.64358e-05	0.999149	9.40444e-10	0.000851333	0.000777407
1415 - 1415	3.00006	56.0029	8.76191e-05	65187.7	65246.7	4.59803e-05	0.000858325	1.34289e-09	0.999096	0.000904307	0.000223676
1416 - 1416	4.00049	66785.8	2.00006	147.008	66938.8	5.97635e-05	0.997714	2.9879e-05	0.00219616	0.0022858	0.000142137
1417 - 1417	51.0043	2.00009	66422.8	6.01433e-05	66475.8	0.000767261	3.00875e-05	0.999203	9.04741e-10	0.000797349	0.000760117
1418 - 1418	3.00016	73.0043	6.03577e-05	66556.7	66632.7	4.50253e-05	0.00109562	9.05826e-10	0.998859	0.00114065	0.000121921
1419 - 1419	67295.7	4.00025	111.008	7.00012	67417.7	0.99819	5.93353e-05	0.00164656	0.000103832	0.00180973	0.000794311
1420 - 1420	11.0003	1.00009	66619.1	1.00004	66632.1	0.00016509	1.50091e-05	0.999805	1.50084e-05	0.000195108	0.000133008
1421 - 1421	66272.7	6.04478e-05	28.0025	1.00009	66301.7	0.999563	9.11708e-10	0.00042235	1.50839e-05	0.000437434	0.000553506
1422 - 1422	66151.8	1.00009	50.0056	3.00006	66205.8	0.999184	1.51057e-05	0.000755306	4.53142e-05	0.000815726	0.00146904
1423 - 1423	2.00004	65980.5	2.00004	13.0008	65997.5	3.03048e-05	0.999742	3.03048e-05	0.000196989	0.000257599	7.59691e-05
1424 - 1424	25.002	9.00052	65330.6	1.00004	65365.6	0.000382495	0.000137695	0.999465	1.52992e-05	0.000535489	0.000372233
1425 - 1425	31.0024	9.00021	65672.6	0.000122433	65712.6	0.000471788	0.000136963	0.999391	1.86315e-09	0.000608754	0.000483794
1426 - 1426	24.0014	2.00059	65635.5	3.99942e-05	65661.5	0.000365532	3.04683e-05	0.999604	6.09097e-10	0.000396001	0.000369561
1427 - 1427	65509.8	3.99943e-05	118.006	3.00006	65630.8	0.998156	6.09383e-10	0.00179803	4.57112e-05	0.00184374	0.00054782
1428 - 1428	3.99942e-05	65497.6	3.99942e-05	23.0012	65520.6	6.10407e-10	0.999649	6.10407e-10	0.000351052	0.000351053	6.3136e-05
1429 - 1429	64835.7	1.00004	162.002	6.17244e-05	64998.7	0.997492	1.53855e-05	0.00249239	9.49625e-10	0.00250777	0.00398073
1430 - 1430	14.0005	7.00013	64069	6.2049e-05	64090	0.00021845	0.000109223	0.999672	9.68154e-10	0.000327675	0.000247813
1431 - 1431	61999.8	2.00004	1277	3.99943e-05	63278.8	0.979788	3.16068e-05	0.0201806	6.32033e-10	0.0202122	0.0387476
1432 - 1432	3.00049	63495.6	7.00006	58.0035	63563.6	4.72045e-05	0.99893	0.000110127	0.000912526	0.00106986	0.000275019
1433 - 1433	2.00006	62961.7	3.99943e-05	27.0024	62990.7	3.17517e-05	0.99954	6.34923e-10	0.000428672	0.000460424	0.000434695
1434 - 1434	54.0046	5.00068	61756.7	3.00009	61818.7	0.000873597	8.08927e-05	0.998997	4.85305e-05	0.00100302	0.000962859
1435 - 1435	1.00006	40.0026	3.99943e-05	61395.7	61436.7	1.62779e-05	0.00065112	6.50983e-10	0.999333	0.000667398	0.0001453
1436 - 1436	61929.6	1.00004	40.0017	9.35137e-05	61970.6	0.999338	1.61373e-05	0.000645495	1.509e-09	0.000661634	0.000337311
1437 - 1437	3.99943e-05	61669.8	1.00006	71.0038	61741.8	6.47767e-10	0.998834	1.61975e-05	0.00115001	0.00116621	0.000260562
1438 - 1438	1.00006	18.002	3.99942e-05	61586.6	61605.6	1.62333e-05	0.000292213	6.49198e-10	0.999692	0.000308447	0.000524101
1439 - 1439	2.00006	31.001	6.33842e-05	61436.3	61469.3	3.25376e-05	0.000504333	1.03115e-09	0.999463	0.000536872	0.000432791
1440 - 1440	60632.6	9.00155	32.0035	0.00013595	60673.6	0.999324	0.00014836	0.000527469	2.24067e-09	0.000675832	0.00149432
1441 - 1441	58.0027	2.00014	60109.5	1.0001	60170.6	0.000963972	3.32412e-05	0.998986	1.6621e-05	0.00101383	0.000397059
1442 - 1442	9.71227e-05	59461.7	3.99942e-05	54.0029	59515.7	1.63189e-09	0.999093	6.71995e-10	0.000907373	0.000907375	0.000239824
1443 - 1443	499.049	3.00004	58571.7	11.0004	59084.7	0.00844633	5.07752e-05	0.991317	0.00018618	0.00868328	0.00932848
1444 - 1444	4.0004	20.0018	1.00004	59657.4	59682.4	6.70281e-05	0.000335138	1.6756e-05	0.999581	0.000418922	0.000507201
1445 - 1445	60669.7	4.00004	75.0044	0.000192671	60748.7	0.998699	6.58457e-05	0.00123467	3.1716e-09	0.00130052	0.00021435
1446 - 1446	3.00014	60682.6	4.00006	46.0029	60735.6	4.93967e-05	0.999127	6.58603e-05	0.00075743	0.000872687	0.000119722
1447 - 1447	22.0018	5.0001	60378.5	1.00004	60406.5	0.000364229	8.27742e-05	0.999536	1.65552e-05	0.000463558	0.000285967
1448 - 1448	4.00049	111.002	3.00004	60578.5	60696.5	6.59098e-05	0.00182881	4.94269e-05	0.998056	0.00194415	0.002357
1449 - 1449	60896.7	27.0021	138.009	2.00007	61063.7	0.997265	0.000442195	0.00226007	3.27537e-05	0.00273502	0.000280214
1450 - 1450	26.0019	7.0001	61118.5	3.99942e-05	61151.5	0.000425204	0.000114471	0.99946	6.54018e-10	0.000539676	0.000244935
1451 - 1451	35.0039	6.0002	60261.6	1.00014	60303.6	0.000580462	9.94998e-05	0.999303	1.65851e-05	0.000696547	0.00106801
1452 - 1452	51.0041	3.0001	59870.7	9.69034e-05	59924.7	0.000851138	5.00645e-05	0.999099	1.61709e-09	0.000901204	0.000616941
1453 - 1453	6.00034	46.0037	6.47239e-05	59711.6	59763.6	0.000100401	0.000769762	1.083e-09	0.99913	0.000870164	0.000573395
1454 - 1454	5.0002	24.0018	6.57392e-05	60559.4	60588.4	8.25273e-05	0.000396145	1.08501e-09	0.999521	0.000478673	0.000301069
1455 - 1455	10.0003	61100.7	1.0001	119.006	61230.7	0.000163321	0.997877	1.63333e-05	0.00194357	0.00212323	0.000592941
1456 - 1456	62004.6	1.00006	23.002	2.00006	62030.6	0.999581	1.61221e-05	0.000370817	3.22432e-05	0.000419182	0.00036392
1457 - 1457	33.0014	61762.7	3.99943e-05	263.023	62058.8	0.000531777	0.99523	6.44458e-10	0.0042383	0.00477007	0.00400988
1458 - 1458	1.0001	62287.7	3.00004	30.0031	62321.7	1.60474e-05	0.999454	4.8138e-05	0.000481424	0.000545609	0.000756749
1459 - 1459	245.01	8.00058	61984.7	1.00006	62238.7	0.00393662	0.000128547	0.995919	1.60682e-05	0.00408124	0.00225897
1460 - 1460	6.00077	101.004	3.99942e-05	61443.7	61550.7	9.74933e-05	0.00164099	6.49778e-10	0.998262	0.00173849	0.000986182
1461 - 1461	61611.7	8.0004	83.0079	2.0001	61704.7	0.998493	0.000129656	0.00134524	3.2414e-05	0.00150732	0.00159363
1462 - 1462	1.00006	26.0018	3.0001	62162.5	62192.5	1.60801e-05	0.000418086	4.82389e-05	0.999518	0.000482405	0.000206968
1463 - 1463	6.00031	12.0012	4.0001	62167.1	62189.1	9.64849e-05	0.000192978	6.43214e-05	0.999646	0.000353785	0.000356927
1464 - 1464	62154.7	25.0008	137.007	12.0005	62328.7	0.997208	0.000401113	0.00219814	0.000192535	0.00279178	0.00111046
1465 - 1465	36.0021	8.00039	61181.5	5.00004	61230.5	0.000587977	0.00013066	0.9992	8.16593e-05	0.000800296	0.000176467
1466 - 1466	56.0061	16.0005	59442.7	2.00006	59516.7	0.000941016	0.00026884	0.998757	3.36051e-05	0.00124346	0.00144873
1467 - 1467	216.005	1657.05	343.009	59684.7	61900.7	0.00348954	0.0267695	0.00554127	0.9642	0.0358003	0.0362915
1468 - 1468	2.00019	20.0005	37	62353.9	62412.9	3.20476e-05	0.000320454	0.000592827	0.999055	0.000945329	0.00147485
1469 - 1469	62212.7	1.00019	57.004	2.00004	62272.7	0.999036	1.60614e-05	0.000915394	3.21175e-05	0.000963573	0.000420048
1470 - 1470	16.0015	2.00031	61904.3	1.00019	61923.3	0.000258409	3.23031e-05	0.999693	1.6152e-05	0.000306864	0.000638972
1471 - 1471	60939.6	4.0001	63.0039	13.0014	61019.6	0.998689	6.55543e-05	0.00103252	0.00021307	0.00131114	0.000418885
1472 - 1472	4.00014	60643.3	3.00006	47.0013	60697.3	6.5903e-05	0.99911	4.94266e-05	0.000774356	0.000889686	0.000848824
1473 - 1473	25.0011	2.00004	60332.4	3.00006	60362.4	0.000414184	3.31339e-05	0.999503	4.97008e-05	0.000497018	0.000272958
1474 - 1474	60002.7	2.00031	137.007	6.00006	60147.7	0.997589	3.32566e-05	0.00227785	9.97555e-05	0.00241086	0.000767635
1475 - 1475	20.0009	3.00047	59333.1	9.76699e-05	59356.1	0.000336965	5.05504e-05	0.999612	1.64549e-09	0.000387517	0.00026836
1476 - 1476	59175.8	1.00014	253.013	9.6938e-05	59429.8	0.995726	1.68289e-05	0.00425735	1.63114e-09	0.00427418	0.00142442
1477 - 1477	24.0006	8.00031	58702.9	3.9994e-05	58734.9	0.000408625	0.00013621	0.999455	6.80924e-10	0.000544836	0.000496695
1478 - 1478	58714.8	3.99943e-05	124.006	3.00004	58841.8	0.997842	6.79692e-10	0.00210744	5.09848e-05	0.00215843	0.00136311
1479 - 1479	58180.7	4.0001	60.0057	2.00019	58246.7	0.998867	6.86751e-05	0.0010302	3.43399e-05	0.00113321	0.00106061
1480 - 1480	1.0001	22.0014	2.00004	58230.4	58255.4	1.71674e-05	0.00037767	3.43322e-05	0.999571	0.00042917	5.20508e-05
1481 - 1481	5.0001	11.0018	6.47126e-05	58170.5	58186.5	8.59323e-05	0.000189078	1.11216e-09	0.999725	0.000275011	0.000671853
1482 - 1482	57613.7	6.00009	72.0032	6.34447e-05	57691.7	0.998648	0.000104003	0.00124807	1.09972e-09	0.00135207	0.000882876
1483 - 1483	57662.6	1.00009	39.0031	8.0001	57710.6	0.999168	1.73295e-05	0.000675838	0.000138624	0.000831792	0.000350249
1484 - 1484	14.0016	20.0004	57695.4	3.99942e-05	57729.4	0.000242539	0.00034645	0.999411	6.92787e-10	0.00058899	0.000496523
1485 - 1485	45.0021	11.0004	57254.5	1.00006	57311.5	0.000785219	0.00019194	0.999005	1.74496e-05	0.000994609	0.000545149
1486 - 1486	33.0011	7.00014	56575.3	3.99941e-05	56615.3	0.000582901	0.000123644	0.999293	7.06419e-10	0.000706546	0.000644897
1487 - 1487	22.0015	13.0005	56394.4	3.99942e-05	56429.4	0.000389895	0.000230384	0.99938	7.08747e-10	0.00062028	0.00019172
1488 - 1488	55784.7	0.000135801	111.005	1.0001	55896.7	0.997996	2.4295e-09	0.00198589	1.78919e-05	0.00200378	0.00151777
1489 - 1489	55366.8	57.0139	138.011	3.00006	55564.8	0.996436	0.00102608	0.00248379	5.39922e-05	0.00356386	0.0061957
1490 - 1490	33.0011	1.00009	55656.4	3.99942e-05	55690.4	0.000592582	1.79581e-05	0.999389	7.18152e-10	0.000610541	0.000529313
1491 - 1491	3.99943e-05	55519.8	3.99943e-05	197.007	55716.8	7.17814e-10	0.996464	7.17814e-10	0.00353587	0.00353587	0.00317194
1492 - 1492	15.0006	11.0016	55423.3	3.00014	55452.3	0.000270514	0.000198397	0.999477	5.4103e-05	0.000523014	0.000564388
1493 - 1493	55231.8	3.99943e-05	297.011	3.00006	55531.8	0.994597	7.20205e-10	0.00534848	5.40242e-05	0.0054025	0.00517458
1494 - 1494	1.00006	27.0036	3.99943e-05	55305.7	55333.8	1.80733e-05	0.000488013	7.22783e-10	0.999494	0.000506087	0.000968794
1495 - 1495	54474.7	3.99943e-05	47.0032	1.00006	54522.7	0.99912	7.33534e-10	0.000862085	1.83421e-05	0.000880428	2.14115e-05
1496 - 1496	6.32054e-05	54269.6	2.00006	35.0018	54306.6	1.16386e-09	0.999319	3.68291e-05	0.000644522	0.000681352	0.000336999
1497 - 1497	53731.7	4.00013	47.004	5.00006	53787.7	0.998959	7.43689e-05	0.000873881	9.29593e-05	0.00104121	0.000439392
1498 - 1498	21.0025	7.00071	52975.5	6.32106e-05	53003.5	0.000396246	0.00013208	0.999472	1.19257e-09	0.000528327	0.000763096
1499 - 1499	0.00018227	15.0017	3.99942e-05	52103.5	52118.5	3.49723e-09	0.000287838	7.67371e-10	0.999712	0.000287842	0.000523312
1500 - 1500	52324.7	11.0008	82.008	1.00018	52418.7	0.998207	0.000209864	0.00156448	1.90807e-05	0.00179343	0.00128152
1501 - 1501	20.0011	5.00052	52301.3	3.99941e-05	52326.3	0.000382238	9.55641e-05	0.999522	7.64322e-10	0.000477802	0.000146006
1502 - 1502	22.0007	5.00023	51706.1	3.99941e-05	51733.1	0.000425273	9.66545e-05	0.999478	7.73085e-10	0.000521929	0.000437508
1503 - 1503	51395.8	3.99943e-05	48.0051	3.99943e-05	51443.8	0.999067	7.77436e-10	0.000933157	7.77436e-10	0.000933158	0.000868822
1504 - 1504	49953.6	2.00054	30.0037	6.39135e-05	49985.6	0.99936	4.00223e-05	0.000600247	1.27864e-09	0.00064027	0.00109801
1505 - 1505	6.34189e-05	31.0009	1.00014	49188.1	49220.1	1.28847e-09	0.000629842	2.03197e-05	0.99935	0.000650163	0.000673015
1506 - 1506	4.00004	48112.6	1.00004	37.0018	48154.6	8.30665e-05	0.999128	2.07673e-05	0.000768395	0.000872229	0.00072631
1507 - 1507	47488.1	1.00004	10.0003	3.99941e-05	47499.1	0.999768	2.10539e-05	0.000210537	8.41997e-10	0.000231592	0.000233244
1508 - 1508	3.99942e-05	18.0014	3.99942e-05	47029.6	47047.6	8.50081e-10	0.000382621	8.50081e-10	0.999617	0.000382622	5.17577e-05
1509 - 1509	3.00006	46073.7	1.00019	66.005	46143.7	6.50157e-05	0.998483	2.16756e-05	0.00143042	0.00151711	0.000255584
1510 - 1510	45780.6	3.00014	42.003	1.00004	45826.6	0.998996	6.54672e-05	0.000916564	2.18222e-05	0.00100385	0.000238417
1511 - 1511	17.0018	3.0002	44683.3	1.0001	44704.3	0.000380316	6.7112e-05	0.99953	2.23714e-05	0.000469799	0.00031303
1512 - 1512	1.00007	43236.7	0.000197458	104.007	43341.7	2.3074e-05	0.997577	4.55583e-09	0.00239971	0.00242278	0.000855906
1513 - 1513	42139.4	3.99942e-05	26.0016	0.000100698	42165.4	0.999383	9.48506e-10	0.000616657	2.38816e-09	0.00061666	0.000294956
1514 - 1514	3.00015	25.0012	3.00007	41193.2	41224.2	7.27764e-05	0.000606469	7.27745e-05	0.999248	0.00075202	0.000621838
1515 - 1515	3.00021	25.0036	3.99942e-05	40480.6	40508.6	7.40634e-05	0.000617241	9.87302e-10	0.999309	0.000691306	0.000769396
1516 - 1516	3.00054	26.0022	3.99942e-05	39711.4	39740.4	7.55035e-05	0.000654301	1.00639e-09	0.99927	0.000729805	0.000188002
1517 - 1517	0.000150457	38752.7	1.00007	57.0058	38810.7	3.87669e-09	0.998505	2.57678e-05	0.00146882	0.00149459	0.000291892
1518 - 1518	3.99942e-05	37160.6	0.000369177	25.0042	37185.6	1.07553e-09	0.999328	9.92796e-09	0.000672415	0.000672426	0.00118351
1519 - 1519	0.000155814	15.0008	1.00007	35658.8	35674.8	4.36762e-09	0.000420488	2.80329e-05	0.999551	0.000448525	0.000266426
1520 - 1520	35278.4	5.0003	33.0029	0.000107006	35316.4	0.998924	0.000141586	0.000934491	3.02991e-09	0.00107608	0.000290783
1521 - 1521	21.0011	3.00022	35084.9	6.72221e-05	35108.9	0.000598169	8.54547e-05	0.999316	1.91467e-09	0.000683626	0.000474722
1522 - 1522	7.00138	5.00011	34202.2	3.99941e-05	34214.2	0.000204634	0.000146141	0.999649	1.16893e-09	0.000350776	0.000476502
1523 - 1523	33646.7	3.99943e-05	19.0037	3.99943e-05	33665.7	0.999436	1.18798e-09	0.000564483	1.18798e-09	0.000564485	0.000917397
1524 - 1524	32819.7	1.00007	46.0068	6.89156e-05	32866.7	0.99857	3.0428e-05	0.0013998	2.09682e-09	0.00143023	0.000874013
1525 - 1525	3.9994e-05	4.00062	3.9994e-05	32495	32499	1.23062e-09	0.0001231	1.23062e-09	0.999877	0.000123102	0.00022654
1526 - 1526	31483.4	3.99939e-05	4.00024	6.8208e-05	31487.4	0.999873	1.27015e-09	0.000127042	2.1662e-09	0.000127046	8.89395e-05
1527 - 1527	30061	102.016	79.0218	580.491	30822.5	0.975293	0.00330979	0.00256377	0.0188333	0.0247069	0.253093
1528 - 1528	24870.7	5.00012	4690.04	2.00004	29567.7	0.841143	0.000169107	0.15862	6.76426e-05	0.158857	0.297625
1529 - 1529	3.9994e-05	24799.7	1.00004	11.0006	24811.7	1.6119e-09	0.999516	4.03051e-05	0.000443363	0.00048367	0.000490163
1530 - 1530	24578.6	7.00018	41.0052	10.0032	24636.6	0.997645	0.000284138	0.0016644	0.000406032	0.00235457	0.00100685
1531 - 1531	14.0015	113.021	24243.7	0.000116117	24370.7	0.000574521	0.00463756	0.994788	4.76461e-09	0.00521209	0.00195977
1532 - 1532	1847.8	50.0039	21593.6	578.079	24069.5	0.0767696	0.00207748	0.897136	0.0240171	0.102864	0.310333
1533 - 1533	21850.3	361.058	80.2552	12.0027	22303.6	0.979675	0.0161883	0.00359831	0.000538153	0.0203248	0.136305
1534 - 1534	34.009	21738.3	7.41252e-05	11.2499	21783.5	0.00156122	0.997922	3.40281e-09	0.00051644	0.00207767	0.141865
1535 - 1535	20.2511	42.0064	21482.3	33.0049	21577.5	0.000938527	0.00194677	0.995585	0.00152959	0.00441489	0.139781
1536 - 1536	10.2486	4.00055	21277.3	40.0057	21331.5	0.000480444	0.000187542	0.997457	0.00187543	0.00254341	0.139538
1537 - 1537	20985.4	1.00012	43.0006	5.00112	21034.4	0.99767	4.75471e-05	0.0020443	0.000237759	0.0023296	0.00362876
1538 - 1538	7.38498e-05	20920.3	7.58989e-05	14.003	20934.3	3.5277e-09	0.999331	3.62558e-09	0.000668904	0.000668912	0.000605355
1539 - 1539	3.00073	3.99939e-05	20532.6	1.00004	20536.6	0.000146117	1.94745e-09	0.999805	4.86955e-05	0.000194814	0.000307232
1540 - 1540	20034.2	11.0003	33.0032	1.00004	20079.2	0.997759	0.000547845	0.00164365	4.98047e-05	0.0022413	0.00231005
1541 - 1541	3.9994e-05	5.00139	1.00013	19403.7	19409.7	2.06051e-09	0.000257675	5.15272e-05	0.999691	0.000309204	0.000539036
1542 - 1542	19044.5	11.0026	18.0062	15.0028	19088.5	0.997694	0.000576399	0.0009433	0.000785963	0.00230566	0.00203564
1543 - 1543	35.0084	6.00093	3.00058	18657.4	18701.4	0.00187196	0.000320881	0.000160447	0.997647	0.00235329	0.0011642
1544 - 1544	17959.5	0.000203518	21.0085	6.00237	17986.5	0.998498	1.1315e-08	0.00116801	0.000333715	0.00150174	0.00325261
1545 - 1545	2.00004	17055.4	3.99942e-05	15.0032	17072.4	0.00011715	0.999004	2.34262e-09	0.000878796	0.000995949	0.000210971
1546 - 1546	16498.8	0.000423212	6.00192	3.9994e-05	16504.8	0.999636	2.56418e-08	0.000363647	2.42318e-09	0.000363675	0.000983438
1547 - 1547	15805.6	195.022	5.00104	17.0056	16022.7	0.986455	0.0121716	0.000312123	0.00106135	0.0135451	0.0126041
1548 - 1548	0.000214737	15623	3.99941e-05	22.0028	15645.1	1.37256e-08	0.998594	2.55634e-09	0.00140637	0.00140639	0.000998657
1549 - 1549	1.0002	1.00223	7.54799e-05	14812.7	14814.7	6.75139e-05	6.76505e-05	5.09492e-09	0.999865	0.00013517	0.00155082
1550 - 1550	4.00036	19.0049	2.00004	13720.3	13745.3	0.000291035	0.00138265	0.000145507	0.998181	0.00181919	0.000628018
1551 - 1551	13171.6	14.0007	69.0183	1.00023	13255.6	0.993662	0.00105621	0.00520674	7.54569e-05	0.0063384	0.0019541
1552 - 1552	1.00023	96.0646	28.0117	12546.6	12671.7	7.89346e-05	0.00758104	0.00221058	0.990129	0.00987055	0.0218482
1553 - 1553	7.00023	14.0045	0.000146081	12144.1	12165.1	0.000575435	0.0011512	1.20082e-08	0.998273	0.00172665	0.0010035
1554 - 1554	4.00004	11519.6	2.00015	36.014	11561.7	0.000345975	0.996366	0.000172999	0.00311495	0.00363392	0.00140053
1555 - 1555	10974.5	14.001	99.0716	96.0804	11183.7	0.981298	0.00125191	0.0088586	0.00859114	0.0187017	0.0480714
1556 - 1556	21.0005	10614.6	87.0012	178.035	10900.6	0.00192654	0.97376	0.00798131	0.0163326	0.0262404	0.032092
1557 - 1557	6.0066	204.07	10.0012	10988.6	11208.6	0.00053589	0.0182065	0.000892279	0.980365	0.0196346	0.00441233
1558 - 1558	1.00004	6.00072	0.000356565	11514.9	11521.9	8.67949e-05	0.000520811	3.09468e-08	0.999392	0.000607637	0.000408502
1559 - 1559	6.0005	4.00008	3.99936e-05	11652.8	11662.8	0.000514499	0.000342978	3.42916e-09	0.999143	0.000857481	0.00106665
1560 - 1560	11438.7	0.000231907	17.0021	3.99939e-05	11455.7	0.998516	2.02439e-08	0.00148417	3.49119e-09	0.00148419	0.00138787
1561 - 1561	5.00014	0.000140675	11295	0.000145536	11300	0.000442492	1.24492e-08	0.999557	1.28793e-08	0.000442517	0.000600709
1562 - 1562	3.00008	11159.5	2.00015	6.00181	11170.5	0.000268572	0.999015	0.000179056	0.000537292	0.00098492	0.000711611
1563 - 1563	11358.1	1.00008	9.00304	3.99941e-05	11368.1	0.99912	8.79722e-05	0.000791955	3.51809e-09	0.00087993	0.000387167
1564 - 1564	2.00052	0.000227144	11645.8	3.99936e-05	11647.8	0.000171752	1.95011e-08	0.999828	3.43359e-09	0.000171775	0.000554966
1565 - 1565	3.99939e-05	7.79071e-05	11677.6	3.99939e-05	11677.6	3.42483e-09	6.67148e-09	1	3.42483e-09	1.35211e-08	0.0001199
1566 - 1566	11697.5	3.99942e-05	37.0081	14.0007	11748.5	0.995658	3.4042e-09	0.00315003	0.0011917	0.00434174	0.00364903
1567 - 1567	6.00034	1.00004	11938.9	3.99937e-05	11945.9	0.000502292	8.37138e-05	0.999414	3.34789e-09	0.000586009	0.000775429
1568 - 1568	12171.1	3.99937e-05	1.00049	3.99937e-05	12172.1	0.999918	3.28569e-09	8.21954e-05	3.28569e-09	8.22019e-05	0.000382816
1569 - 1569	12392.1	3.99937e-05	4.00047	1.00004	12397.1	0.999597	3.22606e-09	0.000322694	8.06674e-05	0.000403365	0.000319898
1570 - 1570	12347.2	3.99941e-05	22.0039	2.00014	12371.2	0.99806	3.23283e-09	0.00177863	0.000161676	0.00194031	0.00141887
1571 - 1571	3.99936e-05	12379.8	0.000139329	1.00049	12380.8	3.23029e-09	0.999919	1.12536e-08	8.08098e-05	8.08243e-05	0.000582352
1572 - 1572	823.455	14.0036	3.99942e-05	12611	13448.5	0.0612304	0.00104128	2.97388e-09	0.937728	0.0622716	0.139486
1573 - 1573	3.99937e-05	13757.1	0.000434867	4.00044	13761.1	2.9063e-09	0.999709	3.16013e-08	0.000290707	0.000290742	0.000462356
1574 - 1574	13894.1	3.99937e-05	2.00008	7.31856e-05	13896.1	0.999856	2.87805e-09	0.00014393	5.26661e-09	0.000143939	0.000215728
1575 - 1575	3.99936e-05	13981.9	1.00008	3.00021	13985.9	2.85958e-09	0.999714	7.15062e-05	0.000214517	0.000286026	0.000265132
1576 - 1576	13196.9	3.9994e-05	3.9994e-05	7.6548e-05	13196.9	1	3.03057e-09	3.03057e-09	5.80047e-09	1.18616e-08	0.000109448
1577 - 1577	14464.4	3.99939e-05	3.00056	3.99939e-05	14467.4	0.999793	2.7644e-09	0.000207401	2.7644e-09	0.000207406	0.000108702
1578 - 1578	14239.4	3.99938e-05	3.00013	3.99938e-05	14242.4	0.999789	2.80809e-09	0.000210648	2.80809e-09	0.000210653	0.000315084
1579 - 1579	14447.2	7.62475e-05	8.00222	3.99941e-05	14455.2	0.999446	5.27475e-09	0.000553589	2.76677e-09	0.000553597	0.000366001
1580 - 1580	5.00073	1.00007	14407.3	7.34198e-05	14413.3	0.000346953	6.93855e-05	0.999584	5.0939e-09	0.000416343	0.000132519
1581 - 1581	14263.1	3.99941e-05	8.00226	0.000122645	14271.1	0.999439	2.80245e-09	0.000560731	8.59395e-09	0.000560742	0.000431181
1582 - 1582	1.00004	14334	1.00007	7.00173	14343	6.9723e-05	0.999372	6.97254e-05	0.000488162	0.000627611	0.000203834
1583 - 1583	9.0002	0.000298825	14091.9	3.99936e-05	14100.9	0.000638273	2.11919e-08	0.999362	2.83625e-09	0.000638297	0.00106125
1584 - 1584	4.00133	0.000131259	13931.6	7.42371e-05	13935.6	0.00028713	9.41898e-09	0.999713	5.32715e-09	0.000287145	0.000601698
1585 - 1585	13791.5	2.00004	19.0035	1.00004	13813.5	0.998407	0.000144788	0.00137572	7.23956e-05	0.0015929	0.00113917
1586 - 1586	7.42338e-05	13662.1	1.00004	12.0018	13675.1	5.42841e-09	0.999049	7.31287e-05	0.000877643	0.000950777	0.000685548
1587 - 1587	13416.7	0.000126807	7.00135	3.9994e-05	13423.7	0.999478	9.44652e-09	0.000521566	2.97935e-09	0.000521578	0.000122454
1588 - 1588	13354.5	7.55275e-05	10.0009	3.99939e-05	13364.5	0.999252	5.65134e-09	0.000748318	2.99254e-09	0.000748326	0.000776102
1589 - 1589	7.47073e-05	13271.4	0.000128127	10.0043	13281.4	5.62496e-09	0.999247	9.64713e-09	0.000753256	0.000753271	0.00113902
1590 - 1590	0.000294751	21.0065	1.00004	13232.5	13254.5	2.22377e-08	0.00158485	7.54488e-05	0.99834	0.00166032	0.000641993
1591 - 1591	7.0007	13.0027	1.00004	13461.1	13482.1	0.000519258	0.000964444	7.41753e-05	0.998442	0.00155788	0.00087562
1592 - 1592	7.4079e-05	13538.7	7.25048e-05	1.00013	13539.7	5.47125e-09	0.999926	5.35498e-09	7.38665e-05	7.38773e-05	0.000179418
1593 - 1593	1.00008	2.00007	13306.8	7.54008e-05	13309.8	7.51384e-05	0.000150271	0.999775	5.66506e-09	0.000225415	0.000282867
1594 - 1594	6.00155	1.00012	13148.8	3.9994e-05	13155.8	0.00045619	7.60215e-05	0.999468	3.04002e-09	0.000532214	0.000215282
1595 - 1595	2.00094	1.0003	12876.4	3.99938e-05	12879.4	0.00015536	7.76669e-05	0.999767	3.10526e-09	0.00023303	0.000617162
1596 - 1596	12831.2	1.00031	34.0049	0.000582395	12866.3	0.997279	7.77466e-05	0.00264296	4.52653e-08	0.00272075	0.00225265
1597 - 1597	1.00008	12734.3	3.00004	12.0028	12750.3	7.84355e-05	0.998745	0.000235292	0.000941377	0.0012551	0.000718994
1598 - 1598	3.99938e-05	12226.3	3.99938e-05	0.00044239	12226.3	3.27114e-09	1	3.27114e-09	3.61836e-08	4.27259e-08	0.000462223
1599 - 1599	12205.1	3.99937e-05	5.00021	3.99937e-05	12210.1	0.99959	3.27546e-09	0.000409513	3.27546e-09	0.00040952	0.000625574
1600 - 1600	12107.7	1.00021	2.00209	2.00043	12112.7	0.999587	8.25751e-05	0.000165289	0.000165152	0.000413016	0.00122786
1601 - 1601	12110.8	3.9994e-05	5.00141	1.00007	12116.8	0.999505	3.3007e-09	0.000412766	8.25359e-05	0.000495305	0.000199098
1602 - 1602	3.99938e-05	12396.4	1.00007	7.00071	12404.4	3.22418e-09	0.999355	8.06227e-05	0.000564375	0.000645001	0.000623864
1603 - 1603	12271.5	1.00004	6.00094	2.00008	12280.5	0.999267	8.14329e-05	0.000488654	0.000162865	0.000732953	0.000634388
1604 - 1604	12375.4	6.00004	9.00094	1.00013	12391.4	0.998709	0.000484209	0.000726384	8.07116e-05	0.0012913	0.00166911
1605 - 1605	12784.6	4.00013	171.065	1.00008	12960.7	0.986415	0.000308635	0.0131988	7.71623e-05	0.0135846	0.00900239
1606 - 1606	16083.4	3.99942e-05	13.0024	1.00004	16097.4	0.99913	2.4845e-09	0.000807733	6.21241e-05	0.000869859	0.000305283
1607 - 1607	3.99948e-05	16699.3	3.99948e-05	1.00004	16700.3	2.39486e-09	0.99994	2.39486e-09	5.98817e-05	5.98865e-05	0.000106997
1608 - 1608	17646.6	3.99939e-05	6.00077	7.39986e-05	17652.6	0.99966	2.26561e-09	0.000339936	4.19193e-09	0.000339943	9.66253e-05
1609 - 1609	4.00058	1.00036	18853.3	7.1196e-05	18858.3	0.000212139	5.30461e-05	0.999735	3.77531e-09	0.000265189	0.000348521
1610 - 1610	7.01179e-05	20141.4	3.99938e-05	1.00035	20142.4	3.48112e-09	0.99995	1.98556e-09	4.9664e-05	4.96695e-05	0.000291883
1611 - 1611	21220	3.9994e-05	6.00102	7.11541e-05	21226	0.999717	1.8842e-09	0.000282721	3.35222e-09	0.000282726	0.000194987
1612 - 1612	22811.8	7.02658e-05	5.00068	3.9994e-05	22816.8	0.999781	3.07957e-09	0.000219167	1.75283e-09	0.000219172	0.0001316
1613 - 1613	5.00024	4.00007	24054.2	6.99571e-05	24063.2	0.000207796	0.000166232	0.999626	2.90722e-09	0.000374031	0.000469461
1614 - 1614	25015.5	3.99942e-05	8.00198	3.99942e-05	25023.5	0.99968	1.59827e-09	0.000319778	1.59827e-09	0.000319782	0.000535106
1615 - 1615	26866.7	3.9994e-05	1.00031	3.9994e-05	26867.7	0.999963	1.48855e-09	3.72308e-05	1.48855e-09	3.72338e-05	0.000208962
1616 - 1616	3.9994e-05	28020.8	1.00004	3.0004	28024.8	1.42709e-09	0.999857	3.56841e-05	0.000107062	0.000142748	9.51406e-05
1617 - 1617	8.00177	0.000106915	29394.4	3.99942e-05	29402.4	0.000272147	3.63627e-09	0.999728	1.36024e-09	0.000272152	0.000594724
1618 - 1618	3.99942e-05	30386.4	3.99942e-05	6.00124	30392.4	1.31593e-09	0.999803	1.31593e-09	0.000197459	0.000197461	0.000381451
1619 - 1619	31581.3	1.00004	8.00118	6.73499e-05	31590.3	0.999715	3.16566e-05	0.00025328	2.13198e-09	0.000284938	0.000252561
1620 - 1620	3.99941e-05	31737.3	2.0001	34.0015	31773.3	1.25873e-09	0.998867	6.29492e-05	0.00107013	0.00113308	0.00132836
1621 - 1621	32655.5	1.00007	22.0018	3.00004	32681.5	0.999204	3.06004e-05	0.000673219	9.17963e-05	0.000795615	0.000505705
1622 - 1622	17.0012	5.00056	32603.1	3.99941e-05	32625.1	0.000521106	0.000153273	0.999326	1.22587e-09	0.000674381	0.000302931
1623 - 1623	7.00055	34.0032	0.000150193	33299.4	33340.5	0.000209972	0.00101988	4.50484e-09	0.99877	0.00122986	0.000262862
1624 - 1624	4.0001	8.00098	3.99941e-05	34290.1	34302.1	0.000116614	0.00023325	1.16594e-09	0.99965	0.000349865	0.000182919
1625 - 1625	5.00035	11.001	3.99941e-05	35671.1	35687.1	0.000140117	0.000308262	1.12069e-09	0.999552	0.00044838	4.88962e-05
1626 - 1626	1.0001	36589.7	6.5395e-05	48.0052	36638.7	2.72963e-05	0.998662	1.78486e-09	0.00131023	0.00133753	0.000214429
1627 - 1627	37320.5	1.00007	44.0018	1.00006	37366.5	0.998769	2.67637e-05	0.00117757	2.67637e-05	0.0012311	0.00136138
1628 - 1628	1.0001	28.0013	1.00004	38509.3	38539.3	2.59501e-05	0.000726563	2.59486e-05	0.999222	0.000778462	0.000725978
1629 - 1629	1.00007	21.0018	1.00007	39410.5	39433.5	2.53608e-05	0.000532588	2.53608e-05	0.999417	0.000583309	6.23367e-05
1630 - 1630	40194.7	5.00221	59.0058	5.00006	40263.7	0.998286	0.000124236	0.00146548	0.000124183	0.0017139	0.00113347
1631 - 1631	22.0016	4.00032	40754.4	2.00004	40782.4	0.000539489	9.80895e-05	0.999313	4.90418e-05	0.00068662	0.000192278
1632 - 1632	6.53325e-05	29.0043	3.99943e-05	41322.8	41351.8	1.57992e-09	0.000701403	9.67172e-10	0.999299	0.000701406	0.000922059
1633 - 1633	42666.4	1.00004	7.00086	3.99942e-05	42674.4	0.999813	2.34342e-05	0.000164053	9.37194e-10	0.000187488	0.000198402
1634 - 1634	3.99942e-05	43577.5	1.0001	16.0017	43594.5	9.17414e-10	0.99961	2.29409e-05	0.000367057	0.000389998	0.000235936
1635 - 1635	6.40184e-05	44285.6	3.99942e-05	19.0019	44304.6	1.44496e-09	0.999571	9.0271e-10	0.000428892	0.000428895	0.000256975
1636 - 1636	1.00009	18.0018	3.99942e-05	45325.6	45344.6	2.20555e-05	0.000397	8.82007e-10	0.999581	0.000419056	0.000242341
1637 - 1637	3.9994e-05	45742	3.00006	7.00014	45752	8.74149e-10	0.999781	6.55723e-05	0.000153002	0.000218575	0.000304394
1638 - 1638	14.0013	1.00019	46312.4	1.00004	46328.4	0.000302218	2.15891e-05	0.999655	2.15859e-05	0.000345393	0.000223986
1639 - 1639	10.001	4.00079	46741.2	9.46253e-05	46755.2	0.000213901	8.55687e-05	0.999701	2.02384e-09	0.000299471	0.000542869
1640 - 1640	46935.8	3.99943e-05	341.006	3.99943e-05	47276.8	0.992787	8.4596e-10	0.00721296	8.4596e-10	0.00721296	0.01144
1641 - 1641	1.00013	21.001	6.27143e-05	47899.3	47921.3	2.08703e-05	0.000438241	1.30869e-09	0.999541	0.000459112	0.000235006
1642 - 1642	48874.6	3.99942e-05	18.0014	3.99942e-05	48892.6	0.999632	8.18001e-10	0.000368182	8.18001e-10	0.000368184	7.7721e-05
1643 - 1643	3.99943e-05	49639.8	1.00004	31.0025	49671.8	8.05171e-10	0.999356	2.0133e-05	0.000624147	0.00064428	8.13245e-05
1644 - 1644	49910.4	1.00013	10.0011	1.00004	49922.4	0.99976	2.00337e-05	0.000200333	2.00319e-05	0.000240399	0.000286671
1645 - 1645	50546.7	1.00006	58.0039	0.000493043	50605.7	0.998834	1.97619e-05	0.00114619	9.74284e-09	0.00116597	0.000269463
1646 - 1646	18.0008	3.00041	50755.2	3.99941e-05	50776.2	0.000354513	5.90909e-05	0.999586	7.87654e-10	0.000413604	0.000204817
1647 - 1647	51125.8	3.99943e-05	118.008	2.00004	51245.8	0.997658	7.8044e-10	0.00230278	3.90284e-05	0.00234181	0.000465649
1648 - 1648	0.000125766	16.0005	1.00004	51844	51861	2.42506e-09	0.000308526	1.92831e-05	0.999672	0.000327812	0.000313019
1649 - 1649	52271.8	3.99943e-05	41.0041	4.00004	52316.8	0.99914	7.64463e-10	0.000783766	7.6458e-05	0.000860225	0.000618314
1650 - 1650	52547.7	12.0003	79.0076	2.00034	52640.7	0.998233	0.000227966	0.00150088	3.8e-05	0.00176685	0.00120131
1651 - 1651	21.0006	5.00028	52636.1	6.16949e-05	52662.1	0.000398781	9.49503e-05	0.999506	1.17152e-09	0.000493733	0.000387351
1652 - 1652	12.0024	1.00022	52571.5	9.12504e-05	52584.5	0.000228249	1.90212e-05	0.999753	1.73531e-09	0.000247272	0.00101181
1653 - 1653	52773.8	3.99943e-05	127.006	4.00017	52904.8	0.997524	7.55967e-10	0.00240065	7.56107e-05	0.00247626	0.00167255
1654 - 1654	3.00027	14.001	3.00006	53261.2	53281.2	5.63101e-05	0.000262775	5.63061e-05	0.999625	0.000375391	0.000122897
1655 - 1655	2.00009	14.0015	3.00004	53830.6	53849.6	3.71422e-05	0.000260011	5.57115e-05	0.999647	0.000352865	0.000309639
1656 - 1656	53678.7	3.00006	28.0029	2.00013	53711.7	0.999386	5.58549e-05	0.000521356	3.72382e-05	0.000614449	0.000545815
1657 - 1657	53357.5	3.00004	35.0013	9.13382e-05	53395.5	0.999288	5.61852e-05	0.00065551	1.7106e-09	0.000711697	0.000661076
1658 - 1658	52842.7	3.00013	47.0029	2.00006	52894.7	0.999017	5.67189e-05	0.000888614	3.78122e-05	0.000983145	0.000256993
1659 - 1659	418.014	8.00035	52727.8	3.99943e-05	53153.8	0.00786423	0.000150513	0.991985	7.52426e-10	0.00801475	0.00855089
1660 - 1660	20.001	5.00028	52376.3	1.00004	52402.3	0.000381682	9.54211e-05	0.999504	1.90839e-05	0.000496187	0.00018884
1661 - 1661	51800.8	1.00004	22.0024	2.00004	51825.8	0.999518	1.92962e-05	0.000424547	3.85916e-05	0.000482434	0.000454329
1662 - 1662	50427.8	1.00004	74.0042	6.26651e-05	50502.8	0.998515	1.98017e-05	0.00146535	1.24082e-09	0.00148515	0.000726363
1663 - 1663	3.00006	25.0022	9.34884e-05	49317.6	49345.6	6.0797e-05	0.000506675	1.89456e-09	0.999433	0.000567474	0.000261914
1664 - 1664	12.0008	21.0021	1.00006	48708.5	48742.5	0.000246207	0.000430879	2.05173e-05	0.999302	0.000697603	0.000339985
1665 - 1665	7.00053	10.0005	1.00006	47554	47572	0.000147157	0.000210219	2.10221e-05	0.999622	0.000378397	7.01111e-05
1666 - 1666	1.00018	46671.4	1.00004	25.0014	46698.4	2.14179e-05	0.999422	2.14149e-05	0.00053538	0.000578213	0.000267101
1667 - 1667	2.0001	46093.5	1.00004	65.0016	46161.5	4.33282e-05	0.998527	2.16639e-05	0.00140813	0.00147313	0.00196042
1668 - 1668	6.34071e-05	45555.2	1.00004	3.0001	45559.2	1.39175e-09	0.999912	2.19504e-05	6.58505e-05	8.78023e-05	9.03164e-05
1669 - 1669	54765.5	3.99942e-05	4.00009	6.09698e-05	54769.5	0.999927	7.30227e-10	7.30349e-05	1.11321e-09	7.30368e-05	9.62971e-05
1670 - 1670	2.00037	5.00016	55891.9	6.06903e-05	55898.9	3.57855e-05	8.945e-05	0.999875	1.08571e-09	0.000125237	0.000220467
1671 - 1671	56190.7	1.00012	89.0046	2.00006	56282.8	0.998365	1.77695e-05	0.00158138	3.55359e-05	0.00163469	0.000753469
1672 - 1672	18.0011	8.00085	57391.5	6.00562e-05	57417.5	0.000313513	0.000139345	0.999547	1.04596e-09	0.000452859	0.000269073
1673 - 1673	58278.8	1.00006	87.0041	1.00004	58367.8	0.998475	1.71338e-05	0.00149062	1.71334e-05	0.00152488	0.000849409
1674 - 1674	2.00015	21.0013	3.99942e-05	59281.5	59304.5	3.37268e-05	0.000354127	6.74387e-10	0.999612	0.000387854	8.06127e-05
1675 - 1675	4.0002	58990.5	2.00006	36.0016	59032.5	6.77626e-05	0.999288	3.38806e-05	0.00060986	0.000711504	0.000369207
1676 - 1676	60013.7	3.99942e-05	19.001	3.99942e-05	60032.7	0.999683	6.66208e-10	0.000316511	6.66208e-10	0.000316513	7.65126e-05
1677 - 1677	0.000154126	60196.7	1.00015	100.005	60297.7	2.55609e-09	0.998325	1.65869e-05	0.00165852	0.00167511	0.000533347
1678 - 1678	12.0009	1.00006	60125.5	5.97459e-05	60138.5	0.000199554	1.66293e-05	0.999784	9.93472e-10	0.000216184	0.000136089
1679 - 1679	1.00004	60043.8	3.99943e-05	82.0041	60126.8	1.66322e-05	0.99862	6.65166e-10	0.00136385	0.00138049	0.000592967
1680 - 1680	60916.7	3.00019	68.003	5.94841e-05	60987.7	0.998836	4.91934e-05	0.00111503	9.75345e-10	0.00116422	0.00058738
1681 - 1681	20.0013	4.00046	61554.5	1.00004	61579.5	0.000324805	6.49641e-05	0.999594	1.62398e-05	0.000406008	0.000224709
1682 - 1682	61800.7	8.44848e-05	85.0042	1.00015	61886.7	0.99861	1.36515e-09	0.00137355	1.6161e-05	0.00138971	0.000475744
1683 - 1683	1.00024	29.0025	8.42062e-05	61616.6	61646.6	1.62253e-05	0.000470463	1.36595e-09	0.999513	0.00048669	0.000560596
1684 - 1684	6.00033	49.0025	3.99943e-05	62051.7	62106.7	9.66134e-05	0.000789005	6.43961e-10	0.999114	0.000885619	0.000254072
1685 - 1685	27.002	5.00028	62459.6	0.000148219	62491.6	0.000432091	8.00153e-05	0.999488	2.37182e-09	0.000512109	0.000367085
1686 - 1686	62284.5	3.99942e-05	22.0009	0.000114136	62306.5	0.999647	6.41895e-10	0.000353108	1.83185e-09	0.00035311	0.000189713
1687 - 1687	3.99943e-05	63216.7	3.99943e-05	5.00147	63221.7	6.32603e-10	0.999921	6.32603e-10	7.911e-05	7.91112e-05	0.000669408
1688 - 1688	2.00008	61898.5	1.00004	5.00097	61906.5	3.23081e-05	0.999871	1.6154e-05	8.07826e-05	0.000129245	0.000387907
1689 - 1689	7.00023	4.00039	2.00006	62599.1	62612.1	0.000111803	6.38917e-05	3.19437e-05	0.999792	0.000207639	0.000125031
1690 - 1690	1.00006	62926.7	7.00008	319.002	63253.7	1.58103e-05	0.99483	0.000110667	0.00504321	0.00516969	0.00931113
1691 - 1691	63842.3	4.00006	5.00044	1.00057	63852.3	0.999843	6.26455e-05	7.83126e-05	1.567e-05	0.000156628	0.000426205
1692 - 1692	1.00006	64267.7	5.91718e-05	16.0017	64284.7	1.55567e-05	0.999736	9.20465e-10	0.000248919	0.000264476	0.00043284
1693 - 1693	64405.9	3.99943e-05	1.00011	3.99943e-05	64406.9	0.999984	6.20963e-10	1.5528e-05	6.20963e-10	1.55293e-05	6.77141e-05
1694 - 1694	64811.1	5.89174e-05	2.00023	8.2667e-05	64813.1	0.999969	9.09036e-10	3.08615e-05	1.27547e-09	3.08637e-05	0.00017861
1695 - 1695	65099	2.00004	11.0001	3.99946e-05	65112	0.9998	3.07169e-05	0.000168941	6.14243e-10	0.000199658	0.00035979
1696 - 1696	65402.3	3.99942e-05	11.0006	1.00011	65414.3	0.999817	6.11397e-10	0.000168167	1.52889e-05	0.000183457	6.03008e-05
1697 - 1697	4.00011	19.0006	3.99942e-05	65639.4	65662.4	6.09194e-05	0.000289368	6.09088e-10	0.99965	0.000350288	0.000272515
1698 - 1698	1.00004	65578.8	1.00004	85.0045	65665.8	1.52292e-05	0.998675	1.52292e-05	0.0012945	0.00132496	0.000263777
1699 - 1699	3.00008	23.0016	2.00006	65824.7	65852.7	4.55575e-05	0.000349289	3.03717e-05	0.999575	0.000425218	0.000187498
1700 - 1700	3.99943e-05	65801.8	3.99943e-05	20.0019	65821.8	6.07615e-10	0.999696	6.07615e-10	0.000303879	0.000303881	0.000431261
1701 - 1701	65482.7	3.99943e-05	18.0015	5.90033e-05	65500.7	0.999725	6.10593e-10	0.000274828	9.00804e-10	0.00027483	0.000285199
1702 - 1702	65311.7	1.00018	43.0024	1.00008	65356.7	0.999311	1.53035e-05	0.000657965	1.53019e-05	0.00068857	8.42994e-05
1703 - 1703	6.00068	2.00015	64476.4	3.99942e-05	64484.4	9.30564e-05	3.10176e-05	0.999876	6.20215e-10	0.000124075	0.000269515
1704 - 1704	63581.8	1.00004	119.007	0.000113429	63701.8	0.998116	1.56988e-05	0.00186818	1.78062e-09	0.00188388	0.000307672
1705 - 1705	24.0019	3.00019	62154.6	3.99942e-05	62181.6	0.000385997	4.82488e-05	0.999566	6.43184e-10	0.000434247	0.00031857
1706 - 1706	3.00024	41.0022	1.00004	61370.7	61415.7	4.88513e-05	0.000667619	1.62831e-05	0.999267	0.000732753	0.000123915
1707 - 1707	4.00059	35.0047	3.99943e-05	61697.7	61736.7	6.48007e-05	0.000566999	6.4782e-10	0.999368	0.0006318	0.00155775
1708 - 1708	35.0036	7.00101	61000.7	3.99943e-05	61042.7	0.000573427	0.00011469	0.999312	6.55185e-10	0.000688118	0.00109571
1709 - 1709	60218.7	4.00012	67.0031	2.00009	60291.7	0.998789	6.63461e-05	0.00111131	3.31735e-05	0.00121083	0.000654203
1710 - 1710	56.0034	8.00042	59360.7	5.98717e-05	59424.7	0.000942426	0.000134631	0.998923	1.00752e-09	0.00107706	8.52247e-05
1711 - 1711	5.00012	68.0022	6.05199e-05	58597.7	58670.7	8.52235e-05	0.00115905	1.03152e-09	0.998756	0.00124427	0.00120454
1712 - 1712	58412.6	4.00009	35.0016	1.00009	58452.6	0.999316	6.8433e-05	0.000598804	1.71094e-05	0.000684347	0.000364075
1713 - 1713	57733.8	1.00009	277.008	2.00016	58013.8	0.995173	1.72388e-05	0.00477487	3.44773e-05	0.00482659	0.00515981
1714 - 1714	23.0014	6.00057	56633.5	1.00004	56663.5	0.00040593	0.000105898	0.999471	1.76487e-05	0.000529477	0.000113204
1715 - 1715	3.00012	29.0018	3.99942e-05	55682.6	55714.6	5.3848e-05	0.000520543	7.17841e-10	0.999426	0.000574391	7.09086e-05
1716 - 1716	3.00021	55411.7	9.00021	134.006	55557.7	5.40017e-05	0.997372	0.000161997	0.00241202	0.00262802	0.00166363
1717 - 1717	7.00021	53988.7	1.00006	87.0041	54083.7	0.000129433	0.998243	1.8491e-05	0.00160869	0.00175662	0.00114159
1718 - 1718	3.00009	9.00061	3.99941e-05	53314.2	53326.2	5.62592e-05	0.000168784	7.4999e-10	0.999775	0.000225044	6.52485e-05
1719 - 1719	51941.8	1.00006	82.0075	2.00009	52026.8	0.998366	1.92221e-05	0.00157626	3.84435e-05	0.00163392	0.000810022
1720 - 1720	1.00013	16.0014	3.99942e-05	50806.5	50823.5	1.96785e-05	0.000314843	7.86923e-10	0.999665	0.000334522	0.000237146
1721 - 1721	49565.4	9.19317e-05	15.0014	6.28809e-05	49580.4	0.999697	1.85419e-09	0.000302566	1.26826e-09	0.000302569	0.000272187
1722 - 1722	48283.8	9.29742e-05	88.0047	2.00004	48373.8	0.998139	1.922e-09	0.00181927	4.13456e-05	0.00186061	0.00118477
1723 - 1723	17.0014	6.00018	46534.3	6.2711e-05	46557.3	0.00036517	0.000128877	0.999506	1.34696e-09	0.000494049	0.00014912
1724 - 1724	44579.7	0.00013448	127.007	1.00018	44707.7	0.997137	3.00799e-09	0.00284083	2.23716e-05	0.0028632	0.0020255
1725 - 1725	11.0018	7.00092	44039.5	3.99942e-05	44057.5	0.000249714	0.000158904	0.999591	9.07773e-10	0.000408619	0.000746034
1726 - 1726	13.001	1.00019	42326.1	6.44521e-05	42340.1	0.000307061	2.36228e-05	0.999669	1.52225e-09	0.000330685	0.000135444
1727 - 1727	3.99943e-05	41663.8	3.99943e-05	22.0033	41685.8	9.59423e-10	0.999472	9.59423e-10	0.000527838	0.00052784	0.000750799
1728 - 1728	41048.4	6.00026	13.0017	3.99942e-05	41067.4	0.999537	0.000146108	0.000316594	9.73867e-10	0.000462703	0.000386673
1729 - 1729	31742.7	9.00039	4860.03	6.00011	36617.7	0.866867	0.000245793	0.132724	0.000163858	0.133133	0.247664
1730 - 1730	35654.5	3.00016	12.0006	10.0002	35679.5	0.999299	8.40864e-05	0.000336345	0.000280279	0.000700711	0.00060195
1731 - 1731	35073.5	3.00007	32.0037	11.0002	35119.5	0.99869	8.54245e-05	0.00091128	0.000313223	0.00130993	0.000629018
1732 - 1732	34922.7	3.00148	28.0065	9.01916	34962.7	0.998855	8.58479e-05	0.000801038	0.000257965	0.00114485	0.012197
1733 - 1733	34672.7	2.00031	60.01	21.0204	34755.8	0.997611	5.75533e-05	0.00172662	0.000604803	0.00238898	0.0115568
1734 - 1734	3.00016	30728.1	37.0005	7.00185	30775.1	9.74868e-05	0.998473	0.00120229	0.000227517	0.00152729	0.00215874
1735 - 1735	4.00004	30320.8	3.9994e-05	4.00053	30328.8	0.000131889	0.999736	1.31868e-09	0.000131905	0.000263795	0.000235667
1736 - 1736	54.0009	2.00017	30274.7	2.00007	30332.7	0.00178028	6.59409e-05	0.998088	6.59376e-05	0.00191216	0.00297875
1737 - 1737	12.001	5.00126	29529.1	3.99941e-05	29546.1	0.000406178	0.00016927	0.999425	1.35362e-09	0.000575449	0.000503122
1738 - 1738	29469.9	0.00011096	32.0013	4.00083	29505.9	0.99878	3.76059e-09	0.00108457	0.000135594	0.00122017	0.00130532
1739 - 1739	3.99939e-05	29488.5	2.00017	11.0005	29501.5	1.35566e-09	0.999559	6.7799e-05	0.000372881	0.000440681	0.000307756
1740 - 1740	4.00024	1.00025	28903.2	3.99938e-05	28908.2	0.000138377	3.46009e-05	0.999827	1.38347e-09	0.00017298	0.000192804
1741 - 1741	28092.7	3.99942e-05	38.0047	1.00007	28131.7	0.998613	1.42168e-09	0.00135096	3.55496e-05	0.00138651	0.000189077
1742 - 1742	2.00035	14.0009	1.00007	27245.6	27262.6	7.33736e-05	0.000513557	3.66829e-05	0.999376	0.000623613	0.000362789
1743 - 1743	26802.3	9.00074	48.0033	1.00007	26860.3	0.997841	0.000335094	0.00178714	3.72323e-05	0.00215947	0.00186139
1744 - 1744	6.00201	7.06123e-05	26830.3	1.00004	26837.3	0.000223644	2.63112e-09	0.999739	3.7263e-05	0.00026091	0.000807547
1745 - 1745	25997.3	1.00007	10.0004	3.99938e-05	26008.3	0.999577	3.84521e-05	0.000384507	1.53773e-09	0.000422961	0.000454271
1746 - 1746	25492.3	3.99941e-05	20.0019	3.99941e-05	25512.3	0.999216	1.56764e-09	0.00078401	1.56764e-09	0.000784013	0.000421379
1747 - 1747	24363.7	3.99943e-05	44.0057	4.00004	24411.7	0.998033	1.63832e-09	0.00180265	0.000163857	0.00196651	0.000852908
1748 - 1748	3.99941e-05	7.00205	3.99941e-05	23766.3	23773.3	1.68231e-09	0.000294534	1.68231e-09	0.999705	0.000294538	0.000705055
1749 - 1749	27.0005	8.00019	3.99937e-05	23171.2	23206.2	0.00116351	0.000344744	1.72341e-09	0.998492	0.00150825	0.00233627
1750 - 1750	1.0002	22730.6	26.0007	21.0015	22778.6	4.39096e-05	0.997893	0.00114145	0.000921982	0.00210734	0.00246659
1751 - 1751	0.000204605	22250.5	1.00004	18.0011	22269.5	9.18766e-09	0.999147	4.49062e-05	0.000808329	0.000853244	0.000800533
1752 - 1752	6.00156	1.00004	21668	3.99941e-05	21675	0.000276888	4.61379e-05	0.999677	1.84517e-09	0.000323028	0.00050099
1753 - 1753	1.00007	21088.3	3.99938e-05	7.00071	21096.3	4.74052e-05	0.999621	1.89577e-09	0.000331845	0.000379252	8.5537e-05
1754 - 1754	3.99938e-05	20414.4	3.99938e-05	9.0006	20423.4	1.95824e-09	0.999559	1.95824e-09	0.000440701	0.000440705	0.000377412
1755 - 1755	18.0028	2.00007	19767.2	3.99941e-05	19787.2	0.000909819	0.000101079	0.998989	2.02121e-09	0.0010109	0.000248642
1756 - 1756	5.00452	2.00008	19266.4	0.000128644	19273.4	0.00025966	0.000103774	0.999637	6.67473e-09	0.000363441	0.0022446
1757 - 1757	1.00014	18449.6	6.00004	53.0069	18509.6	5.40335e-05	0.996758	0.000324159	0.00286376	0.00324195	0.00250456
1758 - 1758	4.00013	10.0035	7.68438e-05	18389.2	18403.2	0.000217361	0.000543576	4.17558e-09	0.999239	0.000760941	0.00118352
1759 - 1759	0.000214516	15.0008	2.00004	18479.2	18496.2	1.15979e-08	0.000811025	0.000108133	0.999081	0.000919169	0.00102135
1760 - 1760	18035.1	3.99937e-05	16.0005	3.99937e-05	18051.1	0.999114	2.21558e-09	0.000886397	2.21558e-09	0.000886402	0.00132819
1761 - 1761	17990.5	7.88176e-05	17.0003	4.00014	18011.5	0.998834	4.37596e-09	0.00094386	0.000222088	0.00116595	0.00169834
1762 - 1762	17951.5	3.99935e-05	12.0001	4.00013	17967.5	0.999109	2.22588e-09	0.00066788	0.000222632	0.000890514	0.00142925
1763 - 1763	18068.3	3.99938e-05	14.0011	5.00014	18087.4	0.998949	2.21115e-09	0.00077408	0.000276444	0.00105053	0.00109136
1764 - 1764	9.0002	22381.5	1.00004	25.0011	22416.5	0.000401499	0.998439	4.46118e-05	0.0011153	0.00156141	0.00205308
1765 - 1765	14.0026	3.00004	22116.4	3.99942e-05	22133.4	0.000632647	0.000135544	0.999232	1.80696e-09	0.000768192	0.000304117
1766 - 1766	2.0003	37.0065	1.00007	22332.5	22372.5	8.94089e-05	0.00165411	4.4701e-05	0.998212	0.00178822	0.000390935
1767 - 1767	21.0039	4.0007	23123.3	7.31972e-05	23148.3	0.000907364	0.000172829	0.99892	3.1621e-09	0.0010802	0.000692587
1768 - 1768	23660.5	2.00004	31.0036	3.99942e-05	23693.5	0.998607	8.44129e-05	0.00130852	1.68798e-09	0.00139294	0.000754953
1769 - 1769	23722.6	2.00004	345.004	7.36977e-05	24069.6	0.985583	8.30941e-05	0.0143336	3.06186e-09	0.0144167	0.0263554
1770 - 1770	0.00012621	15.0014	0.000122539	24516.7	24531.7	5.14478e-09	0.000611511	4.99513e-09	0.999388	0.000611521	0.000187153
1771 - 1771	2.00012	4.00052	0.000122686	24809.1	24815.1	8.0601e-05	0.000161213	4.94401e-09	0.999758	0.000241819	0.000298093
1772 - 1772	4.00018	12.0005	3.99938e-05	25476.2	25492.2	0.000156918	0.000470751	1.56886e-09	0.999372	0.00062767	0.000648891
1773 - 1773	25957.2	4.00019	29.0027	2.00007	25992.2	0.998653	0.000153899	0.00111582	7.69489e-05	0.00134667	0.000889526
1774 - 1774	3.00018	0.00047824	26458.3	3.99938e-05	26461.3	0.00011338	1.80732e-08	0.999887	1.51141e-09	0.0001134	0.00045515
1775 - 1775	26772.4	3.99942e-05	27.0021	3.99942e-05	26799.4	0.998992	1.49235e-09	0.00100756	1.49235e-09	0.00100757	0.000771442
1776 - 1776	0.000115077	27200.2	2.00007	20.0021	27222.2	4.22732e-09	0.999192	7.3472e-05	0.00073477	0.000808246	0.000290885
1777 - 1777	3.99939e-05	27219.6	0.000112707	28.0007	27247.6	1.46779e-09	0.998972	4.13641e-09	0.00102764	0.00102764	0.00151703
1778 - 1778	5.00083	3.00011	27580.6	6.86426e-05	27588.6	0.000181264	0.000108745	0.99971	2.48808e-09	0.000290011	0.000317585
1779 - 1779	1.00004	27762.1	0.000113379	20.0014	27783.1	3.59945e-05	0.999244	4.08087e-09	0.000719914	0.000755912	0.000559691
1780 - 1780	28211.8	3.9994e-05	7.00056	3.9994e-05	28218.8	0.999752	1.41728e-09	0.000248081	1.41728e-09	0.000248084	9.95534e-05
1781 - 1781	28407.3	1.00007	30.0021	1.00007	28439.3	0.998875	3.5165e-05	0.00105495	3.5165e-05	0.00112528	0.000914084
1782 - 1782	11.0003	1.00011	27917.2	1.00007	27930.2	0.000393851	3.58076e-05	0.999535	3.58061e-05	0.000465465	0.000490006
1783 - 1783	27384.7	3.99943e-05	47.0061	0.000114205	27431.7	0.998286	1.45796e-09	0.00171357	4.16324e-09	0.00171358	0.000117602
1784 - 1784	3.00016	4.00053	3.99939e-05	30797.5	30804.5	9.73936e-05	0.000129868	1.29831e-09	0.999773	0.000227263	0.000189971
1785 - 1785	10.0009	31539.9	3.9994e-05	9.00052	31558.9	0.000316897	0.999398	1.26728e-09	0.000285198	0.000602096	0.000218695
1786 - 1786	31741.3	2.00011	0.000229325	3.99938e-05	31743.3	0.999937	6.30088e-05	7.22435e-09	1.25991e-09	6.30173e-05	0.000233406
1787 - 1787	3.99939e-05	32286.5	3.00007	2.00016	32291.5	1.23853e-09	0.999845	9.29059e-05	6.19408e-05	0.000154848	0.000130188
1788 - 1788	1.00004	32304.7	1.00004	253	32559.7	3.0714e-05	0.992168	3.0714e-05	0.00777034	0.00783177	0.0153799
1789 - 1789	1.00004	33090.3	3.99941e-05	206.001	33297.3	3.00337e-05	0.993783	1.20112e-09	0.00618672	0.00621676	0.0117087
1790 - 1790	1.00004	33830.2	3.99941e-05	1.00011	33832.2	2.95588e-05	0.999941	1.18213e-09	2.95608e-05	5.91208e-05	3.38977e-05
1791 - 1791	34284.7	3.99939e-05	6.7969e-05	0.000104773	34284.7	1	1.16653e-09	1.98249e-09	3.05596e-09	6.20498e-09	0.000159569
1792 - 1792	34940	3.99943e-05	1.00007	3.99943e-05	34941	0.999971	1.14462e-09	2.86216e-05	1.14462e-09	2.86239e-05	3.9603e-05
1793 - 1793	35443.8	1.0001	1.00083	0.000105155	35445.8	0.999944	2.8215e-05	2.82355e-05	2.96665e-09	5.64535e-05	0.000631453
1794 - 1794	36224.8	0.000105682	112.01	2.00004	36338.8	0.996863	2.90823e-09	0.00308239	5.50387e-05	0.00313743	0.000781225
1795 - 1795	9.0017	0.000103808	36986.4	3.99942e-05	36995.4	0.00024332	2.80598e-09	0.999757	1.08106e-09	0.000243323	0.000603718
1796 - 1796	3.0001	22.0013	3.99941e-05	38215.3	38240.3	7.8454e-05	0.000575343	1.04586e-09	0.999346	0.000653799	0.000456738
1797 - 1797	39687.7	3.99939e-05	2.00028	6.56903e-05	39689.7	0.99995	1.00767e-09	5.0398e-05	1.6551e-09	5.04006e-05	0.000186521
1798 - 1798	3.9994e-05	40395.8	0.000204219	3.00064	40398.8	9.89979e-10	0.999926	5.05508e-09	7.42754e-05	7.42814e-05	0.000475679
1799 - 1799	1.00027	40496.5	2.00007	18.0026	40517.5	2.46875e-05	0.999482	4.93631e-05	0.000444317	0.000518368	0.000724847
1800 - 1800	17.0017	3.0001	41119.3	0.000146253	41139.3	0.000413272	7.29255e-05	0.999514	3.55506e-09	0.000486201	0.000316791
1801 - 1801	23.0011	6.00028	41671	0.000100791	41700	0.000551585	0.000143891	0.999305	2.41704e-09	0.000695479	0.000475474
1802 - 1802	22.0021	3.00035	42009.4	3.99942e-05	42034.4	0.00052343	7.13785e-05	0.999405	9.51463e-10	0.000594809	0.000252311
1803 - 1803	42520.8	13.0001	150.012	1.00004	42684.8	0.996158	0.00030456	0.00351442	2.34285e-05	0.00384241	0.00121146
1804 - 1804	1.0002	26.0023	0.000270456	43208.3	43235.3	2.31339e-05	0.000601413	6.25544e-09	0.999375	0.000624553	0.000406666
1805 - 1805	7.00015	2170	1.0001	41258.4	43436.4	0.000161159	0.0499582	2.30245e-05	0.949858	0.0501424	0.0989563
1806 - 1806	43762.6	29.0003	55.0069	5.00034	43851.6	0.99797	0.000661327	0.00125439	0.000114029	0.00202974	0.00126495
1807 - 1807	8.00063	2.00027	44116.7	1.00015	44127.7	0.000181306	4.53291e-05	0.999751	2.26648e-05	0.0002493	0.000277866
1808 - 1808	9.00108	2.0001	43691	7.00015	43709	0.000205932	4.57595e-05	0.999588	0.000160153	0.000411845	0.00030164
1809 - 1809	44639.7	1.00015	87.0066	1.00004	44728.7	0.99801	2.23603e-05	0.00194521	2.23579e-05	0.00198992	0.000391456
1810 - 1810	19.001	3.00007	44933.1	0.000102542	44955.1	0.000422666	6.67348e-05	0.999511	2.28099e-09	0.000489403	0.000300909
1811 - 1811	30.002	45.0045	0.000102381	45140.6	45215.6	0.000663531	0.00099533	2.26428e-09	0.998341	0.00165886	0.000533793
1812 - 1812	34.0052	35.0009	45503.6	2.00007	45574.6	0.000746144	0.00076799	0.998442	4.38855e-05	0.00155802	0.00138593
1813 - 1813	45519.6	5.00021	101.007	5.00055	45630.6	0.997567	0.00010958	0.00221358	0.000109587	0.00243274	0.000746291
1814 - 1814	0.000102618	23.0012	3.99941e-05	46118.3	46141.3	2.22399e-09	0.000498496	8.66776e-10	0.999502	0.000498499	0.000233792
1815 - 1815	46782.4	1.00004	53.002	3.00021	46839.4	0.998783	2.13504e-05	0.00113157	6.4053e-05	0.00121697	0.00111625
1816 - 1816	2.00021	28.0018	1.00007	47551.3	47582.3	4.20368e-05	0.000588492	2.10176e-05	0.999348	0.000651546	9.83172e-05
1817 - 1817	1.00007	47699.5	1.00007	20.002	47721.5	2.09563e-05	0.999539	2.09563e-05	0.000419141	0.000461054	0.000340264
1818 - 1818	48405.5	3.00004	24.0023	2.00015	48434.5	0.999401	6.19402e-05	0.000495563	4.1296e-05	0.000598799	0.000342668
1819 - 1819	8.00028	4.00028	48449.5	3.99939e-05	48461.5	0.000165085	8.25454e-05	0.999752	8.25271e-10	0.000247632	0.000103619
1820 - 1820	48229	2.00004	7.0008	2.0001	48240	0.999772	4.14602e-05	0.000145124	4.14616e-05	0.000228046	0.000247074
1821 - 1821	48602.6	2.00007	54.0036	2.00007	48660.6	0.998808	4.11024e-05	0.0011098	4.11023e-05	0.00119201	0.000317477
1822 - 1822	9.00039	0.000217007	48544.5	3.99939e-05	48553.5	0.00018537	4.46944e-09	0.999815	8.23707e-10	0.000185376	0.000204593
1823 - 1823	48449.2	3.99941e-05	8.00084	3.99941e-05	48457.2	0.999835	8.2535e-10	0.000165112	8.2535e-10	0.000165113	0.000252983
1824 - 1824	48707.4	3.99942e-05	20.0013	1.00004	48728.4	0.999569	8.20757e-10	0.000410464	2.05228e-05	0.000430988	8.74676e-05
1825 - 1825	48021.1	6.77714e-05	13.001	3.00004	48037.1	0.999667	1.41081e-09	0.000270645	6.24526e-05	0.000333099	0.000141302
1826 - 1826	3.99939e-05	47963.6	6.8138e-05	10.0004	47973.6	8.33665e-10	0.999792	1.42032e-09	0.000208457	0.000208459	0.000101306
1827 - 1827	4.00032	1.00017	48031.2	6.84799e-05	48036.2	8.32772e-05	2.08211e-05	0.999896	1.42559e-09	0.0001041	0.000292365
1828 - 1828	48582.6	2.00004	48.0025	3.99942e-05	48632.6	0.998972	4.11255e-05	0.000987043	8.22375e-10	0.00102817	0.000655353
1829 - 1829	3.99941e-05	49023.1	1.00004	29.0009	49053.1	8.15322e-10	0.999388	2.03869e-05	0.000591215	0.000611603	0.000592615
1830 - 1830	16.0016	6.00017	48759.9	1.00024	48782.9	0.000328017	0.000122997	0.999528	2.0504e-05	0.000471518	0.000566866
1831 - 1831	48999.7	4.00004	80.0048	6.97162e-05	49083.7	0.998289	8.14943e-05	0.00162997	1.42035e-09	0.00171146	0.000789227
1832 - 1832	2.00011	27.0025	1.00007	49020.3	49050.3	4.07767e-05	0.000550506	2.03887e-05	0.999388	0.000611672	0.000405745
1833 - 1833	49127.6	7.00045	113.007	6.00007	49253.6	0.997442	0.000142131	0.00229439	0.00012182	0.00255835	0.000829424
1834 - 1834	43.0031	0.000114194	48894.5	3.99942e-05	48937.5	0.000878736	2.33346e-09	0.999121	8.17251e-10	0.000878739	0.000121082
1835 - 1835	2.00026	30.003	0.000262368	49091.2	49123.2	4.07192e-05	0.00061077	5.34102e-09	0.999349	0.000651495	0.000888547
1836 - 1836	49887.6	1.00007	77.0043	7.14021e-05	49965.6	0.998439	2.00152e-05	0.00154115	1.42902e-09	0.00156116	0.000693864
1837 - 1837	3.00007	49527.6	1.00007	55.0057	49586.6	6.05016e-05	0.99881	2.01682e-05	0.00110928	0.00118995	0.000888244
1838 - 1838	8.0006	3.9994e-05	49374.7	1.00004	49383.7	0.000162009	8.09861e-10	0.999818	2.02504e-05	0.00018226	0.000151731
1839 - 1839	3.99943e-05	48668.7	3.00004	85.006	48756.7	8.20282e-10	0.998195	6.15308e-05	0.00174347	0.001805	0.000350438
1840 - 1840	8.00037	14.0003	1.00004	48836.1	48859.1	0.000163744	0.000286544	2.04678e-05	0.999529	0.000470755	0.000324654
1841 - 1841	53635.7	11.0001	174.006	4.00004	53824.7	0.996488	0.000204369	0.00323284	7.43161e-05	0.00351152	0.00345217
1842 - 1842	26.0015	3.99941e-05	54230.2	7.097e-05	54256.2	0.000479236	7.37134e-10	0.999521	1.30805e-09	0.000479238	6.91131e-05
1843 - 1843	53.001	3.00011	54216.7	7.03517e-05	54272.7	0.000976567	5.52784e-05	0.998968	1.29626e-09	0.00103185	0.00125421
1844 - 1844	37.0012	6.00011	53874.8	0.000117205	53917.8	0.000686252	0.000111283	0.999202	2.17378e-09	0.000797537	0.00067439
1845 - 1845	53755.3	2.00012	38.0021	1.00004	53796.3	0.999238	3.71795e-05	0.000706407	1.85894e-05	0.000762176	0.000167871
1846 - 1846	12.0006	2.00007	53239.6	3.99939e-05	53253.6	0.000225348	3.75574e-05	0.999737	7.51008e-10	0.000262906	4.47848e-05
1847 - 1847	1.00004	52539.5	3.99942e-05	64.0025	52604.5	1.90105e-05	0.998764	7.60281e-10	0.00121667	0.00123568	0.00101084
1848 - 1848	31.0026	13.0002	52819.3	7.01128e-05	52863.3	0.000586467	0.000245921	0.999168	1.3263e-09	0.000832389	0.000447546
1849 - 1849	30.002	11.001	53129.2	3.99941e-05	53170.2	0.000564263	0.000206902	0.999229	7.5219e-10	0.000771166	0.000376803
1850 - 1850	36.0042	8.00141	53026.5	3.99942e-05	53070.5	0.000678422	0.000150769	0.999171	7.53605e-10	0.000829192	0.00155905
1851 - 1851	48.0064	11.0002	53276.7	3.99942e-05	53335.7	0.000900081	0.000206244	0.998894	7.49859e-10	0.00110633	0.00174178
1852 - 1852	34.0032	3.00017	53425.5	3.99942e-05	53462.5	0.00063602	5.61174e-05	0.999308	7.4808e-10	0.000692138	0.000596848
1853 - 1853	24.0039	4.00007	53126.6	6.99772e-05	53154.6	0.000451587	7.52536e-05	0.999473	1.31649e-09	0.000526842	0.00132886
1854 - 1854	53324.4	1.00004	70.0024	1.00007	53396.4	0.998652	1.87286e-05	0.00131099	1.87292e-05	0.00134845	0.00123071
1855 - 1855	2.00004	19.0012	1.00004	53580.2	53602.2	3.73127e-05	0.000354485	1.86567e-05	0.99959	0.000410454	6.16003e-05
1856 - 1856	2.00011	37.0039	0.000110077	53987.5	54026.5	3.70209e-05	0.000684921	2.03746e-09	0.999278	0.000721944	0.000917419
1857 - 1857	4.00095	52.0056	2.00007	54271.6	54329.6	7.36422e-05	0.000957224	3.68136e-05	0.998932	0.00106768	0.00160381
1858 - 1858	45.0047	3.00033	54299.6	3.99942e-05	54347.6	0.000828091	5.52063e-05	0.999117	7.35897e-10	0.000883298	0.00108219
1859 - 1859	39.0042	6.00043	53886.5	1.00007	53932.5	0.000723203	0.000111258	0.999147	1.8543e-05	0.000853005	0.000960658
1860 - 1860	4.0009	35.0043	2.00004	54891.6	54932.6	7.2833e-05	0.000637223	3.6409e-05	0.999254	0.000746465	0.0014939
1861 - 1861	1.00007	17.0018	1.00004	55214.4	55233.4	1.81062e-05	0.000307817	1.81057e-05	0.999656	0.000344029	0.000450277
1862 - 1862	55461.8	3.9994e-05	17.0004	3.9994e-05	55478.8	0.999694	7.20888e-10	0.000306431	7.20888e-10	0.000306432	0.000324936
1863 - 1863	6.73309e-05	55651.6	3.99939e-05	17.0004	55668.6	1.20949e-09	0.999695	7.18428e-10	0.000305385	0.000305387	0.000314891
1864 - 1864	55771.2	3.99941e-05	8.00011	3.99941e-05	55779.2	0.999857	7.17008e-10	0.000143425	7.17008e-10	0.000143426	0.000220256
1865 - 1865	55386.6	1.00007	14.0006	2.00016	55403.6	0.999693	1.80506e-05	0.000252702	3.61016e-05	0.000306854	6.57253e-05
1866 - 1866	54444.7	4.00004	47.004	2.00007	54497.7	0.999027	7.33983e-05	0.000862496	3.67e-05	0.000972594	0.000455383
1867 - 1867	26.0013	4.00016	54509.2	3.99941e-05	54539.2	0.000476746	7.33446e-05	0.99945	7.3331e-10	0.000550092	0.000156062
1868 - 1868	1.00015	10.0011	1.00007	53938	53950	1.85385e-05	0.000185377	1.8537e-05	0.999778	0.000222452	0.000419858
1869 - 1869	54624.9	1.00004	16.0002	3.9994e-05	54642	0.999689	1.83017e-05	0.000292818	7.31929e-10	0.000311121	0.00048934
1870 - 1870	55165.1	2.00004	45.0008	3.00007	55215.1	0.999094	3.62227e-05	0.000815009	5.43342e-05	0.000905566	0.00123959
1871 - 1871	8.00035	2.00015	54788.6	3.99939e-05	54798.6	0.000145996	3.65e-05	0.999818	7.29835e-10	0.000182496	7.58109e-05
1872 - 1872	54327.7	3.99943e-05	62.0038	1.00007	54390.7	0.998842	7.35314e-10	0.00113997	1.83867e-05	0.00115836	0.000235468
1873 - 1873	9.00076	3.99941e-05	54123.2	3.99941e-05	54132.2	0.000166274	7.38823e-10	0.999834	7.38823e-10	0.000166275	0.000195067
1874 - 1874	4.00015	53014.3	2.00021	21.0021	53041.3	7.54158e-05	0.999491	3.77104e-05	0.000395958	0.000509084	0.00055099
1875 - 1875	4.0001	52969.9	1.00028	15.001	52989.9	7.5488e-05	0.999623	1.88768e-05	0.000283091	0.000377456	0.000264031
1876 - 1876	4.0001	53174.8	2.00027	16.0008	53196.8	7.51944e-05	0.999586	3.76014e-05	0.000300784	0.00041358	0.00014079
1877 - 1877	3.00015	53198.6	3.00052	14.0003	53218.6	5.63741e-05	0.999624	5.63811e-05	0.000263072	0.000375827	0.000287313
1878 - 1878	21.0016	2.00015	52465.3	1.00004	52489.4	0.000400111	3.81058e-05	0.999543	1.90522e-05	0.000457269	0.000146185
1879 - 1879	64.0058	7.00014	49601.7	1.00004	49673.7	0.00128852	0.000140922	0.99855	2.01322e-05	0.00144958	0.000537546
1880 - 1880	11.0004	63.0024	2.0001	50581.4	50657.4	0.000217153	0.0012437	3.94828e-05	0.9985	0.00150033	0.00130347
1881 - 1881	4.00019	51939.4	1.00014	101.002	52045.4	7.68596e-05	0.997963	1.92167e-05	0.00194066	0.00203673	0.00257262
1882 - 1882	24.0004	8.00014	52217.8	6.00004	52255.8	0.000459287	0.000153096	0.999273	0.000114821	0.000727203	0.00103902
1883 - 1883	51967.6	1.00004	21.0015	3.99942e-05	51989.6	0.999577	1.92354e-05	0.000403956	7.69274e-10	0.000423192	5.69955e-05
1884 - 1884	52363.8	2.00006	58.0085	9.54607e-05	52423.8	0.998855	3.81519e-05	0.00110653	1.82094e-09	0.00114468	0.00234898
1885 - 1885	23.0023	8.0004	51861.5	3.99942e-05	51892.5	0.000443268	0.000154172	0.999403	7.70712e-10	0.000597441	0.000436208
1886 - 1886	5.00039	20.0019	6.4226e-05	51489.4	51514.4	9.70678e-05	0.000388277	1.24676e-09	0.999515	0.000485346	0.000396711
1887 - 1887	52159.6	3.99942e-05	21.002	2.00006	52182.6	0.999559	7.66428e-10	0.000402472	3.83281e-05	0.000440801	0.000334335
1888 - 1888	52291.7	9.55202e-05	30.0025	3.99942e-05	52321.7	0.999427	1.82563e-09	0.000573424	7.64392e-10	0.000573427	0.000293378
1889 - 1889	3.99941e-05	51921.3	3.99941e-05	19.0006	51940.3	7.70002e-10	0.999634	7.70002e-10	0.000365817	0.000365818	0.00035478
1890 - 1890	21.001	3.00014	51062.3	3.99941e-05	51086.3	0.000411089	5.87269e-05	0.99953	7.82874e-10	0.000469817	0.000244164
1891 - 1891	50670.7	3.00045	120.008	2.0003	50795.7	0.997539	5.90691e-05	0.00236257	3.93793e-05	0.00246101	0.000301499
1892 - 1892	36.0035	3.00018	49946.7	3.99942e-05	49985.7	0.000720276	6.00209e-05	0.99922	8.00114e-10	0.000780297	0.000463508
1893 - 1893	3.00013	68.0053	1.0001	49939.7	50011.7	5.99887e-05	0.00135979	1.99972e-05	0.99856	0.00143977	0.000157736
1894 - 1894	17.0002	30.0018	3.99942e-05	50169.5	50216.5	0.000338539	0.00059745	7.96435e-10	0.999064	0.000935989	0.00069305
1895 - 1895	50435.7	0.000521574	96.0048	15.0001	50546.7	0.997804	1.03187e-08	0.00189933	0.000296757	0.0021961	0.00173825
1896 - 1896	50405.6	0.000230691	51.0034	2.00006	50458.6	0.99895	4.57189e-09	0.0010108	3.96377e-05	0.00105044	0.000206744
1897 - 1897	15.0004	1.00018	50386.8	1.00006	50403.8	0.000297604	1.98433e-05	0.999663	1.9841e-05	0.000337288	0.000335726
1898 - 1898	3.99943e-05	50197.8	1.00004	48.0043	50246.8	7.95957e-10	0.999025	1.99026e-05	0.000955371	0.000975274	0.000394485
1899 - 1899	50300.6	36.0025	20.0008	1.00004	50357.6	0.998868	0.000714937	0.000397175	1.98588e-05	0.00113197	0.000432433
1900 - 1900	50387.7	1.00018	50.006	3.00009	50441.7	0.998929	1.98283e-05	0.000991362	5.94764e-05	0.00107067	0.00130389
1901 - 1901	8.00009	17.0009	1.00006	49998.3	50024.3	0.000159924	0.000339854	1.99916e-05	0.99948	0.00051977	0.00036869
1902 - 1902	49876.3	8.00006	14.0009	2.00006	49900.3	0.999519	0.000160321	0.000280578	4.00811e-05	0.00048098	0.000326439
1903 - 1903	49923.4	3.99942e-05	6.00066	1.00004	49930.4	0.99986	8.00998e-10	0.000120181	2.00287e-05	0.00014021	0.000174187
1904 - 1904	49327.6	0.000129953	27.0021	2.00006	49356.6	0.999412	2.63294e-09	0.000547083	4.05227e-05	0.000587608	0.000168175
1905 - 1905	4.00013	48885.5	3.00006	13.0016	48905.5	8.17931e-05	0.999591	6.13441e-05	0.000265851	0.000408989	0.000386846
1906 - 1906	4.00044	16.0009	6.25013e-05	48182.2	48202.2	8.29929e-05	0.000331955	1.29665e-09	0.999585	0.000414949	0.000147262
1907 - 1907	5.00029	21.0012	6.27747e-05	47838.3	47864.3	0.000104468	0.000438766	1.31151e-09	0.999457	0.000543236	0.000161349
1908 - 1908	47173.7	3.00051	124.005	3.00006	47303.7	0.997252	6.34308e-05	0.00262147	6.34213e-05	0.00274832	0.00256466
1909 - 1909	64.0031	47.003	46525.7	1.00006	46637.7	0.00137235	0.00100783	0.997598	2.14432e-05	0.00240162	0.00148389
1910 - 1910	1.00023	25.002	1.00004	45595.5	45622.5	2.19241e-05	0.00054802	2.19199e-05	0.999408	0.000591864	0.000147712
1911 - 1911	0.000184215	44863.6	6.33409e-05	141.003	45004.6	4.09325e-09	0.996867	1.40743e-09	0.00313307	0.00313308	0.00478293
1912 - 1912	44435.2	6.37427e-05	40.0006	3.99941e-05	44475.2	0.999101	1.43322e-09	0.000899392	8.99245e-10	0.000899394	0.00141031
1913 - 1913	1.00004	13.0005	6.29549e-05	43978.1	43992.1	2.27322e-05	0.00029552	1.43105e-09	0.999682	0.000318253	0.000267379
1914 - 1914	5.00018	14.0016	6.37629e-05	43376.4	43395.4	0.000115224	0.000322652	1.46935e-09	0.999562	0.000437877	0.00034423
1915 - 1915	42708.6	3.99942e-05	28.002	1.0001	42737.6	0.999321	9.35809e-10	0.000655208	2.34008e-05	0.00067861	0.000178107
1916 - 1916	3.99942e-05	42355.6	1.00004	18.0017	42374.6	9.43825e-10	0.999552	2.36e-05	0.000424823	0.000448424	0.000124786
1917 - 1917	41482.2	3.99941e-05	13.0005	3.99941e-05	41495.2	0.999687	9.63825e-10	0.000313301	9.63825e-10	0.000313303	0.000331295
1918 - 1918	40858.7	3.99943e-05	14.0024	1.00004	40873.7	0.999633	9.78484e-10	0.000342577	2.44666e-05	0.000367045	0.000627508
1919 - 1919	3.9994e-05	40037.8	9.898e-05	8.00039	40045.8	9.98706e-10	0.9998	2.47167e-09	0.000199781	0.000199784	0.000123601
1920 - 1920	11.0009	3.00019	39373.1	3.99941e-05	39387.1	0.000279301	7.61719e-05	0.999645	1.01541e-09	0.000355474	2.95166e-05
1921 - 1921	39209.4	9.75203e-05	26.0016	1.0001	39236.4	0.999312	2.48546e-09	0.000662692	2.5489e-05	0.000688183	0.000367551
1922 - 1922	1.00004	39074.4	3.99942e-05	18.0009	39093.4	2.55808e-05	0.999514	1.02304e-09	0.000460458	0.00048604	0.000435326
1923 - 1923	38669.7	6.50059e-05	63.0067	2.0001	38734.7	0.998322	1.67823e-09	0.00162662	5.16358e-05	0.00167826	0.000380287
1924 - 1924	1.00014	9.00239	3.99942e-05	38466.6	38476.6	2.59935e-05	0.000233971	1.03944e-09	0.99974	0.000259965	0.000916846
1925 - 1925	37897.4	1.00025	32.0021	4.00014	37934.4	0.999025	2.6368e-05	0.000843617	0.000105449	0.000975434	0.000574784
1926 - 1926	13.0003	2.00006	36965.8	3.9994e-05	36980.8	0.000351542	5.40838e-05	0.999594	1.08148e-09	0.000405627	0.000533708
1927 - 1927	36194.5	1.00004	5.00114	1.00004	36201.5	0.999807	2.76243e-05	0.000138147	2.76243e-05	0.000193396	0.000380246
1928 - 1928	35560.7	3.99942e-05	23.0022	3.99942e-05	35583.7	0.999354	1.12395e-09	0.000646425	1.12395e-09	0.000646427	0.000107745
1929 - 1929	34634.7	2.0001	53.0054	2.00006	34691.7	0.998357	5.76535e-05	0.0015279	5.76525e-05	0.0016432	0.000274347
1930 - 1930	10.0008	6.65949e-05	33100	6.67033e-05	33110	0.000302046	2.01132e-09	0.999698	2.0146e-09	0.00030205	0.000100018
1931 - 1931	11.0004	0.000151443	31552.6	3.99939e-05	31563.6	0.000348515	4.79804e-09	0.999651	1.26709e-09	0.000348521	0.000401995
1932 - 1932	2.00038	21.0013	1.00004	30991.2	31015.2	6.44969e-05	0.000677131	3.22436e-05	0.999226	0.000773872	0.000551588
1933 - 1933	30808.6	1.0001	19.0029	3.99942e-05	30828.6	0.999351	3.24408e-05	0.000616407	1.29731e-09	0.000648849	0.000428191
1934 - 1934	30529.1	3.99941e-05	14.0011	1.00011	30544.1	0.999509	1.30939e-09	0.000458388	3.2743e-05	0.000491133	0.000230056
1935 - 1935	3.99941e-05	30162.2	6.7643e-05	12.0012	30174.2	1.32544e-09	0.999602	2.24175e-09	0.000397729	0.000397733	7.03476e-05
1936 - 1936	3.99941e-05	29225.2	3.99941e-05	1.00011	29226.2	1.36843e-09	0.999966	1.36843e-09	3.42195e-05	3.42223e-05	5.00676e-05
1937 - 1937	1.00004	28472.1	1.00007	3.00007	28477.1	3.51174e-05	0.999824	3.51184e-05	0.00010535	0.000175586	0.000236274
1938 - 1938	3.99941e-05	27694.1	1.00004	1.00011	27696.1	1.44403e-09	0.999928	3.61076e-05	3.611e-05	7.2219e-05	5.11628e-05
1939 - 1939	27366.7	3.00016	32.0066	1.00007	27402.7	0.998686	0.000109484	0.00116801	3.64953e-05	0.00131399	0.00126056
1940 - 1940	2.00292	3.00023	27225.5	3.99942e-05	27230.5	7.35542e-05	0.000110179	0.999816	1.46873e-09	0.000183735	0.00155061
1941 - 1941	19.004	2.00023	26724.6	3.99942e-05	26745.6	0.000710548	7.47873e-05	0.999215	1.49536e-09	0.000785337	0.000851982
1942 - 1942	26986.7	1.00004	38.0046	3.99943e-05	27025.7	0.998557	3.70032e-05	0.00140624	1.47986e-09	0.00144324	0.000426999
1943 - 1943	26526.5	3.99942e-05	27.0025	6.92786e-05	26553.5	0.998983	1.50617e-09	0.00101691	2.60901e-09	0.00101691	0.000595437
1944 - 1944	3.99942e-05	8.00244	3.99942e-05	26044.6	26052.6	1.53513e-09	0.000307165	1.53513e-09	0.999693	0.000307168	0.000791915
1945 - 1945	1.00017	5.00152	3.99941e-05	25572.1	25578.1	3.91025e-05	0.000195539	1.5636e-09	0.999765	0.000234643	0.000629953
1946 - 1946	25168.4	0.000237388	8.00053	6.94294e-05	25176.4	0.999682	9.42898e-09	0.000317779	2.75771e-09	0.000317791	0.000253998
1947 - 1947	23933.1	7.00209	22.0007	5.00054	23967.1	0.998581	0.000292154	0.000917953	0.000208642	0.00141875	0.0014714
1948 - 1948	23683.6	9.00017	45.0064	6.00012	23743.6	0.997473	0.000379056	0.00189552	0.000252704	0.00252728	0.0013585
1949 - 1949	4.00017	1.00007	23541.1	1.00007	23547.1	0.00016988	4.24711e-05	0.999745	4.2471e-05	0.000254822	0.000213433
1950 - 1950	23281.6	3.99942e-05	26.0041	2.00007	23309.7	0.998799	1.71578e-09	0.0011156	8.58044e-05	0.0012014	0.000133513
1951 - 1951	23513	1.00011	9.00129	1.00004	23524.1	0.999532	4.25145e-05	0.000382642	4.25114e-05	0.000467668	7.76776e-05
1952 - 1952	23198.7	20.0008	139.014	2.00017	23359.7	0.993107	0.000856212	0.00595104	8.5625e-05	0.00689288	0.00538165
1953 - 1953	30.0042	5.00025	22540.4	5.00011	22580.4	0.00132877	0.000221442	0.998228	0.000221436	0.00177164	0.000915632
1954 - 1954	22157.7	6.98831e-05	88.0142	8.00035	22253.7	0.995685	3.14029e-09	0.00395503	0.000359506	0.00431454	0.000786538
1955 - 1955	3.99942e-05	16.0028	1.00004	22279.6	22296.6	1.79374e-09	0.000717727	4.48517e-05	0.999237	0.00076258	0.000178649
1956 - 1956	6.00034	22220.1	0.000114984	13.0021	22239.1	0.000269811	0.999146	5.17038e-09	0.000584652	0.000854468	0.00031598
1957 - 1957	10.0014	4.00004	21877.1	1.00007	21892.1	0.000456851	0.000182716	0.999315	4.56818e-05	0.000685249	0.000384733
1958 - 1958	1.00007	21735.8	2.00012	18.0012	21756.8	4.59659e-05	0.999035	9.19307e-05	0.000827384	0.00096528	0.000919559
1959 - 1959	3.99939e-05	21578.5	3.99939e-05	13.0004	21591.5	1.8523e-09	0.999398	1.8523e-09	0.000602105	0.000602109	0.000918573
1960 - 1960	21316.5	3.99939e-05	6.00037	1.00004	21323.5	0.999672	1.87558e-09	0.000281397	4.68985e-05	0.000328297	0.000327605
1961 - 1961	20937.3	1.00007	16.0027	0.000118568	20954.3	0.999189	4.77262e-05	0.000763696	5.65839e-09	0.000811428	0.000193758
1962 - 1962	11.0014	6.00027	20175.8	3.9994e-05	20192.8	0.000544816	0.000297149	0.999158	1.98061e-09	0.000841967	0.000514187
1963 - 1963	7.40478e-05	19628.6	1.00004	65.0052	19694.6	3.75979e-09	0.996649	5.07773e-05	0.00330066	0.00335144	0.00379865
1964 - 1964	3.00019	0.000185041	19329.9	3.99936e-05	19332.9	0.000155186	9.57133e-09	0.999845	2.06869e-09	0.000155198	0.000240681
1965 - 1965	3.99943e-05	19228.7	4.0002	88.0114	19320.7	2.07002e-09	0.995238	0.000207042	0.00455529	0.00476234	0.00324407
1966 - 1966	1.00007	19032.6	0.000124976	30.0068	19063.6	5.24598e-05	0.998373	6.55572e-09	0.00157403	0.0016265	0.000681378
1967 - 1967	3.99941e-05	18818.2	3.99941e-05	11.0019	18829.2	2.12404e-09	0.999416	2.12404e-09	0.000584298	0.000584303	5.0651e-05
1968 - 1968	3.99941e-05	10.0017	3.99941e-05	18556.2	18566.2	2.15414e-09	0.000538707	2.15414e-09	0.999461	0.000538711	6.3063e-05
1969 - 1969	18205.1	3.99941e-05	9.00197	7.42252e-05	18214.1	0.999506	2.19578e-09	0.000494231	4.07515e-09	0.000494237	0.000353342
1970 - 1970	18126.1	3.99941e-05	4.00007	3.99941e-05	18130.1	0.999779	2.20594e-09	0.000220631	2.20594e-09	0.000220635	0.000394363
1971 - 1971	3.00013	17607.2	3.99941e-05	14.0029	17624.2	0.000170227	0.999035	2.26927e-09	0.000794524	0.000964754	0.000261273
1972 - 1972	7.62889e-05	17379	3.99937e-05	6.00044	17385	4.38819e-09	0.999655	2.30047e-09	0.00034515	0.000345156	0.000258235
1973 - 1973	5.00032	3.99937e-05	17219.1	3.99937e-05	17224.1	0.000290309	2.32196e-09	0.99971	2.32196e-09	0.000290313	0.000284002
1974 - 1974	1.00004	16996.7	2.00008	49.0086	17048.7	5.86579e-05	0.996949	0.000117316	0.00287463	0.0030506	0.00137818
1975 - 1975	11.002	5.00021	16964.8	3.9994e-05	16980.8	0.000647905	0.000294462	0.999058	2.35525e-09	0.00094237	0.000437615
1976 - 1976	21.0018	2.00013	16971.8	1.00004	16995.8	0.0012357	0.000117684	0.998588	5.88403e-05	0.00141223	0.00145637
1977 - 1977	6.00013	18.0042	3.99942e-05	17161.4	17185.4	0.000349141	0.00104765	2.32722e-09	0.998603	0.00139679	0.000619613
1978 - 1978	17159.1	3.99937e-05	8.00031	3.99937e-05	17167.1	0.999534	2.32968e-09	0.000466027	2.32968e-09	0.000466031	0.000632101
1979 - 1979	16947	1.00008	13.002	3.99941e-05	16961	0.999174	5.89632e-05	0.000766585	2.358e-09	0.00082555	0.000240261
1980 - 1980	17289.5	3.00008	27.0043	1.00004	17320.5	0.99821	0.00017321	0.0015591	5.77375e-05	0.00179005	0.00101788
1981 - 1981	3.00008	1.00004	17108.8	1.00004	17113.8	0.000175301	5.84346e-05	0.999708	5.84346e-05	0.00029217	0.000474026
1982 - 1982	16957.9	2.00004	21.0016	3.9994e-05	16980.9	0.998645	0.000117782	0.00123678	2.35524e-09	0.00135456	0.00158488
1983 - 1983	16927.5	2.00022	40.0098	4.00014	16973.5	0.997289	0.000117844	0.00235719	0.000235669	0.0027107	0.000830832
1984 - 1984	6.00066	2.00013	16711	3.99937e-05	16719	0.000358914	0.000119633	0.999521	2.39211e-09	0.000478549	0.000143004
1985 - 1985	15.0016	3.9994e-05	16655.9	1.00004	16671.9	0.000899818	2.39889e-09	0.99904	5.99836e-05	0.000959804	0.000745958
1986 - 1986	40.0093	2.00023	16594.5	1.00008	16637.5	0.00240476	0.000120224	0.997415	6.01096e-05	0.0025851	0.000471516
1987 - 1987	2.00071	9.00146	1.00008	16543.3	16555.3	0.00012085	0.000543719	6.04082e-05	0.999275	0.000724977	0.00051852
1988 - 1988	16619.5	2.00014	29.0068	1.00004	16651.5	0.998078	0.000120118	0.00174199	6.0057e-05	0.00192217	0.0003754
1989 - 1989	1.00014	85.0144	1.00004	16322.7	16409.7	6.09482e-05	0.00518075	6.09421e-05	0.994697	0.00530264	0.00264566
1990 - 1990	16301.4	3.00014	15.0052	2.00004	16321.4	0.998774	0.000183817	0.000919358	0.000122541	0.00122572	0.00123683
1991 - 1991	2.00004	16369.5	7.82542e-05	19.0057	16390.5	0.000122025	0.998718	4.77437e-09	0.00115956	0.00128158	0.000984454
1992 - 1992	16160.6	3.99942e-05	14.0007	115.018	16289.6	0.99208	2.4552e-09	0.000859487	0.0070608	0.00792029	0.00561006
1993 - 1993	7.00034	31.0043	16602.1	7.948e-05	16640.1	0.000420692	0.00186323	0.997716	4.77642e-09	0.00228393	0.00157169
1994 - 1994	7.00054	15.0103	1.00008	16135.4	16158.5	0.000433243	0.000928942	6.18922e-05	0.998576	0.00142408	0.00408232
1995 - 1995	127.028	62.0162	0.000235933	16538.7	16727.7	0.00759384	0.0037074	1.41043e-08	0.988699	0.0113013	0.001469
1996 - 1996	16831.3	2.00054	5.00891	2.00037	16840.3	0.999465	0.000118795	0.000297435	0.000118785	0.000535015	0.00486195
1997 - 1997	17002.7	1.00004	109.038	150.009	17262.7	0.984936	5.79306e-05	0.00631641	0.00868979	0.0150641	0.0124176
1998 - 1998	17311.6	1.00008	8.00292	6.02167	17326.6	0.999133	5.77192e-05	0.000461886	0.000347538	0.000867143	0.0119184
1999 - 1999	16466.5	119.016	26.0002	10.0007	16621.5	0.990674	0.00716035	0.00156425	0.000601673	0.00932627	0.00909356
2000 - 2000	16723.7	3.99943e-05	13.0335	1.00039	16737.7	0.999162	2.38947e-09	0.000778692	5.97685e-05	0.000838463	0.0167448
2001 - 2001	0.00569202	16248.2	1.00154	500.279	16749.5	3.39832e-07	0.970072	5.97953e-05	0.0298682	0.0299284	0.102697
2002 - 2002	9.00549	16485.6	67.0508	53.0013	16614.6	0.000542021	0.992232	0.00403564	0.00319004	0.0077677	0.0217191
2003 - 2003	39.0064	0.000480987	18696.3	2.00013	18737.3	0.00208175	2.567e-08	0.997811	0.000106746	0.00218852	0.000483731
2004 - 2004	2.00048	702.062	7.67048e-05	18967.6	19671.7	0.000101693	0.035689	3.89925e-09	0.964209	0.0357907	0.0375189
2005 - 2005	20615.9	5.00013	8.00061	3.00007	20631.9	0.999224	0.000242349	0.000387778	0.000145409	0.000775536	0.00070705
2006 - 2006	17.0025	2.00045	21480	3.99941e-05	21499	0.00079085	9.30484e-05	0.999116	1.86027e-09	0.0008839	0.000210501
2007 - 2007	14.0039	0.000126268	22292.4	3.99942e-05	22306.4	0.000627795	5.6606e-09	0.999372	1.79294e-09	0.000627802	0.00109765
2008 - 2008	17.002	2.0003	23055.8	7.56284e-05	23074.8	0.000736819	8.66875e-05	0.999176	3.27753e-09	0.00082351	9.1635e-05
2009 - 2009	3.00012	17.0017	7.44157e-05	23495.8	23515.8	0.000127579	0.00072299	3.16449e-09	0.999149	0.000850572	0.000406521
2010 - 2010	2.00007	22.0032	7.52969e-05	24207.4	24231.4	8.25407e-05	0.000908048	3.10742e-09	0.999009	0.000990592	0.000162179
2011 - 2011	4.00012	16.0033	1.00004	25193.4	25214.4	0.000158644	0.00063469	3.96614e-05	0.999167	0.000832996	0.00068946
2012 - 2012	4.00007	9.00097	1.00007	25839.6	25853.6	0.00015472	0.000348151	3.86821e-05	0.999458	0.000541553	0.00027537
2013 - 2013	25.0019	26429.4	2.00004	42.0026	26498.4	0.000943526	0.997396	7.54778e-05	0.0015851	0.0026041	0.00251749
2014 - 2014	26943.8	2.00004	5.0011	4.00012	26954.8	0.999592	7.41998e-05	0.000185537	0.000148401	0.000408138	0.000422152
2015 - 2015	11.0009	2.00007	27578.8	3.9994e-05	27591.8	0.000398703	7.24879e-05	0.999529	1.44949e-09	0.000471192	0.000230527
2016 - 2016	14.0019	3.00011	28170.2	1.00004	28188.2	0.00049673	0.000106432	0.999361	3.54773e-05	0.000638639	0.000216603
2017 - 2017	28532.1	1.00007	7.00156	7.00007	28547.1	0.999474	3.50324e-05	0.000245264	0.000245211	0.000525507	0.000520556
2018 - 2018	29324.8	7.17216e-05	5.00103	3.00007	29332.8	0.999727	2.4451e-09	0.000170493	0.000102277	0.000272772	0.000439208
2019 - 2019	30085.4	3.99942e-05	13.002	1.00004	30099.5	0.999535	1.32873e-09	0.000431968	3.32245e-05	0.000465194	0.000322447
2020 - 2020	30552	1.00004	13.0008	2.00004	30568	0.999477	3.27152e-05	0.000425308	6.54292e-05	0.000523453	0.00043989
2021 - 2021	31815.6	2.00007	27.0045	5.00011	31849.6	0.998932	6.27973e-05	0.000847875	0.000156991	0.00106766	0.000798034
2022 - 2022	32.0022	2.00004	32454.5	1.00004	32489.5	0.000985	6.15595e-05	0.998923	3.07804e-05	0.00107734	0.000868865
2023 - 2023	17.0011	2.00007	33049	6.86455e-05	33068	0.000514125	6.04835e-05	0.999425	2.07589e-09	0.00057461	0.000384977
2024 - 2024	32.004	4.00007	33764.7	3.99943e-05	33800.7	0.000946846	0.000118343	0.998935	1.18324e-09	0.00106519	0.000328401
2025 - 2025	2.00007	19.0022	3.99942e-05	34795.5	34816.5	5.7446e-05	0.00054578	1.14871e-09	0.999397	0.000603227	0.000162838
2026 - 2026	1.00004	35933.4	1.00007	23.0017	35958.4	2.7811e-05	0.999305	2.78118e-05	0.000639674	0.000695297	0.000350323
2027 - 2027	19.0006	4.00038	36474.6	1.00007	36498.6	0.000520583	0.000109603	0.999342	2.74001e-05	0.000657587	0.000604327
2028 - 2028	8.00007	37501.7	1.00004	53.0062	37563.8	0.000212973	0.998349	2.66225e-05	0.0014111	0.00165069	0.000460632
2029 - 2029	0.000104234	38297.7	2.00004	31.0046	38330.7	2.71934e-09	0.999139	5.21785e-05	0.000808871	0.000861052	0.000923985
2030 - 2030	16.0015	1.0001	39026.3	6.63596e-05	39043.3	0.00040984	2.56152e-05	0.999565	1.69964e-09	0.000435457	0.000152242
2031 - 2031	14.0013	5.00015	39394.3	1.00004	39414.3	0.000355236	0.000126861	0.999493	2.53725e-05	0.00050747	0.000188584
2032 - 2032	39607.4	0.000101958	19.0015	3.99942e-05	39626.4	0.99952	2.57299e-09	0.000479516	1.00928e-09	0.00047952	8.46048e-05
2033 - 2033	40047.6	1.00004	12.0021	1.00004	40061.6	0.99965	2.49625e-05	0.00029959	2.49625e-05	0.000349515	0.000536607
2034 - 2034	40381.6	3.99942e-05	24.0027	0.00010058	40405.6	0.999406	9.89819e-10	0.000594045	2.48926e-09	0.000594048	0.000407297
2035 - 2035	3.99941e-05	40685	3.99941e-05	7.00042	40692	9.82848e-10	0.999828	9.82848e-10	0.000172034	0.000172036	6.68589e-05
2036 - 2036	39.0016	1.00006	41233.5	3.99942e-05	41273.5	0.000944955	2.42302e-05	0.999031	9.69004e-10	0.000969186	0.000985459
2037 - 2037	9.92614e-05	41703.7	1.00006	75.0085	41779.8	2.37582e-09	0.998181	2.39366e-05	0.00179533	0.00181927	0.000987722
2038 - 2038	23.0017	5.00014	42227.4	1.00006	42256.4	0.000544336	0.000118329	0.999314	2.36666e-05	0.000686332	0.000253734
2039 - 2039	20.0014	2.00014	42591.4	3.99942e-05	42613.4	0.00046937	4.69369e-05	0.999484	9.38535e-10	0.000516308	9.80059e-05
2040 - 2040	42394.7	3.99942e-05	29.002	1.00004	42424.7	0.999293	9.42712e-10	0.000683612	2.35721e-05	0.000707185	0.000296771
2041 - 2041	42000.7	2.00006	37.0044	1.00007	42040.7	0.999048	4.75745e-05	0.000880204	2.3788e-05	0.000951566	0.000604012
2042 - 2042	41729.7	1.0001	55.0074	1.0001	41786.7	0.998636	2.39334e-05	0.00131638	2.39334e-05	0.00136425	0.00133618
2043 - 2043	38.0023	7.0001	41410.6	3.99942e-05	41455.6	0.000916698	0.000168858	0.998914	9.64749e-10	0.00108556	0.00085078
2044 - 2044	15.005	6.00033	40904.6	6.50774e-05	40925.7	0.00036664	0.000146615	0.999487	1.59014e-09	0.000513257	0.00202052
2045 - 2045	40760.7	6.64422e-05	44.0033	1.00004	40805.7	0.998897	1.62826e-09	0.00107836	2.45074e-05	0.00110287	0.000397329
2046 - 2046	40511.7	4.00061	130.01	1.0001	40646.7	0.996678	9.8424e-05	0.00319853	2.46047e-05	0.00332156	0.00107439
2047 - 2047	17.0009	2.00026	40342.1	3.99941e-05	40361.1	0.000421221	4.95592e-05	0.999529	9.90907e-10	0.000470781	0.000232981
2048 - 2048	12.0034	3.00027	39924.6	1.00004	39940.6	0.000300531	7.51182e-05	0.999599	2.50382e-05	0.000400687	0.00127602
2049 - 2049	39520.8	3.99943e-05	109.009	6.59054e-05	39629.8	0.997249	1.0092e-09	0.00275069	1.66303e-09	0.00275069	0.000591631
2050 - 2050	4.00004	15.0013	2.00004	38787.5	38808.5	0.000103071	0.000386547	5.15362e-05	0.999459	0.000541154	0.000290363
2051 - 2051	38216.8	1.00007	77.0103	4.0001	38298.8	0.997859	2.61122e-05	0.00201078	0.000104445	0.00214134	0.00146652
2052 - 2052	1.0001	33.0028	3.99942e-05	38192.6	38226.6	2.61624e-05	0.000863347	1.04624e-09	0.99911	0.000889511	0.000151707
2053 - 2053	2.00015	8.0013	0.000100907	37925.1	37935.1	5.27255e-05	0.000210921	2.65999e-09	0.999736	0.000263649	0.000470777
2054 - 2054	37374.5	2.00015	26.0023	1.00007	37403.5	0.999225	5.34749e-05	0.000695184	2.67373e-05	0.000775396	0.000112648
2055 - 2055	36719.5	1.00007	13.002	1.00007	36734.5	0.999592	2.72242e-05	0.000353946	2.72242e-05	0.000408395	0.000458403
2056 - 2056	36147.4	6.57477e-05	16.0018	0.000147661	36163.4	0.999558	1.81808e-09	0.000442487	4.08317e-09	0.000442493	0.00032883
2057 - 2057	3.99942e-05	35683.4	6.55323e-05	10.0015	35693.4	1.12049e-09	0.99972	1.83598e-09	0.000280206	0.000280209	0.000373035
2058 - 2058	11.0008	3.99941e-05	35028.2	1.00004	35040.2	0.000313947	1.14138e-09	0.999658	2.85398e-05	0.000342488	0.000184985
2059 - 2059	34410.5	3.99942e-05	35.0022	0.00010301	34445.5	0.998984	1.16109e-09	0.00101616	2.99051e-09	0.00101616	0.000799606
2060 - 2060	33757.3	1.00007	9.00141	6.76266e-05	33767.3	0.999704	2.96164e-05	0.000266572	2.00273e-09	0.00029619	0.000368386
2061 - 2061	32854.7	2.00011	107.007	1.00016	32964.7	0.996663	6.06742e-05	0.0032461	3.03403e-05	0.00333711	0.00294923
2062 - 2062	3.00007	2.00011	32395.4	6.73004e-05	32400.4	9.25935e-05	6.17309e-05	0.999846	2.07715e-09	0.000154326	0.000165099
2063 - 2063	31879.5	3.99942e-05	17.0016	2.00004	31898.5	0.999404	1.2538e-09	0.000532992	6.27001e-05	0.000595693	0.000231869
2064 - 2064	2.0003	31380.3	3.00011	11.0003	31396.3	6.37112e-05	0.99949	9.55561e-05	0.000350369	0.000509636	0.000540953
2065 - 2065	6.72646e-05	30735.3	6.88965e-05	18.0002	30753.3	2.18723e-09	0.999415	2.24029e-09	0.00058531	0.000585314	0.000974808
2066 - 2066	10.0009	1.00016	30161.9	3.9994e-05	30172.9	0.000331452	3.31477e-05	0.999635	1.3255e-09	0.000364601	7.31076e-05
2067 - 2067	3.99942e-05	29645.5	6.92768e-05	18.0022	29663.5	1.34826e-09	0.999393	2.33542e-09	0.000606881	0.000606885	0.000120754
2068 - 2068	28816.5	2.00042	31.0036	3.99942e-05	28849.5	0.998856	6.93398e-05	0.00107467	1.3863e-09	0.00114401	0.000122086
2069 - 2069	3.00053	13.0041	0.000110085	27911.5	27927.5	0.00010744	0.000465637	3.9418e-09	0.999427	0.000573081	0.0015688
2070 - 2070	7.00094	26989.5	5.00011	35.004	27036.5	0.000258944	0.998261	0.00018494	0.0012947	0.00173858	0.000573796
2071 - 2071	10.0004	1.00025	25660.4	3.99938e-05	25671.4	0.000389556	3.89636e-05	0.999571	1.55792e-09	0.000428521	0.000410902
2072 - 2072	24805.3	6.89068e-05	18.0018	3.99941e-05	24823.3	0.999275	2.77589e-09	0.000725199	1.61115e-09	0.000725204	0.000332756
2073 - 2073	4.00088	2.00004	24005	3.9994e-05	24011	0.000166627	8.32969e-05	0.99975	1.66566e-09	0.000249926	0.00028348
2074 - 2074	23000.7	3.99943e-05	56.0071	3.99943e-05	23056.7	0.997571	1.7346e-09	0.0024291	1.7346e-09	0.0024291	0.00109422
2075 - 2075	6.00079	2.00012	21741.6	3.99939e-05	21749.6	0.000275904	9.19613e-05	0.999632	1.83884e-09	0.000367867	9.7957e-05
2076 - 2076	20459.7	3.99943e-05	62.0105	7.3291e-05	20521.7	0.996978	1.94887e-09	0.0030217	3.57138e-09	0.0030217	0.000424862
2077 - 2077	3.99942e-05	15.0028	3.99942e-05	19490.5	19505.5	2.05041e-09	0.000769157	2.05041e-09	0.999231	0.000769161	0.000100104
2078 - 2078	18173.6	4.0002	60.0097	1.00013	18238.6	0.996436	0.000219326	0.00329025	5.48358e-05	0.00356442	0.00159148
2079 - 2079	4.00094	0.000127957	17157.5	1.00004	17162.5	0.000233121	7.45562e-09	0.999709	5.82691e-05	0.000291398	0.000400547
2080 - 2080	7.00221	2.00021	15839	3.9994e-05	15848	0.000441837	0.000126213	0.999432	2.52361e-09	0.000568052	0.000640782
2081 - 2081	7.78481e-05	12.0021	2.00004	15130	15144	5.14052e-09	0.000792529	0.000132068	0.999075	0.000924602	0.000451584
2082 - 2082	3.00008	14611.4	1.00022	15.0002	14630.4	0.000205057	0.998701	6.83656e-05	0.00102528	0.0012987	0.0020495
2083 - 2083	13877.3	3.99938e-05	1.00068	3.99938e-05	13878.3	0.999928	2.88175e-09	7.21039e-05	2.88175e-09	7.21097e-05	0.000514199
2084 - 2084	13121.5	7.8297e-05	4.00014	3.99935e-05	13125.5	0.999695	5.96524e-09	0.00030476	3.047e-09	0.000304769	0.000427368
2085 - 2085	1.00004	12263.7	7.91827e-05	1.00008	12265.7	8.15316e-05	0.999837	6.45563e-09	8.1535e-05	0.000163073	0.000181287
2086 - 2086	3.99948e-05	11233.3	3.99948e-05	3.99948e-05	11233.3	3.56039e-09	1	3.56039e-09	3.56039e-09	1.06812e-08	3.82765e-05
2087 - 2087	3.99938e-05	10419.3	8.05978e-05	3.00004	10422.3	3.83732e-09	0.999712	7.73319e-09	0.000287848	0.000287859	0.000541194
2088 - 2088	1.00004	9546.27	1.00004	2.00004	9550.27	0.000104713	0.999581	0.000104713	0.000209422	0.000418849	0.0007994
2089 - 2089	3.99948e-05	9069.27	3.99948e-05	3.99948e-05	9069.27	4.40993e-09	1	4.40993e-09	4.40993e-09	1.32298e-08	3.82714e-05
2090 - 2090	8.61972e-05	8800.04	3.99933e-05	8.27663e-05	8800.04	9.79509e-09	1	4.54467e-09	9.40521e-09	2.3745e-08	0.000400238
2091 - 2091	8597.91	8.52572e-05	4.00029	3.99933e-05	8601.91	0.999535	9.91142e-09	0.000465047	4.64934e-09	0.000465061	0.000289407
2092 - 2092	4.00016	0.000278024	8092.49	3.99931e-05	8096.49	0.00049406	3.43388e-08	0.999506	4.93956e-09	0.0004941	0.00129146
2093 - 2093	7.00029	1.00004	7577.15	3.99933e-05	7585.15	0.000922894	0.000131842	0.998945	5.27259e-09	0.00105474	0.00154036
2094 - 2094	3.00072	1.00008	7215.37	3.99934e-05	7219.37	0.000415648	0.000138528	0.999446	5.53974e-09	0.000554181	0.000273779
2095 - 2095	6879.95	3.99933e-05	2.00016	3.99933e-05	6881.95	0.999709	5.81133e-09	0.000290639	5.81133e-09	0.00029065	0.000240971
2096 - 2096	6494.87	3.99932e-05	1.0003	3.99932e-05	6495.87	0.999846	6.15672e-09	0.000153991	6.15672e-09	0.000154003	0.000578399
2097 - 2097	4.00122	1.00009	5813.56	3.99935e-05	5818.56	0.000687665	0.000171879	0.99914	6.87344e-09	0.000859551	0.000238982
2098 - 2098	4791.07	4.00019	420.352	30.0939	5245.52	0.913365	0.000762592	0.0801354	0.00573706	0.086635	0.0813942
2099 - 2099	246.558	191649481502554	26.0689	23.9792	191649481502851	1.28651e-12	1	1.36024e-13	1.2512e-13	1.54965e-12	1.35556e-13
2100 - 2100	21.4359	24.8898	114.427	775888581914397	775888581914558	2.76275e-14	3.20791e-14	1.47479e-13	1	2.07501e-13	3.35194e-14
2101 - 2101	93.2344	117198441311219	1.46876	212.217	117198441311526	7.95526e-13	1	1.25323e-14	1.81075e-12	2.61946e-12	1.87672e-13
2102 - 2102	0.000277445	1.00004	1488.13	8.03943	1497.17	1.85313e-07	0.000667953	0.993962	0.00536975	0.00603788	0.0143003
2103 - 2103	5.00873	1.00381	1172.05	5.00065	1183.07	0.00423368	0.000848479	0.990691	0.00422685	0.00930901	0.0133237
2104 - 2104	1.00056	15.1116	1.00004	1570.28	1587.39	0.000630314	0.00951976	0.000629989	0.98922	0.0107801	0.0467491
2105 - 2105	0.000627461	4.01192	3.99937e-05	2917.14	2921.15	2.14799e-07	0.0013734	1.36911e-08	0.998626	0.00137363	0.00896229
2106 - 2106	8.00022	4198.43	1.0001	53.0488	4260.48	0.00187778	0.985436	0.000234739	0.0124514	0.0145639	0.00403862
2107 - 2107	0.000103616	4732.28	4.00041	62.0295	4798.31	2.15943e-08	0.986239	0.000833714	0.0129274	0.0137611	0.00941405
2108 - 2108	8.68633	105.977	1.45823	364604528334400	364604528334516	2.3824e-14	2.90664e-13	3.99948e-15	1	3.1819e-13	2.74803e-14
2109 - 2109	1.00021	10.005	3.99937e-05	6009.12	6020.13	0.000166144	0.00166193	6.64334e-09	0.998172	0.00182808	0.00143607
2110 - 2110	10.0004	10.0089	3.99939e-05	6127.64	6147.65	0.00162671	0.00162808	6.50556e-09	0.996745	0.0032548	0.00348146
2111 - 2111	7048.49	1.00004	3.00228	7.00069	7059.49	0.998441	0.000141659	0.000425282	0.00099167	0.00155861	0.00219952
2112 - 2112	11.7596	5.07164	58.9391	517975089815827	517975089815903	2.2703e-14	9.79128e-15	1.13788e-13	1	1.46771e-13	4.63708e-14
2113 - 2113	8577.54	3.99942e-05	43.0213	9.73576e-05	8620.56	0.995009	4.6394e-09	0.00499055	1.12936e-08	0.00499056	0.00205968
2114 - 2114	9374.15	3.99941e-05	13.0075	1.00004	9388.16	0.998508	4.26006e-09	0.00138552	0.000106521	0.00149204	0.00198282
2115 - 2115	18.0041	2.00034	10124.4	3.99939e-05	10144.4	0.00177478	0.000197186	0.998028	3.94244e-09	0.00197197	0.000293811
2116 - 2116	8.00117	1.00004	10999.8	2.00004	11010.8	0.000726667	9.08237e-05	0.999001	0.000181644	0.000999134	0.000599011
2117 - 2117	22.0031	6.00147	11579.2	7.00031	11614.2	0.0018945	0.000516737	0.996986	0.000602739	0.00301398	0.00186502
2118 - 2118	12265.6	3.00004	157.043	8.71078e-05	12425.7	0.98712	0.000241439	0.0126386	7.0103e-09	0.01288	0.00230611
2119 - 2119	12925.5	1.00004	46.0095	1.00004	12973.5	0.996299	7.70834e-05	0.00354642	7.70834e-05	0.00370059	0.00190749
2120 - 2120	7.0003	3.00004	13473.1	1.00004	13484.1	0.000519153	0.000222487	0.999184	7.41644e-05	0.000815805	0.000930315
2121 - 2121	19.0031	1.00004	14408.8	1.00004	14429.8	0.00131694	6.93037e-05	0.998544	6.93037e-05	0.00145554	0.000628411
2122 - 2122	1.00028	16.0029	2.00004	15653.5	15672.5	6.38236e-05	0.00102108	0.000127615	0.998787	0.00121252	0.000339181
2123 - 2123	69.0119	17.0045	10.0036	17102.4	17198.4	0.00401269	0.000988726	0.000581658	0.994417	0.00558307	0.00160739
2124 - 2124	21640.5	1.00008	102.012	12.0021	21755.5	0.994713	4.5969e-05	0.004689	0.000551681	0.00528665	0.0027531
2125 - 2125	10.0009	3.00008	22921.2	3.99938e-05	22934.2	0.000436068	0.000130812	0.999433	1.74385e-09	0.000566883	0.000260738
2126 - 2126	8.0005	3.00049	23834.9	1.00004	23846.9	0.000335494	0.000125823	0.999497	4.19358e-05	0.000503252	0.000254693
2127 - 2127	22.0018	7.73918e-05	24893.9	1.00004	24916.9	0.000883008	3.106e-09	0.999077	4.0135e-05	0.000923146	0.000559979
2128 - 2128	25835.2	3.99938e-05	19.0001	3.99938e-05	25854.2	0.999265	1.5469e-09	0.000734895	1.5469e-09	0.000734898	0.00135242
2129 - 2129	27301.1	3.99937e-05	0.000208781	3.99937e-05	27301.1	1	1.46491e-09	7.64736e-09	1.46491e-09	1.05772e-08	0.000272047
2130 - 2130	3.9994e-05	29237.7	1.00007	9.00112	29247.7	1.36742e-09	0.999658	3.41932e-05	0.000307755	0.000341949	0.000238851
2131 - 2131	3.99938e-05	31356.3	3.99938e-05	2.0002	31358.3	1.27538e-09	0.999936	1.27538e-09	6.37852e-05	6.37878e-05	0.000113376
2132 - 2132	3.99938e-05	32777.3	1.00004	1.00019	32779.3	1.22009e-09	0.999939	3.05082e-05	3.05129e-05	6.10224e-05	0.000138
2133 - 2133	3.99942e-05	33752.4	3.99942e-05	3.00007	33755.4	1.18482e-09	0.999911	1.18482e-09	8.88767e-05	8.88791e-05	0.000135937
2134 - 2134	4.00004	8.00037	7.13044e-05	35172.3	35184.3	0.000113688	0.000227385	2.0266e-09	0.999659	0.000341075	0.00032435
2135 - 2135	3.9994e-05	37006.7	3.9994e-05	8.00061	37014.7	1.08049e-09	0.999784	1.08049e-09	0.000216147	0.000216149	6.89086e-05
2136 - 2136	2.00026	38317.3	3.99938e-05	9.00046	38328.3	5.21875e-05	0.999713	1.04345e-09	0.000234825	0.000287014	0.000152942
2137 - 2137	1.00035	8.00103	3.00012	39808.6	39820.6	2.51213e-05	0.000200927	7.53407e-05	0.999699	0.000301389	0.000591552
2138 - 2138	41208	2.00011	21.0012	2.00004	41233	0.999394	4.85077e-05	0.00050933	4.85058e-05	0.000606343	0.000321691
2139 - 2139	23.002	1.00033	42107.2	1.00004	42132.2	0.000545948	2.37426e-05	0.999407	2.37358e-05	0.000593426	0.000304496
2140 - 2140	43276.5	1.00011	62.0039	0.000109159	43339.5	0.998546	2.30762e-05	0.00143065	2.51869e-09	0.00145373	0.000648963
2141 - 2141	29.0025	3.00011	44720.4	2.00007	44754.4	0.000648038	6.7035e-05	0.99924	4.46899e-05	0.000759763	0.000202307
2142 - 2142	5.00031	33.0031	3.00032	46213.3	46254.3	0.000108105	0.000713514	6.48658e-05	0.999114	0.000886485	0.000516729
2143 - 2143	48232.3	3.99941e-05	36.0018	2.00016	48270.3	0.999213	8.28546e-10	0.000745837	4.14368e-05	0.000787275	0.000408575
2144 - 2144	16.0006	3.00023	49445.7	3.99939e-05	49464.7	0.000323476	6.0654e-05	0.999616	8.08536e-10	0.00038413	0.000185671
2145 - 2145	50386.7	6.85513e-05	182.008	5.00011	50573.7	0.996302	1.35547e-09	0.00359887	9.88677e-05	0.00369773	0.0030236
2146 - 2146	1.00016	38.0031	2.00007	51686.5	51727.5	1.93352e-05	0.000734678	3.86654e-05	0.999207	0.000792679	0.000331688
2147 - 2147	8.00016	45.0033	3.99942e-05	53281.6	53334.6	0.000149999	0.000843792	7.49874e-10	0.999006	0.000993792	0.000213052
2148 - 2148	55003.7	7.00029	110.006	6.00007	55126.7	0.997769	0.000126985	0.00199551	0.000108841	0.00223134	0.00100542
2149 - 2149	9.0001	4.00036	56121.6	3.99939e-05	56134.6	0.000160331	7.12638e-05	0.999768	7.12464e-10	0.000231595	0.000240853
2150 - 2150	57042.7	3.00036	174.01	4.00028	57223.7	0.996837	5.24322e-05	0.00304088	6.9906e-05	0.00316321	0.00057144
2151 - 2151	39.0032	5.00021	58130.5	6.63158e-05	58174.5	0.000670451	8.59518e-05	0.999244	1.13995e-09	0.000756404	0.000502557
2152 - 2152	5.00004	58.0033	3.99943e-05	59232.7	59295.7	8.43238e-05	0.000978203	6.74488e-10	0.998937	0.00106253	0.000351447
2153 - 2153	2.00007	25.0016	3.99942e-05	60601.5	60628.5	3.29889e-05	0.000412373	6.5966e-10	0.999555	0.000445363	9.7415e-05
2154 - 2154	59319.7	1.0001	1766.01	5.00007	61091.7	0.970994	1.63705e-05	0.0289075	8.18452e-05	0.0290057	0.0544261
2155 - 2155	60469.7	2.0001	77.0044	8.00007	60556.7	0.998563	3.30286e-05	0.00127161	0.000132109	0.00143675	0.000415105
2156 - 2156	2.00007	32.0042	1.00004	59750.7	59785.7	3.34539e-05	0.000535315	1.67271e-05	0.999415	0.000585495	0.00116499
2157 - 2157	60103.6	1.0002	71.0031	4.00004	60179.6	0.998737	1.66203e-05	0.00117985	6.64684e-05	0.00126294	0.000727037
2158 - 2158	23.0033	5.00036	60155.5	1.00007	60184.5	0.000382214	8.30837e-05	0.999518	1.66167e-05	0.000481914	0.00116367
2159 - 2159	4.00015	58.0048	6.61819e-05	60250.7	60312.7	6.63235e-05	0.000961735	1.09731e-09	0.998972	0.00102806	0.000745386
2160 - 2160	4.00004	38.0037	1.00004	61361.8	61404.8	6.51422e-05	0.000618905	1.6286e-05	0.9993	0.000700333	0.000744394
2161 - 2161	12.0003	40.0028	3.99942e-05	61777.6	61829.6	0.000194086	0.000646985	6.46846e-10	0.999159	0.000841072	0.00030171
2162 - 2162	2.0002	33.0029	1.00007	61682.5	61718.5	3.24085e-05	0.000534733	1.62037e-05	0.999417	0.000583345	0.000630237
2163 - 2163	61775.7	10.0002	115.006	2.00007	61902.7	0.997948	0.000161547	0.00185786	3.23098e-05	0.00205172	0.000480154
2164 - 2164	4.0001	34.0019	3.99942e-05	62529.5	62567.5	6.39325e-05	0.000543444	6.39217e-10	0.999393	0.000607377	7.13067e-05
2165 - 2165	5.00025	29.0023	3.99942e-05	63275.5	63309.5	7.89811e-05	0.000458104	6.31725e-10	0.999463	0.000537086	0.000435255
2166 - 2166	63656.5	2.00014	32.002	1.00006	63691.5	0.99945	3.14036e-05	0.000502454	1.57017e-05	0.000549559	0.000176908
2167 - 2167	9.0011	3.00014	64016.2	4.00006	64032.2	0.000140572	4.68537e-05	0.99975	6.24696e-05	0.000249895	0.000411141
2168 - 2168	64365	4.00006	12.0007	3.0001	64384	0.999705	6.21283e-05	0.000186392	4.6597e-05	0.000295118	0.000107256
2169 - 2169	64933.8	3.99943e-05	71.004	3.99943e-05	65004.8	0.998908	6.15251e-10	0.00109229	6.15251e-10	0.00109229	5.77771e-05
2170 - 2170	7.00046	2.00019	65809.8	1.00004	65819.8	0.000106358	3.03888e-05	0.999848	1.51936e-05	0.00015194	0.000186367
2171 - 2171	65791.7	9.62958e-05	75.0039	1.00004	65867.7	0.998846	1.46196e-09	0.00113871	1.51825e-05	0.00115389	0.000168244
2172 - 2172	21.0008	3.0001	65050.2	3.99941e-05	65074.2	0.000322722	4.61027e-05	0.999631	6.14592e-10	0.000368825	0.000148058
2173 - 2173	64315.8	5.00006	141.005	3.00004	64464.8	0.997689	7.75627e-05	0.00218732	4.65377e-05	0.00231142	0.00174497
2174 - 2174	37.0034	9.00019	63259.6	3.99942e-05	63305.6	0.000584519	0.00014217	0.999273	6.31764e-10	0.00072669	0.000694827
2175 - 2175	31.0152	57.0021	6.39999e-05	63249.7	63337.8	0.00048968	0.00089997	1.01045e-09	0.99861	0.00138965	0.00714134
2176 - 2176	4.00006	64621.8	4.00004	128.008	64757.8	6.17696e-05	0.9979	6.17692e-05	0.00197672	0.00210025	0.000192329
2177 - 2177	2.00006	64921.6	5.0001	41.0029	64969.6	3.07846e-05	0.999261	7.69605e-05	0.000631108	0.000738853	0.000319341
2178 - 2178	8.00014	19.0009	1.00006	65473.1	65501.1	0.000122138	0.000290085	1.52679e-05	0.999573	0.00042749	0.000167483
2179 - 2179	64832.7	3.00118	306.009	5.0002	65146.7	0.99518	4.6068e-05	0.00469723	7.67529e-05	0.00482005	0.00448903
2180 - 2180	35.0014	6.00019	64323.3	1.00004	64365.3	0.000543793	9.32209e-05	0.999347	1.55369e-05	0.000652551	0.000322309
2181 - 2181	46.118	3.00014	63590.5	2.00049	63641.6	0.000724651	4.71411e-05	0.999197	3.14336e-05	0.000803226	0.0636639
2182 - 2182	3.99943e-05	63904.8	3.00004	69.0042	63976.8	6.25137e-10	0.998875	4.68926e-05	0.00107858	0.00112548	8.49623e-05
2183 - 2183	1.00004	64607.4	2.00004	19.0009	64629.4	1.54735e-05	0.99966	3.09463e-05	0.000293998	0.000340418	0.000104276
2184 - 2184	3.00014	64198.8	2.00006	22.0006	64225.8	4.67124e-05	0.99958	3.11411e-05	0.00034255	0.000420404	0.000289838
2185 - 2185	20.0028	15.0004	63707.5	6.51721e-05	63742.5	0.000313806	0.000235328	0.999451	1.02243e-09	0.000549135	0.000981753
2186 - 2186	47.0014	10.0013	63838.5	1.00004	63896.5	0.000735587	0.000156524	0.999092	1.56509e-05	0.000907762	0.000661837
2187 - 2187	70.0051	10.0006	63622.7	3.99943e-05	63702.7	0.00109893	0.000156988	0.998744	6.27827e-10	0.00125592	0.000594029
2188 - 2188	21.0021	9.00057	63714.5	3.99942e-05	63744.5	0.000329474	0.000141198	0.999529	6.27414e-10	0.000470672	0.000628473
2189 - 2189	63800.6	3.99942e-05	16.0015	3.99942e-05	63816.6	0.999749	6.26706e-10	0.000250742	6.26706e-10	0.000250743	0.000366759
2190 - 2190	63904.7	1.00014	101.004	1.0001	64007.7	0.998391	1.56253e-05	0.001578	1.56246e-05	0.00160925	0.00076963
2191 - 2191	21.0009	6.00038	63585.2	3.99941e-05	63612.2	0.00033014	9.43276e-05	0.999576	6.28718e-10	0.000424468	7.78291e-05
2192 - 2192	63521.8	4.00004	227.007	1.00006	63753.8	0.996361	6.2742e-05	0.00356068	1.56863e-05	0.00363911	0.00366086
2193 - 2193	28.0017	4.00024	62845.5	3.99942e-05	62877.5	0.000445338	6.36197e-05	0.999491	6.36066e-10	0.000508958	0.00014362
2194 - 2194	62955.8	0.000134288	203.012	5.00006	63163.8	0.996707	2.12602e-09	0.00321405	7.91603e-05	0	0.000304427
2195 - 2195	7.00031	53.003	13.0001	63402.5	63475.5	0.000110284	0.000835015	0.000204805	0.99885	0.0011501	0.000381901
2196 - 2196	63342.7	3.00006	149.006	1.00009	63495.7	0.99759	4.72483e-05	0.0023467	1.57506e-05	0.0024097	0.00171763
2197 - 2197	63107.7	2.00006	101.004	5.00009	63215.7	0.998292	3.16387e-05	0.00159776	7.90957e-05	0.0017085	0.00129298
2198 - 2198	6.29286e-05	30.0027	1.00006	62387.7	62418.7	1.00817e-09	0.000480668	1.60219e-05	0.999503	0.000496691	0.000536654
2199 - 2199	63035.7	3.00013	60.0047	1.00006	63099.7	0.998986	4.75458e-05	0.000950951	1.58489e-05	0.00101435	0.000633931
2200 - 2200	62803.7	6.00009	75.0029	2.00006	62886.7	0.99868	9.54112e-05	0.00119267	3.18042e-05	0.00131988	0.000980905
2201 - 2201	2.00013	23.0014	6.23215e-05	63150.4	63175.4	3.166e-05	0.000364088	9.86484e-10	0.999604	0.000395749	0.000141774
2202 - 2202	7.00023	63006.8	2.00006	193.013	63208.8	0.000110748	0.996804	3.16422e-05	0.00305358	0.00319597	0.000896597
2203 - 2203	9.00017	22.0045	3.99943e-05	62801.7	62832.7	0.00014324	0.000350208	6.3652e-10	0.999507	0.000493449	0.00174151
2204 - 2204	9.00029	55.002	3.99942e-05	62922.5	62986.5	0.000142892	0.000873234	6.34964e-10	0.998984	0.00101613	0.000740657
2205 - 2205	13.0007	18.0014	6.2243e-05	63574.4	63605.4	0.000204395	0.000283017	9.7858e-10	0.999513	0.000487414	0.000308195
2206 - 2206	2.00006	63820.8	9.00013	249.009	64080.8	3.12116e-05	0.995942	0.00014045	0.00388587	0	0.00306687
2207 - 2207	11.0003	23.0034	1.00006	64391.6	64426.6	0.000170742	0.000357048	1.55225e-05	0.999457	0.000543313	0.00116413
2208 - 2208	2.00006	65057.8	6.24533e-05	82.0044	65141.8	3.07032e-05	0.99871	9.58729e-10	0.00125886	0.00128957	0.000183799
2209 - 2209	3.00027	11.0012	2.00013	65759.3	65775.3	4.5614e-05	0.000167254	3.04085e-05	0.999757	0.000243277	0.000483408
2210 - 2210	66128.7	5.00006	44.0022	1.00006	66178.7	0.999244	7.5554e-05	0.0006649	1.51115e-05	0.000755565	0.000260763
2211 - 2211	25.0009	3.00017	65772.3	3.99941e-05	65800.3	0.00037995	4.5595e-05	0.999574	6.07811e-10	0.000425546	0.00024378
2212 - 2212	65654.7	2.00004	29.002	1.00006	65686.7	0.999513	3.04482e-05	0.00044152	1.52247e-05	0.000487193	0.000204435
2213 - 2213	65652.8	1.00004	140.006	2.00013	65795.8	0.997827	1.51992e-05	0.00212789	3.0399e-05	0.00217349	0.00110264
2214 - 2214	32.0025	9.00012	64876.7	1.00004	64918.7	0.000492963	0.000138637	0.999353	1.54045e-05	0.000647004	0.000370713
2215 - 2215	9.00022	42.004	1.00009	64431.7	64483.7	0.000139574	0.000651389	1.55092e-05	0.999194	0.000806472	0.000881555
2216 - 2216	64359.7	13.0005	158.008	3.00016	64533.7	0.997304	0.000201453	0.00244846	4.64899e-05	0.0026964	0.000707231
2217 - 2217	33.0026	6.0004	64493.6	1.00004	64533.6	0.000511401	9.29809e-05	0.99938	1.54964e-05	0.000619879	0.000433275
2218 - 2218	24.0007	7.00033	63961.1	2.00006	63994.1	0.000375045	0.00010939	0.999484	3.12538e-05	0.000515689	0.000342924
2219 - 2219	63522.8	1.00013	192.009	2.00009	63717.8	0.996939	1.56962e-05	0.00301342	3.13898e-05	0.00306051	0.00149124
2220 - 2220	45.0018	11.0005	63191.5	3.99942e-05	63247.5	0.000711518	0.000173928	0.999115	6.32344e-10	0.000885447	0.00046403
2221 - 2221	16.0014	76.0063	2.00022	62932.7	63026.7	0.000253883	0.00120594	3.1736e-05	0.998508	0.00149156	0.00128984
2222 - 2222	15.0012	63.0044	2.00006	64315.7	64395.7	0.000232954	0.000978395	3.10589e-05	0.998758	0.00124241	0.000623198
2223 - 2223	67.0038	11.0003	64944.7	3.00009	65025.7	0.00103042	0.000169169	0.998754	4.6137e-05	0.00124573	0.000205451
2224 - 2224	66182.7	8.8286e-05	83.004	7.00021	66272.7	0.998642	1.33216e-09	0.00125246	0.000105627	0.00135809	0.000413167
2225 - 2225	10.0002	65998.1	12.0004	14.0007	66034.1	0.000151439	0.999455	0.000181731	0.000212023	0.000545193	0.000279566
2226 - 2226	63689.7	1.00009	1278	1.00006	64969.7	0.980298	1.53932e-05	0.0196708	1.53927e-05	0.0197015	0.037413
2227 - 2227	10.001	3.00009	64515.4	2.00006	64530.4	0.000154982	4.64911e-05	0.999768	3.09941e-05	0.000232467	0.000299357
2228 - 2228	64334.8	8.92566e-05	175.007	6.10576e-05	64509.8	0.997287	1.38361e-09	0.00271287	9.46485e-10	0.00271287	0.00187697
2229 - 2229	3.00006	16.001	3.00009	64932.4	64954.4	4.61872e-05	0.000246343	4.61876e-05	0.999661	0.000338717	0.000115053
2230 - 2230	64684.7	3.00012	67.0049	3.00006	64757.8	0.998873	4.63284e-05	0.0010347	4.63274e-05	0.00112736	0.000527294
2231 - 2231	64526.7	5.00021	146.006	3.00006	64680.8	0.997619	7.73059e-05	0.00225734	4.63826e-05	0.00238103	0.00126678
2232 - 2232	43.0012	7.00026	64063.4	3.99942e-05	64113.4	0.000670705	0.000109186	0.99922	6.23803e-10	0.000779891	0.000709385
2233 - 2233	13.0018	7.00026	64272.5	8.89754e-05	64292.5	0.000202229	0.000108881	0.999689	1.38392e-09	0.000311112	0.000696299
2234 - 2234	64765.8	3.99943e-05	51.0033	1.00004	64817.8	0.999198	6.17026e-10	0.000786872	1.54285e-05	0.000802301	0.000174501
2235 - 2235	64515.7	9.00021	69.0029	2.00004	64595.7	0.998761	0.000139331	0.00106823	3.09624e-05	0	0.000758804
2236 - 2236	9.00045	32.0015	3.99942e-05	64708.5	64749.5	0.000139004	0.000494236	6.17676e-10	0.999367	0.00063324	0.000144084
2237 - 2237	5.00016	65543.6	3.00016	36.0024	65587.6	7.62365e-05	0.999329	4.57429e-05	0.000548921	0.0006709	0.000235443
2238 - 2238	47.0025	2.00006	65864.7	8.88232e-05	65913.7	0.000713092	3.03436e-05	0.999257	1.34757e-09	0.000743437	7.95199e-05
2239 - 2239	6.13891e-05	66161.8	3.00009	175.005	66339.8	9.25374e-10	0.997317	4.52231e-05	0.00263802	0.00268324	0.00248585
2240 - 2240	66760.6	1.00006	42.0024	13.0002	66816.6	0.999162	1.49672e-05	0.000628623	0.000194565	0.000838155	0.00027595
2241 - 2241	3.99943e-05	67281.8	6.17466e-05	86.0047	67367.8	5.93671e-10	0.998723	9.1656e-10	0.00127664	0.00127664	0.000104171
2242 - 2242	10.0001	28.0016	3.99942e-05	66970.6	67008.6	0.000149236	0.000417881	5.96852e-10	0.999433	0.000567117	0.00024957
2243 - 2243	4.00009	33.0006	1.00004	68118.3	68156.3	5.86899e-05	0.000484191	1.46727e-05	0.999442	0.000557553	0.000644703
2244 - 2244	9.00009	67863.8	4.00009	205.008	68081.8	0.000132195	0.996798	5.87542e-05	0.0030112	0.00320215	0.00209093
2245 - 2245	1.00004	69090.6	2.00012	52.0018	69145.6	1.44628e-05	0.999205	2.89262e-05	0.000752062	0.000795452	0.000500725
2246 - 2246	6.07103e-05	69016.5	1.00004	29.0008	69046.5	8.79267e-10	0.999565	1.44836e-05	0.000420019	0.000434503	0.000371323
2247 - 2247	69330.7	1.00004	28.0022	1.00006	69360.7	0.999567	1.4418e-05	0.000403719	1.44183e-05	0.000432555	0.000401863
2248 - 2248	20.0011	4.00067	69441.5	3.00004	69468.5	0.000287917	5.75897e-05	0.999611	4.31856e-05	0.000388692	0.000357933
2249 - 2249	6.00017	18.0012	1.00004	69696.5	69721.5	8.60591e-05	0.000258188	1.43434e-05	0.999641	0.00035859	0.00019418
2250 - 2250	5.00004	71605.8	4.00006	157.006	71771.8	6.96658e-05	0.997687	5.5733e-05	0.00218757	0.00231297	0.00152636
2251 - 2251	5.00006	71938.7	3.99943e-05	54.0023	71997.7	6.94475e-05	0.99918	5.55493e-10	0.000750056	0.000819504	0.000372005
2252 - 2252	9.00021	17.0018	2.00004	72126.6	72154.6	0.000124735	0.00023563	2.77188e-05	0.999612	0.000388084	0.000516299
2253 - 2253	6.00089	18.0017	1.00004	72689.6	72714.6	8.25266e-05	0.000247566	1.37529e-05	0.999656	0.000343846	0.000770705
2254 - 2254	15.0004	13.0006	3.99941e-05	72507.2	72535.2	0.000206801	0.000179231	5.51375e-10	0.999614	0.000386033	0.000171896
2255 - 2255	9.00016	72325.7	1.00012	201.005	72536.7	0.000124077	0.997091	1.37878e-05	0.00277108	0.00290895	0.00299549
2256 - 2256	5.00045	18.001	1.00004	72786.4	72810.4	6.86777e-05	0.000247231	1.37349e-05	0.99967	0.000329644	0.000218606
2257 - 2257	73211.6	4.00009	22.0016	1.00006	73238.6	0.999631	5.46172e-05	0.00030041	1.36548e-05	0.000368682	0.000316824
2258 - 2258	24.0023	2.00016	73111.6	1.00009	73138.6	0.000328176	2.73476e-05	0.999631	1.36739e-05	0.000369197	0.000682377
2259 - 2259	72160.7	1.00004	30.002	2.00004	72193.7	0.999543	1.38522e-05	0.000415576	2.77038e-05	0.000457132	0.000239287
2260 - 2260	1.00009	71731.8	3.00004	232.005	71967.8	1.38964e-05	0.996721	4.16859e-05	0.00322374	0.00327932	0.0037646
2261 - 2261	5.00004	23.0012	1.00009	72020.5	72049.5	6.93973e-05	0.000319241	1.38806e-05	0.999597	0.000402519	0.000115941
2262 - 2262	72308.6	1.00009	69.0025	0.000168843	72378.6	0.999033	1.38175e-05	0.000953355	2.33278e-09	0.000967175	0.000512507
2263 - 2263	6.1594e-05	12.0003	3.99941e-05	71962.1	71974.1	8.5578e-10	0.00016673	5.55673e-10	0.999833	0.000166732	0.000159253
2264 - 2264	3.99943e-05	71720.8	1.00006	46.0029	71767.8	5.57274e-10	0.999345	1.39347e-05	0.000640997	0.000654933	0.000310364
2265 - 2265	3.00004	8.00022	3.99941e-05	71214.3	71225.3	4.21204e-05	0.000112323	5.61516e-10	0.999846	0.000154444	0.000152859
2266 - 2266	1.00006	71225.6	2.00006	24.0017	71252.6	1.40354e-05	0.999621	2.807e-05	0.000336854	0.000378959	0.00028586
2267 - 2267	3.00004	70943.1	1.00006	5.00028	70952.1	4.22826e-05	0.999873	1.40949e-05	7.0474e-05	0.000126852	5.8523e-05
2268 - 2268	6.24033e-05	70358.6	6.21048e-05	18.0016	70376.6	8.86705e-10	0.999744	8.82465e-10	0.000255789	0.000255791	0.000438281
2269 - 2269	11.0007	4.00004	69938.5	3.99942e-05	69953.5	0.000157258	5.71814e-05	0.999786	5.71726e-10	0.00021444	0.000130036
2270 - 2270	49.0033	1.00009	69391.7	6.17808e-05	69441.7	0.000705676	1.44019e-05	0.99928	8.89678e-10	0.000720079	0.000442804
2271 - 2271	3.00035	36.0031	6.18382e-05	68995.6	69034.6	4.34616e-05	0.000521522	8.95757e-10	0.999435	0.000564985	0.000808435
2272 - 2272	67459.7	10.0005	139.008	1.00004	67609.8	0.997781	0.000147915	0.00205604	1.47914e-05	0.00221874	0.000284934
2273 - 2273	88.0048	2.00006	66599.8	3.99943e-05	66689.8	0.00131961	2.99905e-05	0.99865	5.99706e-10	0.00134961	0.000114765
2274 - 2274	2.00006	227.002	6.32334e-05	64977.6	65206.6	3.06727e-05	0.00348127	9.69739e-10	0.996488	0.00351195	0.00592287
2275 - 2275	40.0032	5.00023	65132.6	0.000131618	65177.6	0.000613758	7.67171e-05	0.99931	2.01937e-09	0.000690477	0.000650089
2276 - 2276	64651.6	3.99942e-05	47.0022	2.00009	64700.6	0.999243	6.18143e-10	0.000726457	3.09131e-05	0.000757371	0.000240982
2277 - 2277	3.00006	27.0017	1.00004	64475.6	64506.6	4.65078e-05	0.000418589	1.55029e-05	0.999519	0.0004806	0.000127502
2278 - 2278	4.00061	39.0045	3.99943e-05	63754.7	63797.7	6.27077e-05	0.000611378	6.26892e-10	0.999326	0.000674087	0.00145778
2279 - 2279	11.0004	28.0024	1.00019	62770.4	62810.4	0.000175136	0.000445824	1.59239e-05	0.999363	0.000636884	0.000579231
2280 - 2280	11.0003	38.0018	2.00006	62596.4	62647.4	0.000175591	0.000606598	3.19257e-05	0.999186	0.000814114	0.000361243
2281 - 2281	2.00014	61826	2.00004	22.0005	61852	3.23375e-05	0.99958	3.23359e-05	0.000355697	0.00042037	0.000380385
2282 - 2282	12.0008	53.0036	2.00006	61317.6	61384.6	0.000195502	0.000863468	3.25825e-05	0.998908	0.00109155	0.000343457
2283 - 2283	21.0022	6.0001	60065.6	6.33936e-05	60092.6	0.000349497	9.98476e-05	0.999551	1.05493e-09	0.000449346	0.000560791
2284 - 2284	1.00004	59238.8	3.00006	60.0041	59302.8	1.68633e-05	0.998921	5.05889e-05	0.00101183	0.00107928	0.000175193
2285 - 2285	4.00009	24.0018	2.00006	59554.5	59584.5	6.71332e-05	0.000402819	3.35668e-05	0.999496	0.000503519	0.000202758
2286 - 2286	58370.7	1.00006	91.0042	4.00006	58466.7	0.998358	1.71048e-05	0.00155651	6.84161e-05	0.00164203	0.000950486
2287 - 2287	1.00004	26.0006	3.99941e-05	57022.2	57049.2	1.75294e-05	0.000455757	7.01046e-10	0.999527	0.000473287	0.000567446
2288 - 2288	55559.4	1.00004	9.00142	2.0001	55571.4	0.999784	1.79956e-05	0.000161979	3.59915e-05	0.000215966	0.00050478
2289 - 2289	37009.6	3.99942e-05	509.097	2.00007	37520.7	0.986378	1.06593e-09	0.0135685	5.33058e-05	0.0136218	0.0261253
2290 - 2290	3.99941e-05	37538.1	3.99941e-05	3.00074	37541.1	1.06534e-09	0.99992	1.06534e-09	7.99323e-05	7.99344e-05	0.000375847
2291 - 2291	37377.3	2.00007	5.00174	1.00007	37385.3	0.999786	5.34987e-05	0.000133789	2.67503e-05	0.000214038	0.000779892
2292 - 2292	37589.3	2.00007	9.00129	1.00004	37601.3	0.999681	5.31915e-05	0.000239388	2.65959e-05	0.000319175	0.000312184
2293 - 2293	37393.6	3.99942e-05	29.0027	3.99942e-05	37422.6	0.999225	1.06872e-09	0.000775005	1.06872e-09	0.000775007	5.05137e-05
2294 - 2294	9.00011	1.00007	37283.7	3.99939e-05	37293.7	0.000241331	2.6816e-05	0.999732	1.07241e-09	0.000268148	0.000407114
2295 - 2295	37352.5	3.99942e-05	24.0023	2.00007	37378.5	0.999304	1.06998e-09	0.00064214	5.35084e-05	0.00069565	7.6095e-05
2296 - 2296	3.99939e-05	37784.6	1.00007	5.00029	37790.6	1.0583e-09	0.999841	2.64634e-05	0.000132316	0.00015878	3.85022e-05
2297 - 2297	38174.9	1.00022	28.0008	1.00004	38204.9	0.999215	2.61803e-05	0.000732912	2.61757e-05	0.000785268	0.000924394
2298 - 2298	14.002	5.00021	38333.4	1.00004	38353.4	0.000365079	0.000130372	0.999478	2.60744e-05	0.000521525	0.000457074
2299 - 2299	20.0046	3.0003	38400.6	3.99942e-05	38423.6	0.000520633	7.80847e-05	0.999401	1.04088e-09	0.000598719	0.00152754
2300 - 2300	26.0031	3.00102	39131.5	1.00004	39161.6	0.000663996	7.66319e-05	0.999234	2.55363e-05	0.000766164	0.000848375
2301 - 2301	39.0034	3.00055	39443.6	3.99942e-05	39485.6	0.00098779	7.59911e-05	0.998936	1.01288e-09	0.00106378	0.000180831
2302 - 2302	19.0031	1.00021	39751.6	1.00004	39772.6	0.000477795	2.51482e-05	0.999472	2.5144e-05	0.000528087	0.000858468
2303 - 2303	37.0046	2.0001	39957.7	1.00004	39997.7	0.000925169	5.00054e-05	0.999	2.50024e-05	0.00100018	0.000648671
2304 - 2304	0.000532565	14.0022	3.99942e-05	40118.4	40132.4	1.32702e-08	0.0003489	9.96555e-10	0.999651	0.000348914	0.000911886
2305 - 2305	40823.4	3.99942e-05	9.00096	3.99942e-05	40832.4	0.99978	9.79472e-10	0.000220437	9.79472e-10	0.000220439	0.00017557
2306 - 2306	41111.6	6.60291e-05	22.0025	3.99942e-05	41133.6	0.999465	1.60523e-09	0.000534902	9.723e-10	0.000534904	0.000338577
2307 - 2307	3.99941e-05	41455	3.99941e-05	7.00034	41462	9.64595e-10	0.999831	9.64595e-10	0.000168837	0.000168839	0.000111139
2308 - 2308	1.00004	41661.5	3.99942e-05	2.0001	41664.5	2.40022e-05	0.999928	9.5991e-10	4.80048e-05	7.2008e-05	6.55602e-05
2309 - 2309	41939.8	6.49842e-05	5.0002	3.9994e-05	41944.8	0.999881	1.54928e-09	0.000119209	9.53491e-10	0.000119211	9.803e-05
2310 - 2310	42088.1	3.99941e-05	16.0002	1.00004	42105.1	0.999596	9.49864e-10	0.000380006	2.37511e-05	0.000403759	0.000654802
2311 - 2311	41667.7	3.00004	34.0024	1.00007	41705.7	0.999089	7.19337e-05	0.000815296	2.39791e-05	0.000911209	0.000424935
2312 - 2312	17.0016	4.0002	41376.4	3.99942e-05	41397.4	0.000410691	9.66292e-05	0.999493	9.66104e-10	0.000507322	0.000120665
2313 - 2313	18.0007	4.00026	41543	3.9994e-05	41565	0.000433073	9.6241e-05	0.999471	9.62205e-10	0.000529315	0.00043343
2314 - 2314	41640.5	1.00004	13.0014	6.42821e-05	41654.5	0.999664	2.4008e-05	0.000312125	1.54322e-09	0.000336135	0.000224221
2315 - 2315	41500.7	2.00033	111.006	2.0001	41615.7	0.997236	4.80667e-05	0.0026674	4.80612e-05	0.00276353	0.00227349
2316 - 2316	12.0017	4.00025	40942.4	3.99942e-05	40958.4	0.000293023	9.76662e-05	0.999609	9.76458e-10	0.00039069	0.000454958
2317 - 2317	2.00025	27.0018	1.00004	40742.4	40772.4	4.9059e-05	0.000662257	2.45273e-05	0.999264	0.000735843	0.000282474
2318 - 2318	1.0001	40787.7	1.00014	50.0063	40839.7	2.44884e-05	0.998727	2.44894e-05	0.00122445	0.00127343	0.000989824
2319 - 2319	1.00019	12.0004	3.9994e-05	40688.8	40701.8	2.45736e-05	0.000294837	9.8261e-10	0.999681	0.000319412	0.000297144
2320 - 2320	1.00006	40864	6.3678e-05	10.0007	40875.1	2.44664e-05	0.999731	1.55787e-09	0.000244664	0.000269132	6.6436e-05
2321 - 2321	40917	3.99941e-05	8.00057	3.0001	40928	0.999731	9.77181e-10	0.000195479	7.33018e-05	0.000268782	9.33465e-05
2322 - 2322	3.99943e-05	41039.7	2.00004	12.0023	41053.7	9.74194e-10	0.999659	4.87176e-05	0.000292356	0.000341075	0.00068133
2323 - 2323	3.9994e-05	40260.7	9.71331e-05	10.0002	40270.7	9.93127e-10	0.999752	2.412e-09	0.000248326	0.000248329	0.000313619
2324 - 2324	41010.7	9.55728e-05	19.0033	6.00006	41035.7	0.999391	2.32902e-09	0.000463092	0.000146216	0.00060931	0.000926997
2325 - 2325	10.0011	13.0006	41096.3	1.00006	41120.3	0.000243217	0.000316161	0.999416	2.43204e-05	0.000583698	0.000251122
2326 - 2326	40689.7	3.99943e-05	34.0044	4.00014	40727.7	0.999067	9.81991e-10	0.000834921	9.82166e-05	0.000933139	0.000740483
2327 - 2327	3.99942e-05	41204.5	7.00004	17.001	41228.5	9.70062e-10	0.999418	0.000169787	0.000412361	0.000582149	0.000555193
2328 - 2328	41368.7	6.33e-05	29.0036	3.99943e-05	41397.7	0.999299	1.52907e-09	0.000700608	9.66098e-10	0.00070061	0.000562195
2329 - 2329	1.00006	28.0012	1.00004	41700.5	41730.5	2.39648e-05	0.000671001	2.39643e-05	0.999281	0.00071893	0.000689406
2330 - 2330	41887.7	5.00045	58.0057	6.00018	41956.7	0.998355	0.000119181	0.00138251	0.000143009	0.0016447	0.000334197
2331 - 2331	16.0012	7.00061	42419.4	3.99942e-05	42442.4	0.00037701	0.000164944	0.999458	9.42317e-10	0.000541955	5.88793e-05
2332 - 2332	18.0015	3.0003	42537.4	1.00006	42559.4	0.000422975	7.04967e-05	0.999483	2.34981e-05	0.000516969	9.47305e-05
2333 - 2333	42780.8	3.00009	120.008	9.43297e-05	42903.8	0.997133	6.99261e-05	0.00279714	2.19863e-09	0.00286707	0.00145707
2334 - 2334	20.0021	4.0003	42632.5	3.99942e-05	42656.5	0.00046891	9.37792e-05	0.999437	9.37587e-10	0.00056269	0.000264983
2335 - 2335	2.00029	29.0026	6.23986e-05	42827.6	42858.6	4.66719e-05	0.000676705	1.45592e-09	0.999277	0.000723379	0.000217043
2336 - 2336	43831.7	5.00023	83.0076	3.00029	43922.7	0.997928	0.000113841	0.00188986	6.83084e-05	0.00207201	0.000348057
2337 - 2337	36.0023	1.00006	44247.6	2.00009	44286.6	0.000812939	2.25816e-05	0.999119	4.51624e-05	0.000880683	0.000381963
2338 - 2338	44492.7	4.00004	76.0034	2.00009	44574.7	0.99816	8.97378e-05	0.00170508	4.48705e-05	0.00183969	0.00177595
2339 - 2339	1.00004	45196.7	0.000126387	93.0043	45290.7	2.20804e-05	0.997924	2.79058e-09	0.00205349	0.00207558	0.00183569
2340 - 2340	26.0008	2.00013	45204.3	1.00004	45233.3	0.000574816	4.4218e-05	0.999359	2.21085e-05	0.000641142	0.000697577
2341 - 2341	45219.8	6.18417e-05	180.006	9.10324e-05	45399.8	0.996035	1.36216e-09	0.00396491	2.00513e-09	0.00396492	0.0046275
2342 - 2342	9.05659e-05	45460.7	1.00006	34.0033	45495.7	1.99065e-09	0.999231	2.19815e-05	0.000747396	0.00076938	0.000344608
2343 - 2343	45288.8	3.99943e-05	53.0058	2.00009	45343.8	0.998787	8.82023e-10	0.00116898	4.41095e-05	0.00121309	0.000735539
2344 - 2344	1.00009	27.0015	1.00004	45472.6	45501.6	2.19792e-05	0.000593418	2.19781e-05	0.999363	0.000637376	0.000390797
2345 - 2345	45456.7	4.00022	78.0042	2.00006	45540.7	0.998155	8.78383e-05	0.00171285	4.39181e-05	0.0018446	0.00128245
2346 - 2346	11.0016	3.00022	45236.5	1.00004	45251.5	0.000243122	6.6301e-05	0.999668	2.20996e-05	0.000331522	0.000436362
2347 - 2347	6.16501e-05	44659.7	3.99943e-05	17.0023	44676.7	1.37992e-09	0.999619	8.95192e-10	0.000380563	0.000380565	0.000537783
2348 - 2348	44854.4	3.99942e-05	9.00079	1.00006	44864.4	0.999777	8.91446e-10	0.000200622	2.22908e-05	0.000222914	8.39012e-05
2349 - 2349	3.99942e-05	45225.6	2.00009	24.0016	45251.6	8.83819e-10	0.999425	4.41993e-05	0.000530404	0.000574604	0.000199822
2350 - 2350	2.00004	44683.7	3.99945e-05	2.00006	44687.7	4.47559e-05	0.99991	8.94978e-10	4.47564e-05	8.95133e-05	0.000135543
2351 - 2351	44895.7	1.00006	19.0026	1.00004	44916.7	0.999532	2.22648e-05	0.000423062	2.22643e-05	0.000467591	0.000528558
2352 - 2352	7.0007	3.00013	44872	1.00022	44883	0.000155977	6.68432e-05	0.999755	2.22851e-05	0.000245105	0.000253199
2353 - 2353	44427.6	3.99942e-05	12.0016	9.122e-05	44439.6	0.99973	8.99969e-10	0.000270065	2.05268e-09	0.000270068	0.000403618
2354 - 2354	44535.6	1.00009	26.0024	6.20847e-05	44562.7	0.999394	2.24423e-05	0.000583502	1.3932e-09	0.000605946	0.000188404
2355 - 2355	6.00199	0.000400919	44297.6	1.00004	44304.6	0.000135471	9.04915e-09	0.999842	2.25719e-05	0.000158052	0.00107662
2356 - 2356	44301.4	3.99942e-05	7.00089	6.18854e-05	44308.4	0.999842	9.02631e-10	0.000158003	1.39669e-09	0.000158006	0.000258271
2357 - 2357	44424.5	6.18049e-05	16.0015	2.00009	44442.5	0.999595	1.39067e-09	0.000360049	4.5004e-05	0.000405054	0.000154031
2358 - 2358	44360.8	3.99943e-05	34.0023	1.00004	44395.8	0.999212	9.00858e-10	0.000765892	2.25256e-05	0.000788418	0.000309494
2359 - 2359	3.99942e-05	44017.6	2.00004	14.0012	44033.6	9.08266e-10	0.999637	4.54208e-05	0.000317967	0.000363389	7.24582e-05
2360 - 2360	8.00178	6.27508e-05	43624.6	3.99942e-05	43632.7	0.00018339	1.43816e-09	0.999817	9.16613e-10	0.000183392	0.000663254
2361 - 2361	43578.8	1.00006	23.0033	3.99943e-05	43602.8	0.999449	2.29358e-05	0.000527566	9.17242e-10	0.000550503	0.000746066
2362 - 2362	43697.5	6.00004	10.0011	1.00006	43714.5	0.999611	0.000137255	0.000228782	2.28771e-05	0.000388914	0.000261623
2363 - 2363	5.00004	44379	6.2505e-05	11.0002	44395	0.000112626	0.99964	1.40793e-09	0.00024778	0.000360408	0.000551338
2364 - 2364	3.99942e-05	44670.6	1.00004	4.00107	44675.6	8.95214e-10	0.999888	2.23845e-05	8.95584e-05	0.000111944	0.00044147
2365 - 2365	3.99941e-05	44762.1	6.22797e-05	5.00028	44767.1	8.93382e-10	0.999888	1.3912e-09	0.000111696	0.000111698	6.69578e-05
2366 - 2366	26.0021	6.00028	44785.5	6.20392e-05	44817.5	0.000580177	0.000133882	0.999286	1.38426e-09	0.000714061	0.000107886
2367 - 2367	5.00056	50.0041	6.00009	45413.7	45474.7	0.000109964	0.0010996	0.000131944	0.998658	0.00134151	0.000213744
2368 - 2368	7.00022	32.0031	1.00004	46364.7	46404.7	0.000150852	0.000689652	2.15504e-05	0.999138	0.000862054	0.00028306
2369 - 2369	46030.7	15.0022	707.014	4.00027	46756.8	0.984472	0.000320856	0.0151211	8.5555e-05	0.0155275	0.0228993
2370 - 2370	22.0028	1.00022	46785.7	3.99942e-05	46808.7	0.000470058	2.13683e-05	0.999509	8.5442e-10	0.000491427	0.00068303
2371 - 2371	16.0012	2.00034	46439.3	6.25058e-05	46457.3	0.000344428	4.30575e-05	0.999613	1.34544e-09	0.000387487	0.000193457
2372 - 2372	46579.4	3.99942e-05	5.00095	2.00009	46586.4	0.99985	8.58495e-10	0.000107348	4.29329e-05	0.000150282	0.000367055
2373 - 2373	47178.7	6.12217e-05	22.0038	8.84072e-05	47200.7	0.999534	1.29705e-09	0.000466175	1.873e-09	0.000466178	0.00119195
2374 - 2374	13.0006	5.00022	46263	9.01395e-05	46281	0.000280906	0.00010804	0.999611	1.94766e-09	0.000388949	0.00021651
2375 - 2375	44969.8	1.00017	817.009	3.99943e-05	45787.8	0.982135	2.18436e-05	0.0178434	8.73471e-10	0.0178652	0.030844
2376 - 2376	3.99943e-05	45882.7	6.20707e-05	19.0022	45901.7	8.71302e-10	0.999586	1.35225e-09	0.000413975	0.000413978	0.000403155
2377 - 2377	23.0014	3.00009	45847.5	3.99942e-05	45873.5	0.000501409	6.53992e-05	0.999433	8.71836e-10	0.000566809	0.000292305
2378 - 2378	10.0005	4.00048	45433.1	3.99941e-05	45447.1	0.000220047	8.8025e-05	0.999692	8.80014e-10	0.000308072	0.000159277
2379 - 2379	45004.7	2.00013	51.0064	1.00009	45058.7	0.998801	4.43893e-05	0.001132	2.21953e-05	0.00119858	0.00114303
2380 - 2380	44880.7	6.2349e-05	52.0042	6.19118e-05	44932.8	0.998843	1.38761e-09	0.00115738	1.37788e-09	0.00115738	9.99748e-05
2381 - 2381	44389.7	1.00004	118.008	18.0008	44526.8	0.996923	2.24593e-05	0.00265027	0.00040427	0.003077	0.00155893
2382 - 2382	6.00009	16.0003	0.000284951	44132.8	44154.8	0.000135888	0.00036237	6.45345e-09	0.999502	0.000498264	0.000682109
2383 - 2383	2.00006	12.0005	3.99941e-05	43996.2	44010.2	4.54454e-05	0.000272675	9.08747e-10	0.999682	0.000318122	0.000286938
2384 - 2384	43767.7	1.00006	27.0021	3.99943e-05	43795.7	0.999361	2.28347e-05	0.000616547	9.13201e-10	0.000639383	0.000104073
2385 - 2385	43546.2	6.35172e-05	9.00093	0.000126929	43555.2	0.999793	1.45831e-09	0.000206655	2.9142e-09	0.00020666	0.000277257
2386 - 2386	43183	2.00013	9.00043	3.9994e-05	43194	0.999745	4.63058e-05	0.000208372	9.25917e-10	0.000254679	0.000133602
2387 - 2387	43005.4	3.99942e-05	11.0009	1.00006	43017.4	0.999721	9.29721e-10	0.00025573	2.32479e-05	0.000278979	2.35997e-05
2388 - 2388	43386.4	3.99942e-05	5.00074	1.00004	43392.4	0.999862	9.21686e-10	0.000115245	2.30464e-05	0.000138292	0.000226284
2389 - 2389	6.24065e-05	43467	3.9994e-05	4.00023	43471	1.43559e-09	0.999908	9.20017e-10	9.20206e-05	9.2023e-05	6.8258e-05
2390 - 2390	70.0197	48.003	42252.8	3.99943e-05	42370.8	0.00165255	0.00113293	0.997215	9.43912e-10	0.00278547	0.00712842
2391 - 2391	43186.8	1.00004	70.0047	2.00009	43259.8	0.998312	2.31171e-05	0.00161824	4.62345e-05	0.00168759	0.000822323
2392 - 2392	3.99941e-05	43353.1	6.29904e-05	4.00013	43357.1	9.22435e-10	0.999908	1.45283e-09	9.22602e-05	9.22625e-05	9.91331e-05
2393 - 2393	44091.7	14.0004	62.0052	3.00013	44170.7	0.998211	0.000316962	0.00140376	6.79213e-05	0.00178865	0.00046527
2394 - 2394	19.0021	8.00042	44753.5	1.00004	44781.6	0.000424328	0.000178654	0.999375	2.23315e-05	0.000625314	0.000320223
2395 - 2395	20.0024	30.002	44665.7	6.12143e-05	44715.7	0.000447325	0.00067095	0.998882	1.36897e-09	0.00111828	0.000455096
2396 - 2396	26.0024	14.0003	45059.6	6.24389e-05	45099.6	0.000576555	0.000310432	0.999113	1.38447e-09	0.000886989	0.000426546
2397 - 2397	17.0023	4.00013	45329.6	3.99942e-05	45350.6	0.000374908	8.82044e-05	0.999537	8.81889e-10	0.000463113	0.000541437
2398 - 2398	20.0009	6.00017	45575.3	3.99941e-05	45601.3	0.000438604	0.000131579	0.99943	8.7704e-10	0.000570184	0.000491348
2399 - 2399	45534.7	6.18586e-05	19.003	6.18707e-05	45553.7	0.999583	1.35793e-09	0.000417155	1.35819e-09	0.000417158	0.000828078
2400 - 2400	46097.6	1.00006	16.0018	4.00009	46118.6	0.999545	2.16846e-05	0.000346971	8.67349e-05	0.00045539	0.000314157
2401 - 2401	3.99942e-05	46260.4	6.09752e-05	8.00079	46268.4	8.64395e-10	0.999827	1.31786e-09	0.000172921	0.000172923	0.000175701
2402 - 2402	3.99942e-05	47116.6	3.99942e-05	3.00093	47119.6	8.48782e-10	0.999936	8.48782e-10	6.36876e-05	6.36893e-05	0.000441195
2403 - 2403	27.0013	5.00119	47413.5	8.99857e-05	47445.5	0.000569102	0.000105409	0.999325	1.89661e-09	0.000674513	0.000520364
2404 - 2404	17.0018	3.00012	47475.5	0.000164746	47495.5	0.000357966	6.31665e-05	0.999579	3.46868e-09	0.000421136	0.000399444
2405 - 2405	47569.7	6.00033	162.009	3.00009	47740.8	0.996418	0.000125686	0.00339352	6.28413e-05	0.00358205	0.00198176
2406 - 2406	15.0011	3.00012	47629.4	3.99942e-05	47647.4	0.000314835	6.29651e-05	0.999622	8.39377e-10	0.000377801	5.3885e-05
2407 - 2407	12.0009	1.00006	47574.4	6.09599e-05	47587.4	0.000252187	2.10153e-05	0.999727	1.28101e-09	0.000273203	7.23633e-05
2408 - 2408	3.99943e-05	48011.7	6.00027	59.0051	48076.7	8.31884e-10	0.998648	0.000124806	0.00122731	0.00135212	0.000283525
2409 - 2409	6.13567e-05	49012.6	0.000122236	8.00177	49020.6	1.25165e-09	0.999837	2.49357e-09	0.000163233	0.000163237	0.000768288
2410 - 2410	2.00004	50296.2	1.00006	5.00037	50304.2	3.97589e-05	0.999841	1.98803e-05	9.94026e-05	0.000159042	5.6931e-05
2411 - 2411	6.03161e-05	50400.6	1.00004	7.00103	50408.6	1.19655e-09	0.999841	1.98387e-05	0.000138886	0.000158726	0.000333456
2412 - 2412	50695.4	3.99942e-05	4.0002	3.99942e-05	50699.4	0.999921	7.88849e-10	7.89004e-05	7.88849e-10	7.8902e-05	4.71648e-05
2413 - 2413	3.99943e-05	50493.7	3.99943e-05	17.0014	50510.7	7.91798e-10	0.999663	7.91798e-10	0.00033659	0.000336592	0.000126808
2414 - 2414	4.00031	16.0008	1.00006	51080.3	51101.3	7.8282e-05	0.000313119	1.95702e-05	0.999589	0.000410971	0.000148564
2415 - 2415	51126.7	6.08245e-05	22.0024	3.99943e-05	51148.8	0.99957	1.18917e-09	0.000430165	7.81921e-10	0.000430167	0.000483382
2416 - 2416	51302.1	4.00004	17.0004	1.00016	51324.1	0.999571	7.79369e-05	0.000331237	1.94871e-05	0.000428661	0.000521824
2417 - 2417	50924.7	4.00006	52.0033	1.00009	50981.7	0.998882	7.84607e-05	0.00102004	1.96166e-05	0.00111811	0.000403904
2418 - 2418	15.0006	2.00006	51128.4	3.99942e-05	51145.4	0.000293294	3.91054e-05	0.999668	7.8197e-10	0.0003324	0.000258393
2419 - 2419	3.99943e-05	51732.7	3.99943e-05	21.0015	51753.7	7.7278e-10	0.999594	7.7278e-10	0.000405797	0.000405799	4.29004e-05
2420 - 2420	52352.6	13.0001	19.001	2.00004	52386.6	0.999351	0.000248156	0.000362707	3.81785e-05	0.000649042	0.000697737
2421 - 2421	52940.7	4.0002	95.0063	2.00036	53041.7	0.998096	7.5416e-05	0.00179116	3.77129e-05	0.00190429	0.000255795
2422 - 2422	3.00061	5.0003	53063.3	3.99941e-05	53071.3	5.65393e-05	9.42186e-05	0.999849	7.53593e-10	0.000150759	0.000288104
2423 - 2423	51805.8	8.62875e-05	1124.01	4.00009	52933.8	0.97869	1.6301e-09	0.0212343	7.55677e-05	0.0213099	0.0356677
2424 - 2424	5.00009	14.0012	1.00008	53732.5	53752.5	9.30206e-05	0.000260475	1.86054e-05	0.999628	0.000372101	0.000161519
2425 - 2425	54745.7	5.00012	81.0043	3.00012	54834.7	0.998377	9.11852e-05	0.00147724	5.4712e-05	0.00162314	0.000812966
2426 - 2426	29.0013	4.00004	55673.7	1.00006	55707.7	0.000520599	7.18041e-05	0.99939	1.79519e-05	0.000610355	0.000440873
2427 - 2427	8.4726e-05	55556.7	3.00011	56.0028	55615.7	1.52342e-09	0.998939	5.39437e-05	0.00100696	0.00106091	0.000522479
2428 - 2428	56535.8	5.95919e-05	63.0035	2.00006	56600.8	0.998852	1.05285e-09	0.00111312	3.53363e-05	0.00114846	0.000402119
2429 - 2429	8.00006	57551.8	2.00008	59.0043	57620.8	0.00013884	0.998802	3.47111e-05	0.00102401	0.00119756	0.000271898
2430 - 2430	29.0014	8.00034	57669.5	5.92129e-05	57706.5	0.000502568	0.000138638	0.999359	1.0261e-09	0.000641207	0.000276218
2431 - 2431	58150.8	0.000114628	80.0055	1.00011	58231.8	0.998609	1.96849e-09	0.00137392	1.71747e-05	0.00139109	0.000267288
2432 - 2432	8.27842e-05	58749.7	4.00008	55.0032	58808.7	1.40769e-09	0.998997	6.80185e-05	0.000935289	0.00100331	0.000265175
2433 - 2433	4.00033	11.0006	4.00015	59196.1	59215.1	6.75559e-05	0.000185773	6.75528e-05	0.999679	0.000320881	7.57999e-05
2434 - 2434	59907.8	2.00011	56.0039	5.95322e-05	59965.8	0.999033	3.33542e-05	0.000933931	9.92769e-10	0.000967286	0.000223731
2435 - 2435	15.0019	4.00008	60278.7	2.00008	60299.7	0.000248789	6.63368e-05	0.999652	3.31691e-05	0.000348295	0.000544501
2436 - 2436	60099.8	3.99943e-05	57.0037	5.88364e-05	60156.8	0.999052	6.64834e-10	0.000947585	9.78051e-10	0.000947586	8.74924e-05
2437 - 2437	3.99942e-05	59872.4	5.88411e-05	8.0005	59880.4	6.67901e-10	0.999866	9.82643e-10	0.000133608	0.00013361	7.94651e-05
2438 - 2438	58863.8	3.99943e-05	143.002	3.99943e-05	59006.8	0.997577	6.77791e-10	0.00242349	6.77791e-10	0.00242349	0.00364946
2439 - 2439	2.00008	15.0012	1.00004	58431.6	58449.6	3.42189e-05	0.000256652	1.71094e-05	0.999692	0.000307981	0.000166648
2440 - 2440	3.00028	58297.8	4.00006	128.009	58432.8	5.13459e-05	0.997689	6.84557e-05	0.0021907	0.0023105	0.000357565
2441 - 2441	3.00029	18.0012	2.00011	57469.4	57492.4	5.21858e-05	0.000313106	3.47892e-05	0.9996	0.00040008	0.000135925
2442 - 2442	57358.8	5.97624e-05	44.0037	2.00008	57404.8	0.999199	1.04107e-09	0.000766551	3.48418e-05	0.000801394	0.000453815
2443 - 2443	1.00004	56049.7	8.4212e-05	36.0015	56086.7	1.78303e-05	0.99934	1.50146e-09	0.000641891	0.000659722	0.000480452
2444 - 2444	55055.7	0.000114509	26.0026	5.96623e-05	55081.7	0.999528	2.07889e-09	0.000472074	1.08316e-09	0.000472077	0.000583159
2445 - 2445	5.00061	1.00006	54466.4	3.99942e-05	54472.4	9.18008e-05	1.8359e-05	0.99989	7.3421e-10	0.000110161	0.000198289
2446 - 2446	53949.3	8.70404e-05	8.00048	3.99941e-05	53957.3	0.999852	1.61314e-09	0.000148274	7.41219e-10	0.000148277	7.91325e-05
2447 - 2447	53491.1	11.0003	24.0004	3.99941e-05	53526.1	0.999346	0.000205513	0.000448386	7.47188e-10	0.0006539	0.000878475
2448 - 2448	52645.4	3.99942e-05	11.0006	6.04284e-05	52656.4	0.999791	7.59531e-10	0.000208913	1.1476e-09	0.000208915	5.91792e-05
2449 - 2449	3.99942e-05	51893.4	1.00004	9.00044	51903.4	7.7055e-10	0.999807	1.92673e-05	0.000173407	0.000192676	0.000105312
2450 - 2450	3.00021	14.001	3.99942e-05	51035.4	51052.4	5.87673e-05	0.000274247	7.83395e-10	0.999667	0.000333015	5.34848e-05
2451 - 2451	2.00012	50183	2.00004	8.00038	50195.1	3.9847e-05	0.999761	3.98454e-05	0.000159386	0.000239078	0.000120229
2452 - 2452	13.0012	3.00009	48742.4	1.00012	48759.4	0.000266639	6.15285e-05	0.999651	2.05114e-05	0.000348679	0.000193756
2453 - 2453	6.00033	55.0036	3.00009	48096.6	48160.6	0.00012459	0.00114209	6.22934e-05	0.998671	0.00132897	0.000471274
2454 - 2454	35.0023	9.00069	48102.6	3.99942e-05	48146.6	0.000726995	0.000186943	0.999086	8.30676e-10	0.000913939	0.000158373
2455 - 2455	9.0012	0.000126711	47445.4	6.22655e-05	47454.4	0.000189681	2.67015e-09	0.99981	1.31211e-09	0.000189685	0.000435622
2456 - 2456	47226.8	6.18074e-05	60.0075	9.08492e-05	47286.8	0.998731	1.30707e-09	0.00126901	1.92124e-09	0.00126902	0.00152436
2457 - 2457	6.13673e-05	14.0012	6.14945e-05	46578.5	46592.5	1.31711e-09	0.000300504	1.31984e-09	0.999699	0.000300506	0.000166009
2458 - 2458	45278.4	3.99942e-05	10.0006	3.99942e-05	45288.4	0.999779	8.831e-10	0.000220821	8.831e-10	0.000220823	6.13786e-05
2459 - 2459	6.27459e-05	44069.7	1.00004	23.0027	44093.7	1.42301e-09	0.999456	2.26799e-05	0.000521678	0.000544359	0.000456219
2460 - 2460	42460.5	1.00004	13.0013	9.31721e-05	42474.5	0.99967	2.35445e-05	0.000306098	2.1936e-09	0.000329644	0.000208709
2461 - 2461	41843.7	6.2466e-05	29.0033	1.00009	41873.7	0.999283	1.49177e-09	0.000692637	2.38836e-05	0.000716522	0.000416955
2462 - 2462	40714.8	3.0001	72.0067	5.00006	40794.8	0.998039	7.35412e-05	0.0017651	0.000122566	0.0019612	0.000307445
2463 - 2463	13.0005	2.00018	40078.9	3.9994e-05	40093.9	0.000324252	4.98874e-05	0.999626	9.97508e-10	0.00037414	0.000282022
2464 - 2464	3.00031	12.0015	3.99942e-05	38937.4	38952.4	7.70251e-05	0.000308106	1.02675e-09	0.999615	0.000385132	0.00030594
2465 - 2465	6.45335e-05	38594.5	15.0006	13.0022	38622.5	1.67088e-09	0.999275	0.000388389	0.000336648	0.000725039	0.000615022
2466 - 2466	38055.5	3.99942e-05	10.0012	2.00004	38067.5	0.999685	1.05061e-09	0.000262721	5.25393e-05	0.000315262	0.000153458
2467 - 2467	6.35294e-05	37594	3.99941e-05	6.00048	37600	1.68961e-09	0.99984	1.06367e-09	0.000159587	0.00015959	6.85784e-05
2468 - 2468	36310.7	8.00026	45.0054	3.99943e-05	36363.7	0.998542	0.000220007	0.00123765	1.09984e-09	0.00145765	0.000467555
2469 - 2469	13.0006	2.00033	35593.9	3.9994e-05	35608.9	0.000365094	5.6175e-05	0.999579	1.12315e-09	0.00042127	0.000322818
2470 - 2470	11.001	0.000143479	34656.2	3.99941e-05	34667.2	0.000317333	4.13876e-09	0.999683	1.15366e-09	0.000317338	0.000131708
2471 - 2471	3.99943e-05	33731.7	1.00007	59.0031	33791.7	1.18355e-09	0.998224	2.9595e-05	0.00174608	0.00177568	0.00184029
2472 - 2472	33394.3	3.99941e-05	7.00084	3.99941e-05	33401.3	0.99979	1.19738e-09	0.000209598	1.19738e-09	0.0002096	0.000140403
2473 - 2473	1.00021	10.0011	1.0001	33002	33014	3.02964e-05	0.000302934	3.02932e-05	0.999636	0.000363524	0.000196354
2474 - 2474	32499.6	0.000208776	34.0037	3.99942e-05	32533.6	0.998955	6.41723e-09	0.00104519	1.22932e-09	0.00104519	0.000137508
2475 - 2475	17.0007	0.00015257	31061.8	3.9994e-05	31078.8	0.000547018	4.90914e-09	0.999453	1.28686e-09	0.000547024	0.000619596
2476 - 2476	1.00004	29734.8	3.9994e-05	9.00029	29744.8	3.36206e-05	0.999664	1.34457e-09	0.000302583	0.000336205	0.000438529
2477 - 2477	29155.8	3.9994e-05	6.00022	2.00004	29163.8	0.999726	1.37136e-09	0.000205742	6.85795e-05	0.000274323	0.000360079
2478 - 2478	3.99941e-05	28005.1	3.99941e-05	14.0007	28019.1	1.42739e-09	0.9995	1.42739e-09	0.000499685	0.000499688	0.000532164
2479 - 2479	9.00004	23741.7	146.01	3.00016	23899.7	0.000376575	0.993389	0.00610928	0.000125531	0.00661139	0.00761747
2480 - 2480	23644.3	3.99941e-05	6.00205	1.00017	23651.3	0.999704	1.69099e-09	0.000253773	4.22882e-05	0.000296063	0.000780974
2481 - 2481	11.0009	1.00043	23529.7	1.00007	23542.7	0.000467275	4.24944e-05	0.999448	4.24789e-05	0.000552249	0.000281405
2482 - 2482	3.99942e-05	23281.3	3.99942e-05	14.0014	23295.3	1.71683e-09	0.999399	1.71683e-09	0.00060104	0.000601043	0.000349492
2483 - 2483	23301.7	1.00007	37.0051	3.99943e-05	23339.7	0.998372	4.28485e-05	0.0015855	1.71357e-09	0.00162835	0.000456371
2484 - 2484	17.0042	9.00095	23173.5	3.99942e-05	23199.5	0.000732954	0.00038798	0.998879	1.72392e-09	0.00112094	0.000930587
2485 - 2485	21.0008	3.00004	22672	3.9994e-05	22696	0.000925311	0.000132184	0.998943	1.76216e-09	0.0010575	0.00152655
2486 - 2486	22631.7	0.000114392	65.0114	6.95578e-05	22696.7	0.997136	5.04e-09	0.00286435	3.06466e-09	0.00286436	0.000470987
2487 - 2487	2.00007	17.0033	0.000114443	22940.5	22959.5	8.71131e-05	0.000740578	4.98457e-09	0.999172	0.000827696	0.000472359
2488 - 2488	2.00057	16.0026	3.99941e-05	23230.3	23248.3	8.60524e-05	0.000688334	1.7203e-09	0.999226	0.000774388	0.000389272
2489 - 2489	14.002	23197.7	3.00004	129.014	23343.7	0.00059982	0.993745	0.000128516	0.0055267	0.00625503	0.00403787
2490 - 2490	22317.4	1.00007	693.003	1.00011	23012.4	0.969799	4.34578e-05	0.0301143	4.34597e-05	0.0302012	0.058451
2491 - 2491	3.00011	5.00057	20	23021.5	23049.5	0.00013016	0.00021695	0.000867701	0.998785	0.00121481	0.00187095
2492 - 2492	22964.7	187	47.0068	2.00007	23200.7	0.989828	0.0080601	0.00202609	8.62073e-05	0.0101724	0.0166402
2493 - 2493	0.000174918	5.00035	1.00004	23544.2	23550.2	7.42747e-09	0.000212327	4.24641e-05	0.999745	0.000254799	0.00015826
2494 - 2494	1.00026	8.00086	3.99939e-05	23862.7	23871.7	4.19013e-05	0.000335161	1.67537e-09	0.999623	0.000377064	0.000135902
2495 - 2495	6.0562	24312.6	1.00033	64.0091	24383.7	0.000248371	0.997086	4.10246e-05	0.00262508	0.00291447	0.0298778
2496 - 2496	13.0022	1.00007	24314.4	3.99942e-05	24328.4	0.000534446	4.1107e-05	0.999424	1.64393e-09	0.000575555	0.000261266
2497 - 2497	3.99943e-05	24596.8	3.99943e-05	53.009	24649.8	1.6225e-09	0.99785	1.6225e-09	0.00215049	0.00215049	0.000493912
2498 - 2498	1.00004	7.00145	3.99942e-05	24622.3	24630.3	4.0602e-05	0.000284261	1.62378e-09	0.999675	0.000324865	0.000325889
2499 - 2499	24366.4	6.96272e-05	10.0004	7.03408e-05	24376.4	0.99959	2.85634e-09	0.000410251	2.88561e-09	0.000410257	0.000454185
2500 - 2500	23878.4	3.99942e-05	8.00178	3.99942e-05	23886.4	0.999665	1.67435e-09	0.000334993	1.67435e-09	0.000334996	0.00042048
2501 - 2501	3.9994e-05	6.00099	7.07932e-05	23659	23665	1.69001e-09	0.000253581	2.99148e-09	0.999746	0.000253586	0.00023629
2502 - 2502	23726	3.9994e-05	9.00081	1.00004	23736	0.999579	1.68495e-09	0.000379205	4.21318e-05	0.000421339	0.000270448
2503 - 2503	3.99941e-05	23717	3.99941e-05	3.00083	23720	1.68609e-09	0.999873	1.68609e-09	0.000126511	0.000126514	0.000354552
2504 - 2504	23022.5	0.000169293	5.00056	1.00004	23028.5	0.999739	7.35147e-09	0.000217147	4.34263e-05	0.000260581	0.000158392
2505 - 2505	22972.3	3.99938e-05	7.00033	0.00011308	22979.3	0.999695	1.74043e-09	0.000304637	4.92096e-09	0.000304643	0.000318224
2506 - 2506	6.90702e-05	22823.7	3.99943e-05	2.00004	22825.7	3.02598e-09	0.999912	1.75216e-09	8.76221e-05	8.76269e-05	0.000153879
2507 - 2507	20.0051	22580.6	0.000112541	6.0022	22606.6	0.000884925	0.99885	4.97825e-09	0.000265507	0.00115044	0.00185692
2508 - 2508	13.0015	6.89263e-05	23068.2	3.99941e-05	23081.2	0.000563293	2.98625e-09	0.999437	1.73276e-09	0.000563297	0.000208495
2509 - 2509	7.00024	3.00007	23213.3	3.99938e-05	23223.3	0.000301431	0.000129183	0.999569	1.72214e-09	0.000430617	0.000593318
2510 - 2510	23172.4	6.9599e-05	25.0023	3.99942e-05	23197.4	0.998922	3.00029e-09	0.0010778	1.72408e-09	0.00107781	0.000807878
2511 - 2511	23350.6	1.00007	13.0028	25.005	23389.6	0.998332	4.27569e-05	0.000555922	0.00106906	0.00166774	0.00103788
2512 - 2512	4.00066	7.03549e-05	23495.5	1.00011	23500.5	0.000170237	2.99376e-09	0.999787	4.25571e-05	0.000212797	0.000250779
2513 - 2513	23279.3	3.99941e-05	12.0014	3.99941e-05	23291.3	0.999485	1.71713e-09	0.000515276	1.71713e-09	0.000515279	0.000154914
2514 - 2514	23187	3.99941e-05	9.00085	3.99941e-05	23196	0.999612	1.72418e-09	0.000388034	1.72418e-09	0.000388038	0.000212547
2515 - 2515	22295.4	3.99942e-05	342.002	4.00007	22641.4	0.984718	1.76642e-09	0.0151052	0.00017667	0.0152818	0.029238
2516 - 2516	6.99924e-05	22362.6	3.00004	358.004	22723.6	3.08016e-09	0.984113	0.000132023	0.0157547	0.0158867	0.0296537
2517 - 2517	7.00007	9.00254	0.000256774	22248.3	22264.3	0.000314408	0.000404349	1.1533e-08	0.999281	0.000718769	0.000905955
2518 - 2518	0.000114099	22316.9	0.000115771	12.0013	22328.9	5.10992e-09	0.999463	5.18481e-09	0.000537481	0.000537491	0.000159663
2519 - 2519	15.0037	2.00004	21927.5	13.0012	21957.5	0.000683305	9.10869e-05	0.998633	0.000592108	0.0013665	0.000738292
2520 - 2520	2.00025	21823.3	1.00007	16.003	21842.3	9.15767e-05	0.99913	4.57859e-05	0.000732658	0.000870021	0.0003147
2521 - 2521	0.000450184	21919.6	3.99942e-05	15.0058	21934.6	2.05239e-08	0.999316	1.82334e-09	0.000684117	0.000684139	0.00214629
2522 - 2522	5.00102	0.000116683	21684.6	0.000354035	21689.6	0.000230572	5.37968e-09	0.999769	1.63228e-08	0.000230594	0.000687046
2523 - 2523	21288.5	0.000356817	39.0052	0.00011609	21327.5	0.998171	1.67304e-08	0.00182887	5.44323e-09	0.00182889	0.000661946
2524 - 2524	0.000180342	8.00178	6.99658e-05	21026.1	21034.1	8.57383e-09	0.00038042	3.32631e-09	0.99962	0.000380432	0.000566497
2525 - 2525	3.99942e-05	21155.5	3.99942e-05	23.0027	21178.5	1.88843e-09	0.998914	1.88843e-09	0.00108613	0.00108613	0.000671692
2526 - 2526	1.00007	6.00012	11.0002	21174.9	21192.9	4.71889e-05	0.000283119	0.000519049	0.999151	0.000849357	0.0013201
2527 - 2527	21051.2	1.00058	27.003	2.00026	21081.2	0.998577	4.74632e-05	0.0012809	9.48835e-05	0.00142325	0.000729661
2528 - 2528	3.00025	3.00035	20720.2	3.99938e-05	20726.2	0.000144756	0.000144761	0.99971	1.92962e-09	0.000289519	6.2278e-05
2529 - 2529	20095.1	1.00004	19.001	40.0014	20155.1	0.997023	4.96173e-05	0.000942743	0.00198468	0.00297704	0.00433006
2530 - 2530	3.99942e-05	19791.5	1.00349	43.002	19835.5	2.01629e-09	0.997781	5.05907e-05	0.00216793	0.00221852	0.00319463
2531 - 2531	7.04597e-05	21170.2	3.99941e-05	20.0018	21190.3	3.3251e-09	0.999056	1.88738e-09	0.000943915	0.000943921	0.000778593
2532 - 2532	5.00075	7.09852e-05	21080.7	3.99939e-05	21085.7	0.000237163	3.36651e-09	0.999763	1.89673e-09	0.000237169	0.000169661
2533 - 2533	664.003	2.00018	19997.4	3.99942e-05	20663.4	0.0321342	9.67983e-05	0.967769	1.93551e-09	0.032231	0.0625005
2534 - 2534	5.00018	23.002	0.000118085	20631	20659	0.000242034	0.00111341	5.71589e-09	0.998645	0.00135545	0.00124564
2535 - 2535	1.00012	20357.7	1.00004	28.0068	20387.7	4.90551e-05	0.998528	4.90512e-05	0.00137371	0.00147182	0.000979304
2536 - 2536	22.0031	2.00019	19634.4	3.99942e-05	19658.4	0.00111928	0.000101747	0.998779	2.03446e-09	0.00122102	0.000471812
2537 - 2537	0.000190187	180.02	7.01997e-05	18844.7	19024.7	9.99686e-09	0.00946242	3.68992e-09	0.990538	0.00946243	0.00823693
2538 - 2538	18255.3	1.00004	18.0021	3.99942e-05	18274.3	0.99896	5.47238e-05	0.000985102	2.18854e-09	0.00103983	0.000802144
2539 - 2539	1.00007	2.00013	3.99937e-05	17654	17657	5.66389e-05	0.000113277	2.26503e-09	0.99983	0.000169918	0.000140894
2540 - 2540	7.40512e-05	17145.1	7.48039e-05	2.00054	17147.1	4.31858e-09	0.999883	4.36248e-09	0.000116669	0.000116678	0.000418146
2541 - 2541	2.0002	16268.5	55.008	5.00095	16330.5	0.000122483	0.996203	0.00336843	0.000306234	0.00379715	0.00230726
2542 - 2542	3.99935e-05	15937.7	1.00013	1.00021	15939.7	2.50905e-09	0.999875	6.27446e-05	6.27494e-05	0.000125497	0.000193624
2543 - 2543	15566.4	3.99938e-05	13.001	6.0006	15585.4	0.998781	2.56611e-09	0.000834176	0.000385014	0.00121919	0.0011384
2544 - 2544	14339.7	11.014	11.0049	0.00816961	14361.7	0.998466	0.000766901	0.000766266	5.68848e-07	0.00153374	0.0115928
2545 - 2545	13838.5	1.00004	0.000135029	0.000218502	13839.5	0.999928	7.22596e-05	9.75675e-09	1.57882e-08	7.22852e-05	0.000457927
2546 - 2546	3.99936e-05	13698.9	3.99936e-05	6.00021	13704.9	2.9182e-09	0.999562	2.9182e-09	0.000437815	0.000437821	0.00065198
2547 - 2547	8.00279e-05	13292.4	3.99939e-05	3.00113	13295.4	6.0192e-09	0.999774	3.00809e-09	0.000225727	0.000225736	0.000573965
2548 - 2548	7.79154e-05	13484.9	3.99936e-05	3.0005	13487.9	5.77669e-09	0.999778	2.96515e-09	0.000222459	0.000222468	0.000207055
2549 - 2549	3.99943e-05	13564.7	3.99943e-05	21.008	13585.7	2.94385e-09	0.998454	2.94385e-09	0.00154633	0.00154634	0.0012763
2550 - 2550	7.79835e-05	1.00023	3.99935e-05	13681.6	13682.6	5.69947e-09	7.31023e-05	2.92295e-09	0.999927	7.31109e-05	0.000291086
2551 - 2551	3.99938e-05	4.00065	1.00004	13579.2	13584.2	2.94413e-09	0.000294507	7.36178e-05	0.999632	0.000368128	0.000113526
2552 - 2552	3.00008	5.00122	3.99939e-05	13182.4	13190.4	0.000227443	0.000379155	3.03203e-09	0.999393	0.000606601	0.000389311
2553 - 2553	13285	3.99937e-05	3.00048	2.00004	13290	0.999624	3.00931e-09	0.000225769	0.000150492	0.000376264	0.000261053
2554 - 2554	3.99941e-05	13288	3.99941e-05	5.00238	13293	3.00865e-09	0.999624	3.00865e-09	0.000376316	0.000376322	0.0008667
2555 - 2555	3.99936e-05	13002.8	3.99936e-05	2.00024	13004.8	3.0753e-09	0.999846	3.0753e-09	0.000153809	0.000153815	9.03409e-05
2556 - 2556	12669.8	3.99936e-05	1.00014	3.99936e-05	12670.8	0.999921	3.15635e-09	7.89326e-05	3.15635e-09	7.89389e-05	8.69517e-05
2557 - 2557	3.00258	3.9994e-05	12412.9	8.08009e-05	12415.9	0.000241833	3.2212e-09	0.999758	6.50786e-09	0.000241843	0.00138172
2558 - 2558	7.00199	11766.5	8.07383e-05	33.0132	11806.5	0.000593062	0.996611	6.83846e-09	0.00279619	0.00338926	0.00198493
2559 - 2559	2.00008	6.00212	3.99939e-05	11548.7	11556.7	0.000173067	0.000519364	3.46068e-09	0.999308	0.000692435	0.000580041
2560 - 2560	3.99938e-05	3.00004	1.00008	11419.2	11423.2	3.50109e-09	0.000262626	8.75479e-05	0.99965	0.000350177	0.000592349
2561 - 2561	1.00016	11068.2	1.00004	18.0049	11088.2	9.02002e-05	0.998196	9.01897e-05	0.00162379	0.00180418	0.000436456
2562 - 2562	10633.8	1.00004	11.0008	8.06567e-05	10645.8	0.998873	9.39373e-05	0.00103335	7.57637e-09	0.00112729	0.00128293
2563 - 2563	3.99932e-05	10543.8	1.00016	1.00008	10545.8	3.79232e-09	0.99981	9.48392e-05	9.48319e-05	0.000189675	0.000285162
2564 - 2564	3.00015	10304.7	1.00004	8.00092	10316.7	0.000290805	0.998837	9.69339e-05	0.000775529	0.00116327	0.00104319
2565 - 2565	1.00015	3.99934e-05	10248.4	3.99934e-05	10249.4	9.75815e-05	3.90202e-09	0.999902	3.90202e-09	9.75893e-05	0.000134554
2566 - 2566	9943.8	1.00009	2.00028	3.99932e-05	9946.8	0.999698	0.000100543	0.000201098	4.02071e-09	0.000301646	0.000425551
2567 - 2567	12.0022	19.0005	9575.02	4.00027	9610.02	0.00124893	0.00197715	0.996358	0.000416261	0.00364234	0.0043782
2568 - 2568	8920.25	3.99938e-05	27.0022	4.00017	8951.25	0.996537	4.46796e-09	0.00301659	0.000446884	0.00346348	0.00480161
2569 - 2569	2.00009	2.00105	1.00004	8844.73	8849.73	0.000226006	0.000226115	0.000113002	0.999435	0.000565123	0.000765783
2570 - 2570	3.99937e-05	8833.14	1.00004	5.00143	8839.15	4.52462e-09	0.999321	0.000113138	0.000565828	0.00067897	0.000243182
2571 - 2571	33.5863	8.52523	452464320148698	1.80966	452464320148742	7.42296e-14	1.88418e-14	1	3.99956e-15	9.72555e-14	2.21012e-15
2572 - 2572	3.99932e-05	8109.79	8.94398e-05	6.00051	8115.79	4.92783e-09	0.999261	1.10205e-08	0.000739363	0.000739379	0.000328058
2573 - 2573	7767.63	3.99942e-05	17.0177	3.99942e-05	7784.65	0.997814	5.13758e-09	0.00218606	5.13758e-09	0.00218607	0.00536773
2574 - 2574	8.78011e-05	4.00115	8.55813e-05	7430.35	7434.35	1.18102e-08	0.000538198	1.15116e-08	0.999462	0.000538221	0.000889931
2575 - 2575	0.000326911	4.00055	3.9993e-05	7131.44	7135.44	4.58151e-08	0.000560659	5.60485e-09	0.999439	0.00056071	0.00304008
2576 - 2576	6693.09	34.0009	18.0009	1.00009	6746.09	0.992143	0.00504008	0.00266834	0.000148247	0.00785667	0.012356
2577 - 2577	4.00433	1.00019	6407.23	2.00035	6414.23	0.000624289	0.000155933	0.998908	0.000311861	0.00109208	0.00263551
2578 - 2578	2.00038	5926.27	2.00004	1.00138	5931.27	0.000337259	0.999157	0.000337203	0.000168831	0.000843293	0.00183314
2579 - 2579	428995756641027	1.71579	38.0932	2.71579	428995756641069	1	3.99956e-15	8.87962e-14	6.33058e-15	9.79217e-14	4.66205e-15
2580 - 2580	5524.52	2.00004	5.00036	2.00095	5533.52	0.998373	0.000361441	0.000903648	0.000361606	0.0016267	0.00295203
2581 - 2581	4971.71	11.0004	39.0112	1.00062	5022.72	0.989844	0.00219012	0.00776694	0.000199219	0.0101563	0.0114321
2582 - 2582	2135.9	32.0351	631.514	3.99942e-05	2799.45	0.762971	0.0114434	0.225585	1.42865e-08	0.237029	0.155568
2583 - 2583	71.0341	1678.3	3.99942e-05	157.143	1906.47	0.0372595	0.880315	2.09781e-08	0.0824259	0.119685	0.13755
2584 - 2584	4.01405	3125.19	5.00004	145.097	3279.3	0.00122405	0.953005	0.00152473	0.0442464	0.0469952	0.0325386
2585 - 2585	3162.69	14.4816	160.276	2.00004	3339.45	0.94707	0.00433653	0.0479947	0.000598913	0.0529301	0.334437
2586 - 2586	3172.78	2.00012	161.617	7.00013	3343.4	0.948969	0.00059823	0.0483391	0.00209372	0.051031	0.266039
2587 - 2587	3325.73	2.00011	735.677	9.00013	4072.41	0.81665	0.000491137	0.180649	0.00221003	0.18335	0.623414
2588 - 2588	5.04198	3.0001	4214.46	6.00004	4228.5	0.00119238	0.000709495	0.996679	0.00141895	0.00332083	0.0216169
2589 - 2589	0.709531	121.147	0.709531	177398749744244	177398749744367	3.99964e-15	6.82908e-13	3.99964e-15	1	6.93334e-13	5.63848e-14
2590 - 2590	10.6261	138.76	1.06412	266061759729437	266061759729587	3.99384e-14	5.21531e-13	3.99952e-15	1	5.63771e-13	2.24888e-14
2591 - 2591	4546.35	0.000197411	10.0029	3.99934e-05	4556.36	0.997805	4.33265e-08	0.00219537	8.7775e-09	0.00219543	0.000350156
2592 - 2592	29.631	3.61734	904455492371525	3.61734	904455492371562	3.27612e-14	3.99947e-15	1	3.99947e-15	4.08562e-14	2.1019e-25
2593 - 2593	129.088	33.8838	271493252101978	1.08584	271493252102142	4.75474e-13	1.24805e-13	1	3.99952e-15	6.04072e-13	2.94993e-14
2594 - 2594	211163675859667	0.844574	92.487	0.844574	211163675859761	1	3.99962e-15	4.37987e-13	3.99962e-15	4.45199e-13	3.79275e-14
2595 - 2595	172226441461772	0.68885	94.7228	0.68885	172226441461868	1	3.99967e-15	5.4999e-13	3.99967e-15	5.57443e-13	4.65399e-14
2596 - 2596	0.826803	206720046168794	0.826803	87.4176	206720046168883	3.99963e-15	1	3.99963e-15	4.22879e-13	4.30544e-13	9.72244e-15
2597 - 2597	116.358	5.38738	220054041985341	4.88013	220054041985468	5.28769e-13	2.44821e-14	1	2.21769e-14	5.77094e-13	9.08515e-14
2598 - 2598	3.00004	1.00004	5045.27	3.99948e-05	5049.27	0.000594154	0.000198057	0.999208	7.92092e-09	0.000792218	0.00155889
2599 - 2599	504313771293582	2.017	51.4841	2.017	504313771293638	1	3.9995e-15	1.02087e-13	3.9995e-15	1.11022e-13	7.96259e-15
2600 - 2600	3.99941e-05	5285.01	1.0001	11.0104	5297.02	7.55029e-09	0.997733	0.000188804	0.0020786	0.00226741	0.00274835
2601 - 2601	3.00064	3.99929e-05	5389.15	3.99929e-05	5392.15	0.000556483	7.41687e-09	0.999444	7.41687e-09	0.000556497	0.00853998
2602 - 2602	2.0031	1.00004	5620.13	3.99937e-05	5623.14	0.000356225	0.000177844	0.999466	7.11235e-09	0.000534076	0.00222837
2603 - 2603	0.891506	102.309	22.3471	222898248714178	222898248714304	3.99961e-15	4.58992e-13	1.00257e-13	1	5.65326e-13	4.03719e-14
2604 - 2604	21.5387	22.1566	3.60047	900239735294368	900239735294415	2.39255e-14	2.46119e-14	3.99946e-15	1	5.21805e-14	1.11082e-15
2605 - 2605	3.99931e-05	9.4718e-05	3.99931e-05	6210.45	6210.45	6.43964e-09	1.52514e-08	6.43964e-09	1	2.81307e-08	0.000773902
2606 - 2606	6393.6	3.99931e-05	4.00009	3.99931e-05	6397.6	0.999375	6.25127e-09	0.000625249	6.25127e-09	0.000625262	0.00093676
2607 - 2607	6562.73	3.99932e-05	1.0001	3.99932e-05	6563.73	0.999848	6.09305e-09	0.000152367	6.09305e-09	0.000152379	0.000217934
2608 - 2608	6758.27	3.99948e-05	5.00004	3.99948e-05	6763.27	0.999261	5.91354e-09	0.000739294	5.91354e-09	0.000739306	0.00146582
2609 - 2609	6941.01	1.00004	4.00196	3.99937e-05	6946.02	0.99928	0.000143973	0.000576152	5.75779e-09	0.000720131	0.000832579
2610 - 2610	5.00004	3.99948e-05	7129.27	3.99948e-05	7134.27	0.000700849	5.60602e-09	0.999299	5.60602e-09	0.00070086	0.00138893
2611 - 2611	3.99948e-05	7168.27	3.99948e-05	3.99948e-05	7168.27	5.57943e-09	1	5.57943e-09	5.57943e-09	1.67383e-08	3.82644e-05
2612 - 2612	7.00092	7188.08	3.99933e-05	1.00009	7196.08	0.000972879	0.998888	5.55765e-09	0.000138977	0.00111186	0.000361568
2613 - 2613	7314.2	3.99934e-05	2.00009	3.99934e-05	7316.2	0.999727	5.46641e-09	0.000273378	5.46641e-09	0.000273389	0.000400613
2614 - 2614	7371.43	3.99934e-05	6.00091	3.99934e-05	7377.44	0.999187	5.42105e-09	0.000813414	5.42105e-09	0.000813424	0.000364062
2615 - 2615	230615811202482	0.92238	68.102	4.88618	230615811202556	1	3.99964e-15	2.95305e-13	2.11875e-14	3.20854e-13	3.03281e-14
2616 - 2616	2.00033	7.00393	1.00009	7491.27	7501.27	0.000266665	0.000933699	0.000133322	0.998666	0.00133369	0.00159323
2617 - 2617	7499.19	3.99938e-05	9.00213	2.00004	7510.19	0.998535	5.32526e-09	0.00119865	0.00026631	0.00146497	0.000950895
2618 - 2618	7605.87	3.9994e-05	11.0045	1.00004	7617.87	0.998424	5.25002e-09	0.00144456	0.000131276	0.00157584	0.000263386
2619 - 2619	3.99942e-05	7468.6	1.00004	32.0153	7501.62	5.33142e-09	0.995599	0.00013331	0.00426778	0.0044011	0.000334332
2620 - 2620	22.007	3.00153	7260.84	3.9994e-05	7285.84	0.00302051	0.000411968	0.996568	5.48927e-09	0.00343248	0.00114131
2621 - 2621	42.0132	3.00009	6986.44	3.99942e-05	7031.45	0.00597504	0.000426667	0.993598	5.6879e-09	0.00640171	0.00510722
2622 - 2622	4.00019	28.0248	2.00055	6663.43	6697.46	0.00059727	0.00418439	0.000298702	0.99492	0.00508036	0.00594508
2623 - 2623	2.00086	19.0101	9.00009	6342.01	6372.02	0.000314006	0.00298337	0.00141244	0.99529	0.00470982	0.00282937
2624 - 2624	6037.47	3.0009	107.059	5.00568	6152.53	0.981298	0.000487751	0.0174008	0.000813598	0.0187022	0.00170806
2625 - 2625	0.000518942	5884.47	3.00898	102.092	5989.57	8.66408e-08	0.982453	0.00050237	0.017045	0.0175474	0.0217034
2626 - 2626	8.00032	5864.52	10.0166	76.0772	5958.61	0.00134265	0.984209	0.00168102	0.0127676	0.0157913	0.023
2627 - 2627	35.0053	1.00008	7983.31	2.00008	8021.32	0.00436403	0.000124678	0.995262	0.000249346	0.00473806	0.00618228
2628 - 2628	8337.57	5.00037	40.0163	0.000142505	8382.59	0.99463	0.000596519	0.00477374	1.70001e-08	0.00537027	0.00146858
2629 - 2629	3.99939e-05	3.99939e-05	1.00008	8736.64	8737.64	4.5772e-09	4.5772e-09	0.000114456	0.999886	0.000114465	0.000170136
2630 - 2630	8910.94	1.00008	6.00335	0.000346944	8917.95	0.999215	0.000112142	0.000673176	3.8904e-08	0.000785357	0.00115884
2631 - 2631	1.00023	0.000353433	9199.48	7.86588e-05	9200.48	0.000108715	3.84146e-08	0.999891	8.54943e-09	0.000108762	0.000674785
2632 - 2632	9475.08	3.99941e-05	7.00246	7.80109e-05	9482.08	0.999261	4.21786e-09	0.000738494	8.22719e-09	0.000738507	0.000197187
2633 - 2633	9765.5	0.00013518	17.0059	3.99942e-05	9782.51	0.998262	1.38185e-08	0.00173839	4.08834e-09	0.00173841	0.000144094
2634 - 2634	0.000474848	7.62802e-05	9909	3.99937e-05	9909	4.79209e-08	7.69808e-09	1	4.0361e-09	5.96551e-08	0.000591995
2635 - 2635	10002	7.48206e-05	6.00203	3.99941e-05	10008	0.9994	7.47607e-09	0.000599723	3.99621e-09	0.000599735	0.000229742
2636 - 2636	10184.8	3.9994e-05	4.00121	3.9994e-05	10188.8	0.999607	3.9253e-09	0.000392707	3.9253e-09	0.000392715	0.000138462
2637 - 2637	10273.4	3.99938e-05	1.0006	3.99938e-05	10274.4	0.999903	3.89258e-09	9.73882e-05	3.89258e-09	9.7396e-05	0.000381104
2638 - 2638	10316.7	7.54066e-05	1.00117	3.99939e-05	10317.7	0.999903	7.3085e-09	9.70348e-05	3.87626e-09	9.7046e-05	0.000773932
2639 - 2639	10332.4	3.99938e-05	5.00077	7.56271e-05	10337.4	0.999516	3.86886e-09	0.000483756	7.31589e-09	0.000483768	0.000317672
2640 - 2640	10389.2	3.99937e-05	2.0003	3.99937e-05	10391.2	0.999807	3.84882e-09	0.0001925	3.84882e-09	0.000192508	0.000110118
2641 - 2641	3.99941e-05	10390	3.99941e-05	7.48891e-05	10390	3.84927e-09	1	3.84927e-09	7.20778e-09	1.49063e-08	0.000101825
2642 - 2642	10373.4	3.99938e-05	4.00012	1.00004	10378.4	0.999518	3.85358e-09	0.000385429	9.63582e-05	0.000481792	0.000824742
2643 - 2643	10398.3	3.99938e-05	2.00044	1.00004	10401.3	0.999712	3.84508e-09	0.000192326	9.61458e-05	0.000288476	0.000158787
2644 - 2644	10378.7	3.99939e-05	2.00111	7.50199e-05	10380.7	0.999807	3.85274e-09	0.000192773	7.2269e-09	0.000192784	0.000536844
2645 - 2645	10357.6	2.00013	22.0089	0.000198194	10381.6	0.997687	0.000192661	0.00212	1.9091e-08	0.00231268	0.000854536
2646 - 2646	2.00043	7.41777e-05	10314.1	3.99937e-05	10316.1	0.000193913	7.19048e-09	0.999806	3.87683e-09	0.000193924	0.000128925
2647 - 2647	1.00008	7.00161	7.45504e-05	10226.8	10234.8	9.77129e-05	0.000684096	7.28398e-09	0.999218	0.000781816	0.000374892
2648 - 2648	10217.3	3.99938e-05	1.00013	3.99938e-05	10218.3	0.999902	3.91392e-09	9.78758e-05	3.91392e-09	9.78836e-05	8.57724e-05
2649 - 2649	3.99939e-05	10138.5	3.99939e-05	0.000723775	10138.5	3.94474e-09	1	3.94474e-09	7.13884e-08	7.92779e-08	0.000630314
2650 - 2650	3.99938e-05	9984.28	3.99938e-05	4.00041	9988.28	4.00407e-09	0.999599	4.00407e-09	0.000400511	0.000400519	0.000438907
2651 - 2651	9878.63	3.99942e-05	9.00495	3.99942e-05	9887.63	0.999089	4.04487e-09	0.000910728	4.04487e-09	0.000910736	0.000945702
2652 - 2652	1.00093	2.00008	9638.51	3.99939e-05	9641.51	0.000103815	0.000207444	0.999689	4.14809e-09	0.000311263	0.000565895
2653 - 2653	3.99939e-05	9366.66	7.37355e-05	7.00116	9373.66	4.26663e-09	0.999253	7.86624e-09	0.000746897	0.000746909	0.000619556
2654 - 2654	9217.51	7.39029e-05	1.00097	1.00004	9219.52	0.999783	8.01592e-09	0.00010857	0.00010847	0.000217048	0.00061026
2655 - 2655	1.00059	3.99938e-05	9050.37	3.99938e-05	9051.37	0.000110546	4.41854e-09	0.999889	4.41854e-09	0.000110555	0.000346592
2656 - 2656	8855.37	3.99938e-05	2.00061	3.99938e-05	8857.37	0.999774	4.51531e-09	0.00022587	4.51531e-09	0.000225879	0.000130435
2657 - 2657	8721.01	3.99937e-05	3.00045	7.73881e-05	8724.01	0.999656	4.58432e-09	0.00034393	8.87071e-09	0.000343944	0.000237437
2658 - 2658	8589.27	1.00004	2.00004	3.99948e-05	8592.27	0.999651	0.000116388	0.000232772	4.65475e-09	0.000349165	0.000672789
2659 - 2659	3.99937e-05	8435.14	3.99937e-05	0.000132311	8435.14	4.74133e-09	1	4.74133e-09	1.56856e-08	2.51683e-08	0.000198574
2660 - 2660	1.00004	8291.27	3.99948e-05	2.00004	8294.27	0.00012057	0.999638	4.82199e-09	0.000241135	0.00036171	0.000697879
2661 - 2661	7.59792e-05	8251.39	7.66255e-05	1.00013	8252.39	9.20693e-09	0.999879	9.28525e-09	0.000121193	0.000121212	0.000219246
2662 - 2662	1.00047	3.99937e-05	8281.17	3.99937e-05	8282.17	0.000120797	4.8289e-09	0.999879	4.8289e-09	0.000120807	0.000260634
2663 - 2663	7.7398e-05	8189.33	3.99942e-05	10.0036	8199.33	9.43955e-09	0.99878	4.87773e-09	0.00122005	0.00122006	0.00028642
2664 - 2664	8055.03	3.99941e-05	12.0019	3.99941e-05	8067.03	0.998512	4.95772e-09	0.00148777	4.95772e-09	0.00148778	0.00173631
2665 - 2665	0.000486423	3.00416	7.66065e-05	7877.16	7880.16	6.17275e-08	0.00038123	9.72143e-09	0.999619	0.000381302	0.00222123
2666 - 2666	7627.25	0.000141921	11.0047	1.00013	7639.26	0.998429	1.85778e-08	0.00144055	0.00013092	0.00157149	0.000179866
2667 - 2667	7.88293e-05	0.000142294	7434.26	7.72894e-05	7434.26	1.06035e-08	1.91403e-08	1	1.03964e-08	4.01402e-08	0.000475085
2668 - 2668	7062.85	1.00004	2.00023	3.99936e-05	7065.85	0.999575	0.000141531	0.000283084	5.66013e-09	0.000424621	0.000558088
2669 - 2669	6875.22	7.84822e-05	2.00092	1.00004	6878.22	0.999564	1.14102e-08	0.000290907	0.000145392	0.00043631	0.000318654
2670 - 2670	6576.9	8.01406e-05	3.00238	3.9994e-05	6579.9	0.999544	1.21796e-08	0.000456295	6.07821e-09	0.000456314	0.000810556
2671 - 2671	3.9994e-05	6276.95	8.00406e-05	3.00263	6279.95	6.36853e-09	0.999522	1.27454e-08	0.000478129	0.000478148	0.000906211
2672 - 2672	5.00038	2.00026	5986.43	3.99934e-05	5993.43	0.00083431	0.000333742	0.998832	6.67288e-09	0.00116806	0.00144537
2673 - 2673	3.00163	1.00008	5723.48	3.99939e-05	5727.48	0.000524075	0.000174611	0.999301	6.9828e-09	0.000698693	0.000298768
2674 - 2674	5573.38	3.99938e-05	5.00113	3.99938e-05	5578.38	0.999103	7.16944e-09	0.000896521	7.16944e-09	0.000896535	0.000840743
2675 - 2675	5326.77	8.08458e-05	9.00247	3.9994e-05	5335.77	0.998313	1.51517e-08	0.00168719	7.49545e-09	0.00168722	0.00158738
2676 - 2676	5023.43	3.99938e-05	5.00149	3.99938e-05	5028.43	0.999005	7.95355e-09	0.000994643	7.95355e-09	0.000994659	0.000760152
2677 - 2677	4756.65	3.99942e-05	14.0121	1.00004	4771.66	0.996854	8.38161e-09	0.00293653	0.000209579	0.00314612	0.000774894
2678 - 2678	13.003	0.00028536	4479.54	3.99939e-05	4492.55	0.00289436	6.35185e-08	0.997106	8.90228e-09	0.00289443	0.00340518
2679 - 2679	2.00017	1.00004	4183.17	3.99933e-05	4186.17	0.000477805	0.000238892	0.999283	9.55369e-09	0.000716707	0.00106694
2680 - 2680	4021.47	3.99942e-05	13.0085	3.99942e-05	4034.48	0.996776	9.9131e-09	0.00322432	9.9131e-09	0.00322434	0.00157973
2681 - 2681	3798.61	1.00032	30.0376	1.00004	3830.65	0.991636	0.000261135	0.0078414	0.000261063	0.0083636	0.00496705
2682 - 2682	6.02802	3.99943e-05	3562.67	1.00004	3569.7	0.00168867	1.12038e-08	0.998031	0.000280147	0.00196882	0.0118049
2683 - 2683	14.0651	8.95477e-05	3265.6	1.00004	3280.66	0.00428728	2.72956e-08	0.995408	0.000304829	0.00459214	0.0270452
2684 - 2684	3231.77	3.9994e-05	5.00396	3.9994e-05	3236.78	0.998454	1.23561e-08	0.00154597	1.23561e-08	0.00154599	0.000243101
2685 - 2685	2993.39	3.9993e-05	1.00019	3.9993e-05	2994.39	0.999666	1.3356e-08	0.000334021	1.3356e-08	0.000334048	0.000722614
2686 - 2686	2744.94	3.99937e-05	6.00179	3.99937e-05	2750.94	0.997818	1.45382e-08	0.00218172	1.45382e-08	0.00218175	0.00251483
2687 - 2687	2587.58	1.00004	3.00126	3.99935e-05	2591.58	0.998456	0.00038588	0.00115808	1.54321e-08	0.00154398	0.00144287
2688 - 2688	2465.56	1.00021	2.00099	1.00004	2469.56	0.99838	0.000405014	0.000810263	0.000404947	0.00162022	0.0019196
2689 - 2689	61.0686	2434.49	2.0002	10.0004	2507.56	0.0243538	0.97086	0.00079767	0.00398808	0.0291396	0.0193899
2690 - 2690	66.0749	2311.45	2.0002	11.001	2390.53	0.0276403	0.966921	0.000836717	0.00460192	0.0330789	0.0230228
2691 - 2691	224.126	2282.38	2.00061	11.0016	2519.51	0.0889562	0.905883	0.000794046	0.00436656	0.0941168	0.115202
2692 - 2692	0.010405	9.00266	1.00004	3994.18	4004.2	2.59853e-06	0.00224831	0.000249748	0.997499	0.00250065	0.00650749
2693 - 2693	4084.22	3.99938e-05	3.00146	2.00262	4089.23	0.998776	9.78027e-09	0.000733991	0.00048973	0.00122373	0.00140505
2694 - 2694	4233.82	3.99932e-05	0.000293762	3.99932e-05	4233.82	1	9.44613e-09	6.93847e-08	9.44613e-09	8.82769e-08	0.000908978
2695 - 2695	4441.22	3.99934e-05	0.000504982	3.99934e-05	4441.22	1	9.00503e-09	1.13703e-07	9.00503e-09	1.31713e-07	0.000956261
2696 - 2696	4790.01	8.59219e-05	5.00071	8.73671e-05	4795.02	0.998957	1.7919e-08	0.0010429	1.82204e-08	0.00104293	0.000687986
2697 - 2697	5263.58	0.0123068	2.02308	0.00836412	5265.63	0.999612	2.33719e-06	0.000384205	1.58844e-06	0.000388131	0.023353
2698 - 2698	0.00951935	5633.57	0.00909937	0.0200826	5633.61	1.68974e-06	0.999993	1.61519e-06	3.56478e-06	6.86972e-06	0.0214107
2699 - 2699	18.0002	5864.51	1.00015	6.00004	5889.51	0.00305631	0.995755	0.000169819	0.00101877	0.00424489	0.00734496
2700 - 2700	1.00004	1.00004	6156.27	3.99948e-05	6158.27	0.00016239	0.00016239	0.999675	6.4945e-09	0.000324786	0.000624028
2701 - 2701	4.00015	3.99935e-05	6415.55	3.99935e-05	6419.55	0.00062312	6.22995e-09	0.999377	6.22995e-09	0.000623132	0.00105265
2702 - 2702	5.00338	2.00026	6735.84	3.9994e-05	6742.84	0.000742028	0.000296649	0.998961	5.93132e-09	0.00103868	0.000920808
2703 - 2703	8.18659e-05	8.00081	1.00004	7151.94	7160.94	1.14323e-08	0.00111729	0.000139652	0.998743	0.00125695	0.00163211
2704 - 2704	3.99935e-05	6.00037	1.00008	7553.52	7560.52	5.28978e-09	0.000793645	0.000132277	0.999074	0.000925928	0.00125564
2705 - 2705	2.00053	7913.91	2.00024	13.0043	7930.92	0.000252244	0.997856	0.000252208	0.0016397	0.00214415	0.000807521
2706 - 2706	4.00053	8.08017e-05	8248.83	3.99936e-05	8252.83	0.000484747	9.7908e-09	0.999515	4.84605e-09	0.000484761	0.000387339
2707 - 2707	8555.49	8.18317e-05	1.00023	3.99935e-05	8556.49	0.999883	9.5637e-09	0.000116897	4.67405e-09	0.000116912	0.000242015
2708 - 2708	8695.92	3.99936e-05	5.00036	3.99936e-05	8700.92	0.999425	4.59649e-09	0.000574693	4.59649e-09	0.000574702	0.000776448
2709 - 2709	9018.88	3.9994e-05	3.00168	3.9994e-05	9021.88	0.999667	4.433e-09	0.000332712	4.433e-09	0.000332721	0.000561081
2710 - 2710	9238.89	3.99936e-05	2.00022	3.99936e-05	9240.89	0.999784	4.3279e-09	0.000216454	4.3279e-09	0.000216462	0.000195024
2711 - 2711	3.99937e-05	9536.05	3.99937e-05	1.00014	9537.05	4.19351e-09	0.999895	4.19351e-09	0.000104869	0.000104877	7.78426e-05
2712 - 2712	1.00004	0.00109786	3.99939e-05	9665.66	9666.66	0.000103452	1.13572e-07	4.13731e-09	0.999896	0.00010357	0.000854754
2713 - 2713	7.58904e-05	0.000220277	3.99935e-05	9810.68	9810.68	7.73549e-09	2.24528e-08	4.07653e-09	1	3.42648e-08	0.000399481
2714 - 2714	10034.2	3.99941e-05	11.003	1.00008	10046.3	0.998805	3.981e-09	0.00109523	9.95472e-05	0.00119479	0.000497502
2715 - 2715	1.00004	10316.2	3.99941e-05	5.00229	10322.2	9.68828e-05	0.999418	3.87458e-09	0.000484616	0.000581503	0.000500155
2716 - 2716	10525	3.9994e-05	6.00173	3.9994e-05	10531	0.99943	3.79775e-09	0.00056991	3.79775e-09	0.000569918	6.50972e-05
2717 - 2717	3.99938e-05	5.00061	3.99938e-05	10793.4	10798.4	3.70369e-09	0.000463089	3.70369e-09	0.999537	0.000463097	0.000411111
2718 - 2718	11021.8	3.99936e-05	13.0001	7.84043e-05	11034.8	0.998822	3.62431e-09	0.0011781	7.10517e-09	0.00117811	0.0022177
2719 - 2719	11270.9	3.99936e-05	1.00013	7.49699e-05	11271.9	0.999911	3.54809e-09	8.87282e-05	6.65107e-09	8.87384e-05	0.0001233
2720 - 2720	7.4217e-05	11474.7	7.60665e-05	7.00029	11481.7	6.46392e-09	0.99939	6.62501e-09	0.00060969	0.000609703	0.00087698
2721 - 2721	11567.9	3.9994e-05	2.00134	2.00004	11571.9	0.999654	3.45612e-09	0.000172947	0.000172835	0.000345786	0.000592067
2722 - 2722	3.99937e-05	1.00021	3.99937e-05	11659.2	11660.2	3.42994e-09	8.57798e-05	3.42994e-09	0.999914	8.57867e-05	9.29601e-05
2723 - 2723	1.00012	11828.6	3.99942e-05	20.0074	11849.6	8.44013e-05	0.998227	3.37514e-09	0.00168844	0.00177284	0.000704973
2724 - 2724	0.000128473	1.00004	3.99938e-05	11998.4	11999.4	1.07066e-08	8.3341e-05	3.33299e-09	0.999917	8.33551e-05	0.000141905
2725 - 2725	0.000123433	2.00029	3.99936e-05	12149.9	12151.9	1.01575e-08	0.000164608	3.29115e-09	0.999835	0.000164621	0.000174038
2726 - 2726	12311.3	3.99942e-05	17.0039	1.00041	12329.3	0.99854	3.24382e-09	0.00137914	8.11408e-05	0.00146028	0.00042663
2727 - 2727	5.00109	1.00004	12365.9	3.9994e-05	12371.9	0.00040423	8.08317e-05	0.999515	3.23266e-09	0.000485065	0.000184642
2728 - 2728	3.99941e-05	12392.1	3.99941e-05	15.0017	12407.1	3.22347e-09	0.998791	3.22347e-09	0.00120912	0.00120913	0.00132348
2729 - 2729	12432.7	3.9994e-05	2.00089	3.9994e-05	12434.7	0.999839	3.21631e-09	0.000160912	3.21631e-09	0.000160918	0.000391749
2730 - 2730	3.99939e-05	12505.4	1.00007	5.00071	12511.4	3.19658e-09	0.99952	7.99327e-05	0.000399691	0.000479627	0.000317436
2731 - 2731	3.99938e-05	12440.3	7.34381e-05	4.00055	12444.3	3.21383e-09	0.999679	5.90136e-09	0.000321477	0.000321486	0.000160509
2732 - 2732	3.99942e-05	12562.5	3.99942e-05	11.0031	12573.5	3.18084e-09	0.999125	3.18084e-09	0.000875105	0.000875111	8.2686e-05
2733 - 2733	5.00104	7.30022e-05	12659.7	3.99939e-05	12664.7	0.00039488	5.76423e-09	0.999605	3.15791e-09	0.000394889	8.37302e-05
2734 - 2734	0.000191698	6.00087	3.99938e-05	12688.4	12694.4	1.5101e-08	0.000472717	3.1505e-09	0.999527	0.000472735	0.000228855
2735 - 2735	1.00007	5.00053	3.99938e-05	12749.3	12755.3	7.84048e-05	0.000392036	3.13547e-09	0.99953	0.000470444	0.00040795
2736 - 2736	12756.5	3.99942e-05	9.00352	7.32748e-05	12765.5	0.999295	3.133e-09	0.000705303	5.74008e-09	0.000705312	0.000689846
2737 - 2737	7.47749e-05	12815.8	7.46863e-05	3.00012	12818.8	5.83324e-09	0.999766	5.82633e-09	0.000234042	0.000234053	0.000326858
2738 - 2738	12610.3	3.99938e-05	0.000193162	3.99938e-05	12610.3	1	3.17153e-09	1.53179e-08	3.17153e-09	2.16609e-08	0.000242431
2739 - 2739	12510	3.99937e-05	2.0004	0.00012695	12512	0.99984	3.19642e-09	0.000159878	1.01462e-08	0.000159891	0.000236438
2740 - 2740	12362.2	3.99941e-05	5.00215	1.00007	12368.2	0.999515	3.23363e-09	0.000404437	8.08586e-05	0.000485299	0.000571163
2741 - 2741	3.00013	7.47666e-05	12336	3.99937e-05	12339	0.000243142	6.05939e-09	0.999757	3.24125e-09	0.000243152	0.000356944
2742 - 2742	12206.3	0.000201385	0.000722628	1.00004	12207.3	0.999918	1.64971e-08	5.91964e-08	8.19215e-05	8.19972e-05	0.000806283
2743 - 2743	12176.2	3.99938e-05	4.00029	3.99938e-05	12180.2	0.999672	3.2835e-09	0.000328425	3.2835e-09	0.000328432	0.000395305
2744 - 2744	12229.7	3.9994e-05	4.00089	3.9994e-05	12233.7	0.999673	3.26916e-09	0.000327038	3.26916e-09	0.000327044	5.89918e-05
2745 - 2745	12282.7	3.9994e-05	5.0009	2.00004	12289.7	0.99943	3.25426e-09	0.000406917	0.000162741	0.000569661	0.000449291
2746 - 2746	12139.3	3.99941e-05	6.00221	1.00004	12146.3	0.999424	3.2927e-09	0.00049416	8.2333e-05	0.000576496	0.000377281
2747 - 2747	11827.7	7.31731e-05	42.0126	1.00008	11870.7	0.996377	6.16418e-09	0.00353918	8.42473e-05	0.00362343	0.000421142
2748 - 2748	6.00111	1.00013	11701.6	3.99939e-05	11708.6	0.00051254	8.54183e-05	0.999402	3.41578e-09	0.000597962	0.000235129
2749 - 2749	11678.7	3.99943e-05	31.0076	1.00007	11710.7	0.997267	3.41519e-09	0.00264781	8.53984e-05	0.00273321	0.00128258
2750 - 2750	3.99938e-05	7.00055	7.38606e-05	11633.2	11640.2	3.43582e-09	0.00060141	6.34529e-09	0.999399	0.00060142	0.000706115
2751 - 2751	11618.6	1.00013	21.0082	1.00013	11641.6	0.998024	8.591e-05	0.00180458	8.59101e-05	0.0019764	0.000959066
2752 - 2752	1.0014	0.000205851	11506.7	3.99939e-05	11507.7	8.70198e-05	1.78882e-08	0.999913	3.47541e-09	8.70412e-05	0.00105
2753 - 2753	3.99942e-05	11305.6	1.00007	7.00567	11313.6	3.53505e-09	0.999292	8.83957e-05	0.000619225	0.000707625	0.00192663
2754 - 2754	11184.2	3.99941e-05	6.00235	7.38861e-05	11190.2	0.999464	3.57404e-09	0.000536394	6.60277e-09	0.000536405	0.000478379
2755 - 2755	1.00007	2.00013	0.000132631	11072.5	11075.5	9.02963e-05	0.000180591	1.19752e-08	0.999729	0.000270899	0.000261035
2756 - 2756	7.67434e-05	10994.8	3.9994e-05	5.00142	10999.8	6.97679e-09	0.999545	3.63588e-09	0.000454682	0.000454693	0.000183214
2757 - 2757	10810.9	3.99936e-05	0.000301739	2.00008	10812.9	0.999815	3.6987e-09	2.79055e-08	0.000184972	0.000185003	0.00036356
2758 - 2758	10853	3.99937e-05	4.00044	7.50851e-05	10857	0.999632	3.68367e-09	0.000368465	6.91581e-09	0.000368476	0.000305667
2759 - 2759	10701.3	3.99941e-05	13.0025	3.99941e-05	10714.3	0.998786	3.7328e-09	0.00121357	3.7328e-09	0.00121357	0.000922156
2760 - 2760	3.99938e-05	10547.2	3.99938e-05	2.00046	10549.2	3.79116e-09	0.99981	3.79116e-09	0.000189631	0.000189639	0.000107913
2761 - 2761	5.0006	3.99938e-05	10345.3	3.99938e-05	10350.3	0.000483134	3.86401e-09	0.999517	3.86401e-09	0.000483142	0.000451217
2762 - 2762	4.00021	3.99937e-05	10257	3.99937e-05	10261	0.000389844	3.89763e-09	0.99961	3.89763e-09	0.000389852	0.000577358
2763 - 2763	10222.6	1.00004	15.0052	3.99942e-05	10238.6	0.998437	9.76734e-05	0.00146555	3.90622e-09	0.00156323	0.000238675
2764 - 2764	3.00128	3.9994e-05	10112.8	3.9994e-05	10115.8	0.000296692	3.95361e-09	0.999703	3.95361e-09	0.0002967	0.000377141
2765 - 2765	9911.83	3.9994e-05	5.00172	7.71641e-05	9916.83	0.999496	4.03294e-09	0.000504367	7.78112e-09	0.000504379	0.0002886
2766 - 2766	9806.98	3.99937e-05	0.000217229	3.99937e-05	9806.98	1	4.07808e-09	2.21504e-08	4.07808e-09	3.03066e-08	0.000299415
2767 - 2767	9860.7	3.99935e-05	2.00014	7.62177e-05	9862.7	0.999797	4.05503e-09	0.000202798	7.72787e-09	0.00020281	0.000243172
2768 - 2768	10141	3.99937e-05	3.00032	3.99937e-05	10144	0.999704	3.94258e-09	0.000295772	3.94258e-09	0.00029578	0.000277009
2769 - 2769	3.99939e-05	10625.6	3.99939e-05	1.00104	10626.6	3.76356e-09	0.999906	3.76356e-09	9.42008e-05	9.42083e-05	0.000661631
2770 - 2770	3.99937e-05	10818	3.99937e-05	1.00022	10819	3.69661e-09	0.999908	3.69661e-09	9.24501e-05	9.24574e-05	0.000110799
2771 - 2771	11283.6	3.99939e-05	4.00125	7.69454e-05	11287.6	0.999646	3.54316e-09	0.00035448	6.81678e-09	0.000354491	0.000322322
2772 - 2772	3.00047	1.0002	11684.9	3.99936e-05	11688.9	0.000256694	8.55687e-05	0.999658	3.4215e-09	0.000342266	8.58462e-05
2773 - 2773	7.78671e-05	11777.2	3.99941e-05	8.00284	11785.2	6.60718e-09	0.999321	3.39358e-09	0.000679057	0.000679067	0.000477804
2774 - 2774	12098.2	1.00007	3.00082	7.54991e-05	12102.2	0.999669	8.26354e-05	0.000247955	6.23844e-09	0.000330597	0.000297502
2775 - 2775	5.00061	3.99938e-05	12198.2	7.67835e-05	12203.2	0.000409779	3.27732e-09	0.99959	6.29209e-09	0.000409789	0.000257865
2776 - 2776	12477.4	3.99938e-05	3.0006	3.99938e-05	12480.4	0.99976	3.20454e-09	0.000240426	3.20454e-09	0.000240432	9.60813e-05
2777 - 2777	3.99941e-05	12888.1	3.99941e-05	5.00166	12893.1	3.10199e-09	0.999612	3.10199e-09	0.000387935	0.000387941	0.000366268
2778 - 2778	3.9994e-05	13253.9	3.9994e-05	1.00136	13254.9	3.0173e-09	0.999924	3.0173e-09	7.55461e-05	7.55521e-05	0.000835776
2779 - 2779	3.99939e-05	13522.6	3.99939e-05	3.00075	13525.6	2.95691e-09	0.999778	2.95691e-09	0.000221857	0.000221863	0.000202035
2780 - 2780	3.99937e-05	2.00008	7.73476e-05	13852.1	13854.1	2.88677e-09	0.000144367	5.58299e-09	0.999856	0.000144375	0.000218618
2781 - 2781	14111.4	3.99942e-05	7.00304	1.00007	14119.4	0.999433	2.83257e-09	0.000495988	7.08298e-05	0.000566821	0.000833713
2782 - 2782	8.00072	2.00007	14134.4	1.00004	14145.4	0.000565605	0.000141394	0.999222	7.06971e-05	0.000777696	0.000863085
2783 - 2783	14264.1	3.99941e-05	12.0015	3.99941e-05	14276.1	0.999159	2.80148e-09	0.000840676	2.80148e-09	0.000840682	0.000673167
2784 - 2784	7.00073	1.0003	14338.3	3.99938e-05	14346.3	0.000487982	6.97253e-05	0.999442	2.78775e-09	0.00055771	0.000335549
2785 - 2785	14348.5	3.99939e-05	4.00056	3.99939e-05	14352.5	0.999721	2.78655e-09	0.000278737	2.78655e-09	0.000278742	0.000105332
2786 - 2786	14439.4	3.99942e-05	20.0027	3.99942e-05	14459.4	0.998617	2.76596e-09	0.00138337	2.76596e-09	0.00138338	0.00116795
2787 - 2787	3.99937e-05	6.00029	1.00007	14448	14455	2.76678e-09	0.000415103	6.91855e-05	0.999516	0.000484291	0.000592461
2788 - 2788	1.00004	14633.2	1.00007	0.00221779	14635.2	6.83311e-05	0.999863	6.83334e-05	1.51538e-07	0.000136816	0.00138118
2789 - 2789	3.99936e-05	14692.9	0.00012584	3.0003	14695.9	2.72141e-09	0.999796	8.56294e-09	0.000204159	0.00020417	0.000174452
[truncated: 6,296 more rows]

## Sheet: CONTROL
sites	alpha_A	alpha_T	alpha_G	alpha_C	sum	p_A	p_T	p_G	p_C	p_COMP
791	3.99935e-05	1.64545	0.000129023	0.000129317	1.64575	2.43011e-05	0.999819	7.83979e-05	7.85767e-05	0.000181276
792	0.00146932	0.000207676	2.55428	7.49458e-05	2.55603	0.000574844	8.12495e-05	0.999315	2.93212e-05	0.000685415
793	0.00381398	0.000306366	3.20823	7.55302e-05	3.21243	0.00118726	9.53689e-05	0.998694	2.35119e-05	0.00130614
794	0.000942267	7.60315e-05	2.48885	3.99939e-05	2.48991	0.000378434	3.05358e-05	0.999575	1.60624e-05	0.000425032
795	3.99942e-05	3.57775	7.60178e-05	0.00543231	3.5833	1.11613e-05	0.998452	2.12145e-05	0.00151601	0.00154838
796	0.00319589	0.000206355	3.14225	7.65716e-05	3.14573	0.00101595	6.55983e-05	0.998894	2.43414e-05	0.00110589
797	0.000433634	0.00289319	3.99941e-05	3.10397	3.10733	0.000139552	0.000931084	1.28709e-05	0.998916	0.00108351
798	0.0013977	0.000130046	2.58547	7.58362e-05	2.58707	0.000540261	5.02676e-05	0.99938	2.93135e-05	0.000619843
799	3.61954	7.4011e-05	0.00929254	0.000125251	3.62903	0.997384	2.03941e-05	0.00256061	3.45136e-05	0.00261552
800	0.000576335	3.99938e-05	2.39856	3.99938e-05	2.39922	0.000240218	1.66695e-05	0.999726	1.66695e-05	0.000273557
801	3.34277	3.99942e-05	0.0026073	3.99942e-05	3.34545	0.999197	1.19548e-05	0.000779356	1.19548e-05	0.000803265
802	0.00134944	0.000207628	2.62204	3.99939e-05	2.62364	0.000514338	7.91374e-05	0.999391	1.52437e-05	0.000608719
803	0.000427325	0.00214522	3.9994e-05	2.92966	2.93228	0.000145732	0.000731587	1.36392e-05	0.999109	0.000890958
804	0.00111347	0.000199347	2.52446	3.99939e-05	2.52581	0.000440836	7.89242e-05	0.999464	1.58341e-05	0.000535594
805	3.9994e-05	2.86959	3.9994e-05	0.00111342	2.87079	1.39314e-05	0.999584	1.39314e-05	0.000387843	0.000415706
806	0.000124124	0.000723202	7.44954e-05	2.21439	2.21531	5.60303e-05	0.000326457	3.36276e-05	0.999584	0.000416114
807	0.00746236	0.0056239	3.65077	0.00587617	3.66973	0.00203349	0.00153251	0.994833	0.00160125	0.00516725
808	0.00914971	0.000199285	3.55931	0.000197593	3.56885	0.00256377	5.584e-05	0.997325	5.53659e-05	0.00267497
809	0.000195776	3.58156	7.57614e-05	0.00802273	3.58986	5.45358e-05	0.99769	2.11043e-05	0.00223483	0.00231047
810	3.63827	3.99942e-05	0.0073942	0.000124737	3.64583	0.997927	1.09699e-05	0.00202813	3.42136e-05	0.00207331
811	0.0927059	3.55198	0.000121747	0.00128609	3.64609	0.0254261	0.974188	3.33912e-05	0.00035273	0.0258122
812	3.99938e-05	2.25551	3.99938e-05	0.000190041	2.25578	1.77295e-05	0.99988	1.77295e-05	8.42464e-05	0.000119705
813	3.54717	3.99942e-05	0.00357519	3.99942e-05	3.55083	0.998971	1.12634e-05	0.00100686	1.12634e-05	0.00102939
814	3.29826	0.000288068	0.00471493	0.000414807	3.30368	0.99836	8.71961e-05	0.00142718	0.000125559	0.00163993
815	0.00148592	0.00020307	2.6817	7.17384e-05	2.68346	0.000553733	7.56744e-05	0.999344	2.67335e-05	0.000656141
816	0.0010531	0.0058122	7.3417e-05	3.45803	3.46497	0.000303926	0.00167742	2.11883e-05	0.997997	0.00200253
817	0.00416284	0.000398569	3.38691	3.99942e-05	3.39151	0.00122743	0.000117519	0.998643	1.17924e-05	0.00135674
818	0.00184407	0.000283062	2.80822	0.000122266	2.81047	0.000656142	0.000100717	0.9992	4.35037e-05	0.000800362
819	0.00228393	0.000190498	3.01265	0.000122126	3.01525	0.000757459	6.31783e-05	0.999139	4.05028e-05	0.00086114
820	0.00140791	0.000280794	2.7787	3.9994e-05	2.78043	0.000506365	0.00010099	0.999378	1.43841e-05	0.000621739
821	0.00182319	0.00027824	2.98094	3.9994e-05	2.98308	0.000611178	9.32727e-05	0.999282	1.3407e-05	0.000717857
822	3.55967	0.000194452	0.00545206	3.99942e-05	3.56536	0.998405	5.45393e-05	0.00152917	1.12174e-05	0.00159493
823	0.000823069	0.000275441	2.25975	0.000189201	2.26104	0.000364023	0.000121821	0.99943	8.36789e-05	0.000569522
824	3.60462	0.000120657	0.00651482	7.42637e-05	3.61133	0.998142	3.34106e-05	0.00180399	2.05641e-05	0.00185797
825	3.11352	3.99941e-05	0.0014085	3.99941e-05	3.11501	0.999522	1.28392e-05	0.000452167	1.28392e-05	0.000477845
826	0.000122631	2.23638	3.99938e-05	0.000518669	2.23706	5.48181e-05	0.999695	1.78778e-05	0.000231853	0.000304549
827	3.99938e-05	2.39217	3.99938e-05	0.000380481	2.39263	1.67154e-05	0.999808	1.67154e-05	0.000159022	0.000192453
828	3.57764	0.000121859	0.00511678	3.99942e-05	3.58292	0.998527	3.4011e-05	0.0014281	1.11625e-05	0.00147327
829	0.000273277	7.35387e-05	2.07022	3.99937e-05	2.07061	0.000131979	3.55155e-05	0.999813	1.93149e-05	0.000186809
830	3.60581	0.000120384	0.00566361	3.99942e-05	3.61163	0.998387	3.33323e-05	0.00156816	1.10737e-05	0.00161256
831	3.99939e-05	2.52578	3.99939e-05	0.00012608	2.52598	1.5833e-05	0.999918	1.5833e-05	4.99133e-05	8.15794e-05
832	2.04407	7.39845e-05	0.000504324	0.000188302	2.04484	0.999625	3.61811e-05	0.000246633	9.20864e-05	0.0003749
833	3.52753	0.000124251	0.00438525	3.99942e-05	3.53208	0.998712	3.51778e-05	0.00124155	1.13231e-05	0.00128805
834	3.67043	3.99943e-05	0.00503878	3.99943e-05	3.67555	0.998607	1.08812e-05	0.00137089	1.08812e-05	0.00139265
835	7.28089e-05	1.75899	7.35977e-05	0.000194621	1.75934	4.13843e-05	0.999806	4.18327e-05	0.000110622	0.000193839
836	0.000686685	0.000126162	2.3374	3.99938e-05	2.33826	0.000293674	5.39558e-05	0.999635	1.71041e-05	0.000364734
837	0.00105989	0.000197876	2.58142	3.99939e-05	2.58272	0.000410377	7.66153e-05	0.999498	1.54852e-05	0.000502478
838	0.000193338	3.99938e-05	2.27982	3.99938e-05	2.2801	8.47937e-05	1.75404e-05	0.99988	1.75404e-05	0.000119874
839	3.31279	0.000125497	0.00388711	0.000192825	3.31699	0.998732	3.78347e-05	0.00117188	5.81324e-05	0.00126784
840	2.95439	3.9994e-05	0.00121594	3.9994e-05	2.95569	0.999562	1.35312e-05	0.00041139	1.35312e-05	0.000438453
841	1.86403	3.99936e-05	0.0001901	0.000121081	1.86438	0.999812	2.14514e-05	0.000101964	6.49442e-05	0.000188359
842	2.18881	7.27895e-05	0.00037874	3.99938e-05	2.1893	0.999775	3.32479e-05	0.000172996	1.82679e-05	0.000224512
843	3.69855	3.99943e-05	0.00559793	3.99943e-05	3.70423	0.998467	1.07969e-05	0.00151123	1.07969e-05	0.00153282
844	3.45475	3.99942e-05	0.00261747	3.99942e-05	3.45744	0.99922	1.15676e-05	0.000757054	1.15676e-05	0.000780189
845	3.99938e-05	2.393	3.99938e-05	0.000183485	2.39326	1.6711e-05	0.99989	1.6711e-05	7.66675e-05	0.00011009
846	3.99937e-05	1.97312	0.000119169	0.000183375	1.97346	2.02658e-05	0.999826	6.03859e-05	9.29206e-05	0.000173572
847	0.000178907	0.000615324	3.99938e-05	2.35821	2.35904	7.58388e-05	0.000260836	1.69534e-05	0.999646	0.000353629
848	0.000919318	0.000181225	2.62685	3.99939e-05	2.62799	0.000349818	6.89596e-05	0.999566	1.52185e-05	0.000433996
849	0.0024015	7.08904e-05	3.38714	3.99942e-05	3.38966	0.000708479	2.09137e-05	0.999259	1.17989e-05	0.000741191
850	3.99942e-05	3.37492	7.21913e-05	0.00223474	3.37727	1.18422e-05	0.999305	2.13756e-05	0.000661699	0.000694917
851	3.99939e-05	2.5719	7.16193e-05	0.000615165	2.57263	1.55459e-05	0.999717	2.7839e-05	0.000239119	0.000282504
852	2.49582	3.99939e-05	0.00018581	3.99939e-05	2.49609	0.999894	1.60226e-05	7.44405e-05	1.60226e-05	0.000106486
853	3.64478	7.0647e-05	0.00673573	0.000115312	3.6517	0.998105	1.93463e-05	0.00184455	3.15776e-05	0.00189547
854	0.00141167	0.000179175	2.84103	7.11965e-05	2.8427	0.000496596	6.30298e-05	0.999415	2.50454e-05	0.000584671
855	0.00629056	0.000370746	3.59453	3.99942e-05	3.60123	0.00174678	0.00010295	0.998139	1.11057e-05	0.00186083
856	0.00045915	0.00251094	3.99941e-05	3.25659	3.2596	0.000140861	0.000770323	1.22697e-05	0.999077	0.000923453
857	0.000115452	0.00210166	3.99941e-05	3.28587	3.28813	3.51116e-05	0.000639167	1.21632e-05	0.999314	0.000686442
858	3.58383	0.000247582	0.00593456	7.1182e-05	3.59009	0.998258	6.89626e-05	0.00165304	1.98274e-05	0.00174183
859	0.00287794	0.000244356	3.33138	6.97838e-05	3.33457	0.000863061	7.32797e-05	0.999043	2.09274e-05	0.000957268
860	0.0022252	0.000837987	3.27171	3.99941e-05	3.27481	0.000679488	0.000255889	0.999052	1.22126e-05	0.000947589
861	0.00485135	0.000439491	3.4939	0.000114003	3.4993	0.00138638	0.000125594	0.998455	3.25787e-05	0.00154455
862	0.00279463	0.000433477	3.31884	6.97315e-05	3.32214	0.000841214	0.000130481	0.999007	2.09899e-05	0.000992685
863	0.00023981	0.00016804	2.07203	6.95827e-05	2.07251	0.00011571	8.10804e-05	0.99977	3.35741e-05	0.000230364
864	3.69249	0.000165963	0.00735987	3.99943e-05	3.70006	0.997955	4.48542e-05	0.00198912	1.08091e-05	0.00204479
865	3.70049	6.86454e-05	0.00500671	3.99943e-05	3.70561	0.99862	1.85247e-05	0.00135112	1.07929e-05	0.00138044
866	3.72263	0.000107142	0.0136662	0.00011137	3.73652	0.996284	2.86742e-05	0.00365747	2.98059e-05	0.00371595
867	0.000399763	0.000629511	2.66532	3.99939e-05	2.66639	0.000149927	0.000236091	0.999599	1.49993e-05	0.000401017
868	3.72315	0.000108612	0.00738655	3.99943e-05	3.73068	0.99798	2.91133e-05	0.00197995	1.07204e-05	0.00201978
869	3.59729	0.000108683	0.00417939	6.81391e-05	3.60164	0.99879	3.01761e-05	0.00116041	1.89189e-05	0.00120951
870	3.70971	3.99943e-05	0.0110281	0.000404336	3.72118	0.996917	1.07477e-05	0.00296361	0.000108658	0.00308301
871	0.000617708	0.000745897	3.9994e-05	2.87514	2.87654	0.00021474	0.000259304	1.39035e-05	0.999512	0.000487947
872	3.45703	0.000222762	0.00330069	0.000107606	3.46066	0.998951	6.43699e-05	0.000953774	3.10942e-05	0.00104924
873	3.75413	3.99943e-05	0.00483195	3.99943e-05	3.75904	0.998693	1.06395e-05	0.00128542	1.06395e-05	0.0013067
874	3.99944e-05	4.09986	3.99944e-05	6.6286e-05	4.1	9.75472e-06	0.999964	9.75472e-06	1.61673e-05	3.56767e-05
875	3.68029	6.7352e-05	0.00460855	6.68444e-05	3.68503	0.998713	1.82772e-05	0.00125061	1.81394e-05	0.00128703
876	3.9994e-05	2.83524	3.9994e-05	0.000213282	2.83554	1.41046e-05	0.999897	1.41046e-05	7.52175e-05	0.000103427
877	2.9734	3.9994e-05	0.000154321	3.9994e-05	2.97364	0.999921	1.34495e-05	5.18963e-05	1.34495e-05	7.87954e-05
878	3.70242	3.99943e-05	0.0031291	3.99943e-05	3.70563	0.999134	1.07928e-05	0.000844418	1.07928e-05	0.000866004
879	3.22886	0.000285529	0.00167657	6.57273e-05	3.23089	0.999372	8.83748e-05	0.00051892	2.03434e-05	0.000627638
880	0.000277928	0.00188009	3.99942e-05	3.36272	3.36492	8.25958e-05	0.000558734	1.18856e-05	0.999347	0.000653215
881	3.99942e-05	3.42253	3.99942e-05	0.00120414	3.42381	1.16812e-05	0.999625	1.16812e-05	0.000351694	0.000375057
882	2.83404	6.54724e-05	0.000625935	0.000101953	2.83484	0.99972	2.30957e-05	0.000220801	3.59644e-05	0.000279861
883	3.24035	6.56052e-05	0.000933991	3.99941e-05	3.24139	0.999679	2.02398e-05	0.000288145	1.23386e-05	0.000320724
884	3.34544	6.44947e-05	0.00162124	0.000145353	3.34727	0.999453	1.92678e-05	0.000484345	4.34244e-05	0.000547038
885	3.72256	3.99943e-05	0.00863854	0.000804185	3.73204	0.997459	1.07165e-05	0.0023147	0.000215481	0.00254089
886	6.53171e-05	0.000326437	3.9994e-05	2.84129	2.84172	2.29851e-05	0.000114873	1.40739e-05	0.999848	0.000151932
887	3.32874	3.99942e-05	0.000783268	3.99942e-05	3.3296	0.999741	1.20117e-05	0.000235244	1.20117e-05	0.000259267
888	0.000141722	3.00121	0.000194806	0.000980721	3.00252	4.72009e-05	0.999561	6.48809e-05	0.000326632	0.000438714
889	3.59276	9.76352e-05	0.00374274	0.000252975	3.59685	0.998862	2.71446e-05	0.00104056	7.03323e-05	0.00113804
890	9.73157e-05	2.80229	6.46575e-05	0.000481995	2.80294	3.47192e-05	0.99977	2.30677e-05	0.00017196	0.000229747
891	3.68611	9.6856e-05	0.00471424	9.74177e-05	3.69101	0.99867	2.6241e-05	0.00127722	2.63932e-05	0.00132985
892	0.000850048	9.66554e-05	3.05388	9.76727e-05	3.05492	0.000278256	3.16393e-05	0.999658	3.19723e-05	0.000341867
893	3.99941e-05	3.28866	3.99941e-05	0.000667136	3.28941	1.21585e-05	0.999773	1.21585e-05	0.000202813	0.00022713
894	3.75053	3.99943e-05	0.00423062	6.38254e-05	3.75487	0.998846	1.06513e-05	0.0011267	1.6998e-05	0.00115435
895	3.99942e-05	3.35755	9.74136e-05	0.00115975	3.35885	1.19071e-05	0.999614	2.90021e-05	0.000345282	0.000386191
896	0.00331229	0.000470771	3.611	3.99942e-05	3.61482	0.000916308	0.000130233	0.998942	1.10639e-05	0.00105761
897	0.00231059	0.000470674	3.51745	3.99942e-05	3.52027	0.000656368	0.000133704	0.999199	1.13611e-05	0.000801433
898	0.00444276	0.000648808	3.60456	0.000138339	3.60979	0.00123075	0.000179736	0.998551	3.83232e-05	0.00144881
899	0.000556942	0.00228188	6.43521e-05	3.48531	3.48821	0.000159664	0.00065417	1.84485e-05	0.999168	0.000832283
900	3.56645	3.99942e-05	0.00162889	6.37503e-05	3.56818	0.999514	1.12086e-05	0.000456504	1.78663e-05	0.000485579
901	3.70958	0.000137019	0.00506817	6.32205e-05	3.71485	0.998582	3.68841e-05	0.0013643	1.70183e-05	0.0014182
902	0.00122457	0.000186148	3.32707	3.99942e-05	3.32852	0.000367901	5.5925e-05	0.999564	1.20156e-05	0.000435841
903	9.498e-05	0.00271739	3.99942e-05	3.66868	3.67154	2.58693e-05	0.000740125	1.08931e-05	0.999223	0.000776887
904	3.52596	0.000302281	0.0033225	0.000374181	3.52995	0.998867	8.56332e-05	0.00094123	0.000106002	0.00113286
905	0.00167183	0.00118226	3.53646	3.99942e-05	3.53935	0.000472354	0.000334034	0.999182	1.12999e-05	0.000817688
906	0.00323058	0.000302983	3.57807	9.4388e-05	3.5817	0.00090197	8.45919e-05	0.998987	2.63529e-05	0.00101291
907	0.00158546	9.50006e-05	3.46315	6.35325e-05	3.4649	0.000457578	2.7418e-05	0.999497	1.8336e-05	0.000503332
908	3.70097	9.4778e-05	0.0066939	0.000300017	3.70806	0.998088	2.556e-05	0.00180523	8.09095e-05	0.0019117
909	0.00361229	0.00285662	3.7319	3.99943e-05	3.73841	0.000966265	0.000764127	0.998259	1.06982e-05	0.00174109
910	0.000803655	0.00385251	3.99942e-05	3.66714	3.67184	0.00021887	0.00104921	1.08922e-05	0.998721	0.00127897
911	0.000130025	3.714	6.29512e-05	0.00481956	3.71901	3.49623e-05	0.998652	1.69269e-05	0.00129593	0.00134782
912	3.69681	0.000130589	0.00483841	9.3496e-05	3.70188	0.998632	3.52765e-05	0.00130702	2.52564e-05	0.00136755
913	0.000860978	0.000230079	3.14338	6.34212e-05	3.14453	0.000273802	7.3168e-05	0.999633	2.01687e-05	0.000367138
914	3.7454	0.000175353	0.00760062	6.33392e-05	3.75324	0.997911	4.67204e-05	0.00202508	1.68759e-05	0.00208868
915	3.77468	6.23935e-05	0.00448616	3.99943e-05	3.77927	0.998786	1.65094e-05	0.00118704	1.05825e-05	0.00121414
916	0.000178994	0.00141159	0.000132229	3.29373	3.29545	5.43155e-05	0.000428346	4.01248e-05	0.999477	0.000522786
917	0.00113559	0.000436538	3.32943	3.99942e-05	3.33104	0.000340911	0.000131051	0.999516	1.20065e-05	0.000483969
918	3.60372	3.99942e-05	0.00159375	6.27967e-05	3.60542	0.999529	1.10928e-05	0.000442042	1.74173e-05	0.000470552
919	3.99941e-05	3.09138	9.16876e-05	0.000502631	3.09201	1.29347e-05	0.999795	2.96531e-05	0.000162558	0.000205146
920	0.000129741	3.56475	6.26515e-05	0.0020853	3.56703	3.63724e-05	0.999361	1.75641e-05	0.000584605	0.000638541
921	9.25944e-05	0.00263118	3.99943e-05	3.68944	3.6922	2.50784e-05	0.000712633	1.08321e-05	0.999251	0.000748544
922	0.00311409	0.000283267	3.64838	3.99942e-05	3.65182	0.00085275	7.75687e-05	0.999059	1.09519e-05	0.00094127
923	0.000281805	0.00152564	3.99942e-05	3.46294	3.46479	8.13339e-05	0.000440328	1.1543e-05	0.999467	0.000533205
924	3.64371	0.000476722	0.00421761	0.000125979	3.64853	0.998679	0.000130661	0.00115598	3.45287e-05	0.00132117
925	0.000881168	0.000128119	3.30989	3.99941e-05	3.31094	0.000266138	3.86956e-05	0.999683	1.20794e-05	0.000316913
926	0.000216641	3.58874	0.000127332	0.00291723	3.592	6.03119e-05	0.999092	3.54488e-05	0.000812146	0.000907907
927	6.19061e-05	3.73532	6.1679e-05	0.00346372	3.73891	1.65573e-05	0.999041	1.64965e-05	0.0009264	0.000959453
928	3.32256	6.13951e-05	0.000630061	3.99941e-05	3.32329	0.99978	1.84742e-05	0.000189589	1.20345e-05	0.000220098
929	3.71448	6.18483e-05	0.00281495	6.0799e-05	3.71741	0.99921	1.66375e-05	0.000757232	1.63552e-05	0.000790225
930	3.99942e-05	3.62313	3.99942e-05	0.00119698	3.62441	1.10347e-05	0.999648	1.10347e-05	0.000330255	0.000352324
931	0.000169542	0.000868545	3.99941e-05	3.2952	3.29627	5.14346e-05	0.000263493	1.21331e-05	0.999673	0.000327061
932	0.000398827	0.00222383	3.99942e-05	3.58887	3.59153	0.000111046	0.000619186	1.11357e-05	0.999259	0.000741368
933	0.00144172	3.72407	0.000276112	0.00839883	3.73418	0.000386087	0.997291	7.39416e-05	0.00224917	0.0027092
934	0.00365802	6.20623e-05	3.74184	6.17995e-05	3.74562	0.000976612	1.65693e-05	0.99899	1.64991e-05	0.00100968
935	0.00369542	0.000219854	3.67371	6.18026e-05	3.67768	0.00100482	5.97805e-05	0.998919	1.68048e-05	0.00108141
936	0.000172187	0.00361655	8.99831e-05	3.65852	3.6624	4.70149e-05	0.000987482	2.45695e-05	0.998941	0.00105907
937	9.15709e-05	0.000973822	0.000718845	3.29985	3.30164	2.7735e-05	0.000294951	0.000217724	0.99946	0.00054041
938	0.000874477	3.65374	0.000169177	0.00439272	3.65918	0.000238982	0.998514	4.62335e-05	0.00120047	0.00148568
939	0.000869975	3.31814	0.000169367	0.00104445	3.32022	0.000262023	0.999372	5.10109e-05	0.000314572	0.000627606
940	0.000693367	3.18957	3.99941e-05	0.000270949	3.19058	0.000217317	0.999685	1.25351e-05	8.49215e-05	0.000314773
941	0.000775626	3.28201	3.99941e-05	0.000126412	3.28296	0.000236258	0.999713	1.21824e-05	3.85055e-05	0.000286946
942	3.68404	3.99943e-05	0.00132768	3.99943e-05	3.68545	0.999618	1.08519e-05	0.000360249	1.08519e-05	0.000381953
943	0.000307606	0.000370306	2.93941	0.000313162	2.9404	0.000104614	0.000125937	0.999663	0.000106503	0.000337054
944	3.73667	3.99943e-05	0.00428614	0.000203812	3.7412	0.998789	1.06902e-05	0.00114566	5.44777e-05	0.00121083
945	0.00124845	0.000310986	3.45952	3.99942e-05	3.46112	0.000360706	8.98511e-05	0.999538	1.15553e-05	0.000462113
946	3.74917	0.000373207	0.00866555	8.74491e-05	3.7583	0.997572	9.93022e-05	0.00230571	2.32683e-05	0.00242828
947	0.00015548	0.0022044	0.000363333	3.53394	3.53666	4.39623e-05	0.0006233	0.000102733	0.99923	0.000769996
948	3.62429	0.000201876	0.00282401	0.00011844	3.62743	0.999133	5.56526e-05	0.000778513	3.26512e-05	0.000866817
949	3.99943e-05	3.75416	0.000690756	0.00618777	3.76108	1.06337e-05	0.99816	0.000183659	0.00164521	0.0018395
950	0.000118893	0.00142582	3.99942e-05	3.58327	3.58485	3.31654e-05	0.000397735	1.11564e-05	0.999558	0.000442057
951	3.63734	0.000197302	0.00352953	0.000479956	3.64155	0.998845	5.41808e-05	0.000969239	0.0001318	0.00115522
952	0.000676061	0.000154509	3.24345	5.97693e-05	3.24434	0.000208382	4.76242e-05	0.999726	1.84227e-05	0.000274429
953	3.70563	0.000154708	0.00453991	0.00015501	3.71048	0.998693	4.16949e-05	0.00122354	4.17763e-05	0.00130701
954	3.71702	0.000154363	0.00501219	0.000152634	3.72234	0.998571	4.14694e-05	0.00134651	4.10048e-05	0.00142899
955	0.00116626	0.000605171	3.49981	3.99942e-05	3.50162	0.000333062	0.000172826	0.999483	1.14216e-05	0.00051731
956	0.00338234	0.000297669	3.70848	3.99943e-05	3.7122	0.000911142	8.01868e-05	0.998998	1.07737e-05	0.0010021
957	0.000154107	0.00108404	3.99942e-05	3.48798	3.48926	4.41662e-05	0.000310678	1.14621e-05	0.999634	0.000366307
958	0.000150566	3.68995	5.93566e-05	0.00277966	3.69294	4.07713e-05	0.99919	1.6073e-05	0.000752695	0.000809539
959	0.00125287	0.000148858	3.54537	3.99942e-05	3.54681	0.000353239	4.19695e-05	0.999594	1.12761e-05	0.000406485
960	5.97499e-05	3.77772	3.99943e-05	0.00273505	3.78055	1.58046e-05	0.99925	1.0579e-05	0.000723452	0.000749836
961	3.6614	5.9354e-05	0.00125529	3.99942e-05	3.66275	0.99963	1.62047e-05	0.000342718	1.09192e-05	0.000369842
962	0.000847901	0.000338276	3.25891	0.000343527	3.26044	0.000260057	0.000103752	0.999531	0.000105362	0.000469171
963	3.74996	0.000456305	0.0107023	0.00019218	3.76131	0.996982	0.000121316	0.00284536	5.10939e-05	0.00301777
964	0.000113555	0.00102013	5.94437e-05	3.47555	3.47675	3.26613e-05	0.000293415	1.70975e-05	0.999657	0.000343173
965	3.70945	3.99943e-05	0.00187019	8.44605e-05	3.71144	0.999463	1.07759e-05	0.000503898	2.27568e-05	0.00053743
966	3.69489	8.23964e-05	0.00299556	0.000144772	3.69812	0.999129	2.22806e-05	0.000810024	3.91476e-05	0.000871452
967	3.65253	0.000111891	0.00208325	8.30644e-05	3.65481	0.999377	3.06147e-05	0.000570003	2.27274e-05	0.000623345
968	3.99942e-05	3.48395	3.99942e-05	0.000385872	3.48442	1.1478e-05	0.999866	1.1478e-05	0.000110742	0.000133698
969	3.3809	3.99942e-05	0.000562168	8.39553e-05	3.38159	0.999797	1.1827e-05	0.000166244	2.48272e-05	0.000202898
970	0.000186128	0.00140724	3.99942e-05	3.58396	3.5856	5.19098e-05	0.000392471	1.11541e-05	0.999544	0.000455535
971	0.000379624	3.53759	5.91313e-05	0.00146581	3.5395	0.000107254	0.999462	1.67061e-05	0.00041413	0.00053809
972	0.0045423	0.000626553	3.7221	8.39656e-05	3.72736	0.00121864	0.000168096	0.998591	2.25268e-05	0.00140926
973	0.00443439	0.000332065	3.7325	5.88842e-05	3.73733	0.00118651	8.88511e-05	0.998709	1.57557e-05	0.00129112
974	0.00254356	0.000757984	3.62502	0.000147494	3.62847	0.000701	0.000208899	0.999049	4.06492e-05	0.000950549
975	3.81166	3.99943e-05	0.00804673	5.96758e-05	3.81981	0.997867	1.04702e-05	0.00210658	1.56227e-05	0.00213267
976	0.00011475	0.00118033	3.99942e-05	3.56456	3.56589	3.21799e-05	0.000331005	1.12158e-05	0.999626	0.0003744
977	3.71356	0.000192261	0.00569499	0.000453338	3.7199	0.998295	5.16844e-05	0.00153095	0.000121868	0.0017045
978	0.00304881	0.000452024	3.63641	0.000149304	3.64006	0.000837573	0.00012418	0.998997	4.10169e-05	0.00100277
979	0.000190569	0.00298293	3.99943e-05	3.71938	3.72259	5.11927e-05	0.000801306	1.07437e-05	0.999137	0.000863242
980	8.49129e-05	3.74792	8.33533e-05	0.00388569	3.75198	2.26315e-05	0.99892	2.22158e-05	0.00103564	0.00108049
981	3.70636	5.95229e-05	0.0023262	8.46962e-05	3.70883	0.999334	1.6049e-05	0.000627206	2.28364e-05	0.000666092
982	8.36038e-05	0.0028691	3.99943e-05	3.75942	3.76241	2.22208e-05	0.000762569	1.063e-05	0.999205	0.00079542
983	3.78674	0.000114789	0.00563472	3.99943e-05	3.79253	0.998473	3.02671e-05	0.00148574	1.05455e-05	0.00152655
984	3.69627	8.47302e-05	0.00220341	5.96548e-05	3.69861	0.999365	2.29086e-05	0.000595739	1.6129e-05	0.000634777
985	5.93294e-05	0.00346246	3.99943e-05	3.79369	3.79725	1.56243e-05	0.000911835	1.05324e-05	0.999062	0.000937991
986	5.93708e-05	0.00207758	0.000235122	3.61707	3.61944	1.64033e-05	0.000574006	6.49609e-05	0.999345	0.00065537
987	3.72818	0.000188977	0.00395318	5.94315e-05	3.73238	0.998874	5.06319e-05	0.00105916	1.59232e-05	0.00112571
988	0.000191934	3.69311	0.000194239	0.00440932	3.6979	5.19034e-05	0.998703	5.25269e-05	0.00119238	0.00129681
989	0.000293323	0.0013666	0.000243374	3.39234	3.39424	8.64178e-05	0.000402623	7.17022e-05	0.999439	0.000560743
990	0.00060951	0.00752206	0.000676196	3.72176	3.73056	0.000163383	0.00201633	0.000181258	0.997639	0.00236098
991	0.000346674	0.000116298	8.61253e-05	2.96768	2.96823	0.000116795	3.91808e-05	2.90157e-05	0.999815	0.000184991
992	0.00035177	3.73513	8.55158e-05	0.00594414	3.74151	9.40183e-05	0.998294	2.2856e-05	0.0015887	0.00170558
993	5.97557e-05	3.77201	0.000116519	0.0059064	3.77809	1.58164e-05	0.99839	3.08406e-05	0.00156333	0.00160998
994	0.000197321	0.00164951	8.49556e-05	3.5236	3.52553	5.59692e-05	0.000467877	2.40972e-05	0.999452	0.000547943
995	3.74612	0.000117302	0.00415425	5.97485e-05	3.75045	0.998845	3.12767e-05	0.00110767	1.5931e-05	0.00115488
996	0.00124611	0.000879762	3.4969	8.65328e-05	3.49911	0.000356123	0.000251425	0.999368	2.473e-05	0.000632278
997	3.79807	3.99943e-05	0.00839203	8.63033e-05	3.80658	0.997762	1.05066e-05	0.00220461	2.26721e-05	0.00223779
998	3.99943e-05	0.00150388	3.99943e-05	3.72102	3.7226	1.07436e-05	0.000403986	1.07436e-05	0.999575	0.000425473
999	3.71894	0.000364866	0.00757968	0.000300665	3.72718	0.997788	9.78934e-05	0.00203362	8.06681e-05	0.00221219
1000	0.00138391	0.000308614	3.49952	3.99942e-05	3.50126	0.000395262	8.81439e-05	0.999505	1.14228e-05	0.000494828
1001	0.00125743	0.000206659	3.38513	8.81452e-05	3.38668	0.000371288	6.1021e-05	0.999542	2.6027e-05	0.000458336
1002	3.75619	8.85877e-05	0.00461914	6.06146e-05	3.76096	0.998732	2.35546e-05	0.00122818	1.61168e-05	0.00126785
1003	3.99943e-05	3.70293	8.90347e-05	0.0022875	3.70535	1.07937e-05	0.999348	2.40287e-05	0.000617351	0.000652174
1004	0.000122221	0.00128019	6.11977e-05	3.46204	3.46351	3.52882e-05	0.000369622	1.76693e-05	0.999577	0.00042258
1005	3.69907	0.000317822	0.00673363	0.000382361	3.70651	0.997994	8.5747e-05	0.0018167	0.000103159	0.00200561
1006	0.000889531	0.000160143	3.23921	8.94724e-05	3.24035	0.000274517	4.94215e-05	0.999648	2.7612e-05	0.000351551
1007	3.70803	0.000122598	0.00291239	3.99943e-05	3.7111	0.999171	3.30355e-05	0.000784778	1.07769e-05	0.000828591
1008	3.77375	6.08895e-05	0.00930281	0.000125472	3.78324	0.997492	1.60945e-05	0.00245895	3.31653e-05	0.00250821
1009	0.000397465	0.000168197	2.83741	8.9584e-05	2.83807	0.000140048	5.92645e-05	0.999769	3.15651e-05	0.000230877
1010	3.75146	6.15221e-05	0.00612505	0.000126049	3.75777	0.99832	1.6372e-05	0.00162997	3.35437e-05	0.00167989
1011	3.79752	3.99943e-05	0.00872457	6.19215e-05	3.80635	0.997681	1.05073e-05	0.00229211	1.6268e-05	0.00231888
1012	0.000130099	0.00142151	3.99942e-05	3.496	3.49759	3.71967e-05	0.000406426	1.14348e-05	0.999545	0.000455057
1013	6.21668e-05	3.65199	3.99942e-05	0.00177343	3.65386	1.7014e-05	0.999487	1.09457e-05	0.000485357	0.000513316
1014	3.99941e-05	3.3044	3.99941e-05	0.00017191	3.30466	1.21024e-05	0.999924	1.21024e-05	5.20204e-05	7.62252e-05
1015	3.69314	3.99943e-05	0.00173936	3.99943e-05	3.69496	0.999508	1.0824e-05	0.000470737	1.0824e-05	0.000492385
1016	0.00150063	0.000293831	3.43816	3.99942e-05	3.44	0.000436229	8.5416e-05	0.999467	1.16262e-05	0.000533271
1017	3.79864	3.99943e-05	0.00505603	3.99943e-05	3.80378	0.99865	1.05144e-05	0.00132921	1.05144e-05	0.00135024
1018	3.99941e-05	3.17563	9.43049e-05	0.000694501	3.17646	1.25908e-05	0.999739	2.96887e-05	0.00021864	0.000260919
1019	6.32389e-05	0.000237498	6.28969e-05	2.76555	2.76591	2.28637e-05	8.5866e-05	2.27401e-05	0.999869	0.00013147
1020	3.74883	3.99943e-05	0.00280282	3.99943e-05	3.75171	0.999232	1.06603e-05	0.000747077	1.06603e-05	0.000768398
1021	3.99942e-05	3.3855	6.36278e-05	0.00101566	3.38662	1.18095e-05	0.999669	1.8788e-05	0.000299905	0.000330502
1022	3.99941e-05	3.08725	3.99941e-05	0.000246188	3.08758	1.29532e-05	0.999894	1.29532e-05	7.97351e-05	0.000105641
1023	3.57138	3.99942e-05	0.00135553	3.99942e-05	3.57282	0.999598	1.1194e-05	0.000379401	1.1194e-05	0.00040179
1024	3.9994e-05	2.84967	6.3775e-05	0.00019036	2.84996	1.40332e-05	0.999897	2.23775e-05	6.67938e-05	0.000103204
1025	3.05444	6.35048e-05	0.000667061	6.49025e-05	3.05524	0.99974	2.07855e-05	0.000218333	2.1243e-05	0.000260362
1026	3.99941e-05	3.16725	3.99941e-05	0.000485064	3.16782	1.26251e-05	0.999822	1.26251e-05	0.000153122	0.000178373
1027	3.13123	6.43833e-05	0.000668712	3.99941e-05	3.132	0.999753	2.05566e-05	0.00021351	1.27695e-05	0.000246836
1028	3.65392	3.99942e-05	0.00293788	9.76996e-05	3.657	0.999159	1.09364e-05	0.00080336	2.67158e-05	0.000841012
1029	3.99941e-05	3.0205	3.99941e-05	0.000332254	3.02092	1.3239e-05	0.999864	1.3239e-05	0.000109985	0.000136463
1030	3.65055	3.99942e-05	0.00206392	3.99942e-05	3.65269	0.999413	1.09492e-05	0.000565039	1.09492e-05	0.000586938
1031	3.99942e-05	0.00114865	6.47004e-05	3.36198	3.36324	1.18916e-05	0.000341532	1.92375e-05	0.999627	0.000372661
1032	2.84411	6.52107e-05	0.000508387	6.40858e-05	2.84475	0.999776	2.29232e-05	0.000178711	2.25277e-05	0.000224162
1033	3.73405	6.52972e-05	0.00547621	6.57996e-05	3.73966	0.998501	1.74607e-05	0.00146436	1.75951e-05	0.00149941
1034	6.60095e-05	3.43293	6.58583e-05	0.00165452	3.43472	1.92183e-05	0.99948	1.91743e-05	0.000481705	0.000520098
1035	3.7075	0.000100327	0.00438235	3.99943e-05	3.71202	0.998782	2.70275e-05	0.00118058	1.07742e-05	0.00121838
1036	0.00169612	0.000849342	3.26223	0.000147991	3.26493	0.000519497	0.000260141	0.999175	4.53274e-05	0.000824965
1037	0.000101173	0.0034581	3.99942e-05	3.65944	3.66303	2.76201e-05	0.000944053	1.09183e-05	0.999017	0.000982591
1038	3.48489	0.000443727	0.00283907	6.54161e-05	3.48824	0.99904	0.000127206	0.000813897	1.87533e-05	0.000959857
1039	0.155098	0.000102895	3.44905	6.50577e-05	3.60432	0.0430313	2.85476e-05	0.956922	1.80499e-05	0.0430779
1040	0.000101799	3.43002	0.000149333	0.164718	3.59499	2.83168e-05	0.954111	4.15391e-05	0.0458187	0.0458885
1041	0.0145785	0.16157	0.000103268	3.43886	3.61512	0.00403264	0.0446929	2.85656e-05	0.951246	0.0487541
1042	0.000224197	0.000386463	0.000159486	2.34005	2.34082	9.57773e-05	0.000165098	6.81326e-05	0.999671	0.000329007
1043	0.000151299	3.67211	0.000154369	0.00726615	3.67968	4.11173e-05	0.997942	4.19517e-05	0.00197467	0.00205774
1044	0.00165352	0.000356381	0.000360769	3.12195	3.12432	0.000529241	0.000114067	0.000115471	0.999241	0.000758779
1045	3.99942e-05	3.62866	0.0002774	0.00433983	3.63331	1.10076e-05	0.998718	7.63491e-05	0.00119446	0.00128181
1046	3.68619	3.99943e-05	0.00683918	0.000291664	3.69336	0.998058	1.08287e-05	0.00185175	7.89697e-05	0.00194155
1047	0.000288091	3.72141	0.00934053	0.00722702	3.73827	7.70655e-05	0.995491	0.00249863	0.00193326	0.00450895
1048	0.00134962	3.68473	0.0153017	0.000693121	3.70207	0.000364559	0.995315	0.00413328	0.000187225	0.00468506
1049	0.00143107	0.000205092	3.20284	6.54638e-05	3.20454	0.000446577	6.40005e-05	0.999469	2.04285e-05	0.000531006
1050	6.5916e-05	3.72754	0.000147256	0.00817559	3.73593	1.76438e-05	0.997755	3.94161e-05	0.00218837	0.00224543
1051	0.000265601	6.52431e-05	2.74542	3.9994e-05	2.7458	9.67302e-05	2.37611e-05	0.999865	1.45655e-05	0.000135057
1052	6.64381e-05	3.74733	3.99943e-05	0.00477429	3.75221	1.77064e-05	0.998699	1.06589e-05	0.0012724	0.00130076
1053	0.00328767	0.000143628	3.64628	3.99942e-05	3.64975	0.000900794	3.93529e-05	0.999049	1.09581e-05	0.000951105
1054	9.88446e-05	0.002791	3.99942e-05	3.6389	3.64183	2.71414e-05	0.000766372	1.09819e-05	0.999196	0.000804495
1055	3.42361	9.71186e-05	0.00189062	9.87887e-05	3.4257	0.999391	2.835e-05	0.000551894	2.88376e-05	0.000609082
1056	6.51807e-05	3.71929	3.99943e-05	0.00348728	3.72288	1.75081e-05	0.999035	1.07428e-05	0.000936716	0.000964967
1057	0.000189949	0.000767531	6.47194e-05	2.97836	2.97938	6.37547e-05	0.000257615	2.17225e-05	0.999657	0.000343092
1058	3.57025	3.99942e-05	0.0019788	9.65923e-05	3.57236	0.999408	1.11954e-05	0.000553919	2.70388e-05	0.000592154
1059	3.59475	6.29463e-05	0.00174318	3.99942e-05	3.59659	0.999487	1.75016e-05	0.000484676	1.112e-05	0.000513297
1060	3.70772	0.000243726	0.00910422	0.000238564	3.7173	0.997421	6.55652e-05	0.00244914	6.41765e-05	0.00257889
1061	0.000793747	0.000300022	3.07438	6.30979e-05	3.07553	0.000258084	9.75512e-05	0.999624	2.05161e-05	0.000376152
1062	0.00165894	0.000293361	3.45054	3.99942e-05	3.45253	0.0004805	8.49698e-05	0.999423	1.1584e-05	0.000577053
1063	3.7744	3.99943e-05	0.00691539	9.43112e-05	3.78145	0.998136	1.05764e-05	0.00182877	2.49405e-05	0.00186428
1064	6.28422e-05	3.08672	3.99941e-05	0.000129955	3.08695	2.03574e-05	0.999925	1.29559e-05	4.20984e-05	7.54116e-05
1065	3.66119	0.000174818	0.00342381	6.23722e-05	3.66486	0.999001	4.77013e-05	0.000934229	1.7019e-05	0.000998949
1066	0.00115667	0.000169896	3.33368	6.19935e-05	3.33507	0.00034682	5.09422e-05	0.999584	1.85884e-05	0.000416351
1067	3.76289	3.99943e-05	0.00353772	6.21084e-05	3.76653	0.999034	1.06183e-05	0.000939252	1.64896e-05	0.00096636
1068	3.99943e-05	3.78133	3.99943e-05	0.00292749	3.78434	1.05684e-05	0.999205	1.05684e-05	0.000773581	0.000794718
1069	0.0019673	0.000273909	3.49686	9.12008e-05	3.4992	0.000562216	7.82776e-05	0.999333	2.60634e-05	0.000666557
1070	3.99942e-05	3.3481	8.94469e-05	0.000767801	3.34899	1.19421e-05	0.999732	2.67086e-05	0.000229263	0.000267914
1071	3.53937	3.99942e-05	0.000836173	3.99942e-05	3.54029	0.999741	1.12969e-05	0.000236188	1.12969e-05	0.000258782
1072	3.78736	3.99943e-05	0.00281057	3.99943e-05	3.79025	0.999237	1.05519e-05	0.000741524	1.05519e-05	0.000762628
1073	3.64975	0.000122476	0.00247458	6.15106e-05	3.65241	0.999272	3.3533e-05	0.00067752	1.68411e-05	0.000727894
1074	3.73114	0.000212038	0.00606966	8.90542e-05	3.73752	0.998295	5.67323e-05	0.00162398	2.38271e-05	0.00170454
1075	0.000260206	8.84574e-05	3.02919	3.99941e-05	3.02958	8.58886e-05	2.91979e-05	0.999872	1.32012e-05	0.000128288
1076	3.71168	3.99943e-05	0.0028695	0.000121665	3.71471	0.999184	1.07665e-05	0.000772468	3.27521e-05	0.000815987
1077	8.80798e-05	0.00286903	6.08344e-05	3.70715	3.71016	2.37401e-05	0.000773289	1.63967e-05	0.999187	0.000813426
1078	3.75133	6.07412e-05	0.00631015	0.000203791	3.75791	0.99825	1.61636e-05	0.00167917	5.42298e-05	0.00174956
1079	0.000158988	0.00143261	3.99942e-05	3.55294	3.55457	4.47276e-05	0.000403033	1.12515e-05	0.999541	0.000459012
1080	0.00083472	0.00155798	5.99681e-05	3.55866	3.56111	0.000234399	0.000437498	1.68397e-05	0.999311	0.000688736
1081	3.71588	8.61961e-05	0.004107	0.000156437	3.72023	0.998831	2.31696e-05	0.00110396	4.20505e-05	0.00116918
1082	3.72055	0.000116542	0.00380633	8.54118e-05	3.72456	0.998924	3.12902e-05	0.00102195	2.29321e-05	0.00107618
1083	0.000814529	0.000478066	3.3704	3.99942e-05	3.37173	0.000241576	0.000141786	0.999605	1.18616e-05	0.000395224
1084	0.000761549	0.000300092	3.22455	8.60897e-05	3.2257	0.000236088	9.30314e-05	0.999644	2.66887e-05	0.000355808
1085	3.73988	8.59003e-05	0.00262478	3.99943e-05	3.74263	0.999265	2.29518e-05	0.000701318	1.06861e-05	0.000734956
1086	3.79964	3.99943e-05	0.00892916	8.54136e-05	3.8087	0.997623	1.05008e-05	0.00234441	2.24259e-05	0.00237734
1087	0.00109165	0.000115656	3.50994	3.99942e-05	3.51119	0.000310906	3.29394e-05	0.999645	1.13905e-05	0.000355236
1088	0.000241932	0.00270086	8.51398e-05	3.63799	3.64102	6.64462e-05	0.000741785	2.33835e-05	0.999168	0.000831615
1089	0.000408978	0.00208876	3.99942e-05	3.62463	3.62716	0.000112754	0.000575867	1.10263e-05	0.9993	0.000699647
1090	0.000151384	3.71589	0.000193771	0.00509634	3.72134	4.06801e-05	0.998538	5.20703e-05	0.00136949	0.00146224
1091	3.99941e-05	3.26864	8.48034e-05	0.000457925	3.26922	1.22335e-05	0.999822	2.594e-05	0.000140072	0.000178245
1092	3.68075	3.99943e-05	0.00169396	8.47916e-05	3.68257	0.999506	1.08604e-05	0.000459995	2.30251e-05	0.000493881
1093	0.000113955	0.000149774	3.0703	3.99941e-05	3.07061	3.71116e-05	4.87768e-05	0.999901	1.30248e-05	9.89132e-05
1094	3.81058	3.99943e-05	0.00316635	3.99943e-05	3.81382	0.999149	1.04867e-05	0.000830229	1.04867e-05	0.000851203
1095	3.99942e-05	3.55893	0.000115827	0.00121246	3.5603	1.12334e-05	0.999616	3.2533e-05	0.000340549	0.000384316
1096	3.77237	3.99943e-05	0.00200035	3.99943e-05	3.77445	0.999449	1.05961e-05	0.000529972	1.05961e-05	0.000551164
1097	3.74873	0.000661706	0.00741344	8.47778e-05	3.75689	0.997828	0.000176131	0.00197329	2.2566e-05	0.00217199
1098	0.0010255	0.000293187	3.34352	8.62254e-05	3.34492	0.000306584	8.76513e-05	0.99958	2.5778e-05	0.000420013
1099	3.8158	3.99943e-05	0.00422823	3.99943e-05	3.82011	0.998872	1.04694e-05	0.00110684	1.04694e-05	0.00112777
1100	3.99942e-05	3.61193	3.99942e-05	0.000892541	3.6129	1.10698e-05	0.999731	1.10698e-05	0.000247043	0.000269183
1101	3.66101	5.99292e-05	0.002948	0.000301967	3.66432	0.999097	1.63548e-05	0.000804514	8.24073e-05	0.000903276
1102	0.000920683	0.000423048	3.3372	6.07235e-05	3.3386	0.000275769	0.000126714	0.999579	1.81883e-05	0.000420671
1103	3.74014	0.000303866	0.00782972	0.000118535	3.74839	0.997798	8.10657e-05	0.00208882	3.16229e-05	0.00220151
1104	0.00131133	0.000309184	3.40168	8.57522e-05	3.40339	0.0003853	9.0846e-05	0.999499	2.51961e-05	0.000501342
1105	0.00109742	0.00050272	3.32417	0.000120062	3.32589	0.000329963	0.000151154	0.999483	3.60991e-05	0.000517216
1106	3.65453	3.99942e-05	0.00274486	0.00051054	3.65783	0.999099	1.09339e-05	0.000750406	0.000139575	0.000900915
1107	3.78031	8.86149e-05	0.00792108	6.16337e-05	3.78838	0.997869	2.33913e-05	0.00209089	1.62692e-05	0.00213055
1108	0.00116718	0.000761308	3.42412	6.10709e-05	3.42611	0.000340673	0.000222207	0.999419	1.78251e-05	0.000580705
1109	3.74915	0.00110115	0.0101856	9.11642e-05	3.76053	0.996974	0.000292817	0.00270855	2.42424e-05	0.00302561
1110	0.00272132	0.000867384	3.64537	3.99942e-05	3.649	0.000745773	0.000237705	0.999006	1.09603e-05	0.000994437
1111	0.000127928	0.00208476	3.99942e-05	3.62592	3.62817	3.52595e-05	0.000574603	1.10233e-05	0.999379	0.000620886
1112	3.71739	6.22725e-05	0.00312737	6.1976e-05	3.72064	0.999126	1.6737e-05	0.000840545	1.66574e-05	0.000873939
1113	3.71759	9.25922e-05	0.00633633	0.000225118	3.72424	0.998213	2.4862e-05	0.00170137	6.04467e-05	0.00178668
1114	3.75712	3.99943e-05	0.00254194	3.99943e-05	3.75974	0.999303	1.06375e-05	0.000676093	1.06375e-05	0.000697368
1115	3.74944	3.99943e-05	0.00891655	0.000437152	3.75883	0.997501	1.06401e-05	0.00237216	0.0001163	0.0024991
1116	6.25719e-05	0.00163447	6.31526e-05	3.54219	3.54395	1.7656e-05	0.0004612	1.78198e-05	0.999503	0.000496675
1117	3.16752	3.99941e-05	0.000810041	0.00018308	3.16855	0.999674	1.26222e-05	0.00025565	5.77803e-05	0.000326053
1118	3.59086	3.99942e-05	0.00198341	9.41954e-05	3.59298	0.999411	1.11312e-05	0.000552025	2.62165e-05	0.000589372
1119	3.51218	9.49049e-05	0.00264351	0.000308804	3.51523	0.999133	2.69982e-05	0.000752017	8.78476e-05	0.000866863
1120	3.71558	0.000188732	0.00742264	9.60456e-05	3.72328	0.99793	5.06896e-05	0.00199357	2.57959e-05	0.00207006
1121	0.00257015	0.000317942	3.54854	3.99942e-05	3.55147	0.000723687	8.95239e-05	0.999176	1.12613e-05	0.000824472
1122	3.99942e-05	3.45899	9.81555e-05	0.0015419	3.46067	1.15568e-05	0.999515	2.83632e-05	0.00044555	0.00048547
1123	3.15662	0.000198936	0.000998548	3.99941e-05	3.15786	0.999608	6.29971e-05	0.000316211	1.2665e-05	0.000391873
1124	3.51371	6.55235e-05	0.00270749	0.000257334	3.51674	0.999138	1.86319e-05	0.000769886	7.3174e-05	0.000861692
1125	0.00138831	0.000100784	3.37209	3.99942e-05	3.37362	0.000411519	2.9874e-05	0.999547	1.1855e-05	0.000453248
1126	3.72056	3.99943e-05	0.00401876	6.52302e-05	3.72469	0.998893	1.07376e-05	0.00107895	1.75129e-05	0.0011072
1127	2.96606	3.9994e-05	0.000203782	3.9994e-05	2.96634	0.999904	1.34826e-05	6.8698e-05	1.34826e-05	9.56633e-05
1128	3.59728	0.00010078	0.00320078	6.66155e-05	3.60065	0.999065	2.79893e-05	0.000888946	1.8501e-05	0.000935436
1129	3.30884	3.99941e-05	0.00141046	0.000104597	3.31039	0.99953	1.20814e-05	0.000426072	3.15967e-05	0.00046975
1130	3.68839	0.000154575	0.00973414	0.000219759	3.6985	0.997267	4.17941e-05	0.00263192	5.94185e-05	0.00273313
1131	0.00234283	6.66324e-05	3.54832	3.99942e-05	3.55077	0.00065981	1.87656e-05	0.99931	1.12635e-05	0.000689839
1132	0.00300404	0.000295347	3.44174	6.83481e-05	3.44511	0.000871972	8.57294e-05	0.999022	1.98392e-05	0.000977541
1133	0.000612195	0.00231753	0.000108539	3.2663	3.26934	0.000187253	0.000708867	3.3199e-05	0.999071	0.000929319
1134	3.73445	0.000106786	0.00790468	3.99943e-05	3.7425	0.997849	2.85332e-05	0.00211214	1.06865e-05	0.00215136
1135	6.7969e-05	0.0024102	0.000108812	3.4017	3.40429	1.99657e-05	0.00070799	3.19631e-05	0.99924	0.000759919
1136	3.63192	0.000415214	0.00772996	0.000108998	3.64018	0.997732	0.000114064	0.00212351	2.9943e-05	0.00226752
1137	0.00313942	0.00023451	3.47831	3.99942e-05	3.48172	0.000901686	6.73546e-05	0.999019	1.14869e-05	0.000980527
1138	0.00187526	0.00172401	0.000111707	3.2933	3.29701	0.000568777	0.000522901	3.38813e-05	0.998874	0.00112556
1139	3.68822	3.99943e-05	0.00288924	0.0065339	3.69768	0.997441	1.0816e-05	0.000781365	0.00176703	0.00255921
1140	3.68631	6.92955e-05	0.00637612	6.95242e-05	3.69282	0.998236	1.87649e-05	0.00172662	1.88268e-05	0.00176422
1141	0.003216	7.04588e-05	3.50716	6.96388e-05	3.51051	0.000916106	2.00708e-05	0.999044	1.98372e-05	0.000956014
1142	0.000115568	0.00438444	3.99942e-05	3.61074	3.61528	3.19667e-05	0.00121275	1.10626e-05	0.998744	0.00125578
1143	3.54626	0.000115359	0.00417857	7.05513e-05	3.55062	0.998771	3.24897e-05	0.00117686	1.98701e-05	0.00122922
1144	0.00262098	6.95884e-05	3.47878	3.99942e-05	3.48151	0.00075283	1.9988e-05	0.999216	1.14876e-05	0.000784305
1145	0.000177626	0.00266756	3.99942e-05	3.3497	3.35258	5.29819e-05	0.000795675	1.19294e-05	0.999139	0.000860586
1146	3.35722	0.000871354	0.00361438	0.000114184	3.36182	0.998632	0.000259191	0.00107513	3.39649e-05	0.00136828
1147	0.00367521	0.0002615	3.41517	7.09167e-05	3.41918	0.00107488	7.64803e-05	0.998828	2.07408e-05	0.0011721
1148	0.000115982	0.00304036	3.99942e-05	3.45761	3.46081	3.35129e-05	0.000878513	1.15563e-05	0.999076	0.000923582
1149	0.000261489	3.67205	3.99943e-05	0.00834197	3.6807	7.10434e-05	0.997652	1.08659e-05	0.00226641	0.00234832
1150	0.00102476	0.000114362	2.82882	3.9994e-05	2.83	0.000362106	4.04108e-05	0.999583	1.41322e-05	0.000416649
1151	3.67394	6.98356e-05	0.0124693	0.000556222	3.68704	0.996448	1.89408e-05	0.00338192	0.000150859	0.00355172
1152	3.99942e-05	0.0024528	0.000115698	3.39264	3.39525	1.17794e-05	0.00072242	3.40763e-05	0.999232	0.000768276
1153	3.70409	3.99943e-05	0.00581701	6.97461e-05	3.71002	0.998403	1.07801e-05	0.00156792	1.87994e-05	0.0015975
1154	0.000449967	0.00440268	3.99942e-05	3.52391	3.52881	0.000127512	0.00124764	1.13336e-05	0.998614	0.00138649
1155	3.57881	0.00033527	0.00775763	0.000245964	3.58715	0.997675	9.34642e-05	0.00216262	6.85679e-05	0.00232465
1156	0.00281135	0.000328633	3.38789	3.99942e-05	3.39107	0.000829047	9.69114e-05	0.999062	1.1794e-05	0.000937752
1157	0.000244119	0.000112099	2.02519	0.00016867	2.02571	0.00012051	5.53383e-05	0.999741	8.32646e-05	0.000259113
1158	3.713	3.99943e-05	0.0154903	0.000536243	3.72907	0.995692	1.0725e-05	0.00415394	0.000143801	0.00430846
1159	3.10894	0.000109983	0.00189612	0.000233326	3.11118	0.99928	3.5351e-05	0.000609453	7.4996e-05	0.0007198
1160	3.68361	3.99943e-05	0.00988059	0.00077618	3.69431	0.997105	1.08259e-05	0.00267455	0.000210102	0.00289547
1161	0.000166268	0.00442234	0.000239858	3.48277	3.4876	4.76742e-05	0.00126802	6.87747e-05	0.998616	0.00138447
1162	3.61614	3.99942e-05	0.00343968	6.9009e-05	3.61969	0.99902	1.10491e-05	0.000950271	1.90649e-05	0.000980385
1163	3.74362	3.99943e-05	0.00770794	6.92573e-05	3.75144	0.997916	1.0661e-05	0.00205466	1.84615e-05	0.00208378
1164	0.000319911	0.00251026	3.99942e-05	3.35531	3.35818	9.52631e-05	0.000747508	1.19095e-05	0.999145	0.00085468
1165	3.38782	0.000242117	0.00282585	6.83388e-05	3.39095	0.999075	7.14008e-05	0.000833349	2.01533e-05	0.000924903
1166	0.0046991	0.000230859	3.60313	3.99942e-05	3.6081	0.00130237	6.39836e-05	0.998623	1.10846e-05	0.00137744
1167	0.000514585	0.00758516	0.000108031	3.61767	3.62588	0.00014192	0.00209195	2.97944e-05	0.997736	0.00226367
1168	0.000907218	0.00228137	6.82557e-05	3.31042	3.31368	0.00027378	0.00068847	2.05982e-05	0.999017	0.000982849
1169	3.45987	0.000160128	0.00404511	0.000881333	3.46496	0.998532	4.62135e-05	0.00116744	0.000254356	0.00146801
1170	0.0039974	0.0126879	3.70247	0.000310364	3.71946	0.00107473	0.00341121	0.995431	8.34432e-05	0.00456938
1171	0.00232361	0.000220419	3.38679	3.99942e-05	3.38937	0.000685559	6.50323e-05	0.999238	1.17999e-05	0.000762391
1172	0.00021956	3.65098	3.99942e-05	0.00524002	3.65648	6.00469e-05	0.998496	1.09379e-05	0.00143308	0.00150406
1173	0.000105551	0.00313302	3.99942e-05	3.58901	3.59229	2.93826e-05	0.00087215	1.11333e-05	0.999087	0.000912666
1174	3.71423	6.77635e-05	0.00870826	0.000154244	3.72316	0.997601	1.82006e-05	0.00233895	4.14284e-05	0.00239857
1175	0.0033498	0.000474836	3.41592	0.000222728	3.41997	0.000979483	0.000138842	0.998817	6.51257e-05	0.00118345
1176	0.000153816	0.00610775	3.99943e-05	3.70754	3.71384	4.1417e-05	0.00164459	1.0769e-05	0.998303	0.00169678
1177	3.99941e-05	0.00103094	3.99941e-05	3.31278	3.31389	1.20686e-05	0.000311098	1.20686e-05	0.999665	0.000335235
1178	3.13819	6.66912e-05	0.00143839	0.00029104	3.13998	0.999428	2.12394e-05	0.00045809	9.26884e-05	0.000572017
1179	2.79489	0.000209499	0.000904503	0.000151879	2.79616	0.999547	7.49237e-05	0.00032348	5.4317e-05	0.000452721
1180	3.25583	0.000150438	0.00176526	0.000104811	3.25785	0.99938	4.61771e-05	0.000541849	3.21718e-05	0.000620198
1181	3.01456	3.99941e-05	0.000439975	3.99941e-05	3.01508	0.999828	1.32647e-05	0.000145925	1.32647e-05	0.000172454
1182	3.99941e-05	3.29522	3.99941e-05	0.000825709	3.29613	1.21337e-05	0.999725	1.21337e-05	0.000250509	0.000274776
1183	3.9994e-05	2.98727	3.9994e-05	0.000262252	2.98761	1.33866e-05	0.999885	1.33866e-05	8.77798e-05	0.000114553
1184	3.37601	0.000330384	0.00171288	3.99942e-05	3.3781	0.999383	9.78018e-05	0.000507055	1.18393e-05	0.000616696
1185	3.99942e-05	0.00166594	3.99942e-05	3.60362	3.60537	1.1093e-05	0.000462072	1.1093e-05	0.999516	0.000484258
1186	0.000141299	0.00285965	3.99942e-05	3.61867	3.62171	3.90146e-05	0.000789586	1.10429e-05	0.99916	0.000839643
1187	0.000566923	0.000566306	3.99941e-05	3.01798	3.01915	0.000187776	0.000187571	1.32468e-05	0.999611	0.000388594
1188	0.00266583	3.65166	6.36098e-05	0.00238463	3.65677	0.00072901	0.998601	1.73951e-05	0.000652113	0.00139852
1189	3.28825	3.99941e-05	0.000850957	6.4308e-05	3.2892	0.99971	1.21592e-05	0.000258712	1.95512e-05	0.000290423
1190	3.99941e-05	3.24843	3.99941e-05	0.000562638	3.24907	1.23094e-05	0.999802	1.23094e-05	0.000173169	0.000197787
1191	3.34769	3.99942e-05	0.000725241	3.99942e-05	3.3485	0.99976	1.19439e-05	0.000216587	1.19439e-05	0.000240475
1192	0.000816575	3.99942e-05	3.39442	3.99942e-05	3.39532	0.0002405	1.17792e-05	0.999736	1.17792e-05	0.000264059
1193	6.38338e-05	3.73953	6.38694e-05	0.00466824	3.74432	1.70481e-05	0.998719	1.70577e-05	0.00124675	0.00128086
1194	0.00438557	0.000187419	3.63734	0.000134196	3.64205	0.00120415	5.14598e-05	0.998708	3.68463e-05	0.00129245
1195	0.000305759	0.00325129	3.99942e-05	3.63416	3.63776	8.40514e-05	0.000893763	1.09942e-05	0.999011	0.000988809
1196	3.76668	9.39868e-05	0.00604889	3.99943e-05	3.77286	0.998361	2.49113e-05	0.00160326	1.06005e-05	0.00163877
1197	0.00163897	0.000295013	3.37069	9.4069e-05	3.37272	0.00048595	8.74702e-05	0.999399	2.78912e-05	0.000601311
1198	3.68422	3.99943e-05	0.00183615	3.99943e-05	3.68614	0.99948	1.08499e-05	0.000498123	1.08499e-05	0.000519823
1199	3.79019	3.99943e-05	0.00731188	6.31197e-05	3.79761	0.998047	1.05314e-05	0.00192539	1.66209e-05	0.00195254
1200	0.000134043	0.00259455	6.25098e-05	3.60168	3.60447	3.7188e-05	0.000719814	1.73423e-05	0.999226	0.000774344
1201	0.000293227	0.00211764	3.99942e-05	3.5401	3.54256	8.27727e-05	0.000597771	1.12897e-05	0.999308	0.000691833
1202	9.47564e-05	3.767	3.99943e-05	0.00585315	3.77299	2.51144e-05	0.998413	1.06002e-05	0.00155133	0.00158705
1203	0.000371404	0.0019949	3.99942e-05	3.521	3.52341	0.00010541	0.000566186	1.1351e-05	0.999317	0.000682947
1204	9.3259e-05	0.0014202	3.99942e-05	3.5099	3.51145	2.65585e-05	0.000404447	1.13896e-05	0.999558	0.000442395
1205	3.64706	0.000365716	0.00337798	3.99942e-05	3.65084	0.998964	0.000100173	0.000925261	1.09548e-05	0.00103639
1206	0.00265261	0.000357982	3.56074	6.31537e-05	3.56382	0.000744318	0.000100449	0.999138	1.77208e-05	0.000862488
1207	0.00259139	0.0004485	3.58517	3.99942e-05	3.58825	0.000722189	0.000124991	0.999142	1.11459e-05	0.000858326
1208	0.00231193	0.000300776	3.56524	3.99942e-05	3.5679	0.000647983	8.43007e-05	0.999257	1.12095e-05	0.000743493
1209	0.00650369	6.23978e-05	3.75524	9.35349e-05	3.7619	0.00172883	1.65868e-05	0.99823	2.48637e-05	0.00177028
1210	9.35058e-05	0.00160505	3.99942e-05	3.54447	3.54621	2.63678e-05	0.000452609	1.1278e-05	0.99951	0.000490255
1211	3.59055	3.99942e-05	0.00122545	3.99942e-05	3.59185	0.999637	1.11347e-05	0.000341174	1.11347e-05	0.000363443
1212	3.76553	3.99943e-05	0.00296297	3.99943e-05	3.76857	0.999193	1.06126e-05	0.000786232	1.06126e-05	0.000807458
1213	3.60698	9.30135e-05	0.0025961	9.36241e-05	3.60976	0.999229	2.57672e-05	0.000719189	2.59363e-05	0.000770893
1214	0.000131759	2.93589	9.28238e-05	0.000588476	2.9367	4.48662e-05	0.999723	3.16082e-05	0.000200386	0.000276861
1215	0.00195098	9.28108e-05	3.5629	6.25226e-05	3.56501	0.000547257	2.60338e-05	0.999409	1.75379e-05	0.000590829
1216	0.00241212	0.000131688	3.63589	3.99942e-05	3.63848	0.000662948	3.61932e-05	0.99929	1.0992e-05	0.000710133
1217	3.99943e-05	3.67196	3.99943e-05	0.0016617	3.6737	1.08866e-05	0.999526	1.08866e-05	0.000452323	0.000474096
1218	3.78728	3.99943e-05	0.00565906	6.35309e-05	3.79304	0.998481	1.05441e-05	0.00149196	1.67493e-05	0.00151925
1219	6.32851e-05	0.00264299	3.99943e-05	3.72222	3.72496	1.69895e-05	0.000709535	1.07368e-05	0.999263	0.000737261
1220	3.77859	3.99943e-05	0.00305104	3.99943e-05	3.78173	0.999172	1.05757e-05	0.000806785	1.05757e-05	0.000827936
1221	9.29535e-05	3.72434	6.26002e-05	0.00419035	3.72869	2.49293e-05	0.998834	1.67888e-05	0.00112381	0.00116553
1222	0.000285874	0.00127329	6.20373e-05	3.33007	3.33169	8.58044e-05	0.000382176	1.86204e-05	0.999513	0.000486601
1223	3.64069	0.000415573	0.00513714	0.00028395	3.64653	0.998399	0.000113964	0.00140877	7.78687e-05	0.00160061
1224	0.0024014	0.000228045	3.53262	9.27467e-05	3.53534	0.000679257	6.45044e-05	0.99923	2.62342e-05	0.000769996
1225	0.00300556	0.000663602	3.53075	0.000357186	3.53477	0.000850283	0.000187735	0.998861	0.000101049	0.00113907
1226	0.000496206	0.00291982	3.99942e-05	3.6253	3.62876	0.000136742	0.000804632	1.10215e-05	0.999048	0.000952396
1227	9.33488e-05	0.00327386	3.99943e-05	3.71848	3.72189	2.5081e-05	0.000879623	1.07457e-05	0.999085	0.00091545
1228	3.71162	0.000131774	0.00525475	9.40959e-05	3.7171	0.998526	3.54508e-05	0.00141367	2.53143e-05	0.00147443
1229	0.000130096	3.73085	3.99943e-05	0.00431181	3.73533	3.48285e-05	0.9988	1.0707e-05	0.00115433	0.00119987
1230	3.6871	3.99943e-05	0.00273392	9.26934e-05	3.68996	0.999223	1.08387e-05	0.000740907	2.51204e-05	0.000776866
1231	6.28169e-05	3.71809	6.28733e-05	0.00350057	3.72171	1.68785e-05	0.999026	1.68937e-05	0.000940581	0.000974353
1232	6.3029e-05	0.000369968	3.99941e-05	3.02456	3.02503	2.08358e-05	0.000122302	1.3221e-05	0.999844	0.000156359
1233	3.77014	6.25262e-05	0.00667669	6.32591e-05	3.77694	0.998199	1.65547e-05	0.00176775	1.67488e-05	0.00180105
1234	3.99943e-05	0.00215451	3.99943e-05	3.71796	3.72019	1.07506e-05	0.00057914	1.07506e-05	0.999399	0.000600641
1235	0.000133891	0.00168135	3.99942e-05	3.5075	3.50935	3.81527e-05	0.000479107	1.13965e-05	0.999471	0.000528656
1236	0.000451957	3.69757	9.60281e-05	0.00699449	3.70512	0.000121982	0.997964	2.59177e-05	0.00188779	0.00203569
1237	3.55023	3.99942e-05	0.00123428	3.99942e-05	3.55154	0.99963	1.12611e-05	0.000347533	1.12611e-05	0.000370055
1238	0.000641088	0.000555921	3.09777	3.99941e-05	3.099	0.000206869	0.000179387	0.999601	1.29055e-05	0.000399162
1239	3.55756	3.99942e-05	0.00168159	6.44507e-05	3.55935	0.999498	1.12364e-05	0.000472444	1.81075e-05	0.000501788
1240	3.56778	3.99942e-05	0.00168962	6.41186e-05	3.56957	0.999497	1.12042e-05	0.000473338	1.79625e-05	0.000502505
1241	3.99942e-05	0.000860247	3.99942e-05	3.38363	3.38457	1.18166e-05	0.000254167	1.18166e-05	0.999722	0.000277801
1242	0.000563202	3.5617	0.000252997	0.00411647	3.56663	0.000157909	0.998617	7.09346e-05	0.00115416	0.00138301
1243	6.53229e-05	3.31023	9.77495e-05	0.00128835	3.31168	1.9725e-05	0.999562	2.95166e-05	0.000389033	0.000438275
1244	6.39349e-05	2.89794	3.9994e-05	0.000137182	2.89818	2.20603e-05	0.999917	1.37997e-05	4.73339e-05	8.31939e-05
1245	3.56266	0.00109135	0.00238833	3.99942e-05	3.56618	0.999013	0.000306029	0.000669716	1.12149e-05	0.00098696
1246	3.24206	0.000998203	0.00132366	0.000255943	3.24463	0.999206	0.000307647	0.000407954	7.8882e-05	0.000794484
1247	3.70392	3.99943e-05	0.00324159	6.47892e-05	3.70727	0.999097	1.07881e-05	0.000874388	1.74763e-05	0.000902653
1248	3.99942e-05	3.5209	3.99942e-05	0.00134756	3.52233	1.13545e-05	0.999595	1.13545e-05	0.000382575	0.000405284
1249	0.00216083	0.000145567	3.47626	6.45892e-05	3.47863	0.000621173	4.1846e-05	0.999318	1.85674e-05	0.000681587
1250	0.000258472	0.00600421	6.54941e-05	3.68458	3.69091	7.00294e-05	0.00162675	1.77447e-05	0.998285	0.00171453
1251	3.75723	3.99943e-05	0.00698754	9.75369e-05	3.76436	0.998107	1.06245e-05	0.00185624	2.59106e-05	0.00189277
1252	9.80246e-05	3.54122	0.000141889	0.00290648	3.54436	2.76565e-05	0.999112	4.00322e-05	0.00082003	0.000887719
1253	0.00178949	0.000255171	3.3495	6.52498e-05	3.35161	0.000533922	7.6134e-05	0.99937	1.94682e-05	0.000629524
1254	0.00280913	0.000410447	3.515	6.59046e-05	3.51828	0.000798438	0.000116661	0.999066	1.87321e-05	0.000933832
1255	0.00209723	6.50701e-05	3.6113	3.99942e-05	3.6135	0.000580386	1.80075e-05	0.999391	1.1068e-05	0.000609462
1256	3.99942e-05	3.55856	6.44812e-05	0.0017679	3.56043	1.1233e-05	0.999474	1.81105e-05	0.000496542	0.000525885
1257	3.2524	6.4753e-05	0.000884217	3.99941e-05	3.25339	0.999696	1.99032e-05	0.000271783	1.22931e-05	0.00030398
1258	3.48723	6.50653e-05	0.00144497	3.99942e-05	3.48878	0.999556	1.86499e-05	0.000414177	1.14637e-05	0.000444291
1259	3.20395	9.92853e-05	0.00122259	9.71694e-05	3.20537	0.999557	3.09747e-05	0.000381419	3.03145e-05	0.000442708
1260	3.76422	0.000139736	0.0126762	3.99943e-05	3.77708	0.996596	3.69958e-05	0.00335609	1.05887e-05	0.00340368
1261	0.000588698	0.000141897	2.92369	3.9994e-05	2.92446	0.000201301	4.85209e-05	0.999737	1.36757e-05	0.000263498
1262	6.42816e-05	3.27572	3.99941e-05	0.000913202	3.27674	1.96176e-05	0.999689	1.22055e-05	0.000278692	0.000310516
1263	3.69213	9.91475e-05	0.00361525	3.99943e-05	3.69588	0.998984	2.68265e-05	0.000978183	1.08213e-05	0.00101583
1264	0.0017522	9.93368e-05	3.51735	3.99942e-05	3.51924	0.000497892	2.82268e-05	0.999463	1.13645e-05	0.000537483
1265	3.99942e-05	3.52962	3.99942e-05	0.00132593	3.53103	1.13265e-05	0.999602	1.13265e-05	0.00037551	0.000398163
1266	3.75048	6.44827e-05	0.00428576	3.99943e-05	3.75487	0.998831	1.71731e-05	0.00114139	1.06513e-05	0.00116921
1267	0.000405522	0.000392329	2.70946	9.71676e-05	2.71035	0.000149619	0.000144752	0.99967	3.58505e-05	0.000330222
1268	3.19814	3.99941e-05	0.00108056	0.000319331	3.19958	0.99955	1.24998e-05	0.000337719	9.98041e-05	0.000450023
1269	3.76485	3.99943e-05	0.00726399	9.73464e-05	3.77226	0.998038	1.06022e-05	0.00192564	2.58059e-05	0.00196204
1270	0.00047907	0.000191695	2.74874	6.41188e-05	2.74947	0.000174241	6.97206e-05	0.999733	2.33204e-05	0.000267281
1271	3.76533	3.99943e-05	0.00347967	3.99943e-05	3.76889	0.999056	1.06117e-05	0.00092326	1.06117e-05	0.000944484
1272	0.00074551	0.0003171	2.99134	6.40203e-05	2.99247	0.000249129	0.000105966	0.999624	2.13938e-05	0.000376489
1273	3.77342	6.40491e-05	0.00580674	3.99943e-05	3.77933	0.998436	1.69472e-05	0.00153645	1.05824e-05	0.00156398
1274	3.63571	0.000187169	0.0044822	0.000135297	3.64052	0.99868	5.14126e-05	0.0012312	3.71642e-05	0.00131978
1275	0.00135027	3.99942e-05	3.56245	3.99942e-05	3.56388	0.000378876	1.12221e-05	0.999599	1.12221e-05	0.000401321
1276	0.00324731	0.000248678	3.56443	9.69202e-05	3.56803	0.000910113	6.96962e-05	0.998993	2.71635e-05	0.00100697
1277	0.000245748	0.00249326	3.99942e-05	3.56253	3.56531	6.89276e-05	0.000699312	1.12176e-05	0.999221	0.000779457
1278	0.000632079	3.6852	0.00018633	0.00770699	3.69373	0.000171122	0.997692	5.04448e-05	0.00208651	0.00230807
1279	6.31705e-05	3.56468	3.99942e-05	0.00149505	3.56628	1.77133e-05	0.999552	1.12145e-05	0.000419218	0.000448146
1280	3.99941e-05	3.18144	3.99941e-05	0.000374424	3.18189	1.25693e-05	0.999857	1.25693e-05	0.000117673	0.000142812
1281	0.000239298	0.00246526	3.99942e-05	3.58003	3.58277	6.67914e-05	0.000688088	1.11629e-05	0.999234	0.000766042
1282	3.73571	0.000181543	0.0105048	0.000133116	3.74653	0.997112	4.84562e-05	0.00280387	3.55304e-05	0.00288786
1283	0.00189483	0.000623523	3.48348	3.99942e-05	3.48603	0.00054355	0.000178863	0.999266	1.14727e-05	0.000733886
1284	0.000239171	0.00460535	9.58491e-05	3.65484	3.65978	6.53513e-05	0.00125837	2.61898e-05	0.99865	0.00134991
1285	0.000132761	0.00279684	9.35842e-05	3.58465	3.58767	3.70048e-05	0.000779571	2.60849e-05	0.999157	0.000842661
1286	0.000356961	0.000296512	3.9994e-05	2.86963	2.87032	0.000124362	0.000103303	1.39336e-05	0.999758	0.000241599
1287	3.60011	0.000128647	0.00238552	6.26405e-05	3.60269	0.999285	3.57085e-05	0.000662151	1.73872e-05	0.000715247
1288	0.00100355	9.25844e-05	3.39103	3.99942e-05	3.39216	0.000295844	2.72936e-05	0.999665	1.17902e-05	0.000334928
1289	3.63207	3.99942e-05	0.00171043	6.23902e-05	3.63388	0.999501	1.10059e-05	0.000470689	1.7169e-05	0.000498864
1290	3.76362	6.19696e-05	0.00491769	6.22916e-05	3.76866	0.998662	1.64434e-05	0.00130489	1.65288e-05	0.00133786
1291	0.000277825	9.0974e-05	2.95415	3.9994e-05	2.95456	9.40326e-05	3.0791e-05	0.999862	1.35364e-05	0.00013836
1292	3.99942e-05	3.65607	6.2138e-05	0.00173744	3.65791	1.09336e-05	0.999497	1.69873e-05	0.000474982	0.000502903
1293	3.71358	3.99943e-05	0.0021969	6.20725e-05	3.71588	0.999381	1.07631e-05	0.000591219	1.67047e-05	0.000618687
1294	3.72907	6.15393e-05	0.00434231	0.000123892	3.7336	0.998787	1.64826e-05	0.00116304	3.3183e-05	0.0012127
1295	3.99942e-05	3.46851	3.99942e-05	0.000670369	3.46926	1.15281e-05	0.999784	1.15281e-05	0.000193231	0.000216287
1296	3.70893	0.000325346	0.00475356	6.16864e-05	3.71407	0.998616	8.75983e-05	0.00127988	1.66088e-05	0.00138408
1297	0.000121175	0.00160676	3.99942e-05	3.58998	3.59174	3.37372e-05	0.000447347	1.1135e-05	0.999508	0.000492219
1298	0.000384283	0.00206509	6.13614e-05	3.56088	3.56339	0.000107842	0.000579531	1.722e-05	0.999295	0.000704592
1299	0.00079856	0.00311352	8.80854e-05	3.64249	3.6465	0.000218994	0.00085384	2.41562e-05	0.998903	0.00109699
1300	3.67028	3.99942e-05	0.00239359	0.000159055	3.67287	0.999294	1.08891e-05	0.000651696	4.33054e-05	0.00070589
1301	8.79983e-05	3.7228	0.0001587	0.00485233	3.7279	2.36053e-05	0.998632	4.2571e-05	0.00130162	0.0013678
1302	0.00141569	6.09056e-05	3.63973	3.99942e-05	3.64125	0.000388794	1.67266e-05	0.999583	1.09837e-05	0.000416504
1303	3.99942e-05	3.60224	0.000569687	0.00201412	3.60487	1.10945e-05	0.999272	0.000158033	0.000558723	0.00072785
1304	0.000501358	3.30577	8.72706e-05	0.000936379	3.30729	0.000151592	0.999539	2.63874e-05	0.000283126	0.000461105
1305	3.99942e-05	3.61463	8.61403e-05	0.00146121	3.61621	1.10597e-05	0.999561	2.38206e-05	0.000404072	0.000438952
1306	8.75009e-05	3.18941	8.68535e-05	0.000641555	3.19022	2.74278e-05	0.999744	2.72249e-05	0.000201101	0.000255753
1307	0.000119898	0.000855777	8.81721e-05	3.27837	3.27944	3.65607e-05	0.000260953	2.68864e-05	0.999676	0.0003244
1308	3.76129	0.000306404	0.00880371	6.08927e-05	3.77046	0.997568	8.12645e-05	0.00233492	1.615e-05	0.00243233
1309	0.00161716	0.000495641	3.46346	0.00011921	3.46569	0.000466619	0.000143014	0.999356	3.43972e-05	0.00064403
1310	8.78485e-05	0.0037381	3.99943e-05	3.76438	3.76824	2.33128e-05	0.000992	1.06135e-05	0.998974	0.00102593
1311	3.63162	6.03224e-05	0.00130359	3.99942e-05	3.63303	0.999614	1.66039e-05	0.000358817	1.10085e-05	0.000386429
1312	3.99942e-05	3.58526	0.00012047	0.00145251	3.58687	1.11502e-05	0.99955	3.35863e-05	0.000404953	0.000449689
1313	6.06976e-05	3.43391	3.99942e-05	0.000699812	3.43471	1.76718e-05	0.999767	1.16441e-05	0.000203747	0.000233063
1314	3.55355	6.05201e-05	0.00123382	6.06786e-05	3.55491	0.999619	1.70244e-05	0.000347076	1.7069e-05	0.000381169
1315	3.99942e-05	3.62549	3.99942e-05	0.00101695	3.62658	1.10281e-05	0.999698	1.10281e-05	0.000280414	0.000302471
1316	0.000121759	0.00142069	0.000439619	3.41153	3.41351	3.56697e-05	0.000416196	0.000128788	0.999419	0.000580653
1317	3.73244	0.000162651	0.00459978	6.05649e-05	3.73726	0.998709	4.35214e-05	0.00123079	1.62057e-05	0.00129051
1318	0.000443017	0.000582404	3.15975	6.09356e-05	3.16083	0.000140158	0.000184257	0.999656	1.92784e-05	0.000343693
1319	3.78116	3.99943e-05	0.00388001	6.11596e-05	3.78514	0.998948	1.05661e-05	0.00102506	1.61578e-05	0.00105179
1320	3.76924	8.94776e-05	0.00796653	8.986e-05	3.77738	0.997844	2.36877e-05	0.00210901	2.37889e-05	0.00215648
1321	0.00241326	0.000326934	3.61544	3.99942e-05	3.61822	0.000666974	9.03576e-05	0.999232	1.10536e-05	0.000768385
1322	0.00102782	0.000950663	3.45524	3.99942e-05	3.45725	0.000297295	0.000274976	0.999416	1.15682e-05	0.000583839
1323	3.7472	0.000218737	0.00892755	8.90713e-05	3.75643	0.997541	5.823e-05	0.0023766	2.37117e-05	0.00245855
1324	0.00494172	0.000221735	3.73154	3.99943e-05	3.73675	0.00132247	5.93392e-05	0.998607	1.0703e-05	0.00139251
1325	0.000128424	0.00202801	9.14973e-05	3.53749	3.53974	3.62807e-05	0.000572926	2.58486e-05	0.999365	0.000635055
1326	0.000176552	0.00247441	6.15488e-05	3.59952	3.60223	4.90117e-05	0.00068691	1.70863e-05	0.999247	0.000753008
1327	3.73048	9.34107e-05	0.00829948	0.000353035	3.73922	0.997661	2.49813e-05	0.00221957	9.4414e-05	0.00233897
1328	0.000537629	0.018048	6.32878e-05	3.74363	3.76228	0.0001429	0.00479709	1.68217e-05	0.995043	0.00495681
1329	0.00109491	0.00721077	6.38e-05	3.72144	3.72981	0.000293556	0.00193328	1.71054e-05	0.997756	0.00224394
1330	0.000238821	0.00426739	3.99943e-05	3.69296	3.6975	6.45899e-05	0.00115413	1.08166e-05	0.99877	0.00122953
1331	0.000298355	0.00449599	3.99943e-05	3.68733	3.69217	8.08076e-05	0.00121771	1.08322e-05	0.998691	0.00130935
1332	3.68114	0.000241165	0.00753254	0.000543334	3.68945	0.997746	6.53659e-05	0.00204164	0.000147267	0.00225427
1333	6.34092e-05	0.00329403	0.000134627	3.65059	3.65409	1.7353e-05	0.000901465	3.68429e-05	0.999044	0.000955661
1334	3.367	3.99942e-05	0.00111604	9.51224e-05	3.36825	0.999629	1.18739e-05	0.000331341	2.82409e-05	0.000371456
1335	3.62302	0.000237114	0.0045043	0.000182858	3.62795	0.998643	6.53577e-05	0.00124156	5.04025e-05	0.00135732
1336	9.5746e-05	9.60349e-05	2.6587	6.31549e-05	2.65896	3.60088e-05	3.61175e-05	0.999904	2.37517e-05	9.58781e-05
1337	2.9141	3.9994e-05	0.000312863	6.39029e-05	2.91452	0.999857	1.37223e-05	0.000107346	2.19257e-05	0.000142994
1338	6.47828e-05	3.19267	6.42898e-05	0.000838777	3.19364	2.02849e-05	0.999697	2.01306e-05	0.00026264	0.000303055
1339	0.000136886	2.86585	0.000136138	0.000657337	2.86678	4.77489e-05	0.999675	4.7488e-05	0.000229294	0.000324531
1340	3.99942e-05	3.54916	6.47925e-05	6.38344e-05	3.54933	1.12681e-05	0.999952	1.82549e-05	1.79849e-05	4.75079e-05
1341	3.23094	3.99941e-05	0.000570647	3.99941e-05	3.23159	0.999799	1.2376e-05	0.000176584	1.2376e-05	0.000201336
1342	2.70116	9.62095e-05	0.000140163	3.99939e-05	2.70144	0.999898	3.56142e-05	5.18844e-05	1.48047e-05	0.000102303
1343	3.01357	6.43988e-05	0.000489385	3.99941e-05	3.01416	0.999803	2.13654e-05	0.000162362	1.32687e-05	0.000196996
1344	3.99942e-05	3.54996	3.99942e-05	0.00143247	3.55147	1.12613e-05	0.999574	1.12613e-05	0.000403345	0.000425867
1345	3.13442	0.000143919	0.000898118	3.99941e-05	3.1355	0.999655	4.58998e-05	0.000286435	1.27552e-05	0.00034509
1346	9.81191e-05	0.00184327	3.99942e-05	3.51988	3.52186	2.786e-05	0.000523379	1.1356e-05	0.999437	0.000562596
1347	0.000257063	0.00262566	6.48606e-05	3.51648	3.51942	7.30413e-05	0.000746048	1.84293e-05	0.999162	0.000837519
1348	3.63875	0.000320359	0.00582829	0.000190643	3.64509	0.998261	8.78879e-05	0.00159894	5.23014e-05	0.00173913
1349	3.99943e-05	3.7526	0.00014005	0.00757598	3.76035	1.06358e-05	0.997937	3.72439e-05	0.0020147	0.00206258
1350	0.00266743	6.46223e-05	3.67733	3.99943e-05	3.6801	0.000724826	1.75599e-05	0.999247	1.08677e-05	0.000753253
1351	0.000399392	0.00291764	3.99942e-05	3.57047	3.57383	0.000111755	0.000816389	1.11909e-05	0.999061	0.000939334
1352	6.33847e-05	3.69476	3.99943e-05	0.0029095	3.69777	1.71413e-05	0.999185	1.08158e-05	0.000786824	0.000814781
1353	3.65328	9.70797e-05	0.00280724	3.99942e-05	3.65623	0.999195	2.65519e-05	0.000767798	1.09387e-05	0.000805288
1354	3.23665	6.39428e-05	0.00108194	9.76829e-05	3.2379	0.999616	1.97482e-05	0.000334149	3.01686e-05	0.000384066
1355	3.72467	3.99943e-05	0.00617397	0.000188807	3.73107	0.998284	1.07192e-05	0.00165475	5.0604e-05	0.00171607
1356	3.99943e-05	0.00387256	3.99943e-05	3.76568	3.76963	1.06096e-05	0.0010273	1.06096e-05	0.998951	0.00104852
1357	3.79739	3.99943e-05	0.00900567	3.99943e-05	3.80647	0.997613	1.05069e-05	0.00236589	1.05069e-05	0.0023869
1358	6.51225e-05	0.00342191	3.99943e-05	3.71533	3.71885	1.75115e-05	0.000920151	1.07545e-05	0.999052	0.000948417
1359	3.68161	0.00164611	0.00675249	0.000193596	3.6902	0.997672	0.000446076	0.00182984	5.24621e-05	0.00232838
1360	0.000769437	0.00292676	3.49835	0.000141033	3.50218	0.000219702	0.000835696	0.998904	4.02699e-05	0.00109567
1361	0.000255192	3.27231	0.000194543	0.00176147	3.27452	7.79327e-05	0.999325	5.94112e-05	0.000537934	0.000675278
1362	0.00180156	9.78586e-05	3.33531	0.000591068	3.3378	0.000539744	2.93183e-05	0.999254	0.000177083	0.000746145
1363	0.00255882	0.00144764	3.56557	6.6086e-05	3.56965	0.000716826	0.000405542	0.998859	1.85133e-05	0.00114088
1364	0.00254718	0.00019566	3.56818	3.99942e-05	3.57096	0.000713303	5.47919e-05	0.999221	1.11999e-05	0.000779295
1365	0.00466092	0.00098632	3.64978	6.5167e-05	3.6555	0.00127504	0.000269818	0.998437	1.78271e-05	0.00156269
1366	0.00382091	0.000196687	3.66054	3.99942e-05	3.6646	0.00104266	5.36721e-05	0.998893	1.09137e-05	0.00110724
1367	0.00177251	0.000141351	3.40068	6.54513e-05	3.40266	0.000520918	4.15412e-05	0.999418	1.92353e-05	0.000581695
1368	3.73351	6.48005e-05	0.00508783	6.48639e-05	3.73873	0.998604	1.73322e-05	0.00136084	1.73492e-05	0.00139552
1369	9.62679e-05	0.00292118	9.59803e-05	3.58467	3.58778	2.68322e-05	0.000814201	2.6752e-05	0.999132	0.000867786
1370	3.67363	3.99943e-05	0.00350708	0.000139117	3.67732	0.998998	1.08759e-05	0.000953706	3.78312e-05	0.00100241
1371	0.000188753	3.59907	6.3971e-05	0.00312834	3.60245	5.23958e-05	0.999061	1.77576e-05	0.000868391	0.000938545
1372	6.41508e-05	0.000139226	6.38789e-05	2.6823	2.68257	2.3914e-05	5.19002e-05	2.38126e-05	0.9999	9.96268e-05
1373	3.32704	3.99942e-05	0.00355357	0.228342	3.55898	0.934831	1.12376e-05	0.00099848	0.0641595	0.0651692
1374	3.74336	9.29397e-05	0.00524623	6.28817e-05	3.74876	0.998559	2.47921e-05	0.00139946	1.6774e-05	0.00144102
1375	0.00212536	9.15019e-05	3.60057	6.29234e-05	3.60285	0.00058991	2.53971e-05	0.999367	1.74649e-05	0.000632772
1376	0.000421223	0.00252512	3.99942e-05	3.59671	3.59969	0.000117016	0.000701481	1.11105e-05	0.99917	0.000829608
1377	3.72787	0.000224092	0.004987	3.99943e-05	3.73312	0.998593	6.0028e-05	0.00133588	1.07134e-05	0.00140662
1378	0.00205219	0.000483949	3.51653	6.24759e-05	3.51913	0.000583153	0.00013752	0.999262	1.77532e-05	0.000738426
1379	0.000344477	0.00404849	9.19627e-05	3.65178	3.65627	9.42154e-05	0.00110727	2.51521e-05	0.998773	0.00122664
1380	0.000277016	0.00356341	8.97501e-05	3.63999	3.64392	7.60215e-05	0.000977905	2.46301e-05	0.998921	0.00107856
1381	3.76545	3.99943e-05	0.00334443	6.19373e-05	3.7689	0.999086	1.06117e-05	0.000887376	1.64338e-05	0.000914422
1382	0.000535853	3.71162	8.96516e-05	0.00589835	3.71814	0.000144119	0.998245	2.41119e-05	0.00158637	0.0017546
1383	0.00420962	0.000124387	3.74846	3.99943e-05	3.75283	0.00112172	3.31449e-05	0.998834	1.06571e-05	0.00116552
1384	0.000212902	0.0020262	3.99942e-05	3.59762	3.5999	5.91412e-05	0.00056285	1.11098e-05	0.999367	0.000633101
1385	3.63322	6.08792e-05	0.00144086	3.99942e-05	3.63476	0.999576	1.67492e-05	0.00039641	1.10033e-05	0.000424163
1386	3.74398	8.68778e-05	0.0039484	6.05995e-05	3.74807	0.998907	2.31793e-05	0.00105345	1.61682e-05	0.0010928
1387	3.2882	6.06175e-05	0.000730925	8.82018e-05	3.28908	0.999733	1.84299e-05	0.000222228	2.68166e-05	0.000267474
1388	0.000121904	3.4873	6.09527e-05	0.00133994	3.48883	3.49413e-05	0.999564	1.74708e-05	0.000384066	0.000436478
1389	0.00429694	0.000160725	3.7467	3.99943e-05	3.75119	0.00114549	4.28463e-05	0.998801	1.06617e-05	0.00119899
1390	8.738e-05	3.76113	3.99943e-05	0.00352346	3.76478	2.32099e-05	0.99903	1.06233e-05	0.0009359	0.000969734
1391	6.00116e-05	3.12797	6.08493e-05	0.000365455	3.12846	1.91825e-05	0.999845	1.94502e-05	0.000116816	0.000155449
1392	3.16433	0.000156368	0.00048908	3.99941e-05	3.16502	0.999783	4.94051e-05	0.000154527	1.26363e-05	0.000216568
1393	3.4537	3.99942e-05	0.000690507	5.99635e-05	3.45449	0.999771	1.15775e-05	0.000199887	1.73582e-05	0.000228823
1394	3.39684	3.99942e-05	0.000358862	3.99942e-05	3.39728	0.999871	1.17724e-05	0.000105632	1.17724e-05	0.000129177
1395	3.78494	8.68764e-05	0.00715605	6.00317e-05	3.79224	0.998074	2.2909e-05	0.00188702	1.58301e-05	0.00192576
1396	0.000355004	6.00147e-05	3.2562	3.99941e-05	3.25665	0.000109009	1.84283e-05	0.99986	1.22807e-05	0.000139718
1397	3.80336	3.99943e-05	0.00494285	5.95514e-05	3.8084	0.998676	1.05016e-05	0.00129788	1.56369e-05	0.00132402
1398	0.00148977	0.000615026	3.52296	6.00794e-05	3.52512	0.000422614	0.00017447	0.999386	1.70432e-05	0.000614127
1399	3.78929	8.54315e-05	0.00845045	6.01539e-05	3.79789	0.997737	2.24945e-05	0.00222504	1.58388e-05	0.00226337
1400	0.000196142	0.00220218	3.99942e-05	3.65505	3.65749	5.36275e-05	0.000602102	1.09349e-05	0.999333	0.000666664
1401	0.000156267	0.00366186	3.99943e-05	3.74014	3.74399	4.17381e-05	0.000978063	1.06822e-05	0.99897	0.00103048
1402	3.6878	8.68376e-05	0.0033315	0.000156146	3.69137	0.999032	2.35245e-05	0.00090251	4.23003e-05	0.000968335
1403	3.99943e-05	3.72654	8.67343e-05	0.00242649	3.72909	1.07249e-05	0.999315	2.32588e-05	0.000650694	0.000684677
1404	0.000118862	0.00165161	6.04483e-05	3.5838	3.58563	3.31497e-05	0.00046062	1.68585e-05	0.999489	0.000510628
1405	3.78289	6.03998e-05	0.00345112	3.99943e-05	3.78645	0.999062	1.59516e-05	0.00091144	1.05625e-05	0.000937954
1406	3.75726	3.99943e-05	0.00183846	3.99943e-05	3.75918	0.99949	1.06391e-05	0.000489058	1.06391e-05	0.000510336
1407	8.60844e-05	3.6873	8.69989e-05	0.0027157	3.69018	2.33279e-05	0.999217	2.35758e-05	0.000735924	0.000782828
1408	0.000832515	8.61445e-05	3.31649	8.60272e-05	3.31749	0.000250947	2.59667e-05	0.999697	2.59314e-05	0.000302845
1409	3.74392	0.000624024	0.00865291	0.000118801	3.75331	0.997497	0.00016626	0.00230541	3.16522e-05	0.00250332
1410	0.00350256	0.000414935	3.68008	6.00486e-05	3.68406	0.000950733	0.00011263	0.99892	1.62996e-05	0.00107966
1411	0.000771511	6.05251e-05	3.4759	3.99942e-05	3.47677	0.000221905	1.74084e-05	0.999749	1.15033e-05	0.000250816
1412	3.7382	8.69194e-05	0.0027507	3.99943e-05	3.74108	0.999231	2.32338e-05	0.000735268	1.06906e-05	0.000769193
1413	3.79012	0.000117456	0.00946868	3.99943e-05	3.79974	0.997467	3.09114e-05	0.00249193	1.05255e-05	0.00253336
1414	0.00162032	6.06329e-05	3.63174	6.07589e-05	3.63348	0.000445941	1.66873e-05	0.999521	1.6722e-05	0.00047935
1415	6.03609e-05	0.00288304	8.76191e-05	3.71119	3.71422	1.62513e-05	0.000776216	2.35901e-05	0.999184	0.000816057
1416	0.000492626	3.75658	6.03608e-05	0.0082135	3.76534	0.000130832	0.997672	1.60306e-05	0.00218134	0.00232821
1417	0.00425456	8.66105e-05	3.75628	6.01433e-05	3.76068	0.00113133	2.30306e-05	0.99883	1.59927e-05	0.00117035
1418	0.000157903	0.0042568	6.03577e-05	3.72821	3.73268	4.23028e-05	0.00114041	1.61701e-05	0.998801	0.00119889
1419	3.74104	0.000250455	0.007634	0.000119764	3.74905	0.997865	6.68048e-05	0.00203625	3.19453e-05	0.002135
1420	0.000310585	8.79228e-05	3.08579	3.99941e-05	3.08623	0.000100636	2.84887e-05	0.999858	1.29589e-05	0.000142083
1421	3.68602	6.04478e-05	0.00248572	8.82199e-05	3.68865	0.999286	1.63875e-05	0.000673883	2.39166e-05	0.000714187
1422	3.77008	8.78445e-05	0.00559451	6.08879e-05	3.77582	0.998479	2.3265e-05	0.00148167	1.61257e-05	0.00152106
1423	3.99942e-05	3.53452	3.99942e-05	0.000805365	3.5354	1.13125e-05	0.99975	1.13125e-05	0.0002278	0.000250425
1424	0.00201301	0.000518483	3.58156	3.99942e-05	3.58413	0.000561645	0.000144661	0.999283	1.11587e-05	0.000717465
1425	0.00242349	0.000212552	3.56452	0.000122433	3.56728	0.000679366	5.95839e-05	0.999227	3.4321e-05	0.000773271
1426	0.00139481	0.000591831	3.48747	3.99942e-05	3.48949	0.000399717	0.000169604	0.999419	1.14613e-05	0.000580782
1427	3.79799	3.99943e-05	0.00590982	6.18037e-05	3.804	0.99842	1.05137e-05	0.00155358	1.6247e-05	0.00158034
1428	3.99942e-05	3.63156	3.99942e-05	0.00116062	3.6328	1.10092e-05	0.999658	1.10092e-05	0.000319484	0.000341503
1429	3.68336	3.99943e-05	0.00186683	6.17244e-05	3.68533	0.999466	1.08523e-05	0.000506557	1.67487e-05	0.000534158
1430	0.000481721	0.000126402	2.98373	6.2049e-05	2.9844	0.000161413	4.23541e-05	0.999775	2.07911e-05	0.000224558
1431	3.78184	3.99943e-05	0.00313328	3.99943e-05	3.78505	0.999151	1.05664e-05	0.000827804	1.05664e-05	0.000848937
1432	0.000491082	3.64068	6.28504e-05	0.00350807	3.64474	0.000134737	0.998886	1.72442e-05	0.000962503	0.00111448
1433	6.30636e-05	3.70335	3.99943e-05	0.00235403	3.70581	1.70175e-05	0.999337	1.07923e-05	0.000635228	0.000663038
1434	0.0045818	0.000679721	3.65887	9.23233e-05	3.66422	0.00125042	0.000185502	0.998539	2.51959e-05	0.00146111
1435	6.22993e-05	0.00264513	3.99943e-05	3.70974	3.71249	1.6781e-05	0.000712494	1.07729e-05	0.99926	0.000740048
1436	3.5679	3.99942e-05	0.00171982	9.35137e-05	3.56976	0.999481	1.12036e-05	0.000481774	2.61961e-05	0.000519174
1437	3.99943e-05	3.75195	6.35354e-05	0.00383	3.75588	1.06484e-05	0.998953	1.69162e-05	0.00101973	0.0010473
1438	6.34381e-05	0.00197623	3.99942e-05	3.64327	3.64535	1.74025e-05	0.000542124	1.09713e-05	0.99943	0.000570497
1439	6.38337e-05	0.00099262	6.33842e-05	3.2954	3.29652	1.93639e-05	0.000301111	1.92276e-05	0.99966	0.000339703
1440	3.61733	0.00155015	0.00346867	0.00013595	3.62248	0.998577	0.000427924	0.000957539	3.75294e-05	0.00142299
1441	0.00271732	0.000138599	3.54705	9.59132e-05	3.55	0.000765443	3.90418e-05	0.999168	2.70178e-05	0.000831502
1442	9.71227e-05	3.6627	3.99942e-05	0.00288662	3.66573	2.64948e-05	0.999175	1.09103e-05	0.000787461	0.000824866
1443	0.0488393	3.99943e-05	3.67591	0.000398695	3.72518	0.0131106	1.07362e-05	0.986772	0.000107027	0.0132283
1444	0.000399427	0.00184951	3.99942e-05	3.42719	3.42948	0.000116469	0.000539298	1.16619e-05	0.999333	0.000667429
1445	3.68721	3.99943e-05	0.00436558	0.000192671	3.69181	0.998754	1.08332e-05	0.0011825	5.21886e-05	0.00124553
1446	0.000139658	3.59033	6.44655e-05	0.00293691	3.59347	3.88643e-05	0.999126	1.79396e-05	0.000817291	0.000874095
1447	0.00177929	9.82359e-05	3.50606	3.99942e-05	3.50798	0.000507212	2.80036e-05	0.999453	1.14009e-05	0.000546617
1448	0.000494846	0.00242047	3.99942e-05	3.51333	3.51628	0.00014073	0.000688361	1.1374e-05	0.99916	0.000840465
1449	3.73778	0.00211261	0.00854205	6.50148e-05	3.7485	0.99714	0.000563586	0.00227879	1.73442e-05	0.00285972
1450	0.00189716	9.80228e-05	3.53503	3.99942e-05	3.53707	0.000536365	2.7713e-05	0.999425	1.13072e-05	0.000575385
1451	0.00391516	0.000197003	3.58054	0.000139424	3.58479	0.00109216	5.49552e-05	0.998814	3.88931e-05	0.00118601
1452	0.0041423	9.86591e-05	3.65138	9.69034e-05	3.65572	0.0011331	2.69876e-05	0.998813	2.65074e-05	0.0011866
1453	0.000337657	0.00373512	6.47239e-05	3.59263	3.59677	9.38778e-05	0.00103847	1.7995e-05	0.99885	0.00115034
1454	0.000196324	0.0017808	6.57392e-05	3.37569	3.37773	5.81232e-05	0.000527218	1.94625e-05	0.999395	0.000604804
1455	0.000257135	3.68262	9.73411e-05	0.00642224	3.6894	6.96958e-05	0.998163	2.6384e-05	0.00174073	0.00183681
1456	3.55045	6.38771e-05	0.00195715	6.38513e-05	3.55253	0.999413	1.79807e-05	0.000550918	1.79735e-05	0.000586872
1457	0.00140341	3.73828	3.99943e-05	0.0234544	3.76318	0.000372932	0.993384	1.06278e-05	0.00623261	0.00661617
1458	9.80645e-05	3.67613	3.99943e-05	0.00312451	3.67939	2.66524e-05	0.999113	1.08698e-05	0.000849193	0.000886715
1459	0.0104959	0.000582989	3.72787	6.41984e-05	3.73902	0.00280714	0.00015592	0.99702	1.71699e-05	0.00298023
1460	0.000773902	0.00419576	3.99942e-05	3.65014	3.65515	0.000211729	0.0011479	1.09419e-05	0.998629	0.00137057
1461	3.69901	0.00039817	0.00794158	9.7974e-05	3.70745	0.997724	0.000107397	0.00214206	2.64262e-05	0.00227588
1462	6.40987e-05	0.0018082	9.67844e-05	3.48041	3.48238	1.84066e-05	0.000519244	2.77926e-05	0.999435	0.000565443
1463	0.000314725	0.00115721	9.50273e-05	3.14409	3.14566	0.000100051	0.000367876	3.0209e-05	0.999502	0.000498136
1464	3.65202	0.000846905	0.00686787	0.000471466	3.6602	0.997763	0.000231382	0.00187636	0.000128809	0.00223655
1465	0.00210232	0.00039354	3.49127	3.99942e-05	3.49381	0.000601728	0.000112639	0.999274	1.14472e-05	0.000725814
1466	0.00614717	0.000484786	3.68446	6.44375e-05	3.69115	0.00166538	0.000131337	0.998186	1.74573e-05	0.00181417
1467	0.0048282	0.0523579	0.00883672	3.67368	3.7397	0.00129107	0.0140005	0.00236295	0.982345	0.0176546
1468	0.000185006	0.000464868	3.9994e-05	2.87018	2.87087	6.44425e-05	0.000161926	1.3931e-05	0.99976	0.000240299
1469	3.68469	0.000185891	0.00402496	3.99943e-05	3.68894	0.998848	5.03914e-05	0.00109109	1.08417e-05	0.00115232
1470	0.00154091	0.000311803	3.25132	0.000185024	3.25336	0.000473638	9.58405e-05	0.999374	5.68716e-05	0.00062635
1471	3.64048	9.71467e-05	0.00386467	0.0014402	3.64588	0.998518	2.66456e-05	0.00106001	0.000395022	0.00148168
1472	0.000135675	3.32042	6.48585e-05	0.00134509	3.32197	4.08417e-05	0.999535	1.95241e-05	0.000404908	0.000465274
1473	0.00113167	3.99942e-05	3.42552	6.38107e-05	3.42675	0.000330247	1.16712e-05	0.999639	1.86213e-05	0.00036054
1474	3.7187	0.000311658	0.00736525	6.44872e-05	3.72644	0.997923	8.36341e-05	0.00197648	1.73053e-05	0.00207742
1475	0.00093641	0.000473228	3.0889	9.76699e-05	3.09041	0.000303005	0.000153128	0.999512	3.16042e-05	0.000487737
1476	3.75129	0.000136975	0.013347	9.6938e-05	3.76487	0.996393	3.63825e-05	0.00354514	2.5748e-05	0.00360727
1477	0.000556804	0.000313738	2.93527	3.9994e-05	2.93618	0.000189636	0.000106852	0.99969	1.36211e-05	0.000310109
1478	3.79554	3.99943e-05	0.00557386	3.99943e-05	3.80119	0.998513	1.05215e-05	0.00146635	1.05215e-05	0.00148739
1479	3.68627	9.72579e-05	0.0057014	0.000187181	3.69226	0.998379	2.63411e-05	0.00154415	5.06957e-05	0.00162119
1480	9.51712e-05	0.00135247	3.99942e-05	3.4382	3.43969	2.76685e-05	0.000393195	1.16273e-05	0.999568	0.00043249
1481	9.69158e-05	0.00176341	6.47126e-05	3.48019	3.48211	2.78325e-05	0.000506421	1.85843e-05	0.999447	0.000552838
1482	3.6576	9.46181e-05	0.00323921	6.34447e-05	3.661	0.999072	2.58449e-05	0.00088479	1.73299e-05	0.000927965
1483	3.61795	9.41068e-05	0.00305014	9.66106e-05	3.62119	0.999105	2.59878e-05	0.000842304	2.66792e-05	0.000894971
1484	0.001636	0.000379833	3.41275	3.99942e-05	3.4148	0.000479089	0.000111231	0.999398	1.1712e-05	0.000602033
1485	0.00205228	0.000380925	3.4509	6.42248e-05	3.45339	0.00059428	0.000110305	0.999277	1.85976e-05	0.000723182
1486	0.00113721	0.000137234	3.31671	3.99941e-05	3.31803	0.000342736	4.13603e-05	0.999604	1.20536e-05	0.00039615
1487	0.00153293	0.000456707	3.39294	3.99942e-05	3.39497	0.000451529	0.000134525	0.999402	1.17804e-05	0.000597834
1488	3.67017	0.000135801	0.00450912	9.64799e-05	3.67491	0.99871	3.69536e-05	0.001227	2.62537e-05	0.00129021
1489	3.77036	0.013858	0.0112216	6.3454e-05	3.7955	0.993376	0.00365117	0.00295654	1.67182e-05	0.00662443
1490	0.00110583	9.49463e-05	3.37096	3.99942e-05	3.3722	0.000327926	2.81556e-05	0.999632	1.186e-05	0.000367941
1491	3.99943e-05	3.80466	3.99943e-05	0.00743336	3.81217	1.04912e-05	0.998029	1.04912e-05	0.0019499	0.00197088
1492	0.000620291	0.00160536	3.33802	0.000137423	3.34039	0.000185694	0.000480592	0.999293	4.11399e-05	0.000707426
1493	3.79081	3.99943e-05	0.0106387	6.34768e-05	3.80155	0.997174	1.05205e-05	0.00279851	1.66976e-05	0.00282573
1494	6.33187e-05	0.00360736	3.99943e-05	3.74713	3.75084	1.68812e-05	0.000961748	1.06628e-05	0.999011	0.000989292
1495	3.7322	3.99943e-05	0.00321752	6.38136e-05	3.73552	0.999111	1.07065e-05	0.000861332	1.70829e-05	0.000889121
1496	6.32054e-05	3.55806	6.32456e-05	0.00176248	3.55995	1.77546e-05	0.999469	1.77658e-05	0.000495086	0.000530606
1497	3.68833	0.000132585	0.0040381	6.37842e-05	3.69256	0.998853	3.59059e-05	0.00109358	1.72737e-05	0.00114676
1498	0.00245354	0.000708128	3.54108	6.32106e-05	3.54431	0.000692248	0.000199793	0.99909	1.78344e-05	0.000909875
1499	0.00018227	0.0016883	3.99942e-05	3.47502	3.47693	5.24228e-05	0.000485573	1.15027e-05	0.999451	0.000549498
1500	3.69597	0.000796365	0.00803913	0.000183131	3.70499	0.997566	0.000214944	0.00216981	4.94282e-05	0.00243418
1501	0.00107997	0.000516795	3.30142	3.99941e-05	3.30306	0.000326962	0.00015646	0.999504	1.21082e-05	0.000495529
1502	0.000700994	0.000232538	3.07822	3.99941e-05	3.0792	0.000227655	7.55192e-05	0.999684	1.29885e-05	0.000316163
1503	3.79809	3.99943e-05	0.00512128	3.99943e-05	3.80329	0.998632	1.05157e-05	0.00134654	1.05157e-05	0.00136757
1504	3.61873	0.000542069	0.0037028	6.39135e-05	3.62304	0.998811	0.000149617	0.00102202	1.76409e-05	0.00118927
1505	6.34189e-05	0.000920928	0.000136433	3.13839	3.13951	2.02002e-05	0.000293335	4.34566e-05	0.999643	0.000356992
1506	3.99942e-05	3.64762	3.99942e-05	0.00177786	3.64947	1.09589e-05	0.999491	1.09589e-05	0.000487156	0.000509073
1507	3.09443	3.99941e-05	0.000315815	3.99941e-05	3.09483	0.999872	1.29229e-05	0.000102046	1.29229e-05	0.000127892
1508	3.99942e-05	0.00137499	3.99942e-05	3.5603	3.56176	1.12288e-05	0.000386044	1.12288e-05	0.999591	0.000408501
1509	6.37866e-05	3.68064	0.000193511	0.00497719	3.68588	1.73057e-05	0.99858	5.25006e-05	0.00135034	0.00142015
1510	3.63974	0.000141576	0.00304116	3.99942e-05	3.64297	0.999115	3.88627e-05	0.000834803	1.09785e-05	0.000884645
1511	0.00176624	0.000196292	3.33402	9.9306e-05	3.33609	0.000529435	5.8839e-05	0.999382	2.97672e-05	0.000618041
1512	6.56055e-05	3.71614	0.000197458	0.00736265	3.72376	1.76181e-05	0.997952	5.30263e-05	0.00197721	0.00204785
1513	3.43208	3.99942e-05	0.00161108	0.000100698	3.43383	0.99949	1.16471e-05	0.000469179	2.93252e-05	0.000510151
1514	0.000146704	0.00118032	6.65072e-05	3.15782	3.15922	4.64369e-05	0.000373612	2.10518e-05	0.999559	0.000441101
1515	0.000205021	0.00359337	3.99942e-05	3.62249	3.62632	5.65368e-05	0.000990912	1.10289e-05	0.998942	0.00105848
1516	0.000542115	0.00220043	3.99942e-05	3.43138	3.43416	0.000157859	0.000640747	1.1646e-05	0.99919	0.000810253
1517	0.000150457	3.68352	6.56807e-05	0.00580729	3.68954	4.07793e-05	0.998367	1.78019e-05	0.00157399	0.00163257
1518	3.99942e-05	3.60636	0.000369177	0.00415569	3.61092	1.10759e-05	0.998736	0.000102239	0.00115087	0.00126418
1519	0.000155814	0.000815995	6.75857e-05	2.80124	2.80228	5.56025e-05	0.000291189	2.41181e-05	0.999629	0.00037091
1520	3.41096	0.000299356	0.00287823	0.000107006	3.41424	0.999038	8.76786e-05	0.000843007	3.1341e-05	0.000962026
1521	0.00109163	0.000223603	2.94582	6.72221e-05	2.9472	0.000370394	7.58694e-05	0.999531	2.28088e-05	0.000469072
1522	0.0013818	0.000108005	3.20876	3.99941e-05	3.21029	0.000430428	3.36433e-05	0.999523	1.24581e-05	0.000476529
1523	3.71608	3.99943e-05	0.00372614	3.99943e-05	3.71989	0.998977	1.07515e-05	0.00100168	1.07515e-05	0.00102318
1524	3.71634	6.85165e-05	0.00676997	6.89156e-05	3.72325	0.998145	1.84024e-05	0.0018183	1.85096e-05	0.00185521
1525	3.9994e-05	0.000624977	3.9994e-05	2.98173	2.98244	1.34099e-05	0.000209553	1.34099e-05	0.999764	0.000236372
1526	2.43262	3.99939e-05	0.00023545	6.8208e-05	2.43297	0.999859	1.64383e-05	9.67748e-05	2.80349e-05	0.000141248
1527	2.96476	0.0158524	0.0217582	0.490732	3.4931	0.848747	0.00453821	0.00622889	0.140486	0.151253
1528	3.69914	0.000117091	0.0373756	3.99943e-05	3.73667	0.989956	3.13356e-05	0.0100024	1.07032e-05	0.0100444
1529	3.9994e-05	2.7244	3.9994e-05	0.000610177	2.72509	1.46762e-05	0.999747	1.46762e-05	0.000223911	0.000253263
1530	3.5527	0.000179196	0.00519125	0.00323887	3.56131	0.997583	5.03175e-05	0.00145768	0.000909459	0.00241746
1531	0.00148063	0.0206666	3.67741	0.000116117	3.69968	0.000400205	0.00558607	0.993982	3.13857e-05	0.00601766
1532	0.803836	0.00387375	2.5791	0.0789591	3.46576	0.231936	0.00111772	0.744164	0.0227826	0.255836
1533	3.25314	0.0577927	0.255239	0.00273665	3.56891	0.911523	0.0161934	0.0715172	0.000766803	0.0884774
1534	0.0089758	3.28785	7.41252e-05	0.249903	3.5468	0.00253067	0.92699	2.08992e-05	0.0704586	0.0730101
1535	0.251105	0.00644143	3.28282	0.00485805	3.54523	0.070829	0.00181693	0.925984	0.00137031	0.0740162
1536	0.248619	0.000552981	3.28419	0.00573822	3.5391	0.0702492	0.000156249	0.927973	0.00162138	0.0720268
1537	2.4053	0.000124932	0.000553432	0.00111922	2.4071	0.999253	5.19014e-05	0.000229917	0.000464966	0.000746784
1538	7.38498e-05	3.26693	7.58989e-05	0.00302746	3.27011	2.25833e-05	0.999028	2.32099e-05	0.000925796	0.000971589
1539	0.000733846	3.99939e-05	2.58094	3.99939e-05	2.58175	0.000284244	1.5491e-05	0.999685	1.5491e-05	0.000315226
1540	3.21489	0.0002977	0.00315835	3.99941e-05	3.21839	0.998914	9.24998e-05	0.000981346	1.24268e-05	0.00108627
1541	3.9994e-05	0.00139461	0.000128469	2.71965	2.72121	1.46971e-05	0.000512498	4.72104e-05	0.999426	0.000574405
1542	3.48023	0.00258628	0.00617112	0.00284763	3.49183	0.996677	0.000740666	0.0017673	0.000815511	0.00332348
1543	0.00839722	0.000933117	0.000579968	3.42369	3.4336	0.0024456	0.000271761	0.00016891	0.997114	0.00288627
1544	3.51422	0.000203518	0.00845455	0.00236904	3.52524	0.996872	5.77316e-05	0.00239829	0.000672021	0.00312804
1545	3.99942e-05	3.42535	3.99942e-05	0.00318333	3.42861	1.16648e-05	0.999048	1.16648e-05	0.000928462	0.000951791
1546	2.7797	0.000423212	0.00191657	3.9994e-05	2.78208	0.999145	0.000152121	0.000688898	1.43756e-05	0.000855394
1547	3.62647	0.0215516	0.00104058	0.00562232	3.65468	0.99228	0.00589698	0.000284726	0.00153839	0.00772009
1548	0.000214737	3.04876	3.99941e-05	0.00276811	3.05179	7.03644e-05	0.999009	1.31051e-05	0.000907044	0.000990514
1549	0.000201538	0.00222512	7.54799e-05	2.74535	2.74785	7.33439e-05	0.000809769	2.74687e-05	0.999089	0.000910582
1550	0.000361163	0.00486493	3.99941e-05	3.26858	3.27385	0.000110318	0.001486	1.22162e-05	0.998391	0.00160853
1551	3.56972	0.000674415	0.0183411	0.000226136	3.58896	0.994639	0.000187914	0.00511043	6.30089e-05	0.00536135
1552	0.000234356	0.0645736	0.0117201	3.60636	3.68289	6.36337e-05	0.0175334	0.00318231	0.979221	0.0207793
1553	0.000229507	0.00453052	0.000146081	3.10987	3.11477	7.36835e-05	0.00145453	4.68994e-05	0.998425	0.00157511
1554	3.99942e-05	3.64422	0.000151822	0.0139575	3.65837	1.09323e-05	0.996132	4.14998e-05	0.00381521	0.00386764
1555	3.51077	0.000979989	0.0715584	0.0804336	3.66374	0.958247	0.000267483	0.0195315	0.0219539	0.0417529
1556	0.000522339	3.57735	0.00120756	0.0351148	3.61419	0.000144524	0.989806	0.000334117	0.0097158	0.0101944
1557	0.00659734	0.0697975	0.00123533	3.56916	3.64679	0.00180908	0.0191394	0.000338746	0.978713	0.0212873
1558	3.99936e-05	0.000718352	0.000356565	1.87898	1.8801	2.12721e-05	0.000382082	0.000189652	0.999407	0.000593007
1559	0.000499833	8.21282e-05	3.99936e-05	1.79471	1.79533	0.000278407	4.57454e-05	2.22764e-05	0.999654	0.000346429
1560	2.6659	0.000231907	0.00210856	3.99939e-05	2.66829	0.999108	8.69125e-05	0.000790231	1.49886e-05	0.000892132
1561	0.000136435	0.000140675	0.959459	0.000145536	0.959881	0.000142137	0.000146555	0.99956	0.000151618	0.00044031
1562	8.08171e-05	2.47853	0.000146956	0.00180601	2.48056	3.25801e-05	0.99918	5.9243e-05	0.000728065	0.000819889
1563	3.12022	7.87347e-05	0.00303823	3.99941e-05	3.12338	0.998989	2.52082e-05	0.000972737	1.28047e-05	0.00101075
1564	0.000520958	0.000227144	1.75343	3.99936e-05	1.75422	0.000296974	0.000129485	0.999551	2.27985e-05	0.000449258
1565	3.99939e-05	7.79071e-05	2.63304	3.99939e-05	2.63319	1.51884e-05	2.95865e-05	0.99994	1.51884e-05	5.99633e-05
1566	3.46449	3.99942e-05	0.00807921	0.000663781	3.47327	0.997471	1.15148e-05	0.00232611	0.000191111	0.00252873
1567	0.00034494	3.99937e-05	1.94083	3.99937e-05	1.94126	0.000177689	2.06019e-05	0.999781	2.06019e-05	0.000218893
1568	2.07731	3.99937e-05	0.000488542	3.99937e-05	2.07788	0.999726	1.92473e-05	0.000235115	1.92473e-05	0.00027361
1569	2.07846	3.99937e-05	0.000466063	3.99937e-05	2.07901	0.999737	1.92369e-05	0.000224176	1.92369e-05	0.000262649
1570	3.24044	3.99941e-05	0.00385758	0.000135931	3.24447	0.998757	1.23269e-05	0.00118897	4.18962e-05	0.0012432
1571	3.99936e-05	1.79746	0.000139329	0.000489582	1.79813	2.22418e-05	0.999628	7.74855e-05	0.000272273	0.000372
1572	0.454838	0.0035718	3.99942e-05	3.01461	3.47306	0.130962	0.00102843	1.15156e-05	0.867998	0.132002
1573	3.99937e-05	2.05288	0.000434867	0.000435368	2.05379	1.94731e-05	0.999557	0.000211739	0.000211983	0.000443195
1574	2.14592	3.99937e-05	7.74026e-05	7.31856e-05	2.14611	0.999911	1.86354e-05	3.60664e-05	3.41015e-05	8.88033e-05
1575	3.99936e-05	1.8542	7.57371e-05	0.000208853	1.85452	2.15655e-05	0.999825	4.08392e-05	0.000112618	0.000175023
1576	2.85968	3.9994e-05	3.9994e-05	7.6548e-05	2.85983	0.999945	1.39847e-05	1.39847e-05	2.67666e-05	5.47361e-05
1577	2.43649	3.99939e-05	0.000557947	3.99939e-05	2.43712	0.999738	1.64103e-05	0.000228937	1.64103e-05	0.000261757
1578	2.37783	3.99938e-05	0.000126288	3.99938e-05	2.37803	0.999913	1.6818e-05	5.31059e-05	1.6818e-05	8.6742e-05
1579	3.17027	7.62475e-05	0.0022207	3.99941e-05	3.17261	0.999263	2.4033e-05	0.000699958	1.26061e-05	0.000736598
1580	0.000727267	7.37797e-05	2.28732	7.34198e-05	2.28819	0.000317835	3.22437e-05	0.999618	3.20864e-05	0.000382165
1581	3.12178	3.99941e-05	0.00226278	0.000122645	3.1242	0.999224	1.28014e-05	0.000724275	3.92565e-05	0.000776333
1582	3.99941e-05	3.03333	7.39199e-05	0.00172984	3.03517	1.31769e-05	0.999393	2.43545e-05	0.000569933	0.000607465
1583	0.000201427	0.000298825	1.8706	3.99936e-05	1.87114	0.00010765	0.000159702	0.999711	2.13739e-05	0.000288726
1584	0.00133351	0.000131259	2.61585	7.42371e-05	2.61739	0.000509482	5.01489e-05	0.999412	2.8363e-05	0.000587994
1585	3.53491	3.99942e-05	0.00354106	3.99942e-05	3.53853	0.998977	1.13025e-05	0.00100071	1.13025e-05	0.00102332
1586	7.42338e-05	3.0604	3.99941e-05	0.0018219	3.06233	2.42409e-05	0.999368	1.306e-05	0.000594938	0.000632238
1587	2.72225	0.000126807	0.00135127	3.9994e-05	2.72377	0.999443	4.65559e-05	0.000496102	1.46833e-05	0.000557342
1588	2.52495	7.55275e-05	0.000910023	3.99939e-05	2.52597	0.999594	2.99004e-05	0.000360267	1.58331e-05	0.000406
1589	7.47073e-05	3.38921	0.000128127	0.00428629	3.3937	2.20135e-05	0.998677	3.77544e-05	0.00126301	0.00132278
1590	0.000294751	0.00646896	3.99942e-05	3.54208	3.54889	8.30545e-05	0.00182281	1.12695e-05	0.998083	0.00191714
1591	0.000700172	0.0027449	3.99941e-05	3.10799	3.11148	0.000225029	0.000882186	1.28537e-05	0.99888	0.00112007
1592	7.4079e-05	1.67983	7.25048e-05	0.000128258	1.6801	4.40919e-05	0.999836	4.31549e-05	7.63395e-05	0.000163586
1593	7.56047e-05	7.39482e-05	1.78068	7.54008e-05	1.7809	4.2453e-05	4.15228e-05	0.999874	4.23385e-05	0.000126314
1594	0.00154792	0.000124247	2.81456	3.9994e-05	2.81628	0.000549633	4.41175e-05	0.999392	1.4201e-05	0.000607951
1595	0.000940687	0.00030006	2.36341	3.99938e-05	2.36469	0.000397806	0.000126892	0.999458	1.69129e-05	0.000541611
1596	3.24616	0.00030736	0.00493206	0.000582395	3.25198	0.99821	9.45149e-05	0.00151663	0.00017909	0.00179024
1597	7.54847e-05	3.28188	3.99941e-05	0.00282643	3.28482	2.29798e-05	0.999104	1.21754e-05	0.000860453	0.000895608
1598	3.99938e-05	2.25935	3.99938e-05	0.00044239	2.25987	1.76974e-05	0.999769	1.76974e-05	0.000195759	0.000231154
1599	2.1285	3.99937e-05	0.000205909	3.99937e-05	2.12879	0.999866	1.87871e-05	9.67258e-05	1.87871e-05	0.0001343
1600	2.68267	0.000206033	0.00209252	0.000432684	2.6854	0.998983	7.67231e-05	0.000779218	0.000161124	0.00101707
1601	2.83241	3.9994e-05	0.00141188	7.41389e-05	2.83394	0.999462	1.41125e-05	0.000498205	2.61611e-05	0.000538479
1602	3.99938e-05	2.35465	7.23457e-05	0.000712182	2.35547	1.69791e-05	0.99965	3.07139e-05	0.000302352	0.000350045
1603	2.53712	3.99939e-05	0.000940119	7.5155e-05	2.53817	0.999584	1.5757e-05	0.000370392	2.96099e-05	0.000415759
1604	2.42268	3.99938e-05	0.000935908	0.000131158	2.42379	0.999543	1.65006e-05	0.000386135	5.4113e-05	0.000456748
1605	3.62166	0.000127114	0.065262	7.59355e-05	3.68712	0.982245	3.44752e-05	0.0177	2.05948e-05	0.017755
1606	3.44739	3.99942e-05	0.00243433	3.99942e-05	3.4499	0.999271	1.15928e-05	0.000705622	1.15928e-05	0.000728808
1607	3.99948e-05	6.26574	3.99948e-05	3.99948e-05	6.26586	6.38298e-06	0.999981	6.38298e-06	6.38298e-06	1.91489e-05
1608	2.64855	3.99939e-05	0.000772636	7.39986e-05	2.64943	0.999665	1.50953e-05	0.000291623	2.793e-05	0.000334649
1609	0.000584841	0.000359675	2.31031	7.1196e-05	2.31133	0.000253032	0.000155614	0.999561	3.08031e-05	0.00043945
1610	7.01179e-05	2.35326	3.99938e-05	0.000350302	2.35372	2.97903e-05	0.999804	1.69918e-05	0.000148829	0.000195611
1611	2.9623	3.9994e-05	0.0010156	7.11541e-05	2.96342	0.99962	1.34959e-05	0.000342713	2.40108e-05	0.000380219
1612	2.7584	7.02658e-05	0.000676031	3.9994e-05	2.75919	0.999715	2.54661e-05	0.000245011	1.44948e-05	0.000284972
1613	0.000238925	6.81227e-05	2.20389	6.99571e-05	2.20426	0.000108392	3.0905e-05	0.999829	3.17372e-05	0.000171034
1614	3.50141	3.99942e-05	0.00197772	3.99942e-05	3.50346	0.999413	1.14156e-05	0.000564504	1.14156e-05	0.000587335
1615	2.74098	3.9994e-05	0.000308504	3.9994e-05	2.74137	0.999858	1.45891e-05	0.000112536	1.45891e-05	0.000141715
1616	3.9994e-05	2.82477	3.9994e-05	0.000396885	2.82525	1.41559e-05	0.999831	1.41559e-05	0.000140478	0.00016879
1617	0.00177203	0.000106915	3.3675	3.99942e-05	3.36942	0.000525914	3.1731e-05	0.99943	1.18697e-05	0.000569514
1618	3.99942e-05	3.3908	3.99942e-05	0.00123679	3.39211	1.17903e-05	0.999612	1.17903e-05	0.000364606	0.000388187
1619	3.28209	3.99941e-05	0.0011789	6.73499e-05	3.28337	0.999608	1.21808e-05	0.00035905	2.05124e-05	0.000391743
1620	3.99941e-05	3.31888	0.000104451	0.0014525	3.32048	1.20447e-05	0.999519	3.14565e-05	0.000437438	0.00048094
1621	3.47958	6.66978e-05	0.00178292	3.99942e-05	3.48147	0.999457	1.91579e-05	0.000512117	1.14877e-05	0.000542763
1622	0.00115172	0.000557338	3.11404	3.99941e-05	3.11579	0.000369641	0.000178875	0.999439	1.28359e-05	0.000561352
1623	0.000550249	0.00324145	0.000150193	3.44802	3.45196	0.000159402	0.000939018	4.35096e-05	0.998858	0.00114193
1624	0.000101946	0.000977289	3.99941e-05	3.13177	3.13289	3.25406e-05	0.000311945	1.27659e-05	0.999643	0.000357251
1625	0.000354611	0.000967055	3.99941e-05	3.06439	3.06575	0.000115669	0.000315439	1.30455e-05	0.999556	0.000444153
1626	0.000100976	3.69889	6.5395e-05	0.00518518	3.70424	2.72596e-05	0.998555	1.76541e-05	0.00139979	0.00144471
1627	3.46619	6.57287e-05	0.00177818	6.4977e-05	3.4681	0.99945	1.89523e-05	0.000512723	1.87356e-05	0.000550411
1628	9.98657e-05	0.00126096	3.99942e-05	3.33846	3.33986	2.99012e-05	0.000377548	1.19748e-05	0.999581	0.000419424
1629	6.50552e-05	0.0017956	6.54139e-05	3.48645	3.48837	1.86492e-05	0.00051474	1.8752e-05	0.999448	0.000552141
1630	3.71386	0.00221165	0.00581457	6.48099e-05	3.72195	0.997826	0.000594217	0.00156224	1.74129e-05	0.00217387
1631	0.00163138	0.000323991	3.37722	3.99942e-05	3.37922	0.000482768	9.58775e-05	0.99941	1.18353e-05	0.000590481
1632	6.53325e-05	0.00425915	3.99943e-05	3.75024	3.7546	1.74006e-05	0.00113438	1.06521e-05	0.998838	0.00116244
1633	3.40083	3.99942e-05	0.000855537	3.99942e-05	3.40177	0.999725	1.17569e-05	0.000251498	1.17569e-05	0.000275012
1634	3.99942e-05	3.52204	9.59007e-05	0.00165409	3.52383	1.13497e-05	0.999492	2.72149e-05	0.000469402	0.000507966
1635	6.40184e-05	3.61677	3.99942e-05	0.00191304	3.61879	1.76906e-05	0.999443	1.10518e-05	0.00052864	0.000557382
1636	9.49992e-05	0.00178845	3.99942e-05	3.55852	3.56044	2.66819e-05	0.000502312	1.12329e-05	0.99946	0.000540227
1637	3.9994e-05	3.00005	6.31878e-05	0.000135963	3.00029	1.33301e-05	0.99992	2.10606e-05	4.53166e-05	7.97073e-05
1638	0.00128211	0.000187582	3.37088	3.99942e-05	3.37239	0.000380177	5.56229e-05	0.999552	1.18593e-05	0.00044766
1639	0.000974196	0.000785856	3.2468	9.46253e-05	3.24866	0.000299877	0.000241902	0.999429	2.91275e-05	0.000570906
1640	3.80472	3.99943e-05	0.00568891	3.99943e-05	3.81049	0.998486	1.04958e-05	0.00149296	1.04958e-05	0.00151395
1641	0.000132799	0.00104849	6.27143e-05	3.26776	3.26901	4.06237e-05	0.000320738	1.91845e-05	0.999619	0.000380546
1642	3.63164	3.99942e-05	0.00139885	3.99942e-05	3.63312	0.999593	1.10082e-05	0.000385028	1.10082e-05	0.000407044
1643	3.99943e-05	3.75206	3.99943e-05	0.00245609	3.75459	1.06521e-05	0.999325	1.06521e-05	0.000654158	0.000675462
1644	3.37976	0.000128422	0.00110127	3.99942e-05	3.38103	0.999624	3.7983e-05	0.000325719	1.1829e-05	0.000375531
1645	3.65474	6.18332e-05	0.00387913	0.000493043	3.65918	0.998788	1.68981e-05	0.00106011	0.000134741	0.00121175
1646	0.000813582	0.000411823	3.2259	3.99941e-05	3.22717	0.000252104	0.000127611	0.999608	1.2393e-05	0.000392108
1647	3.80949	3.99943e-05	0.00801124	3.99943e-05	3.81758	0.997881	1.04763e-05	0.00209851	1.04763e-05	0.00211946
1648	0.000125766	0.00048112	3.99941e-05	3.04148	3.04212	4.13415e-05	0.000158153	1.31468e-05	0.999787	0.000212641
1649	3.79842	3.99943e-05	0.00411597	3.99943e-05	3.80261	0.998897	1.05176e-05	0.00108241	1.05176e-05	0.00110344
1650	3.70187	0.000275301	0.00759311	0.000344769	3.71009	0.997786	7.42034e-05	0.00204661	9.29276e-05	0.00221374
1651	0.000638198	0.000280862	3.06198	6.16949e-05	3.06296	0.00020836	9.16962e-05	0.99968	2.01422e-05	0.000320198
1652	0.00236099	0.000220422	3.54584	9.12504e-05	3.54852	0.000665347	6.21166e-05	0.999247	2.57151e-05	0.000753178
1653	3.75657	3.99943e-05	0.00600235	0.000168562	3.76278	0.998349	1.06289e-05	0.00159519	4.47972e-05	0.00165062
1654	0.000272818	0.000961048	6.13599e-05	3.24117	3.24246	8.41392e-05	0.000296394	1.89238e-05	0.999601	0.000399457
1655	9.00275e-05	0.00147996	3.99942e-05	3.56601	3.56762	2.52346e-05	0.000414831	1.12103e-05	0.999549	0.000451275
1656	3.66359	6.09433e-05	0.00291232	0.000127863	3.66669	0.999154	1.66208e-05	0.000794264	3.48716e-05	0.000845756
1657	3.5217	3.99942e-05	0.00130287	9.13382e-05	3.52313	0.999593	1.13519e-05	0.000369805	2.59253e-05	0.000407082
1658	3.66225	0.000125604	0.00294461	6.24046e-05	3.66538	0.999145	3.42677e-05	0.000803356	1.70254e-05	0.000854649
1659	0.0137808	0.000345672	3.76367	3.99943e-05	3.77783	0.0036478	9.15e-05	0.99625	1.05866e-05	0.00374989
1660	0.000997582	0.000282367	3.28403	3.99941e-05	3.28535	0.000303646	8.59474e-05	0.999598	1.21735e-05	0.000401767
1661	3.75433	3.99943e-05	0.00244839	3.99943e-05	3.75686	0.999327	1.06457e-05	0.000651711	1.06457e-05	0.000673003
1662	3.76594	3.99943e-05	0.00419009	6.26651e-05	3.77023	0.998861	1.06079e-05	0.00111136	1.6621e-05	0.00113859
1663	6.28296e-05	0.00220247	9.34884e-05	3.59838	3.60074	1.74491e-05	0.000611671	2.59637e-05	0.999345	0.000655083
1664	0.000767892	0.00211245	6.30471e-05	3.51271	3.51565	0.000218421	0.000600871	1.79333e-05	0.999163	0.000837225
1665	0.000531564	0.000526576	6.34467e-05	3.00508	3.0062	0.000176822	0.000175163	2.11053e-05	0.999627	0.000373091
1666	0.000180418	3.39851	3.99942e-05	0.00139909	3.40013	5.30621e-05	0.999524	1.17625e-05	0.000411482	0.000476307
1667	9.53184e-05	3.52129	3.99942e-05	0.00160125	3.52303	2.70558e-05	0.999507	1.13522e-05	0.00045451	0.000492918
1668	6.34071e-05	3.1754	3.99941e-05	9.5422e-05	3.1756	1.9967e-05	0.999937	1.25942e-05	3.00485e-05	6.26096e-05
1669	3.53388	3.99942e-05	8.79501e-05	6.09698e-05	3.53407	0.999947	1.13168e-05	2.48864e-05	1.7252e-05	5.34551e-05
1670	0.000369049	0.000159427	2.94243	6.06903e-05	2.94302	0.000125398	5.41713e-05	0.9998	2.06218e-05	0.000200191
1671	3.74611	0.00011901	0.00459152	6.02583e-05	3.75088	0.998728	3.17285e-05	0.00122412	1.60651e-05	0.00127191
1672	0.00114194	0.000845298	3.48332	6.00562e-05	3.48537	0.000327637	0.000242528	0.999413	1.72309e-05	0.000587396
1673	3.79507	6.01891e-05	0.00407968	3.99943e-05	3.79925	0.9989	1.58424e-05	0.00107381	1.05269e-05	0.00110018
1674	0.000152894	0.00132543	3.99942e-05	3.54462	3.54614	4.31155e-05	0.000373767	1.12782e-05	0.999572	0.000428161
1675	0.000197954	3.54216	6.04322e-05	0.00160896	3.54403	5.58556e-05	0.999473	1.70518e-05	0.000453992	0.0005269
1676	3.66082	3.99942e-05	0.00101895	3.99942e-05	3.66192	0.9997	1.09217e-05	0.000278255	1.09217e-05	0.000300098
1677	0.000154126	3.72392	0.000152154	0.00519079	3.72942	4.13272e-05	0.998526	4.07983e-05	0.00139185	0.00147398
1678	0.000866392	6.04505e-05	3.47012	5.97459e-05	3.47111	0.000249601	1.74153e-05	0.999716	1.72123e-05	0.000284228
1679	3.99943e-05	3.81897	3.99943e-05	0.00410431	3.82316	1.04611e-05	0.998906	1.04611e-05	0.00107354	0.00109446
1680	3.69672	0.00019209	0.00303896	5.94841e-05	3.70001	0.999111	5.1916e-05	0.000821339	1.60767e-05	0.000889331
1681	0.00131636	0.000456222	3.52837	3.99942e-05	3.53018	0.000372888	0.000129235	0.999487	1.13292e-05	0.000513452
1682	3.73145	8.44848e-05	0.00424279	0.000152358	3.73592	0.998801	2.26142e-05	0.00113567	4.07819e-05	0.00119907
1683	0.000236423	0.00246596	8.42062e-05	3.63037	3.63316	6.50737e-05	0.000678737	2.31771e-05	0.999233	0.000766988
1684	0.0003341	0.00245323	3.99943e-05	3.67157	3.67439	9.09266e-05	0.000667655	1.08846e-05	0.999231	0.000769466
1685	0.00204053	0.000282012	3.55279	0.000148219	3.55526	0.000573946	7.93226e-05	0.999305	4.169e-05	0.000694959
1686	3.47936	3.99942e-05	0.00089882	0.000114136	3.48041	0.999697	1.14912e-05	0.000258251	3.27939e-05	0.000302536
1687	3.99943e-05	3.74774	3.99943e-05	0.00147153	3.7493	1.06671e-05	0.999586	1.06671e-05	0.000392481	0.000413815
1688	8.29107e-05	3.54612	3.99942e-05	0.000974547	3.54721	2.33735e-05	0.999691	1.12748e-05	0.000274736	0.000309384
1689	0.000232931	0.000389814	5.96352e-05	3.08311	3.08379	7.5534e-05	0.000126407	1.93383e-05	0.999779	0.00022128
1690	5.92509e-05	3.65757	8.34121e-05	0.00174015	3.65945	1.61912e-05	0.999485	2.27936e-05	0.000475522	0.000514507
1691	3.2711	5.91721e-05	0.000438255	0.00056658	3.27217	0.999675	1.80834e-05	0.000133934	0.000173151	0.000325169
1692	5.92966e-05	3.6843	5.91718e-05	0.00165415	3.68607	1.60867e-05	0.999519	1.60528e-05	0.000448757	0.000480896
1693	3.89169	3.99943e-05	0.000112217	3.99943e-05	3.89189	0.999951	1.02763e-05	2.88336e-05	1.02763e-05	4.93863e-05
1694	3.07179	5.89174e-05	0.000227594	8.2667e-05	3.07216	0.99988	1.91778e-05	7.40826e-05	2.69084e-05	0.000120169
1695	5.01189	3.99946e-05	5.90542e-05	3.99946e-05	5.01203	0.999972	7.97972e-06	1.17825e-05	7.97972e-06	2.77419e-05
1696	3.33794	3.99942e-05	0.000550237	0.000111713	3.33864	0.99979	1.19792e-05	0.000164809	3.34607e-05	0.000210249
1697	0.000111489	0.000612879	3.99942e-05	3.38365	3.38442	3.29419e-05	0.000181088	1.18171e-05	0.999774	0.000225847
1698	3.99943e-05	3.82674	3.99943e-05	0.00449103	3.83131	1.04388e-05	0.998807	1.04388e-05	0.00117219	0.00119307
1699	8.21738e-05	0.00161946	5.85776e-05	3.6536	3.65536	2.24804e-05	0.000443038	1.60251e-05	0.999518	0.000481544
1700	3.99943e-05	3.78743	3.99943e-05	0.00188864	3.78939	1.05543e-05	0.99948	1.05543e-05	0.000498402	0.000519511
1701	3.71233	3.99943e-05	0.00145129	5.90033e-05	3.71388	0.999583	1.07689e-05	0.000390773	1.58872e-05	0.000417429
1702	3.65213	0.000183767	0.00239854	8.2138e-05	3.6548	0.999271	5.02811e-05	0.000656272	2.2474e-05	0.000729028
1703	0.000684532	0.000147272	3.36733	3.99942e-05	3.3682	0.000203234	4.37242e-05	0.999741	1.1874e-05	0.000258832
1704	3.79378	3.99943e-05	0.00653498	0.000113429	3.80046	0.99824	1.05235e-05	0.00171952	2.9846e-05	0.00175989
1705	0.00193265	0.000191808	3.64458	3.99942e-05	3.64674	0.000529967	5.25971e-05	0.999406	1.09671e-05	0.000593531
1706	0.000236261	0.00223814	3.99942e-05	3.66041	3.66292	6.45007e-05	0.000611026	1.09187e-05	0.999314	0.000686445
1707	0.000585719	0.00466101	3.99943e-05	3.74237	3.74766	0.000156289	0.00124371	1.06718e-05	0.998589	0.00141067
1708	0.00357077	0.0010051	3.72998	3.99943e-05	3.7346	0.000956132	0.000269132	0.998764	1.07091e-05	0.00123597
1709	3.69431	0.000118128	0.003063	8.65403e-05	3.69758	0.999116	3.19475e-05	0.000828381	2.34046e-05	0.000883733
1710	0.00339227	0.00041923	3.68071	5.98717e-05	3.68458	0.000920666	0.00011378	0.998949	1.62493e-05	0.00105069
1711	0.000119458	0.0022257	6.05199e-05	3.65047	3.65288	3.27026e-05	0.000609302	1.65677e-05	0.999341	0.000658572
1712	3.56658	8.6228e-05	0.00164516	8.74206e-05	3.5684	0.99949	2.41644e-05	0.000461036	2.44986e-05	0.000509698
1713	3.76411	8.73428e-05	0.00828081	0.000156859	3.77264	0.99774	2.31517e-05	0.00219497	4.15781e-05	0.0022597
1714	0.00141128	0.000570739	3.51021	3.99942e-05	3.51223	0.000401819	0.0001625	0.999424	1.13871e-05	0.000575706
1715	0.000122477	0.00183049	3.99942e-05	3.62175	3.62374	3.37986e-05	0.000505138	1.10367e-05	0.99945	0.000549973
1716	0.00020839	3.70984	0.000209917	0.00626501	3.71652	5.60712e-05	0.998202	5.6482e-05	0.00168572	0.00179827
1717	0.000213147	3.703	6.08901e-05	0.00412228	3.7074	5.74924e-05	0.998814	1.64239e-05	0.00111191	0.00118582
1718	8.93518e-05	0.000612795	3.99941e-05	3.24037	3.24111	2.75682e-05	0.000189069	1.23396e-05	0.999771	0.000228977
1719	3.7728	6.16217e-05	0.00749007	9.08179e-05	3.78044	0.997978	1.63001e-05	0.00198127	2.40231e-05	0.00202159
1720	0.000128777	0.00141845	3.99942e-05	3.50148	3.50306	3.67614e-05	0.000404917	1.14169e-05	0.999547	0.000453095
1721	3.44713	9.19317e-05	0.00135798	6.28809e-05	3.44864	0.999561	2.66574e-05	0.000393771	1.82336e-05	0.000438662
1722	3.75712	9.29742e-05	0.00473104	3.99943e-05	3.76198	0.998707	2.47142e-05	0.00125759	1.06312e-05	0.00129294
1723	0.00135159	0.000181515	3.34015	6.2711e-05	3.34175	0.000404455	5.43173e-05	0.999522	1.87659e-05	0.000477538
1724	3.69962	0.00013448	0.00677615	0.000183042	3.70672	0.998086	3.62801e-05	0.00182807	4.93813e-05	0.00191373
1725	0.00176605	0.000921968	3.4874	3.99942e-05	3.49013	0.000506012	0.000264164	0.999218	1.14592e-05	0.000781636
1726	0.000984289	0.000190642	3.10961	6.44521e-05	3.11085	0.000316405	6.12831e-05	0.999602	2.07185e-05	0.000398407
1727	3.99943e-05	3.75205	3.99943e-05	0.00331208	3.75545	1.06497e-05	0.999097	1.06497e-05	0.00088194	0.000903239
1728	3.38149	0.000257959	0.00168535	3.99942e-05	3.38347	0.999414	7.62409e-05	0.000498111	1.18204e-05	0.000586172
1729	3.6951	0.000385697	0.0341996	0.000105534	3.72979	0.990699	0.00010341	0.00916931	2.82948e-05	0.00930101
1730	2.49054	0.000161283	0.000610969	0.000223703	2.49154	0.9996	6.47324e-05	0.000245218	8.97852e-05	0.000399735
1731	3.52209	6.82286e-05	0.00370849	0.00022845	3.52609	0.998864	1.93496e-05	0.00105173	6.47885e-05	0.00113587
1732	3.71534	0.00147784	0.0064714	0.0191586	3.74244	0.992757	0.000394885	0.00172919	0.00511927	0.00724335
1733	3.72254	0.000309174	0.00997222	0.0203724	3.75319	0.991833	8.23762e-05	0.00265699	0.00542801	0.00816738
1734	0.000164396	3.07796	0.000514565	0.00185376	3.08049	5.33667e-05	0.999178	0.00016704	0.000601772	0.000822179
1735	3.9994e-05	2.84484	3.9994e-05	0.00052845	2.84545	1.40554e-05	0.999786	1.40554e-05	0.000185718	0.000213829
1736	0.000920932	0.000168149	2.73887	6.93747e-05	2.74003	0.000336102	6.13675e-05	0.999577	2.53189e-05	0.000422789
1737	0.000968721	0.00125865	3.08364	3.99941e-05	3.0859	0.000313918	0.000407872	0.999265	1.29602e-05	0.00073475
1738	2.93172	0.00011096	0.00126719	0.000825315	2.93392	0.999249	3.78196e-05	0.000431909	0.000281301	0.000751029
1739	3.99939e-05	2.48883	0.00017117	0.000545227	2.48959	1.60644e-05	0.999696	6.87542e-05	0.000219003	0.000303822
1740	0.000244625	0.000249257	2.20741	3.99938e-05	2.20795	0.000110793	0.000112891	0.999758	1.81135e-05	0.000241797
1741	3.66273	3.99942e-05	0.00466837	6.99369e-05	3.66751	0.998697	1.0905e-05	0.0012729	1.90693e-05	0.00130287
1742	0.000352167	0.000875359	7.03728e-05	2.56274	2.56403	0.000137349	0.000341399	2.74461e-05	0.999494	0.000506194
1743	3.33025	0.000740896	0.00328485	7.14232e-05	3.33435	0.998771	0.000222201	0.000985154	2.14204e-05	0.00122878
1744	0.00201357	7.06123e-05	3.31971	3.99941e-05	3.32183	0.000606163	2.1257e-05	0.999361	1.20398e-05	0.00063946
1745	2.29908	7.25144e-05	0.000377797	3.99938e-05	2.29958	0.999787	3.15338e-05	0.00016429	1.73918e-05	0.000213216
1746	3.32119	3.99941e-05	0.00190524	3.99941e-05	3.32317	0.999403	1.20349e-05	0.00057332	1.20349e-05	0.00059739
1747	3.69737	3.99943e-05	0.00566299	3.99943e-05	3.70312	0.998449	1.08002e-05	0.00152925	1.08002e-05	0.00155085
1748	3.99941e-05	0.00205321	3.99941e-05	3.29459	3.29673	1.21315e-05	0.000622802	1.21315e-05	0.999353	0.000647065
1749	0.000546358	0.000188527	3.99937e-05	2.15992	2.1607	0.000252862	8.72528e-05	1.85096e-05	0.999641	0.000358624
1750	0.000200278	2.61984	0.000686056	0.00149074	2.62221	7.63773e-05	0.999093	0.000261633	0.000568506	0.000906516
1751	0.000204605	2.53423	3.99939e-05	0.00110855	2.53558	8.06935e-05	0.999466	1.57731e-05	0.000437195	0.000533662
1752	0.00155908	3.99941e-05	3.03044	3.99941e-05	3.03208	0.000514195	1.31903e-05	0.999459	1.31903e-05	0.000540575
1753	7.48156e-05	2.32355	3.99938e-05	0.000707292	2.32437	3.21875e-05	0.999646	1.72063e-05	0.000304294	0.000353688
1754	3.99938e-05	2.39917	3.99938e-05	0.000604751	2.39986	1.66651e-05	0.999715	1.66651e-05	0.000251994	0.000285325
1755	0.00280334	7.37227e-05	3.24223	3.99941e-05	3.24514	0.000863858	2.27179e-05	0.999101	1.23243e-05	0.000898901
1756	0.00451527	7.63692e-05	3.35565	0.000128644	3.36037	0.00134368	2.27264e-05	0.998595	3.82828e-05	0.00140469
1757	0.00013656	3.57029	3.99942e-05	0.00694131	3.57741	3.81728e-05	0.99801	1.11797e-05	0.00194032	0.00198967
1758	0.000134293	0.00352401	7.68438e-05	3.16788	3.17161	4.23421e-05	0.00111111	2.42286e-05	0.998822	0.00117768
1759	0.000214516	0.000845611	3.99937e-05	2.16693	2.16803	9.89453e-05	0.000390037	1.84471e-05	0.999493	0.000507429
1760	2.12876	3.99937e-05	0.000473351	3.99937e-05	2.12932	0.99974	1.87824e-05	0.000222302	1.87824e-05	0.000259867
1761	1.51098	7.88176e-05	0.000339582	0.000139235	1.51153	0.999631	5.21441e-05	0.00022466	9.21148e-05	0.000368919
1762	1.48167	3.99935e-05	0.00012971	0.00013095	1.48197	0.999797	2.69866e-05	8.75255e-05	8.83618e-05	0.000202874
1763	2.34937	3.99938e-05	0.00105101	0.000135676	2.3506	0.999478	1.70143e-05	0.000447124	5.77198e-05	0.000521858
1764	0.000198838	2.50756	3.99939e-05	0.0011031	2.5089	7.92532e-05	0.999465	1.59408e-05	0.000439676	0.00053487
1765	0.00259187	3.99942e-05	3.35128	3.99942e-05	3.35395	0.000772783	1.19245e-05	0.999203	1.19245e-05	0.000796632
1766	0.000301893	0.00648445	7.3377e-05	3.49906	3.50592	8.61094e-05	0.00184957	2.09295e-05	0.998043	0.00195661
1767	0.00389619	0.00069652	3.26624	7.31972e-05	3.2709	0.00119117	0.000212944	0.998574	2.23783e-05	0.00142649
1768	3.53854	3.99942e-05	0.00355695	3.99942e-05	3.54218	0.998973	1.12908e-05	0.00100417	1.12908e-05	0.00102675
1769	3.56939	3.99942e-05	0.0043882	7.36977e-05	3.57389	0.99874	1.11907e-05	0.00122785	2.06211e-05	0.00125966
1770	0.00012621	0.00139261	0.000122539	2.68714	2.68879	4.69395e-05	0.000517934	4.55741e-05	0.99939	0.000610448
1771	0.000119513	0.000515068	0.000122686	2.05476	2.05552	5.81424e-05	0.000250579	5.96862e-05	0.999632	0.000368407
1772	0.000180704	0.000499934	3.99938e-05	2.24396	2.24468	8.05034e-05	0.000222719	1.78171e-05	0.999679	0.00032104
1773	3.22934	0.000185678	0.00265707	7.24438e-05	3.23226	0.999098	5.74452e-05	0.000822047	2.24127e-05	0.000901905
1774	0.00017962	0.00047824	2.27631	3.99938e-05	2.277	7.88845e-05	0.000210031	0.999694	1.75642e-05	0.000306479
1775	3.43019	3.99942e-05	0.00213442	3.99942e-05	3.43241	0.999355	1.16519e-05	0.000621843	1.16519e-05	0.000645146
1776	0.000115077	3.20941	7.01567e-05	0.00205852	3.21165	3.58311e-05	0.999301	2.18444e-05	0.000640955	0.00069863
1777	3.99939e-05	2.62139	0.000112707	0.000705711	2.62225	1.52518e-05	0.999673	4.29811e-05	0.000269124	0.000327357
1778	0.00082668	0.000114367	2.63184	6.86426e-05	2.63285	0.000313987	4.34385e-05	0.999617	2.60716e-05	0.000383498
1779	3.99941e-05	3.0997	0.000113379	0.00143642	3.10129	1.28959e-05	0.999487	3.65587e-05	0.000463167	0.000512621
1780	2.81841	3.9994e-05	0.000559029	3.9994e-05	2.81904	0.999773	1.41871e-05	0.000198304	1.41871e-05	0.000226679
1781	3.33108	7.00041e-05	0.00208854	6.8896e-05	3.33331	0.999332	2.10014e-05	0.000626568	2.0669e-05	0.000668239
1782	0.000331101	0.000111446	2.17051	6.97882e-05	2.17102	0.000152509	5.13332e-05	0.999764	3.21453e-05	0.000235988
1783	3.67873	3.99943e-05	0.0060978	0.000114205	3.68499	0.998303	1.08533e-05	0.00165477	3.09919e-05	0.00169661
1784	0.0001634	0.000528383	3.99939e-05	2.52702	2.52775	6.46427e-05	0.000209033	1.58219e-05	0.999711	0.000289498
1785	0.000896798	2.87092	3.9994e-05	0.000518556	2.87238	0.000312215	0.999493	1.39237e-05	0.000180532	0.00050667
1786	2.30718	0.000107509	0.000229325	3.99938e-05	2.30756	0.999837	4.65898e-05	9.93799e-05	1.73317e-05	0.000163301
1787	3.99939e-05	2.45863	6.83869e-05	0.000159364	2.4589	1.6265e-05	0.999891	2.7812e-05	6.48111e-05	0.000108888
1788	3.9994e-05	2.74062	3.9994e-05	0.000308699	2.74101	1.4591e-05	0.999858	1.4591e-05	0.000112622	0.000141804
1789	3.99941e-05	3.29197	3.99941e-05	0.00115348	3.2932	1.21445e-05	0.999625	1.21445e-05	0.00035026	0.000374549
1790	3.99941e-05	3.17143	3.99941e-05	0.000105145	3.17162	1.261e-05	0.999942	1.261e-05	3.31518e-05	5.83718e-05
1791	2.66595	3.99939e-05	6.7969e-05	0.000104773	2.66617	0.99992	1.50005e-05	2.54932e-05	3.92971e-05	7.97908e-05
1792	4.03891	3.99943e-05	6.80922e-05	3.99943e-05	4.03906	0.999963	9.9019e-06	1.68584e-05	9.9019e-06	3.66622e-05
1793	2.78845	0.000104224	0.000828811	0.000105155	2.78949	0.999628	3.73633e-05	0.00029712	3.7697e-05	0.00037218
1794	3.75393	0.000105682	0.0103001	3.99943e-05	3.76438	0.997225	2.80741e-05	0.00273619	1.06244e-05	0.00277489
1795	0.00170164	0.000103808	3.38315	3.99942e-05	3.38499	0.0005027	3.06672e-05	0.999455	1.18151e-05	0.000545182
1796	0.000102193	0.00128427	3.99941e-05	3.25756	3.25899	3.13571e-05	0.000394071	1.22719e-05	0.999562	0.0004377
1797	2.68126	3.99939e-05	0.000279564	6.56903e-05	2.68165	0.999856	1.49139e-05	0.000104251	2.44962e-05	0.000143661
1798	3.9994e-05	2.82307	0.000204219	0.000637202	2.82396	1.41624e-05	0.999688	7.23167e-05	0.000225642	0.000312121
1799	0.00027411	3.45806	6.59765e-05	0.00260346	3.461	7.91997e-05	0.99915	1.90628e-05	0.000752228	0.000850491
1800	0.00172565	0.000103482	3.27245	0.000146253	3.27443	0.000527006	3.16029e-05	0.999397	4.46651e-05	0.000603274
1801	0.00109937	0.00027594	3.0031	0.000100791	3.00457	0.000365899	9.18401e-05	0.999509	3.35457e-05	0.000491285
1802	0.00207049	0.000354693	3.41681	3.99942e-05	3.41928	0.000605535	0.000103734	0.999279	1.16967e-05	0.000720965
1803	3.77857	6.56568e-05	0.0121641	3.99943e-05	3.79084	0.996763	1.73198e-05	0.0032088	1.05502e-05	0.00323667
1804	0.000202933	0.00229029	0.000270456	3.33547	3.33823	6.07905e-05	0.000686078	8.10178e-05	0.999172	0.000827886
1805	0.000146453	0.00202056	0.000101458	3.37755	3.37982	4.33316e-05	0.000597831	3.00187e-05	0.999329	0.000671182
1806	3.63267	0.000268097	0.00686846	0.000341765	3.64015	0.997946	7.36501e-05	0.00188686	9.38877e-05	0.0020544
1807	0.000631594	0.000270014	2.69756	0.000146083	2.69861	0.000234044	0.000100057	0.999612	5.41325e-05	0.000388233
1808	0.00107923	0.000101904	3.02382	0.000146186	3.02514	0.000356752	3.36857e-05	0.999561	4.83237e-05	0.000438761
1809	3.72883	0.000147338	0.00657886	3.99943e-05	3.73559	0.998189	3.94416e-05	0.00176113	1.07063e-05	0.00181128
1810	0.000975903	6.63862e-05	3.07394	0.000102542	3.07509	0.000317358	2.15884e-05	0.999628	3.33461e-05	0.000372292
1811	0.001971	0.00450302	0.000102381	3.64205	3.64863	0.000540202	0.00123417	2.80601e-05	0.998198	0.00180243
1812	0.0052382	0.000868632	3.63372	6.5436e-05	3.63989	0.00143911	0.000238642	0.998304	1.79775e-05	0.00169573
1813	3.62457	0.000207519	0.00687531	0.000545179	3.6322	0.9979	5.71331e-05	0.00189288	0.000150096	0.00210011
1814	0.000102618	0.00124585	3.99941e-05	3.26341	3.26479	3.14316e-05	0.0003816	1.22501e-05	0.999575	0.000425282
1815	3.41594	3.99942e-05	0.00200531	0.000206754	3.41819	0.999341	1.17004e-05	0.000586658	6.04864e-05	0.000658845
1816	0.000208714	0.0017777	6.69389e-05	3.28988	3.29193	6.34015e-05	0.000540016	2.03342e-05	0.999376	0.000623752
1817	6.71032e-05	3.46931	6.63169e-05	0.00204566	3.47149	1.93298e-05	0.999372	1.91033e-05	0.000589274	0.000627707
1818	3.49191	3.99942e-05	0.00232255	0.000152169	3.49442	0.99928	1.14452e-05	0.000664646	4.35462e-05	0.000719638
1819	0.000284597	0.000276883	2.51182	3.99939e-05	2.51242	0.000113276	0.000110206	0.999761	1.59185e-05	0.0002394
1820	2.96466	3.9994e-05	0.000796744	0.000104821	2.9656	0.999683	1.3486e-05	0.000268662	3.53457e-05	0.000317493
1821	3.64331	6.69592e-05	0.00363553	6.59212e-05	3.64708	0.998967	1.83597e-05	0.000996832	1.80751e-05	0.00103327
1822	0.000386742	0.000217007	2.51154	3.99939e-05	2.51218	0.000153947	8.63818e-05	0.999744	1.592e-05	0.000256249
1823	3.15116	3.99941e-05	0.000839173	3.99941e-05	3.15208	0.999708	1.26882e-05	0.000266228	1.26882e-05	0.000291605
1824	3.35057	3.99942e-05	0.00125804	3.99942e-05	3.35191	0.999601	1.19317e-05	0.000375322	1.19317e-05	0.000399185
1825	3.08385	6.77714e-05	0.000985111	3.99941e-05	3.08494	0.999646	2.19684e-05	0.000319329	1.29643e-05	0.000354262
1826	3.99939e-05	2.60426	6.8138e-05	0.000411042	2.60477	1.53541e-05	0.999801	2.61589e-05	0.000157803	0.000199316
1827	0.000320069	0.000165299	2.21234	6.84799e-05	2.21289	0.000144638	7.46979e-05	0.99975	3.09458e-05	0.000250282
1828	3.58122	3.99942e-05	0.00247041	3.99942e-05	3.58377	0.999288	1.11598e-05	0.000689333	1.11598e-05	0.000711652
1829	3.99941e-05	3.1195	3.99941e-05	0.00094389	3.12052	1.28165e-05	0.999672	1.28165e-05	0.000302478	0.000328111
1830	0.00161116	0.000172798	2.93197	0.000242991	2.934	0.000549135	5.88951e-05	0.999309	8.28191e-05	0.000690849
1831	3.67959	3.99943e-05	0.00481195	6.97162e-05	3.68452	0.998664	1.08547e-05	0.00130599	1.89214e-05	0.00133577
1832	0.000110963	0.00251711	7.06555e-05	3.34167	3.34437	3.31791e-05	0.000752641	2.11267e-05	0.999193	0.000806947
1833	3.60931	0.000446307	0.00723713	7.02296e-05	3.61707	0.997856	0.000123389	0.00200083	1.94162e-05	0.00214363
1834	0.00312693	0.000114194	3.48994	3.99942e-05	3.49322	0.000895141	3.269e-05	0.999061	1.14491e-05	0.00093928
1835	0.000256511	0.00301455	0.000262368	3.22108	3.22461	7.95477e-05	0.000934857	8.13642e-05	0.998904	0.00109577
1836	3.5875	7.14449e-05	0.00428999	7.14021e-05	3.59193	0.998766	1.98904e-05	0.00119434	1.98785e-05	0.00123411
1837	7.02838e-05	3.64381	7.25041e-05	0.00566935	3.64962	1.92578e-05	0.998407	1.98662e-05	0.00155341	0.00159253
1838	0.0006031	3.9994e-05	2.70281	3.9994e-05	2.70349	0.000223082	1.47934e-05	0.999747	1.47934e-05	0.000252669
1839	3.99943e-05	3.7252	3.99943e-05	0.00604126	3.73132	1.07185e-05	0.998359	1.07185e-05	0.00161907	0.0016405
1840	0.000367495	0.000267823	3.99937e-05	2.12683	2.12751	0.000172735	0.000125886	1.87984e-05	0.999683	0.000317419
1841	3.68504	0.000114443	0.00643674	3.99943e-05	3.69163	0.998215	3.10006e-05	0.0017436	1.08338e-05	0.00178544
1842	0.0015147	3.99941e-05	3.20927	7.097e-05	3.2109	0.000471736	1.24558e-05	0.999494	2.21029e-05	0.000506295
1843	0.00100082	0.000111767	2.74773	7.03517e-05	2.74891	0.00036408	4.06586e-05	0.99957	2.55926e-05	0.000430331
1844	0.00115685	0.000113607	2.75844	0.000117205	2.75983	0.000419175	4.11646e-05	0.999497	4.24683e-05	0.000502808
1845	3.27423	0.000117369	0.00206486	3.99941e-05	3.27646	0.999322	3.58218e-05	0.000630212	1.22065e-05	0.000678241
1846	0.000610146	7.02438e-05	2.62355	3.99939e-05	2.62427	0.000232501	2.6767e-05	0.999725	1.524e-05	0.000274508
1847	3.99942e-05	3.51097	3.99942e-05	0.00252585	3.51357	1.13828e-05	0.999258	1.13828e-05	0.000718884	0.000741649
1848	0.00257674	0.000177357	3.26392	7.01128e-05	3.26674	0.000788779	5.42919e-05	0.999135	2.14626e-05	0.000864533
1849	0.00198898	0.00104458	3.19999	3.99941e-05	3.20306	0.000620963	0.000326118	0.99904	1.24862e-05	0.000959568
1850	0.00420515	0.00141351	3.51184	3.99942e-05	3.5175	0.0011955	0.000401851	0.998391	1.13701e-05	0.00160872
1851	0.00643887	0.000174999	3.65171	3.99942e-05	3.65836	0.00176004	4.78352e-05	0.998181	1.09323e-05	0.00181881
1852	0.00319359	0.000172055	3.45703	3.99942e-05	3.46044	0.000922887	4.97206e-05	0.999016	1.15576e-05	0.000984165
1853	0.00390243	7.1631e-05	3.5554	6.99772e-05	3.55945	0.00109636	2.01242e-05	0.998864	1.96596e-05	0.00113614
1854	3.4386	3.99942e-05	0.00241823	7.12664e-05	3.44113	0.999265	1.16224e-05	0.000702743	2.07102e-05	0.000735076
1855	3.99941e-05	0.00116469	3.99941e-05	3.17677	3.17802	1.25846e-05	0.000366484	1.25846e-05	0.999608	0.000391653
1856	0.000111888	0.00389602	0.000110077	3.49884	3.50296	3.1941e-05	0.00111221	3.1424e-05	0.998824	0.00117557
1857	0.000948715	0.00558648	6.85e-05	3.55915	3.56575	0.000266063	0.00156671	1.92106e-05	0.998148	0.00185198
1858	0.00473281	0.000327348	3.57548	3.99942e-05	3.58058	0.0013218	9.14234e-05	0.998576	1.11698e-05	0.0014244
1859	0.00416654	0.000425971	3.49261	7.05323e-05	3.49728	0.00119137	0.000121801	0.998667	2.01678e-05	0.00133333
1860	0.000900588	0.00427991	3.99942e-05	3.55036	3.55558	0.000253289	0.00120372	1.12483e-05	0.998532	0.00146825
1861	6.85018e-05	0.0017972	3.99942e-05	3.38374	3.38564	2.0233e-05	0.000530829	1.18129e-05	0.999437	0.000562875
1862	2.79842	3.9994e-05	0.000402939	3.9994e-05	2.79891	0.999827	1.42891e-05	0.000143963	1.42891e-05	0.000172541
1863	6.73309e-05	2.62362	3.99939e-05	0.000388212	2.62412	2.56585e-05	0.999811	1.52409e-05	0.00014794	0.000188839
1864	3.18763	3.99941e-05	0.000106143	3.99941e-05	3.18781	0.999942	1.25459e-05	3.32966e-05	1.25459e-05	5.83885e-05
1865	2.61063	6.68707e-05	0.000607483	0.000160366	2.61147	0.99968	2.56066e-05	0.000232621	6.14083e-05	0.000319636
1866	3.6882	3.99943e-05	0.00402533	6.78627e-05	3.69233	0.998881	1.08317e-05	0.00109019	1.83794e-05	0.0011194
1867	0.00134753	0.00015663	3.18484	3.99941e-05	3.18639	0.000422904	4.91559e-05	0.999515	1.25516e-05	0.000484611
1868	0.000153748	0.00105604	6.8676e-05	2.95551	2.95679	5.19981e-05	0.000357156	2.32265e-05	0.999568	0.000432381
1869	2.94992	3.9994e-05	0.000156044	3.9994e-05	2.95016	0.99992	1.35566e-05	5.28935e-05	1.35566e-05	8.00066e-05
1870	3.06497	3.99941e-05	0.000769278	6.68508e-05	3.06585	0.999714	1.3045e-05	0.000250919	2.1805e-05	0.000285769
1871	0.000350519	0.000149871	2.55119	3.99939e-05	2.55173	0.000137365	5.8733e-05	0.999788	1.56732e-05	0.000211771
1872	3.70469	3.99943e-05	0.00379266	6.6583e-05	3.70859	0.998949	1.07842e-05	0.00102267	1.79537e-05	0.00105141
1873	0.000764357	3.99941e-05	3.19975	3.99941e-05	3.2006	0.000238817	1.24958e-05	0.999736	1.24958e-05	0.000263809
1874	0.000150276	3.30282	0.000210302	0.00213371	3.30532	4.54649e-05	0.999245	6.36255e-05	0.000645538	0.000754629
1875	0.000103324	2.92072	0.000278163	0.000989976	2.92209	3.53598e-05	0.999531	9.51933e-05	0.00033879	0.000469343
1876	0.000100607	2.78881	0.000273681	0.000751953	2.78994	3.60606e-05	0.999596	9.80956e-05	0.000269523	0.000403679
1877	0.00015101	2.6245	0.000522205	0.000347288	2.62552	5.75162e-05	0.999611	0.000198895	0.000132274	0.000388686
1878	0.0015669	0.000146848	3.34994	3.99942e-05	3.3517	0.000467496	4.3813e-05	0.999477	1.19325e-05	0.000523242
1879	0.00580308	0.000143022	3.72039	3.99943e-05	3.72638	0.0015573	3.8381e-05	0.998394	1.07327e-05	0.00160641
1880	0.000418989	0.00239095	9.73944e-05	3.42314	3.42605	0.000122295	0.000697872	2.84276e-05	0.999151	0.000848595
1881	0.000191246	3.42631	0.000142964	0.00231603	3.42896	5.57737e-05	0.999227	4.16931e-05	0.000675434	0.000772901
1882	0.000397346	0.000139912	2.7788	3.9994e-05	2.77937	0.000142962	5.03394e-05	0.999792	1.43896e-05	0.000207691
1883	3.586	3.99942e-05	0.00151148	3.99942e-05	3.58759	0.999556	1.11479e-05	0.000421307	1.11479e-05	0.000443603
1884	3.75674	6.46477e-05	0.00849349	9.54607e-05	3.7654	0.997702	1.71689e-05	0.00225567	2.53521e-05	0.00229819
1885	0.00228788	0.000396235	3.51704	3.99942e-05	3.51976	0.00065001	0.000112574	0.999226	1.13628e-05	0.000773947
1886	0.000388762	0.0018802	6.4226e-05	3.41025	3.41258	0.00011392	0.000550961	1.88204e-05	0.999316	0.000683702
1887	3.63397	3.99942e-05	0.00203127	6.36452e-05	3.6361	0.999413	1.09992e-05	0.00055864	1.75037e-05	0.000587143
1888	3.65346	9.55202e-05	0.0024973	3.99942e-05	3.6561	0.99928	2.61263e-05	0.00068305	1.09391e-05	0.000720115
1889	3.99941e-05	3.31359	3.99941e-05	0.000624501	3.3143	1.20672e-05	0.999787	1.20672e-05	0.000188426	0.000212561
1890	0.00100031	0.000136867	3.26907	3.99941e-05	3.27024	0.000305882	4.18523e-05	0.99964	1.22297e-05	0.000359964
1891	3.68343	0.000453369	0.00816681	0.000300627	3.69236	0.997584	0.000122786	0.00221182	8.14187e-05	0.00241602
1892	0.00345555	0.000183616	3.66799	3.99942e-05	3.67167	0.000941138	5.00089e-05	0.998998	1.08927e-05	0.00100204
1893	0.000134791	0.00531127	9.5689e-05	3.70127	3.70682	3.63631e-05	0.00143284	2.58143e-05	0.998505	0.00149502
1894	0.000231553	0.00183363	3.99942e-05	3.5014	3.5035	6.60918e-05	0.000523372	1.14155e-05	0.999399	0.000600879
1895	3.65773	0.000521574	0.00476754	9.32706e-05	3.66312	0.998531	0.000142385	0.0013015	2.54621e-05	0.00146935
1896	3.63383	0.000230691	0.00338086	6.40826e-05	3.63751	0.99899	6.34202e-05	0.000929444	1.76172e-05	0.00101048
1897	0.00035933	0.000179085	2.769	6.21844e-05	2.7696	0.000129741	6.46611e-05	0.999783	2.24525e-05	0.000216854
1898	3.99943e-05	3.79528	3.99943e-05	0.00433959	3.7997	1.05257e-05	0.998837	1.05257e-05	0.00114209	0.00116314
1899	3.60062	0.0024986	0.000761716	3.99942e-05	3.60393	0.999084	0.000693299	0.000211357	1.10974e-05	0.000915753
1900	3.71539	0.000175051	0.00601458	9.21858e-05	3.72167	0.998312	4.70357e-05	0.0016161	2.477e-05	0.0016879
1901	9.35735e-05	0.000938679	6.31542e-05	3.26464	3.26573	2.86531e-05	0.000287433	1.93384e-05	0.999665	0.000335425
1902	3.34397	6.24773e-05	0.00093918	6.18993e-05	3.34503	0.999682	1.86777e-05	0.000280769	1.85048e-05	0.000317951
1903	3.39957	3.99942e-05	0.000664806	3.99942e-05	3.40031	0.999781	1.17619e-05	0.000195513	1.17619e-05	0.000219037
1904	3.5625	0.000129953	0.00212006	6.25245e-05	3.56481	0.999351	3.64543e-05	0.000594718	1.75394e-05	0.000648712
1905	0.000131242	3.45729	6.26926e-05	0.00158866	3.45907	3.79413e-05	0.999485	1.81241e-05	0.000459275	0.00051534
1906	0.000438957	0.000946978	6.25013e-05	3.2002	3.20165	0.000137103	0.000295778	1.95216e-05	0.999548	0.000452403
1907	0.000293254	0.00123196	6.27747e-05	3.29575	3.29734	8.89366e-05	0.000373623	1.9038e-05	0.999518	0.000481598
1908	3.68484	0.000512371	0.00511327	6.2908e-05	3.69053	0.998459	0.000138834	0.00138551	1.70458e-05	0.00154139
1909	0.00305452	0.00304789	3.70884	6.32968e-05	3.71501	0.00082221	0.000820427	0.99834	1.70381e-05	0.00165968
1910	0.000233291	0.00204031	3.99942e-05	3.52922	3.53153	6.60594e-05	0.00057774	1.13249e-05	0.999345	0.000655125
1911	0.000184215	3.58216	6.33409e-05	0.00265872	3.58506	5.13841e-05	0.999189	1.7668e-05	0.00074161	0.000810662
1912	3.18934	6.37427e-05	0.000619632	3.99941e-05	3.19006	0.999773	1.99817e-05	0.000194238	1.25371e-05	0.000226757
1913	3.99941e-05	0.000538239	6.29549e-05	3.13235	3.13299	1.27655e-05	0.000171797	2.00942e-05	0.999795	0.000204657
1914	0.000182123	0.00161686	6.37629e-05	3.39493	3.39679	5.36163e-05	0.000475997	1.87715e-05	0.999452	0.000548385
1915	3.59181	3.99942e-05	0.00203475	9.55769e-05	3.59398	0.999396	1.11281e-05	0.000566155	2.65936e-05	0.000603877
1916	3.99942e-05	3.64725	3.99942e-05	0.00173789	3.64907	1.09601e-05	0.999502	1.09601e-05	0.000476257	0.000498177
1917	3.18248	3.99941e-05	0.000469984	3.99941e-05	3.18303	0.999827	1.25648e-05	0.000147653	1.25648e-05	0.000172783
1918	3.71248	3.99943e-05	0.00239825	3.99943e-05	3.71495	0.999333	1.07657e-05	0.000645566	1.07657e-05	0.000667098
1919	3.9994e-05	2.82492	9.898e-05	0.000389856	2.82545	1.41549e-05	0.999813	3.50316e-05	0.00013798	0.000187167
1920	0.000867814	0.000190645	3.10318	3.99941e-05	3.10428	0.000279554	6.14136e-05	0.999646	1.28835e-05	0.000353851
1921	3.36553	9.75203e-05	0.00161267	9.59852e-05	3.36734	0.999464	2.89606e-05	0.000478916	2.85048e-05	0.000536381
1922	3.99942e-05	3.37587	3.99942e-05	0.000866263	3.37682	1.18437e-05	0.99972	1.18437e-05	0.000256532	0.00028022
1923	3.74106	6.50059e-05	0.00674418	9.98466e-05	3.74797	0.998157	1.73443e-05	0.00179942	2.66402e-05	0.00184341
1924	0.00014157	0.00239191	3.99942e-05	3.57972	3.58229	3.95193e-05	0.000667705	1.11644e-05	0.999282	0.000718388
1925	3.37217	0.000253023	0.0020927	0.000140216	3.37465	0.999263	7.49776e-05	0.000620124	4.15498e-05	0.000736652
1926	0.000329826	6.43738e-05	2.8402	3.9994e-05	2.84063	0.00011611	2.26618e-05	0.999847	1.40793e-05	0.000152851
1927	3.45645	3.99942e-05	0.00113505	3.99942e-05	3.45767	0.999649	1.15668e-05	0.00032827	1.15668e-05	0.000351404
1928	3.66037	3.99942e-05	0.00217029	3.99942e-05	3.66262	0.999386	1.09196e-05	0.000592553	1.09196e-05	0.000614392
1929	3.70979	9.99034e-05	0.0054306	6.49829e-05	3.71539	0.998494	2.68891e-05	0.00146165	1.74902e-05	0.00150603
1930	0.000752009	6.65949e-05	2.98283	6.67033e-05	2.98372	0.000252038	2.23195e-05	0.999703	2.23558e-05	0.000296713
1931	0.000377159	0.000151443	2.55614	3.99939e-05	2.55671	0.000147518	5.92336e-05	0.999778	1.56427e-05	0.000222394
1932	0.000380983	0.00132959	3.99941e-05	3.15702	3.15877	0.000120611	0.000420919	1.26613e-05	0.999446	0.000554192
1933	3.59511	0.000103389	0.00294833	3.99942e-05	3.59821	0.999141	2.87336e-05	0.000819388	1.1115e-05	0.000859237
1934	3.13274	3.99941e-05	0.00107608	0.000106567	3.13396	0.99961	1.27615e-05	0.000343361	3.40039e-05	0.000390126
1935	3.99941e-05	3.24087	6.7643e-05	0.00117546	3.24216	1.23357e-05	0.999604	2.08636e-05	0.000362555	0.000395755
1936	3.99941e-05	3.19467	3.99941e-05	0.000106711	3.19486	1.25183e-05	0.999942	1.25183e-05	3.3401e-05	5.84375e-05
1937	3.99941e-05	3.05191	6.75942e-05	6.77507e-05	3.05209	1.31038e-05	0.999943	2.21469e-05	2.21982e-05	5.74489e-05
1938	3.99941e-05	3.14372	3.99941e-05	0.000106625	3.1439	1.27212e-05	0.999941	1.27212e-05	3.39149e-05	5.93573e-05
1939	3.67266	0.000161882	0.00661682	6.84531e-05	3.6795	0.998139	4.39955e-05	0.00179829	1.86039e-05	0.00186089
1940	0.00291531	0.000225296	3.47832	3.99942e-05	3.4815	0.000837372	6.47122e-05	0.999086	1.14876e-05	0.000913572
1941	0.00403558	0.000229053	3.58164	3.99942e-05	3.58594	0.00112539	6.38753e-05	0.9988	1.11531e-05	0.00120042
1942	3.73782	3.99943e-05	0.00456226	3.99943e-05	3.74246	0.99876	1.06866e-05	0.00121905	1.06866e-05	0.00124043
1943	3.53612	3.99942e-05	0.00254505	6.92786e-05	3.53877	0.99925	1.13017e-05	0.000719191	1.9577e-05	0.00075007
1944	3.99942e-05	0.0024406	3.99942e-05	3.58231	3.58483	1.11565e-05	0.000680812	1.11565e-05	0.999297	0.000703125
1945	0.000170489	0.00151834	3.99941e-05	3.14377	3.1455	5.42008e-05	0.000482704	1.27147e-05	0.99945	0.000549619
1946	2.41483	0.000237388	0.00053107	6.94294e-05	2.41567	0.999653	9.827e-05	0.000219844	2.87413e-05	0.000346855
1947	3.10149	0.00209245	0.000671832	0.000541811	3.1048	0.998935	0.000673941	0.000216385	0.000174508	0.00106483
1948	3.61568	0.000168282	0.00640987	0.000116083	3.62237	0.998152	4.64564e-05	0.00176952	3.20462e-05	0.00184802
1949	0.00017233	7.08073e-05	2.10693	6.89561e-05	2.10724	8.17799e-05	3.36019e-05	0.999852	3.27235e-05	0.000148105
1950	3.64727	3.99942e-05	0.00414664	6.95528e-05	3.65152	0.998834	1.09528e-05	0.00113559	1.90476e-05	0.00116559
1951	3.04941	0.000114003	0.00128587	3.99941e-05	3.05085	0.999528	3.73677e-05	0.000421481	1.31092e-05	0.000471957
1952	3.66442	0.000845924	0.0144443	0.000172815	3.67988	0.995798	0.000229878	0.00392522	4.69621e-05	0.00420206
1953	0.00415909	0.000254275	3.44076	0.000113154	3.44529	0.00120718	7.38038e-05	0.998686	3.28432e-05	0.00131383
1954	3.69187	6.98831e-05	0.0141862	0.00034787	3.70647	0.99606	1.88543e-05	0.00382742	9.38547e-05	0.00394013
1955	3.99942e-05	0.00283942	3.99942e-05	3.5649	3.56782	1.12097e-05	0.000795843	1.12097e-05	0.999182	0.000818263
1956	0.00034294	3.06429	0.000114984	0.00211536	3.06687	0.000111821	0.999161	3.74924e-05	0.000689746	0.000839059
1957	0.00143166	3.99941e-05	3.1155	7.23174e-05	3.11705	0.000459299	1.28308e-05	0.999505	2.32006e-05	0.00049533
1958	7.05046e-05	2.80254	0.000117628	0.00122927	2.80396	2.51447e-05	0.999494	4.19507e-05	0.000438406	0.000505501
1959	3.99939e-05	2.50235	3.99939e-05	0.000357445	2.50278	1.59798e-05	0.999825	1.59798e-05	0.000142819	0.000174778
1960	2.50009	3.99939e-05	0.000371328	3.99939e-05	2.50054	0.99982	1.59941e-05	0.000148499	1.59941e-05	0.000180487
1961	3.30707	7.03672e-05	0.00272995	0.000118568	3.30999	0.999118	2.1259e-05	0.00082476	3.58211e-05	0.00088184
1962	0.00136883	0.000271498	2.80292	3.9994e-05	2.8046	0.000488067	9.68045e-05	0.999401	1.42602e-05	0.000599132
1963	7.40478e-05	3.63753	3.99942e-05	0.00524988	3.64289	2.03267e-05	0.998528	1.09787e-05	0.00144113	0.00147244
1964	0.000194931	0.000185041	1.86938	3.99936e-05	1.8698	0.000104252	9.8963e-05	0.999775	2.13892e-05	0.000224604
1965	3.99943e-05	3.6857	0.000196288	0.0114145	3.69735	1.0817e-05	0.996849	5.30888e-05	0.00308721	0.00315112
1966	7.22055e-05	3.60074	0.000124976	0.00678283	3.60772	2.00142e-05	0.998065	3.46412e-05	0.00188009	0.00193474
1967	3.99941e-05	3.24456	3.99941e-05	0.00189919	3.24653	1.2319e-05	0.99939	1.2319e-05	0.00058499	0.000609628
1968	3.99941e-05	0.00173323	3.99941e-05	3.17791	3.17972	1.25779e-05	0.000545087	1.25779e-05	0.99943	0.000570243
1969	3.10014	3.99941e-05	0.00196708	7.42252e-05	3.10222	0.999329	1.28921e-05	0.000634089	2.39265e-05	0.000670908
1970	3.14912	3.99941e-05	7.38487e-05	3.99941e-05	3.14928	0.999951	1.26995e-05	2.34494e-05	1.26995e-05	4.88483e-05
1971	0.000128533	3.24345	3.99941e-05	0.00289146	3.24651	3.9591e-05	0.999057	1.23191e-05	0.000890636	0.000942546
1972	7.62889e-05	2.0369	3.99937e-05	0.000440157	2.03746	3.74431e-05	0.999727	1.96292e-05	0.000216032	0.000273105
1973	0.000318539	3.99937e-05	2.14743	3.99937e-05	2.14783	0.000148308	1.86206e-05	0.999814	1.86206e-05	0.000185549
1974	3.99943e-05	3.67124	7.84857e-05	0.00857172	3.67993	1.08682e-05	0.997638	2.1328e-05	0.00232931	0.00236151
1975	0.00195846	0.000212879	2.8116	3.9994e-05	2.81382	0.000696016	7.56551e-05	0.999214	1.42134e-05	0.000785884
1976	0.00175808	0.000133687	2.82211	3.9994e-05	2.82404	0.000622539	4.7339e-05	0.999316	1.4162e-05	0.00068404
1977	0.000133572	0.00424531	3.99942e-05	3.39134	3.39576	3.9335e-05	0.00125018	1.17777e-05	0.998699	0.00130129
1978	2.06649	3.99937e-05	0.000309983	3.99937e-05	2.06688	0.999811	1.93498e-05	0.000149976	1.93498e-05	0.000188676
1979	3.00153	7.58469e-05	0.00204301	3.99941e-05	3.00369	0.999281	2.52513e-05	0.000680166	1.3315e-05	0.000718732
1980	3.45099	7.63314e-05	0.00431043	3.99942e-05	3.45541	0.998719	2.20904e-05	0.00124744	1.15744e-05	0.00128111
1981	7.67285e-05	3.9994e-05	2.84111	3.9994e-05	2.84127	2.7005e-05	1.40761e-05	0.999945	1.40761e-05	5.51573e-05
1982	2.88006	3.9994e-05	0.00157988	3.9994e-05	2.88172	0.999424	1.38785e-05	0.000548243	1.38785e-05	0.000576
1983	3.53475	0.00022266	0.00982871	0.000135663	3.54494	0.997126	6.28107e-05	0.0027726	3.82696e-05	0.00287368
1984	0.000664806	0.000134881	1.96378	3.99937e-05	1.96462	0.000338389	6.86549e-05	0.999573	2.0357e-05	0.000427401
1985	0.00164966	3.9994e-05	2.8776	3.9994e-05	2.87933	0.000572932	1.389e-05	0.999399	1.389e-05	0.000600712
1986	0.00933994	0.000230684	3.52751	7.60187e-05	3.53716	0.00264052	6.52173e-05	0.997273	2.14915e-05	0.00272723
1987	0.00070881	0.00146015	7.8208e-05	2.34554	2.34779	0.000301905	0.000621924	3.33113e-05	0.999043	0.00095714
1988	3.51017	0.000142029	0.00678698	3.99942e-05	3.51713	0.998019	4.03822e-05	0.00192969	1.13712e-05	0.00198144
1989	0.000140587	0.0144481	3.99943e-05	3.66109	3.67572	3.82476e-05	0.00393069	1.08807e-05	0.99602	0.00397981
1990	3.3609	0.000139211	0.00517655	3.99942e-05	3.36626	0.998409	4.13547e-05	0.00153778	1.18809e-05	0.00159101
1991	3.99942e-05	3.46704	7.82542e-05	0.0056581	3.47282	1.15164e-05	0.998337	2.25333e-05	0.00162925	0.0016633
1992	3.61098	3.99942e-05	0.000717669	0.0178486	3.62958	0.994874	1.1019e-05	0.000197728	0.00491753	0.00512628
1993	0.000341965	0.00426058	3.06762	7.948e-05	3.07231	0.000111306	0.00138677	0.998476	2.58698e-05	0.00152394
1994	0.000541986	0.0102767	8.32801e-05	3.44916	3.46007	0.00015664	0.0029701	2.40689e-05	0.996849	0.00315081
1995	0.0275106	0.0161905	0.000235933	3.65412	3.69806	0.0074392	0.00437811	6.37991e-05	0.988119	0.0118811
1996	3.30836	0.000542056	0.00890548	0.000371149	3.31818	0.997041	0.00016336	0.00268385	0.000111853	0.00295906
1997	3.66425	3.99943e-05	0.0383151	0.00938448	3.71199	0.987139	1.07743e-05	0.010322	0.00252815	0.0128609
1998	3.60878	7.97923e-05	0.00292207	0.0216714	3.63345	0.993209	2.19605e-05	0.000804212	0.00596441	0.00679058
1999	3.5121	0.0158977	0.000241516	0.000727439	3.52897	0.995221	0.00450492	6.84381e-05	0.000206133	0.00477949
2000	3.65008	3.99943e-05	0.0335065	0.000386438	3.68401	0.990789	1.08562e-05	0.00909511	0.000104896	0.00921086
2001	0.00569202	3.23166	0.00154273	0.278661	3.51756	0.00161817	0.918723	0.000438579	0.07922	0.0812768
2002	0.00548987	3.58789	0.0507864	0.00132611	3.64549	0.00150594	0.984199	0.0139313	0.000363768	0.015801
2003	0.00638913	0.000480987	3.3425	0.000131089	3.3495	0.00190749	0.0001436	0.99791	3.91368e-05	0.00209023
2004	0.000479473	0.0621585	7.67048e-05	3.60889	3.6716	0.000130589	0.0169295	2.08914e-05	0.982919	0.017081
2005	1.93886	0.000134089	0.000610179	7.42972e-05	1.93968	0.999578	6.91297e-05	0.000314578	3.83039e-05	0.000422011
2006	0.00248827	0.000447572	3.0055	3.99941e-05	3.00848	0.000827087	0.00014877	0.999011	1.32938e-05	0.00098915
2007	0.00386196	0.000126268	3.4195	3.99942e-05	3.42352	0.00112807	3.68824e-05	0.998823	1.16822e-05	0.00117663
2008	0.0019708	0.000299062	2.82533	7.56284e-05	2.82768	0.00069697	0.000105762	0.999171	2.67458e-05	0.000829478
2009	0.000122891	0.00171695	7.44157e-05	2.84038	2.84229	4.32364e-05	0.000604072	2.61816e-05	0.999327	0.00067349
2010	7.41273e-05	0.00324406	7.52969e-05	3.3524	3.3558	2.20893e-05	0.000966703	2.24379e-05	0.998989	0.00101123
2011	0.000123723	0.00334651	3.99942e-05	3.41332	3.41683	3.621e-05	0.00097942	1.17051e-05	0.998973	0.00102734
2012	7.29435e-05	0.000967482	7.31141e-05	2.62029	2.6214	2.78262e-05	0.000369071	2.78912e-05	0.999575	0.000424788
2013	0.00191057	3.36875	3.99942e-05	0.00258772	3.37329	0.000566381	0.998655	1.18561e-05	0.000767121	0.00134536
2014	2.777	3.9994e-05	0.00110189	0.000117772	2.77826	0.999547	1.43954e-05	0.000396613	4.23908e-05	0.000453399
2015	0.000923333	7.27004e-05	2.79739	3.9994e-05	2.79842	0.000329948	2.59791e-05	0.99963	1.42916e-05	0.000370218
2016	0.00193297	0.000114308	3.19274	3.99941e-05	3.19483	0.000605032	3.5779e-05	0.999347	1.25184e-05	0.000653329
2017	3.08303	7.21155e-05	0.00155946	7.00859e-05	3.08473	0.999448	2.33782e-05	0.000505541	2.27203e-05	0.00055164
2018	2.83265	7.17216e-05	0.00103375	6.94353e-05	2.83382	0.999585	2.53091e-05	0.00036479	2.45023e-05	0.000414602
2019	3.44855	3.99942e-05	0.0020069	3.99942e-05	3.45064	0.999395	1.15904e-05	0.000581603	1.15904e-05	0.000604784
2020	3.00715	3.99941e-05	0.000832981	3.99941e-05	3.00806	0.999696	1.32956e-05	0.000276917	1.32956e-05	0.000303508
2021	3.59832	6.90889e-05	0.00449254	0.000109974	3.60299	0.998703	1.91754e-05	0.00124689	3.05231e-05	0.00129659
2022	0.00219878	3.99942e-05	3.5422	3.99942e-05	3.54448	0.00062034	1.12835e-05	0.999357	1.12835e-05	0.000642907
2023	0.00107571	6.8375e-05	2.99284	6.86455e-05	2.99405	0.000359283	2.28369e-05	0.999595	2.29273e-05	0.000405047
2024	0.00404955	6.82712e-05	3.67664	3.99943e-05	3.6808	0.00110018	1.85479e-05	0.99887	1.08656e-05	0.0011296
2025	6.76746e-05	0.00215679	3.99942e-05	3.50026	3.50253	1.93216e-05	0.000615781	1.14187e-05	0.999353	0.000646522
2026	3.99942e-05	3.41411	6.83162e-05	0.00166841	3.41588	1.17083e-05	0.99948	1.99996e-05	0.000488428	0.000520136
2027	0.000583674	0.00037904	2.64748	6.7383e-05	2.64851	0.000220378	0.000143114	0.999611	2.54418e-05	0.000388934
2028	6.8364e-05	3.74847	3.99943e-05	0.0061631	3.75475	1.82073e-05	0.99833	1.06517e-05	0.00164141	0.00167027
2029	0.000104234	3.69374	3.99943e-05	0.00459605	3.69849	2.8183e-05	0.998718	1.08137e-05	0.00124268	0.00128168
2030	0.00151054	0.000100962	3.27809	6.63596e-05	3.27977	0.000460562	3.07832e-05	0.999488	2.0233e-05	0.000511578
2031	0.00134925	0.000148805	3.25688	3.99941e-05	3.25842	0.00041408	4.56679e-05	0.999528	1.22741e-05	0.000472022
2032	3.35376	0.000101958	0.00146861	3.99942e-05	3.35537	0.99952	3.03866e-05	0.000437689	1.19194e-05	0.000479995
2033	3.63506	3.99942e-05	0.00206554	3.99942e-05	3.6372	0.99941	1.09959e-05	0.000567893	1.09959e-05	0.000589885
2034	3.61293	3.99942e-05	0.00274375	0.00010058	3.61582	0.999202	1.10609e-05	0.000758819	2.78167e-05	0.000797696
2035	3.99941e-05	3.02697	3.99941e-05	0.000419621	3.02747	1.32104e-05	0.999835	1.32104e-05	0.000138605	0.000165026
2036	0.00160447	6.484e-05	3.5019	3.99942e-05	3.50361	0.000457949	1.85066e-05	0.999512	1.14152e-05	0.000487871
2037	9.92614e-05	3.74867	6.45031e-05	0.00850202	3.75734	2.6418e-05	0.997694	1.71672e-05	0.00226278	0.00230636
2038	0.00169123	0.000140948	3.38912	6.49724e-05	3.39102	0.000498739	4.15651e-05	0.999441	1.91601e-05	0.000559464
2039	0.00143651	0.000141853	3.37597	3.99942e-05	3.37759	0.000425305	4.19984e-05	0.999521	1.1841e-05	0.000479145
2040	3.65965	3.99942e-05	0.00200618	3.99942e-05	3.66173	0.99943	1.09222e-05	0.000547876	1.09222e-05	0.000569721
2041	3.71449	6.44275e-05	0.00439666	6.54046e-05	3.71902	0.998783	1.73238e-05	0.00118221	1.75865e-05	0.00121712
2042	3.72592	9.85203e-05	0.00739099	9.82438e-05	3.7335	0.997968	2.63882e-05	0.00197964	2.63141e-05	0.00203234
2043	0.00226682	9.81327e-05	3.57996	3.99942e-05	3.58236	0.000632773	2.73933e-05	0.999329	1.11642e-05	0.00067133
2044	0.00496204	0.00033281	3.64568	6.50774e-05	3.65104	0.00135908	9.11547e-05	0.998532	1.78243e-05	0.00146805
2045	3.70356	6.64422e-05	0.00331187	3.99943e-05	3.70698	0.999078	1.79235e-05	0.000893416	1.07889e-05	0.000922128
2046	3.70449	0.000610927	0.0098871	0.000100917	3.71509	0.997147	0.000164445	0.00266134	2.71642e-05	0.00285295
2047	0.000940894	0.000263214	3.08638	3.99941e-05	3.08763	0.000304731	8.5248e-05	0.999597	1.2953e-05	0.000402932
2048	0.0033814	0.000265377	3.59915	3.99942e-05	3.60283	0.00093854	7.36578e-05	0.998977	1.11008e-05	0.0010233
2049	3.77915	3.99943e-05	0.00930044	6.59054e-05	3.78856	0.997517	1.05566e-05	0.00245488	1.73959e-05	0.00248283
2050	3.99942e-05	0.00129811	3.99942e-05	3.47892	3.4803	1.14916e-05	0.00037299	1.14916e-05	0.999604	0.000395973
2051	3.75148	6.57703e-05	0.010323	0.00010066	3.76197	0.997212	1.74829e-05	0.00274404	2.67574e-05	0.00278828
2052	0.000101718	0.00284988	3.99942e-05	3.61593	3.61893	2.81071e-05	0.000787494	1.10514e-05	0.999173	0.000826652
2053	0.000147689	0.00129855	0.000100907	3.13406	3.13561	4.71004e-05	0.000414131	3.2181e-05	0.999507	0.000493412
2054	3.46758	0.000146178	0.00228254	6.65133e-05	3.47007	0.999281	4.21254e-05	0.000657779	1.91677e-05	0.000719072
2055	3.49181	6.60784e-05	0.0020375	6.6716e-05	3.49398	0.999379	1.89121e-05	0.000583148	1.90946e-05	0.000621155
2056	3.35085	6.57477e-05	0.00182149	0.000147661	3.35289	0.999393	1.96093e-05	0.000543259	4.40399e-05	0.000606908
2057	3.99942e-05	3.43744	6.55323e-05	0.00149957	3.43905	1.16294e-05	0.999533	1.90554e-05	0.000436041	0.000466726
2058	0.000758007	3.99941e-05	3.19124	3.99941e-05	3.19208	0.000237465	1.25292e-05	0.999737	1.25292e-05	0.000262523
2059	3.50808	3.99942e-05	0.00216365	0.00010301	3.51039	0.999343	1.13931e-05	0.000616357	2.93442e-05	0.000657095
2060	3.2772	6.60709e-05	0.00141032	6.76266e-05	3.27875	0.999529	2.01513e-05	0.000430141	2.06257e-05	0.000470918
2061	3.66776	0.000105478	0.00662707	0.00015743	3.67465	0.998125	2.87043e-05	0.00180346	4.28422e-05	0.001875
2062	6.72447e-05	0.000105422	2.40544	6.73004e-05	2.40568	2.79525e-05	4.38223e-05	0.9999	2.79757e-05	9.97505e-05
2063	3.4978	3.99942e-05	0.00163893	3.99942e-05	3.49952	0.999509	1.14285e-05	0.000468329	1.14285e-05	0.000491186
2064	0.000297986	2.30712	0.000107563	0.000297341	2.30782	0.00012912	0.999695	4.6608e-05	0.000128841	0.000304568
2065	6.72646e-05	2.32971	6.88965e-05	0.000228128	2.33007	2.8868e-05	0.999844	2.95684e-05	9.79058e-05	0.000156342
2066	0.000875369	0.000161092	2.88382	3.9994e-05	2.8849	0.000303432	5.58396e-05	0.999627	1.38632e-05	0.000373134
2067	3.99942e-05	3.50004	6.92768e-05	0.00222773	3.50238	1.14192e-05	0.999333	1.978e-05	0.000636063	0.000667262
2068	3.51448	0.000418773	0.0036447	3.99942e-05	3.51859	0.998834	0.000119017	0.00103584	1.13666e-05	0.00116623
2069	0.000530775	0.00406085	0.000110085	3.45886	3.46356	0.000153245	0.00117245	3.17836e-05	0.998643	0.00135748
2070	0.000941368	3.45099	0.000110208	0.00401197	3.45606	0.000272382	0.998535	3.18885e-05	0.00116085	0.00146512
2071	0.000434124	0.000247578	2.3573	3.99938e-05	2.35802	0.000184105	0.000104994	0.999694	1.69607e-05	0.00030606
2072	3.30458	6.89068e-05	0.00184776	3.99941e-05	3.30653	0.999408	2.08396e-05	0.000558822	1.20955e-05	0.000591757
2073	0.000878856	3.9994e-05	2.97876	3.9994e-05	2.97972	0.000294946	1.34221e-05	0.999678	1.34221e-05	0.000321791
2074	3.74274	3.99943e-05	0.00705722	3.99943e-05	3.74988	0.998097	1.06655e-05	0.00188199	1.06655e-05	0.00190332
2075	0.000791885	0.000118689	2.55959	3.99939e-05	2.56054	0.000309265	4.63532e-05	0.999629	1.56193e-05	0.000371238
2076	3.727	3.99943e-05	0.0105	7.3291e-05	3.73762	0.99716	1.07005e-05	0.00280927	1.9609e-05	0.00283958
2077	3.99942e-05	0.00275425	3.99942e-05	3.45687	3.45971	1.156e-05	0.000796093	1.156e-05	0.999181	0.000819213
2078	3.59812	0.000204426	0.00965681	0.000128431	3.60811	0.997231	5.66575e-05	0.00267642	3.55953e-05	0.00276867
2079	0.00093629	0.000127957	2.45446	3.99939e-05	2.45556	0.000381293	5.21089e-05	0.99955	1.6287e-05	0.000449689
2080	0.00221061	0.000210277	2.95019	3.9994e-05	2.95265	0.000748685	7.12162e-05	0.999167	1.35451e-05	0.000833447
2081	7.78481e-05	0.00206165	3.99941e-05	3.00531	3.00749	2.58847e-05	0.000685507	1.32981e-05	0.999275	0.00072469
2082	7.63239e-05	1.43228	0.000218835	0.000218229	1.43279	5.32694e-05	0.999642	0.000152733	0.000152311	0.000358313
2083	2.31098	3.99938e-05	0.000681058	3.99938e-05	2.31174	0.999671	1.73003e-05	0.000294609	1.73003e-05	0.000329209
2084	1.53842	7.8297e-05	0.000140137	3.99935e-05	1.53868	0.999832	5.08859e-05	9.10762e-05	2.59921e-05	0.000167954
2085	3.99935e-05	1.67917	7.91827e-05	8.16317e-05	1.67937	2.38146e-05	0.99988	4.71502e-05	4.86084e-05	0.000119573
2086	3.99948e-05	6.26574	3.99948e-05	3.99948e-05	6.26586	6.38298e-06	0.999981	6.38298e-06	6.38298e-06	1.91489e-05
2087	3.99938e-05	2.31825	8.05978e-05	3.99938e-05	2.31841	1.72505e-05	0.999931	3.47643e-05	1.72505e-05	6.92653e-05
2088	3.99948e-05	6.26574	3.99948e-05	3.99948e-05	6.26586	6.38298e-06	0.999981	6.38298e-06	6.38298e-06	1.91489e-05
2089	3.99948e-05	6.26574	3.99948e-05	3.99948e-05	6.26586	6.38298e-06	0.999981	6.38298e-06	6.38298e-06	1.91489e-05
2090	8.61972e-05	1.04383	3.99933e-05	8.27663e-05	1.04404	8.25614e-05	0.9998	3.83064e-05	7.92751e-05	0.000200143
2091	0.913663	8.52572e-05	0.00029282	3.99933e-05	0.914081	0.999543	9.32709e-05	0.000320343	4.37524e-05	0.000457367
2092	0.00015659	0.000278024	0.491986	3.99931e-05	0.492461	0.000317975	0.000564561	0.999036	8.12107e-05	0.000963747
2093	0.000286219	3.99933e-05	1.14602	3.99933e-05	1.14639	0.00024967	3.48864e-05	0.999681	3.48864e-05	0.000319443
2094	0.000718985	8.39984e-05	1.37277	3.99934e-05	1.37361	0.000523427	6.11516e-05	0.999386	2.91156e-05	0.000613695
2095	0.953105	3.99933e-05	0.000162215	3.99933e-05	0.953347	0.999746	4.19504e-05	0.000170153	4.19504e-05	0.000254054
2096	0.865444	3.99932e-05	0.000303751	3.99932e-05	0.865828	0.999557	4.61907e-05	0.000350821	4.61907e-05	0.000443203
2097	0.00121872	9.01661e-05	1.55808	3.99935e-05	1.55943	0.000781517	5.782e-05	0.999135	2.56463e-05	0.000864983
2098	3.07361	0.000189433	0.351572	0.093855	3.51923	0.873377	5.38281e-05	0.0999003	0.0266692	0.126623
2099	238.558	191649481500526	22.0689	22.9792	191649481500810	1.24476e-12	1	1.15153e-13	1.19902e-13	1.48193e-12
2100	19.4359	20.8898	107.427	775888581912412	775888581912560	2.50498e-14	2.69238e-14	1.38457e-13	1	1.90736e-13
2101	87.2344	117198441309395	0.468764	208.217	117198441309691	7.44331e-13	1	3.99974e-15	1.77662e-12	2.52565e-12
2102	0.000277445	3.99941e-05	3.13196	0.0394326	3.17171	8.74751e-05	1.26096e-05	0.987467	0.0124326	0.0125327
2103	0.00873486	0.0038087	1.05489	0.000647283	1.06808	0.00817808	0.00356593	0.98765	0.000606024	0.01235
2104	0.000556216	0.111596	3.99942e-05	3.28038	3.39257	0.000163951	0.0328943	1.17888e-05	0.96693	0.03307
2105	0.000627461	0.0119184	3.99937e-05	2.13709	2.14967	0.000291887	0.00554429	1.86046e-05	0.994145	0.00585478
2106	0.000223102	3.42598	0.00010081	0.0488439	3.47515	6.41992e-05	0.985852	2.90088e-05	0.0140552	0.0141484
2107	0.000103616	3.275	0.000413432	0.0295105	3.30503	3.13511e-05	0.990915	0.000125092	0.00892898	0.00908542
2108	7.68633	101.977	1.45823	364604528329073	364604528329184	2.10813e-14	2.79693e-13	3.99948e-15	1	3.04423e-13
2109	0.000205528	0.00502523	3.99937e-05	2.123	2.12827	9.65703e-05	0.00236118	1.87916e-05	0.997523	0.00247654
2110	0.000430506	0.00890062	3.99939e-05	2.64456	2.65393	0.000162214	0.00335375	1.50697e-05	0.996469	0.00353103
2111	1.49135	3.99935e-05	0.00227895	0.000688599	1.49436	0.997987	2.6763e-05	0.00152504	0.0004608	0.0020126
2112	10.7596	2.07164	50.9391	517975089807928	517975089807992	2.07724e-14	3.9995e-15	9.83428e-14	1	1.23568e-13
2113	3.5433	3.99942e-05	0.0213239	9.73576e-05	3.56476	0.99398	1.12193e-05	0.00598187	2.73111e-05	0.0060204
2114	3.15413	3.99941e-05	0.00747511	3.99941e-05	3.16168	0.99761	1.26496e-05	0.00236428	1.26496e-05	0.00238958
2115	0.0041028	0.00034019	2.42995	3.99939e-05	2.43444	0.00168532	0.000139741	0.998159	1.64284e-05	0.00184149
2116	0.00116778	3.99936e-05	1.78223	3.99936e-05	1.78348	0.000654779	2.24245e-05	0.9993	2.24245e-05	0.000699628
2117	0.00307391	0.00147282	2.15683	0.000308547	2.16168	0.001422	0.000681331	0.997754	0.000142735	0.00224606
2118	3.63478	3.99943e-05	0.0430918	8.71078e-05	3.678	0.988249	1.08739e-05	0.0117161	2.36835e-05	0.0117507
2119	3.47768	3.99942e-05	0.00949897	3.99942e-05	3.48726	0.997253	1.14687e-05	0.00272391	1.14687e-05	0.00274685
2120	0.000301836	3.99933e-05	1.08853	3.99933e-05	1.08891	0.000277191	3.67279e-05	0.999649	3.67279e-05	0.000350647
2121	0.00313672	3.9994e-05	2.81515	3.9994e-05	2.81836	0.00111296	1.41905e-05	0.998859	1.41905e-05	0.00114134
2122	0.000275227	0.00286739	3.99939e-05	2.50191	2.50509	0.000109867	0.00114463	1.59651e-05	0.99873	0.00127046
2123	0.0119084	0.00453435	0.0036129	3.4117	3.43175	0.00347006	0.00132129	0.00105279	0.994156	0.00584414
2124	3.51393	8.07369e-05	0.0117674	0.00210902	3.52788	0.996044	2.28854e-05	0.00333554	0.000597815	0.00395624
2125	0.000890098	7.94923e-05	2.22021	3.99938e-05	2.22122	0.000400724	3.57876e-05	0.999545	1.80053e-05	0.000454517
2126	0.000495458	0.000492128	1.94284	3.99937e-05	1.94387	0.000254882	0.000253169	0.999471	2.05743e-05	0.000528626
2127	0.00181091	7.73918e-05	2.87593	3.9994e-05	2.87786	0.000629257	2.68922e-05	0.99933	1.38972e-05	0.000670046
2128	2.20797	3.99938e-05	0.000129583	3.99938e-05	2.20818	0.999905	1.81117e-05	5.86831e-05	1.81117e-05	9.49064e-05
2129	2.12248	3.99937e-05	0.000208781	3.99937e-05	2.12277	0.999864	1.88404e-05	9.83534e-05	1.88404e-05	0.000136034
2130	3.9994e-05	2.70593	7.33003e-05	0.00111646	2.70716	1.47734e-05	0.999546	2.70764e-05	0.000412408	0.000454258
2131	3.99938e-05	2.29173	3.99938e-05	0.000196144	2.29201	1.74492e-05	0.99988	1.74492e-05	8.55774e-05	0.000120476
2132	3.99938e-05	2.34526	3.99938e-05	0.00019342	2.34553	1.70511e-05	0.999883	1.70511e-05	8.24632e-05	0.000116565
2133	3.99942e-05	3.43292	3.99942e-05	7.17786e-05	3.43308	1.16497e-05	0.999956	1.16497e-05	2.0908e-05	4.42073e-05
2134	3.99938e-05	0.000365364	7.13044e-05	2.26538	2.26586	1.76506e-05	0.000161248	3.14691e-05	0.99979	0.000210367
2135	3.9994e-05	2.74396	3.9994e-05	0.000607828	2.74465	1.45716e-05	0.999749	1.45716e-05	0.00022146	0.000250603
2136	0.000257239	2.30946	3.99938e-05	0.000463595	2.31022	0.000111348	0.999671	1.73117e-05	0.000200671	0.000329331
2137	0.000345045	0.00103364	0.000116542	2.64055	2.64205	0.000130597	0.000391227	4.41104e-05	0.999434	0.000565934
2138	2.9654	0.000114599	0.00116708	3.9994e-05	2.96673	0.999555	3.86281e-05	0.000393389	1.34809e-05	0.000445498
2139	0.00197406	0.000328602	3.18721	3.99941e-05	3.18956	0.000618914	0.000103024	0.999266	1.25391e-05	0.000734478
2140	3.50272	0.000109818	0.00387914	0.000109159	3.50681	0.998831	3.13155e-05	0.00110617	3.11277e-05	0.00116862
2141	0.00254133	0.000111414	3.38938	6.96648e-05	3.3921	0.000749191	3.28452e-05	0.999197	2.05374e-05	0.000802574
2142	0.000311568	0.00310187	0.000323516	3.30024	3.30398	9.43008e-05	0.000938827	9.7917e-05	0.998869	0.00113105
2143	3.2694	3.99941e-05	0.00177161	0.000163721	3.27138	0.999396	1.22255e-05	0.00054155	5.00466e-05	0.000603822
2144	0.000612613	0.000227251	2.65526	3.99939e-05	2.65614	0.00023064	8.55567e-05	0.999669	1.50571e-05	0.000331254
2145	3.71595	6.85513e-05	0.00803548	0.000105283	3.72416	0.997796	1.84072e-05	0.00215766	2.82703e-05	0.00220434
2146	0.000159624	0.00306579	6.7183e-05	3.50314	3.50643	4.55233e-05	0.000874334	1.91599e-05	0.999061	0.000939017
2147	0.000155971	0.00328205	3.99942e-05	3.58427	3.58775	4.34733e-05	0.000914793	1.11474e-05	0.999031	0.000969414
2148	3.65241	0.000285917	0.00597318	6.55188e-05	3.65874	0.998271	7.81464e-05	0.00163258	1.79075e-05	0.00172863
2149	0.000104402	0.000364252	2.6158	3.99939e-05	2.61631	3.99044e-05	0.000139223	0.999806	1.52864e-05	0.000194414
2150	3.67311	0.000362114	0.0101497	0.000279921	3.6839	0.997071	9.82963e-05	0.00275516	7.59849e-05	0.00292944
2151	0.00320227	0.000206178	3.54266	6.63158e-05	3.54614	0.00090303	5.81417e-05	0.99902	1.87008e-05	0.000979873
2152	3.99943e-05	0.00327177	3.99943e-05	3.73114	3.73449	1.07094e-05	0.000876094	1.07094e-05	0.999102	0.000897513
2153	6.66535e-05	0.00156256	3.99942e-05	3.47397	3.47564	1.91773e-05	0.000449574	1.1507e-05	0.99952	0.000480259
[truncated: 6,932 more rows]
