# Supplementary material for: HIV-1 Tropism Determines Different Mutation Profiles in Proviral DNA
Source: PLoS One. 2015 Sep 28;10(9):e0139037. doi: 10.1371/journal.pone.0139037 (PMC4587555; doi:10.1371/journal.pone.0139037)
Supplement: S1 Data — (ZIP) [file pone.0139037.s001.zip › spreadsheets/non_stimulated-PBMC-X4.xls]

## Sheet: NS-PBMC-X4
sites	alpha_A	alpha_T	alpha_G	alpha_C	sum	p_A	p_T	p_G	p_C	p_COMP	DISTVAR
791 - 791	1.00004	26770.6	0.000129023	7.00013	26778.6	3.73447e-05	0.999701	4.81814e-09	0.000261407	0.000298757	0.000391748
792 - 792	15.0015	7.00021	27034.6	1.00007	27057.6	0.000554428	0.000258715	0.99915	3.6961e-05	0.000850105	0.000370212
793 - 793	33.0038	3.00031	27317.2	7.55302e-05	27353.2	0.00120658	0.000109688	0.998684	2.76129e-09	0.00131627	6.72822e-05
794 - 794	14.0009	7.60315e-05	27609.5	3.99939e-05	27623.5	0.000506849	2.75242e-09	0.999493	1.44782e-09	0.000506853	0.000256831
795 - 795	1.00004	27798.6	1.00008	45.0054	27845.6	3.59138e-05	0.998312	3.59151e-05	0.00161625	0.00168808	0.00027939
796 - 796	19.0032	1.00021	27627.1	7.65716e-05	27647.1	0.000687347	3.61776e-05	0.999276	2.7696e-09	0.000723528	0.000764715
797 - 797	3.00043	30.0029	3.99941e-05	27881.1	27914.1	0.000107488	0.00107483	1.43276e-09	0.998818	0.00118232	0.00028749
798 - 798	18.0014	3.00013	27928.6	7.58362e-05	27949.6	0.000644067	0.000107341	0.999249	2.71332e-09	0.00075141	0.000321757
799 - 799	27958.6	2.00007	78.0093	1.00013	28039.6	0.997111	7.13303e-05	0.00278211	3.56683e-05	0.00288911	0.000547177
800 - 800	9.00058	4.00004	28124.4	1.00004	28138.4	0.000319868	0.000142156	0.999502	3.554e-05	0.000497564	0.000448014
801 - 801	27996.3	2.00004	30.0026	3.99942e-05	28028.3	0.998858	7.13578e-05	0.00107044	1.42692e-09	0.0011418	0.000700971
802 - 802	57.0013	2.00021	27882.6	3.99939e-05	27941.6	0.00204002	7.15852e-05	0.997888	1.43134e-09	0.0021116	0.00305136
803 - 803	2.00043	21.0021	1.00004	28033.9	28057.9	7.12963e-05	0.000748528	3.5642e-05	0.999145	0.000855466	0.000148871
804 - 804	12.0011	0.000199347	28563.5	3.99939e-05	28575.5	0.000419979	6.97616e-09	0.99958	1.39959e-09	0.000419987	0.000231214
805 - 805	3.9994e-05	28995.9	1.00004	24.0011	29020.9	1.37811e-09	0.999139	3.44593e-05	0.000827029	0.00086149	0.000919428
806 - 806	3.00012	15.0007	7.44954e-05	29181.2	29199.2	0.000102747	0.000513737	2.55128e-09	0.999384	0.000616486	0.000467994
807 - 807	63.0075	15.0056	28453.7	56.0059	28587.7	0.00220401	0.000524898	0.995312	0.00195909	0.004688	0.00201522
808 - 808	53.0091	1.0002	28587.6	5.0002	28646.6	0.00185045	3.49152e-05	0.99794	0.000174548	0.00205992	0.00146848
809 - 809	4.0002	28701.6	1.00008	58.008	28764.6	0.000139067	0.99781	3.47676e-05	0.00201665	0.00219048	0.000436375
810 - 810	29081.6	1.00004	26.0074	0.000124737	29108.6	0.999072	3.43554e-05	0.000893459	4.28522e-09	0.000927819	0.00233775
811 - 811	17.0927	29393.6	0.000121747	42.0013	29452.6	0.000580345	0.997994	4.13366e-09	0.00142606	0.00200641	0.0497583
812 - 812	3.99938e-05	29364.3	1.00004	4.00019	29369.3	1.36176e-09	0.99983	3.40506e-05	0.000136203	0.000170255	0.000136556
813 - 813	29469.5	1.00004	23.0036	1.00004	29494.6	0.999152	3.39059e-05	0.000779926	3.39059e-05	0.000847738	0.000453869
814 - 814	29516.3	0.000288068	38.0047	14.0004	29568.3	0.998241	9.74245e-09	0.00128532	0.000473494	0.00175882	0.00069587
815 - 815	15.0015	7.0002	28958.7	7.17384e-05	28980.7	0.000517637	0.000241547	0.999241	2.47539e-09	0.000759187	0.000331746
816 - 816	7.00105	26.0058	3.00007	29400.5	29436.5	0.000237836	0.000883456	0.000101917	0.998777	0.00122321	0.0017201
817 - 817	52.0042	9.0004	30025.4	1.00004	30087.4	0.00172844	0.000299142	0.997939	3.32378e-05	0.00206082	0.00140816
818 - 818	27.0018	12.0003	30559.8	0.000122266	30598.8	0.000882448	0.000392181	0.998725	3.99578e-09	0.00127463	0.00103554
819 - 819	16.0023	12.0002	30783	2.00012	30813	0.000519335	0.000389452	0.999026	6.49116e-05	0.000973699	0.000701365
820 - 820	17.0014	3.00028	30868.8	3.9994e-05	30888.8	0.000550407	9.71317e-05	0.999352	1.29477e-09	0.00064754	8.80837e-05
821 - 821	148.002	5.00028	30216	3.9994e-05	30369	0.00487345	0.000164651	0.994962	1.31694e-09	0.00503811	0.00866731
822 - 822	30124.6	4.00019	52.0055	3.99942e-05	30180.6	0.998144	0.000132542	0.00172314	1.32516e-09	0.00185569	0.000543944
823 - 823	22.0008	0.000275441	29891.3	1.00019	29914.3	0.000735463	9.20769e-09	0.999231	3.34352e-05	0.000768907	0.00074288
824 - 824	29703.6	0.000120657	30.0065	1.00007	29734.6	0.998957	4.05778e-09	0.00100914	3.36333e-05	0.00104278	0.00165651
825 - 825	29532.1	3.99941e-05	6.00141	2.00004	29540.1	0.999729	1.35389e-09	0.000203161	6.77059e-05	0.000270869	0.000523686
826 - 826	2.00012	28779.2	1.00004	8.00052	28790.2	6.94723e-05	0.999618	3.47354e-05	0.00027789	0.000382098	0.000155098
827 - 827	3.99938e-05	28255.4	3.99938e-05	3.00038	28258.4	1.41529e-09	0.999894	1.41529e-09	0.000106177	0.000106179	0.000172547
828 - 828	27710.6	3.00012	55.0051	2.00004	27770.6	0.997839	0.000108032	0.0019807	7.20201e-05	0.00216075	0.00137495
829 - 829	3.00027	5.00007	27664.1	3.99937e-05	27672.1	0.000108422	0.00018069	0.999711	1.44527e-09	0.000289114	0.00029035
830 - 830	27385.6	0.000120384	43.0057	3.99942e-05	27428.6	0.998432	4.38899e-09	0.00156791	1.45812e-09	0.00156792	8.92917e-05
831 - 831	3.99939e-05	26917.5	1.00004	9.00013	26927.5	1.48524e-09	0.999629	3.71382e-05	0.000334235	0.000371375	0.000611254
832 - 832	26456	1.00007	3.0005	8.00019	26468	0.999547	3.77842e-05	0.000113363	0.000302258	0.000453406	0.00042355
833 - 833	26070.5	0.000124251	21.0044	1.00004	26092.5	0.999157	4.76193e-09	0.000804996	3.83267e-05	0.000843327	0.000943453
834 - 834	25596.7	3.99943e-05	27.005	2.00004	25625.7	0.998868	1.56071e-09	0.00105383	7.80483e-05	0.00113188	0.000655887
835 - 835	7.28089e-05	25270.8	7.35977e-05	3.00019	25273.8	2.88081e-09	0.999881	2.91202e-09	0.000118708	0.000118714	0.000166422
836 - 836	12.0007	1.00013	25076.3	3.99938e-05	25089.3	0.000478318	3.98626e-05	0.999482	1.59406e-09	0.000518182	0.000369288
837 - 837	7.00106	6.0002	24887.6	3.99939e-05	24900.6	0.00028116	0.000240966	0.999478	1.60614e-09	0.000522128	0.000328702
838 - 838	7.00019	3.00004	24705.3	3.99938e-05	24715.3	0.000283233	0.000121384	0.999595	1.61818e-09	0.000404619	0.000604567
839 - 839	24691.3	1.00013	21.0039	0.000192825	24713.3	0.99911	4.04691e-05	0.000849902	7.80246e-09	0.000890378	0.0007602
840 - 840	24428	1.00004	15.0012	2.00004	24446	0.999264	4.09082e-05	0.000613648	8.18148e-05	0.000736371	0.000595837
841 - 841	24488.9	3.99936e-05	3.00019	0.000121081	24491.9	0.999877	1.63293e-09	0.000122497	4.94372e-09	0.000122504	0.000172778
842 - 842	24645.2	7.27895e-05	4.00038	3.99938e-05	24649.2	0.999838	2.95302e-09	0.000162293	1.62252e-09	0.000162297	0.00012443
843 - 843	24902.7	3.99943e-05	15.0056	1.00004	24918.7	0.999358	1.60499e-09	0.000602182	4.01321e-05	0.000642316	0.00183968
844 - 844	25023.5	3.99942e-05	16.0026	3.99942e-05	25039.5	0.999361	1.59725e-09	0.000639096	1.59725e-09	0.000639099	0.00028218
845 - 845	2.00004	25242.4	3.99938e-05	3.00018	25247.4	7.92177e-05	0.999802	1.58408e-09	0.000118831	0.000198051	0.000209341
846 - 846	3.99937e-05	25689	0.000119169	5.00018	25694	1.55654e-09	0.999805	4.63802e-09	0.000194605	0.000194611	0.000203369
847 - 847	3.00018	20.0006	3.99938e-05	25992.4	26015.4	0.000115323	0.0007688	1.53732e-09	0.999116	0.000884125	0.0010949
848 - 848	18.0009	2.00018	26352.6	1.00004	26373.6	0.000682535	7.58402e-05	0.999204	3.79182e-05	0.000796293	0.000724594
849 - 849	13.0024	7.08904e-05	26458.4	3.99942e-05	26471.4	0.000491187	2.678e-09	0.999509	1.51085e-09	0.000491191	0.0005
850 - 850	3.99942e-05	26583.4	2.00007	43.0022	26628.4	1.50194e-09	0.99831	7.51106e-05	0.0016149	0.00169001	0.00201388
851 - 851	3.99939e-05	26598.6	1.00007	150.001	26749.6	1.49512e-09	0.994355	3.73865e-05	0.00560759	0.00564498	0.010756
852 - 852	27026.5	1.00004	6.00019	3.99939e-05	27033.5	0.999741	3.69926e-05	0.000221954	1.47942e-09	0.000258948	0.000336966
853 - 853	27093.6	1.00007	45.0067	2.00012	27141.7	0.998231	3.68463e-05	0.00165822	7.36917e-05	0.00176875	0.000372657
854 - 854	9.00141	1.00018	26625.8	7.11965e-05	26635.8	0.000337944	3.75501e-05	0.999625	2.67296e-09	0.000375496	0.00041835
855 - 855	34.0063	1.00037	26523.6	1.00004	26559.6	0.00128038	3.76651e-05	0.998644	3.76527e-05	0.00135569	0.00106337
856 - 856	5.00046	15.0025	3.99941e-05	27145.3	27165.3	0.000184076	0.000552268	1.47225e-09	0.999264	0.000736345	0.000460645
857 - 857	3.00012	57.0021	3.99941e-05	27593.3	27653.3	0.00010849	0.00206131	1.44627e-09	0.99783	0.00216981	0.00299105
858 - 858	27890.6	5.00025	70.0059	3.00007	27968.6	0.997211	0.000178781	0.00250302	0.000107266	0.00278907	0.00209447
859 - 859	26.0029	7.00024	28372.3	6.97838e-05	28405.3	0.000915422	0.000246441	0.998838	2.45671e-09	0.00116187	0.000451045
860 - 860	18.0022	6.00084	28486.3	3.99941e-05	28510.3	0.000631429	0.00021048	0.999158	1.4028e-09	0.000841911	0.000211357
861 - 861	26.0049	0.000439491	28625.5	0.000114003	28651.5	0.000907626	1.53392e-08	0.999092	3.97894e-09	0.000907646	0.00127381
862 - 862	21.0028	3.00043	28893.3	6.97315e-05	28917.3	0.000726305	0.000103759	0.99917	2.41141e-09	0.000830066	0.000325237
863 - 863	8.00024	3.00017	29021.1	6.95827e-05	29032.1	0.000275566	0.00010334	0.999621	2.39675e-09	0.000378908	0.00036423
864 - 864	29458.7	0.000165963	41.0074	3.99943e-05	29499.7	0.99861	5.62593e-09	0.00139009	1.35575e-09	0.0013901	0.00130937
865 - 865	29797.7	6.86454e-05	23.005	1.00004	29821.7	0.999195	2.30186e-09	0.000771418	3.3534e-05	0.000804954	0.00119645
866 - 866	29956.7	1.00011	73.0137	3.00011	30033.7	0.997436	3.32995e-05	0.00243106	9.98914e-05	0.00256425	0.00245282
867 - 867	2.0004	5.00063	29954.7	1.00004	29962.7	6.67631e-05	0.000166895	0.999733	3.33762e-05	0.000267035	0.000304718
868 - 868	29862.7	1.00011	54.0074	1.00004	29918.7	0.998128	3.34275e-05	0.00180514	3.34252e-05	0.00187199	0.000349622
869 - 869	29866.6	0.000108683	23.0042	6.81391e-05	29889.6	0.99923	3.63616e-09	0.000769638	2.27969e-09	0.000769644	0.000879729
870 - 870	29850.7	2.00004	82.011	3.0004	29937.7	0.997094	6.68067e-05	0.00273939	0.000100222	0.00290642	0.000465314
871 - 871	9.00062	14.0007	3.9994e-05	30341.9	30364.9	0.000296415	0.000461084	1.31711e-09	0.999242	0.0007575	0.000566911
872 - 872	30884.5	0.000222762	17.0033	2.00011	30903.5	0.999385	7.20833e-09	0.000550207	6.47212e-05	0.000614935	0.00093586
873 - 873	31426.8	1.00004	28.0048	1.00004	31456.8	0.999046	3.17909e-05	0.000890264	3.17909e-05	0.000953846	0.000790314
874 - 874	3.99944e-05	31467.1	3.99944e-05	6.00007	31473.1	1.27075e-09	0.999809	1.27075e-09	0.000190641	0.000190644	0.000348948
875 - 875	32105.7	6.7352e-05	10.0046	6.68444e-05	32115.7	0.999688	2.09717e-09	0.000311518	2.08136e-09	0.000311522	0.00195101
876 - 876	3.9994e-05	32720.8	1.00004	3.00021	32724.8	1.22213e-09	0.999878	3.05591e-05	9.168e-05	0.00012224	6.5834e-05
877 - 877	32986	1.00004	3.00015	3.9994e-05	32990	0.999879	3.03135e-05	9.09414e-05	1.21231e-09	0.000121256	0.000111818
878 - 878	33292.7	3.99943e-05	28.0031	2.00004	33322.7	0.9991	1.20021e-09	0.000840362	6.00203e-05	0.000900383	9.8455e-05
879 - 879	33493.2	5.00029	17.0017	2.00007	33517.2	0.999284	0.000149186	0.000507252	5.96728e-05	0.00071611	0.00020028
880 - 880	6.00028	19.0019	3.99942e-05	34477.4	34502.4	0.000173909	0.000550741	1.15917e-09	0.999275	0.000724652	0.000182627
881 - 881	3.99942e-05	35556.4	3.99942e-05	4.0012	35560.4	1.12468e-09	0.999887	1.12468e-09	0.000112518	0.000112521	0.000525072
882 - 882	36205.8	6.54724e-05	9.00063	0.000101953	36214.8	0.999751	1.80789e-09	0.000248534	2.81524e-09	0.000248539	0.000118111
883 - 883	36776.2	6.56052e-05	6.00093	3.99941e-05	36782.2	0.999837	1.78361e-09	0.000163148	1.08732e-09	0.00016315	0.000315147
884 - 884	37312.3	6.44947e-05	20.0016	1.00015	37333.3	0.999437	1.72754e-09	0.000535758	2.67896e-05	0.000562549	0.000102824
885 - 885	37890.7	3.99943e-05	133.009	4.0008	38027.7	0.996397	1.05171e-09	0.00349767	0.000105208	0.00360288	0.00236596
886 - 886	2.00007	7.00033	3.9994e-05	38638.8	38647.8	5.1751e-05	0.000181131	1.03483e-09	0.999767	0.000232883	0.000190048
887 - 887	39590.3	3.99942e-05	8.00078	3.99942e-05	39598.3	0.999798	1.01e-09	0.000202049	1.01e-09	0.000202051	0.000114433
888 - 888	2.00014	40029	1.00019	14.001	40046	4.99461e-05	0.999575	2.49761e-05	0.000349622	0.000424545	7.98095e-05
889 - 889	40867.6	1.0001	40.0037	3.00025	40911.6	0.998924	2.44453e-05	0.000977809	7.3335e-05	0.00107559	0.000130896
890 - 890	9.73157e-05	41234.8	6.46575e-05	9.00048	41243.8	2.35952e-09	0.999782	1.56769e-09	0.000218226	0.00021823	0.000115566
891 - 891	41641.7	4.0001	39.0047	4.0001	41688.7	0.998872	9.59516e-05	0.000935619	9.59516e-05	0.00112752	0.000683204
892 - 892	19.0009	4.0001	42210.1	1.0001	42234.1	0.000449894	9.47126e-05	0.999432	2.36799e-05	0.000568287	0.000469424
893 - 893	3.99941e-05	42176.3	3.99941e-05	10.0007	42186.3	9.48036e-10	0.999763	9.48036e-10	0.00023706	0.000237062	6.84926e-05
894 - 894	42944.8	3.99943e-05	42.0042	1.00006	42987.8	0.999	9.30364e-10	0.000977121	2.32639e-05	0.00100039	0.000320464
895 - 895	3.99942e-05	43233.4	9.74136e-05	17.0012	43250.4	9.24713e-10	0.999607	2.25232e-09	0.000393087	0.00039309	9.56101e-05
896 - 896	25.0033	6.00047	43216.6	3.99942e-05	43247.6	0.000578143	0.000138747	0.999283	9.24773e-10	0.000716891	0.000698457
897 - 897	22.0023	5.00047	43366.5	1.00004	43394.5	0.00050703	0.000115233	0.999355	2.30453e-05	0.000645308	0.000335618
898 - 898	38.0044	6.00065	43335.6	0.000138339	43379.6	0.00087609	0.000138329	0.998986	3.18903e-09	0.00101442	0.000868782
899 - 899	5.00056	31.0023	1.00006	43952.5	43989.5	0.000113676	0.000704766	2.27342e-05	0.999159	0.000841176	0.000109762
900 - 900	44498.6	2.00004	29.0016	6.37503e-05	44529.6	0.999304	4.49149e-05	0.000651289	1.43164e-09	0.000696206	0.000456983
901 - 901	44752.7	0.000137019	139.005	2.00006	44893.7	0.996859	3.05207e-09	0.00309631	4.45511e-05	0.00314087	0.00351909
902 - 902	20.0012	9.00019	44847.3	2.00004	44878.3	0.000445677	0.000200546	0.999309	4.45658e-05	0.000690789	0.000509895
903 - 903	1.00009	28.0027	3.99942e-05	45342.7	45371.7	2.20423e-05	0.000617185	8.81481e-10	0.999361	0.000639228	0.000275318
904 - 904	46201.5	10.0003	64.0033	5.00037	46280.5	0.998293	0.00021608	0.00138294	0.000108045	0.00170707	0.00114841
905 - 905	18.0017	7.00118	46852.5	3.99942e-05	46877.5	0.000384015	0.00014935	0.999467	8.53164e-10	0.000533366	0.000568644
906 - 906	30.0032	2.0003	46807.6	9.4388e-05	46839.6	0.000640553	4.27054e-05	0.999317	2.01513e-09	0.00068326	0.000659308
907 - 907	35.0016	5.0001	46676.5	6.35325e-05	46716.5	0.000749234	0.000107031	0.999144	1.35996e-09	0.000856267	0.000742538
908 - 908	46561.7	1.00009	124.007	2.0003	46688.7	0.99728	2.14205e-05	0.00265603	4.28433e-05	0.0027203	0.0017016
909 - 909	27.0036	35.0029	46696.7	3.99943e-05	46758.7	0.000577509	0.000748584	0.998674	8.55332e-10	0.00132609	0.000829992
910 - 910	4.0008	50.0039	3.99942e-05	47329.7	47383.7	8.44342e-05	0.0010553	8.44051e-10	0.99886	0.00113973	0.000290654
911 - 911	6.00013	48138.7	2.00006	73.0048	48219.7	0.000124433	0.99832	4.14781e-05	0.001514	0.00167991	0.000664196
912 - 912	48962.7	0.000130589	45.0048	1.00009	49008.7	0.999061	2.66462e-09	0.000918303	2.04064e-05	0.000938712	0.000857675
913 - 913	9.00086	2.00023	49717.1	6.34212e-05	49728.1	0.000181001	4.02233e-05	0.999779	1.27536e-09	0.000221226	0.000291825
914 - 914	49556.7	0.000175353	198.008	6.33392e-05	49754.8	0.99602	3.52434e-09	0.00397967	1.27303e-09	0.00397968	0.00390918
915 - 915	49637.8	6.23935e-05	62.0045	1.00004	49700.8	0.998732	1.25538e-09	0.00124756	2.01212e-05	0.00126768	0.000140101
916 - 916	2.00018	20.0014	0.000132229	49337.3	49359.3	4.05228e-05	0.000405221	2.67891e-09	0.999554	0.000445746	0.00015408
917 - 917	29.0011	6.00044	49566.3	2.00004	49603.3	0.000584661	0.000120968	0.999254	4.03207e-05	0.00074595	0.000544128
918 - 918	50247.6	3.99942e-05	20.0016	6.27967e-05	50267.6	0.999602	7.95626e-10	0.000397902	1.24925e-09	0.000397904	0.000145296
919 - 919	3.99941e-05	51404.1	9.16876e-05	12.0005	51416.1	7.77851e-10	0.999767	1.78325e-09	0.0002334	0.000233402	0.000141684
920 - 920	1.00013	51238.6	1.00006	28.0021	51268.6	1.95077e-05	0.999415	1.95064e-05	0.000546184	0.000585198	0.000110571
921 - 921	5.00009	30.0026	3.99943e-05	51263.7	51298.7	9.74702e-05	0.000584862	7.79635e-10	0.999318	0.000682332	0.000277206
922 - 922	34.0031	10.0003	51501.6	3.99942e-05	51545.7	0.00065967	0.000194008	0.999146	7.75899e-10	0.000853679	0.000408062
923 - 923	0.000281805	29.0015	3.99942e-05	51703.5	51732.5	5.44735e-09	0.000560606	7.73097e-10	0.999439	0.000560612	0.000240555
924 - 924	52716.6	1.00048	56.0042	1.00013	52774.6	0.998901	1.89575e-05	0.0010612	1.89509e-05	0.0010991	0.000444123
925 - 925	16.0009	2.00013	52766.3	1.00004	52785.3	0.000303131	3.78918e-05	0.99964	1.89454e-05	0.000359969	8.77179e-05
926 - 926	0.000216641	53190.6	1.00013	60.0029	53251.6	4.06824e-09	0.998854	1.87812e-05	0.00112678	0.00114557	0.000629271
927 - 927	2.00006	53605.7	6.1679e-05	58.0035	53665.7	3.72689e-05	0.998882	1.14932e-09	0.00108083	0.0011181	0.000350281
928 - 928	54154.3	1.00006	8.00063	1.00004	54164.3	0.999815	1.84635e-05	0.00014771	1.84631e-05	0.000184637	8.37795e-05
929 - 929	54994.7	6.18483e-05	30.0028	6.0799e-05	55024.7	0.999455	1.12401e-09	0.000545261	1.10494e-09	0.000545263	0.000489924
930 - 930	3.99942e-05	54065.6	1.00004	23.0012	54089.6	7.39407e-10	0.999556	1.84886e-05	0.000425242	0.000443732	0.000204883
931 - 931	2.00017	17.0009	3.99941e-05	53731.3	53750.3	3.72123e-05	0.000316293	7.44073e-10	0.999646	0.000353506	0.000105601
932 - 932	7.0004	28.0022	1.00004	53754.6	53790.6	0.000130142	0.000520578	1.85914e-05	0.999331	0.000669312	0.000197215
933 - 933	13.0014	53597.7	5.00028	126.008	53741.7	0.000241924	0.99732	9.30427e-05	0.0023447	0.00267967	0.000288325
934 - 934	38.0037	5.00006	53285.7	6.17995e-05	53328.7	0.00071263	9.37592e-05	0.999194	1.15884e-09	0.00080639	0.00056096
935 - 935	56.0037	6.00022	52618.7	1.00006	52681.7	0.00106306	0.000113896	0.998804	1.89831e-05	0.00119594	0.000229057
936 - 936	3.00017	69.0036	1.00009	52233.7	52306.7	5.73574e-05	0.00131921	1.91197e-05	0.998604	0.00139569	0.000684146
937 - 937	2.00009	13.001	0.000718845	52187.3	52202.3	3.83142e-05	0.00024905	1.37704e-08	0.999713	0.000287378	0.000527223
938 - 938	4.00087	52478.7	5.00017	71.0044	52558.7	7.61221e-05	0.998478	9.5135e-05	0.00135096	0.00152221	0.000398782
939 - 939	4.00087	52234.3	5.00017	26.001	52269.3	7.65434e-05	0.99933	9.56616e-05	0.000497444	0.000669649	0.000455045
940 - 940	0.000693367	53164.2	3.99941e-05	13.0003	53177.2	1.30388e-08	0.999756	7.52091e-10	0.000244471	0.000244485	0.000459676
941 - 941	0.000775626	52929.3	3.99941e-05	3.00013	52932.3	1.46532e-08	0.999943	7.55572e-10	5.66786e-05	5.6694e-05	0.000496851
942 - 942	57394.7	2.00004	22.0013	3.99943e-05	57418.7	0.999582	3.48326e-05	0.000383174	6.96537e-10	0.000418007	9.38098e-05
943 - 943	14.0003	2.00037	57631.9	1.00031	57648.9	0.000242855	3.46992e-05	0.999705	1.73518e-05	0.000294906	0.000360779
944 - 944	56829.7	3.00004	276.004	0.000203812	57108.7	0.995115	5.25321e-05	0.00483296	3.56884e-09	0.0048855	0.00745829
945 - 945	30.0012	8.00031	57299.5	1.00004	57338.5	0.000523231	0.000139528	0.99932	1.7441e-05	0.0006802	0.000436174
946 - 946	58034.7	8.00037	162.009	8.74491e-05	58204.8	0.997079	0.000137452	0.00278343	1.50244e-09	0.00292088	0.00103173
947 - 947	2.00016	24.0022	1.00036	58799.5	58826.5	3.40009e-05	0.000408017	1.70053e-05	0.999541	0.000459023	0.000621946
948 - 948	59725.6	1.0002	49.0028	4.00012	59779.6	0.999097	1.67315e-05	0.000819724	6.69144e-05	0.00090337	0.000150949
949 - 949	2.00004	59631.8	8.00069	95.0062	59736.8	3.34809e-05	0.998242	0.000133932	0.00159041	0.00175783	0.000209046
950 - 950	2.00012	27.0014	3.99942e-05	60151.6	60180.6	3.32353e-05	0.000448673	6.6457e-10	0.999518	0.000481909	0.000102017
951 - 951	61421.6	7.0002	58.0035	1.00048	61487.6	0.998927	0.000113847	0.000943336	1.62712e-05	0.00107345	0.000282862
952 - 952	15.0007	6.00015	62040.2	5.97693e-05	62061.2	0.000241708	9.66812e-05	0.999662	9.63069e-10	0.00033839	0.000164766
953 - 953	61880.7	0.000154708	82.0045	3.00016	61965.7	0.998628	2.49667e-09	0.00132339	4.84164e-05	0.0013718	0.000212975
954 - 954	62021.7	2.00015	97.005	2.00015	62122.7	0.998374	3.21968e-05	0.00156151	3.21968e-05	0.0016259	0.000429983
955 - 955	22.0012	13.0006	61817.5	3.99942e-05	61852.5	0.000355704	0.000210187	0.999434	6.46606e-10	0.000565892	0.000120006
956 - 956	53.0034	1.0003	62111.7	2.00004	62167.7	0.000852587	1.60903e-05	0.999099	3.21717e-05	0.000900849	0.000245304
957 - 957	5.00015	17.0011	3.99942e-05	63655.5	63677.5	7.85231e-05	0.000266987	6.28074e-10	0.999654	0.000345511	0.000110305
958 - 958	7.00015	64578.7	3.00006	80.0028	64668.7	0.000108246	0.998608	4.63912e-05	0.00123712	0.00139176	0.00116443
959 - 959	49.0013	3.00015	66054.5	2.00004	66108.5	0.000741224	4.53822e-05	0.999183	3.02539e-05	0.00081686	0.000820751
960 - 960	5.97499e-05	66294.8	3.99943e-05	34.0027	66328.8	9.00814e-10	0.999487	6.0297e-10	0.000512639	0.000512641	0.00047439
961 - 961	66368.7	2.00006	36.0013	3.99942e-05	66406.7	0.999428	3.01184e-05	0.000542133	6.02263e-10	0.000572252	0.000426658
962 - 962	19.0008	5.00034	66294.3	0.000343527	66318.3	0.00028651	7.53991e-05	0.999638	5.17998e-09	0.000361914	0.000267419
963 - 963	65967.7	0.000456305	191.011	0.00019218	66158.8	0.997113	6.89713e-09	0.00288716	2.90483e-09	0.00288717	0.000344799
964 - 964	4.00011	17.001	1.00006	66584.5	66606.5	6.00559e-05	0.000255246	1.50144e-05	0.99967	0.000330316	8.05039e-05
965 - 965	67088.7	3.99943e-05	25.0019	8.44605e-05	67113.7	0.999627	5.95918e-10	0.00037253	1.25847e-09	0.000372532	0.000329797
966 - 966	67551.7	8.23964e-05	41.003	3.00014	67595.7	0.999349	1.21896e-09	0.000606592	4.43837e-05	0.000650977	0.000451424
967 - 967	68214.7	0.000111891	37.0021	1.00008	68252.7	0.999443	1.63936e-09	0.000542134	1.46527e-05	0.000556788	0.000133113
968 - 968	3.99942e-05	67721.5	3.99942e-05	9.00039	67730.5	5.9049e-10	0.999867	5.9049e-10	0.000132885	0.000132886	4.59097e-05
969 - 969	67245.4	2.00004	14.0006	8.39553e-05	67261.4	0.999762	2.97353e-05	0.000208152	1.24819e-09	0.000237888	0.000119632
970 - 970	3.00019	30.0014	3.99942e-05	67818.6	67851.6	4.42169e-05	0.000442162	5.89437e-10	0.999514	0.00048638	9.93824e-05
971 - 971	5.00038	67776.5	4.00006	57.0015	67842.5	7.37057e-05	0.999027	5.89609e-05	0.000840202	0.000972869	0.000936654
972 - 972	42.0045	8.00063	67896.7	8.39656e-05	67946.7	0.000618198	0.000117749	0.999264	1.23576e-09	0.000735948	0.00134662
973 - 973	61.0044	5.00033	67628.7	5.88842e-05	67694.7	0.00090117	7.38659e-05	0.999025	8.69849e-10	0.000975036	0.00063217
974 - 974	44.0025	12.0008	66980.6	2.00015	67038.6	0.000656376	0.000179013	0.999135	2.98357e-05	0.000865224	0.000170649
975 - 975	66830.8	3.99943e-05	188.008	2.00006	67020.8	0.997165	5.96744e-10	0.00280522	2.98424e-05	0.00283506	0.00142572
976 - 976	1.00011	29.0012	1.00004	66118.6	66149.6	1.5119e-05	0.000438418	1.51179e-05	0.999531	0.000468655	0.000222632
977 - 977	66323.7	4.00019	87.0057	0.000453338	66414.7	0.99863	6.02305e-05	0.00131004	6.82586e-09	0.00137027	0.000685552
978 - 978	46.003	6.00045	65720.6	2.00015	65774.6	0.000699404	9.12274e-05	0.999179	3.04091e-05	0.000821041	0.00036346
979 - 979	11.0002	50.003	3.99943e-05	65435.7	65496.7	0.00016795	0.000763443	6.1063e-10	0.999069	0.000931393	0.000233515
980 - 980	6.00008	65969.7	1.00008	69.0039	66045.8	9.08474e-05	0.998849	1.51423e-05	0.00104479	0.00115078	0.000154733
981 - 981	65492.7	2.00006	54.0023	2.00008	65550.7	0.999115	3.05116e-05	0.000823825	3.0512e-05	0.000884849	0.000437514
982 - 982	1.00008	30.0029	3.99943e-05	65407.8	65438.8	1.52827e-05	0.000458488	6.11171e-10	0.999526	0.000473771	0.000643297
983 - 983	65066.8	0.000114789	80.0056	1.00004	65147.8	0.998757	1.76198e-09	0.00122806	1.53503e-05	0.00124342	0.000575883
984 - 984	65240.7	3.00008	62.0022	9.00006	65314.7	0.998867	4.59328e-05	0.000949284	0.000137795	0.00113301	0.00099647
985 - 985	1.00006	38.0035	1.00004	65199.8	65239.8	1.5329e-05	0.00058252	1.53287e-05	0.999387	0.000613177	0.000659221
986 - 986	4.00006	43.0021	2.00024	64999.6	65048.6	6.14934e-05	0.000661076	3.07498e-05	0.999247	0.000753319	0.000264321
987 - 987	64700.7	2.00019	52.004	1.00006	64755.7	0.999151	3.08882e-05	0.000803079	1.54436e-05	0.000849411	0.000552604
988 - 988	5.00019	63803.7	3.00019	109.004	63920.7	7.82249e-05	0.99817	4.69362e-05	0.00170531	0.00183047	0.00107849
989 - 989	1.00029	28.0014	1.00024	63163.4	63193.4	1.58291e-05	0.000443106	1.58283e-05	0.999525	0.000474763	0.000252925
990 - 990	8.00061	30.0075	1.00068	62251.7	62290.7	0.00012844	0.000481733	1.60646e-05	0.999374	0.000626238	0.00346948
991 - 991	15.0003	21.0001	8.61253e-05	62059	62095	0.000241571	0.000338194	1.38699e-09	0.99942	0.000579766	0.000847578
992 - 992	3.00035	61686.7	1.00009	84.0059	61774.7	4.85692e-05	0.998575	1.61892e-05	0.00135988	0.00142463	0.000561885
993 - 993	7.00006	61187.8	1.00012	90.0059	61285.8	0.00011422	0.998401	1.63189e-05	0.00146863	0.00159917	0.000218447
994 - 994	3.0002	20.0016	8.49556e-05	61027.5	61050.5	4.91429e-05	0.000327625	1.39156e-09	0.999623	0.000376769	0.000342349
995 - 995	60655.7	2.00012	61.0042	5.97485e-05	60718.8	0.998962	3.29407e-05	0.0010047	9.84021e-10	0.00103764	0.000237795
996 - 996	19.0012	7.00088	59828.5	1.00009	59855.5	0.000317452	0.000116963	0.999549	1.67083e-05	0.000451123	0.000362308
997 - 997	58790.8	1.00004	157.008	1.00009	58949.8	0.997303	1.69643e-05	0.00266343	1.6965e-05	0.00269735	0.00093055
998 - 998	1.00004	18.0015	3.99943e-05	57949.7	57968.7	1.72514e-05	0.000310538	6.89928e-10	0.999672	0.00032779	0.000208382
999 - 999	57398.7	8.00036	99.0076	7.0003	57512.7	0.998018	0.000139106	0.00172149	0.000121717	0.00198231	0.000624268
1000 - 1000	27.0014	10.0003	56516.5	3.99942e-05	56553.5	0.000477448	0.000176829	0.999346	7.07192e-10	0.000654278	0.000341744
1001 - 1001	17.0013	7.00021	54765.4	8.81452e-05	54789.4	0.000310302	0.000127766	0.999562	1.6088e-09	0.000438069	0.000174022
1002 - 1002	54037.8	8.85877e-05	101.005	2.00006	54140.8	0.998097	1.63625e-09	0.00186559	3.69419e-05	0.00190254	0.00131647
1003 - 1003	3.00004	53621.7	1.00009	41.0023	53666.7	5.59013e-05	0.999161	1.86352e-05	0.000764017	0.000838554	0.000383547
1004 - 1004	2.00012	18.0013	1.00006	52838.5	52859.5	3.78385e-05	0.00034055	1.89192e-05	0.999603	0.000397308	5.81446e-05
1005 - 1005	52803.7	4.00032	69.0067	4.00038	52880.7	0.998544	7.5648e-05	0.00130495	7.56492e-05	0.00145625	0.00109873
1006 - 1006	14.0009	7.00016	52179.2	2.00009	52202.2	0.000268205	0.000134097	0.999559	3.83142e-05	0.000440616	0.000190755
1007 - 1007	50525.7	2.00012	47.0029	2.00004	50576.7	0.998992	3.95463e-05	0.000929339	3.95447e-05	0.00100843	0.000359679
1008 - 1008	48644.8	1.00006	952.009	9.00013	49606.8	0.980607	2.01598e-05	0.0191911	0.000181429	0.0193927	0.033769
1009 - 1009	11.0004	1.00017	47762.8	8.9584e-05	47774.8	0.000230255	2.0935e-05	0.999749	1.87513e-09	0.000251192	0.000180414
1010 - 1010	46751.8	6.15221e-05	52.0061	0.000126049	46803.8	0.998889	1.31447e-09	0.00111115	2.69315e-09	0.00111116	0.00113746
1011 - 1011	45749.8	3.99943e-05	78.0087	2.00006	45829.8	0.998254	8.7267e-10	0.00170214	4.36411e-05	0.00174578	0.00120095
1012 - 1012	2.00013	12.0014	3.99942e-05	45211.5	45225.5	4.42257e-05	0.000265368	8.84329e-10	0.99969	0.000309595	0.000304983
1013 - 1013	1.00006	44949.7	1.00004	9.00177	44960.7	2.22431e-05	0.999755	2.22426e-05	0.000200214	0.0002447	0.000570284
1014 - 1014	3.99941e-05	43933.3	3.99941e-05	4.00017	43937.3	9.10255e-10	0.999909	9.10255e-10	9.10427e-05	9.10445e-05	7.80446e-05
1015 - 1015	43296.7	3.99943e-05	22.0017	3.99943e-05	43318.7	0.999492	9.23256e-10	0.000507904	9.23256e-10	0.000507906	7.43345e-05
1016 - 1016	18.0015	5.00029	42332.4	3.99942e-05	42355.4	0.00042501	0.000118056	0.999457	9.44251e-10	0.000543067	6.52791e-05
1017 - 1017	40920.8	3.99943e-05	38.0051	3.99943e-05	40958.8	0.999072	9.76452e-10	0.000927885	9.76452e-10	0.000927887	0.000844707
1018 - 1018	3.99941e-05	40378.2	2.00009	9.00069	40389.2	9.90218e-10	0.999728	4.95206e-05	0.000222849	0.000272371	4.8082e-05
1019 - 1019	1.00006	6.00024	6.28969e-05	39816.8	39823.8	2.51122e-05	0.00015067	1.57938e-09	0.999824	0.000175784	0.000134105
1020 - 1020	38663.7	3.99943e-05	27.0028	1.00004	38691.8	0.999276	1.03366e-09	0.000697896	2.58463e-05	0.000723743	0.000119682
1021 - 1021	3.99942e-05	38441.4	1.00006	12.001	38454.4	1.04004e-09	0.999662	2.60065e-05	0.000312084	0.000338092	3.87961e-05
1022 - 1022	1.00004	37606.1	3.99941e-05	4.00025	37611.1	2.6589e-05	0.999867	1.06336e-09	0.000106358	0.000132948	8.05177e-05
1023 - 1023	37332.6	3.99942e-05	4.00136	3.99942e-05	37336.6	0.999893	1.07118e-09	0.00010717	1.07118e-09	0.000107172	0.000589235
1024 - 1024	3.9994e-05	36833.8	1.00006	6.00019	36840.8	1.08559e-09	0.99981	2.71455e-05	0.000162868	0.000190014	0.000201684
1025 - 1025	36601.1	2.00006	9.00067	6.49025e-05	36612.1	0.9997	5.46286e-05	0.000245839	1.77271e-09	0.000300469	0.000122697
1026 - 1026	3.99941e-05	36566.2	3.99941e-05	9.00049	36575.2	1.09348e-09	0.999754	1.09348e-09	0.000246082	0.000246084	0.000185919
1027 - 1027	35800.1	1.00006	5.00067	1.00004	35807.1	0.999804	2.79292e-05	0.000139656	2.79285e-05	0.000195513	0.000147708
1028 - 1028	35291.7	1.00004	401.003	3.0001	35696.7	0.988654	2.80149e-05	0.0112336	8.40442e-05	0.0113457	0.0210093
1029 - 1029	1.00004	34825	3.99941e-05	3.00033	34829	2.87128e-05	0.999885	1.1483e-09	8.61446e-05	0.000114859	7.41558e-05
1030 - 1030	34282.7	3.99942e-05	21.0021	3.99942e-05	34303.7	0.999388	1.16589e-09	0.00061224	1.16589e-09	0.000612242	9.44011e-05
1031 - 1031	2.00004	8.00115	2.00006	34464.4	34476.4	5.80119e-05	0.000232076	5.80126e-05	0.999652	0.000348101	0.000218911
1032 - 1032	34305.8	6.52107e-05	9.00051	6.40858e-05	34314.8	0.999738	1.90037e-09	0.000262292	1.86758e-09	0.000262296	0.000167163
1033 - 1033	34299.7	6.52972e-05	29.0055	6.57996e-05	34328.7	0.999155	1.90211e-09	0.000844933	1.91675e-09	0.000844937	0.00130896
1034 - 1034	6.60095e-05	33714.4	6.58583e-05	23.0017	33737.4	1.95657e-09	0.999318	1.95208e-09	0.000681784	0.000681788	0.000400159
1035 - 1035	33544.7	0.000100327	23.0044	3.00004	33570.7	0.999225	2.98852e-09	0.000685252	8.93648e-05	0.000774619	0.00104471
1036 - 1036	27.0017	5.00085	32871.3	0.000147991	32903.3	0.000820639	0.000151986	0.999027	4.49775e-09	0.00097263	0.000602284
1037 - 1037	1.0001	21.0035	3.99942e-05	32628.7	32650.7	3.06303e-05	0.000643278	1.22491e-09	0.999326	0.00067391	0.000623384
1038 - 1038	32909.5	0.000443727	5.00284	6.54161e-05	32914.5	0.999848	1.34812e-08	0.000151995	1.98746e-09	0.000152011	0.00161569
1039 - 1039	1402.16	1.0001	31159.4	2.00007	32564.6	0.0430576	3.07113e-05	0.95685	6.14184e-05	0.0431498	0.000143769
1040 - 1040	0.000101799	31832.4	0.000149333	88.1647	31920.6	3.18912e-09	0.997238	4.67826e-09	0.002762	0.00276201	0.0862531
1041 - 1041	3.01458	35.1616	0.000103268	31407.4	31445.6	9.58664e-05	0.00111817	3.28402e-09	0.998786	0.00121404	0.0950801
1042 - 1042	1.00022	15.0004	0.000159486	31279.3	31295.3	3.19608e-05	0.000479317	5.09615e-09	0.999489	0.000511283	0.000628439
1043 - 1043	3.00015	31258.7	0.000154369	82.0073	31343.7	9.57179e-05	0.997288	4.92504e-09	0.00261639	0.00271211	0.00139264
1044 - 1044	13.0017	6.00036	1.00036	31466.1	31486.1	0.000412933	0.000190571	3.17715e-05	0.999365	0.000635276	0.000400015
1045 - 1045	3.00004	31112.6	10.0003	51.0043	31176.6	9.62272e-05	0.997947	0.000320762	0.00163598	0.00205297	0.00154231
1046 - 1046	31216.7	3.99943e-05	39.0068	3.00029	31258.7	0.998656	1.27946e-09	0.00124787	9.59826e-05	0.00134386	0.00122941
1047 - 1047	4.00029	31040.7	66.0093	89.0072	31199.7	0.000128215	0.994903	0.0021157	0.00285282	0.00509674	0.00194143
1048 - 1048	12.0013	31064.7	103.015	7.00069	31186.7	0.000384823	0.996088	0.00330318	0.000224477	0.00391248	0.00166019
1049 - 1049	10.0014	3.00021	34485.2	6.54638e-05	34498.2	0.000289912	8.6967e-05	0.999623	1.8976e-09	0.000376881	0.000354183
1050 - 1050	1.00007	34770.7	4.00015	47.0082	34822.7	2.87188e-05	0.998506	0.000114872	0.00134993	0.00149352	0.00167688
1051 - 1051	23.0003	1.00007	35493.7	3.9994e-05	35517.7	0.000647571	2.81568e-05	0.999324	1.12603e-09	0.000675729	0.00111047
1052 - 1052	3.00007	35925.7	3.99943e-05	47.0048	35975.8	8.33913e-05	0.99861	1.1117e-09	0.00130657	0.00138996	0.000199714
1053 - 1053	27.0033	3.00014	36356.6	3.99942e-05	36386.6	0.000742121	8.24518e-05	0.999175	1.09915e-09	0.000824574	0.000339261
1054 - 1054	3.0001	31.0028	3.99942e-05	36787.6	36821.6	8.14765e-05	0.000841972	1.08616e-09	0.999077	0.00092345	0.00025987
1055 - 1055	37246.4	9.71186e-05	44.0019	9.87887e-05	37290.4	0.99882	2.60438e-09	0.00117998	2.64917e-09	0.00117998	0.00125617
1056 - 1056	6.51807e-05	37768.7	3.99943e-05	24.0035	37792.7	1.72469e-09	0.999365	1.05825e-09	0.000635135	0.000635138	0.000659659
1057 - 1057	2.00019	9.00077	6.47194e-05	38565	38576	5.18507e-05	0.000233326	1.67771e-09	0.999715	0.000285178	0.000115827
1058 - 1058	39713.6	3.99942e-05	17.002	1.0001	39731.6	0.999547	1.00661e-09	0.000427921	2.51713e-05	0.000453093	0.00027812
1059 - 1059	40548.6	6.29463e-05	15.0017	1.00004	40564.6	0.999606	1.55175e-09	0.000369824	2.4653e-05	0.000394478	0.000264705
1060 - 1060	41205.7	6.00024	82.0091	8.00024	41301.7	0.997675	0.000145278	0.00198561	0.000193702	0.00232459	0.00092707
1061 - 1061	29.0008	4.0003	41928.1	6.30979e-05	41961.1	0.000691136	9.53336e-05	0.999214	1.50372e-09	0.000786471	0.000866103
1062 - 1062	24.0017	4.00029	41947.5	3.99942e-05	41975.5	0.000571802	9.53008e-05	0.999333	9.52799e-10	0.000667104	0.000203268
1063 - 1063	42328.8	3.99943e-05	67.0069	1.00009	42396.8	0.998396	9.43333e-10	0.00158047	2.35889e-05	0.00160406	0.000520446
1064 - 1064	6.28422e-05	43532.1	3.00004	2.00013	43537.1	1.44342e-09	0.999885	6.89077e-05	4.59408e-05	0.00011485	0.000119589
1065 - 1065	44781.7	1.00017	56.0034	6.23722e-05	44838.7	0.998729	2.23061e-05	0.001249	1.39104e-09	0.00127131	0.000629539
1066 - 1066	15.0012	6.00017	45872.3	6.19935e-05	45893.3	0.00032687	0.000130742	0.999542	1.35082e-09	0.000457613	0.000159599
1067 - 1067	46312.8	1.00004	65.0035	2.00006	46380.8	0.998534	2.15615e-05	0.00140152	4.31227e-05	0.0014662	0.000999687
1068 - 1068	1.00004	46828.8	3.99943e-05	46.0029	46875.8	2.13338e-05	0.998997	8.53197e-10	0.000981379	0.00100271	0.000437128
1069 - 1069	60.002	1.00027	47579.5	1.00009	47641.5	0.00125945	2.09959e-05	0.998699	2.0992e-05	0.00130144	0.00139446
1070 - 1070	3.99942e-05	48837.3	1.00009	9.00077	48847.3	8.18758e-10	0.999795	2.04738e-05	0.000184263	0.000204738	0.000126352
1071 - 1071	49306.5	3.99942e-05	6.00084	3.99942e-05	49312.5	0.999878	8.11035e-10	0.00012169	8.11035e-10	0.000121691	0.000274181
1072 - 1072	49938.8	3.99943e-05	21.0028	2.00004	49961.8	0.99954	8.00497e-10	0.000420377	4.00314e-05	0.00046041	0.000663396
1073 - 1073	49965.6	1.00012	14.0025	1.00006	49981.7	0.99968	2.00098e-05	0.000280152	2.00086e-05	0.000320171	0.000821782
1074 - 1074	50189.7	1.00021	62.0061	3.00009	50255.7	0.998687	1.99024e-05	0.00123381	5.96964e-05	0.00131341	0.000854002
1075 - 1075	5.00026	2.00009	50671	3.99941e-05	50678	9.86672e-05	3.94666e-05	0.999862	7.89179e-10	0.000138135	4.60946e-05
1076 - 1076	51137.7	3.99943e-05	48.0029	1.00012	51186.7	0.999043	7.81341e-10	0.000937799	1.95387e-05	0.000957339	0.000330662
1077 - 1077	1.00009	20.0029	6.08344e-05	51200.7	51221.7	1.95247e-05	0.000390515	1.18767e-09	0.99959	0.000410041	0.000806769
1078 - 1078	51906.8	1.00006	124.006	4.0002	52035.8	0.997521	1.92187e-05	0.0023831	7.68741e-05	0.00247919	0.00145926
1079 - 1079	2.00016	27.0014	3.99942e-05	52859.6	52888.6	3.78184e-05	0.000510535	7.56198e-10	0.999452	0.000548354	0.000215003
1080 - 1080	13.0008	13.0016	1.00006	53700.6	53727.6	0.000241977	0.00024199	1.86135e-05	0.999497	0.000502581	0.000391015
1081 - 1081	54049.7	13.0001	41.0041	2.00016	54105.7	0.998965	0.000240272	0.000757852	3.69676e-05	0.00103509	0.000702391
1082 - 1082	54179.7	1.00012	47.0038	2.00009	54229.7	0.999078	1.84422e-05	0.000866754	3.68817e-05	0.000922077	0.000336099
1083 - 1083	29.0008	2.00048	53862.4	3.99942e-05	53893.4	0.000538115	3.71192e-05	0.999425	7.42098e-10	0.000575235	0.000593078
1084 - 1084	14.0008	8.0003	53794.2	8.60897e-05	53816.2	0.000260159	0.00014866	0.999591	1.5997e-09	0.00040882	0.000159399
1085 - 1085	53872.7	8.59003e-05	25.0026	3.99943e-05	53897.7	0.999536	1.59376e-09	0.00046389	7.4204e-10	0.000463892	0.000542127
1086 - 1086	54129.8	1.00004	140.009	19.0001	54289.8	0.997053	1.84204e-05	0.00257892	0.000349975	0.00294731	0.00113995
1087 - 1087	18.0011	6.00012	54242.5	3.99942e-05	54266.5	0.000331716	0.000110568	0.999558	7.36996e-10	0.000442285	0.000196878
1088 - 1088	7.00024	38.0027	1.00009	54261.6	54307.6	0.0001289	0.000699767	1.84152e-05	0.999153	0.000847082	0.000124907
1089 - 1089	3.00041	30.0021	1.00004	54223.6	54257.6	5.52993e-05	0.000552956	1.84313e-05	0.999373	0.000626687	0.00016073
1090 - 1090	1.00015	55052.7	2.00019	76.0051	55131.7	1.81411e-05	0.998567	3.62803e-05	0.00137861	0.00143303	7.6658e-05
1091 - 1091	3.99941e-05	55616.3	8.48034e-05	6.00046	55622.3	7.19031e-10	0.999892	1.52463e-09	0.000107879	0.000107881	0.000140729
1092 - 1092	55602.7	2.00004	23.0017	8.47916e-05	55627.7	0.999551	3.5954e-05	0.000413494	1.52427e-09	0.000449449	0.00013905
1093 - 1093	13.0001	2.00015	55321.1	1.00004	55337.1	0.000234926	3.61448e-05	0.999711	1.80718e-05	0.000289143	0.000405723
1094 - 1094	55027.8	3.99943e-05	16.0032	3.99943e-05	55043.8	0.999709	7.2659e-10	0.000290735	7.2659e-10	0.000290737	0.00112093
1095 - 1095	3.00004	55329.6	0.000115827	10.0012	55342.6	5.42086e-05	0.999765	2.09292e-09	0.000180715	0.000234925	0.000384731
1096 - 1096	54646.8	1.00004	20.002	1.00004	54668.8	0.999598	1.82927e-05	0.000365876	1.82927e-05	0.000402462	0.000328191
1097 - 1097	54918.7	3.00066	69.0074	8.47778e-05	54990.8	0.998691	5.45667e-05	0.00125489	1.54167e-09	0.00130946	0.00172506
1098 - 1098	11.001	6.00029	54345.3	8.62254e-05	54362.3	0.000202365	0.000110376	0.999687	1.58612e-09	0.000312742	0.000259991
1099 - 1099	53529.8	2.00004	48.0042	1.00004	53580.8	0.999048	3.73275e-05	0.000895922	1.86641e-05	0.000951914	0.000421827
1100 - 1100	3.99942e-05	53666.6	1.00004	9.00089	53676.6	7.45096e-10	0.999814	1.86308e-05	0.000167687	0.000186319	0.000180849
1101 - 1101	53239.7	5.99292e-05	26.0029	0.000301967	53265.7	0.999512	1.1251e-09	0.000488175	5.66907e-09	0.000488181	0.00083019
1102 - 1102	13.0009	4.00042	52731.3	1.00006	52749.3	0.000246466	7.58384e-05	0.999659	1.89587e-05	0.000341263	0.000160357
1103 - 1103	52263.7	1.0003	114.008	3.00012	52381.7	0.997747	1.90964e-05	0.00217648	5.72741e-05	0.00225285	0.000226617
1104 - 1104	23.0013	8.00031	51884.4	2.00009	51917.4	0.000443037	0.000154097	0.999364	3.85244e-05	0.000635658	0.000268632
1105 - 1105	11.0011	5.0005	51176.3	1.00012	51193.3	0.000214893	9.76788e-05	0.999668	1.95361e-05	0.000332108	0.000370216
1106 - 1106	50780.7	3.99942e-05	18.0027	6.00051	50804.7	0.999528	7.87216e-10	0.000354352	0.000118109	0.000472462	0.000856905
1107 - 1107	50198.8	8.86149e-05	124.008	2.00006	50324.8	0.997496	1.76086e-09	0.00246415	3.97431e-05	0.0025039	0.00079347
1108 - 1108	13.0012	11.0008	49080.4	1.00006	49105.4	0.00026476	0.000224023	0.999491	2.03656e-05	0.000509149	0.000151825
1109 - 1109	48305.7	5.0011	139.01	6.00009	48455.8	0.996904	0.00010321	0.00286881	0.000123826	0.00309584	0.00051968
1110 - 1110	49.0027	10.0009	48000.6	1.00004	48060.6	0.0010196	0.000208088	0.998752	2.08079e-05	0.0012485	0.000567354
1111 - 1111	4.00013	31.0021	2.00004	47708.6	47745.6	8.378e-05	0.000649318	4.18895e-05	0.999225	0.000774987	0.000308203
1112 - 1112	47502.7	2.00006	23.0031	6.1976e-05	47527.7	0.999474	4.2082e-05	0.000483994	1.304e-09	0.000526077	0.000746414
1113 - 1113	46589.7	9.25922e-05	61.0063	2.00023	46652.7	0.998649	1.98471e-09	0.00130767	4.28748e-05	0.00135055	0.000872274
1114 - 1114	45861.8	3.99943e-05	27.0025	1.00004	45889.8	0.99939	8.71529e-10	0.000588422	2.17922e-05	0.000610215	0.000196616
1115 - 1115	44657.7	3.99943e-05	111.009	11.0004	44779.8	0.997275	8.93133e-10	0.002479	0.000245656	0.00272465	0.000472394
1116 - 1116	6.25719e-05	11.0016	6.31526e-05	44312.5	44323.5	1.41171e-09	0.000248212	1.42481e-09	0.999752	0.000248215	0.000496921
1117 - 1117	44088.2	1.00004	9.00081	2.00018	44100.2	0.999728	2.26766e-05	0.000204099	4.53555e-05	0.000272131	0.000127952
1118 - 1118	43598.6	3.99942e-05	14.002	9.41954e-05	43612.6	0.999679	9.17034e-10	0.000321054	2.15982e-09	0.000321057	0.000536631
1119 - 1119	42716.5	1.00009	20.0026	4.00031	42741.5	0.999415	2.33987e-05	0.000467991	9.35931e-05	0.000584983	0.000575251
1120 - 1120	42025.7	3.00019	93.0074	9.0001	42130.7	0.997508	7.12114e-05	0.00220759	0.000213623	0.00249243	0.000844733
1121 - 1121	9.00257	2.00032	41786.5	1.00004	41798.6	0.00021538	4.78562e-05	0.999713	2.39252e-05	0.000287161	0.00109995
1122 - 1122	3.99942e-05	41276.5	9.81555e-05	14.0015	41290.5	9.68606e-10	0.999661	2.3772e-09	0.000339099	0.000339102	0.000292736
1123 - 1123	41008.2	1.0002	17.001	1.00004	41027.2	0.999537	2.43789e-05	0.000414384	2.43751e-05	0.000463138	0.000219767
1124 - 1124	40909.5	4.00007	38.0027	2.00026	40953.5	0.998926	9.76733e-05	0.000927947	4.88421e-05	0.00107446	0.000474205
1125 - 1125	7.00139	4.0001	40689.4	3.99942e-05	40700.4	0.000172023	9.82817e-05	0.99973	9.82649e-10	0.000270305	0.0005027
1126 - 1126	40458.7	3.99943e-05	40.004	4.00007	40502.7	0.998914	9.87446e-10	0.000987687	9.87604e-05	0.00108645	0.000204005
1127 - 1127	40722	1.00004	7.0002	1.00004	40731	0.999779	2.45523e-05	0.000171864	2.45523e-05	0.000220969	0.000250612
1128 - 1128	40245.6	0.00010078	19.0032	6.66155e-05	40264.6	0.999528	2.50294e-09	0.000471958	1.65444e-09	0.000471962	0.000926948
1129 - 1129	39425.3	1.00004	38.0014	1.0001	39465.3	0.998986	2.53397e-05	0.000962907	2.53414e-05	0.00101359	0.00110019
1130 - 1130	38828.7	10.0002	105.01	5.00022	38948.7	0.996919	0.000256752	0.0026961	0.00012838	0.00308124	0.000696212
1131 - 1131	20.0023	5.00007	38340.5	3.99942e-05	38365.6	0.000521362	0.000130327	0.999348	1.04245e-09	0.00065169	0.000299421
1132 - 1132	40.003	8.0003	37873.4	1.00007	37922.4	0.00105486	0.000210965	0.998708	2.63714e-05	0.0012922	0.000629317
1133 - 1133	7.00061	32.0023	1.00011	37588.3	37628.3	0.000186047	0.000850486	2.65786e-05	0.998937	0.00106311	0.000283238
1134 - 1134	37992.7	3.00011	77.0079	4.00004	38076.7	0.997794	7.87911e-05	0.00202244	0.000105052	0.00220628	0.000289247
1135 - 1135	1.00007	25.0024	0.000108812	37784.4	37810.4	2.64495e-05	0.000661257	2.87782e-09	0.999312	0.00068771	0.000157386
1136 - 1136	38050.6	6.00042	84.0077	2.00011	38142.6	0.997588	0.000157315	0.00220246	5.24376e-05	0.00241222	0.00028939
1137 - 1137	29.0031	8.00023	37622.5	1.00004	37660.5	0.000770121	0.00021243	0.998991	2.65541e-05	0.00100911	0.000320286
1138 - 1138	2.00188	18.0017	0.000111707	37717.3	37737.3	5.30477e-05	0.000477027	2.96012e-09	0.99947	0.000530078	0.00119096
1139 - 1139	38000.7	2.00004	29.0029	87.0065	38118.7	0.996904	5.24687e-05	0.000760857	0.00228252	0.00309584	0.00111428
1140 - 1140	37688.7	6.92955e-05	56.0064	3.00007	37747.7	0.998437	1.83575e-09	0.0014837	7.94769e-05	0.00156318	0.000523369
1141 - 1141	33.0032	4.00007	37330.5	6.96388e-05	37367.5	0.000883206	0.000107047	0.99901	1.86362e-09	0.000990255	0.000173952
1142 - 1142	0.000115568	58.0044	3.99942e-05	36923.6	36981.6	3.12503e-09	0.00156847	1.08146e-09	0.998432	0.00156847	0.000711422
1143 - 1143	37870.5	3.00012	45.0042	1.00007	37919.6	0.998708	7.91179e-05	0.00118683	2.63735e-05	0.00129232	0.000126219
1144 - 1144	35.0026	3.00007	37724.5	2.00004	37764.5	0.000926866	7.94416e-05	0.998941	5.29609e-05	0.00105927	0.000549927
1145 - 1145	3.00018	27.0027	3.00004	37325.3	37358.4	8.03081e-05	0.000722801	8.03044e-05	0.999117	0.000883414	0.000191402
1146 - 1146	37660.4	3.00087	48.0036	4.00011	37715.4	0.998542	7.95663e-05	0.00127279	0.000106061	0.00145841	0.000539512
1147 - 1147	26.0037	5.00026	37298.4	2.00007	37331.4	0.000696563	0.000133942	0.999116	5.35761e-05	0.000884081	0.000756633
1148 - 1148	4.00012	24.003	3.99942e-05	38008.5	38036.5	0.000105165	0.000631053	1.05147e-09	0.999264	0.00073622	0.000518029
1149 - 1149	5.00026	38880.7	3.99943e-05	102.008	38987.7	0.000128252	0.997255	1.02582e-09	0.00261642	0.00274468	0.000814445
1150 - 1150	40.001	3.00011	39019.8	1.00004	39063.8	0.00102399	7.68003e-05	0.998874	2.56002e-05	0.00112639	0.00141949
1151 - 1151	39412.7	2.00007	118.012	5.00056	39537.7	0.996838	5.05864e-05	0.00298481	0.000126476	0.00316187	0.000842983
1152 - 1152	1.00004	20.0025	1.00012	39512.4	39534.4	2.52954e-05	0.000505951	2.52974e-05	0.999443	0.000556543	0.000450497
1153 - 1153	39883.7	1.00004	85.0058	1.00007	39970.7	0.997823	2.50193e-05	0.0021267	2.50201e-05	0.00217674	0.00115849
1154 - 1154	4.00045	28.0044	4.00004	40116.5	40152.5	9.96313e-05	0.000697451	9.96211e-05	0.999103	0.000896703	0.00115614
1155 - 1155	40577.6	9.00034	120.008	4.00025	40710.6	0.996733	0.000221081	0.00294783	9.82606e-05	0.00326717	0.00188504
1156 - 1156	27.0028	13.0003	41145.4	3.99942e-05	41185.4	0.000655641	0.000315654	0.999029	9.71077e-10	0.000971295	0.000437485
1157 - 1157	21.0002	8.00011	41569	1.00017	41599	0.000504825	0.000192315	0.999279	2.40431e-05	0.000721183	0.00104258
1158 - 1158	42011.7	3.99943e-05	53.0155	1.00054	42065.7	0.998716	9.50757e-10	0.0012603	2.37851e-05	0.00128409	0.00604875
1159 - 1159	42392.1	0.000109983	23.0019	0.000233326	42415.1	0.999458	2.59303e-09	0.000542304	5.50101e-09	0.000542312	0.000354976
1160 - 1160	42246.7	3.99943e-05	117.01	10.0008	42373.7	0.997003	9.43846e-10	0.00276138	0.000236014	0.00299739	0.000225492
1161 - 1161	3.00017	21.0044	1.00024	42145.5	42170.5	7.11437e-05	0.000498083	2.3719e-05	0.999407	0.000592946	0.00162998
1162 - 1162	42369.6	1.00004	58.0034	6.9009e-05	42428.6	0.998609	2.35699e-05	0.00136708	1.62647e-09	0.00139065	0.000858666
1163 - 1163	42421.7	3.99943e-05	85.0077	4.00007	42510.8	0.997906	9.40804e-10	0.00199968	9.40955e-05	0.00209377	0.000151268
1164 - 1164	10.0003	23.0025	2.00004	42586.4	42621.4	0.000234632	0.000539694	4.69258e-05	0.999179	0.000821252	0.000415626
1165 - 1165	42816.4	2.00024	60.0028	2.00007	42880.4	0.998507	4.6647e-05	0.00139931	4.6643e-05	0.0014926	0.00118489
1166 - 1166	38.0047	6.00023	42563.6	1.00004	42608.6	0.000891949	0.000140822	0.998944	2.34704e-05	0.00105624	0.000820852
1167 - 1167	10.0005	49.0076	3.00011	42753.6	42815.6	0.000233572	0.00114462	7.00704e-05	0.998552	0.00144826	0.00189467
1168 - 1168	7.00091	20.0023	6.82557e-05	43462.3	43489.3	0.00016098	0.000459936	1.56948e-09	0.999379	0.000620917	0.000723863
1169 - 1169	43688.5	4.00016	51.004	173.001	43916.5	0.994808	9.10857e-05	0.00116139	0.00393932	0	0.00745967
1170 - 1170	30.004	18.0127	44001.7	3.00031	44052.7	0.000681093	0.000408889	0.998842	6.81073e-05	0.00115809	0.00682258
1171 - 1171	14.0023	4.00022	44017.4	3.00004	44038.4	0.000317957	9.08348e-05	0.999523	6.81233e-05	0.000476915	0.000735204
1172 - 1172	1.00022	44514.7	3.99942e-05	70.0052	44585.7	2.24337e-05	0.998407	8.9702e-10	0.00157013	0.00159256	0.000274103
1173 - 1173	0.000105551	30.0031	1.00004	44930.6	44961.6	2.34758e-09	0.000667306	2.22421e-05	0.99931	0.00068955	0.000468449
1174 - 1174	45490.7	5.00007	76.0087	5.00015	45576.7	0.998113	0.000109707	0.00166771	0.000109709	0.00188712	0.00134247
1175 - 1175	36.0033	9.00047	45653.4	6.00022	45704.4	0.000787743	0.000196928	0.998884	0.000131283	0.00111595	0.000383479
1176 - 1176	4.00015	59.0061	3.00004	45684.7	45750.7	8.74337e-05	0.00128973	6.55736e-05	0.998557	0.00144274	0.000709721
1177 - 1177	1.00004	12.001	3.99941e-05	45881.3	45894.3	2.17901e-05	0.000261493	8.7144e-10	0.999717	0.000283284	0.000123345
1178 - 1178	45531.1	6.66912e-05	10.0014	4.00029	45545.1	0.999693	1.46429e-09	0.000219594	8.78313e-05	0.000307427	0.000529181
1179 - 1179	46009.8	0.000209499	10.0009	0.000151879	46019.8	0.999783	4.55236e-09	0.000217317	3.3003e-09	0.000217325	0.000470792
1180 - 1180	46147.3	1.00015	12.0018	0.000104811	46160.3	0.999718	2.16669e-05	0.000260002	2.27059e-09	0.000281671	0.000677053
1181 - 1181	46734	3.99941e-05	5.00044	3.99941e-05	46739	0.999893	8.55689e-10	0.000106986	8.55689e-10	0.000106988	0.000130932
1182 - 1182	3.99941e-05	47978.3	2.00004	16.0008	47996.3	8.33276e-10	0.999625	4.16707e-05	0.000333376	0.000375048	0.000224809
1183 - 1183	3.9994e-05	48749	3.9994e-05	2.00026	48751	8.20374e-10	0.999959	8.20374e-10	4.10302e-05	4.10318e-05	0.000147043
1184 - 1184	48970.4	1.00033	22.0017	1.00004	48994.4	0.99951	2.04172e-05	0.000449066	2.04113e-05	0.000489895	0.000270747
1185 - 1185	1.00004	38.0017	3.99942e-05	49386.6	49425.6	2.02332e-05	0.000768866	8.0918e-10	0.999211	0.0007891	0.000631869
1186 - 1186	2.00014	17.0029	3.99942e-05	49374.6	49393.6	4.04939e-05	0.000344232	8.09704e-10	0.999615	0.000384727	0.000912792
1187 - 1187	3.00057	21.0006	3.99941e-05	50408	50432	5.94973e-05	0.000416413	7.93029e-10	0.999524	0.000475911	0.000457684
1188 - 1188	5.00267	50051.7	6.36098e-05	48.0024	50104.7	9.98443e-05	0.998942	1.26954e-09	0.000958042	0.00105789	0.00129312
1189 - 1189	51049.3	3.99941e-05	16.0009	2.00006	51067.3	0.999648	7.83166e-10	0.000313329	3.91653e-05	0.000352495	0.000148461
1190 - 1190	3.99941e-05	50937.2	3.99941e-05	18.0006	50955.2	7.84887e-10	0.999647	7.84887e-10	0.000353262	0.000353264	0.000360187
1191 - 1191	51715.3	3.99942e-05	11.0007	2.00004	51728.3	0.999749	7.73157e-10	0.000212663	3.86643e-05	0.000251328	5.34408e-05
1192 - 1192	9.00082	1.00004	52025.4	1.00004	52036.4	0.000172972	1.92181e-05	0.999789	1.92181e-05	0.000211408	0.000135058
1193 - 1193	3.00006	51637.7	6.38694e-05	104.005	51744.7	5.79781e-05	0.997932	1.23432e-09	0.00200996	0.00206794	0.00160827
1194 - 1194	57.0044	5.00019	51511.6	0.000134196	51573.6	0.0011053	9.69524e-05	0.998798	2.60203e-09	0.00120226	0.000271381
1195 - 1195	1.00031	49.0033	1.00004	52107.6	52158.6	1.91781e-05	0.000939504	1.9173e-05	0.999022	0.000977855	0.000129746
1196 - 1196	52947.8	8.00009	48.006	2.00004	53005.8	0.998906	0.000150929	0.000905676	3.77325e-05	0.00109434	0.00139517
1197 - 1197	38.0016	2.0003	53498.4	9.4069e-05	53538.4	0.000709802	3.73619e-05	0.999253	1.75704e-09	0.000747166	0.000447705
1198 - 1198	52988.7	1.00004	32.0018	3.99943e-05	53021.7	0.999378	1.8861e-05	0.000603561	7.543e-10	0.000622423	0.000226898
1199 - 1199	52618.8	3.99943e-05	68.0073	6.31197e-05	52686.8	0.998709	7.59095e-10	0.00129078	1.19802e-09	0.00129079	0.00132351
1200 - 1200	4.00013	27.0026	6.25098e-05	52582.6	52613.6	7.60285e-05	0.000513225	1.18809e-09	0.999411	0.000589254	0.00044786
1201 - 1201	8.00029	23.0021	3.99942e-05	52748.5	52779.5	0.000151579	0.000435815	7.5776e-10	0.999413	0.000587395	0.00034649
1202 - 1202	9.47564e-05	53126.8	3.99943e-05	67.0059	53193.8	1.78134e-09	0.99874	7.5186e-10	0.00125966	0.00125966	0.000654775
1203 - 1203	4.00037	24.002	1.00004	53357.5	53386.5	7.49322e-05	0.000449589	1.87321e-05	0.999457	0.000543253	0.00029415
1204 - 1204	3.00009	14.0014	1.00004	53699.5	53717.5	5.58494e-05	0.000260649	1.86166e-05	0.999665	0.000335115	0.000287596
1205 - 1205	52993.6	7.00037	85.0034	5.00004	53090.7	0.998173	0.000131857	0.0016011	9.41793e-05	0.00182713	0.00158149
1206 - 1206	33.0027	6.00036	52649.6	1.00006	52689.6	0.00062636	0.000113881	0.999241	1.89803e-05	0.000759222	0.000235916
1207 - 1207	38.0026	7.00045	52179.6	3.99942e-05	52224.6	0.000727676	0.000134045	0.999138	7.65812e-10	0.000861722	2.90815e-05
1208 - 1208	25.0023	7.0003	51849.6	3.99942e-05	51881.6	0.000481911	0.000134928	0.999383	7.70875e-10	0.000616841	0.00035456
1209 - 1209	69.0065	5.00006	51877.8	3.00009	51954.8	0.0013282	9.62388e-05	0.998518	5.77443e-05	0.00148219	0.00080125
1210 - 1210	2.00009	24.0016	3.99942e-05	52227.5	52253.5	3.82767e-05	0.00045933	7.65388e-10	0.999502	0.000497607	3.72587e-05
1211 - 1211	52619.6	3.99942e-05	12.0012	3.99942e-05	52631.6	0.999772	7.5989e-10	0.000228023	7.5989e-10	0.000228025	0.000270837
1212 - 1212	52561.8	3.99943e-05	34.003	1.00004	52596.8	0.999335	7.60394e-10	0.000646484	1.90133e-05	0.000665498	0.000300721
1213 - 1213	52322.6	9.30135e-05	34.0026	3.00009	52359.6	0.999293	1.77644e-09	0.000649405	5.72979e-05	0.000706705	0.0001911
1214 - 1214	1.00013	52119.9	9.28238e-05	9.00059	52129.9	1.91854e-05	0.999808	1.78062e-09	0.000172657	0.000191844	0.000170034
1215 - 1215	17.002	9.28108e-05	51898.6	1.00006	51916.6	0.000327486	1.78769e-09	0.999653	1.92629e-05	0.000346751	0.000491607
1216 - 1216	41.0024	1.00013	51916.6	1.00004	51959.6	0.00078912	1.92482e-05	0.999172	1.92465e-05	0.000827615	0.000268855
1217 - 1217	1.00004	51734.7	3.99943e-05	42.0017	51777.7	1.93141e-05	0.999169	7.72423e-10	0.000811193	0.000830507	0.000734594
1218 - 1218	51519.8	3.00004	70.0057	2.00006	51594.8	0.998546	5.81462e-05	0.00135684	3.87648e-05	0.00145375	0.000270241
1219 - 1219	2.00006	47.0026	3.99943e-05	51453.7	51502.7	3.88341e-05	0.000912624	7.76547e-10	0.999049	0.000951459	0.000449868
1220 - 1220	51715.8	1.00004	37.0031	3.00004	51756.8	0.999208	1.93219e-05	0.000714941	5.79642e-05	0.000792227	0.000183688
1221 - 1221	3.00009	51491.7	6.26002e-05	46.0042	51540.7	5.82082e-05	0.999049	1.21458e-09	0.000892579	0.000950789	0.000496043
1222 - 1222	2.00029	10.0013	6.20373e-05	51245.3	51257.3	3.90244e-05	0.000195119	1.21031e-09	0.999766	0.000234144	0.000504913
1223 - 1223	51017.6	5.00042	66.0051	5.00028	51093.6	0.998512	9.78677e-05	0.00129185	9.78651e-05	0.00148758	0.000266049
1224 - 1224	21.0024	4.00023	50278.5	2.00009	50305.5	0.000417497	7.95186e-05	0.999463	3.97589e-05	0.000536774	0.000523521
1225 - 1225	40.003	13.0007	49881.5	3.00036	49937.5	0.000801061	0.000260339	0.998879	6.00822e-05	0.00112148	0.000180378
1226 - 1226	6.0005	54.0029	1.00004	49822.6	49883.6	0.00012029	0.00108258	2.00475e-05	0.998777	0.00122292	0.000573944
1227 - 1227	6.00009	43.0033	3.99943e-05	49552.7	49601.7	0.000120965	0.000866971	8.06308e-10	0.999012	0.000987938	0.000191769
1228 - 1228	49065.7	3.00013	80.0053	3.00009	49151.7	0.99825	6.10382e-05	0.00162772	6.10374e-05	0.0017498	0.000550723
1229 - 1229	0.000130096	48399.7	2.00004	134.004	48535.7	2.68042e-09	0.997198	4.12076e-05	0.00276094	0.00280215	0.00327422
1230 - 1230	47615.7	3.99943e-05	33.0027	4.00009	47652.7	0.999223	8.39286e-10	0.000692568	8.39426e-05	0.000776512	0.000118353
1231 - 1231	1.00006	47008.7	6.28733e-05	65.0035	47074.7	2.12442e-05	0.998598	1.33561e-09	0.00138086	0.0014021	0.000889286
1232 - 1232	4.00006	11.0004	1.00004	45892	45908	8.71321e-05	0.000239618	2.17836e-05	0.999651	0.000348533	0.000384349
1233 - 1233	45648.8	1.00006	65.0067	1.00006	45715.8	0.998534	2.18757e-05	0.00142197	2.18757e-05	0.00146573	0.00069155
1234 - 1234	1.00004	20.0022	3.99943e-05	45350.7	45371.7	2.2041e-05	0.000440851	8.8148e-10	0.999537	0.000462893	0.000298078
1235 - 1235	7.00013	12.0017	3.99942e-05	44706.5	44725.5	0.000156513	0.000268341	8.94215e-10	0.999575	0.000424855	0.000444323
1236 - 1236	8.00045	43797.7	3.0001	82.007	43890.7	0.000182281	0.997881	6.83538e-05	0.00186844	0.00211907	0.000205471
1237 - 1237	42512.6	3.99942e-05	11.0012	1.00004	42524.6	0.999718	9.40497e-10	0.000258703	2.35168e-05	0.000282221	0.00020018
1238 - 1238	22.0006	7.00056	42012.1	1.00004	42042.1	0.0005233	0.000166513	0.999286	2.37866e-05	0.0007136	0.000654625
1239 - 1239	41041.6	3.99942e-05	7.00168	6.44507e-05	41048.6	0.999829	9.74315e-10	0.000170571	1.57011e-09	0.000170573	0.000662429
1240 - 1240	40602.6	1.00004	9.00169	6.41186e-05	40612.6	0.999754	2.46239e-05	0.000221648	1.57879e-09	0.000246273	0.000539303
1241 - 1241	3.99942e-05	8.00086	3.99942e-05	40062.4	40070.4	9.98098e-10	0.00019967	9.98098e-10	0.9998	0.000199672	0.000156257
1242 - 1242	1.00056	39828.6	0.000252997	46.0041	39875.6	2.50921e-05	0.998821	6.34467e-09	0.00115369	0.00117879	0.000408431
1243 - 1243	6.53229e-05	39298.3	9.77495e-05	12.0013	39310.3	1.66172e-09	0.999695	2.48661e-09	0.000305296	0.0003053	0.000265949
1244 - 1244	6.39349e-05	39121.9	3.9994e-05	4.00014	39125.9	1.63408e-09	0.999898	1.02219e-09	0.000102238	0.00010224	0.000109807
1245 - 1245	38026.6	0.00109135	50.0024	2.00004	38078.6	0.998634	2.86606e-08	0.00131314	5.2524e-05	0.00136569	0.00136946
1246 - 1246	37213.2	2.001	15.0013	2.00026	37232.2	0.99949	5.37437e-05	0.000402912	5.37238e-05	0.00051038	0.000568208
1247 - 1247	36671.7	3.99943e-05	17.0032	1.00006	36689.7	0.999509	1.09007e-09	0.000463434	2.72574e-05	0.000490692	0.000843483
1248 - 1248	1.00004	36354.5	3.99942e-05	13.0013	36368.5	2.74974e-05	0.999615	1.09969e-09	0.000357489	0.000384988	7.28791e-05
1249 - 1249	23.0022	0.000145567	35979.5	6.45892e-05	36002.5	0.000638905	4.04325e-09	0.999361	1.79402e-09	0.000638911	0.000120815
1250 - 1250	1.00026	28.006	6.54941e-05	35777.7	35806.7	2.7935e-05	0.000782144	1.8291e-09	0.99919	0.000810081	0.0018089
1251 - 1251	35586.8	2.00004	223.007	9.75369e-05	35811.8	0.993717	5.58487e-05	0.0062272	2.7236e-09	0.00628305	0.00883237
1252 - 1252	9.80246e-05	36116.5	2.00014	33.0029	36151.5	2.71149e-09	0.999032	5.53266e-05	0.000912904	0.000968234	0.000216338
1253 - 1253	15.0018	2.00026	36040.3	6.52498e-05	36057.4	0.000416054	5.54743e-05	0.999528	1.80961e-09	0.00047153	0.000315989
1254 - 1254	22.0028	5.00041	35832.5	1.00007	35860.5	0.000613566	0.000139441	0.999219	2.78877e-05	0.000780895	0.000369744
1255 - 1255	16.0021	4.00007	36180.6	1.00004	36201.6	0.000442027	0.000110494	0.99942	2.76242e-05	0.000580145	0.000276718
1256 - 1256	3.99942e-05	36376.6	6.44812e-05	8.00177	36384.6	1.09921e-09	0.99978	1.77221e-09	0.000219922	0.000219925	0.000611921
1257 - 1257	36206.3	6.4753e-05	2.00088	1.00004	36209.3	0.999917	1.7883e-09	5.52589e-05	2.76184e-05	8.28791e-05	0.000472852
1258 - 1258	36346.5	6.50653e-05	14.0014	3.99942e-05	36360.5	0.999615	1.78945e-09	0.000385073	1.09994e-09	0.000385076	0.00011843
1259 - 1259	36023.2	9.92853e-05	6.00122	9.71694e-05	36029.2	0.999833	2.75569e-09	0.000166565	2.69696e-09	0.000166571	0.000552275
1260 - 1260	35922.8	3.00014	101.013	2.00004	36028.8	0.997058	8.32707e-05	0.00280367	5.55123e-05	0.00294245	0.00110485
1261 - 1261	11.0006	1.00014	35672.9	3.9994e-05	35684.9	0.00030827	2.8027e-05	0.999664	1.12075e-09	0.000336298	0.000213937
1262 - 1262	6.42816e-05	35507.3	1.00004	10.0009	35518.3	1.80982e-09	0.99969	2.81556e-05	0.000281571	0.000309728	3.92315e-05
1263 - 1263	36051.7	1.0001	27.0036	3.99943e-05	36079.7	0.999224	2.77192e-05	0.000748444	1.1085e-09	0.000776164	0.000481118
1264 - 1264	15.0018	5.0001	36493.5	3.99942e-05	36513.5	0.000410855	0.000136938	0.999452	1.09533e-09	0.000547794	0.000217423
1265 - 1265	3.99942e-05	36302.5	3.99942e-05	34.0013	36336.5	1.10066e-09	0.999064	1.10066e-09	0.000935734	0.000935736	0.00112045
1266 - 1266	37007.8	6.44827e-05	25.0043	1.00004	37033.8	0.999298	1.74119e-09	0.000675176	2.70035e-05	0.000702181	0.000966764
1267 - 1267	4.00041	4.00039	37226.7	9.71676e-05	37234.7	0.000107438	0.000107437	0.999785	2.6096e-09	0.000214877	0.000230689
1268 - 1268	37217.2	3.99941e-05	3.00108	0.000319331	37220.2	0.999919	1.07453e-09	8.06304e-05	8.5795e-09	8.06401e-05	0.000738765
1269 - 1269	37693.8	3.99943e-05	58.0073	2.0001	37753.8	0.998411	1.05935e-09	0.00153646	5.29774e-05	0.00158944	0.000799549
1270 - 1270	7.00048	4.00019	37495.7	6.41188e-05	37506.7	0.000186646	0.000106653	0.999707	1.70953e-09	0.0002933	9.86746e-05
1271 - 1271	38098.8	3.99943e-05	24.0035	3.99943e-05	38122.8	0.99937	1.04909e-09	0.000629636	1.04909e-09	0.000629638	0.000629691
1272 - 1272	13.0007	2.00032	38563	6.40203e-05	38578	0.000336999	5.18512e-05	0.999611	1.6595e-09	0.000388852	0.00017574
1273 - 1273	38702.8	1.00006	39.0058	1.00004	38743.8	0.998942	2.58122e-05	0.00100676	2.58116e-05	0.00105839	0.00105937
1274 - 1274	39046.6	2.00019	57.0045	3.00014	39108.6	0.998415	5.11444e-05	0.00145759	7.67129e-05	0.00158545	0.000531887
1275 - 1275	31.0014	2.00004	38866.6	3.99942e-05	38899.6	0.000796959	5.14155e-05	0.999152	1.02814e-09	0.000848375	0.000916552
1276 - 1276	24.0032	3.00025	38444.6	9.69202e-05	38471.6	0.000623922	7.79861e-05	0.999298	2.51927e-09	0.00070191	0.000626705
1277 - 1277	3.00025	27.0025	3.99942e-05	38914.6	38944.6	7.70389e-05	0.000693357	1.02695e-09	0.99923	0.000770397	3.43419e-05
1278 - 1278	4.00063	40366.7	1.00019	81.0077	40452.7	9.88966e-05	0.997874	2.47248e-05	0.00200253	0.00212615	0.000363845
1279 - 1279	6.31705e-05	41411.6	3.99942e-05	17.0015	41428.6	1.52481e-09	0.99959	9.65378e-10	0.000410381	0.000410383	7.55248e-05
1280 - 1280	3.99941e-05	41644.2	3.99941e-05	11.0004	41655.2	9.60123e-10	0.999736	9.60123e-10	0.000264082	0.000264084	0.000292817
1281 - 1281	0.000239298	26.0025	3.99942e-05	41674.6	41700.6	5.73849e-09	0.000623552	9.59081e-10	0.999376	0.000623558	0.000284968
1282 - 1282	41742.7	6.00018	173.011	3.00013	41924.7	0.995659	0.000143118	0.00412669	7.156e-05	0.00434137	0.00290703
1283 - 1283	31.0019	2.00062	41507.5	3.99942e-05	41540.5	0.000746306	4.81608e-05	0.999206	9.62776e-10	0.000794467	0.00040551
1284 - 1284	0.000239171	51.0046	9.58491e-05	41721.7	41772.7	5.72555e-09	0.001221	2.29454e-09	0.998779	0.00122101	0.000257793
1285 - 1285	7.00013	18.0028	1.00009	42766.6	42792.6	0.000163583	0.000420699	2.33707e-05	0.999392	0.000607653	0.000723172
1286 - 1286	4.00036	7.0003	3.9994e-05	44079.9	44090.9	9.07298e-05	0.00015877	9.07081e-10	0.99975	0.0002495	0.000110934
1287 - 1287	45833.6	2.00013	29.0024	3.00006	45867.6	0.999259	4.36066e-05	0.000632307	6.5407e-05	0.00074132	0.000111836
1288 - 1288	20.001	4.00009	46576.4	3.99942e-05	46600.4	0.000429202	8.58382e-05	0.999485	8.58237e-10	0.000515042	0.000383805
1289 - 1289	46970.6	1.00004	12.0017	1.00006	46984.6	0.999702	2.12844e-05	0.000255439	2.12849e-05	0.000298008	0.000430501
1290 - 1290	47879.8	1.00006	131.005	6.22916e-05	48011.8	0.997251	2.08295e-05	0.0027286	1.29742e-09	0.00274943	0.00285619
1291 - 1291	8.00028	1.00009	48508	3.9994e-05	48517	0.000164897	2.06132e-05	0.999814	8.24331e-10	0.000185511	0.000141728
1292 - 1292	3.99942e-05	49229.7	1.00006	30.0017	49260.7	8.1189e-10	0.999371	2.03014e-05	0.000609041	0.000629343	0.000274745
1293 - 1293	50387.7	5.00004	21.0022	6.20725e-05	50413.7	0.999484	9.91802e-05	0.000416597	1.23126e-09	0.000515778	0.000382652
1294 - 1294	51630.7	6.15393e-05	69.0043	1.00012	51700.7	0.998646	1.1903e-09	0.00133469	1.93445e-05	0.00135403	0.000343305
1295 - 1295	3.99942e-05	52106.5	2.00004	20.0007	52128.5	7.67224e-10	0.999578	3.83675e-05	0.00038368	0.000422049	0.000434578
1296 - 1296	52558.7	3.00033	46.0048	1.00006	52608.7	0.999049	5.7031e-05	0.00087447	1.90094e-05	0.000950511	0.000871948
1297 - 1297	5.00012	48.0016	3.99942e-05	53096.6	53149.6	9.40764e-05	0.000903142	7.52484e-10	0.999003	0.000997219	0.00103227
1298 - 1298	3.00038	41.0021	1.00006	53742.6	53787.6	5.57821e-05	0.000762296	1.85928e-05	0.999163	0.000836671	0.000368277
1299 - 1299	8.0008	35.0031	8.80854e-05	54192.6	54235.6	0.000147519	0.000645389	1.62412e-09	0.999207	0.00079291	0.000608159
1300 - 1300	55237.7	3.99942e-05	28.0024	0.000159055	55265.7	0.999493	7.23673e-10	0.000506687	2.87801e-09	0.000506691	0.000398399
1301 - 1301	1.00009	55337.7	1.00016	52.0049	55391.7	1.80548e-05	0.999025	1.80561e-05	0.000938856	0.000974967	0.000785668
1302 - 1302	17.0014	1.00006	55240.6	1.00004	55259.6	0.000307664	1.80975e-05	0.999656	1.80971e-05	0.000343859	0.000162259
1303 - 1303	3.99942e-05	55794.6	16.0006	33.002	55843.6	7.16183e-10	0.999123	0.000286525	0.000590972	0.000877498	0.000321482
1304 - 1304	8.0005	56350.3	2.00009	24.0009	56384.3	0.000141892	0.999397	3.54724e-05	0.000425667	0.000603032	0.000303253
1305 - 1305	3.99942e-05	57273.6	5.00009	24.0015	57302.6	6.97948e-10	0.999494	8.72576e-05	0.000418855	0.000506113	0.000156439
1306 - 1306	2.00009	57444.2	2.00009	11.0006	57459.2	3.48088e-05	0.999739	3.48088e-05	0.000191451	0.000261069	2.99298e-05
1307 - 1307	2.00012	17.0009	1.00009	57848.3	57868.3	3.45633e-05	0.000293785	1.72821e-05	0.999654	0.000345631	6.56656e-05
1308 - 1308	57884.8	9.00031	105.009	10.0001	58008.8	0.997862	0.000155154	0.00181022	0.000172389	0.00213777	0.00104939
1309 - 1309	31.0016	7.0005	57913.5	0.00011921	57951.5	0.000534958	0.000120799	0.999344	2.05707e-09	0.00065576	0.000136679
1310 - 1310	4.00009	33.0037	3.99943e-05	57658.8	57695.8	6.93307e-05	0.00057203	6.93193e-10	0.999359	0.000641362	0.000861165
1311 - 1311	58403.6	6.03224e-05	13.0013	3.99942e-05	58416.6	0.999777	1.03262e-09	0.000222562	6.84638e-10	0.000222563	0.000327732
1312 - 1312	1.00004	58960.6	0.00012047	14.0015	58975.6	1.69568e-05	0.999746	2.0427e-09	0.000237411	0.00025437	0.000402252
1313 - 1313	6.06976e-05	58603.4	3.99942e-05	11.0007	58614.4	1.03554e-09	0.999812	6.82327e-10	0.000187679	0.000187681	9.07645e-05
1314 - 1314	58575.6	2.00006	17.0012	6.06786e-05	58594.6	0.999676	3.41339e-05	0.00029015	1.03557e-09	0.000324285	0.000147987
1315 - 1315	3.99942e-05	58436.6	4.00004	25.001	58465.6	6.84064e-10	0.999504	6.8417e-05	0.000427619	0.000496037	0.000409187
1316 - 1316	3.00012	13.0014	6.00044	57806.4	57828.4	5.18797e-05	0.000224828	0.000103763	0.99962	0.00038047	0.000432787
1317 - 1317	57848.7	2.00016	72.0046	1.00006	57923.7	0.998705	3.4531e-05	0.00124309	1.72651e-05	0.00129489	2.67299e-05
1318 - 1318	21.0004	7.00058	57494.2	6.09356e-05	57522.2	0.000365084	0.000121702	0.999513	1.05934e-09	0.000486788	0.000449852
1319 - 1319	56395.8	3.99943e-05	107.004	6.11596e-05	56502.8	0.998106	7.07828e-10	0.00189378	1.08242e-09	0.00189378	0.00173743
1320 - 1320	55972.8	2.00009	151.008	2.00009	56127.8	0.997238	3.56346e-05	0.00269043	3.56346e-05	0.0027617	0.00121044
1321 - 1321	18.0024	5.00033	55017.6	3.99942e-05	55040.6	0.000327075	9.08479e-05	0.999582	7.26631e-10	0.000417924	0.000701903
1322 - 1322	19.001	5.00095	54102.5	2.00004	54128.5	0.000351036	9.23904e-05	0.99952	3.69499e-05	0.000480376	0.000365172
1323 - 1323	53511.7	5.00022	182.009	4.00009	53702.8	0.996443	9.31092e-05	0.00338919	7.44857e-05	0.00355679	0.00219648
1324 - 1324	58.0049	13.0002	53087.7	3.99943e-05	53158.7	0.00109116	0.000244555	0.998664	7.52355e-10	0.00133572	0.000484008
1325 - 1325	2.00013	37.002	4.00009	53183.5	53226.5	3.75777e-05	0.00069518	7.51522e-05	0.999192	0.00080791	0.00034571
1326 - 1326	4.00018	46.0025	6.15488e-05	52873.6	52923.6	7.5584e-05	0.000869224	1.16297e-09	0.999055	0.000944809	0.000417774
1327 - 1327	51977.7	4.00009	192.008	4.00035	52177.7	0.996167	7.66628e-05	0.00367989	7.66678e-05	0.00383322	0.00302399
1328 - 1328	2.00054	114.018	52.0001	50337.7	50505.8	3.96101e-05	0.00225753	0.00102959	0.996673	0.00332672	0.00528571
1329 - 1329	6.00109	84.0072	54.0001	50241.7	50385.7	0.000119103	0.00166728	0.00107173	0.997142	0.00285812	0.00210926
1330 - 1330	6.00024	87.0043	54	50435.7	50582.7	0.000118622	0.00172004	0.00106756	0.997094	0.00290622	0.00335338
1331 - 1331	7.0003	46.0045	39	50185.7	50277.7	0.000139233	0.000915008	0.000775693	0.99817	0.00182993	0.00164657
1332 - 1332	50511.7	38.0002	109.008	5.00054	50663.7	0.997	0.000750049	0.00215159	9.87007e-05	0.00300034	0.00158926
1333 - 1333	3.00006	55.0033	46.0001	51186.7	51290.7	5.84914e-05	0.00107238	0.000896852	0.997972	0.00202773	0.00214413
1334 - 1334	43846.4	14	55.0011	55.0001	43970.4	0.99718	0.000318397	0.00125087	0.00125084	0.00282011	0.00489731
1335 - 1335	44187.6	19.0002	69.0045	1.00018	44276.6	0.99799	0.000429126	0.00155849	2.25894e-05	0.0020102	0.00136139
1336 - 1336	4.0001	3.0001	43928.7	13.0001	43948.7	9.10175e-05	6.82637e-05	0.999545	0.000295801	0.000455082	0.000718408
1337 - 1337	43911.9	5.00004	10.0003	1.00006	43927.9	0.999636	0.000113824	0.000227653	2.2766e-05	0.000364243	0.000442496
1338 - 1338	6.47828e-05	44298.2	6.42898e-05	8.00084	44306.2	1.46216e-09	0.999819	1.45103e-09	0.000180581	0.000180584	0.000244944
1339 - 1339	3.00014	45262.9	0.000136138	17.0007	45282.9	6.62532e-05	0.999558	3.00638e-09	0.000375432	0.000441689	0.000329285
1340 - 1340	1.00004	45602.5	6.47925e-05	3.00006	45606.5	2.19276e-05	0.999912	1.42069e-09	6.57814e-05	8.77104e-05	0.000116912
1341 - 1341	45557.2	1.00004	11.0006	3.99941e-05	45569.2	0.999737	2.19455e-05	0.000241403	8.77656e-10	0.00026335	0.000148778
1342 - 1342	45771.7	9.62095e-05	3.00014	3.99939e-05	45774.7	0.999934	2.10181e-09	6.55414e-05	8.73713e-10	6.55444e-05	0.000100832
1343 - 1343	45668	6.43988e-05	5.00049	1.00004	45674	0.999869	1.40997e-09	0.000109482	2.18952e-05	0.000131379	0.000148488
1344 - 1344	3.99942e-05	45810.5	3.99942e-05	11.0014	45821.6	8.72825e-10	0.99976	8.72825e-10	0.000240093	0.000240095	0.000371545
1345 - 1345	46125.1	7.00014	13.0009	2.00004	46147.1	0.999523	0.000151692	0.000281727	4.33405e-05	0.000476759	0.000272755
1346 - 1346	1.0001	25.0018	3.99942e-05	47373.5	47399.5	2.10993e-05	0.00052747	8.43768e-10	0.999451	0.000548571	3.62317e-05
1347 - 1347	4.00026	25.0026	6.00006	47692.5	47727.5	8.38145e-05	0.000523862	0.000125715	0.999267	0.000733391	0.000444373
1348 - 1348	48168.6	6.00032	69.0058	2.00019	48245.6	0.998404	0.00012437	0.0014303	4.14585e-05	0.00159613	0.000358968
1349 - 1349	4.00004	48463.8	3.00014	94.0076	48564.8	8.23651e-05	0.99792	6.17761e-05	0.00193572	0.00207986	0.000192523
1350 - 1350	34.0027	1.00006	48008.7	3.99943e-05	48043.7	0.000707745	2.08157e-05	0.999271	8.32456e-10	0.000728561	5.58954e-05
1351 - 1351	3.0004	40.0029	3.99942e-05	48744.6	48787.6	6.14993e-05	0.000819941	8.19762e-10	0.999119	0.000881441	0.000122891
1352 - 1352	1.00006	49760.7	1.00004	38.0029	49800.7	2.00813e-05	0.999197	2.00808e-05	0.0007631	0.000803262	4.74479e-05
1353 - 1353	50014.7	4.0001	32.0028	2.00004	50052.7	0.999241	7.99178e-05	0.000639383	3.99587e-05	0.000759259	0.00025683
1354 - 1354	50453.2	6.39428e-05	14.0011	1.0001	50468.2	0.999703	1.26699e-09	0.000277424	1.98164e-05	0.000297241	0.000173649
1355 - 1355	49732.7	3.99943e-05	61.0062	1.00019	49794.7	0.998755	8.03183e-10	0.00122515	2.00862e-05	0.00124524	0.000941656
1356 - 1356	1.00004	19.0039	2.00004	49162.8	49184.8	2.03323e-05	0.000386377	4.06638e-05	0.999553	0.000447373	0.00128185
1357 - 1357	49212.8	3.99943e-05	82.009	1.00004	49295.8	0.998316	8.11312e-10	0.00166361	2.02865e-05	0.0016839	0.00142556
1358 - 1358	6.51225e-05	23.0034	3.99943e-05	49560.7	49583.7	1.31339e-09	0.000463931	8.06601e-10	0.999536	0.000463933	0.000968968
1359 - 1359	50145.7	8.00165	69.0068	7.00019	50229.7	0.998328	0.000159301	0.00137382	0.000139364	0.00167249	0.00148559
1360 - 1360	14.0008	1.00293	50476.5	5.00014	50496.5	0.000277262	1.98613e-05	0.999604	9.90196e-05	0.000396143	0.00163167
1361 - 1361	0.000255192	50019.3	10.0002	49.0018	50078.3	5.09586e-09	0.998822	0.000199691	0.000978503	0.0011782	0.0011617
1362 - 1362	37.0018	7.0001	49703.3	1.00059	49748.3	0.00074378	0.00014071	0.999095	2.01131e-05	0.000904603	0.000630855
1363 - 1363	27.0026	5.00145	50193.6	1.00007	50226.6	0.000537615	9.95777e-05	0.999343	1.99111e-05	0.000657104	0.000970352
1364 - 1364	28.0025	13.0002	50976.6	1.00004	51018.6	0.00054887	0.000254813	0.999177	1.96015e-05	0.000823284	0.000416846
1365 - 1365	67.0047	7.00099	51334.6	1.00007	51409.7	0.00130335	0.00013618	0.998541	1.94529e-05	0.00145898	0.000267276
1366 - 1366	34.0038	3.0002	51128.7	3.99942e-05	51165.7	0.000664583	5.86369e-05	0.999277	7.81662e-10	0.000723221	0.000777972
1367 - 1367	40.0018	4.00014	50774.4	1.00007	50819.4	0.000787136	7.87129e-05	0.999114	1.96788e-05	0.000885528	0.000607666
1368 - 1368	51002.7	1.00006	101.005	2.00006	51106.7	0.997965	1.95682e-05	0.00197636	3.91351e-05	0.00203506	0.00127907
1369 - 1369	10.0001	16.0029	9.59803e-05	51313.6	51339.6	0.000194783	0.000311707	1.86952e-09	0.999494	0.000506492	0.00105849
1370 - 1370	51784.7	3.99943e-05	60.0035	11.0001	51855.7	0.998631	7.71261e-10	0.00115713	0.00021213	0.00136926	0.000755436
1371 - 1371	10.0002	52166.6	6.3971e-05	56.0031	52232.6	0.000191455	0.998736	1.22473e-09	0.00107219	0.00126364	0.00068571
1372 - 1372	2.00006	4.00014	3.00006	52637.7	52646.7	3.79903e-05	7.59808e-05	5.69849e-05	0.999829	0.000170956	0.000142658
1373 - 1373	52625.3	3.99942e-05	68.0036	1904.23	54597.6	0.963877	7.32528e-10	0.00124554	0.0348775	0.0361231	0.0585864
1374 - 1374	56101.7	1.00009	96.0052	1.00006	56199.7	0.998256	1.77953e-05	0.00170829	1.77948e-05	0.00174388	0.000619697
1375 - 1375	21.0021	3.00009	56162.6	6.29234e-05	56186.6	0.000373792	5.33951e-05	0.999573	1.1199e-09	0.000427189	0.000467162
1376 - 1376	5.00042	48.0025	3.99942e-05	56729.6	56782.6	8.80626e-05	0.000845374	7.0434e-10	0.999067	0.000933437	0.000287786
1377 - 1377	57231.7	4.00022	93.005	2.00004	57330.7	0.998273	6.97745e-05	0.00162225	3.4886e-05	0.00172691	0.000640584
1378 - 1378	31.0021	6.00048	57128.5	1.00006	57166.5	0.000542311	0.000104965	0.999335	1.74938e-05	0.00066477	0.000147311
1379 - 1379	5.00034	44.004	9.19627e-05	57492.7	57541.7	8.68996e-05	0.000764734	1.59819e-09	0.999148	0.000851635	0.00075001
1380 - 1380	4.00028	43.0036	8.97501e-05	58380.6	58427.6	6.84655e-05	0.000736014	1.53609e-09	0.999196	0.000804481	0.000548152
1381 - 1381	59731.8	1.00004	60.0033	2.00006	59794.8	0.998946	1.67245e-05	0.00100349	3.34488e-05	0.00105366	0.00027848
1382 - 1382	3.00054	59398.7	2.00009	83.0059	59486.7	5.04404e-05	0.998521	3.36225e-05	0.00139537	0.00147943	0.000569357
1383 - 1383	52.0042	9.00012	59115.7	3.99943e-05	59176.8	0.000878795	0.000152089	0.998969	6.75844e-10	0.00103088	0.000507162
1384 - 1384	2.00021	39.002	1.00004	59782.6	59824.6	3.34346e-05	0.00065194	1.67162e-05	0.999298	0.00070209	0.000189392
1385 - 1385	60390.6	1.00006	41.0014	3.99942e-05	60432.6	0.999305	1.65484e-05	0.000678465	6.61799e-10	0.000695014	0.00056411
1386 - 1386	60626.7	3.00009	70.0039	2.00006	60701.7	0.998764	4.94234e-05	0.00115324	3.2949e-05	0.00123562	0.000285641
1387 - 1387	60438.3	1.00006	16.0007	4.00009	60459.3	0.999653	1.65411e-05	0.000264653	6.61617e-05	0.000347356	0.000163541
1388 - 1388	2.00012	60174.5	2.00006	13.0013	60191.5	3.32293e-05	0.999718	3.32283e-05	0.000216	0.000282457	0.000339556
1389 - 1389	72.0043	2.00016	60020.7	1.00004	60095.8	0.00119816	3.32829e-05	0.998752	1.66408e-05	0.00124808	0.000117306
1390 - 1390	2.00009	60532.8	3.99943e-05	56.0035	60590.8	3.30098e-05	0.999043	6.60072e-10	0.000924291	0.000957302	4.44633e-05
1391 - 1391	2.00006	60836.1	6.08493e-05	6.00037	60844.1	3.28719e-05	0.999869	1.00008e-09	9.86186e-05	0.000131492	7.5294e-05
1392 - 1392	61291.2	3.00016	6.00049	3.99941e-05	61300.2	0.999853	4.89421e-05	9.7887e-05	6.52431e-10	0.00014683	0.000139477
1393 - 1393	61294.5	3.99942e-05	6.00069	1.00006	61301.5	0.999886	6.52418e-10	9.78882e-05	1.63138e-05	0.000114203	0.00022924
1394 - 1394	60586.4	1.00004	8.00036	3.99942e-05	60595.4	0.999851	1.65036e-05	0.000132029	6.6002e-10	0.000148533	6.22563e-05
1395 - 1395	60452.8	8.68764e-05	70.0072	1.00006	60523.8	0.998827	1.43541e-09	0.00115669	1.65234e-05	0.00117321	0.00150649
1396 - 1396	13.0004	2.00006	60093.3	1.00004	60109.3	0.000216279	3.32737e-05	0.999734	1.6637e-05	0.00026619	0.000252943
1397 - 1397	60175.8	1.00004	80.0049	5.95514e-05	60256.8	0.998656	1.65963e-05	0.00132773	9.88293e-10	0.00134433	7.18914e-05
1398 - 1398	23.0015	12.0006	59715.5	1.00006	59751.5	0.000384952	0.000200842	0.999397	1.6737e-05	0.000602531	7.59354e-05
1399 - 1399	59682.8	1.00009	188.008	3.00006	59874.8	0.996793	1.67029e-05	0.00314003	5.01056e-05	0.00320683	0.00189851
1400 - 1400	3.0002	39.0022	3.99942e-05	59647.7	59689.7	5.02632e-05	0.000653416	6.70036e-10	0.999296	0.00070368	0.00010263
1401 - 1401	6.00016	67.0037	3.99943e-05	59522.7	59595.7	0.000100681	0.0011243	6.71093e-10	0.998775	0.00122498	0.000410365
1402 - 1402	59379.7	3.00009	64.0033	2.00016	59448.7	0.998839	5.04651e-05	0.00107661	3.36451e-05	0.00116072	0.000402091
1403 - 1403	2.00004	58870.7	3.00009	73.0024	58948.7	3.39285e-05	0.998677	5.08932e-05	0.00123841	0.00132323	0.0012771
1404 - 1404	12.0001	31.0017	6.04483e-05	58535.6	58578.6	0.000204855	0.000529232	1.03192e-09	0.999266	0.000734088	0.000480635
1405 - 1405	58167.8	1.00006	43.0035	1.00004	58212.8	0.999227	1.71794e-05	0.000738729	1.7179e-05	0.000773087	0.000345423
1406 - 1406	58742.8	3.00004	16.0018	3.99943e-05	58761.8	0.999677	5.10543e-05	0.000272317	6.80617e-10	0.000323372	0.000454759
1407 - 1407	8.60844e-05	58622.7	8.69989e-05	44.0027	58666.7	1.46735e-09	0.99925	1.48293e-09	0.000750046	0.000750049	9.38015e-05
1408 - 1408	18.0008	4.00009	57787.3	8.60272e-05	57809.3	0.000311383	6.91945e-05	0.999619	1.48812e-09	0.000380579	0.000207327
1409 - 1409	57716.7	7.00062	199.009	5.00012	57927.8	0.996357	0.000120851	0.00343546	8.63165e-05	0.00364263	0.00236944
1410 - 1410	54.0035	2.00041	57816.7	3.00006	57875.7	0.000933095	3.4564e-05	0.998981	5.18363e-05	0.0010195	0.000191408
1411 - 1411	39.0008	8.00006	57559.5	2.00004	57608.5	0.000676997	0.00013887	0.999149	3.47178e-05	0.000850584	0.00119954
1412 - 1412	57255.7	2.00009	32.0028	1.00004	57290.7	0.999389	3.49112e-05	0.000558602	1.74555e-05	0.000610969	0.000353332
1413 - 1413	57006.8	1.00012	182.009	1.00004	57190.8	0.996783	1.74874e-05	0.0031825	1.7486e-05	0.00321747	0.00139506
1414 - 1414	22.0016	4.00006	56038.6	6.07589e-05	56064.6	0.000392433	7.13473e-05	0.999536	1.08373e-09	0.000463782	0.000140458
1415 - 1415	3.00006	48.0029	8.76191e-05	56397.7	56448.7	5.31467e-05	0.00085038	1.55219e-09	0.999096	0.000903529	0.00022212
1416 - 1416	11.0005	57848.8	6.03608e-05	122.008	57981.8	0.000189723	0.997706	1.04103e-09	0.00210425	0.00229398	0.000186243
1417 - 1417	45.0043	1.00009	57581.8	6.01433e-05	57627.8	0.000780947	1.73543e-05	0.999202	1.04365e-09	0.000798303	0.000744096
1418 - 1418	5.00016	50.0043	6.03577e-05	57557.7	57612.7	8.67891e-05	0.000867938	1.04764e-09	0.999045	0.000954728	0.000577288
1419 - 1419	58051.7	7.00025	102.008	1.00012	58161.7	0.998109	0.000120358	0.00175386	1.71955e-05	0.00189141	0.000594277
1420 - 1420	14.0003	3.00009	57339.1	3.99941e-05	57356.1	0.000244095	5.23064e-05	0.999704	6.97294e-10	0.000296402	0.000334553
1421 - 1421	57014.7	6.04478e-05	37.0025	8.82199e-05	57051.7	0.999351	1.05953e-09	0.000648578	1.54632e-09	0.000648581	0.000131213
1422 - 1422	56872.8	5.00009	56.0056	1.00006	56934.8	0.998911	8.78213e-05	0.00098368	1.7565e-05	0.00108907	0.000995974
1423 - 1423	3.99942e-05	56685.5	1.00004	6.00081	56692.5	7.05458e-10	0.999877	1.76397e-05	0.000105848	0.000123489	0.000266527
1424 - 1424	41.002	9.00052	56083.6	3.99942e-05	56133.6	0.000730436	0.000160341	0.999109	7.12483e-10	0.000890778	0.000368942
1425 - 1425	44.0024	8.00021	56321.6	0.000122433	56373.6	0.000780551	0.000141914	0.999078	2.17181e-09	0.000922467	0.00036703
1426 - 1426	13.0014	5.00059	56297.5	1.00004	56316.5	0.000230863	8.87945e-05	0.999663	1.77575e-05	0.000337415	0.000499326
1427 - 1427	56131.8	3.99943e-05	111.006	4.00006	56246.8	0.997955	7.1105e-10	0.00197355	7.11163e-05	0.00204467	0.000949679
1428 - 1428	3.99942e-05	56161.6	1.00004	22.0012	56184.6	7.11836e-10	0.999591	1.77992e-05	0.000391587	0.000409387	0.000157785
1429 - 1429	55631.7	18	26.0019	1.00006	55676.7	0.999192	0.000323296	0.000467015	1.79619e-05	0.000808273	0.000627314
1430 - 1430	11.0005	4.00013	54944	6.2049e-05	54959	0.000200158	7.27838e-05	0.999727	1.12901e-09	0.000272943	0.000138349
1431 - 1431	54209.8	3.99943e-05	51.0031	3.99943e-05	54260.8	0.99906	7.37075e-10	0.000939963	7.37075e-10	0.000939965	0.000224318
1432 - 1432	8.00049	54518.6	2.00006	50.0035	54578.6	0.000146586	0.998901	3.66455e-05	0.000916174	0.00109941	9.2659e-05
1433 - 1433	6.30636e-05	54212.7	3.99943e-05	24.0024	54236.7	1.16275e-09	0.999557	7.37402e-10	0.000442548	0.00044255	0.000440976
1434 - 1434	42.0046	12.0007	53309.7	1.00009	53364.7	0.000787124	0.000224881	0.998969	1.87407e-05	0.00103074	0.000939496
1435 - 1435	2.00006	23.0026	3.99943e-05	52946.7	52971.7	3.77572e-05	0.000434244	7.55012e-10	0.999528	0.000472002	0.000578045
1436 - 1436	53587.6	1.00004	36.0017	9.35137e-05	53624.6	0.99931	1.86489e-05	0.000671366	1.74386e-09	0.000690017	0.000394075
1437 - 1437	3.99943e-05	53509.8	1.00006	65.0038	53575.8	7.46499e-10	0.998768	1.86663e-05	0.00121331	0.00123197	0.000390649
1438 - 1438	3.00006	18.002	3.99942e-05	53438.6	53459.6	5.61183e-05	0.00033674	7.4812e-10	0.999607	0.000392859	0.000432709
1439 - 1439	3.00006	48.001	6.33842e-05	53192.3	53243.3	5.63463e-05	0.000901541	1.19046e-09	0.999042	0.000957888	0.00127482
1440 - 1440	52651.6	13.0016	53.0035	1.00014	52718.6	0.998729	0.000246622	0.0010054	1.89712e-05	0.001271	0.000399722
1441 - 1441	59.0027	0.000138599	52090.5	2.0001	52151.6	0.00113137	2.65761e-09	0.99883	3.83516e-05	0.00116972	0.000754523
1442 - 1442	1.0001	51444.7	3.99942e-05	83.0029	51528.7	1.94086e-05	0.99837	7.76155e-10	0.00161081	0.00163022	0.0016467
1443 - 1443	949.049	4.00004	50577.7	11.0004	51541.7	0.0184132	7.76078e-05	0.981296	0.000213427	0.0187042	0.0109518
1444 - 1444	5.0004	30.0018	3.99942e-05	52156.4	52191.4	9.58088e-05	0.000574842	7.66298e-10	0.999329	0.000670652	7.1089e-05
1445 - 1445	53018.7	1.00004	75.0044	0.000192671	53094.7	0.998569	1.8835e-05	0.00141265	3.62881e-09	0.00143149	0.000476301
1446 - 1446	3.00014	52996.6	3.00006	59.0029	53061.6	5.65407e-05	0.998775	5.65393e-05	0.00111197	0.00122505	0.000701912
1447 - 1447	19.0018	3.0001	52947.5	3.99942e-05	52969.5	0.000358731	5.66382e-05	0.999585	7.55042e-10	0.000415369	0.000319764
1448 - 1448	1.00049	26.0024	1.00004	53300.5	53328.5	1.8761e-05	0.000487589	1.87524e-05	0.999475	0.000525103	0.000645482
1449 - 1449	53649.7	18.0021	139.009	4.00007	53810.7	0.997008	0.000334545	0.00258329	7.43358e-05	0.00299217	0.000722976
1450 - 1450	25.0019	1.0001	54030.5	3.99942e-05	54056.5	0.000462514	1.8501e-05	0.999519	7.39859e-10	0.000481016	0.00018874
1451 - 1451	33.0039	3.0002	53393.6	0.000139424	53429.6	0.000617709	5.61524e-05	0.999326	2.60948e-09	0.000673864	0.00102668
1452 - 1452	45.0041	5.0001	52972.7	2.0001	53024.7	0.00084874	9.42976e-05	0.999019	3.77201e-05	0.000980758	0.000568726
1453 - 1453	7.00034	40.0037	3.00006	53107.6	53157.6	0.00013169	0.00075255	5.64372e-05	0.999059	0.000940677	0.000571831
1454 - 1454	4.0002	38.0018	6.57392e-05	53953.4	53995.4	7.40841e-05	0.000703797	1.2175e-09	0.999222	0.000777882	0.000385079
1455 - 1455	6.00026	54613.7	1.0001	85.0064	54705.7	0.000109683	0.998318	1.82814e-05	0.00155389	0.00168185	0.000389892
1456 - 1456	55234.6	6.38771e-05	25.002	1.00006	55260.6	0.999529	1.15593e-09	0.000452438	1.80972e-05	0.000470536	0.00023292
1457 - 1457	28.0014	55024.7	1.00004	132.023	55185.8	0.000507403	0.997082	1.81213e-05	0.00239235	0.00291787	0.00768053
1458 - 1458	1.0001	55260.7	2.00004	44.0031	55307.7	1.80824e-05	0.99915	3.61621e-05	0.000795606	0.000849851	0.000124313
1459 - 1459	84.0105	8.00058	54640.7	1.00006	54733.7	0.00153489	0.000146173	0.998301	1.82714e-05	0.00169934	0.00256398
1460 - 1460	5.00077	79.0042	3.99942e-05	54104.7	54188.7	9.22845e-05	0.00145795	7.38056e-10	0.99845	0.00155023	0.00062009
1461 - 1461	54321.7	5.0004	110.008	2.0001	54438.7	0.997851	9.18537e-05	0.00202077	3.67404e-05	0.00214936	0.000273674
1462 - 1462	2.00006	23.0018	9.67844e-05	54852.5	54877.5	3.6446e-05	0.000419148	1.76364e-09	0.999544	0.000455596	0.000255772
1463 - 1463	5.00031	56.0012	2.0001	54897.1	54960.1	9.09807e-05	0.00101894	3.63917e-05	0.998854	0.00114631	0.0013145
1464 - 1464	54948.7	18.0008	132.007	14.0005	55112.7	0.997024	0.000326619	0.00239522	0.000254034	0.00297587	0.00147863
1465 - 1465	33.0021	8.00039	54296.5	1.00004	54338.5	0.000607343	0.000147233	0.999227	1.84039e-05	0.000772979	9.43307e-05
1466 - 1466	49.0061	32.0005	52916.7	1.00006	52998.7	0.000924667	0.000603798	0.998453	1.88696e-05	0.00154733	0.00148142
1467 - 1467	314.005	2909.05	346.009	53101.7	56670.7	0.00554086	0.0513325	0.0061056	0.937021	0.062979	0.0906489
1468 - 1468	4.00019	13.0005	1.00004	57247.9	57265.9	6.98529e-05	0.000227019	1.74631e-05	0.999686	0.000314335	0.000148072
1469 - 1469	57319.7	4.00019	45.004	3.00004	57371.7	0.999094	6.9724e-05	0.000784429	5.22913e-05	0.000906444	0.000613317
1470 - 1470	18.0015	5.00031	57137.3	1.00019	57161.3	0.000314926	8.74773e-05	0.99958	1.74976e-05	0.0004199	0.000412899
1471 - 1471	56456.6	2.0001	76.0039	9.00144	56543.6	0.998461	3.53726e-05	0.00134416	0.000159195	0.00153873	0.000585763
1472 - 1472	3.00014	56324.3	6.00006	25.0013	56358.3	5.32332e-05	0.999397	0.000106463	0.000443614	0.00060331	0.000276072
1473 - 1473	29.0011	4.00004	56012.4	5.00006	56050.4	0.000517411	7.1365e-05	0.999322	8.92065e-05	0.000677983	0.000634887
1474 - 1474	55746.7	4.00031	151.007	2.00006	55903.7	0.997191	7.15572e-05	0.0027012	3.57769e-05	0.00280854	0.00148639
1475 - 1475	19.0009	3.00047	55305.1	9.76699e-05	55327.1	0.000343429	5.42315e-05	0.999602	1.76532e-09	0.000397662	0.000260998
1476 - 1476	55128.8	5.00014	158.013	9.6938e-05	55291.8	0.997052	9.04319e-05	0.00285781	1.75321e-09	0.00294824	0.00142616
1477 - 1477	11.0006	8.00031	54659.9	1.00004	54679.9	0.000201181	0.000146312	0.999634	1.8289e-05	0.000365782	0.000111345
1478 - 1478	54663.8	3.99943e-05	84.0056	3.00004	54750.8	0.998411	7.30479e-10	0.00153433	5.47944e-05	0.00158912	0.000224504
1479 - 1479	54343.7	1.0001	48.0057	0.000187181	54392.7	0.999099	1.83866e-05	0.000882576	3.4413e-09	0.000900966	0.00144044
1480 - 1480	1.0001	34.0014	3.99942e-05	54189.4	54224.4	1.84436e-05	0.000627048	7.37567e-10	0.999355	0.000645493	0.000467708
1481 - 1481	4.0001	12.0018	6.47126e-05	54092.5	54108.5	7.39274e-05	0.000221809	1.19598e-09	0.999704	0.000295738	0.000606389
1482 - 1482	53579.7	3.00009	63.0032	3.00006	53648.7	0.998714	5.59211e-05	0.00117437	5.59206e-05	0.00128621	0.000716489
1483 - 1483	53484.6	1.00009	57.0031	1.0001	53543.6	0.998898	1.86781e-05	0.00106461	1.86782e-05	0.00110197	0.000444611
1484 - 1484	25.0016	11.0004	53303.4	3.99942e-05	53339.4	0.000468727	0.000206234	0.999325	7.49805e-10	0.000674962	0.000190004
1485 - 1485	73.0021	7.00038	52885.5	2.00006	52967.5	0.00137824	0.000132164	0.998452	3.77602e-05	0.00154817	0.00164997
1486 - 1486	19.0011	9.00014	52127.3	3.99941e-05	52155.3	0.000364318	0.000172564	0.999463	7.66828e-10	0.000536883	0.000305572
1487 - 1487	27.0015	9.00046	51838.4	3.99942e-05	51874.4	0.000520518	0.000173505	0.999306	7.70981e-10	0.000694023	0.000215938
1488 - 1488	51350.7	2.00014	151.005	9.64799e-05	51503.7	0.997029	3.88348e-05	0.00293192	1.87326e-09	0.00297075	0.00341359
1489 - 1489	51058.8	115.014	143.011	5.00006	51321.8	0.994875	0.00224103	0.00278656	9.74257e-05	0.00512502	0.00316025
1490 - 1490	14.0011	2.00009	51109.4	1.00004	51126.4	0.000273853	3.91206e-05	0.999667	1.95602e-05	0.000332534	0.000108145
1491 - 1491	2.00004	50859.8	1.00004	238.007	51100.8	3.91391e-05	0.995284	1.95699e-05	0.00465761	0.00471631	0.00549086
1492 - 1492	24.0006	20.0016	50706.3	4.00014	50754.3	0.000472878	0.000394087	0.999054	7.88137e-05	0.000945778	0.000649715
1493 - 1493	50745.8	1.00004	215.011	7.00006	50968.8	0.995625	1.96206e-05	0.00421848	0.00013734	0.00437544	0.00309941
1494 - 1494	1.00006	33.0036	3.99943e-05	50674.7	50708.8	1.97217e-05	0.000650846	7.88706e-10	0.999329	0.000670569	0.000643128
1495 - 1495	50142.7	3.99943e-05	44.0032	17.0001	50203.7	0.998785	7.96639e-10	0.000876493	0.000338621	0.00121512	0.0006734
1496 - 1496	6.32054e-05	49941.6	6.32456e-05	173.002	50114.6	1.26122e-09	0.996548	1.26202e-09	0.00345213	0.00345213	0.00591408
1497 - 1497	49607.7	6.00013	72.004	5.00006	49690.7	0.99833	0.00012075	0.00144904	0.000100624	0.00167042	0.00104732
1498 - 1498	30.0025	3.00071	49119.5	6.32106e-05	49152.5	0.000610395	6.10489e-05	0.999329	1.28601e-09	0.000671445	0.000476861
1499 - 1499	3.00018	16.0017	1.00004	48354.5	48374.5	6.20199e-05	0.000330788	2.06729e-05	0.999587	0.000413481	0.00030957
1500 - 1500	48600.7	18.0008	92.008	2.00018	48712.7	0.997701	0.00036953	0.00188879	4.10608e-05	0.00229938	0.000578778
1501 - 1501	15.0011	2.00052	48588.3	3.99941e-05	48605.3	0.000308631	4.11584e-05	0.99965	8.22835e-10	0.00034979	0.000291479
1502 - 1502	13.0007	5.00023	47945.1	3.99941e-05	47963.1	0.000271056	0.000104252	0.999625	8.33851e-10	0.000375309	0.000144268
1503 - 1503	47331.8	3.99943e-05	48.0051	1.00004	47380.8	0.998966	8.44103e-10	0.00101318	2.11064e-05	0.00103428	0.000687752
1504 - 1504	45963.6	0.000542069	28.0037	6.39135e-05	45991.6	0.999391	1.17862e-08	0.000608887	1.38968e-09	0.0006089	0.00116075
1505 - 1505	1.00006	20.0009	0.000136433	44801.1	44822.1	2.23118e-05	0.000446229	3.04387e-09	0.999531	0.000468543	0.000310011
1506 - 1506	4.00004	43678.6	3.99942e-05	36.0018	43718.6	9.1495e-05	0.999085	9.1481e-10	0.000823488	0.000914984	0.000833737
1507 - 1507	43051.1	3.99941e-05	9.00032	3.99941e-05	43060.1	0.999791	9.28797e-10	0.000209018	9.28797e-10	0.000209019	0.000213943
1508 - 1508	2.00004	20.0014	1.00004	42515.6	42538.6	4.70171e-05	0.000470194	2.3509e-05	0.999459	0.00054072	0.000264437
1509 - 1509	3.00006	41610.7	4.00019	43.005	41660.7	7.20119e-05	0.9988	9.60184e-05	0.00103227	0.0012003	0.000636146
1510 - 1510	41181.6	1.00014	38.003	3.99942e-05	41220.6	0.999054	2.42631e-05	0.000921942	9.70248e-10	0.000946206	0.000174277
1511 - 1511	31.0018	2.0002	40212.3	9.9306e-05	40245.3	0.000770319	4.97001e-05	0.99918	2.46751e-09	0.000820022	0.000481769
1512 - 1512	6.56055e-05	38800.7	4.0002	117.007	38921.7	1.68558e-09	0.996891	0.000102775	0.00300622	0.003109	0.00215753
1513 - 1513	37778.4	1.00004	34.0016	0.000100698	37813.4	0.999074	2.64467e-05	0.000899194	2.66302e-09	0.000925643	0.000889629
1514 - 1514	1.00015	24.0012	6.65072e-05	36977.2	37002.2	2.70294e-05	0.000648643	1.79739e-09	0.999324	0.000675674	0.000550061
1515 - 1515	3.00021	32.0036	3.99942e-05	36371.6	36406.6	8.24082e-05	0.00087906	1.09854e-09	0.999039	0.000961469	0.000245759
1516 - 1516	5.00054	27.0022	3.99942e-05	35623.4	35655.4	0.000140246	0.00075731	1.12169e-09	0.999102	0.000897557	0.000233124
1517 - 1517	2.00015	34769.7	1.00007	94.0058	34866.7	5.73657e-05	0.997218	2.86826e-05	0.00269615	0.0027822	0.00229926
1518 - 1518	1.00004	33472.6	1.00037	24.0042	33498.6	2.98532e-05	0.999224	2.9863e-05	0.000716572	0.000776288	0.00101334
1519 - 1519	2.00016	10.0008	2.00007	32161.8	32175.8	6.21634e-05	0.000310818	6.21606e-05	0.999565	0.000435142	0.000128464
1520 - 1520	31893.4	2.0003	36.0029	1.00011	31932.4	0.998779	6.26417e-05	0.00112747	3.13195e-05	0.00122143	0.000568929
1521 - 1521	15.0011	2.00022	31555.9	6.72221e-05	31572.9	0.000475125	6.33525e-05	0.999462	2.1291e-09	0.000538479	0.000209462
1522 - 1522	13.0014	5.00011	30761.2	1.00004	30780.2	0.000422394	0.000162446	0.999383	3.24897e-05	0.000617329	0.000297668
1523 - 1523	30315.7	3.99943e-05	27.0037	3.99943e-05	30342.7	0.99911	1.31808e-09	0.000889957	1.31808e-09	0.00088996	0.000266448
1524 - 1524	29592.7	1.00007	35.0068	1.00007	29629.7	0.998751	3.37522e-05	0.00118147	3.37522e-05	0.00124898	0.00127364
1525 - 1525	1.00004	5.00062	3.9994e-05	29220	29226	3.42175e-05	0.000171102	1.36844e-09	0.999795	0.000205321	0.000103718
1526 - 1526	28373.4	1.00004	2.00024	6.8208e-05	28376.4	0.999894	3.52419e-05	7.04893e-05	2.40368e-09	0.000105734	0.000108636
1527 - 1527	26272	143.016	100.022	1271.49	27786.5	0.945494	0.00514696	0.00359965	0.0457593	0.0545059	0.194712
1528 - 1528	23036.7	4.00012	2867.04	5.00004	25912.7	0.889011	0.000154369	0.110642	0.000192957	0.110989	0.20189
1529 - 1529	3.9994e-05	22879.7	5.00004	9.00061	22893.7	1.74694e-09	0.999388	0.000218402	0.000393147	0.000611551	0.000745926
1530 - 1530	22638.6	4.00018	41.0052	15.0032	22698.6	0.997356	0.000176231	0.00180651	0.000660978	0.00264372	0.00094949
1531 - 1531	29.0015	157.021	22439.7	1.00012	22626.7	0.00128174	0.00693962	0.991734	4.42007e-05	0.00826556	0.0044958
1532 - 1532	2319.8	20.0039	19440.6	458.079	22238.5	0.104315	0.000899517	0.874187	0.0205985	0.125813	0.260047
1533 - 1533	19641.3	238.058	63.2552	8.00274	19950.6	0.984496	0.0119324	0.0031706	0.000401128	0.0155041	0.145947
1534 - 1534	6.00898	19515.3	7.41252e-05	12.2499	19533.5	0.000307623	0.999065	3.79477e-09	0.000627121	0.000934748	0.144151
1535 - 1535	17.2511	34.0064	19264.3	5.00486	19320.5	0.000892889	0.00176012	0.997088	0.000259043	0.00291205	0.142208
1536 - 1536	11.2486	3.00055	19102.3	3.00574	19119.5	0.000588331	0.000156936	0.999098	0.000157208	0.000902475	0.14225
1537 - 1537	19004.4	2.00012	13.0006	5.00112	19024.4	0.998949	0.000105135	0.000683362	0.000262879	0.00105138	0.00101336
1538 - 1538	1.00007	18881.3	2.00008	20.003	18904.3	5.2902e-05	0.998783	0.0001058	0.00105812	0.00121682	0.00049047
1539 - 1539	10.0007	1.00004	18506.6	3.99939e-05	18517.6	0.000540067	5.40049e-05	0.999406	2.15978e-09	0.000594074	0.000588675
1540 - 1540	18054.2	5.0003	39.0032	2.00004	18100.2	0.997458	0.000276256	0.00215484	0.000110498	0.0025416	0.00291065
1541 - 1541	1.00004	11.0014	5.00013	17429.7	17446.7	5.73197e-05	0.000630571	0.000286594	0.999026	0.000974485	0.000800159
1542 - 1542	17063.5	10.0026	37.0062	12.0028	17122.5	0.996554	0.000584178	0.00216126	0.000700999	0.00344644	0.000787918
1543 - 1543	48.0084	5.00093	10.0006	16643.4	16706.4	0.00287365	0.000299342	0.000598607	0.996228	0.0037716	0.00177065
1544 - 1544	16086.5	4.0002	30.0085	27.0024	16147.5	0.996222	0.000247729	0.00185839	0.00167223	0.00377835	0.00238041
1545 - 1545	3.99942e-05	15279.4	3.99942e-05	25.0032	15304.4	2.61324e-09	0.998366	2.61324e-09	0.00163372	0.00163373	0.00141052
1546 - 1546	14798.8	2.00042	8.00192	3.9994e-05	14808.8	0.999325	0.000135084	0.000540349	2.70069e-09	0.000675436	0.000359917
1547 - 1547	14346.6	127.022	10.001	23.0056	14506.7	0.988969	0.00875609	0.000689411	0.00158587	0.0110314	0.00662255
1548 - 1548	0.000214737	14212	3.99941e-05	31.0028	14243.1	1.50766e-08	0.997823	2.80797e-09	0.00217669	0.00217671	0.0025393
1549 - 1549	1.0002	12.0022	7.54799e-05	13531.7	13544.7	7.38442e-05	0.000886117	5.57263e-09	0.99904	0.000959966	0.000153695
1550 - 1550	3.00036	11.0049	3.99941e-05	12642.3	12656.3	0.000237065	0.000869519	3.16002e-09	0.998893	0.00110659	0.00125738
1551 - 1551	12419.6	19.0007	71.0183	2.00023	12511.6	0.992645	0.00151865	0.0056762	0.00015987	0.00735472	0.00398674
1552 - 1552	1.00023	105.065	17.0117	12218.6	12341.7	8.10452e-05	0.00851299	0.0013784	0.990028	0.00997243	0.0216487
1553 - 1553	3.00023	5.00453	0.000146081	12090.1	12098.1	0.000247991	0.000413662	1.20747e-08	0.999338	0.000661666	0.0021755
1554 - 1554	2.00004	11577.6	4.00015	24.014	11607.7	0.000172303	0.997414	0.000344613	0.0020688	0.00258572	0.00349282
1555 - 1555	11199.5	6.00098	48.0716	152.08	11405.7	0.981925	0.00052614	0.00421471	0.0133338	0.0180746	0.047874
1556 - 1556	2.00052	11224.6	7.00121	122.035	11355.6	0.00017617	0.988461	0.000616542	0.0107467	0.0115394	0.00268989
1557 - 1557	15.0066	317.07	6.00124	11329.6	11667.6	0.00128617	0.0271751	0.000514348	0.971024	0.0289756	0.0164226
1558 - 1558	3.99936e-05	7.00072	1.00036	12231.9	12239.9	3.26749e-09	0.00057196	8.17293e-05	0.999346	0.000653692	0.000379754
1559 - 1559	2.0005	4.00008	3.99936e-05	12545.8	12551.8	0.00015938	0.000318686	3.18628e-09	0.999522	0.000478069	0.000545881
1560 - 1560	12463.7	0.000231907	21.0021	16	12500.7	0.99704	1.85516e-08	0.00168008	0.00127993	0.00296003	0.00430959
1561 - 1561	3.00014	0.000140675	12538	1.00015	12542	0.000239208	1.12164e-08	0.999681	7.9744e-05	0.000318963	0.000436836
1562 - 1562	8.08171e-05	12522.5	2.00015	6.00181	12530.5	6.44964e-09	0.999361	0.000159623	0.000478977	0.000638605	0.000563325
1563 - 1563	12803.1	2.00008	14.003	1.00004	12820.1	0.998674	0.000156011	0.00109227	7.80055e-05	0.00132629	0.000631074
1564 - 1564	2.00052	3.00023	13073.8	3.99936e-05	13078.8	0.00015296	0.000229397	0.999618	3.0579e-09	0.00038236	0.000333621
1565 - 1565	1.00004	1.00008	13108.6	3.99939e-05	13110.6	7.6277e-05	7.62799e-05	0.999847	3.0505e-09	0.00015256	0.000215564
1566 - 1566	13174.5	3.99942e-05	24.0081	13.0007	13211.5	0.997199	3.02723e-09	0.00181721	0.000984043	0.00280126	0.00158586
1567 - 1567	5.00034	1.00004	13222.9	3.99937e-05	13228.9	0.000377985	7.55949e-05	0.999546	3.02319e-09	0.000453583	0.000510579
1568 - 1568	13393.1	1.00004	4.00049	3.99937e-05	13398.1	0.999627	7.46406e-05	0.000298587	2.98503e-09	0.00037323	0.000237729
1569 - 1569	13608.1	3.99937e-05	5.00047	1.00004	13614.1	0.999559	2.93767e-09	0.000367301	7.34563e-05	0.00044076	0.00039469
1570 - 1570	13614.2	3.99941e-05	13.0039	1.00014	13628.2	0.998972	2.93465e-09	0.000954184	7.3387e-05	0.00102757	0.000494225
1571 - 1571	3.99936e-05	13742.8	7.00014	2.00049	13751.8	2.90824e-09	0.999345	0.000509034	0.000145471	0.000654509	0.000863098
1572 - 1572	2239.45	25.0036	3.99942e-05	14227	16491.5	0.135795	0.00151615	2.42514e-09	0.862689	0.137311	0.010641
1573 - 1573	3.99937e-05	16893.1	3.00043	1.00044	16897.1	2.3669e-09	0.999763	0.000177571	5.92077e-05	0.000236782	0.000412828
1574 - 1574	17066.1	3.99937e-05	3.00008	7.31856e-05	17069.1	0.999824	2.34304e-09	0.00017576	4.2876e-09	0.000175767	0.000279388
1575 - 1575	3.99936e-05	17226.9	7.57371e-05	4.00021	17230.9	2.32105e-09	0.999768	4.39544e-09	0.000232154	0.000232161	0.000239071
1576 - 1576	15079.9	3.9994e-05	3.00004	7.6548e-05	15082.9	0.999801	2.65162e-09	0.000198904	5.07516e-09	0.000198912	0.000369838
1577 - 1577	17815.4	3.99939e-05	5.00056	3.99939e-05	17820.4	0.999719	2.24427e-09	0.000280608	2.24427e-09	0.000280613	0.000103342
1578 - 1578	17612.4	3.99938e-05	3.00013	3.99938e-05	17615.4	0.99983	2.27039e-09	0.000170313	2.27039e-09	0.000170317	0.000234414
1579 - 1579	17937.2	7.62475e-05	7.00222	1.00004	17945.2	0.999554	4.24891e-09	0.000390201	5.57275e-05	0.000445933	0.000667573
1580 - 1580	4.00073	2.00007	18007.3	7.34198e-05	18013.3	0.000222099	0.000111033	0.999667	4.07587e-09	0.000333136	0.000255637
1581 - 1581	17998.1	3.99941e-05	5.00226	0.000122645	18003.1	0.999722	2.22151e-09	0.000277855	6.81244e-09	0.000277864	0.000996937
1582 - 1582	3.99941e-05	18275	7.39199e-05	12.0017	18287	2.18702e-09	0.999344	4.0422e-09	0.000656297	0.000656303	0.000172727
1583 - 1583	9.0002	4.0003	18143.9	3.99936e-05	18156.9	0.000495691	0.000220319	0.999284	2.20267e-09	0.000716012	0.000897317
1584 - 1584	11.0013	0.000131259	18041.6	7.42371e-05	18052.6	0.000609404	7.27093e-09	0.999391	4.11226e-09	0.000609415	0.000199844
1585 - 1585	17973.5	3.99942e-05	18.0035	1.00004	17992.5	0.998944	2.22282e-09	0.00100061	5.55808e-05	0.00105619	8.85567e-05
1586 - 1586	1.00007	17907.1	3.99941e-05	37.0018	17945.1	5.57298e-05	0.997882	2.22869e-09	0.00206195	0.00211768	0.002997
1587 - 1587	17723.7	1.00013	5.00135	2.00004	17731.7	0.999549	5.64032e-05	0.000282057	0.000112794	0.000451254	0.000428091
1588 - 1588	17776.5	1.00008	16.0009	1.00004	17794.5	0.998988	5.62013e-05	0.000899204	5.61993e-05	0.0010116	0.00121121
1589 - 1589	7.47073e-05	17743.4	0.000128127	18.0043	17761.4	4.20616e-09	0.998986	7.21381e-09	0.00101368	0.00101369	0.000618185
1590 - 1590	2.00029	31.0065	1.00004	17698.5	17732.5	0.000112804	0.00174856	5.63957e-05	0.998082	0.00191776	0.00014975
1591 - 1591	11.0007	26.0027	3.00004	18022.1	18062.1	0.000609048	0.00143963	0.000166096	0.997785	0.00221477	0.00218941
1592 - 1592	2.00007	18065.7	7.25048e-05	2.00013	18069.7	0.000110687	0.999779	4.01251e-09	0.00011069	0.000221381	0.00020189
1593 - 1593	1.00008	7.39482e-05	17871.8	1.00008	17873.8	5.59521e-05	4.13724e-09	0.999888	5.59521e-05	0.000111908	8.30374e-05
1594 - 1594	7.00155	3.00012	17669.8	3.9994e-05	17679.8	0.000396019	0.000169692	0.999434	2.26213e-09	0.000565714	0.000335624
1595 - 1595	4.00094	2.0003	17328.4	1.00004	17335.4	0.000230796	0.000115388	0.999596	5.76879e-05	0.000403873	0.000357027
1596 - 1596	17432.2	1.00031	25.0049	1.00058	17459.3	0.998453	5.72938e-05	0.00143219	5.73096e-05	0.00154679	0.000486892
1597 - 1597	1.00008	17478.3	3.99941e-05	21.0028	17500.3	5.71462e-05	0.998743	2.28534e-09	0.00120014	0.00125729	0.000747712
1598 - 1598	3.99938e-05	17104.3	3.99938e-05	4.00044	17108.3	2.33769e-09	0.999766	2.33769e-09	0.000233831	0.000233836	7.61437e-05
1599 - 1599	17075.1	3.99937e-05	61.0002	3.99937e-05	17136.1	0.99644	2.33388e-09	0.00355974	2.33388e-09	0.00355975	0.00692603
1600 - 1600	17187.7	0.000206033	5.00209	0.000432684	17192.7	0.999709	1.19837e-08	0.000290943	2.51667e-08	0.00029098	0.00145217
1601 - 1601	17273.8	3.9994e-05	8.00141	7.41389e-05	17281.8	0.999537	2.31422e-09	0.000462996	4.28999e-09	0.000463002	0.000150954
1602 - 1602	3.99938e-05	17562.4	7.23457e-05	4.00071	17566.4	2.27673e-09	0.999772	4.11843e-09	0.000227749	0.000227755	0.00024458
1603 - 1603	17400.5	3.99939e-05	6.00094	7.5155e-05	17406.5	0.999655	2.29764e-09	0.000344752	4.31763e-09	0.000344759	0.000142
1604 - 1604	17578.4	3.00004	6.00094	0.000131158	17587.4	0.999488	0.000170579	0.000341206	7.45752e-09	0.000511792	0.000308156
1605 - 1605	17830.6	4.00013	152.065	7.59355e-05	17986.7	0.991323	0.000222394	0.00845432	4.22176e-09	0.00867672	0.0185325
1606 - 1606	20102.4	1.00004	7.00243	1.00004	20111.4	0.999552	4.97249e-05	0.000348181	4.97249e-05	0.000447631	0.000714882
1607 - 1607	1.00004	20454.3	3.99948e-05	2.00004	20457.3	4.88843e-05	0.999853	1.95504e-09	9.77667e-05	0.000146653	0.00026777
1608 - 1608	21301.6	3.99939e-05	6.00077	7.39986e-05	21307.6	0.999718	1.87698e-09	0.000281625	3.47287e-09	0.000281631	0.000106036
1609 - 1609	3.00058	3.00036	22310.3	7.1196e-05	22316.3	0.000134457	0.000134447	0.999731	3.19031e-09	0.000268907	0.000341085
1610 - 1610	7.01179e-05	23310.4	3.99938e-05	1.00035	23311.4	3.00789e-09	0.999957	1.71564e-09	4.29126e-05	4.29173e-05	0.000305388
1611 - 1611	23988	3.9994e-05	5.00102	7.11541e-05	23993	0.999792	1.66691e-09	0.000208437	2.96562e-09	0.000208441	0.000343556
1612 - 1612	25150.8	7.02658e-05	4.00068	3.9994e-05	25154.8	0.999841	2.79334e-09	0.000159043	1.58992e-09	0.000159047	0.00025185
1613 - 1613	5.00024	6.81227e-05	25957.2	6.99571e-05	25962.2	0.000192597	2.62392e-09	0.999807	2.69458e-09	0.000192602	0.000168409
1614 - 1614	26683.5	3.99942e-05	22.002	1.00004	26706.5	0.999139	1.49755e-09	0.000823843	3.74456e-05	0.00086129	0.00057074
1615 - 1615	28150.7	3.9994e-05	3.00031	3.9994e-05	28153.7	0.999893	1.42056e-09	0.000106569	1.42056e-09	0.000106572	7.0286e-05
1616 - 1616	3.9994e-05	28753.8	3.9994e-05	4.0004	28757.8	1.39072e-09	0.999861	1.39072e-09	0.000139106	0.000139109	5.93612e-05
1617 - 1617	5.00177	2.00011	29795.4	3.99942e-05	29802.4	0.000167831	6.71123e-05	0.999765	1.34198e-09	0.000234945	0.000739901
1618 - 1618	3.99942e-05	30562.4	3.99942e-05	15.0012	30577.4	1.30797e-09	0.999509	1.30797e-09	0.000490599	0.000490602	0.000251986
1619 - 1619	31747.3	3.99941e-05	14.0012	1.00007	31762.3	0.999528	1.25917e-09	0.000440811	3.1486e-05	0.000472299	0.00018547
1620 - 1620	3.99941e-05	31796.3	0.000104451	20.0015	31816.3	1.25703e-09	0.999371	3.28292e-09	0.000628654	0.000628658	0.000382431
1621 - 1621	32452.5	6.66978e-05	13.0018	3.99942e-05	32465.5	0.9996	2.05442e-09	0.00040048	1.2319e-09	0.000400483	0.000284559
1622 - 1622	13.0012	11.0006	32195.1	1.00004	32220.1	0.00040351	0.000341419	0.999224	3.10378e-05	0.000775967	0.00042923
1623 - 1623	5.00055	33.0032	0.000150193	32648.4	32686.5	0.000152985	0.00100969	4.59497e-09	0.998837	0.00116268	0.000141347
1624 - 1624	1.0001	15.001	3.99941e-05	33465.1	33481.1	2.98706e-05	0.000448043	1.19453e-09	0.999522	0.000477915	0.000272196
1625 - 1625	0.000354611	12.001	1.00004	34488.1	34501.1	1.02783e-08	0.000347843	2.89858e-05	0.999623	0.000376839	0.000231317
1626 - 1626	4.0001	35202.7	6.5395e-05	48.0052	35254.7	0.000113463	0.998525	1.85493e-09	0.00136167	0.00147513	0.000172407
1627 - 1627	35741.5	6.57287e-05	36.0018	6.4977e-05	35777.5	0.998994	1.83715e-09	0.00100627	1.81614e-09	0.00100627	0.000987094
1628 - 1628	1.0001	44.0013	2.00004	36725.3	36772.3	2.71971e-05	0.00119659	5.43898e-05	0.998722	0.00127817	0.00172291
1629 - 1629	3.00007	15.0018	2.00007	37518.5	37538.5	7.99197e-05	0.000399638	5.32804e-05	0.999467	0.000532838	0.000230204
1630 - 1630	38198.7	14.0022	54.0058	4.00006	38270.7	0.998118	0.000365873	0.00141115	0.00010452	0.00188155	0.000758862
1631 - 1631	42.0016	7.00032	38619.4	3.99942e-05	38668.4	0.0010862	0.000181035	0.998733	1.03429e-09	0.00126724	0.00137718
1632 - 1632	6.53325e-05	29.0043	1.00004	39044.8	39074.8	1.67199e-09	0.000742276	2.5593e-05	0.999232	0.000767871	0.00081901
1633 - 1633	40336.4	1.00004	10.0009	3.99942e-05	40347.4	0.999727	2.47857e-05	0.000247869	9.91245e-10	0.000272655	3.07701e-05
1634 - 1634	1.00004	41115.5	9.59007e-05	20.0017	41136.5	2.43103e-05	0.999489	2.33128e-09	0.000486226	0.000510539	5.95702e-05
1635 - 1635	1.00006	41707.6	3.99942e-05	19.0019	41727.6	2.39665e-05	0.999521	9.5846e-10	0.00045538	0.000479347	0.000168621
1636 - 1636	9.49992e-05	13.0018	3.99942e-05	42465.6	42478.6	2.2364e-09	0.000306079	9.41515e-10	0.999694	0.000306082	0.000468289
1637 - 1637	3.9994e-05	42688	3.00006	18.0001	42709	9.36431e-10	0.999508	7.02443e-05	0.00042146	0.000491705	0.000850654
1638 - 1638	28.0013	0.000187582	43014.4	3.99942e-05	43042.4	0.000650552	4.35807e-09	0.999349	9.29181e-10	0.000650557	0.000540748
1639 - 1639	13.001	5.00079	43477.2	9.46253e-05	43495.2	0.000298906	0.000114973	0.999586	2.17553e-09	0.000413881	0.00031405
1640 - 1640	43785.8	2.00004	74.0057	3.99943e-05	43861.8	0.998267	4.55987e-05	0.00168725	9.11825e-10	0.00173285	0.00045878
1641 - 1641	4.00013	29.001	6.27143e-05	44164.3	44197.3	9.05063e-05	0.000656173	1.41896e-09	0.999253	0.000746681	0.000770635
1642 - 1642	44738.6	3.99942e-05	220.001	2.00004	44960.6	0.995062	8.89539e-10	0.0048932	4.44842e-05	0.00493769	0.0090833
1643 - 1643	3.99943e-05	45534.8	1.00004	19.0025	45554.8	8.77938e-10	0.999561	2.19525e-05	0.000417134	0.000439088	0.000495349
1644 - 1644	45655.4	0.000128422	14.0011	2.00004	45671.4	0.99965	2.81186e-09	0.000306562	4.3792e-05	0.000350357	0.000114275
1645 - 1645	46193.7	2.00006	60.0039	2.00049	46257.7	0.998616	4.32374e-05	0.00129717	4.32467e-05	0.00138365	0.000526792
1646 - 1646	16.0008	5.00041	46084.2	2.00004	46107.2	0.000347035	0.000108452	0.999501	4.3378e-05	0.000498865	0.000251831
1647 - 1647	46129.8	1.00004	110.008	1.00004	46241.8	0.997578	2.16263e-05	0.00237897	2.16263e-05	0.00242223	0.000605523
1648 - 1648	0.000125766	11.0005	3.99941e-05	46613	46624	2.69745e-09	0.00023594	8.57799e-10	0.999764	0.000235944	0.000155575
1649 - 1649	46938.8	3.99943e-05	33.0041	1.00004	46972.8	0.999276	8.51435e-10	0.000702622	2.12898e-05	0.000723912	0.000780602
1650 - 1650	46934.7	3.00028	88.0076	15.0003	47040.7	0.997746	6.37804e-05	0.00187088	0.00031888	0.00225354	0.000451905
1651 - 1651	11.0006	4.00028	46625.1	6.16949e-05	46640.1	0.000235862	8.57692e-05	0.999678	1.32279e-09	0.000321633	5.50053e-05
1652 - 1652	22.0024	3.00022	46542.5	9.12504e-05	46567.5	0.000472483	6.44273e-05	0.999463	1.95953e-09	0.000536912	0.000437154
1653 - 1653	46695.8	3.99943e-05	82.006	2.00017	46779.8	0.998204	8.54948e-10	0.00175302	4.27571e-05	0.00179578	0.000315662
1654 - 1654	2.00027	15.001	6.13599e-05	46824.2	46841.2	4.27032e-05	0.000320251	1.30995e-09	0.999637	0.000362956	0.000120717
1655 - 1655	9.00275e-05	23.0015	3.99942e-05	46943.6	46966.6	1.91684e-09	0.000489742	8.51547e-10	0.99951	0.000489744	0.000149822
1656 - 1656	46603.7	1.00006	43.0029	2.00013	46649.7	0.999014	2.14377e-05	0.000921827	4.28755e-05	0.00098614	0.000280768
1657 - 1657	46329.5	3.99942e-05	14.0013	9.13382e-05	46343.5	0.999698	8.62995e-10	0.00030212	1.9709e-09	0.000302123	0.000209919
1658 - 1658	45696.7	2.00013	34.0029	1.00006	45733.7	0.999191	4.37342e-05	0.000743499	2.18671e-05	0.000809101	0.000119713
1659 - 1659	259.014	3.00035	44602.8	1.00004	44865.8	0.00577308	6.68738e-05	0.994138	2.22896e-05	0.00586224	0.00427397
1660 - 1660	14.001	1.00028	44249.3	3.99941e-05	44264.3	0.000316305	2.2598e-05	0.999661	9.03531e-10	0.000338903	0.000151044
1661 - 1661	43794.8	1.00004	27.0024	1.00004	43823.8	0.999338	2.28196e-05	0.00061616	2.28196e-05	0.000661799	7.11025e-05
1662 - 1662	42609.8	3.99943e-05	87.0042	6.26651e-05	42696.8	0.997962	9.36705e-10	0.00203772	1.46768e-09	0.00203773	0.00185272
1663 - 1663	6.28296e-05	25.0022	1.00009	41549.6	41575.6	1.51121e-09	0.000601367	2.40548e-05	0.999375	0.000625424	5.93196e-05
1664 - 1664	8.00077	38.0021	6.30471e-05	40872.5	40918.5	0.000195529	0.000928727	1.5408e-09	0.998876	0.00112426	0.000655711
1665 - 1665	5.00053	13.0005	6.34467e-05	39868	39886	0.000125371	0.000325942	1.5907e-09	0.999549	0.000451314	0.000301558
1666 - 1666	1.00018	39156.4	3.00004	20.0014	39180.4	2.55276e-05	0.999387	7.65699e-05	0.000510495	0.000612593	0.00032764
1667 - 1667	3.0001	38531.5	1.00004	107.002	38642.5	7.76371e-05	0.997127	2.58793e-05	0.00276901	0.00287253	0.00475922
1668 - 1668	6.34071e-05	38075.2	2.00004	6.0001	38083.2	1.66496e-09	0.99979	5.25177e-05	0.000157552	0.000210072	0.000334855
1669 - 1669	49429.5	2.00004	3.00009	1.00006	49435.5	0.999879	4.04575e-05	6.06869e-05	2.02296e-05	0.000121374	0.000135838
1670 - 1670	4.00037	2.00016	50549.9	2.00006	50557.9	7.91244e-05	3.95617e-05	0.999842	3.95598e-05	0.000158246	0.000121767
1671 - 1671	50819.7	2.00012	53.0046	1.00006	50875.8	0.998899	3.93138e-05	0.00104184	1.96569e-05	0.00110081	0.000364551
1672 - 1672	12.0011	10.0008	51853.5	2.00006	51877.5	0.000231336	0.000192778	0.999537	3.85535e-05	0.000462668	0.000292101
1673 - 1673	52756.8	3.00006	63.0041	3.99943e-05	52822.8	0.99875	5.67948e-05	0.00119274	7.57141e-10	0.00124954	0.000319771
1674 - 1674	1.00015	31.0013	3.99942e-05	53829.5	53861.5	1.8569e-05	0.000575574	7.42537e-10	0.999406	0.000594144	0.000403615
1675 - 1675	2.0002	53803.5	2.00006	32.0016	53839.5	3.71511e-05	0.999331	3.71485e-05	0.000594389	0.000668688	0.000320986
1676 - 1676	54789.7	3.99942e-05	21.001	1.00004	54811.7	0.999599	7.29667e-10	0.000383149	1.8245e-05	0.000401394	0.000224434
1677 - 1677	0.000154126	54942.7	4.00015	116.005	55062.7	2.7991e-09	0.997821	7.26472e-05	0.00210678	0.00217943	0.00149356
1678 - 1678	12.0009	3.00006	54985.5	5.97459e-05	55000.5	0.000218196	5.45461e-05	0.999727	1.08628e-09	0.000272743	9.72327e-05
1679 - 1679	1.00004	54933.8	3.99943e-05	62.0041	54996.8	1.81836e-05	0.998854	7.27211e-10	0.00112741	0.0011456	0.00012319
1680 - 1680	55826.7	3.00019	53.003	5.94841e-05	55882.7	0.998998	5.36873e-05	0.00094847	1.06445e-09	0.00100216	0.000257804
1681 - 1681	19.0013	9.00046	56455.5	3.99942e-05	56483.5	0.000336405	0.000159347	0.999504	7.08069e-10	0.000495752	9.56246e-05
1682 - 1682	56743.7	8.44848e-05	74.0042	0.000152358	56817.7	0.998698	1.48694e-09	0.00130248	2.68153e-09	0.00130249	0.000333623
1683 - 1683	0.000236423	32.0025	2.00008	56554.6	56588.6	4.17792e-09	0.000565528	3.53443e-05	0.999399	0.000600877	0.000356556
1684 - 1684	2.00033	41.0025	3.99943e-05	56989.7	57032.7	3.50735e-05	0.000718929	7.01252e-10	0.999246	0.000754003	0.000133474
1685 - 1685	25.002	6.00028	57149.6	0.000148219	57180.6	0.000437247	0.000104936	0.999458	2.59212e-09	0.000542186	0.000356772
1686 - 1686	57070.5	3.99942e-05	13.0009	3.00011	57086.5	0.99972	7.0059e-10	0.00022774	5.25538e-05	0.000280295	8.40024e-05
1687 - 1687	3.99943e-05	57882.7	3.99943e-05	66.0015	57948.7	6.90166e-10	0.998861	6.90166e-10	0.00113896	0.00113896	0.00149296
1688 - 1688	3.00008	56828.5	3.99942e-05	3.00097	56834.5	5.27863e-05	0.999894	7.03695e-10	5.28019e-05	0.000105589	0.000466416
1689 - 1689	2.00023	5.00039	2.00006	57344.1	57353.1	3.48758e-05	8.71861e-05	3.48727e-05	0.999843	0.000156935	0.000159759
1690 - 1690	2.00006	58000.7	1.00008	33.0017	58036.7	3.4462e-05	0.99938	1.72319e-05	0.000568636	0.00062033	0.00022277
1691 - 1691	58560.3	2.00006	10.0004	2.00057	58574.3	0.999761	3.41457e-05	0.000170731	3.41544e-05	0.000239031	0.000277994
1692 - 1692	2.00006	59009.7	5.91718e-05	4.00165	59015.7	3.38903e-05	0.999898	1.00265e-09	6.78066e-05	0.000101698	0.000794004
1693 - 1693	59179.9	3.99943e-05	4.00011	3.99943e-05	59183.9	0.999932	6.75763e-10	6.75879e-05	6.75763e-10	6.75892e-05	7.75084e-05
1694 - 1694	59525.1	5.89174e-05	9.00023	8.2667e-05	59534.1	0.999849	9.89642e-10	0.000151178	1.38857e-09	0.00015118	0.00015419
1695 - 1695	59865	3.99946e-05	3.00006	1.00004	59869	0.999933	6.68035e-10	5.01104e-05	1.67038e-05	6.68148e-05	9.41039e-05
1696 - 1696	60209.3	3.99942e-05	7.00055	0.000111713	60216.3	0.999884	6.64174e-10	0.000116257	1.8552e-09	0.000116259	0.000187979
1697 - 1697	2.00011	18.0006	3.99942e-05	60472.4	60492.4	3.30639e-05	0.000297568	6.61144e-10	0.999669	0.000330633	0.000233204
1698 - 1698	3.99943e-05	60730.8	3.00004	75.0045	60808.8	6.57705e-10	0.998717	4.93356e-05	0.00123345	0.00128278	0.000200301
1699 - 1699	1.00008	20.0016	5.85776e-05	61044.7	61065.7	1.63772e-05	0.000327543	9.59256e-10	0.999656	0.000343921	0.000275245
1700 - 1700	3.99943e-05	61088.8	3.99943e-05	30.0019	61118.8	6.5437e-10	0.999509	6.5437e-10	0.000490878	0.00049088	5.72627e-05
1701 - 1701	60740.7	2.00004	11.0015	5.90033e-05	60753.7	0.999786	3.29205e-05	0.000181083	9.71189e-10	0.000214004	0.000451154
1702 - 1702	60503.7	8.00018	38.0024	3.00008	60552.7	0.999191	0.000132119	0.000627593	4.9545e-05	0.000809257	0.000217819
1703 - 1703	14.0007	3.00015	59468.4	2.00004	59487.4	0.000235356	5.04334e-05	0.999681	3.36213e-05	0.00031941	0.000121156
1704 - 1704	58677.8	3.99943e-05	182.007	0.000113429	58859.8	0.996908	6.79484e-10	0.0030922	1.9271e-09	0.00309221	0.00274537
1705 - 1705	28.0019	6.00019	57568.6	3.99942e-05	57602.6	0.000486122	0.000104165	0.99941	6.94313e-10	0.000590288	0.000109623
1706 - 1706	5.00024	44.0022	3.99942e-05	56721.7	56770.7	8.80778e-05	0.000775088	7.04488e-10	0.999137	0.000863166	0.000375278
1707 - 1707	11.0006	76.0047	3.99943e-05	56846.7	56933.7	0.000193217	0.00133497	7.0247e-10	0.998472	0.00152818	0.000256363
1708 - 1708	47.0036	9.00101	56356.7	2.00004	56414.7	0.000833179	0.000159551	0.998972	3.54524e-05	0.00102818	0.000465068
1709 - 1709	55728.7	3.00012	74.0031	3.00009	55808.7	0.998566	5.37572e-05	0.00132601	5.37566e-05	0.00143353	0.00109959
1710 - 1710	52.0034	5.00042	54892.7	5.98717e-05	54949.7	0.000946382	9.1e-05	0.998963	1.08957e-09	0.00103738	7.80557e-05
1711 - 1711	8.00012	42.0022	6.05199e-05	54203.7	54253.7	0.000147458	0.000774182	1.1155e-09	0.999078	0.000921641	0.000559272
1712 - 1712	54137.6	2.00009	17.0016	8.74206e-05	54156.6	0.999649	3.69316e-05	0.000313935	1.61422e-09	0.000350868	0.000343195
1713 - 1713	53640.8	4.00009	226.008	4.00016	53874.8	0.995656	7.42479e-05	0.00419507	7.42492e-05	0.00434356	0.00416773
1714 - 1714	17.0014	3.00057	52537.5	3.99942e-05	52557.5	0.000323482	5.70912e-05	0.999619	7.60961e-10	0.000380574	0.000390264
1715 - 1715	2.00012	26.0018	3.99942e-05	51612.6	51640.6	3.87316e-05	0.000503515	7.74472e-10	0.999458	0.000542247	2.53171e-05
1716 - 1716	6.00021	51426.7	2.00021	98.0063	51532.7	0.000116435	0.997943	3.88144e-05	0.00190183	0.00205708	0.000552941
1717 - 1717	4.00021	50243.7	5.00006	61.0041	50313.7	7.95054e-05	0.998609	9.93777e-05	0.00121248	0.00139136	0.000411069
1718 - 1718	6.00009	15.0006	3.99941e-05	49571.2	49592.2	0.000120988	0.000302479	8.06459e-10	0.999577	0.000423468	0.00041366
1719 - 1719	48329.8	1.00006	121.007	9.08179e-05	48451.8	0.997482	2.06403e-05	0.00249748	1.8744e-09	0.00251813	0.00104111
1720 - 1720	0.000128777	19.0014	3.99942e-05	47287.5	47306.5	2.72219e-09	0.000401666	8.45427e-10	0.999598	0.00040167	0.000102851
1721 - 1721	46163.4	6.00009	24.0014	2.00006	46195.4	0.999307	0.000129885	0.000519561	4.32957e-05	0.000692742	0.000508159
1722 - 1722	45018.8	1.00009	55.0047	2.00004	45076.8	0.998713	2.21864e-05	0.00122025	4.43696e-05	0.0012868	7.97498e-05
1723 - 1723	10.0014	3.00018	43373.3	6.2711e-05	43386.3	0.000230518	6.91504e-05	0.9997	1.44541e-09	0.00029967	0.000385402
1724 - 1724	41518.7	0.00013448	110.007	0.000183042	41628.7	0.997357	3.23047e-09	0.00264257	4.39703e-09	0.00264258	0.00162899
1725 - 1725	12.0018	3.00092	40943.5	3.99942e-05	40958.5	0.000293023	7.32674e-05	0.999634	9.76457e-10	0.000366291	0.00083069
1726 - 1726	10.001	3.00019	39235.1	6.44521e-05	39248.1	0.000254814	7.64417e-05	0.999669	1.64217e-09	0.000331258	0.000164616
1727 - 1727	3.99943e-05	38470.8	3.99943e-05	27.0033	38497.8	1.03887e-09	0.999299	1.03887e-09	0.000701426	0.000701428	0.000403622
1728 - 1728	37812.4	3.00026	20.0017	1.00004	37836.4	0.999366	7.92956e-05	0.000528636	2.64306e-05	0.000634363	9.63805e-05
1729 - 1729	30720.7	3.00039	311.034	2.00011	31036.7	0.989817	9.66721e-05	0.0100215	6.44432e-05	0.0101826	0.00177666
1730 - 1730	30009.5	1.00016	5.00061	2.00022	30017.5	0.999733	3.33193e-05	0.00016659	6.66353e-05	0.000266544	0.000266382
1731 - 1731	29164.5	2.00007	14.0037	2.00023	29182.5	0.999383	6.85365e-05	0.000479866	6.8542e-05	0.000616945	0.00114372
1732 - 1732	28662.7	23.0015	30.0065	120.019	28835.7	0.994	0.000797672	0.0010406	0.00416217	0.00600044	0.00329139
1733 - 1733	28251.7	3.00031	45.01	131.02	28430.8	0.993703	0.00010553	0.00158314	0.0046084	0.00629708	0.00378691
1734 - 1734	3.00016	28144.1	4.00051	16.0019	28167.1	0.000106513	0.999183	0.000142028	0.000568105	0.000816646	0.000117358
1735 - 1735	3.9994e-05	27833.8	3.9994e-05	11.0005	27844.8	1.43632e-09	0.999605	1.43632e-09	0.000395065	0.000395068	0.000418695
1736 - 1736	6.00092	1.00017	27664.7	1.00007	27672.7	0.000216853	3.61427e-05	0.999711	3.61392e-05	0.000289135	0.000288948
1737 - 1737	11.001	12.0013	26817.1	2.00004	26842.1	0.00040984	0.000447106	0.999069	7.45113e-05	0.000931458	0.000393415
1738 - 1738	26720.9	2.00011	21.0013	13.0008	26756.9	0.998654	7.47511e-05	0.000784891	0.000485886	0.00134553	0.001189
1739 - 1739	3.99939e-05	26466.5	0.00017117	17.0005	26483.5	1.51014e-09	0.999358	6.46326e-09	0.00064193	0.000641938	0.000845854
1740 - 1740	8.00024	0.000249257	25695.2	3.99938e-05	25703.2	0.000311255	9.69752e-09	0.999689	1.55598e-09	0.000311266	0.000400924
1741 - 1741	24855.7	3.99942e-05	45.0047	6.99369e-05	24900.7	0.998193	1.60615e-09	0.00180737	2.80863e-09	0.00180737	0.00106894
1742 - 1742	2.00035	18.0009	1.00007	23905.6	23926.6	8.36038e-05	0.000752339	4.17975e-05	0.999122	0.00087774	0.000850582
1743 - 1743	23533.3	9.00074	43.0033	1.00007	23586.3	0.997753	0.000381608	0.00182323	4.24005e-05	0.00224724	0.00203692
1744 - 1744	12.002	7.06123e-05	23155.3	3.99941e-05	23167.3	0.000518058	3.04793e-09	0.999482	1.72632e-09	0.000518063	0.000242795
1745 - 1745	22276.3	7.25144e-05	28.0004	1.00004	22305.3	0.9987	3.251e-09	0.00125532	4.48342e-05	0.00130016	0.00223695
1746 - 1746	21680.3	1.00004	13.0019	3.99941e-05	21694.3	0.999355	4.60969e-05	0.000599323	1.84353e-09	0.000645422	0.000120129
1747 - 1747	20346.7	3.99943e-05	49.0057	4.00004	20399.7	0.997402	1.96053e-09	0.00240227	0.000196083	0.00259836	0.00211661
1748 - 1748	3.99941e-05	4.00205	3.99941e-05	19553.3	19557.3	2.04497e-09	0.000204632	2.04497e-09	0.999795	0.000204636	0.000884857
1749 - 1749	3.00055	6.00019	3.99937e-05	18810.2	18819.2	0.000159441	0.000318834	2.12516e-09	0.999522	0.000478277	0.000463162
1750 - 1750	0.000200278	18318.6	2.00069	15.0015	18335.6	1.09229e-08	0.999073	0.000109115	0.000818161	0.000927287	0.000499311
1751 - 1751	1.0002	17793.5	3.99939e-05	22.0011	17816.5	5.61391e-05	0.998709	2.24476e-09	0.00123487	0.00129101	0.00159535
1752 - 1752	6.00156	3.99941e-05	17059	3.99941e-05	17065	0.000351688	2.34363e-09	0.999648	2.34363e-09	0.000351692	0.000377766
1753 - 1753	1.00007	16475.3	3.99938e-05	4.00071	16480.3	6.0683e-05	0.999697	2.42676e-09	0.000242757	0.000303442	0.000157483
1754 - 1754	3.99938e-05	15739.4	3.99938e-05	6.0006	15745.4	2.54003e-09	0.999619	2.54003e-09	0.000381102	0.000381107	0.000258215
1755 - 1755	21.0028	1.00007	15031.2	3.99941e-05	15053.2	0.00139523	6.64358e-05	0.998538	2.65684e-09	0.00146167	0.00115019
1756 - 1756	12.0045	2.00008	14612.4	0.000128644	14626.4	0.000820745	0.000136745	0.999043	8.79539e-09	0.000957499	0.00112242
1757 - 1757	2.00014	13986.6	3.99942e-05	49.0069	14037.6	0.000142484	0.996366	2.84908e-09	0.00349113	0.00363361	0.00331024
1758 - 1758	2.00013	35.0035	1.00008	13878.2	13916.2	0.000143727	0.00251531	7.18644e-05	0.997269	0.0027309	0.00310645
1759 - 1759	0.000214516	13.0008	3.99937e-05	13927.2	13940.2	1.53884e-08	0.000932618	2.86896e-09	0.999067	0.000932636	0.00108516
1760 - 1760	13621.1	3.99937e-05	15.0005	3.99937e-05	13636.1	0.9989	2.93292e-09	0.00110005	2.93292e-09	0.00110006	0.0017555
1761 - 1761	13470.5	7.88176e-05	11.0003	0.000139235	13481.5	0.999184	5.84634e-09	0.000815957	1.03278e-08	0.000815974	0.00118259
1762 - 1762	13388.5	3.99935e-05	13.0001	0.00013095	13401.5	0.99903	2.98426e-09	0.000970052	9.77129e-09	0.000970064	0.00176505
1763 - 1763	13296.3	3.99938e-05	79.0011	1.00014	13376.4	0.994019	2.98989e-09	0.00590602	7.47689e-05	0.0059808	0.0109519
1764 - 1764	2.0002	19805.5	3.99939e-05	15.0011	19822.5	0.000100905	0.999142	2.0176e-09	0.000756771	0.000857679	0.000677494
1765 - 1765	9.00259	1.00004	19445.4	1.00004	19456.4	0.000462707	5.13991e-05	0.999434	5.13991e-05	0.000565505	0.000620151
1766 - 1766	2.0003	19.0065	2.00007	19744.5	19767.5	0.000101191	0.000961501	0.00010118	0.998836	0.00116387	0.00177614
1767 - 1767	23.0039	4.0007	20397.3	7.31972e-05	20424.3	0.0011263	0.00019588	0.998678	3.58383e-09	0.00132219	0.000208609
1768 - 1768	20959.5	1.00004	45.0036	3.99942e-05	21005.5	0.99781	4.76084e-05	0.00214246	1.90398e-09	0.00219007	0.00234922
1769 - 1769	21417.6	3.99942e-05	31.0044	7.36977e-05	21448.6	0.998554	1.86466e-09	0.00144552	3.43602e-09	0.00144553	0.000435345
1770 - 1770	0.00012621	11.0014	2.00012	21869.7	21882.7	5.76758e-09	0.000502744	9.1402e-05	0.999406	0.000594152	0.000124248
1771 - 1771	2.00012	14.0005	2.00012	22325.1	22343.1	8.95186e-05	0.000626616	8.95188e-05	0.999194	0.000805653	0.000874492
1772 - 1772	4.00018	5.0005	3.99938e-05	23193.2	23202.2	0.000172405	0.000215518	1.7237e-09	0.999612	0.000387925	0.000183803
1773 - 1773	23728.2	2.00019	26.0027	7.24438e-05	23756.2	0.998821	8.41963e-05	0.00109456	3.04946e-09	0.00117876	0.000598531
1774 - 1774	2.00018	1.00048	24394.3	1.00004	24398.3	8.19804e-05	4.10061e-05	0.999836	4.09881e-05	0.000163975	0.000338049
1775 - 1775	25051.4	1.00004	18.0021	3.99942e-05	25070.4	0.999242	3.98892e-05	0.000718062	1.59527e-09	0.000757953	0.000248914
1776 - 1776	2.00012	26040.2	2.00007	20.0021	26064.2	7.6738e-05	0.999079	7.67363e-05	0.000767415	0.000920889	0.000444517
1777 - 1777	3.99939e-05	26729.6	0.000112707	16.0007	26745.6	1.49534e-09	0.999402	4.21404e-09	0.000598255	0.000598261	0.000658262
1778 - 1778	18.0008	2.00011	27372.6	6.86426e-05	27392.6	0.000657141	7.30165e-05	0.99927	2.50588e-09	0.00073016	0.000745464
1779 - 1779	3.99941e-05	27900.1	2.00011	16.0014	27918.1	1.43255e-09	0.999355	7.16422e-05	0.000573156	0.0006448	0.000290146
1780 - 1780	28704.8	1.00004	17.0006	3.9994e-05	28722.8	0.999373	3.48169e-05	0.000591883	1.39241e-09	0.000626702	0.000828417
1781 - 1781	29108.3	18.0001	32.0021	1.00007	29159.3	0.998251	0.0006173	0.00109749	3.42967e-05	0.00174909	0.0021617
1782 - 1782	12.0003	0.000111446	28768.2	17.0001	28797.2	0.000416719	3.87002e-09	0.998993	0.000590338	0.00100706	0.00164481
1783 - 1783	28419.7	16	50.0061	0.000114205	28485.7	0.997683	0.000561687	0.00175548	4.00919e-09	0.00231717	0.00130309
1784 - 1784	0.0001634	10.0005	3.99939e-05	29975.5	29985.5	5.44931e-09	0.000333512	1.33377e-09	0.999666	0.000333519	0.000248958
1785 - 1785	25.0009	30681.9	3.9994e-05	15.0005	30721.9	0.000813782	0.998698	1.30181e-09	0.000488268	0.00130205	0.00161861
1786 - 1786	30914.3	8.00011	4.00023	1.00004	30927.3	0.99958	0.000258675	0.000129343	3.23352e-05	0.000420353	0.000514103
1787 - 1787	3.99939e-05	31380.5	6.83869e-05	3.00016	31383.5	1.27436e-09	0.999904	2.17907e-09	9.55968e-05	9.56003e-05	8.81471e-05
1788 - 1788	3.9994e-05	31892.7	3.9994e-05	3.00031	31895.7	1.2539e-09	0.999906	1.2539e-09	9.40661e-05	9.40686e-05	9.54712e-05
1789 - 1789	3.99941e-05	32724.3	3.99941e-05	9.00115	32733.3	1.22182e-09	0.999725	1.22182e-09	0.000274985	0.000274987	0.000199123
1790 - 1790	3.99941e-05	33449.2	3.99941e-05	0.000105145	33449.2	1.19567e-09	1	1.19567e-09	3.14342e-09	5.53476e-09	0.000116732
1791 - 1791	33991.7	3.99939e-05	6.7969e-05	2.0001	33993.7	0.999941	1.17651e-09	1.99946e-09	5.88376e-05	5.88407e-05	8.09811e-05
1792 - 1792	34342	3.99943e-05	2.00007	1.00004	34345	0.999913	1.16449e-09	5.82346e-05	2.91175e-05	8.73532e-05	0.000121183
1793 - 1793	34623.8	0.000104224	5.00083	0.000105155	34628.8	0.999856	3.00976e-09	0.000144412	3.03664e-09	0.000144419	0.000455523
1794 - 1794	35205.8	2.00011	86.0103	1.00004	35294.8	0.997478	5.66686e-05	0.00243691	2.83339e-05	0.00252192	0.00059856
1795 - 1795	18.0017	2.0001	35768.4	3.99942e-05	35788.4	0.000503004	5.5887e-05	0.999441	1.11752e-09	0.000558892	5.10477e-05
1796 - 1796	1.0001	12.0013	1.00004	36689.3	36703.3	2.72483e-05	0.000326981	2.72466e-05	0.999619	0.000381476	0.000142398
1797 - 1797	37966.7	3.99939e-05	12.0003	6.56903e-05	37978.7	0.999684	1.05306e-09	0.000315974	1.72966e-09	0.000315977	0.000423446
1798 - 1798	3.9994e-05	38563.8	2.0002	7.00064	38572.8	1.03684e-09	0.999767	5.18553e-05	0.000181491	0.000233348	0.000157546
1799 - 1799	4.00027	38613.5	1.00007	18.0026	38636.5	0.000103536	0.999405	2.5884e-05	0.000465949	0.000595369	0.00057256
1800 - 1800	21.0017	4.0001	39036.3	2.00015	39063.3	0.000537634	0.000102401	0.999309	5.12027e-05	0.000691237	0.000175925
1801 - 1801	21.0011	3.00028	39451	2.0001	39477	0.000531983	7.60006e-05	0.999341	5.0665e-05	0.000658649	0.000366406
1802 - 1802	30.0021	3.00035	39719.4	3.99942e-05	39752.4	0.000754723	7.5476e-05	0.99917	1.00608e-09	0.0008302	0.000298377
1803 - 1803	40229.8	1.00007	172.012	3.99943e-05	40402.8	0.995718	2.47524e-05	0.00425743	9.89889e-10	0.00428219	0.00211212
1804 - 1804	3.0002	23.0023	0.000270456	40848.3	40874.3	7.34006e-05	0.000562756	6.61677e-09	0.999364	0.000636164	0.000408666
1805 - 1805	3.00015	31.002	2.0001	41218.4	41254.4	7.27231e-05	0.000751484	4.84822e-05	0.999127	0.00087269	0.000403016
1806 - 1806	41390.6	10.0003	74.0069	9.00034	41483.6	0.997758	0.000241065	0.001784	0.000216961	0.00224203	0.000580978
1807 - 1807	6.00063	3.00027	41637.7	4.00015	41650.7	0.00014407	7.20341e-05	0.999688	9.60403e-05	0.000312145	0.000235992
1808 - 1808	7.00108	4.0001	41445	0.000146186	41456	0.00016888	9.64902e-05	0.999735	3.52629e-09	0.000265373	0.000472385
1809 - 1809	41689.7	0.000147338	557.007	1.00004	42247.7	0.986792	3.48747e-09	0.0131843	2.36709e-05	0.013208	0.0228723
1810 - 1810	29.001	3.00007	42373.1	3.0001	42408.1	0.000683855	7.07428e-05	0.999175	7.07437e-05	0.000825342	0.000906099
1811 - 1811	14.002	52.0045	0.000102381	42406.6	42472.6	0.00032967	0.00122442	2.41052e-09	0.998446	0.0015541	0.00049667
1812 - 1812	58.0052	10.0009	42532.6	1.00007	42601.6	0.00136157	0.000234753	0.99838	2.34748e-05	0.0016198	0.000162853
1813 - 1813	42343.6	4.00021	133.007	9.00055	42489.6	0.996564	9.41455e-05	0.00313034	0.000211829	0.00343631	0.00267241
1814 - 1814	1.0001	28.0012	3.99941e-05	42878.3	42907.3	2.33085e-05	0.000652599	9.32106e-10	0.999324	0.000675909	0.000541998
1815 - 1815	43513.4	3.00004	53.002	8.00021	43577.4	0.998531	6.88439e-05	0.00121627	0.000183586	0.0014687	0.00161972
1816 - 1816	0.000208714	31.0018	6.69389e-05	44291.3	44322.3	4.709e-09	0.000699462	1.51028e-09	0.999301	0.000699469	0.000318892
1817 - 1817	2.00007	44565.5	6.63169e-05	11.002	44578.5	4.48662e-05	0.999708	1.48764e-09	0.000246802	0.000291669	0.000723147
1818 - 1818	45068.5	1.00004	59.0023	3.00015	45131.5	0.998604	2.21584e-05	0.00130734	6.64758e-05	0.00139598	0.00135268
1819 - 1819	15.0003	7.00028	45042.5	2.00004	45066.5	0.000332848	0.000155332	0.999467	4.43797e-05	0.00053256	0.000586319
1820 - 1820	44851	1.00004	12.0008	1.0001	44865	0.999688	2.229e-05	0.000267487	2.22914e-05	0.000312068	2.84577e-05
1821 - 1821	45146.6	1.00007	47.0036	2.00007	45196.6	0.998894	2.2127e-05	0.00103998	4.42525e-05	0.00110636	0.000146186
1822 - 1822	5.00039	1.00022	44939.5	3.99939e-05	44945.5	0.000111254	2.2254e-05	0.999866	8.8983e-10	0.000133509	0.000245478
1823 - 1823	44808.2	3.99941e-05	13.0008	3.99941e-05	44821.2	0.99971	8.92304e-10	0.00029006	8.92304e-10	0.000290062	5.07491e-05
1824 - 1824	44966.4	3.99942e-05	16.0013	3.99942e-05	44982.4	0.999644	8.89108e-10	0.000355723	8.89108e-10	0.000355725	8.69208e-05
1825 - 1825	44531.1	6.77714e-05	17.001	1.00004	44549.1	0.999596	1.52128e-09	0.000381624	2.2448e-05	0.000404073	0.000143557
1826 - 1826	3.99939e-05	44189.6	6.8138e-05	13.0004	44202.6	9.04786e-10	0.999706	1.54149e-09	0.00029411	0.000294112	0.000272612
1827 - 1827	8.00032	2.00017	44049.2	6.84799e-05	44059.2	0.000181581	4.53972e-05	0.999773	1.55427e-09	0.00022698	0.00012049
1828 - 1828	44497.6	2.00004	53.0025	3.99942e-05	44552.6	0.998765	4.48917e-05	0.00118966	8.97686e-10	0.00123455	0.00106812
1829 - 1829	1.00004	44712.1	3.99941e-05	22.0009	44735.1	2.23547e-05	0.999486	8.9402e-10	0.000491805	0.00051416	0.00039773
1830 - 1830	6.00161	8.00017	42838.9	20.0002	42872.9	0.000139986	0.000186602	0.999207	0.0004665	0.000793088	0.00102278
1831 - 1831	42948.7	22	105.005	7.00007	43082.7	0.99689	0.000510647	0.00243729	0.00016248	0.00311041	0.00354929
1832 - 1832	0.000110963	20.0025	20.0001	43009.3	43049.3	2.57758e-09	0.000464642	0.000464585	0.999071	0.000929229	0.000886916
1833 - 1833	43156.6	6.00045	80.0072	9.00007	43251.6	0.997803	0.000138733	0.00184981	0.000208086	0.00219663	0.000408029
1834 - 1834	62.0031	1.00011	42799.5	5.00004	42867.5	0.00144639	2.33304e-05	0.998414	0.000116639	0.00158636	0.00131288
1835 - 1835	1.00026	26.003	1.00026	42947.2	42975.2	2.32752e-05	0.00060507	2.32753e-05	0.999348	0.00065162	0.000888296
1836 - 1836	43598.6	1.00007	59.0043	7.14021e-05	43658.6	0.998626	2.29066e-05	0.00135149	1.63546e-09	0.0013744	0.000320341
1837 - 1837	7.02838e-05	43461.6	7.25041e-05	44.0057	43505.6	1.61551e-09	0.998989	1.66655e-09	0.00101149	0.0010115	0.00116207
1838 - 1838	23.0006	3.9994e-05	43369.7	1.00004	43393.7	0.000530045	9.21653e-10	0.999447	2.30457e-05	0.000553091	0.00063043
1839 - 1839	3.99943e-05	42751.7	1.00004	69.006	42821.7	9.33971e-10	0.998365	2.33536e-05	0.00161147	0.00163483	3.66225e-05
1840 - 1840	2.00037	29.0003	2.00004	42798.1	42831.1	4.67036e-05	0.000677084	4.66959e-05	0.99923	0.000770483	0.00115819
1841 - 1841	47588.7	5.00011	172.006	2.00004	47767.7	0.996253	0.000104676	0.00360089	4.18701e-05	0.00374744	0.00392401
1842 - 1842	19.0015	1.00004	48474.2	7.097e-05	48494.2	0.000391831	2.06218e-05	0.999588	1.46347e-09	0.000412454	0.000204014
1843 - 1843	18.001	7.00011	48515.7	7.03517e-05	48540.7	0.000370843	0.000144211	0.999485	1.44933e-09	0.000515056	0.000220631
1844 - 1844	32.0012	7.00011	48173.8	0.000117205	48212.8	0.000663749	0.000145192	0.999191	2.431e-09	0.000808943	0.000697203
1845 - 1845	48057.3	1.00012	41.0021	3.00004	48102.3	0.999064	2.07915e-05	0.000852393	6.23679e-05	0.000935553	0.000544685
1846 - 1846	14.0006	1.00007	47701.6	3.99939e-05	47716.6	0.000293412	2.09585e-05	0.999686	8.38155e-10	0.000314371	0.00012182
1847 - 1847	3.99942e-05	47305.5	2.00004	45.0025	47352.5	8.44606e-10	0.999007	4.22373e-05	0.000950372	0.000992611	0.000524686
1848 - 1848	33.0026	6.00018	47666.3	7.01128e-05	47705.3	0.000691802	0.000125776	0.999182	1.46971e-09	0.000817579	0.000236877
1849 - 1849	36.002	11.001	47959.2	3.99941e-05	48006.2	0.000749945	0.000229159	0.999021	8.33103e-10	0.000979104	0.000257963
1850 - 1850	25.0042	5.00141	47884.5	3.99942e-05	47914.5	0.00052185	0.000104382	0.999374	8.34699e-10	0.000626233	0.00196497
1851 - 1851	42.0064	9.00017	48342.7	3.99942e-05	48393.7	0.000868015	0.000185978	0.998946	8.26436e-10	0.00105399	0.00180591
1852 - 1852	45.0032	2.00017	48405.5	3.99942e-05	48452.5	0.000928811	4.12811e-05	0.99903	8.25432e-10	0.000970093	3.99923e-05
1853 - 1853	20.0039	3.00007	48154.6	2.00007	48179.6	0.000415195	6.22686e-05	0.999481	4.15128e-05	0.000518976	0.00136232
1854 - 1854	48439.4	3.99942e-05	74.0024	7.12664e-05	48513.4	0.998475	8.24394e-10	0.0015254	1.469e-09	0.0015254	0.00164531
1855 - 1855	2.00004	29.0012	3.99941e-05	48775.2	48806.2	4.09792e-05	0.000594211	8.19448e-10	0.999365	0.000635191	0.000512243
1856 - 1856	2.00011	48.0039	0.000110077	49049.5	49099.5	4.07359e-05	0.000977686	2.24192e-09	0.998982	0.00101842	0.000331889
1857 - 1857	14.0009	56.0056	6.85e-05	49296.6	49366.6	0.000283612	0.00113448	1.38758e-09	0.998582	0.0014181	0.000902862
1858 - 1858	41.0047	5.00033	49297.6	3.99942e-05	49343.6	0.000831004	0.000101337	0.999068	8.10525e-10	0.000932342	0.00100393
1859 - 1859	44.0042	3.00043	49070.5	2.00007	49119.5	0.000895859	6.10842e-05	0.999002	4.07185e-05	0.000997662	0.000712445
1860 - 1860	7.0009	51.0043	3.99942e-05	49917.6	49975.6	0.000140086	0.00102058	8.00276e-10	0.998839	0.00116067	0.000615166
1861 - 1861	1.00007	18.0018	1.00004	50168.4	50188.4	1.99263e-05	0.000358685	1.99257e-05	0.999601	0.000398537	0.000344903
1862 - 1862	50563.8	3.9994e-05	10.0004	3.9994e-05	50573.8	0.999802	7.90804e-10	0.000197739	7.90804e-10	0.00019774	0.000107552
1863 - 1863	6.73309e-05	50779.6	1.00004	17.0004	50797.6	1.32547e-09	0.999646	1.96867e-05	0.000334669	0.000354357	0.00038235
1864 - 1864	50909.2	3.99941e-05	13.0001	3.99941e-05	50922.2	0.999745	7.85397e-10	0.000255294	7.85397e-10	0.000255295	0.000443994
1865 - 1865	50545.6	6.68707e-05	16.0006	2.00016	50563.6	0.999644	1.32251e-09	0.000316445	3.95573e-05	0.000356004	0.000167648
1866 - 1866	49514.7	1.00004	46.004	2.00007	49563.7	0.999011	2.01769e-05	0.00092818	4.03535e-05	0.00098871	0.000324015
1867 - 1867	27.0013	2.00016	49459.2	1.00004	49489.2	0.000545601	4.0416e-05	0.999394	2.02072e-05	0.000606224	0.000260706
1868 - 1868	3.00015	19.0011	1.00007	48973	48996	6.12327e-05	0.000387809	2.04112e-05	0.999531	0.000469453	7.97734e-05
1869 - 1869	49948.9	3.9994e-05	5.00016	3.00004	49957	0.99984	8.0057e-10	0.000100089	6.00525e-05	0.000160143	0.000187383
1870 - 1870	50527.1	3.00004	23.0008	1.00007	50554.1	0.999466	5.93432e-05	0.000454974	1.97821e-05	0.000534099	0.000500706
1871 - 1871	7.00035	2.00015	50191.6	3.99939e-05	50200.6	0.000139448	3.98432e-05	0.999821	7.96682e-10	0.000179292	6.91245e-05
1872 - 1872	49852.7	3.99943e-05	77.0038	4.00007	49933.7	0.998378	8.00947e-10	0.00154212	8.01075e-05	0.00162223	0.00116321
1873 - 1873	11.0008	3.99941e-05	49766.2	3.99941e-05	49777.2	0.000221	8.03462e-10	0.999779	8.03462e-10	0.000221002	8.56144e-05
1874 - 1874	26.0002	48551.3	0.000210302	31.0021	48608.3	0.000534891	0.998827	4.32647e-09	0.000637795	0.00117269	0.000978852
1875 - 1875	26.0001	48724.9	0.000278163	21.001	48771.9	0.000533096	0.999036	5.70335e-09	0.000430596	0.000963697	0.00117908
1876 - 1876	26.0001	48961.8	0.000273681	12.0008	48999.8	0.000530617	0.999224	5.58535e-09	0.000244914	0.000775537	0.000989112
1877 - 1877	24.0002	49080.6	3.00052	17.0003	49124.6	0.000488556	0.999104	6.10798e-05	0.000346066	0.000895702	0.00128966
1878 - 1878	24.0016	0.000146848	48257.3	26	48307.4	0.000496851	3.03987e-09	0.998965	0.000538221	0.00103508	0.00111129
1879 - 1879	59.0058	2.00014	48251.7	3.99943e-05	48312.7	0.00122133	4.13999e-05	0.998737	8.2782e-10	0.00126273	0.000693398
1880 - 1880	4.00042	74.0024	3.0001	49040.4	49121.4	8.14394e-05	0.00150652	6.10751e-05	0.998351	0.00164903	0.00168259
1881 - 1881	5.00019	50141.4	3.00014	48.0023	50197.4	9.96105e-05	0.998884	5.97669e-05	0.00095627	0.00111565	0.000685494
1882 - 1882	24.0004	3.00014	50418.8	3.9994e-05	50445.8	0.000475766	5.94726e-05	0.999465	7.92811e-10	0.00053524	0.000683874
1883 - 1883	49751.6	5.00004	20.0015	3.99942e-05	49776.6	0.999498	0.00010045	0.000401826	8.03475e-10	0.000502276	0.000178603
1884 - 1884	49987.8	4.00006	101.008	2.0001	50094.8	0.997864	7.985e-05	0.00201635	3.99262e-05	0.00213612	0.000478642
1885 - 1885	23.0023	2.0004	49456.5	3.99942e-05	49481.5	0.000464866	4.04271e-05	0.999495	8.08266e-10	0.000505294	0.000537306
1886 - 1886	3.00039	29.0019	6.4226e-05	48860.4	48892.4	6.13672e-05	0.000593178	1.31362e-09	0.999345	0.000654546	0.000142744
1887 - 1887	49615.6	3.99942e-05	10.002	6.36452e-05	49625.6	0.999798	8.05919e-10	0.00020155	1.28251e-09	0.000201552	0.000771183
1888 - 1888	49494.7	1.0001	84.0025	1.00004	49580.7	0.998265	2.01711e-05	0.00169426	2.017e-05	0.0017346	0.00204088
1889 - 1889	1.00004	49203.3	1.00004	7.00062	49212.3	2.03209e-05	0.999817	2.03209e-05	0.000142254	0.000182895	9.23456e-05
1890 - 1890	26.001	3.00014	48370.3	3.99941e-05	48399.3	0.000537219	6.19872e-05	0.999401	8.26338e-10	0.000599207	0.000502944
1891 - 1891	47967.7	2.00045	153.008	3.0003	48125.7	0.996717	4.15673e-05	0.00317934	6.2343e-05	0.00328326	0.00193506
1892 - 1892	36.0035	5.00018	47363.7	3.99942e-05	47404.7	0.000759492	0.000105479	0.999135	8.43677e-10	0.000864971	0.000385076
1893 - 1893	5.00013	89.0053	1.0001	47312.7	47407.7	0.000105471	0.00187744	2.10956e-05	0.997996	0.00200401	0.00102743
1894 - 1894	2.00023	16.0018	3.99942e-05	48125.5	48143.5	4.15473e-05	0.000332378	8.30729e-10	0.999626	0.000373926	0.000453906
1895 - 1895	48343.7	0.000521574	76.0048	1.00009	48420.7	0.99841	1.07717e-08	0.00156968	2.06543e-05	0.00159034	0.000536354
1896 - 1896	48172.6	3.00023	66.0034	2.00006	48243.6	0.998528	6.21891e-05	0.00136813	4.14576e-05	0.00147177	0.000925044
1897 - 1897	8.00036	2.00018	47861.8	6.21844e-05	47871.8	0.000167121	4.1782e-05	0.999791	1.29898e-09	0.000208904	9.06604e-05
1898 - 1898	1.00004	47644.8	3.99943e-05	39.0043	47684.8	2.09719e-05	0.999161	8.38722e-10	0.000817962	0.000838934	0.000669304
1899 - 1899	47776.6	44.0025	14.0008	2.00004	47836.6	0.998746	0.00091985	0.000292679	4.18098e-05	0.00125434	0.00067717
1900 - 1900	47837.7	1.00018	54.006	1.00009	47893.7	0.998831	2.08832e-05	0.00112762	2.08815e-05	0.00116939	0.00103703
1901 - 1901	3.00009	20.0009	6.31542e-05	47269.3	47292.3	6.34373e-05	0.000422922	1.3354e-09	0.999514	0.000486361	0.000340546
1902 - 1902	47314.3	6.24773e-05	6.00094	1.00006	47321.3	0.999852	1.32028e-09	0.000126813	2.11334e-05	0.000147947	0.000345265
1903 - 1903	47436.4	3.99942e-05	12.0007	3.99942e-05	47448.4	0.999747	8.42898e-10	0.00025292	8.42898e-10	0.000252922	0.000114814
1904 - 1904	46809.6	0.000129953	32.0021	2.00006	46843.6	0.999274	2.77419e-09	0.00068317	4.26966e-05	0.000725869	0.000227218
1905 - 1905	2.00013	46271.5	6.26926e-05	19.0016	46292.5	4.32064e-05	0.999546	1.35427e-09	0.000410468	0.000453676	0.000133858
1906 - 1906	4.00044	68.0009	6.25013e-05	45565.2	45637.2	8.76574e-05	0.00149003	1.36953e-09	0.998422	0.00157769	0.00238851
1907 - 1907	4.00029	22.0012	6.27747e-05	45409.3	45435.3	8.80437e-05	0.000484232	1.38163e-09	0.999428	0.000572277	0.000221218
1908 - 1908	44979.7	6.00051	77.0051	1.00006	45063.7	0.998136	0.000133156	0.00170881	2.21922e-05	0.00186415	0.000656882
1909 - 1909	54.0031	26.003	44287.7	2.00006	44369.7	0.00121712	0.000586054	0.998152	4.50772e-05	0.00184825	0.000845889
1910 - 1910	0.000233291	26.002	3.99942e-05	43635.5	43661.5	5.34318e-09	0.000595537	9.16006e-10	0.999404	0.000595543	0.000154756
1911 - 1911	2.00018	43317.6	1.00006	56.0027	43376.6	4.61121e-05	0.99864	2.30554e-05	0.00129108	0.00136025	0.00110972
1912 - 1912	43038.2	1.00006	31.0006	1.00004	43071.2	0.999234	2.32189e-05	0.000719753	2.32183e-05	0.00076619	0.00107887
1913 - 1913	3.99941e-05	20.0005	1.00006	42728.1	42749.1	9.35553e-10	0.000467858	2.33938e-05	0.999509	0.000491253	0.000598722
1914 - 1914	3.00018	14.0016	1.00006	42302.4	42320.4	7.08921e-05	0.000330848	2.36308e-05	0.999575	0.000425371	0.000290298
1915 - 1915	41767.6	3.99942e-05	22.002	9.55769e-05	41789.6	0.999474	9.57038e-10	0.000526496	2.2871e-09	0.000526499	0.000154756
1916 - 1916	3.99942e-05	41484.6	1.00004	19.0017	41504.6	9.63609e-10	0.999518	2.40947e-05	0.000457822	0.000481918	5.87887e-05
1917 - 1917	40760.2	3.99941e-05	16.0005	3.99941e-05	40776.2	0.999608	9.8082e-10	0.000392397	9.8082e-10	0.000392399	0.000489489
1918 - 1918	40277.7	3.99943e-05	22.0024	3.99943e-05	40299.7	0.999454	9.9242e-10	0.000545969	9.9242e-10	0.000545971	0.000242253
1919 - 1919	3.9994e-05	39285.8	9.898e-05	7.00039	39292.8	1.01784e-09	0.999822	2.51904e-09	0.000178159	0.000178163	9.83661e-05
1920 - 1920	12.0009	2.00019	38713.1	3.99941e-05	38727.1	0.000309883	5.16483e-05	0.999638	1.03272e-09	0.000361532	6.06572e-05
1921 - 1921	38556.4	9.75203e-05	18.0016	9.59852e-05	38574.4	0.999533	2.52811e-09	0.000466673	2.48832e-09	0.000466678	0.000139407
1922 - 1922	3.99942e-05	38436.4	2.00004	18.0009	38456.4	1.03999e-09	0.99948	5.2008e-05	0.000468085	0.000520094	0.000503435
1923 - 1923	38044.7	6.50059e-05	71.0067	9.98466e-05	38115.7	0.998137	1.70549e-09	0.00186292	2.61956e-09	0.00186293	0.000127005
1924 - 1924	2.00014	14.0024	1.00004	37876.6	37893.6	5.27831e-05	0.000369519	2.63907e-05	0.999551	0.000448693	0.000596371
1925 - 1925	37346.4	0.000253023	61.0021	6.00014	37413.4	0.998209	6.76291e-09	0.00163049	0.000160374	0.00179087	0.00225838
1926 - 1926	5.00033	1.00006	36565.8	1.00004	36572.8	0.000136722	2.73445e-05	0.999809	2.73438e-05	0.000191411	7.71189e-05
1927 - 1927	35905.5	1.00004	6.00114	3.99942e-05	35912.5	0.999805	2.78466e-05	0.000167105	1.11366e-09	0.000194952	0.000345463
1928 - 1928	35398.7	3.99942e-05	31.0022	1.00004	35430.7	0.999097	1.1288e-09	0.00087501	2.82253e-05	0.000903236	0.000599525
1929 - 1929	34536.7	3.0001	54.0054	6.49829e-05	34593.7	0.998352	8.67238e-05	0.00156113	1.87846e-09	0.00164786	0.000318634
1930 - 1930	12.0008	6.65949e-05	33150	6.67033e-05	33162	0.000361883	2.00817e-09	0.999638	2.01144e-09	0.000361887	0.00021969
1931 - 1931	26.0004	1.00015	31883.6	3.99939e-05	31910.6	0.000814789	3.13423e-05	0.999154	1.25331e-09	0.000846133	0.00133454
1932 - 1932	1.00038	17.0013	3.99941e-05	31468.2	31486.2	3.17721e-05	0.000539962	1.27021e-09	0.999428	0.000571735	0.000238085
1933 - 1933	31324.6	0.000103389	35.0029	3.99942e-05	31359.6	0.998884	3.2969e-09	0.00111618	1.27534e-09	0.00111618	0.000593583
1934 - 1934	31071.1	3.99941e-05	14.0011	0.000106567	31085.1	0.99955	1.2866e-09	0.000450411	3.42822e-09	0.000450415	0.0002141
1935 - 1935	3.99941e-05	30704.2	2.00007	10.0012	30716.2	1.30205e-09	0.999609	6.51143e-05	0.000325599	0.000390715	9.85815e-05
1936 - 1936	1.00004	29956.2	3.99941e-05	2.00011	29959.2	3.33801e-05	0.9999	1.33495e-09	6.6761e-05	0.000100142	0.000108444
1937 - 1937	2.00004	29254.1	6.75942e-05	2.00007	29258.1	6.83586e-05	0.999863	2.31028e-09	6.83596e-05	0.00013672	0.000202832
1938 - 1938	3.99941e-05	28522.1	3.99941e-05	2.00011	28524.1	1.40211e-09	0.99993	1.40211e-09	7.01198e-05	7.01226e-05	7.24097e-05
1939 - 1939	28272.7	2.00016	28.0066	1.00007	28303.7	0.998904	7.06679e-05	0.000989504	3.53335e-05	0.00109551	0.00161757
1940 - 1940	11.0029	1.00023	28168.5	3.99942e-05	28180.5	0.000390445	3.54935e-05	0.999574	1.41922e-09	0.00042594	0.000975264
1941 - 1941	25.004	2.00023	27638.6	3.99942e-05	27665.6	0.000903796	7.23003e-05	0.999024	1.44563e-09	0.000976097	0.000465488
1942 - 1942	27882.7	3.99943e-05	30.0046	3.99943e-05	27912.7	0.998925	1.43283e-09	0.00107494	1.43283e-09	0.00107494	0.000330964
1943 - 1943	27450.5	3.99942e-05	24.0025	1.00007	27475.5	0.99909	1.45563e-09	0.000873597	3.63985e-05	0.000909997	0.000342455
1944 - 1944	1.00004	11.0024	3.99942e-05	26978.6	26990.6	3.70514e-05	0.00040764	1.48178e-09	0.999555	0.000444693	0.000568655
1945 - 1945	1.00017	7.00152	1.00004	26540.1	26549.1	3.76724e-05	0.000263719	3.76675e-05	0.999661	0.000339059	0.000471026
1946 - 1946	26168.4	2.00024	8.00053	6.94294e-05	26178.4	0.999618	7.64079e-05	0.000305616	2.65216e-09	0.000382026	0.000171543
1947 - 1947	24688.1	29.0021	11.0007	0.000541811	24728.1	0.998382	0.00117284	0.000444865	2.19108e-08	0.00161773	0.00145476
1948 - 1948	24361.6	26.0002	61.0064	0.000116083	24448.6	0.996441	0.00106346	0.00249529	4.74806e-09	0.00355876	0.00348555
1949 - 1949	2.00017	2.00007	24311.1	2.00007	24317.1	8.22537e-05	8.22495e-05	0.999753	8.22495e-05	0.000246753	0.000197295
1950 - 1950	24103.6	3.99942e-05	29.0041	1.00007	24133.7	0.998757	1.6572e-09	0.00120181	4.14388e-05	0.00124325	0.000177223
1951 - 1951	24291	0.000114003	35.0013	3.99941e-05	24326.1	0.998561	4.68646e-09	0.00143884	1.64408e-09	0.00143885	0.00203472
1952 - 1952	24030.7	32.0008	99.0144	9.00017	24170.7	0.994207	0.00132395	0.00409647	0.000372359	0.00579278	0.00318145
1953 - 1953	40.0042	0.000254275	23400.4	6.00011	23446.4	0.00170619	1.08449e-08	0.998038	0.000255907	0.00196211	0.00144415
1954 - 1954	23062.7	1.00007	99.0142	4.00035	23166.7	0.99551	4.31684e-05	0.00427399	0.000172677	0.00448983	0.00109941
1955 - 1955	1.00004	19.0028	1.00004	23172.6	23193.6	4.31171e-05	0.000819315	4.31171e-05	0.999094	0.000905549	0.000174574
1956 - 1956	2.00034	23139.1	2.00011	31.0021	23174.1	8.63182e-05	0.99849	8.63083e-05	0.00133779	0.00151042	0.00139373
1957 - 1957	12.0014	3.00004	22804.1	1.00007	22820.1	0.000525915	0.000131465	0.999299	4.38242e-05	0.000701203	0.000411746
1958 - 1958	7.05046e-05	22683.8	2.00012	94.0012	22779.8	3.09505e-09	0.995786	8.78022e-05	0.00412652	0.00421432	0.00746792
1959 - 1959	3.99939e-05	22659.5	3.99939e-05	8.00036	22667.5	1.76437e-09	0.999647	1.76437e-09	0.000352944	0.000352947	0.00042025
1960 - 1960	22346.5	3.99939e-05	10.0004	3.99939e-05	22356.5	0.999553	1.78891e-09	0.000447314	1.78891e-09	0.000447317	0.000597629
1961 - 1961	21923.3	1.00007	29.0027	0.000118568	21953.3	0.998633	4.55544e-05	0.00132111	5.4009e-09	0.00136667	0.00104129
1962 - 1962	21.0014	8.00027	21009.8	3.9994e-05	21038.8	0.000998221	0.000380263	0.998622	1.90096e-09	0.00137849	0.00158722
1963 - 1963	7.40478e-05	20451.6	1.00004	48.0052	20500.6	3.61197e-09	0.99761	4.87809e-05	0.00234165	0.00239043	0.00187664
1964 - 1964	4.00019	0.000185041	20080.9	3.99936e-05	20084.9	0.000199165	9.21297e-09	0.999801	1.99123e-09	0.000199176	0.000240682
1965 - 1965	3.99943e-05	19963.7	9.0002	88.0114	20060.7	1.99366e-09	0.995164	0.000448648	0.00438726	0.00483591	0.00339121
1966 - 1966	7.22055e-05	19789.6	0.000124976	46.0068	19835.6	3.6402e-09	0.997681	6.30057e-09	0.0023194	0.00231941	0.000878629
1967 - 1967	1.00004	19591.2	3.99941e-05	12.0019	19604.2	5.10114e-05	0.999337	2.04007e-09	0.000612209	0.000663223	0.000131823
1968 - 1968	3.99941e-05	9.00173	3.99941e-05	19258.2	19267.2	2.07576e-09	0.000467206	2.07576e-09	0.999533	0.00046721	0.000206066
1969 - 1969	18964.1	1.00004	13.002	7.42252e-05	18978.1	0.999262	5.26944e-05	0.000685104	3.9111e-09	0.000737802	0.000181634
1970 - 1970	18812.1	3.99941e-05	5.00007	3.99941e-05	18817.1	0.999734	2.12541e-09	0.000265719	2.12541e-09	0.000265723	0.000484539
1971 - 1971	0.000128533	18239.2	1.00004	8.00289	18248.2	7.04356e-09	0.999507	5.4802e-05	0.000438557	0.000493366	0.000983327
1972 - 1972	1.00008	18014	3.99937e-05	1.00044	18016	5.55103e-05	0.999889	2.21989e-09	5.55305e-05	0.000111043	0.000360258
1973 - 1973	4.00032	3.99937e-05	17779.1	3.99937e-05	17783.1	0.00022495	2.24897e-09	0.999775	2.24897e-09	0.000224954	0.000153284
1974 - 1974	1.00004	17489.7	7.84857e-05	57.0086	17547.7	5.69899e-05	0.996694	4.47271e-09	0.00324878	0.00330578	0.00193118
1975 - 1975	11.002	0.000212879	17377.8	3.9994e-05	17388.8	0.000632703	1.22423e-08	0.999367	2.29998e-09	0.000632718	0.000306333
1976 - 1976	24.0018	2.00013	17307.8	3.9994e-05	17333.8	0.00138468	0.000115389	0.9985	2.30728e-09	0.00150007	0.00166038
1977 - 1977	7.00013	10.0042	3.99942e-05	17387.4	17404.4	0.000402205	0.000574811	2.29794e-09	0.999023	0.000977019	0.00137429
1978 - 1978	17354.1	3.99937e-05	2.00031	1.00004	17357.1	0.999827	2.30417e-09	0.000115245	5.76157e-05	0.000172863	0.000108158
1979 - 1979	17265	7.58469e-05	3.00204	3.00004	17271	0.999652	4.39157e-09	0.00017382	0.000173704	0.000347528	0.00106319
1980 - 1980	17423.5	7.63314e-05	23.0043	3.00004	17449.5	0.99851	4.37443e-09	0.00131834	0.000171927	0.00149027	0.000462499
1981 - 1981	2.00008	3.9994e-05	17135.8	3.9994e-05	17137.8	0.000116705	2.33367e-09	0.999883	2.33367e-09	0.00011671	0.000179401
1982 - 1982	16828.9	3.9994e-05	18.0016	3.9994e-05	16846.9	0.998931	2.37397e-09	0.00106854	2.37397e-09	0.00106855	0.0010406
1983 - 1983	16641.5	1.00022	53.0098	8.00014	16703.5	0.996288	5.98809e-05	0.00317357	0.000478948	0.0037124	0.00168329
1984 - 1984	2.00066	1.00013	16313	3.99937e-05	16316	0.00012262	6.12979e-05	0.999816	2.4512e-09	0.00018392	0.000486962
1985 - 1985	16.0016	3.9994e-05	16110.9	3.9994e-05	16126.9	0.000992235	2.47996e-09	0.999008	2.47996e-09	0.00099224	0.000838605
1986 - 1986	32.0093	3.00023	15783.5	7.60187e-05	15818.5	0.00202353	0.000189665	0.997787	4.80567e-09	0.0022132	0.00127695
1987 - 1987	1.00071	17.0015	7.8208e-05	15499.3	15517.3	6.44897e-05	0.00109564	5.04004e-09	0.99884	0.00116014	0.000947436
1988 - 1988	15422.5	1.00014	44.0068	3.99942e-05	15467.5	0.99709	6.46608e-05	0.00284511	2.58569e-09	0.00290977	0.0018794
1989 - 1989	0.000140587	43.0144	3.99943e-05	15136.7	15179.7	9.26155e-09	0.00283369	2.63472e-09	0.997166	0.0028337	0.00229223
1990 - 1990	14972.4	3.00014	38.0052	8.00004	15021.4	0.996738	0.000199725	0.00253007	0.000532577	0.00326238	0.00334273
1991 - 1991	3.99942e-05	14812.5	6.00008	24.0057	14842.5	2.69458e-09	0.997978	0.000404251	0.00161736	0.00202162	0.000763434
1992 - 1992	14356.6	1.00004	11.0007	38.0178	14406.6	0.996528	6.94153e-05	0.000763587	0.00263891	0.00347192	0.00455724
1993 - 1993	3.00034	15.0043	14375.1	7.948e-05	14393.1	0.000208457	0.00104246	0.998749	5.5221e-09	0.00125093	0.000740338
1994 - 1994	2.00054	9.01028	8.32801e-05	13811.4	13822.5	0.000144731	0.000651858	6.02499e-09	0.999203	0.000796595	0.00470843
1995 - 1995	61.0275	21.0162	4.00024	13956.7	14042.7	0.00434585	0.00149659	0.000284862	0.993873	0.00612731	0.0119497
1996 - 1996	14011.3	5.00054	5.00891	2.00037	14023.3	0.999144	0.000356588	0.000357184	0.000142646	0.000856418	0.00465333
1997 - 1997	14236.7	1.00004	40.0383	73.0094	14350.7	0.992053	6.96857e-05	0.00278999	0.00508751	0.00794718	0.015064
1998 - 1998	13796.6	2.00008	19.0029	250.022	14067.6	0.980734	0.000142176	0.00135083	0.0177728	0.0192658	0.0249505
1999 - 1999	13759.5	24.0159	9.00024	7.00073	13799.5	0.9971	0.00174034	0.000652214	0.000507316	0.00289987	0.00552916
2000 - 2000	13744.7	3.99943e-05	35.0335	3.00039	13782.7	0.99724	2.90178e-09	0.00254185	0.000217692	0.00275954	0.0131282
2001 - 2001	18.0057	13159.2	4.00154	1383.28	14564.5	0.00123627	0.903513	0.000274746	0.0949759	0.096487	0.0315118
2002 - 2002	23.0055	15414.6	71.0508	5.00133	15513.6	0.00148292	0.993615	0.00457989	0.000322382	0.00638519	0.0188316
2003 - 2003	56.0064	358	16359.3	8.00013	16781.3	0.00333742	0.0213332	0.974853	0.000476728	0.0251474	0.0461143
2004 - 2004	356	1435.06	7.67048e-05	16366.6	18157.7	0.0196061	0.0790334	4.22437e-09	0.901361	0.0986394	0.163159
2005 - 2005	20453.9	2.00013	15.0006	5.00007	20475.9	0.998926	9.76822e-05	0.000732597	0.000244193	0.00107447	0.00130492
2006 - 2006	16.0025	8.00045	21263	3.99941e-05	21287	0.000751749	0.000375837	0.998872	1.8788e-09	0.00112759	0.000454134
2007 - 2007	13.0039	2.00013	22125.4	3.99942e-05	22140.4	0.000587336	9.03382e-05	0.999322	1.80639e-09	0.000677676	0.00110482
2008 - 2008	15.002	2.0003	22714.8	7.56284e-05	22731.8	0.000659954	8.79955e-05	0.999252	3.32698e-09	0.000747953	0.000163049
2009 - 2009	3.00012	14.0017	2.00007	23007.8	23026.8	0.000130288	0.000608061	8.68584e-05	0.999175	0.000825207	0.000303435
2010 - 2010	5.00007	24.0032	7.52969e-05	23632.4	23661.4	0.000211318	0.00101445	3.18227e-09	0.998774	0.00122577	0.00047395
2011 - 2011	0.000123723	17.0033	1.00004	24584.4	24602.4	5.02891e-09	0.000691125	4.0648e-05	0.999268	0.000731778	0.000649001
2012 - 2012	5.00007	17.001	7.31141e-05	25400.6	25422.6	0.000196678	0.000668734	2.87595e-09	0.999135	0.000865415	0.00093703
2013 - 2013	24.0019	26033.4	1.00004	31.0026	26089.4	0.000919988	0.997853	3.83313e-05	0.00118832	0.00214664	0.00160257
2014 - 2014	26507.8	3.9994e-05	12.0011	5.00012	26524.8	0.999359	1.5078e-09	0.000452449	0.000188507	0.000640958	0.000403905
2015 - 2015	1.00092	4.00007	27153.8	1.00004	27159.8	3.68531e-05	0.000147279	0.999779	3.68206e-05	0.000220953	0.000586189
2016 - 2016	13.0019	3.00011	27786.2	3.99941e-05	27802.2	0.000467659	0.000107909	0.999424	1.43852e-09	0.000575569	0.000299781
2017 - 2017	28096.1	7.21155e-05	10.0016	1.00007	28107.1	0.999609	2.56574e-09	0.000355838	3.55807e-05	0.000391421	0.000346159
2018 - 2018	28830.8	3.00007	34.001	5.00007	28872.8	0.998545	0.000103906	0.00117761	0.000173176	0.0014547	0.00208019
2019 - 2019	29515.4	3.99942e-05	17.002	3.99942e-05	29532.5	0.999424	1.35425e-09	0.000575706	1.35425e-09	0.000575709	5.81499e-05
2020 - 2020	29933	3.99941e-05	10.0008	3.99941e-05	29943	0.999666	1.33567e-09	0.000333996	1.33567e-09	0.000333998	0.000114158
2021 - 2021	31022.6	1.00007	36.0045	0.000109974	31059.6	0.998809	3.21984e-05	0.00115921	3.54075e-09	0.00119141	0.00023641
2022 - 2022	30.0022	1.00004	31597.5	3.99942e-05	31628.5	0.00094858	3.16183e-05	0.99902	1.2645e-09	0.000980199	0.000697149
2023 - 2023	13.0011	1.00007	32180	6.86455e-05	32194	0.000403835	3.10638e-05	0.999565	2.13225e-09	0.000434901	0.000105559
2024 - 2024	30.004	2.00007	32936.7	1.00004	32969.7	0.00091005	6.06639e-05	0.998999	3.03321e-05	0.00100105	0.000380265
2025 - 2025	4.00007	34.0022	1.00004	33837.5	33876.5	0.000118078	0.00100371	2.95202e-05	0.998849	0.00115131	0.00100957
2026 - 2026	3.99942e-05	34852.4	1.00007	40.0017	34893.4	1.14618e-09	0.998825	2.86607e-05	0.0011464	0.00117506	0.00133326
2027 - 2027	13.0006	1.00038	35308.6	6.7383e-05	35322.6	0.000368052	2.83212e-05	0.999604	1.90764e-09	0.000396375	0.000295349
2028 - 2028	1.00007	36108.7	1.00004	49.0062	36159.8	2.76569e-05	0.998589	2.76562e-05	0.00135527	0.00141058	0.000572293
2029 - 2029	3.0001	36557.7	3.99943e-05	205.005	36765.7	8.16006e-05	0.994342	1.08781e-09	0.00557597	0.00565758	0.00877342
2030 - 2030	45.0015	3.0001	37373.3	6.63596e-05	37421.3	0.00120256	8.0171e-05	0.998717	1.77331e-09	0.00128274	0.00158278
2031 - 2031	12.0013	1.00015	37858.3	1.00004	37872.3	0.00031689	2.64085e-05	0.99963	2.64056e-05	0.000369704	0.000232898
2032 - 2032	38047.4	0.000101958	12.0015	1.00004	38060.4	0.999658	2.67886e-09	0.000315327	2.62751e-05	0.000341605	0.000305491
2033 - 2033	38435.6	3.99942e-05	15.0021	3.99942e-05	38450.6	0.99961	1.04015e-09	0.000390164	1.04015e-09	0.000390166	0.000399437
2034 - 2034	38694.6	3.99942e-05	40.0027	0.00010058	38734.6	0.998967	1.03252e-09	0.00103274	2.59664e-09	0.00103274	0.00054784
2035 - 2035	3.99941e-05	39021	3.99941e-05	9.00042	39030	1.0247e-09	0.999769	1.0247e-09	0.000230602	0.000230604	0.000183995
2036 - 2036	18.0016	2.00006	39582.5	2.00004	39604.5	0.000454534	5.05009e-05	0.999444	5.05003e-05	0.000555536	0.000142159
2037 - 2037	9.92614e-05	40000.7	1.00006	99.0085	40100.8	2.4753e-09	0.997506	2.49388e-05	0.00246899	0.00249393	0.000427976
2038 - 2038	16.0017	4.00014	40458.4	6.49724e-05	40478.4	0.000395314	9.88216e-05	0.999506	1.60511e-09	0.000494138	0.000245167
2039 - 2039	13.0014	0.000141853	40797.4	3.99942e-05	40810.4	0.000318582	3.47591e-09	0.999681	9.8e-10	0.000318586	0.000321118
2040 - 2040	40584.7	1.00004	23.002	3.99942e-05	40608.7	0.999409	2.46263e-05	0.000566431	9.8487e-10	0.000591058	6.45175e-05
2041 - 2041	40195.7	6.44275e-05	52.0044	6.54046e-05	40247.7	0.998708	1.60077e-09	0.00129211	1.62505e-09	0.00129211	0.000219796
2042 - 2042	39801.7	2.0001	64.0074	1.0001	39868.7	0.998319	5.01671e-05	0.00160545	2.50848e-05	0.00168071	0.00075083
2043 - 2043	27.0023	3.0001	39350.6	3.99942e-05	39380.6	0.000685675	7.61822e-05	0.999238	1.01558e-09	0.000761858	0.000203381
2044 - 2044	12.005	6.00033	38933.6	1.00007	38952.7	0.000308194	0.000154042	0.999512	2.56739e-05	0.000487909	0.00210176
2045 - 2045	38698.7	7.00007	47.0033	3.99943e-05	38752.7	0.998606	0.000180634	0.0012129	1.03204e-09	0.00139354	0.000964398
2046 - 2046	38335.7	58.0006	171.01	2.0001	38566.7	0.99401	0.0015039	0.00443413	5.18608e-05	0.0059899	0.0062739
2047 - 2047	14.0009	2.00026	38058.1	3.99941e-05	38074.1	0.000367729	5.25361e-05	0.99958	1.05043e-09	0.000420266	0.000125996
2048 - 2048	12.0034	2.00027	37583.6	3.99942e-05	37597.6	0.000319259	5.32019e-05	0.999628	1.06374e-09	0.000372462	0.00130167
2049 - 2049	37159.8	1.00004	108.009	6.59054e-05	37268.8	0.997075	2.68332e-05	0.00289812	1.76838e-09	0.00292495	0.000919035
2050 - 2050	1.00004	15.0013	1.00004	36508.5	36525.5	2.73792e-05	0.000410708	2.73792e-05	0.999535	0.000465466	0.000138987
2051 - 2051	36033.8	2.00007	95.0103	2.0001	36132.8	0.99726	5.53532e-05	0.00262948	5.53542e-05	0.00274019	0.000229116
2052 - 2052	4.0001	37.0028	1.00004	36027.6	36069.6	0.000110899	0.00102587	2.77253e-05	0.998836	0.0011645	0.000675691
2053 - 2053	2.00015	14.0013	1.0001	35918.1	35935.1	5.56599e-05	0.000389627	2.78307e-05	0.999527	0.000473118	5.77078e-05
2054 - 2054	35560.5	3.00015	30.0023	1.00007	35594.5	0.999045	8.42869e-05	0.000842892	2.80961e-05	0.000955275	0.000472406
2055 - 2055	34975.5	1.00007	33.002	1.00007	35010.5	0.999	2.85648e-05	0.000942633	2.85648e-05	0.000999762	0.000757215
2056 - 2056	34341.4	6.57477e-05	13.0018	0.000147661	34354.4	0.999622	1.91381e-09	0.000378462	4.29817e-09	0.000378468	0.000456879
2057 - 2057	3.99942e-05	33709.4	2.00007	8.0015	33719.4	1.18609e-09	0.999703	5.93149e-05	0.000237296	0.000296612	0.000420746
2058 - 2058	9.00076	3.99941e-05	33066.2	3.99941e-05	33075.2	0.00027213	1.20919e-09	0.999728	1.20919e-09	0.000272133	6.93303e-05
2059 - 2059	32482.5	3.99942e-05	88.0022	0.00010301	32570.5	0.997298	1.22793e-09	0.0027019	3.16266e-09	0.0027019	0.00417108
2060 - 2060	31997.3	1.00007	11.0014	6.76266e-05	32009.3	0.999625	3.1243e-05	0.000343694	2.11272e-09	0.00037494	0.00021414
2061 - 2061	31138.7	2.00011	63.0066	3.00016	31206.7	0.997821	6.40922e-05	0.00201901	9.61383e-05	0.00217924	0.000608477
2062 - 2062	4.00007	1.00011	30462.4	6.73004e-05	30467.4	0.00013129	3.28254e-05	0.999836	2.20893e-09	0.000164118	0.000206675
2063 - 2063	29892.5	3.99942e-05	40.0016	3.99942e-05	29932.5	0.998664	1.33615e-09	0.00133639	1.33615e-09	0.0013364	0.00173613
2064 - 2064	5.0003	29455.3	0.000107563	15.0003	29475.3	0.000169644	0.999321	3.64926e-09	0.000508911	0.000678558	0.000841188
2065 - 2065	6.72646e-05	28826.3	6.88965e-05	14.0002	28840.3	2.33231e-09	0.999515	2.38889e-09	0.000485439	0.000485444	0.000775067
2066 - 2066	7.00088	1.00016	28243.9	3.9994e-05	28251.9	0.000247802	3.54016e-05	0.999717	1.41562e-09	0.000283205	0.000179859
2067 - 2067	1.00004	27756.5	6.92768e-05	20.0022	27777.5	3.60018e-05	0.999244	2.49399e-09	0.000720087	0.000756092	0.000217214
2068 - 2068	26984.5	1.00042	27.0036	3.99942e-05	27012.5	0.998963	3.70354e-05	0.000999671	1.48058e-09	0.00103671	0.000259034
2069 - 2069	5.00053	19.0041	1.00011	26164.5	26189.5	0.000190937	0.000725638	3.81875e-05	0.999045	0.000954762	0.000893624
2070 - 2070	5.00094	25345.5	1.00011	18.004	25369.5	0.000197125	0.999054	3.94218e-05	0.000709673	0.000946219	0.00105287
2071 - 2071	874	2.00025	23193.4	3.99938e-05	24069.4	0.0363117	8.31035e-05	0.963605	1.66161e-09	0.0363949	0.0722553
2072 - 2072	23294.3	6.89068e-05	19.0018	3.99941e-05	23313.3	0.999185	2.95568e-09	0.000815064	1.71551e-09	0.000815069	0.000512486
2073 - 2073	10.0009	1.00004	22606	3.9994e-05	22617	0.000442185	4.42163e-05	0.999514	1.76832e-09	0.000486403	0.000356065
2074 - 2074	21677.7	1.00004	55.0071	3.99943e-05	21733.7	0.997423	4.60132e-05	0.00253095	1.84019e-09	0.00257697	0.00136862
2075 - 2075	9.00079	1.00012	20594.6	3.99939e-05	20604.6	0.000436835	4.85387e-05	0.999515	1.94102e-09	0.000485376	0.000259511
2076 - 2076	19439.7	3.99943e-05	71.0105	7.3291e-05	19510.7	0.99636	2.04986e-09	0.00363956	3.75644e-09	0.00363957	0.00166059
2077 - 2077	3.99942e-05	15.0028	3.99942e-05	18654.5	18669.5	2.14223e-09	0.000803599	2.14223e-09	0.999196	0.000803603	4.62314e-05
2078 - 2078	17585.6	6.0002	53.0097	2.00013	17646.6	0.996543	0.00034002	0.00300396	0.000113344	0.00345732	0.00137729
2079 - 2079	25.0009	1.00013	16737.5	3.99939e-05	16763.5	0.0014914	5.96612e-05	0.998449	2.38578e-09	0.00155106	0.00223531
2080 - 2080	8.00221	0.000210277	15629	3.9994e-05	15637	0.00051175	1.34474e-08	0.999488	2.55766e-09	0.000511766	0.000643362
2081 - 2081	1.00008	10.0021	3.99941e-05	14915	14926	6.70024e-05	0.00067011	2.67949e-09	0.999263	0.000737115	8.22353e-05
2082 - 2082	2.00008	14452.4	4.00022	3.00022	14461.4	0.000138304	0.999378	0.000276613	0.000207463	0.00062238	0.000528135
2083 - 2083	13737.3	3.99938e-05	4.00068	3.00004	13744.3	0.999491	2.90984e-09	0.000291079	0.000218275	0.000509357	0.000401949
2084 - 2084	12997.5	3.00008	0.000140137	3.00004	13003.5	0.999539	0.000230712	1.07768e-08	0.00023071	0.000461433	0.000769088
2085 - 2085	3.99935e-05	12097.7	7.91827e-05	2.00008	12099.7	3.30534e-09	0.999835	6.5442e-09	0.0001653	0.00016531	0.000233384
2086 - 2086	3.99948e-05	11090.3	2.00004	1.00004	11093.3	3.60533e-09	0.99973	0.000180293	9.01484e-05	0.000270445	0.000515351
2087 - 2087	3.99938e-05	10330.3	8.05978e-05	3.99938e-05	10330.3	3.8715e-09	1	7.80206e-09	3.8715e-09	1.55451e-08	0.0001385
2088 - 2088	1.00004	9541.27	3.99948e-05	3.99948e-05	9542.27	0.000104801	0.999895	4.19134e-09	4.19134e-09	0.000104809	0.000196836
2089 - 2089	3.99948e-05	9062.27	3.99948e-05	1.00004	9063.27	4.41285e-09	0.99989	4.41285e-09	0.00011034	0.000110349	0.000207914
2090 - 2090	8.61972e-05	8773.04	3.99933e-05	8.27663e-05	8773.04	9.82524e-09	1	4.55866e-09	9.43416e-09	2.38181e-08	0.000400238
2091 - 2091	8566.91	8.52572e-05	2.00029	3.99933e-05	8568.91	0.999767	9.94959e-09	0.000233436	4.66725e-09	0.000233451	0.000447832
2092 - 2092	3.00016	1.00028	8078.49	3.99931e-05	8082.49	0.000371192	0.000123759	0.999505	4.94811e-09	0.000494956	0.00104402
2093 - 2093	4.00029	1.00004	7616.15	3.99933e-05	7621.15	0.000524893	0.000131219	0.999344	5.24768e-09	0.000656117	0.000743111
2094 - 2094	3.00072	2.00008	7275.37	3.99934e-05	7280.37	0.000412166	0.000274723	0.999313	5.49332e-09	0.000686894	0.000427142
2095 - 2095	6965.95	3.99933e-05	0.000162215	3.99933e-05	6965.95	1	5.74125e-09	2.32868e-08	5.74125e-09	3.47693e-08	0.000508038
2096 - 2096	6633.87	3.99932e-05	5.0003	3.99932e-05	6638.87	0.999247	6.02411e-09	0.000753186	6.02411e-09	0.000753198	0.00080473
2097 - 2097	3.00122	9.01661e-05	5879.56	3.99935e-05	5882.56	0.000510189	1.53277e-08	0.99949	6.79865e-09	0.000510211	0.000709543
2098 - 2098	4712.07	6.00019	502.352	24.0939	5244.52	0.898476	0.00114409	0.095786	0.0045941	0.101524	0.0523788
2099 - 2099	240.558	191649481503072	24.0689	26.9792	191649481503364	1.2552e-12	1	1.25588e-13	1.40774e-13	1.52367e-12	8.34873e-14
2100 - 2100	19.4359	24.8898	111.427	775888581914899	775888581915055	2.50498e-14	3.20791e-14	1.43612e-13	1	2.01061e-13	2.06358e-14
2101 - 2101	89.2344	117198441311757	0.468764	213.217	117198441312060	7.61396e-13	1	3.99974e-15	1.81928e-12	2.58538e-12	1.19458e-13
2102 - 2102	1.00028	1.00004	1828.13	18.0394	1848.17	0.000541225	0.000541097	0.989157	0.00976069	0.010843	0.00534383
2103 - 2103	56.0087	9.00381	1379.05	3.00065	1447.07	0.038705	0.0062221	0.952999	0.0020736	0.0470007	0.0693013
2104 - 2104	3.00056	47.1116	3.99942e-05	1572.28	1622.39	0.00184946	0.0290383	2.46514e-08	0.969112	0.0308878	0.00773541
2105 - 2105	1.00063	4.01192	1.00004	2683.14	2689.15	0.000372098	0.00149189	0.00037188	0.997764	0.00223587	0.00810479
2106 - 2106	3.00022	3714.43	0.00010081	28.0488	3745.48	0.000801026	0.99171	2.69151e-08	0.00748873	0.00828978	0.0131909
2107 - 2107	1.0001	4056.28	7.00041	49.0295	4113.31	0.000243139	0.986135	0.0017019	0.0119197	0.0138648	0.0095587
2108 - 2108	7.68633	106.977	1.45823	364604528333554	364604528333670	2.10813e-14	2.93406e-13	3.99948e-15	1	3.1819e-13	2.74803e-14
2109 - 2109	2.00021	10.005	3.99937e-05	4974.12	4986.13	0.000401154	0.00200657	8.021e-09	0.997592	0.00240773	0.000746778
2110 - 2110	15.0004	35.0089	3.99939e-05	5152.64	5202.65	0.00288323	0.00672905	7.68722e-09	0.990388	0.00961228	0.0121926
2111 - 2111	5896.49	2.00004	21.0023	15.0007	5934.49	0.993596	0.000337019	0.00353902	0.00252771	0.00640375	0.00878229
2112 - 2112	10.7596	5.07164	52.9391	517975089814487	517975089814556	2.07724e-14	9.79128e-15	1.02204e-13	1	1.33227e-13	1.93119e-14
2113 - 2113	7035.54	3.99942e-05	46.0213	9.73576e-05	7081.56	0.993501	5.64765e-09	0.00649875	1.3748e-08	0.00649877	0.00103376
2114 - 2114	7572.15	3.99941e-05	40.0075	3.99941e-05	7612.16	0.994744	5.25397e-09	0.00525573	5.25397e-09	0.00525574	0.0057829
2115 - 2115	17.0041	1.00034	8158.43	3.99939e-05	8176.43	0.00207965	0.000122344	0.997798	4.89136e-09	0.002202	0.000788663
2116 - 2116	9.00117	1.00004	8824.78	2.00004	8836.78	0.0010186	0.000113168	0.998642	0.000226331	0.0013581	0.00131695
2117 - 2117	18.0031	14.0015	9264.16	8.00031	9304.16	0.00193495	0.00150486	0.9957	0.000859863	0.00429967	0.00410722
2118 - 2118	9817.63	1.00004	224.043	2.00009	10044.7	0.977397	9.95592e-05	0.0223047	0.000199119	0.0226033	0.0217053
2119 - 2119	10445.5	1.00004	31.0095	2.00004	10479.5	0.996755	9.54283e-05	0.00295907	0.000190853	0.00324535	0.000997001
2120 - 2120	4.0003	3.00004	10952.1	3.99933e-05	10959.1	0.000365021	0.000273749	0.999361	3.64933e-09	0.000638774	0.000649702
2121 - 2121	11.0031	5.00004	11678.8	3.9994e-05	11694.8	0.000940856	0.000427543	0.998632	3.4198e-09	0.0013684	0.000826705
2122 - 2122	5.00028	22.0029	4.00004	12677.5	12708.5	0.000393459	0.00173135	0.000314753	0.99756	0.00243956	0.00233821
2123 - 2123	84.0119	29.0045	23.0036	13704.4	13840.4	0.00607004	0.00209564	0.00166206	0.990172	0.00982773	0.00796719
2124 - 2124	17978.5	2.00008	59.0118	7.00211	18046.5	0.996231	0.000110829	0.00326998	0.000388003	0.00376881	0.000550736
2125 - 2125	13.0009	7.94923e-05	18960.2	1.00004	18974.2	0.000685187	4.18949e-09	0.999262	5.27052e-05	0.000737896	0.000638326
2126 - 2126	4.0005	8.00049	19647.9	3.99937e-05	19659.9	0.000203485	0.000406944	0.99939	2.03427e-09	0.00061043	0.000307549
2127 - 2127	14.0018	2.00008	20476.9	3.9994e-05	20492.9	0.000683253	9.75987e-05	0.999219	1.95161e-09	0.000780853	0.000249405
2128 - 2128	21242.2	3.99938e-05	14.0001	3.99938e-05	21256.2	0.999341	1.88151e-09	0.000658637	1.88151e-09	0.000658641	0.00119991
2129 - 2129	22317.1	3.99937e-05	3.00021	3.99937e-05	22320.1	0.999866	1.79182e-09	0.000134417	1.79182e-09	0.000134421	7.53543e-05
2130 - 2130	3.9994e-05	23917.7	7.33003e-05	6.00112	23923.7	1.67173e-09	0.999749	3.06392e-09	0.000250844	0.000250849	0.000406818
2131 - 2131	3.99938e-05	25572.3	3.99938e-05	1.0002	25573.3	1.56389e-09	0.999961	1.56389e-09	3.9111e-05	3.91141e-05	0.000162723
2132 - 2132	3.99938e-05	26743.3	3.99938e-05	2.00019	26745.3	1.49536e-09	0.999925	1.49536e-09	7.47866e-05	7.47896e-05	8.35516e-05
2133 - 2133	3.99942e-05	27486.4	3.99942e-05	11.0001	27497.4	1.45447e-09	0.9996	1.45447e-09	0.00040004	0.000400043	0.000758264
2134 - 2134	2.00004	8.00037	7.13044e-05	28588.3	28598.3	6.99357e-05	0.00027975	2.49331e-09	0.99965	0.000349688	0.000341575
2135 - 2135	1.00004	30068.7	3.9994e-05	9.00061	30078.7	3.32474e-05	0.999668	1.32964e-09	0.000299235	0.000332484	0.000192902
2136 - 2136	2.00026	31072.3	3.99938e-05	12.0005	31086.3	6.43453e-05	0.99955	1.28654e-09	0.000386037	0.000450383	0.000370732
2137 - 2137	2.00035	10.001	0.000116542	32173.6	32185.6	6.21502e-05	0.00031073	3.62092e-09	0.999627	0.000372884	0.000386102
2138 - 2138	33225	0.000114599	13.0012	3.9994e-05	33238	0.999609	3.44783e-09	0.000391154	1.20326e-09	0.000391159	0.000108678
2139 - 2139	15.002	2.00033	33904.2	1.00004	33922.2	0.000442247	5.89681e-05	0.999469	2.94804e-05	0.000530695	0.000441448
2140 - 2140	34842.5	2.00011	55.0039	0.000109159	34899.5	0.998367	5.73105e-05	0.00157606	3.12781e-09	0.00163338	0.000991773
2141 - 2141	25.0025	6.00011	35973.4	2.00007	36006.4	0.000694392	0.00016664	0.999083	5.55476e-05	0.00091658	0.000337611
2142 - 2142	4.00031	15.0031	0.000323516	37357.3	37376.3	0.000107028	0.000401407	8.65564e-09	0.999492	0.000508443	0.00127066
2143 - 2143	38976.3	2.00004	28.0018	0.000163721	39006.3	0.999231	5.12748e-05	0.000717879	4.19731e-09	0.000769158	0.000430757
2144 - 2144	13.0006	4.00023	39949.7	1.00004	39967.7	0.000325278	0.000100087	0.99955	2.50212e-05	0.000450386	0.000238264
2145 - 2145	40728.7	6.85513e-05	150.008	1.00011	40879.7	0.996306	1.6769e-09	0.0036695	2.44646e-05	0.00369396	0.00302367
2146 - 2146	4.00016	29.0031	6.7183e-05	41651.5	41684.5	9.59627e-05	0.000695776	1.6117e-09	0.999208	0.00079174	0.000395433
2147 - 2147	5.00016	28.0033	3.99942e-05	42881.6	42914.6	0.000116514	0.000652535	9.31949e-10	0.999231	0.00076905	0.000546808
2148 - 2148	44403.7	11.0003	75.006	9.00007	44498.7	0.997865	0.000247205	0.00168558	0.000202255	0.00213504	0.000812813
2149 - 2149	5.0001	4.00036	45190.6	3.99939e-05	45199.6	0.000110623	8.85044e-05	0.999801	8.84829e-10	0.000199128	0.000141437
2150 - 2150	45911.7	6.00036	140.01	2.00028	46059.7	0.996787	0.000130274	0.00303975	4.3428e-05	0.00321346	0.000633152
2151 - 2151	52.0032	3.00021	46984.5	6.63158e-05	47039.5	0.00110552	6.37805e-05	0.998831	1.40979e-09	0.0011693	0.000416259
2152 - 2152	3.00004	46.0033	2.00004	47847.7	47898.7	6.2633e-05	0.000960428	4.17556e-05	0.998935	0.00106482	0.000334607
2153 - 2153	1.00007	17.0016	3.99942e-05	48986.5	49004.5	2.04077e-05	0.000346939	8.16134e-10	0.999633	0.000367347	0.000228283
2154 - 2154	49325.7	3.0001	95.0066	5.00007	49428.7	0.997916	6.06955e-05	0.00192209	0.000101157	0.00208394	0.00056125
2155 - 2155	48854.7	2.0001	70.0044	2.00007	48928.7	0.998488	4.08779e-05	0.00143074	4.08772e-05	0.0015125	0.00056661
2156 - 2156	1.00007	37.0042	3.99943e-05	48270.7	48308.7	2.07016e-05	0.000765993	8.27889e-10	0.999213	0.000786696	0.000725082
2157 - 2157	48495.6	0.000204895	59.0031	3.00004	48557.6	0.998723	4.21962e-09	0.00121512	6.17831e-05	0.0012769	0.000788191
2158 - 2158	19.0033	5.00036	48436.5	6.61756e-05	48460.5	0.000392141	0.000103184	0.999505	1.36556e-09	0.000495326	0.0011427
2159 - 2159	3.00015	50.0048	6.61819e-05	48417.7	48470.7	6.18961e-05	0.00103165	1.3654e-09	0.998906	0.00109355	0.000605554
2160 - 2160	3.99943e-05	49.0037	3.99943e-05	49283.8	49332.8	8.10704e-10	0.00099333	8.10704e-10	0.999007	0.000993332	4.25623e-05
2161 - 2161	8.00027	73.0028	3.99942e-05	49530.6	49611.6	0.000161258	0.00147149	8.06147e-10	0.998367	0.00163275	0.00154146
2162 - 2162	4.0002	38.0029	6.57211e-05	49511.5	49553.5	8.07249e-05	0.000766906	1.32626e-09	0.999152	0.000847632	0.000148348
2163 - 2163	49483.7	6.0002	123.006	3.00007	49615.7	0.997339	0.000120934	0.00247918	6.04661e-05	0.00266058	0.00169789
2164 - 2164	3.0001	26.0019	3.99942e-05	50195.5	50224.5	5.97338e-05	0.000517714	7.96308e-10	0.999423	0.000577449	9.00125e-05
2165 - 2165	2.00025	33.0023	1.00004	50737.5	50773.5	3.93956e-05	0.000649991	1.96961e-05	0.999291	0.000709083	9.50379e-05
2166 - 2166	50960.5	2.00014	46.002	1.00006	51009.5	0.999039	3.92112e-05	0.000901833	1.96055e-05	0.000960649	0.00064837
2167 - 2167	12.0011	5.00014	51199.2	2.00006	51218.2	0.000234313	9.76244e-05	0.999629	3.90499e-05	0.000370988	0.000223658
2168 - 2168	51296	4.00006	10.0007	4.0001	51314	0.999649	7.79527e-05	0.000194892	7.79534e-05	0.000350798	0.000201618
2169 - 2169	51718.8	3.99943e-05	65.004	1.00004	51784.8	0.998725	7.72317e-10	0.00125527	1.93115e-05	0.00127458	0.000401207
2170 - 2170	16.0005	4.00019	52321.8	3.9994e-05	52341.8	0.000305692	7.64243e-05	0.999618	7.64092e-10	0.000382117	0.000304371
2171 - 2171	52289.7	9.62958e-05	67.0039	1.00004	52357.7	0.998701	1.83919e-09	0.00127973	1.91001e-05	0.00129884	0.000458135
2172 - 2172	18.0008	2.0001	51546.2	3.99941e-05	51566.2	0.000349082	3.8787e-05	0.999612	7.75588e-10	0.00038787	0.000186148
2173 - 2173	51182.8	6.39794e-05	75.0053	4.00004	51261.8	0.998459	1.24809e-09	0.00146318	7.80316e-05	0.00154122	0.000238457
2174 - 2174	26.0034	6.00019	50232.6	1.00004	50265.6	0.000517319	0.00011937	0.999343	1.98951e-05	0.000656583	0.000807288
2175 - 2175	22.0152	49.0021	6.39999e-05	50229.7	50300.8	0.000437672	0.000974181	1.27234e-09	0.998588	0.00141185	0.00724536
2176 - 2176	3.00006	51405.8	3.00004	110.008	51521.8	5.8229e-05	0.997748	5.82286e-05	0.00213517	0.00225163	0.000356393
2177 - 2177	2.00006	51682.6	9.63457e-05	41.0029	51725.6	3.86668e-05	0.999169	1.86263e-09	0.000792699	0.000831368	5.31335e-05
2178 - 2178	3.00014	12.0009	1.00006	52098.1	52114.1	5.75687e-05	0.000230281	1.91899e-05	0.999693	0.000307039	0.000109253
2179 - 2179	51868.7	2.00118	132.009	2.0002	52004.7	0.997385	3.84807e-05	0.00253841	3.84618e-05	0.00261535	0.000587455
2180 - 2180	33.0014	2.00019	51259.3	3.99942e-05	51294.3	0.000643373	3.89944e-05	0.999318	7.79699e-10	0.000682368	0.000444041
2181 - 2181	48.118	1.00014	50541.5	1.00049	50591.6	0.000951105	1.97689e-05	0.999009	1.97757e-05	0.00099065	0.0632712
2182 - 2182	3.99943e-05	50895.8	2.00004	40.0042	50937.8	7.85159e-10	0.999175	3.92644e-05	0.000785354	0.000824619	0.000671417
2183 - 2183	3.99942e-05	51571.4	3.99942e-05	8.00089	51579.4	7.75391e-10	0.999845	7.75391e-10	0.000155118	0.00015512	0.00026632
2184 - 2184	1.00014	51363.8	2.00006	7.00058	51373.8	1.94679e-05	0.999805	3.89316e-05	0.000136268	0.000194667	0.000199968
2185 - 2185	24.0028	4.00041	50887.5	1.00007	50916.5	0.000471414	7.8568e-05	0.99943	1.96413e-05	0.000569623	0.000705496
2186 - 2186	29.0014	10.0013	51172.5	1.00004	51212.5	0.000566296	0.000195291	0.999219	1.95273e-05	0.000781114	0.00036737
2187 - 2187	45.0051	4.00057	51161.7	1.00004	51211.7	0.000878805	7.81183e-05	0.999024	1.95276e-05	0.000976451	0.00116557
2188 - 2188	27.0021	2.00057	51289.5	3.99942e-05	51318.5	0.000526168	3.89833e-05	0.999435	7.79333e-10	0.000565152	0.000439513
2189 - 2189	51420.6	1.00004	13.0015	1.00004	51435.6	0.999708	1.94426e-05	0.000252772	1.94426e-05	0.000291657	0.000318215
2190 - 2190	51547.7	1.00014	82.0044	1.0001	51631.7	0.998373	1.93706e-05	0.00158826	1.93698e-05	0.001627	0.000790136
2191 - 2191	25.0009	1.00038	51339.2	3.99941e-05	51365.2	0.000486729	1.94759e-05	0.999494	7.78623e-10	0.000506206	0.000384952
2192 - 2192	51261.8	2.00004	158.007	2.00006	51423.8	0.99685	3.88933e-05	0.00307264	3.88937e-05	0.00315043	0.00268122
2193 - 2193	19.0017	3.00024	50715.5	3.99942e-05	50737.5	0.000374511	5.91327e-05	0.999566	7.88258e-10	0.000433644	0.000294249
2194 - 2194	50818.8	3.00013	289.012	1.00006	51111.8	0.994267	5.86975e-05	0.00565451	1.95662e-05	0	0.00511236
2195 - 2195	8.00031	44.003	5.00013	51257.5	51314.5	0.000155907	0.000857516	9.74408e-05	0.998889	0.00111086	0.00025842
2196 - 2196	51449.7	2.00006	98.0057	2.00009	51551.7	0.998021	3.87972e-05	0.00190111	3.87978e-05	0.00197871	0.000837107
2197 - 2197	51273.7	6.34176e-05	118.004	5.00009	51396.7	0.997607	1.23388e-09	0.00229594	9.72843e-05	0.00239323	0.00269665
2198 - 2198	3.00006	51.0027	6.35119e-05	50556.7	50610.7	5.92773e-05	0.00100775	1.25491e-09	0.998933	0.00106702	0.000638584
2199 - 2199	51345.7	0.000129694	79.0047	6.31953e-05	51424.7	0.998464	2.52201e-09	0.00153632	1.22889e-09	0.00153632	0.000539079
2200 - 2200	51210.7	3.00009	46.0029	1.00006	51260.7	0.999025	5.85262e-05	0.00089743	1.95094e-05	0.000975466	0.000292071
2201 - 2201	1.00013	22.0014	6.23215e-05	51243.4	51266.4	1.95085e-05	0.000429158	1.21564e-09	0.999551	0.000448668	7.40813e-05
2202 - 2202	5.00023	51234.8	1.00006	166.013	51406.8	9.72678e-05	0.996654	1.94539e-05	0.0032294	0.00334613	0.000544955
2203 - 2203	5.00017	30.0045	3.99943e-05	51070.7	51105.7	9.78398e-05	0.000587107	7.82579e-10	0.999315	0.000684947	0.00126772
2204 - 2204	1.00029	36.002	3.99942e-05	51239.5	51276.5	1.95077e-05	0.000702114	7.79971e-10	0.999278	0.000721623	0.000274783
2205 - 2205	4.00065	27.0014	6.2243e-05	51667.4	51698.4	7.73844e-05	0.000522287	1.20396e-09	0.9994	0.000599673	0.000262721
2206 - 2206	2.00006	51960.8	6.00013	156.009	52124.8	3.83707e-05	0.996854	0.000115111	0.002993	0	0.00124477
2207 - 2207	12.0003	26.0034	1.00006	52462.6	52501.6	0.000228571	0.000495288	1.90482e-05	0.999257	0.000742907	0.000884653
2208 - 2208	1.00006	52977.8	1.00006	85.0044	53064.8	1.88461e-05	0.99836	1.88461e-05	0.0016019	0.00163959	0.000850681
2209 - 2209	2.00027	13.0012	1.00013	53445.3	53461.3	3.74154e-05	0.000243189	1.87075e-05	0.999701	0.000299312	0.000371338
2210 - 2210	53849.7	3.00006	30.0022	2.00006	53884.7	0.99935	5.56756e-05	0.000556785	3.71174e-05	0.000649578	0.000119084
2211 - 2211	21.0009	1.00017	53593.3	3.99941e-05	53615.3	0.000391695	1.86545e-05	0.99959	7.45946e-10	0.00041035	0.000267269
2212 - 2212	53391.7	3.99943e-05	23.002	1.00006	53415.7	0.999551	7.48736e-10	0.000430623	1.87222e-05	0.000449346	0.000245033
2213 - 2213	53442.8	2.00004	114.006	2.00013	53560.8	0.997797	3.73415e-05	0.00212853	3.73431e-05	0.00220322	0.00115633
2214 - 2214	50.0025	1.00012	52691.7	3.99943e-05	52742.7	0.000948046	1.89623e-05	0.999033	7.5829e-10	0.000967009	0.000539453
2215 - 2215	4.00022	32.004	2.00009	52328.7	52366.7	7.63886e-05	0.000611152	3.81939e-05	0.999274	0.000725734	0.000944543
2216 - 2216	52253.7	12.0005	135.008	4.00016	52404.7	0.997118	0.000228997	0.00257626	7.63321e-05	0.00288159	0.0010776
2217 - 2217	28.0026	8.0004	52315.6	3.99942e-05	52351.6	0.000534894	0.00015282	0.999312	7.63954e-10	0.000687715	0.000375802
2218 - 2218	15.0007	5.00033	51977.1	1.00006	51998.1	0.000288485	9.61637e-05	0.999596	1.92326e-05	0.000403881	0.000138117
2219 - 2219	51609.8	4.00013	155.009	8.9872e-05	51768.8	0.996928	7.72691e-05	0.00299425	1.73603e-09	0.00307152	0.00152586
2220 - 2220	30.0018	1.00054	51261.5	3.99942e-05	51292.5	0.000584915	1.95066e-05	0.999396	7.79728e-10	0.000604422	0.000290685
2221 - 2221	9.00143	69.0063	1.00022	51072.7	51151.7	0.000175975	0.00134905	1.95539e-05	0.998455	0.00154458	0.00118379
2222 - 2222	11.0012	51.0044	3.00006	52154.7	52219.7	0.000210672	0.000976727	5.74507e-05	0.998755	0.00124485	0.000671097
2223 - 2223	43.0038	9.00032	52536.7	2.00009	52590.7	0.000817709	0.000171139	0.998973	3.80313e-05	0.00102688	0.000461074
2224 - 2224	53614.7	8.8286e-05	94.004	2.00021	53710.7	0.998213	1.64373e-09	0.00175019	3.72404e-05	0.00178743	0.00130994
2225 - 2225	7.00016	53455.1	4.00045	12.0007	53478.1	0.000130898	0.99957	7.48053e-05	0.000224404	0.000430107	0.000158563
2226 - 2226	52556.7	3.00009	55.0036	6.08836e-05	52614.7	0.998898	5.70199e-05	0.0010454	1.15716e-09	0.00110242	0.000228543
2227 - 2227	29.001	2.00009	52098.4	1.00006	52130.4	0.000556317	3.8367e-05	0.999386	1.91838e-05	0.000613868	0.000531604
2228 - 2228	52060.8	8.92566e-05	181.007	1.00006	52242.8	0.996516	1.7085e-09	0.00346472	1.91426e-05	0.00348387	0.00338668
2229 - 2229	6.04683e-05	13.001	2.00009	52446.4	52461.4	1.15262e-09	0.000247821	3.81249e-05	0.999714	0.000285947	0.000147391
2230 - 2230	52376.7	0.000121478	65.0049	3.00006	52444.8	0.998703	2.3163e-09	0.00123949	5.72042e-05	0.0012967	0.00018245
2231 - 2231	52383.7	5.00021	83.0063	3.00006	52474.8	0.998266	9.52878e-05	0.00158183	5.71715e-05	0.00173429	0.000189816
2232 - 2232	19.0012	5.00026	51823.4	1.00004	51848.4	0.000366476	9.64399e-05	0.999518	1.92878e-05	0.000482204	9.07509e-05
2233 - 2233	15.0018	3.00026	51832.5	8.89754e-05	51850.5	0.000289329	5.78636e-05	0.999653	1.716e-09	0.000347194	0.000553413
2234 - 2234	52233.8	3.99943e-05	39.0033	3.99943e-05	52272.8	0.999254	7.65107e-10	0.000746149	7.65107e-10	0.00074615	0.000276977
2235 - 2235	52042.7	6.00021	63.0029	2.00004	52113.7	0.998638	0.000115137	0.00120895	3.83784e-05	0	0.00100669
2236 - 2236	8.00045	23.0015	1.00004	51972.5	52004.5	0.000153841	0.000442299	1.92299e-05	0.999385	0.00061537	8.55378e-05
2237 - 2237	5.00016	52471.6	2.00016	39.0024	52517.6	9.52093e-05	0.999124	3.80856e-05	0.000742654	0.000875949	0.000250993
2238 - 2238	40.0025	2.00006	52790.7	1.00009	52833.7	0.000757141	3.78558e-05	0.999186	1.8929e-05	0.000813925	0.000182641
2239 - 2239	6.13891e-05	53115.8	4.00009	98.0053	53217.8	1.15355e-09	0.998083	7.51645e-05	0.00184159	0.00191676	0.000952884
2240 - 2240	53446.6	6.07417e-05	59.0024	3.00021	53508.6	0.998841	1.13518e-09	0.00110267	5.60696e-05	0.00115874	0.000861479
2241 - 2241	3.99943e-05	53867.8	6.17466e-05	63.0047	53930.8	7.41585e-10	0.998832	1.14492e-09	0.00116825	0.00116825	0.000166184
2242 - 2242	4.00009	23.0016	3.99942e-05	53498.6	53525.6	7.47322e-05	0.000429731	7.47198e-10	0.999496	0.000504464	0.000100562
2243 - 2243	5.00009	22.0006	3.99941e-05	54396.3	54423.3	9.1874e-05	0.000404251	7.34872e-10	0.999504	0.000496125	0.000546044
2244 - 2244	7.00009	54232.8	6.00009	133.008	54378.8	0.000128728	0.997315	0.000110339	0.00244595	0.00268502	0.00105667
2245 - 2245	3.00004	55346.6	2.00012	32.0018	55383.6	5.41684e-05	0.999332	3.6114e-05	0.000577821	0.000668103	0.000236295
2246 - 2246	6.07103e-05	55126.5	3.99942e-05	15.0008	55141.5	1.10099e-09	0.999728	7.25302e-10	0.000272043	0.000272044	6.95074e-05
2247 - 2247	55232.7	1.00004	28.0022	6.15326e-05	55261.7	0.999475	1.80964e-05	0.00050672	1.11348e-09	0.000524818	0.000224695
2248 - 2248	26.0011	6.00067	55277.5	3.99942e-05	55309.5	0.000470103	0.000108493	0.999421	7.23099e-10	0.000578596	0.000276106
2249 - 2249	10.0002	12.0012	3.99942e-05	55425.5	55447.5	0.000180354	0.000216443	7.21299e-10	0.999603	0.000396798	0.000300742
2250 - 2250	4.00004	57106.8	1.00006	99.0058	57210.8	6.99176e-05	0.998182	1.74803e-05	0.00173054	0.00181794	0.000536307
2251 - 2251	6.07709e-05	57354.7	3.99943e-05	48.0023	57402.7	1.05868e-09	0.999164	6.96731e-10	0.000836237	0.000836239	0.000438018
2252 - 2252	3.00021	19.0018	3.99942e-05	57493.6	57515.6	5.21634e-05	0.000330376	6.95363e-10	0.999617	0.00038254	0.000360979
2253 - 2253	8.00089	48.0017	1.00004	57944.6	58001.6	0.000137943	0.000827593	1.72416e-05	0.999017	0.000982777	0.000731318
2254 - 2254	4.00039	22.0006	3.99941e-05	58383.2	58409.2	6.8489e-05	0.000376663	6.84723e-10	0.999555	0.000445153	0.000384726
2255 - 2255	9.00016	57988.7	1.00012	137.005	58135.7	0.000154813	0.997471	1.72033e-05	0.00235664	0.00252866	0.00222809
2256 - 2256	1.00045	14.001	3.99942e-05	58105.4	58120.4	1.72134e-05	0.000240896	6.88127e-10	0.999742	0.00025811	0.000357998
2257 - 2257	58228.6	1.00009	26.0016	2.00006	58257.6	0.999502	1.71667e-05	0.000446322	3.43313e-05	0.00049782	3.45523e-05
2258 - 2258	32.0023	4.00016	58126.6	1.00009	58163.6	0.000550212	6.87744e-05	0.999364	1.71944e-05	0.000636181	0.000194799
2259 - 2259	57548.7	3.99943e-05	39.002	1.00004	57588.7	0.999305	6.94481e-10	0.00067725	1.73652e-05	0.000694616	0.000297428
2260 - 2260	9.02705e-05	56991.8	1.00004	127.005	57119.8	1.58037e-09	0.997759	1.75078e-05	0.00222349	0.002241	0.00171575
2261 - 2261	3.00004	101.001	1.00009	57212.5	57317.5	5.23407e-05	0.00176214	1.74483e-05	0.998168	0.00183192	0.0029313
2262 - 2262	57563.6	1.00009	51.0025	6.00017	57621.6	0.998993	1.73562e-05	0.000885128	0.000104131	0.00100662	0.000490354
2263 - 2263	1.00006	8.00027	3.99941e-05	57281.1	57290.1	1.74561e-05	0.000139645	6.98098e-10	0.999843	0.000157102	0.000105082
2264 - 2264	3.99943e-05	57122.8	6.23492e-05	56.0029	57178.8	6.9946e-10	0.999021	1.09043e-09	0.000979436	0.000979438	0.000393181
2265 - 2265	2.00004	3.00022	3.99941e-05	56841.3	56846.3	3.51833e-05	5.27777e-05	7.03549e-10	0.999912	8.79617e-05	5.04701e-05
2266 - 2266	1.00006	56905.6	3.00006	23.0017	56932.6	1.75657e-05	0.999526	5.2695e-05	0.000404017	0.000474277	0.00014563
2267 - 2267	1.00004	56792.1	1.00006	7.00028	56801.1	1.7606e-05	0.999842	1.76064e-05	0.000123242	0.000158454	7.65698e-05
2268 - 2268	2.00006	56301.6	1.00006	21.0016	56325.6	3.5509e-05	0.999574	1.7755e-05	0.00037286	0.000426124	0.000134408
2269 - 2269	12.0007	1.00004	56010.5	3.99942e-05	56023.5	0.000214209	1.78504e-05	0.999768	7.13883e-10	0.00023206	2.31017e-05
2270 - 2270	29.0033	3.00009	55632.7	6.17808e-05	55664.7	0.000521036	5.38958e-05	0.999425	1.10987e-09	0.000574933	0.000791495
2271 - 2271	3.00035	42.0031	6.18382e-05	55236.6	55281.6	5.42739e-05	0.000759802	1.1186e-09	0.999186	0.000814077	0.000310251
2272 - 2272	53904.7	8.0005	338.008	3.99943e-05	54250.8	0.993622	0.000147473	0.00623048	7.37211e-10	0.00637795	0.00809485
2273 - 2273	55.0048	6.28393e-05	53482.8	1.00004	53538.8	0.00102738	1.17372e-09	0.998954	1.86788e-05	0.00104606	0.000529678
2274 - 2274	3.00006	32.0019	6.32334e-05	52383.6	52418.6	5.72328e-05	0.000610507	1.20632e-09	0.999332	0.000667741	0.000234464
2275 - 2275	26.0032	2.00023	52341.6	1.00013	52370.6	0.000496524	3.81938e-05	0.999446	1.90972e-05	0.000553815	0.00090069
2276 - 2276	51930.6	2.00004	56.0022	4.00009	51992.6	0.998807	3.84678e-05	0.00107712	7.69358e-05	0.00119252	0.00108932
2277 - 2277	1.00006	21.0017	3.99942e-05	51841.6	51863.6	1.92826e-05	0.000404942	7.71142e-10	0.999576	0.000424225	0.000176927
2278 - 2278	5.00061	29.0045	2.00004	51198.7	51234.7	9.7602e-05	0.000566111	3.90368e-05	0.999297	0.00070275	0.00145682
2279 - 2279	7.00037	27.0024	0.000185293	50471.4	50505.4	0.000138606	0.000534643	3.66878e-09	0.999327	0.000673253	0.000433433
2280 - 2280	10.0003	23.0018	1.00006	50341.4	50375.4	0.000198516	0.000456608	1.98522e-05	0.999325	0.000674975	0.000220973
2281 - 2281	1.00014	49686	3.9994e-05	24.0005	49711	2.01191e-05	0.999497	8.04531e-10	0.000482802	0.000502922	0.000596861
2282 - 2282	10.0008	36.0036	6.38915e-05	49342.6	49388.6	0.000202493	0.000728986	1.29365e-09	0.999069	0.00093148	0.00063368
2283 - 2283	26.0022	4.0001	48484.6	1.00006	48515.6	0.000535955	8.24498e-05	0.999361	2.06133e-05	0.000639018	0.000152208
2284 - 2284	1.00004	47836.8	1.00006	68.0041	47906.8	2.08747e-05	0.998539	2.08752e-05	0.00141951	0.00146126	0.000668634
2285 - 2285	2.00009	20.0018	6.31154e-05	48154.5	48176.5	4.1516e-05	0.000415177	1.31009e-09	0.999543	0.000456694	0.000214265
2286 - 2286	47273.7	6.40255e-05	72.0042	3.00006	47348.7	0.998416	1.35221e-09	0.00152072	6.3361e-05	0.00158408	0.000868792
2287 - 2287	2.00004	19.0006	3.99941e-05	46320.2	46341.2	4.3159e-05	0.000410014	8.63036e-10	0.999547	0.000453174	0.00052722
2288 - 2288	45047.4	3.99942e-05	58.0014	1.0001	45106.4	0.998692	8.86663e-10	0.00128588	2.21719e-05	0.00130805	0.00174302
2289 - 2289	30294.6	2.00004	491.097	2.00007	30789.7	0.98392	6.49582e-05	0.0159501	6.49591e-05	0.01608	0.0213402
2290 - 2290	1.00004	30924.1	3.99941e-05	5.00074	30930.1	3.23323e-05	0.999806	1.29305e-09	0.000161679	0.000194013	0.000186334
2291 - 2291	30799.3	2.00007	10.0017	1.00007	30812.3	0.999578	6.49113e-05	0.000324602	3.24567e-05	0.00042197	0.000398266
2292 - 2292	31046.3	6.86556e-05	10.0013	3.99941e-05	31056.3	0.999678	2.21069e-09	0.000322038	1.2878e-09	0.000322041	0.000213681
2293 - 2293	31062.6	3.99942e-05	38.0027	2.00004	31102.6	0.998714	1.28588e-09	0.00122185	6.43045e-05	0.00128615	0.00105087
2294 - 2294	9.00011	1.00007	30927.7	3.99939e-05	30937.7	0.000290911	3.23252e-05	0.999677	1.29273e-09	0.000323237	0.000517293
2295 - 2295	31033.5	3.99942e-05	20.0023	1.00007	31054.5	0.999324	1.28787e-09	0.000644101	3.22036e-05	0.000676306	3.7407e-05
2296 - 2296	3.99939e-05	31565.6	6.76397e-05	4.00029	31569.6	1.26685e-09	0.999873	2.14256e-09	0.000126714	0.000126717	8.32388e-05
2297 - 2297	31952.9	2.00022	18.0008	3.9994e-05	31972.9	0.999374	6.25598e-05	0.000563003	1.25087e-09	0.000625564	0.000559991
2298 - 2298	7.002	8.00021	32151.4	3.99942e-05	32166.4	0.000217681	0.000248714	0.999534	1.24335e-09	0.000466396	0.000775557
2299 - 2299	22.0046	4.0003	32370.6	1.00004	32397.6	0.000679204	0.000123475	0.999166	3.08677e-05	0.000833547	0.00118146
2300 - 2300	30.0031	1.00102	33121.5	3.99942e-05	33152.6	0.000905002	3.01945e-05	0.999065	1.20637e-09	0.000935197	0.000539088
2301 - 2301	30.0034	0.00055225	33619.6	3.99942e-05	33649.6	0.000891644	1.64118e-08	0.999108	1.18855e-09	0.000891661	0.000472837
2302 - 2302	28.0031	1.00021	34003.6	1.00004	34033.6	0.000822809	2.93889e-05	0.999118	2.93839e-05	0.000881582	0.000159958
2303 - 2303	38.0046	5.0001	34412.7	3.99943e-05	34455.7	0.001103	0.000145117	0.998752	1.16074e-09	0.00124812	0.000314548
2304 - 2304	2.00053	14.0022	3.99942e-05	34680.4	34696.4	5.76582e-05	0.000403563	1.15269e-09	0.999539	0.000461222	0.000687269
2305 - 2305	35458.4	2.00004	15.001	3.99942e-05	35475.4	0.999521	5.63783e-05	0.000422856	1.12738e-09	0.000479235	0.000365831
2306 - 2306	35885.6	2.00007	15.0025	3.99942e-05	35902.6	0.999526	5.57081e-05	0.000417865	1.11396e-09	0.000473574	0.000536327
2307 - 2307	1.00004	36280	3.99941e-05	10.0003	36291	2.75561e-05	0.999697	1.10204e-09	0.00027556	0.000303117	0.000353176
2308 - 2308	3.99942e-05	36710.5	3.99942e-05	1.0001	36711.5	1.08942e-09	0.999973	1.08942e-09	2.72421e-05	2.72443e-05	4.65854e-05
2309 - 2309	37145.8	1.00006	5.0002	3.9994e-05	37151.8	0.999838	2.69184e-05	0.000134588	1.0765e-09	0.000161508	0.000135922
2310 - 2310	37539.1	3.99941e-05	12.0002	1.00004	37552.1	0.999654	1.06503e-09	0.000319562	2.66308e-05	0.000346193	0.000539672
2311 - 2311	37227.7	3.00004	35.0024	6.50943e-05	37265.7	0.99898	8.05042e-05	0.000939268	1.74677e-09	0.00101977	0.000677698
2312 - 2312	12.0016	0.000196578	37214.4	3.99942e-05	37226.4	0.000322394	5.28061e-09	0.999678	1.07435e-09	0.0003224	0.000413686
2313 - 2313	22.0007	4.00026	37434	3.9994e-05	37460	0.000587312	0.000106787	0.999306	1.06765e-09	0.0006941	0.000763
2314 - 2314	37687.5	3.99942e-05	27.0014	1.00006	37715.5	0.999258	1.06042e-09	0.000715924	2.6516e-05	0.000742441	0.000636405
2315 - 2315	37713.7	0.000326275	59.0057	9.84914e-05	37772.7	0.998438	8.63785e-09	0.00156213	2.60748e-09	0.00156214	0.000231561
2316 - 2316	12.0017	7.00025	37439.4	3.99942e-05	37458.4	0.000320402	0.000186881	0.999493	1.0677e-09	0.000507283	0.000400199
2317 - 2317	1.00025	19.0018	3.99942e-05	37441.4	37461.4	2.67009e-05	0.000507237	1.06761e-09	0.999466	0.000533939	0.000170414
2318 - 2318	9.71715e-05	37601.7	2.00014	64.0063	37667.7	2.5797e-09	0.998248	5.30996e-05	0.00169924	0.00175234	6.26511e-05
2319 - 2319	0.000187494	9.0004	3.9994e-05	37595.8	37604.8	4.98591e-09	0.000239342	1.06353e-09	0.999761	0.000239348	0.000186153
2320 - 2320	6.38154e-05	37867	1.00006	58.0007	37926.1	1.68263e-09	0.998444	2.63688e-05	0.00152931	0.00155568	0.00263962
2321 - 2321	38241	1.00004	18.0006	2.0001	38262	0.999451	2.61366e-05	0.000470456	5.22737e-05	0.000548866	0.000626893
2322 - 2322	3.99943e-05	38521.7	3.99943e-05	15.0023	38536.7	1.03782e-09	0.999611	1.03782e-09	0.000389299	0.000389301	0.000508992
2323 - 2323	3.00004	38044.7	9.71331e-05	3.00025	38050.7	7.88432e-05	0.999842	2.55273e-09	7.88487e-05	0.000157694	0.00012829
2324 - 2324	38836.7	9.55728e-05	37.0033	4.00006	38877.7	0.998945	2.4583e-09	0.000951788	0.000102888	0.00105468	0.000273611
2325 - 2325	13.0011	3.00064	39178.3	1.00006	39195.3	0.000331702	7.65561e-05	0.999566	2.55149e-05	0.000433773	0.000269796
2326 - 2326	39098.7	3.99943e-05	37.0044	8.00014	39143.7	0.99885	1.02173e-09	0.000945348	0.000204379	0.00114973	0.00051963
2327 - 2327	3.99942e-05	39725.5	3.99942e-05	23.001	39748.5	1.00618e-09	0.999421	1.00618e-09	0.000578664	0.000578666	0.000571198
2328 - 2328	39840.7	6.33e-05	39.0036	3.99943e-05	39879.7	0.999022	1.58727e-09	0.00097803	1.00287e-09	0.000978032	5.51814e-05
2329 - 2329	2.00006	19.0012	1.00004	40247.5	40269.5	4.9667e-05	0.000471851	2.48337e-05	0.999454	0.000546352	0.000344249
2330 - 2330	40518.7	9.00045	67.0057	1.00018	40595.7	0.998103	0.00022171	0.00165056	2.46377e-05	0.00189691	0.000406957
2331 - 2331	11.0012	9.00061	41255.4	1.00004	41276.4	0.000266525	0.000218057	0.999491	2.42279e-05	0.00050881	0.000166712
2332 - 2332	13.0015	0.000295503	41689.4	6.32185e-05	41702.4	0.00031177	7.08599e-09	0.999688	1.51594e-09	0.000311778	0.000495493
2333 - 2333	41955.8	9.37794e-05	113.008	9.43297e-05	42068.8	0.997314	2.22919e-09	0.00268627	2.24227e-09	0.00268627	0.00114532
2334 - 2334	24.0021	3.0003	41847.5	3.99942e-05	41874.5	0.000573191	7.16496e-05	0.999355	9.55096e-10	0.000644841	7.9873e-05
2335 - 2335	8.00029	39.0026	6.23986e-05	42118.6	42165.6	0.000189735	0.000924987	1.47985e-09	0.998885	0.00111472	0.000600579
2336 - 2336	43237.7	0.000226632	85.0076	1.00029	43323.7	0.998015	5.23114e-09	0.00196215	2.30887e-05	0.00198524	0.000416116
2337 - 2337	17.0023	5.00006	43689.6	9.25004e-05	43711.6	0.000388966	0.000114387	0.999497	2.11615e-09	0.000503356	0.000566943
2338 - 2338	44047.7	1.00004	59.0034	9.2739e-05	44107.7	0.99864	2.26727e-05	0.00133771	2.10256e-09	0.00136039	0.000866994
2339 - 2339	1.00004	44787.7	1.00013	43.0043	44832.7	2.2306e-05	0.998996	2.23079e-05	0.000959216	0.00100383	0.00039855
2340 - 2340	19.0008	4.00013	44778.3	3.99941e-05	44801.3	0.000424113	8.9286e-05	0.999487	8.92701e-10	0.0005134	0.000466556
2341 - 2341	45001.8	1.00006	78.0062	1.00009	45081.8	0.998225	2.21833e-05	0.00173033	2.21839e-05	0.00177469	0.000169894
2342 - 2342	9.05659e-05	45174.7	6.19785e-05	41.0033	45215.7	2.00297e-09	0.999093	1.37073e-09	0.000906838	0.000906841	8.22217e-05
2343 - 2343	45009.8	1.00004	69.0058	1.00009	45080.8	0.998425	2.21833e-05	0.00153071	2.21844e-05	0.00157508	3.23023e-05
2344 - 2344	5.00009	22.0015	1.00004	45212.6	45240.6	0.000110522	0.000486321	2.21049e-05	0.999381	0.000618949	0.000348017
2345 - 2345	45304.7	1.00022	71.0042	2.00006	45378.7	0.998369	2.20415e-05	0.0015647	4.40749e-05	0.00163082	0.000927859
2346 - 2346	25.0016	2.00022	45284.5	3.99942e-05	45311.5	0.000551772	4.41438e-05	0.999404	8.8265e-10	0.000595917	0.000180939
2347 - 2347	6.16501e-05	44963.7	3.99943e-05	24.0023	44987.7	1.37038e-09	0.999466	8.89004e-10	0.00053353	0.000533533	0.000231849
2348 - 2348	45263.4	3.99942e-05	14.0008	1.00006	45278.4	0.999669	8.83295e-10	0.000309216	2.2087e-05	0.000331303	0.000164504
2349 - 2349	3.99942e-05	45598.6	1.00009	17.0016	45616.6	8.76747e-10	0.999605	2.19238e-05	0.000372707	0.000394632	0.000182316
2350 - 2350	3.99945e-05	45043.7	1.00004	6.21779e-05	45044.7	8.87885e-10	0.999978	2.22011e-05	1.38036e-09	2.22033e-05	4.34768e-05
2351 - 2351	45340.7	1.00006	22.0026	3.99943e-05	45363.7	0.999493	2.20454e-05	0.000485025	8.81635e-10	0.000507072	0.000426044
2352 - 2352	17.0007	5.00013	45303	1.00022	45326	0.000375076	0.000110315	0.999493	2.20673e-05	0.000507458	0.000424298
2353 - 2353	44935.6	3.99942e-05	17.0016	9.122e-05	44952.6	0.999622	8.89698e-10	0.000378211	2.02925e-09	0.000378214	0.000187326
2354 - 2354	45064.6	9.03269e-05	24.0024	2.00006	45090.7	0.999423	2.00323e-09	0.000532314	4.43565e-05	0.000576673	0.000301653
2355 - 2355	10.002	2.0004	44765.6	3.99942e-05	44777.6	0.000223371	4.46742e-05	0.999732	8.93176e-10	0.000268046	0.000834005
2356 - 2356	44763.4	3.99942e-05	10.0009	6.18854e-05	44773.4	0.999777	8.93257e-10	0.000223366	1.38219e-09	0.000223369	0.000127545
2357 - 2357	44845.5	1.00006	19.0015	9.11525e-05	44865.5	0.999554	2.22902e-05	0.000423521	2.03168e-09	0.000445813	5.19713e-05
2358 - 2358	44529.8	3.99943e-05	29.0023	1.00004	44559.8	0.999327	8.97542e-10	0.000650864	2.24427e-05	0.000673308	7.92726e-05
2359 - 2359	3.99942e-05	44043.6	1.00004	11.0012	44055.6	9.07812e-10	0.999728	2.26995e-05	0.000249713	0.000272413	0.000208967
2360 - 2360	23.0018	1.00006	43559.6	3.99942e-05	43583.7	0.000527762	2.29458e-05	0.999449	9.17643e-10	0.000550708	9.32865e-05
2361 - 2361	43573.8	2.00006	34.0033	1.00004	43610.8	0.999152	4.58617e-05	0.000779701	2.2931e-05	0.000848494	0.000220502
2362 - 2362	43799.5	3.99942e-05	36.0011	1.00006	43836.5	0.999156	9.12349e-10	0.000821258	2.28135e-05	0.000844072	0.00103939
2363 - 2363	1.00004	44208	1.00006	11.0002	44221	2.26146e-05	0.999706	2.26151e-05	0.000248755	0.000293985	0.00037738
2364 - 2364	1.00004	44441.6	3.99942e-05	17.0011	44459.6	2.24932e-05	0.999595	8.99564e-10	0.000382394	0.000404888	0.000189186
2365 - 2365	16	44418.1	6.22797e-05	6.00028	44440.1	0.000360036	0.999505	1.40143e-09	0.00013502	0.000495057	0.000780609
2366 - 2366	27.0021	1.00028	44326.5	6.20392e-05	44354.5	0.000608779	2.2552e-05	0.999369	1.39871e-09	0.000631332	0.000149855
2367 - 2367	10.0006	55.0041	1.00009	44814.7	44880.7	0.000222826	0.00122556	2.22834e-05	0.998529	0.00147067	0.000325774
2368 - 2368	275	42.0031	1.00004	45393.7	45711.7	0.00601597	0.000918869	2.18771e-05	0.993043	0.00695672	0.0121089
2369 - 2369	45908.7	17.0022	139.014	7.00027	46071.8	0.996462	0.000369038	0.00301733	0.000151943	0.00353831	0.00176989
2370 - 2370	29.0028	9.00022	46021.7	3.99942e-05	46059.7	0.000629679	0.000195404	0.999175	8.68314e-10	0.000825083	0.000286135
2371 - 2371	16.0012	6.00034	45621.3	6.25058e-05	45643.3	0.000350571	0.000131461	0.999518	1.36944e-09	0.000482033	6.62497e-05
2372 - 2372	45769.4	3.99942e-05	13.001	2.00009	45784.4	0.999672	8.73533e-10	0.00028396	4.3685e-05	0.000327646	4.43258e-05
2373 - 2373	46329.7	6.12217e-05	35.0038	1.00009	46365.7	0.999223	1.32041e-09	0.00075495	2.15696e-05	0.000776521	0.000571261
2374 - 2374	20.0006	7.00022	45474	9.01395e-05	45501	0.000439564	0.000153848	0.999407	1.98104e-09	0.000593414	0.00062544
2375 - 2375	44669.8	2.00017	408.009	3.99943e-05	45079.8	0.990905	4.43696e-05	0.00905082	8.87189e-10	0.00909519	0.0132589
2376 - 2376	1.00004	45103.7	6.20707e-05	17.0022	45121.7	2.21632e-05	0.999601	1.37563e-09	0.000376807	0.000398972	0.000455904
2377 - 2377	17.0014	9.15112e-05	44989.5	3.99942e-05	45006.5	0.000377754	2.03329e-09	0.999622	8.88631e-10	0.000377757	0.000108374
2378 - 2378	5.00048	8.00048	44692.1	1.00004	44706.1	0.000111852	0.000178957	0.999687	2.23692e-05	0.000313179	8.58652e-05
2379 - 2379	44290.7	3.00013	65.0064	9.02104e-05	44358.7	0.998467	6.76333e-05	0.00146547	2.03366e-09	0.0015331	0.000520473
2380 - 2380	44287.7	6.2349e-05	50.0042	2.00006	44339.8	0.998827	1.40616e-09	0.00112775	4.51076e-05	0.00117286	9.79444e-05
2381 - 2381	43749.7	2.00004	134.008	13.0008	43898.8	0.996606	4.55603e-05	0.00305266	0.000296154	0.00339437	0.00219368
2382 - 2382	3.00009	20.0003	0.000284951	43429.8	43452.8	6.90426e-05	0.000460278	6.55771e-09	0.999471	0.000529327	0.000744235
2383 - 2383	2.00006	8.00049	1.00004	43340.2	43351.2	4.61363e-05	0.000184551	2.30683e-05	0.999746	0.000253755	0.000133049
2384 - 2384	43196.7	6.21748e-05	17.0021	6.00004	43219.7	0.999468	1.43858e-09	0.000393388	0.000138827	0.000532216	0.000387912
2385 - 2385	42992.2	1.00006	6.00093	0.000126929	42999.2	0.999837	2.32577e-05	0.000139559	2.95188e-09	0.00016282	0.000372217
2386 - 2386	42625	1.00013	10.0004	1.00004	42637	0.999719	2.34569e-05	0.000234548	2.34548e-05	0.00028146	0.000201686
2387 - 2387	42529.4	3.99942e-05	20.0009	1.00006	42550.4	0.999506	9.39925e-10	0.000470051	2.3503e-05	0.000493555	0.000446239
2388 - 2388	42863.4	1.00004	6.00074	3.99942e-05	42870.4	0.999837	2.3327e-05	0.000139974	9.32908e-10	0.000163302	0.000176826
2389 - 2389	6.24065e-05	42876	3.9994e-05	5.00023	42881	1.45534e-09	0.999883	9.32675e-10	0.000116607	0.000116609	8.04321e-05
2390 - 2390	73.0197	0.00300393	42130.8	4.00004	42207.8	0.00173001	7.11701e-08	0.998175	9.47702e-05	0.00182485	0.00853986
2391 - 2391	42825.8	3.99943e-05	210.005	1.00009	43036.8	0.995097	9.29305e-10	0.00487966	2.32381e-05	0.0049029	0.00727661
2392 - 2392	3.99941e-05	42922.1	6.29904e-05	8.00013	42930.1	9.3161e-10	0.999814	1.46728e-09	0.000186353	0.000186355	0.000287318
2393 - 2393	43494.7	3.00043	80.0052	3.00013	43580.7	0.998027	6.88477e-05	0.0018358	6.88409e-05	0.00197348	0.000903277
2394 - 2394	20.0021	4.00042	44230.5	3.99942e-05	44254.6	0.000451978	9.03956e-05	0.999458	9.03731e-10	0.000542374	0.000340997
2395 - 2395	18.0024	20.002	44069.7	6.12143e-05	44107.7	0.000408147	0.00045348	0.999138	1.38784e-09	0.000861629	0.000696179
2396 - 2396	28.0024	6.00035	44223.6	1.00006	44258.6	0.0006327	0.000135575	0.999209	2.25959e-05	0.000790871	8.69228e-05
2397 - 2397	22.0023	6.00013	44339.6	3.99942e-05	44367.6	0.000495909	0.000135237	0.999369	9.01428e-10	0.000631146	0.000299435
2398 - 2398	14.0009	3.00017	44605.3	1.00004	44623.3	0.000313758	6.72334e-05	0.999597	2.24107e-05	0.000403402	0.000133399
2399 - 2399	44670.7	6.18586e-05	33.003	1.00006	44704.7	0.999239	1.38372e-09	0.000738243	2.23704e-05	0.000760615	0.000152598
2400 - 2400	45287.6	6.14378e-05	15.0018	4.00009	45306.6	0.999581	1.35605e-09	0.000331118	8.82894e-05	0.000419408	0.00038019
2401 - 2401	3.99942e-05	45188.4	1.00006	5.00079	45194.4	8.84936e-10	0.999867	2.2128e-05	0.000110651	0.000132779	0.000264402
2402 - 2402	1.00004	45925.6	3.99942e-05	14.0009	45940.6	2.17681e-05	0.999673	8.70564e-10	0.000304762	0.000326531	0.00010696
2403 - 2403	15.0013	4.00119	46067.5	8.99857e-05	46086.5	0.000325504	8.68191e-05	0.999588	1.95254e-09	0.000412325	0.000671124
2404 - 2404	13.0018	2.00012	45986.5	1.00016	46002.5	0.000282632	4.34786e-05	0.999652	2.17415e-05	0.000347852	0.000506637
2405 - 2405	46110.7	4.00033	112.009	1.00009	46227.8	0.997469	8.65352e-05	0.00242299	2.1634e-05	0.00253116	0.000120023
2406 - 2406	14.0011	4.00012	45990.4	3.99942e-05	46008.4	0.000304316	8.69433e-05	0.999609	8.69279e-10	0.00039126	0.000101841
2407 - 2407	13.0009	3.00006	45877.4	6.09599e-05	45893.4	0.000283285	6.53702e-05	0.999651	1.32829e-09	0.000348657	0.000120287
2408 - 2408	1.00004	46297.7	1.00027	43.0051	46342.7	2.15792e-05	0.999029	2.15842e-05	0.000927979	0.000971142	0.000962143
2409 - 2409	6.13567e-05	47130.6	0.000122236	15.0018	47145.6	1.30143e-09	0.999682	2.59274e-09	0.000318201	0.000318205	0.000458352
2410 - 2410	3.99941e-05	48401.2	6.07905e-05	7.00037	48408.2	8.26184e-10	0.999855	1.25579e-09	0.000144611	0.000144613	6.23431e-05
2411 - 2411	6.03161e-05	48472.6	3.99942e-05	7.00103	48479.6	1.24416e-09	0.999856	8.24971e-10	0.000144412	0.000144414	0.000344914
2412 - 2412	48814.4	3.99942e-05	7.0002	3.99942e-05	48821.4	0.999857	8.19194e-10	0.000143384	8.19194e-10	0.000143386	0.000167159
2413 - 2413	3.99943e-05	48816.7	1.00004	23.0014	48840.7	8.18871e-10	0.999509	2.04755e-05	0.000470947	0.000491424	0.000204439
2414 - 2414	5.00031	13.0008	1.00006	49324.3	49343.3	0.000101337	0.000263476	2.02674e-05	0.999615	0.000385081	6.3977e-05
2415 - 2415	49355.7	6.08245e-05	23.0024	1.00004	49379.8	0.999514	1.23177e-09	0.000465827	2.0252e-05	0.00048608	0.000390738
2416 - 2416	49524.1	3.99941e-05	7.00042	0.000157876	49531.1	0.999859	8.07454e-10	0.000141334	3.18741e-09	0.000141338	0.000127761
2417 - 2417	49198.7	1.00006	66.0033	3.00009	49268.7	0.998579	2.02981e-05	0.00133966	6.08923e-05	0.00142085	0.00100213
2418 - 2418	7.00063	6.05328e-05	49298.4	3.99942e-05	49305.4	0.000141985	1.22771e-09	0.999858	8.11152e-10	0.000141987	0.000145899
2419 - 2419	1.00004	49755.7	3.99943e-05	52.0015	49808.7	2.00776e-05	0.998936	8.02957e-10	0.00104402	0.0010641	0.0012984
2420 - 2420	50494.6	10.0001	14.001	3.99942e-05	50518.6	0.999525	0.000197948	0.000277145	7.91674e-10	0.000475094	0.00037226
2421 - 2421	50866.7	3.0002	189.006	3.00036	51061.7	0.996181	5.87563e-05	0.00370153	5.87594e-05	0.00381904	0.0040432
2422 - 2422	12.0006	3.0003	50913.3	3.99941e-05	50928.3	0.000235638	5.89122e-05	0.999705	7.85303e-10	0.000294551	9.46845e-05
2423 - 2423	49984.8	2.00009	733.013	1.00009	50720.8	0.985489	3.94333e-05	0.0144519	1.97175e-05	0.0145111	0.0220304
2424 - 2424	4.00009	17.0012	2.00008	51293.5	51316.5	7.79494e-05	0.0003313	3.89755e-05	0.999552	0.000448225	0.00013552
2425 - 2425	52187.7	1.00012	83.0043	3.00012	52274.7	0.998336	1.91319e-05	0.00158785	5.73913e-05	0.00166437	0.000919241
2426 - 2426	31.0013	3.00004	52942.7	1.00006	52977.7	0.000585177	5.66284e-05	0.999339	1.8877e-05	0.000660683	0.000541529
2427 - 2427	1.00008	52875.7	2.00011	47.0028	52925.7	1.8896e-05	0.999055	3.7791e-05	0.000888091	0.000944778	0.000252434
2428 - 2428	53630.8	5.95919e-05	72.0035	5.94269e-05	53702.8	0.998659	1.10966e-09	0.00134078	1.10659e-09	0.00134078	0.000818235
2429 - 2429	5.92255e-05	54416.8	3.00008	63.0043	54482.8	1.08705e-09	0.998789	5.50648e-05	0.00115641	0.00121147	0.000126283
2430 - 2430	28.0014	4.00034	54391.5	5.92129e-05	54423.5	0.00051451	7.35038e-05	0.999412	1.088e-09	0.000588015	0.000214466
2431 - 2431	54730.8	1.00011	80.0055	1.00011	54812.8	0.998504	1.8246e-05	0.00145961	1.8246e-05	0.00149611	5.72582e-05
2432 - 2432	2.00008	55198.7	8.33811e-05	78.0032	55278.7	3.61818e-05	0.998553	1.50838e-09	0.00141109	0.00144727	0.00115342
2433 - 2433	4.00033	13.0006	4.00015	55467.1	55488.1	7.20934e-05	0.000234294	7.20901e-05	0.999622	0.000378478	0.000164279
2434 - 2434	56144.8	1.00011	39.0039	5.95322e-05	56184.8	0.999288	1.78004e-05	0.000694207	1.05958e-09	0.000712009	0.000727386
2435 - 2435	25.0019	4.00008	56433.7	1.00008	56463.7	0.000442796	7.08435e-05	0.999469	1.7712e-05	0.000531352	0.000166592
2436 - 2436	56185.8	1.00004	51.0037	5.88364e-05	56237.8	0.999075	1.77823e-05	0.000906929	1.04621e-09	0.000924712	0.000147791
2437 - 2437	1.00004	55955.4	5.88411e-05	12.0005	55968.4	1.78679e-05	0.999768	1.05133e-09	0.000214415	0.000232284	0.0001522
2438 - 2438	55085.8	1.00004	37.0023	3.99943e-05	55123.8	0.999311	1.81417e-05	0.000671258	7.25536e-10	0.0006894	0.000160223
2439 - 2439	1.00008	17.0012	1.00004	54554.6	54573.6	1.83254e-05	0.000311528	1.83246e-05	0.999652	0.000348178	6.68471e-05
2440 - 2440	1.00028	54303.8	2.00006	142.009	54448.8	1.83711e-05	0.997337	3.67329e-05	0.00260812	0.00266322	0.000565808
2441 - 2441	7.00029	17.0012	0.000113937	53434.4	53458.4	0.000130948	0.000318026	2.13131e-09	0.999551	0.000448977	0.000129175
2442 - 2442	53334.8	1.00006	48.0037	2.00008	53385.8	0.999045	1.87327e-05	0.000899185	3.74648e-05	0.000955382	0.000156764
2443 - 2443	3.99942e-05	52054.7	1.00008	25.0015	52080.7	7.67929e-10	0.999501	1.92026e-05	0.000480053	0.000499257	0.00014302
2444 - 2444	50993.7	2.00011	23.0026	5.96623e-05	51018.7	0.99951	3.92036e-05	0.000450867	1.16942e-09	0.000490072	0.000563613
2445 - 2445	7.00061	2.00006	50383.4	3.99942e-05	50392.4	0.000138922	3.96897e-05	0.999821	7.93655e-10	0.000178612	0.000104047
2446 - 2446	49897.3	8.70404e-05	8.00048	1.00004	49906.3	0.99982	1.74408e-09	0.00016031	2.00384e-05	0.00018035	5.34987e-05
2447 - 2447	49411.1	8.0003	7.00036	3.99941e-05	49426.1	0.999697	0.000161864	0.000141633	8.09169e-10	0.000303498	0.00017767
2448 - 2448	48508.4	3.99942e-05	9.00062	3.00006	48520.4	0.999753	8.24275e-10	0.000185502	6.18309e-05	0.000247334	9.08943e-05
2449 - 2449	3.99942e-05	47688.4	1.00004	12.0004	47701.4	8.38428e-10	0.999727	2.09646e-05	0.000251574	0.00027254	0.00026504
2450 - 2450	4.00021	14.001	3.99942e-05	46803.4	46821.4	8.54355e-05	0.000299029	8.54186e-10	0.999616	0.000384466	7.31553e-05
2451 - 2451	0.00012207	46147	1.00004	13.0004	46161.1	2.64443e-09	0.999697	2.16642e-05	0.000281631	0.000303298	0.000328356
2452 - 2452	15.0012	1.00009	44835.4	1.00012	44852.4	0.000334457	2.22974e-05	0.999621	2.22981e-05	0.000379052	6.33338e-05
2453 - 2453	5.00033	49.0036	1.00009	44235.6	44290.6	0.000112898	0.00110641	2.25802e-05	0.998758	0.00124189	0.00030119
2454 - 2454	25.0023	5.00069	44327.6	3.99942e-05	44357.6	0.000563654	0.000112736	0.999324	9.01632e-10	0.000676391	0.000348867
2455 - 2455	17.0012	4.00013	43741.4	6.22655e-05	43762.4	0.000388489	9.14056e-05	0.99952	1.42281e-09	0.000479896	0.000181382
2456 - 2456	43738.8	1.00006	60.0075	1.00009	43800.8	0.998584	2.28321e-05	0.00137001	2.28327e-05	0.00141568	0.00124402
2457 - 2457	4.00006	18.0012	6.14945e-05	43252.5	43274.5	9.24346e-05	0.000415978	1.42103e-09	0.999492	0.000508414	0.000285104
2458 - 2458	42256.4	2.00004	19.0006	3.99942e-05	42277.4	0.999503	4.73075e-05	0.000449428	9.45994e-10	0.000496736	0.000589706
2459 - 2459	3.00006	41269.7	3.99943e-05	23.0027	41295.7	7.26483e-05	0.99937	9.68484e-10	0.000557024	0.000629674	0.000373312
2460 - 2460	39765.5	1.00004	9.00134	9.31721e-05	39775.5	0.999749	2.51421e-05	0.000226304	2.34245e-09	0.000251448	0.000368296
2461 - 2461	39246.7	6.2466e-05	44.0033	1.00009	39291.7	0.998855	1.5898e-09	0.00111991	2.54531e-05	0.00114537	0.000474644
2462 - 2462	38193.8	1.0001	57.0067	12.0001	38263.8	0.99817	2.61369e-05	0.00148984	0.000313614	0.00182959	0.000594732
2463 - 2463	7.00054	6.00018	37469.9	3.9994e-05	37482.9	0.000186766	0.000160078	0.999653	1.06699e-09	0.000346845	0.000202042
2464 - 2464	2.00031	8.00146	2.00004	36442.4	36454.4	5.48716e-05	0.000219492	5.48642e-05	0.999671	0.000329228	0.000503681
2465 - 2465	6.45335e-05	36266.5	2.00055	17.0022	36285.5	1.77849e-09	0.999476	5.51337e-05	0.000468567	0.000523702	0.000559552
2466 - 2466	35838.5	3.99942e-05	6.00115	51	35895.5	0.998412	1.11418e-09	0.000167184	0.00142079	0.00158798	0.00281879
2467 - 2467	6.35294e-05	35418	3.99941e-05	5.00048	35423	1.79345e-09	0.999859	1.12904e-09	0.000141165	0.000141168	0.000104166
2468 - 2468	34318.7	7.00026	40.0054	1.00004	34366.7	0.998603	0.000203693	0.00116407	2.90991e-05	0.00139687	0.000593111
2469 - 2469	5.00059	1.00033	33654.9	3.9994e-05	33660.9	0.000148558	2.97178e-05	0.999822	1.18814e-09	0.000178277	0.000305193
2470 - 2470	15.001	1.00014	32651.2	3.99941e-05	32667.2	0.000459208	3.06162e-05	0.99951	1.22429e-09	0.000489826	0.000268058
2471 - 2471	3.99943e-05	31861.7	1.00007	14.0031	31876.7	1.25466e-09	0.999529	3.13729e-05	0.000439289	0.000470664	0.000818788
2472 - 2472	31683.3	3.99941e-05	7.00084	1.00004	31691.3	0.999748	1.26199e-09	0.000220907	3.15557e-05	0.000252464	9.34271e-05
2473 - 2473	2.00021	14.0011	1.0001	31386	31403	6.36948e-05	0.000445852	3.18473e-05	0.999459	0.000541394	0.000172209
2474 - 2474	30862.6	1.00021	54.0037	3.99942e-05	30917.6	0.998221	3.23508e-05	0.0017467	1.29357e-09	0.00177905	0.00146527
2475 - 2475	16.0007	1.00015	29514.8	3.9994e-05	29531.8	0.000541811	3.38669e-05	0.999424	1.35427e-09	0.000575679	0.000609183
2476 - 2476	3.9994e-05	28349.8	3.9994e-05	1.00029	28350.8	1.41068e-09	0.999965	1.41068e-09	3.52826e-05	3.52854e-05	0.000191506
2477 - 2477	27670.8	3.9994e-05	17.0002	3.9994e-05	27687.8	0.999386	1.44446e-09	0.000613997	1.44446e-09	0.000614	0.00106794
2478 - 2478	1.00004	26835.1	1.00004	9.00072	26846.1	3.72509e-05	0.99959	3.72509e-05	0.000335271	0.000409773	0.000300205
2479 - 2479	3.99943e-05	24463.7	120.01	2.00016	24585.7	1.62673e-09	0.995037	0.0048813	8.13546e-05	0.00496265	0.00434141
2480 - 2480	24279.3	3.99941e-05	5.00205	1.00017	24285.3	0.999753	1.64685e-09	0.00020597	4.11843e-05	0.000247156	0.000878786
2481 - 2481	10.0009	1.00043	24175.7	6.88864e-05	24186.7	0.000413489	4.1363e-05	0.999545	2.84811e-09	0.000454854	0.000285842
2482 - 2482	3.99942e-05	23983.3	1.00004	23.0014	24007.3	1.66591e-09	0.999	4.16556e-05	0.0009581	0.000999757	0.00112288
2483 - 2483	23845.7	4.00007	44.0051	1.00004	23894.7	0.997949	0.000167404	0.00184163	4.1852e-05	0.00205088	0.0012798
2484 - 2484	12.0042	4.00095	23419.5	3.99942e-05	23435.5	0.000512222	0.000170722	0.999317	1.70656e-09	0.000682945	0.00157146
2485 - 2485	19.0008	2.00004	22845	3.9994e-05	22866	0.000830965	8.74679e-05	0.999082	1.74906e-09	0.000918435	0.00124843
2486 - 2486	22841.7	0.000114392	56.0114	6.95578e-05	22897.7	0.997554	4.99576e-09	0.00244615	3.03776e-09	0.00244616	0.00130738
2487 - 2487	1.00007	18.0033	0.000114443	22884.5	22903.5	4.36646e-05	0.00078605	4.99676e-09	0.99917	0.00082972	0.000381415
2488 - 2488	8.00057	20.0026	3.99941e-05	22949.3	22977.3	0.000348195	0.000870537	1.74059e-09	0.998781	0.00121873	0.000523607
2489 - 2489	12.002	22955.7	1.00004	86.0137	23054.7	0.000520589	0.995705	4.33768e-05	0.00373085	0.00429482	0.000170476
2490 - 2490	22869.4	7.02106e-05	30.0032	0.000114249	22899.4	0.99869	3.06604e-09	0.00131021	4.98918e-09	0.00131022	0.000776394
2491 - 2491	1.00011	7.00057	15	22902.5	22925.5	4.36246e-05	0.000305362	0.000654296	0.998997	0.00100328	0.001424
2492 - 2492	22878.7	37	40.0068	1.00007	22956.7	0.996602	0.00161173	0.0017427	4.35633e-05	0.003398	0.00325117
2493 - 2493	2.00017	3.00035	3.99938e-05	23263.2	23268.2	8.59617e-05	0.000128946	1.71881e-09	0.999785	0.00021491	9.34268e-05
2494 - 2494	4.00026	3.00086	3.99939e-05	23659.7	23666.7	0.000169025	0.000126797	1.68988e-09	0.999704	0.000295823	0.000418411
2495 - 2495	6.0562	24188.6	3.00033	54.0091	24251.7	0.000249723	0.9974	0.000123716	0.00222702	0.00260046	0.0302206
2496 - 2496	12.0022	1.00007	24368.4	3.99942e-05	24381.4	0.00049227	4.10177e-05	0.999467	1.64035e-09	0.000533289	0.00034562
2497 - 2497	1.00004	24762.8	3.99943e-05	49.009	24812.8	4.03034e-05	0.997985	1.61184e-09	0.00197515	0.00201546	0.000823432
2498 - 2498	1.00004	10.0015	3.99942e-05	24798.3	24809.3	4.0309e-05	0.000403133	1.61206e-09	0.999557	0.000443443	8.81462e-05
2499 - 2499	24720.4	6.96272e-05	19.0004	4.00007	24743.4	0.99907	2.81397e-09	0.000767899	0.000161662	0.000929564	0.00143408
2500 - 2500	24309.4	3.99942e-05	11.0018	3.99942e-05	24320.4	0.999548	1.64447e-09	0.000452368	1.64447e-09	0.000452371	0.00018573
2501 - 2501	3.9994e-05	5.00099	7.07932e-05	24039	24044	1.66337e-09	0.000207994	2.94432e-09	0.999792	0.000207998	0.000327465
2502 - 2502	24259	3.9994e-05	19.0008	3.9994e-05	24278	0.999217	1.64734e-09	0.000782636	1.64734e-09	0.000782639	0.00101985
2503 - 2503	3.99941e-05	24342	3.99941e-05	4.00083	24346	1.64274e-09	0.999836	1.64274e-09	0.000164332	0.000164336	0.000278909
2504 - 2504	23757.5	0.000169293	0.000559891	3.99939e-05	23757.5	1	7.12589e-09	2.3567e-08	1.68342e-09	3.23763e-08	0.000625144
2505 - 2505	23783.3	3.99938e-05	18.0003	0.00011308	23801.3	0.999244	1.68032e-09	0.000756276	4.75101e-09	0.000756283	0.0012215
2506 - 2506	6.90702e-05	23602.7	3.99943e-05	2.00004	23604.7	2.92612e-09	0.999915	1.69433e-09	8.47304e-05	8.4735e-05	0.000148095
2507 - 2507	149.005	23331.6	0.000112541	11.0022	23491.6	0.00634292	0.993189	4.79071e-09	0.000468347	0.00681127	0.00982143
2508 - 2508	10.0015	6.89263e-05	23829.2	2.00004	23841.2	0.000419504	2.89105e-09	0.999497	8.389e-05	0.000503397	0.000142918
2509 - 2509	7.00024	1.00007	23996.3	1.00004	24005.3	0.000291612	4.16603e-05	0.999625	4.16591e-05	0.000374931	0.00044772
2510 - 2510	23954.4	1.00007	20.0023	3.99942e-05	23975.4	0.999124	4.17122e-05	0.000834284	1.66813e-09	0.000875998	0.000363851
2511 - 2511	24006.6	6.9e-05	18.0028	65.005	24089.6	0.996554	2.8643e-09	0.000747326	0.00269846	0.00344579	0.00265643
2512 - 2512	5.00066	1.00007	24005.5	6.00011	24017.5	0.000208209	4.16392e-05	0.9995	0.000249823	0.000499671	0.000435895
2513 - 2513	23786.3	3.99941e-05	6.00144	3.99941e-05	23792.3	0.999748	1.68097e-09	0.000252243	1.68097e-09	0.000252246	0.000419696
2514 - 2514	23687	3.99941e-05	13.0009	3.99941e-05	23700	0.999451	1.68751e-09	0.000548559	1.68751e-09	0.000548562	0.000533596
2515 - 2515	23441.4	3.99942e-05	26.0022	6.89278e-05	23467.4	0.998892	1.70424e-09	0.00110801	2.93717e-09	0.00110802	0.000930748
2516 - 2516	6.99924e-05	23326.6	3.99942e-05	24.0038	23350.6	2.99745e-09	0.998972	1.71277e-09	0.00102797	0.00102798	0.000102442
2517 - 2517	3.00007	12.0025	2.00026	23299.3	23316.3	0.000128669	0.000514771	8.57881e-05	0.999271	0.000729228	0.000527747
2518 - 2518	0.000114099	23381.9	0.000115771	6.00135	23387.9	4.87855e-09	0.999743	4.95005e-09	0.000256601	0.000256611	0.000581676
2519 - 2519	26.0037	3.99942e-05	22980.5	38.0012	23044.5	0.00112841	1.73552e-09	0.997223	0.00164904	0.00277745	0.00275895
2520 - 2520	36.0002	22938.3	3.00007	31.003	23008.3	0.00156466	0.996957	0.000130391	0.00134747	0.00304252	0.00411342
2521 - 2521	35.0005	23042.6	3.99942e-05	45.0058	23122.6	0.00151369	0.99654	1.72966e-09	0.0019464	0.00346009	0.00342787
2522 - 2522	16.001	1.00012	22662.6	35.0004	22714.6	0.000704438	4.40297e-05	0.997711	0.00154088	0.00228934	0.00343248
2523 - 2523	22330.5	35.0004	56.0052	6.00012	22427.5	0.995675	0.0015606	0.00249717	0.000267534	0.0043253	0.00538428
2524 - 2524	1.00018	12.0018	1.00007	23384.1	23398.1	4.27463e-05	0.000512939	4.27416e-05	0.999402	0.000598427	0.000170142
2525 - 2525	3.99942e-05	23604.5	1.00004	47.0027	23652.5	1.69091e-09	0.997971	4.22804e-05	0.00198721	0.0020295	0.00253586
2526 - 2526	2.00007	4.00012	3.00018	23667.9	23676.9	8.44734e-05	0.000168946	0.000126713	0.99962	0.000380132	0.000381647
2527 - 2527	23571.2	3.00058	28.003	0.000259113	23602.2	0.998686	0.000127131	0.00118646	1.09783e-08	0.0013136	0.000512517
2528 - 2528	1.00025	0.000349826	23280.2	3.99938e-05	23281.2	4.29639e-05	1.50261e-08	0.999957	1.71786e-09	4.29807e-05	0.000493462
2529 - 2529	22641.1	29	35.001	14.0014	22719.1	0.996567	0.00127646	0.0015406	0.000616285	0.00343335	0.00524267
2530 - 2530	1.00004	22372.5	2.00349	16.002	22391.5	4.46616e-05	0.999151	8.94755e-05	0.000714646	0.000848783	0.00181733
2531 - 2531	7.04597e-05	23363.2	3.99941e-05	10.0018	23373.3	3.01455e-09	0.999572	1.71111e-09	0.000427917	0.000427921	0.000321328
2532 - 2532	11.0008	7.09852e-05	23246.7	3.99939e-05	23257.7	0.000472994	3.05212e-09	0.999527	1.7196e-09	0.000472999	0.000384748
2533 - 2533	16.0032	2.00018	22807.4	1.00004	22826.4	0.000701081	8.76258e-05	0.999167	4.38106e-05	0.000832518	0.000452115
2534 - 2534	6.00018	35.002	1.00012	22611	22653	0.000264873	0.00154514	4.41494e-05	0.998146	0.00185416	0.00216519
2535 - 2535	1.00012	22312.7	1.00004	39.0068	22353.7	4.47407e-05	0.998166	4.47372e-05	0.00174499	0.00183446	0.000236761
2536 - 2536	19.0031	4.00019	21502.4	3.99942e-05	21525.4	0.000882825	0.000185836	0.998931	1.858e-09	0.00106866	0.000260755
2537 - 2537	0.000190187	189.02	7.01997e-05	20770.7	20959.7	9.07395e-09	0.00901824	3.34927e-09	0.990982	0.00901826	0.00734858
2538 - 2538	20208.3	3.99942e-05	13.0021	3.99942e-05	20221.3	0.999357	1.97782e-09	0.000642989	1.97782e-09	0.000642993	4.8034e-05
2539 - 2539	7.42008e-05	3.00013	3.99937e-05	19606	19609	3.78401e-09	0.000152997	2.03956e-09	0.999847	0.000153003	0.000180966
2540 - 2540	2.00007	19080.1	7.48039e-05	6.00054	19088.1	0.000104781	0.999581	3.91887e-09	0.00031436	0.000419145	0.000257417
2541 - 2541	1.0002	18068.5	54.008	7.00095	18130.5	5.51671e-05	0.99658	0.00297885	0.000386143	0.00342016	0.00156085
2542 - 2542	1.00004	17703.7	0.000130279	3.00021	17707.7	5.64749e-05	0.999774	7.35721e-09	0.00016943	0.000225912	0.00016122
2543 - 2543	17398.4	3.99938e-05	4.00096	1.0006	17403.4	0.999713	2.29805e-09	0.000229895	5.74945e-05	0.000287392	0.000758479
2544 - 2544	16531.7	13.014	13.0049	18.0082	16575.7	0.997344	0.000785125	0.000784575	0.00108642	0.00265612	0.009348
2545 - 2545	15977.5	3.00004	1.00014	0.000218502	15981.5	0.99975	0.000187719	6.25806e-05	1.36721e-08	0.000250313	0.00033279
2546 - 2546	3.99936e-05	15774.9	3.99936e-05	4.00021	15778.9	2.53463e-09	0.999746	2.53463e-09	0.000253516	0.000253522	0.000283383
2547 - 2547	8.00279e-05	15312.4	2.00004	2.00113	15316.4	5.22497e-09	0.999739	0.000130581	0.000130653	0.000261239	0.00073144
2548 - 2548	7.79154e-05	15358.9	3.99936e-05	5.0005	15363.9	5.07133e-09	0.999675	2.60309e-09	0.000325471	0.000325479	0.000123984
2549 - 2549	3.99943e-05	15234.7	3.99943e-05	37.008	15271.7	2.61885e-09	0.997577	2.61885e-09	0.00242331	0.00242331	0.000521148
2550 - 2550	2.00008	2.00023	3.99935e-05	15353.6	15357.6	0.000130234	0.000130244	2.60415e-09	0.99974	0.00026048	0.000161947
2551 - 2551	1.00004	7.00065	1.00004	15231.2	15240.2	6.56185e-05	0.000459354	6.56185e-05	0.999409	0.000590591	0.000522413
2552 - 2552	8.02291e-05	7.00122	3.99939e-05	14727.4	14734.4	5.445e-09	0.00047516	2.71431e-09	0.999525	0.000475168	0.000147201
2553 - 2553	14734	3.99937e-05	4.00048	2.00004	14740	0.999593	2.71327e-09	0.000271403	0.000135688	0.000407093	0.000298651
2554 - 2554	3.99941e-05	14646	1.00004	6.00238	14653	2.7294e-09	0.999522	6.8248e-05	0.000409634	0.000477884	0.000773717
2555 - 2555	3.99936e-05	14247.8	3.99936e-05	5.00024	14252.8	2.80602e-09	0.999649	2.80602e-09	0.000350826	0.000350832	0.000425041
2556 - 2556	13843.8	1.00004	1.00014	3.99936e-05	13845.8	0.999856	7.22268e-05	7.22341e-05	2.88849e-09	0.000144464	0.000100971
2557 - 2557	11.0026	3.9994e-05	13479.9	1.00008	13491.9	0.000815495	2.9643e-09	0.99911	7.41246e-05	0.000889623	0.000178529
2558 - 2558	35.002	12672.5	8.07383e-05	49.0132	12756.5	0.00274385	0.993414	6.32919e-09	0.00384221	0.00658607	0.00450475
2559 - 2559	1.00008	10.0021	3.99939e-05	12441.7	12452.7	8.03107e-05	0.000803211	3.21168e-09	0.999116	0.000883525	0.000116407
2560 - 2560	3.99938e-05	9.00004	1.00008	12298.2	12308.2	3.24935e-09	0.000731221	8.1253e-05	0.999188	0.000812477	0.00151695
2561 - 2561	2.00016	11911.2	3.99941e-05	36.0049	11949.2	0.000167388	0.996819	3.34701e-09	0.00301316	0.00318056	0.00321429
2562 - 2562	11490.8	3.99936e-05	5.00085	8.06567e-05	11495.8	0.999565	3.47897e-09	0.000435014	7.01617e-09	0.000435025	0.000189829
2563 - 2563	3.99932e-05	11390.8	4.00016	4.00008	11398.8	3.50853e-09	0.999298	0.000350927	0.00035092	0.00070185	0.000833542
2564 - 2564	3.00015	10957.7	1.00004	12.0009	10973.7	0.000273394	0.998542	9.11304e-05	0.0010936	0.00145813	0.00163292
2565 - 2565	2.00015	3.99934e-05	10948.4	5.00004	10955.4	0.000182572	3.65056e-09	0.999361	0.000456399	0.000638975	0.00100482
2566 - 2566	10636.8	2.00009	5.00028	1.00004	10644.8	0.999248	0.000187893	0.00046974	9.39464e-05	0.000751579	0.000474316
2567 - 2567	11.0022	8.00046	10165	3.00027	10187	0.00108002	0.000785359	0.99784	0.000294519	0.0021599	0.00142985
2568 - 2568	9471.25	3.99938e-05	17.0022	10.0002	9498.25	0.997157	4.21065e-09	0.00179004	0.00105284	0.00284289	0.00356043
2569 - 2569	1.00009	2.00105	3.99936e-05	9425.73	9428.73	0.000106068	0.000212229	4.24167e-09	0.999682	0.000318302	0.000839859
2570 - 2570	3.99937e-05	9581.14	2.00004	26.0014	9609.15	4.16205e-09	0.997086	0.000208139	0.0027059	0.00291405	0.00445324
2571 - 2571	34.5863	8.52523	452464320149650	2.80966	452464320149696	7.64397e-14	1.88418e-14	1	6.20968e-15	1.01696e-13	1.32917e-14
2572 - 2572	3.99932e-05	9248.79	8.94398e-05	5.00051	9253.79	4.32182e-09	0.99946	9.66521e-09	0.000540374	0.000540388	0.000542757
2573 - 2573	9074.63	3.99942e-05	44.0177	3.99942e-05	9118.65	0.995173	4.38598e-09	0.00482722	4.38598e-09	0.00482722	8.54124e-05
2574 - 2574	8.78011e-05	15.0012	8.55813e-05	8895.35	8910.35	9.85383e-09	0.00168357	9.6047e-09	0.998316	0.00168358	0.00165806
2575 - 2575	2.00033	0.000546599	1.00004	8620.44	8623.44	0.000231964	6.33853e-08	0.000115968	0.999652	0.000347995	0.00351526
2576 - 2576	8309.09	8.00088	5.00086	1.00009	8323.09	0.998318	0.000961287	0.000600842	0.000120159	0.00168229	0.000385275
2577 - 2577	3.00433	0.000187151	8035.23	0.000345872	8038.23	0.000373755	2.32826e-08	0.999626	4.30284e-08	0.000373822	0.00361432
2578 - 2578	0.000376892	7586.27	3.99934e-05	3.00138	7589.27	4.96611e-08	0.999604	5.26973e-09	0.000395477	0.000395532	0.00203491
2579 - 2579	428995756642735	1.71579	40.0932	1.71579	428995756642778	1	3.99956e-15	9.34582e-14	3.99956e-15	1.00253e-13	1.1656e-14
2580 - 2580	7239.52	3.99931e-05	3.00036	1.00095	7243.52	0.999448	5.52122e-09	0.000414212	0.000138186	0.000552404	0.00409455
2581 - 2581	6769.71	0.000351096	1.01118	2.00062	6772.72	0.999555	5.18398e-08	0.000149302	0.000295394	0.000444748	0.00818332
2582 - 2582	5020.9	9.03513	371.514	2.00004	5403.45	0.929203	0.0016721	0.068755	0.000370142	0.0707972	0.177635
2583 - 2583	5.03412	4711.3	4.00004	25.1427	4745.47	0.00106083	0.992798	0.000842917	0.00529824	0.00720199	0.0891029
2584 - 2584	13.014	4410.19	4.00004	6.09744	4433.3	0.00293552	0.994787	0.000902271	0.00137537	0.00521316	0.0588602
2585 - 2585	4449.69	17.4816	26.2758	1.00004	4494.45	0.990042	0.00388961	0.00584628	0.000222506	0.00995839	0.419628
2586 - 2586	4465.78	1.00012	29.6169	4.00013	4500.4	0.992308	0.00022223	0.00658094	0.000888839	0.00769201	0.349555
2587 - 2587	4512.73	2.00011	868.677	13.0001	5396.41	0.836247	0.000370637	0.160973	0.00240903	0.163753	0.662766
2588 - 2588	28.042	2.0001	5564.46	9.00004	5603.5	0.00500437	0.000356938	0.993033	0.00160615	0.00696745	0.0139929
2589 - 2589	1.70953	118.147	0.709531	177398749745773	177398749745894	9.63666e-15	6.65997e-13	3.99964e-15	1	6.82121e-13	3.38975e-14
2590 - 2590	8.62607	139.76	1.06412	266061759731058	266061759731207	3.24213e-14	5.2529e-13	3.99952e-15	1	5.59996e-13	1.49555e-14
2591 - 2591	6255.35	0.000197411	30.0029	2.00004	6287.36	0.99491	3.13981e-08	0.00477194	0.000318105	0.00509008	0.00583851
2592 - 2592	33.631	4.61734	904455492373278	3.61734	904455492373320	3.71837e-14	5.1051e-15	1	3.99947e-15	4.64073e-14	1.10793e-14
2593 - 2593	130.088	32.8838	271493252103748	2.08584	271493252103913	4.79157e-13	1.21122e-13	1	7.68286e-15	6.07736e-13	3.68464e-14
2594 - 2594	211163675861482	0.844574	152.487	0.844574	211163675861636	1	3.99962e-15	7.22127e-13	3.99962e-15	7.29306e-13	6.06173e-13
2595 - 2595	172226441463537	0.68885	110.723	0.68885	172226441463649	1	3.99967e-15	6.42891e-13	3.99967e-15	6.50258e-13	2.32256e-13
2596 - 2596	0.826803	206720046170495	0.826803	94.4176	206720046170591	3.99963e-15	1	3.99963e-15	4.56741e-13	4.64406e-13	7.74465e-14
2597 - 2597	116.358	7.38738	220054041986936	9.88013	220054041987070	5.28769e-13	3.35707e-14	1	4.48986e-14	6.08957e-13	1.54525e-13
2598 - 2598	3.00004	1.00004	6563.27	3.99948e-05	6567.27	0.000456817	0.000152276	0.999391	6.09003e-09	0.0006091	0.00119266
2599 - 2599	504313771295004	2.017	71.4841	2.017	504313771295080	1	3.9995e-15	1.41745e-13	3.9995e-15	1.50657e-13	8.72554e-14
2600 - 2600	3.99941e-05	6720.01	0.000100396	20.0104	6740.02	5.93381e-09	0.997031	1.48955e-08	0.00296889	0.00296891	0.00103413
2601 - 2601	4.00064	1.00004	6929.15	3.99929e-05	6934.15	0.000576947	0.00014422	0.999279	5.76752e-09	0.000721172	0.00821063
2602 - 2602	15.0031	1.00004	7181.13	3.99937e-05	7197.14	0.00208459	0.00013895	0.997776	5.55689e-09	0.00222355	0.00150625
2603 - 2603	2.89151	108.309	22.3471	222898248715874	222898248716008	1.29723e-14	4.8591e-13	1.00257e-13	1	6.01186e-13	1.12123e-13
2604 - 2604	21.5387	23.1566	3.60047	900239735296124	900239735296172	2.39255e-14	2.57227e-14	3.99946e-15	1	5.32907e-14	2.22163e-15
2605 - 2605	3.99931e-05	2.00009	3.99931e-05	8050.45	8052.45	4.96657e-09	0.000248383	4.96657e-09	0.999752	0.000248393	0.000354327
2606 - 2606	8376.6	3.99931e-05	10.0001	3.99931e-05	8386.6	0.998808	4.76869e-09	0.00119239	4.76869e-09	0.0011924	0.00207104
2607 - 2607	8624.73	3.99932e-05	1.0001	3.99932e-05	8625.73	0.999884	4.6365e-09	0.000115943	4.6365e-09	0.000115952	0.00024553
2608 - 2608	9036.27	3.99948e-05	1.00004	3.99948e-05	9037.27	0.999889	4.42555e-09	0.000110657	4.42555e-09	0.000110666	0.000208549
2609 - 2609	9396.01	1.00004	12.002	3.99937e-05	9409.02	0.998618	0.000106285	0.00127558	4.25057e-09	0.00138187	0.000778838
2610 - 2610	4.00004	3.99948e-05	9680.27	3.99948e-05	9684.27	0.000413045	4.12988e-09	0.999587	4.12988e-09	0.000413054	0.000813325
2611 - 2611	3.99948e-05	9771.27	3.99948e-05	3.00004	9774.27	4.09185e-09	0.999693	4.09185e-09	0.000306933	0.000306941	0.000601099
2612 - 2612	13.0009	9906.08	3.99933e-05	2.00009	9921.08	0.00131043	0.998488	4.03114e-09	0.0002016	0.00151204	0.00116192
2613 - 2613	10069.2	1.00004	3.00009	3.99934e-05	10073.2	0.999603	9.92773e-05	0.000297829	3.97027e-09	0.00039711	0.000581611
2614 - 2614	10215.4	1.00004	7.00091	3.99934e-05	10223.4	0.999217	9.78184e-05	0.00068479	3.91194e-09	0.000782612	0.000246742
2615 - 2615	230615811205330	1.92238	75.102	4.88618	230615811205412	1	8.33585e-15	3.25659e-13	2.11875e-14	3.55604e-13	9.97678e-14
2616 - 2616	1.00033	11.0039	8.80533e-05	10390.3	10402.3	9.61644e-05	0.00105784	8.46482e-09	0.998846	0.00115401	0.00151958
2617 - 2617	10400.2	3.99938e-05	4.00213	3.99938e-05	10404.2	0.999615	3.844e-09	0.000384665	3.844e-09	0.000384673	0.00124618
2618 - 2618	10366.9	3.9994e-05	17.0045	3.9994e-05	10383.9	0.998362	3.85155e-09	0.00163759	3.85155e-09	0.00163759	0.000150514
2619 - 2619	3.99942e-05	10109.6	3.99942e-05	38.0153	10147.6	3.94124e-09	0.996254	3.94124e-09	0.00374623	0.00374623	0.000997508
2620 - 2620	19.007	2.00153	9853.84	3.9994e-05	9874.84	0.00192479	0.00020269	0.997873	4.05009e-09	0.00212748	0.00175124
2621 - 2621	33.0132	1.00009	9537.44	3.99942e-05	9571.45	0.00344913	0.000104487	0.996446	4.17849e-09	0.00355362	0.000769331
2622 - 2622	8.00019	30.0248	3.00055	9307.43	9348.46	0.000855776	0.00321173	0.000320967	0.995612	0.00438848	0.00789039
2623 - 2623	1.00086	12.0101	5.00009	9080.01	9098.02	0.000110008	0.00132008	0.00054958	0.99802	0.00197967	0.00439283
2624 - 2624	8874.47	1.0009	62.0592	11.0057	8948.53	0.991723	0.000111851	0.00693513	0.00122989	0.00827687	0.0207348
2625 - 2625	1.00052	8705.47	18.009	122.092	8846.57	0.000113097	0.98405	0.0020357	0.013801	0.0159498	0.0248985
2626 - 2626	3.00032	8724.52	24.0166	96.0772	8847.61	0.00033911	0.986087	0.00271447	0.0108591	0.0139127	0.0247501
2627 - 2627	9.0053	8.1779e-05	13431.3	8.23869e-05	13440.3	0.000670021	6.0846e-09	0.99933	6.12984e-09	0.000670033	0.00195377
2628 - 2628	13918.6	3.00037	63.0163	0.000142505	13984.6	0.995279	0.000214548	0.00450612	1.01901e-08	0.00472068	0.000221612
2629 - 2629	3.99939e-05	1.00004	1.00008	14428.6	14430.6	2.77146e-09	6.92998e-05	6.93024e-05	0.999861	0.000138605	0.000188085
2630 - 2630	14708.9	1.00008	14.0033	0.000346944	14723.9	0.998981	6.79219e-05	0.000951059	2.35632e-08	0.001019	0.000603099
2631 - 2631	2.00023	1.00035	15095.5	7.86588e-05	15098.5	0.000132479	6.62553e-05	0.999801	5.20972e-09	0.000198739	0.00049483
2632 - 2632	15593.1	3.99941e-05	13.0025	7.80109e-05	15606.1	0.999167	2.56272e-09	0.000833166	4.99875e-09	0.000833174	7.65345e-05
2633 - 2633	16012.5	0.00013518	26.0059	1.00004	16039.5	0.998316	8.42792e-09	0.00162136	6.23485e-05	0.00168372	0.000166963
2634 - 2634	4.00047	7.62802e-05	16322	3.99937e-05	16326	0.000245037	4.67232e-09	0.999755	2.44969e-09	0.000245044	0.000116455
2635 - 2635	16420	7.48206e-05	10.002	3.99941e-05	16430	0.999391	4.5539e-09	0.000608766	2.43421e-09	0.000608773	0.000211665
2636 - 2636	16773.8	1.00004	10.0012	3.9994e-05	16784.8	0.999345	5.95802e-05	0.00059585	2.38275e-09	0.000655432	0.000415722
2637 - 2637	16942.4	3.99938e-05	4.0006	3.99938e-05	16946.4	0.999764	2.36002e-09	0.000236074	2.36002e-09	0.000236079	0.000103738
2638 - 2638	17062.7	7.54066e-05	3.00117	3.99939e-05	17065.7	0.999824	4.41862e-09	0.00017586	2.34353e-09	0.000175867	0.00061629
2639 - 2639	17118.4	3.99938e-05	8.00077	7.56271e-05	17126.4	0.999533	2.33522e-09	0.000467161	4.41583e-09	0.000467168	0.00028448
2640 - 2640	17149.2	3.99937e-05	3.0003	3.99937e-05	17152.2	0.999825	2.3317e-09	0.000174922	2.3317e-09	0.000174927	7.49634e-05
2641 - 2641	3.99941e-05	17088	3.99941e-05	7.48891e-05	17088	2.34047e-09	1	2.34047e-09	4.38254e-09	9.06348e-09	0.000101837
2642 - 2642	17157.4	3.99938e-05	1.00012	3.99938e-05	17158.4	0.999942	2.33087e-09	5.82878e-05	2.33087e-09	5.82925e-05	6.79315e-05
2643 - 2643	17172.3	1.00004	4.00044	3.99938e-05	17177.3	0.999709	5.82188e-05	0.000232891	2.3283e-09	0.000291112	0.000164064
2644 - 2644	17099.7	1.00004	5.00111	7.50199e-05	17105.7	0.999649	5.84625e-05	0.000292366	4.38568e-09	0.000350833	0.00030752
2645 - 2645	17096.6	0.000127917	41.0089	0.000198194	17137.6	0.997607	7.46414e-09	0.00239292	1.15649e-08	0.00239294	0.000380203
2646 - 2646	3.00043	7.41777e-05	17107.1	3.99937e-05	17110.1	0.00017536	4.33532e-09	0.999825	2.33743e-09	0.000175367	0.00016604
2647 - 2647	1.00008	4.00161	1.00007	16975.8	16981.8	5.88909e-05	0.000235641	5.88908e-05	0.999647	0.000353422	0.000663666
2648 - 2648	16993.3	3.99938e-05	5.00013	3.99938e-05	16998.3	0.999706	2.35281e-09	0.000294154	2.35281e-09	0.000294159	0.000478328
2649 - 2649	3.99939e-05	16906.5	3.99939e-05	4.00072	16910.5	2.36503e-09	0.999763	2.36503e-09	0.000236582	0.000236586	0.0001573
2650 - 2650	3.99938e-05	16640.3	3.99938e-05	4.00041	16644.3	2.40286e-09	0.99976	2.40286e-09	0.000240348	0.000240352	0.000118581
2651 - 2651	16347.6	1.00004	35.0049	3.99942e-05	16383.6	0.997802	6.1039e-05	0.00213658	2.44111e-09	0.00219762	0.00165008
2652 - 2652	5.00093	2.00008	16020.5	3.99939e-05	16027.5	0.000312022	0.00012479	0.999563	2.49533e-09	0.000436814	0.00018972
2653 - 2653	3.99939e-05	15610.7	7.37355e-05	9.00116	15619.7	2.56049e-09	0.999424	4.72068e-09	0.000576271	0.000576279	0.000278304
2654 - 2654	15343.5	7.39029e-05	8.00097	3.99939e-05	15351.5	0.999479	4.81404e-09	0.000521184	2.60521e-09	0.000521192	0.000273715
2655 - 2655	7.00059	1.00004	15079.4	3.99938e-05	15087.4	0.000464003	6.62832e-05	0.99947	2.65081e-09	0.000530289	0.000526597
2656 - 2656	14702.4	3.99938e-05	4.00061	3.99938e-05	14706.4	0.999728	2.71949e-09	0.000272032	2.71949e-09	0.000272038	6.7394e-05
2657 - 2657	14463	3.99937e-05	4.00045	1.00008	14468	0.999654	2.76428e-09	0.000276503	6.91233e-05	0.000345629	0.000163916
2658 - 2658	14137.3	3.99948e-05	3.00004	3.99948e-05	14140.3	0.999788	2.82844e-09	0.000212163	2.82844e-09	0.000212169	0.00041156
2659 - 2659	3.99937e-05	13752.1	3.99937e-05	1.00013	13753.1	2.90797e-09	0.999927	2.90797e-09	7.27203e-05	7.27261e-05	7.48241e-05
2660 - 2660	3.99948e-05	13517.3	3.99948e-05	3.99948e-05	13517.3	2.9588e-09	1	2.9588e-09	2.9588e-09	8.87639e-09	3.82801e-05
2661 - 2661	1.00008	13434.4	7.66255e-05	1.00013	13436.4	7.44304e-05	0.999851	5.70283e-09	7.44347e-05	0.000148871	0.000153355
2662 - 2662	5.00047	1.00004	13378.2	3.99937e-05	13384.2	0.00037361	7.47181e-05	0.999552	2.98814e-09	0.000448331	0.000431212
2663 - 2663	7.7398e-05	13236.3	3.99942e-05	17.0036	13253.3	5.83989e-09	0.998717	3.01767e-09	0.00128297	0.00128298	0.000412255
2664 - 2664	12975	1.00004	20.0019	3.99941e-05	12996	0.998384	7.69496e-05	0.00153908	3.07741e-09	0.00161603	0.00196643
2665 - 2665	3.00049	12.0042	7.66065e-05	12722.2	12737.2	0.000235569	0.000942451	6.01441e-09	0.998822	0.00117803	0.000791418
2666 - 2666	12386.3	1.00014	8.00471	1.00013	12396.3	0.999193	8.06809e-05	0.000645736	8.06803e-05	0.000807097	0.00159974
2667 - 2667	1.00008	1.00014	12108.3	7.72894e-05	12110.3	8.25811e-05	8.25864e-05	0.999835	6.38214e-09	0.000165174	0.000184459
2668 - 2668	11603.9	1.00004	3.00023	3.99936e-05	11607.9	0.999655	8.6152e-05	0.000258466	3.44539e-09	0.000344621	0.000398093
2669 - 2669	11336.2	1.00008	3.00092	1.00004	11341.2	0.999559	8.81808e-05	0.000264603	8.81775e-05	0.000440961	0.00030062
2670 - 2670	10789.9	1.00008	11.0024	3.9994e-05	10801.9	0.998889	9.25837e-05	0.00101856	3.7025e-09	0.00111115	0.0005267
2671 - 2671	3.9994e-05	10246.9	8.00406e-05	5.00263	10252	3.90111e-09	0.999512	7.80736e-09	0.000487968	0.00048798	0.000886548
2672 - 2672	5.00038	2.00026	9801.43	3.99934e-05	9808.43	0.000509804	0.000203932	0.999286	4.07746e-09	0.000713741	0.000536735
2673 - 2673	5.00163	8.12999e-05	9488.48	3.99939e-05	9493.48	0.000526849	8.56377e-09	0.999473	4.21277e-09	0.000526862	0.000358769
2674 - 2674	9226.38	3.99938e-05	13.0011	1.00004	9240.38	0.998485	4.32816e-09	0.00140699	0.000108225	0.00151522	0.00204449
2675 - 2675	8880.77	8.08458e-05	13.0025	3.9994e-05	8893.77	0.998538	9.09017e-09	0.00146198	4.49685e-09	0.00146199	0.00113694
2676 - 2676	8278.43	3.99938e-05	9.00149	3.99938e-05	8287.43	0.998914	4.82585e-09	0.00108616	4.82585e-09	0.00108617	0.000943191
2677 - 2677	7731.65	3.99942e-05	42.0121	3.99942e-05	7773.66	0.994596	5.14484e-09	0.00540442	5.14484e-09	0.00540443	0.00418269
2678 - 2678	5.00304	2.00029	7309.54	3.99939e-05	7316.55	0.000683797	0.000273392	0.999043	5.46622e-09	0.000957195	0.00104733
2679 - 2679	2.00017	2.00004	6917.17	3.99933e-05	6921.17	0.000288994	0.000288974	0.999422	5.77841e-09	0.000577974	0.000789483
2680 - 2680	6675.47	1.00004	13.0085	3.99942e-05	6689.48	0.997906	0.000149494	0.00194462	5.97867e-09	0.00209412	0.00100267
2681 - 2681	6377.61	2.00032	39.0376	3.99942e-05	6418.65	0.993606	0.000311642	0.00608191	6.23095e-09	0.00639356	0.00850797
2682 - 2682	33.028	3.99943e-05	5919.67	3.99943e-05	5952.7	0.00554841	6.71868e-09	0.994452	6.71868e-09	0.00554843	0.00410702
2683 - 2683	41.0651	8.95477e-05	5483.6	3.99942e-05	5524.66	0.00743306	1.62087e-08	0.992567	7.23922e-09	0.00743308	0.0207755
2684 - 2684	5284.77	3.9994e-05	13.004	3.9994e-05	5297.78	0.997545	7.5492e-09	0.00245461	7.5492e-09	0.00245462	0.00206038
2685 - 2685	5043.39	3.9993e-05	4.00019	3.9993e-05	5047.39	0.999207	7.92351e-09	0.000792527	7.92351e-09	0.000792543	0.000606324
2686 - 2686	4630.94	3.99937e-05	8.00179	3.99937e-05	4638.94	0.998275	8.62129e-09	0.00172492	8.62129e-09	0.00172494	0.00160122
2687 - 2687	4239.58	3.00004	6.00126	2.00004	4250.58	0.997412	0.000705795	0.00141187	0.000470533	0.0025882	0.00348072
2688 - 2688	3930.56	4.00021	7.00099	4.00004	3945.56	0.996198	0.00101385	0.0017744	0.00101381	0.00380205	0.00318605
2689 - 2689	56.0686	3737.49	3.0002	7.00036	3803.56	0.0147411	0.98263	0.000788789	0.00184048	0.0173704	0.00909176
2690 - 2690	64.0749	3568.45	3.0002	10.001	3645.53	0.0175763	0.978857	0.00082298	0.00274337	0.0211426	0.00729486
2691 - 2691	241.126	3499.38	5.00061	8.0016	3753.51	0.0642401	0.932296	0.00133225	0.00213176	0.0677041	0.0623765
2692 - 2692	131.01	80.0027	8.00004	4953.18	5172.2	0.0253297	0.0154678	0.00154674	0.957656	0.0423443	0.0764852
2693 - 2693	5571.22	1.00004	5.00146	3.00262	5580.23	0.998386	0.000179211	0.000896282	0.000538081	0.00161357	0.00127246
2694 - 2694	5761.82	3.99932e-05	1.00029	3.99932e-05	5762.82	0.999826	6.93987e-09	0.000173577	6.93987e-09	0.000173591	0.000561972
2695 - 2695	5935.22	3.99934e-05	2.0005	3.99934e-05	5937.22	0.999663	6.73604e-09	0.000336943	6.73604e-09	0.000336956	0.000282612
2696 - 2696	6198.01	8.59219e-05	11.0007	8.73671e-05	6209.02	0.998228	1.38382e-08	0.00177173	1.4071e-08	0.00177176	0.00214565
2697 - 2697	6719.58	194.012	4.02308	0.00836412	6917.63	0.971371	0.0280461	0.000581569	1.2091e-06	0.0286289	0.0493048
2698 - 2698	0.00951935	7272.57	1.0091	2.02008	7275.61	1.30839e-06	0.999582	0.000138696	0.000277651	0.000417656	0.0205891
2699 - 2699	3.00017	7560.51	0.000152016	3.00004	7566.51	0.000396506	0.999207	2.00906e-08	0.000396489	0.000793015	0.000780795
2700 - 2700	6.00004	3.99948e-05	7847.27	3.99948e-05	7853.27	0.000764018	5.09277e-09	0.999236	5.09277e-09	0.000764029	0.00151527
2701 - 2701	5.00015	3.00004	8139.55	3.99935e-05	8147.55	0.0006137	0.000368214	0.999018	4.90865e-09	0.000981918	0.00171872
2702 - 2702	17.0034	0.000257737	8499.84	3.9994e-05	8516.84	0.00199644	3.0262e-08	0.998004	4.69587e-09	0.00199648	0.00161613
2703 - 2703	1.00008	10.0008	2.00004	8901.94	8914.94	0.00011218	0.0011218	0.000224347	0.998542	0.00145833	0.00195044
2704 - 2704	3.99935e-05	2.00037	2.00008	9327.52	9331.52	4.28585e-09	0.000214367	0.000214336	0.999571	0.000428708	0.000321454
2705 - 2705	1.00053	9727.91	0.000240676	34.0043	9762.92	0.000102482	0.996414	2.46521e-08	0.00348301	0.00358551	0.00401125
2706 - 2706	2.00053	8.08017e-05	10115.8	3.99936e-05	10117.8	0.000197723	7.98608e-09	0.999802	3.95279e-09	0.000197735	0.00031898
2707 - 2707	10454.5	8.18317e-05	1.00023	1.00004	10456.5	0.999809	7.82592e-09	9.56566e-05	9.56383e-05	0.000191303	0.000230671
2708 - 2708	10567.9	3.99936e-05	5.00036	3.99936e-05	10572.9	0.999527	3.78265e-09	0.00047294	3.78265e-09	0.000472948	0.000572942
2709 - 2709	11022.9	3.9994e-05	7.00168	3.9994e-05	11029.9	0.999365	3.62597e-09	0.000634793	3.62597e-09	0.0006348	9.86582e-05
2710 - 2710	11378.9	3.99936e-05	5.00022	1.00004	11384.9	0.999473	3.51287e-09	0.000439198	8.78392e-05	0.000527041	0.000773833
2711 - 2711	3.99937e-05	11691.1	3.99937e-05	2.00014	11693.1	3.4203e-09	0.999829	3.4203e-09	0.000171053	0.00017106	0.000208615
2712 - 2712	3.99939e-05	3.0011	3.99939e-05	11844.7	11847.7	3.37568e-09	0.000253307	3.37568e-09	0.999747	0.000253314	0.000378413
2713 - 2713	7.58904e-05	4.00022	3.99935e-05	12053.7	12057.7	6.29395e-09	0.000331757	3.31685e-09	0.999668	0.000331767	0.000401701
2714 - 2714	12304.2	3.99941e-05	14.003	2.00008	12320.3	0.998701	3.24621e-09	0.00113658	0.000162341	0.00129893	0.000705788
2715 - 2715	1.00004	12579.2	1.00004	7.00229	12588.2	7.94429e-05	0.999285	7.94429e-05	0.000556259	0.000715145	0.000331601
2716 - 2716	12802	3.9994e-05	4.00173	3.9994e-05	12806	0.999688	3.12307e-09	0.000312488	3.12307e-09	0.000312495	0.000579944
2717 - 2717	1.00004	7.00061	3.99938e-05	13172.4	13180.4	7.58734e-05	0.000531139	3.03434e-09	0.999393	0.000607015	0.000665413
2718 - 2718	13498.8	3.99936e-05	1.00013	7.84043e-05	13499.8	0.999926	2.96253e-09	7.40844e-05	5.8078e-09	7.40932e-05	0.000129767
2719 - 2719	13762.9	3.99936e-05	4.00013	7.49699e-05	13766.9	0.999709	2.90506e-09	0.000290562	5.44568e-09	0.000290571	0.000439085
2720 - 2720	7.4217e-05	14000.7	7.60665e-05	7.00029	14007.7	5.29829e-09	0.9995	5.43033e-09	0.000499745	0.000499756	0.00065709
2721 - 2721	14102.9	3.9994e-05	12.0013	3.9994e-05	14114.9	0.99915	2.83345e-09	0.000850258	2.83345e-09	0.000850264	0.000789791
2722 - 2722	1.00004	5.00021	1.00004	14245.2	14252.2	7.01675e-05	0.000350838	7.01675e-05	0.999509	0.000491173	0.000717813
2723 - 2723	1.00012	14417.6	3.99942e-05	32.0074	14450.6	6.92097e-05	0.997716	2.76765e-09	0.00221495	0.00228416	0.000440007
2724 - 2724	0.000128473	1.00004	3.99938e-05	14685.4	14686.4	8.74776e-09	6.80931e-05	2.72319e-09	0.999932	6.81045e-05	0.00014191
2725 - 2725	0.000123433	10.0003	3.99936e-05	14885.9	14895.9	8.28638e-09	0.000671346	2.68488e-09	0.999329	0.000671357	0.00103324
2726 - 2726	15004.3	3.99942e-05	35.0039	6.00041	15045.3	0.997275	2.65824e-09	0.00232656	0.000398822	0.00272538	0.00287235
2727 - 2727	4.00109	1.00004	15089.9	3.9994e-05	15094.9	0.000265063	6.62503e-05	0.999669	2.64951e-09	0.000331316	0.000255351
2728 - 2728	3.99941e-05	15081.1	3.99941e-05	21.0017	15102.1	2.64824e-09	0.998609	2.64824e-09	0.00139065	0.00139065	0.00168653
2729 - 2729	15117.7	3.9994e-05	1.00089	3.9994e-05	15118.7	0.999934	2.64533e-09	6.62022e-05	2.64533e-09	6.62075e-05	0.00058117
2730 - 2730	1.00004	15171.4	1.00007	1.00071	15174.4	6.59029e-05	0.999802	6.59051e-05	6.59471e-05	0.000197755	0.000449857
2731 - 2731	3.99938e-05	15055.3	7.34381e-05	1.00055	15056.3	2.65629e-09	0.999934	4.87758e-09	6.64539e-05	6.64614e-05	0.000449453
2732 - 2732	3.99942e-05	15126.5	3.99942e-05	15.0031	15141.5	2.64137e-09	0.999009	2.64137e-09	0.000990861	0.000990867	0.000194799
2733 - 2733	1.00104	7.30022e-05	15247.7	3.99939e-05	15248.7	6.56477e-05	4.78744e-09	0.999934	2.62278e-09	6.56551e-05	0.000724348
2734 - 2734	0.000191698	4.00087	3.99938e-05	15205.4	15209.4	1.26039e-08	0.000263052	2.62954e-09	0.999737	0.000263067	0.000381336
2735 - 2735	2.00007	7.00053	3.99938e-05	15264.3	15273.3	0.000130953	0.000458352	2.61855e-09	0.999411	0.000589307	0.000645676
2736 - 2736	15269.5	3.99942e-05	19.0035	1.00007	15289.5	0.998692	2.6158e-09	0.00124292	6.54093e-05	0.00130833	0.000539304
2737 - 2737	7.47749e-05	15373.8	7.46863e-05	1.00012	15374.8	4.86349e-09	0.999935	4.85773e-09	6.50497e-05	6.50595e-05	0.000181528
2738 - 2738	15141.3	3.99938e-05	3.00019	3.99938e-05	15144.3	0.999802	2.64086e-09	0.000198108	2.64086e-09	0.000198113	0.000224746
2739 - 2739	15090	3.99937e-05	2.0004	0.00012695	15092	0.999867	2.64999e-09	0.000132547	8.41174e-09	0.000132558	0.000291105
2740 - 2740	14774.2	3.99941e-05	4.00215	7.34054e-05	14778.2	0.999729	2.70629e-09	0.000270815	4.96715e-09	0.000270823	0.000884604
2741 - 2741	4.00013	1.00007	14648	1.00004	14654	0.000272972	6.8246e-05	0.999591	6.82436e-05	0.000409462	0.000573077
2742 - 2742	14587.3	0.000201385	8.00072	3.99938e-05	14595.3	0.999452	1.37979e-08	0.000548171	2.74018e-09	0.000548188	0.000465668
2743 - 2743	14547.2	3.99938e-05	3.00029	1.00004	14551.2	0.999725	2.74848e-09	0.000206188	6.87255e-05	0.000274916	0.000252274
2744 - 2744	14576.7	3.9994e-05	11.0009	3.9994e-05	14587.7	0.999246	2.74162e-09	0.00075412	2.74162e-09	0.000754126	0.000854385
2745 - 2745	14630.7	1.00004	11.0009	3.9994e-05	14642.7	0.99918	6.8296e-05	0.000751288	2.73132e-09	0.000819586	0.000949143
2746 - 2746	14488.3	3.99941e-05	12.0022	1.00004	14501.3	0.999103	2.75797e-09	0.000827665	6.89621e-05	0.00089663	0.000427647
2747 - 2747	14135.7	1.00007	59.0126	7.51779e-05	14195.7	0.995772	7.0449e-05	0.00415707	5.29582e-09	0.00422753	0.00163041
2748 - 2748	13.0011	1.00013	13981.6	3.99939e-05	13995.6	0.000928945	7.14602e-05	0.999	2.85761e-09	0.00100041	0.00104002
2749 - 2749	13912.7	3.99943e-05	36.0076	7.38414e-05	13948.7	0.997419	2.86724e-09	0.00258144	5.29379e-09	0.00258144	0.00101917
2750 - 2750	1.00004	9.00055	7.38606e-05	13902.2	13912.2	7.18821e-05	0.000646953	5.30904e-09	0.999281	0.00071884	0.000905055
2751 - 2751	13904.6	3.00013	66.0082	1.00013	13974.6	0.99499	0.000214685	0.00472345	7.15677e-05	0.0050097	0.0053074
2752 - 2752	2.0014	0.000205851	13840.7	3.99939e-05	13842.7	0.000144582	1.48708e-08	0.999855	2.88918e-09	0.000144599	0.000934883
2753 - 2753	3.99942e-05	13637.6	3.00007	13.0057	13653.6	2.92921e-09	0.998828	0.000219728	0.000952545	0.00117228	0.00125999
2754 - 2754	13541.2	2.00004	24.0023	7.38861e-05	13567.2	0.998083	0.000147418	0.00176915	5.44595e-09	0.00191657	0.00232854
2755 - 2755	1.00007	2.00013	0.000132631	13550.5	13553.5	7.37873e-05	0.000147573	9.78576e-09	0.999779	0.000221371	0.00018045
2756 - 2756	7.67434e-05	13527.8	3.9994e-05	3.00142	13530.8	5.67175e-09	0.999778	2.95577e-09	0.000221821	0.00022183	0.00064894
2757 - 2757	13359.9	3.99936e-05	1.0003	10.0001	13370.9	0.999177	2.9911e-09	7.4812e-05	0.0007479	0.000822715	0.00141411
2758 - 2758	13468	3.99937e-05	6.00044	7.50851e-05	13474	0.999555	2.96821e-09	0.000445334	5.57258e-09	0.000445342	0.000459404
2759 - 2759	13237.3	3.99941e-05	9.00245	3.99941e-05	13246.3	0.99932	3.01928e-09	0.000679622	3.01928e-09	0.000679628	0.000194826
2760 - 2760	3.99938e-05	13027.2	3.99938e-05	5.00046	13032.2	3.06884e-09	0.999616	3.06884e-09	0.0003837	0.000383706	0.000352382
2761 - 2761	1.0006	3.99938e-05	12811.3	3.99938e-05	12812.3	7.80968e-05	3.12151e-09	0.999922	3.12151e-09	7.8103e-05	0.000427242
2762 - 2762	1.00021	2.00004	12705	3.99937e-05	12708	7.87066e-05	0.000157384	0.999764	3.14712e-09	0.000236094	0.000275353
2763 - 2763	12643.6	3.99942e-05	19.0052	3.99942e-05	12662.6	0.998499	3.15845e-09	0.00150089	3.15845e-09	0.0015009	0.000136163
2764 - 2764	3.00128	3.9994e-05	12554.8	3.9994e-05	12557.8	0.000238997	3.18479e-09	0.999761	3.18479e-09	0.000239004	0.000492534
2765 - 2765	12367.8	3.9994e-05	8.00172	7.71641e-05	12375.8	0.999353	3.23162e-09	0.00064656	6.23506e-09	0.00064657	8.26637e-05
2766 - 2766	12286	3.99937e-05	3.00022	3.99937e-05	12289	0.999756	3.25443e-09	0.000244139	3.25443e-09	0.000244145	0.000269397
2767 - 2767	12276.7	3.99935e-05	0.000137797	7.62177e-05	12276.7	1	3.25768e-09	1.12243e-08	6.20832e-09	2.06903e-08	0.000299364
2768 - 2768	12558	3.99937e-05	4.00032	3.99937e-05	12562	0.999682	3.18369e-09	0.000318445	3.18369e-09	0.000318451	0.000322356
2769 - 2769	3.99939e-05	12988.6	1.00004	2.00104	12991.6	3.07844e-09	0.999769	7.69757e-05	0.000154025	0.000231004	0.000511558
2770 - 2770	3.99937e-05	13142	3.99937e-05	1.00022	13143	3.04296e-09	0.999924	3.04296e-09	7.61027e-05	7.61088e-05	0.000143497
2771 - 2771	13522.6	3.99939e-05	12.0012	7.69454e-05	13534.6	0.999113	2.95493e-09	0.000886706	5.68507e-09	0.000886714	0.0008306
2772 - 2772	6.00047	1.0002	13840.9	3.99936e-05	13847.9	0.000433313	7.22279e-05	0.999494	2.88806e-09	0.000505543	0.000369687
2773 - 2773	7.78671e-05	13948.2	3.99941e-05	8.00284	13956.2	5.57938e-09	0.999427	2.86568e-09	0.000573425	0.000573433	0.000689073
2774 - 2774	14234.2	7.38104e-05	2.00082	2.00008	14238.2	0.999719	5.18396e-09	0.000140524	0.000140472	0.000281001	0.000510865
2775 - 2775	2.00061	2.00004	14280.2	7.67835e-05	14284.2	0.000140058	0.000140018	0.99972	5.37543e-09	0.000280081	0.000352117
2776 - 2776	14545.4	3.99938e-05	1.0006	3.99938e-05	14546.4	0.999931	2.7494e-09	6.87872e-05	2.7494e-09	6.87927e-05	0.000439361
2777 - 2777	3.99941e-05	14933.1	1.00004	8.00166	14942.1	2.67661e-09	0.999398	6.69279e-05	0.000535513	0.000602444	0.000107675
2778 - 2778	3.9994e-05	15391.9	3.9994e-05	1.00136	15392.9	2.59821e-09	0.999935	2.59821e-09	6.50531e-05	6.50583e-05	0.000856763
2779 - 2779	3.99939e-05	15648.6	3.99939e-05	6.00075	15654.6	2.55478e-09	0.999617	2.55478e-09	0.000383323	0.000383328	0.000183427
2780 - 2780	3.99937e-05	6.00008	7.73476e-05	15932.1	15938.1	2.50931e-09	0.00037646	4.85299e-09	0.999624	0.000376467	0.000682805
2781 - 2781	16321.4	3.99942e-05	30.003	7.27848e-05	16351.4	0.998165	2.44592e-09	0.00183489	4.4513e-09	0.0018349	0.0018678
2782 - 2782	9.00072	7.32851e-05	16388.4	3.99938e-05	16397.4	0.000548911	4.46931e-09	0.999451	2.43903e-09	0.000548918	0.000499614
2783 - 2783	16464.1	3.99941e-05	14.0015	3.99941e-05	16478.1	0.99915	2.42711e-09	0.000849708	2.42711e-09	0.000849713	0.000691231
2784 - 2784	4.00073	1.0003	16596.3	3.99938e-05	16601.3	0.000240989	6.02543e-05	0.999699	2.40908e-09	0.000301246	0.000335866
2785 - 2785	16582.5	3.99939e-05	6.00056	3.99939e-05	16588.5	0.999638	2.41094e-09	0.000361731	2.41094e-09	0.000361736	0.00027132
2786 - 2786	16656.4	3.99942e-05	15.0027	3.99942e-05	16671.4	0.9991	2.39897e-09	0.000899907	2.39897e-09	0.000899912	0.000201026
2787 - 2787	1.00004	3.00029	7.45752e-05	16664	16668	5.99977e-05	0.000180004	4.47416e-09	0.99976	0.000240006	0.000139091
2788 - 2788	3.99941e-05	16889.2	7.29807e-05	2.00222	16891.2	2.36775e-09	0.999881	4.32063e-09	0.000118536	0.000118543	0.00121477
2789 - 2789	3.99936e-05	16937.9	1.00013	3.0003	16941.9	2.36063e-09	0.999764	5.90327e-05	0.000177093	0.000236128	5.64042e-05
[truncated: 6,296 more rows]

## Sheet: CONTROL
sites	alpha_A	alpha_T	alpha_G	alpha_C	sum	p_A	p_T	p_G	p_C	p_COMP
791	3.99935e-05	1.64545	0.000129023	0.000129317	1.64575	2.43011e-05	0.999819	7.83979e-05	7.85767e-05	0.000181276
792	0.00146932	0.000207676	2.55428	7.49458e-05	2.55603	0.000574844	8.12495e-05	0.999315	2.93212e-05	0.000685415
793	0.00381398	0.000306366	3.20823	7.55302e-05	3.21243	0.00118726	9.53689e-05	0.998694	2.35119e-05	0.00130614
794	0.000942267	7.60315e-05	2.48885	3.99939e-05	2.48991	0.000378434	3.05358e-05	0.999575	1.60624e-05	0.000425032
795	3.99942e-05	3.57775	7.60178e-05	0.00543231	3.5833	1.11613e-05	0.998452	2.12145e-05	0.00151601	0.00154838
796	0.00319589	0.000206355	3.14225	7.65716e-05	3.14573	0.00101595	6.55983e-05	0.998894	2.43414e-05	0.00110589
797	0.000433634	0.00289319	3.99941e-05	3.10397	3.10733	0.000139552	0.000931084	1.28709e-05	0.998916	0.00108351
798	0.0013977	0.000130046	2.58547	7.58362e-05	2.58707	0.000540261	5.02676e-05	0.99938	2.93135e-05	0.000619843
799	3.61954	7.4011e-05	0.00929254	0.000125251	3.62903	0.997384	2.03941e-05	0.00256061	3.45136e-05	0.00261552
800	0.000576335	3.99938e-05	2.39856	3.99938e-05	2.39922	0.000240218	1.66695e-05	0.999726	1.66695e-05	0.000273557
801	3.34277	3.99942e-05	0.0026073	3.99942e-05	3.34545	0.999197	1.19548e-05	0.000779356	1.19548e-05	0.000803265
802	0.00134944	0.000207628	2.62204	3.99939e-05	2.62364	0.000514338	7.91374e-05	0.999391	1.52437e-05	0.000608719
803	0.000427325	0.00214522	3.9994e-05	2.92966	2.93228	0.000145732	0.000731587	1.36392e-05	0.999109	0.000890958
804	0.00111347	0.000199347	2.52446	3.99939e-05	2.52581	0.000440836	7.89242e-05	0.999464	1.58341e-05	0.000535594
805	3.9994e-05	2.86959	3.9994e-05	0.00111342	2.87079	1.39314e-05	0.999584	1.39314e-05	0.000387843	0.000415706
806	0.000124124	0.000723202	7.44954e-05	2.21439	2.21531	5.60303e-05	0.000326457	3.36276e-05	0.999584	0.000416114
807	0.00746236	0.0056239	3.65077	0.00587617	3.66973	0.00203349	0.00153251	0.994833	0.00160125	0.00516725
808	0.00914971	0.000199285	3.55931	0.000197593	3.56885	0.00256377	5.584e-05	0.997325	5.53659e-05	0.00267497
809	0.000195776	3.58156	7.57614e-05	0.00802273	3.58986	5.45358e-05	0.99769	2.11043e-05	0.00223483	0.00231047
810	3.63827	3.99942e-05	0.0073942	0.000124737	3.64583	0.997927	1.09699e-05	0.00202813	3.42136e-05	0.00207331
811	0.0927059	3.55198	0.000121747	0.00128609	3.64609	0.0254261	0.974188	3.33912e-05	0.00035273	0.0258122
812	3.99938e-05	2.25551	3.99938e-05	0.000190041	2.25578	1.77295e-05	0.99988	1.77295e-05	8.42464e-05	0.000119705
813	3.54717	3.99942e-05	0.00357519	3.99942e-05	3.55083	0.998971	1.12634e-05	0.00100686	1.12634e-05	0.00102939
814	3.29826	0.000288068	0.00471493	0.000414807	3.30368	0.99836	8.71961e-05	0.00142718	0.000125559	0.00163993
815	0.00148592	0.00020307	2.6817	7.17384e-05	2.68346	0.000553733	7.56744e-05	0.999344	2.67335e-05	0.000656141
816	0.0010531	0.0058122	7.3417e-05	3.45803	3.46497	0.000303926	0.00167742	2.11883e-05	0.997997	0.00200253
817	0.00416284	0.000398569	3.38691	3.99942e-05	3.39151	0.00122743	0.000117519	0.998643	1.17924e-05	0.00135674
818	0.00184407	0.000283062	2.80822	0.000122266	2.81047	0.000656142	0.000100717	0.9992	4.35037e-05	0.000800362
819	0.00228393	0.000190498	3.01265	0.000122126	3.01525	0.000757459	6.31783e-05	0.999139	4.05028e-05	0.00086114
820	0.00140791	0.000280794	2.7787	3.9994e-05	2.78043	0.000506365	0.00010099	0.999378	1.43841e-05	0.000621739
821	0.00182319	0.00027824	2.98094	3.9994e-05	2.98308	0.000611178	9.32727e-05	0.999282	1.3407e-05	0.000717857
822	3.55967	0.000194452	0.00545206	3.99942e-05	3.56536	0.998405	5.45393e-05	0.00152917	1.12174e-05	0.00159493
823	0.000823069	0.000275441	2.25975	0.000189201	2.26104	0.000364023	0.000121821	0.99943	8.36789e-05	0.000569522
824	3.60462	0.000120657	0.00651482	7.42637e-05	3.61133	0.998142	3.34106e-05	0.00180399	2.05641e-05	0.00185797
825	3.11352	3.99941e-05	0.0014085	3.99941e-05	3.11501	0.999522	1.28392e-05	0.000452167	1.28392e-05	0.000477845
826	0.000122631	2.23638	3.99938e-05	0.000518669	2.23706	5.48181e-05	0.999695	1.78778e-05	0.000231853	0.000304549
827	3.99938e-05	2.39217	3.99938e-05	0.000380481	2.39263	1.67154e-05	0.999808	1.67154e-05	0.000159022	0.000192453
828	3.57764	0.000121859	0.00511678	3.99942e-05	3.58292	0.998527	3.4011e-05	0.0014281	1.11625e-05	0.00147327
829	0.000273277	7.35387e-05	2.07022	3.99937e-05	2.07061	0.000131979	3.55155e-05	0.999813	1.93149e-05	0.000186809
830	3.60581	0.000120384	0.00566361	3.99942e-05	3.61163	0.998387	3.33323e-05	0.00156816	1.10737e-05	0.00161256
831	3.99939e-05	2.52578	3.99939e-05	0.00012608	2.52598	1.5833e-05	0.999918	1.5833e-05	4.99133e-05	8.15794e-05
832	2.04407	7.39845e-05	0.000504324	0.000188302	2.04484	0.999625	3.61811e-05	0.000246633	9.20864e-05	0.0003749
833	3.52753	0.000124251	0.00438525	3.99942e-05	3.53208	0.998712	3.51778e-05	0.00124155	1.13231e-05	0.00128805
834	3.67043	3.99943e-05	0.00503878	3.99943e-05	3.67555	0.998607	1.08812e-05	0.00137089	1.08812e-05	0.00139265
835	7.28089e-05	1.75899	7.35977e-05	0.000194621	1.75934	4.13843e-05	0.999806	4.18327e-05	0.000110622	0.000193839
836	0.000686685	0.000126162	2.3374	3.99938e-05	2.33826	0.000293674	5.39558e-05	0.999635	1.71041e-05	0.000364734
837	0.00105989	0.000197876	2.58142	3.99939e-05	2.58272	0.000410377	7.66153e-05	0.999498	1.54852e-05	0.000502478
838	0.000193338	3.99938e-05	2.27982	3.99938e-05	2.2801	8.47937e-05	1.75404e-05	0.99988	1.75404e-05	0.000119874
839	3.31279	0.000125497	0.00388711	0.000192825	3.31699	0.998732	3.78347e-05	0.00117188	5.81324e-05	0.00126784
840	2.95439	3.9994e-05	0.00121594	3.9994e-05	2.95569	0.999562	1.35312e-05	0.00041139	1.35312e-05	0.000438453
841	1.86403	3.99936e-05	0.0001901	0.000121081	1.86438	0.999812	2.14514e-05	0.000101964	6.49442e-05	0.000188359
842	2.18881	7.27895e-05	0.00037874	3.99938e-05	2.1893	0.999775	3.32479e-05	0.000172996	1.82679e-05	0.000224512
843	3.69855	3.99943e-05	0.00559793	3.99943e-05	3.70423	0.998467	1.07969e-05	0.00151123	1.07969e-05	0.00153282
844	3.45475	3.99942e-05	0.00261747	3.99942e-05	3.45744	0.99922	1.15676e-05	0.000757054	1.15676e-05	0.000780189
845	3.99938e-05	2.393	3.99938e-05	0.000183485	2.39326	1.6711e-05	0.99989	1.6711e-05	7.66675e-05	0.00011009
846	3.99937e-05	1.97312	0.000119169	0.000183375	1.97346	2.02658e-05	0.999826	6.03859e-05	9.29206e-05	0.000173572
847	0.000178907	0.000615324	3.99938e-05	2.35821	2.35904	7.58388e-05	0.000260836	1.69534e-05	0.999646	0.000353629
848	0.000919318	0.000181225	2.62685	3.99939e-05	2.62799	0.000349818	6.89596e-05	0.999566	1.52185e-05	0.000433996
849	0.0024015	7.08904e-05	3.38714	3.99942e-05	3.38966	0.000708479	2.09137e-05	0.999259	1.17989e-05	0.000741191
850	3.99942e-05	3.37492	7.21913e-05	0.00223474	3.37727	1.18422e-05	0.999305	2.13756e-05	0.000661699	0.000694917
851	3.99939e-05	2.5719	7.16193e-05	0.000615165	2.57263	1.55459e-05	0.999717	2.7839e-05	0.000239119	0.000282504
852	2.49582	3.99939e-05	0.00018581	3.99939e-05	2.49609	0.999894	1.60226e-05	7.44405e-05	1.60226e-05	0.000106486
853	3.64478	7.0647e-05	0.00673573	0.000115312	3.6517	0.998105	1.93463e-05	0.00184455	3.15776e-05	0.00189547
854	0.00141167	0.000179175	2.84103	7.11965e-05	2.8427	0.000496596	6.30298e-05	0.999415	2.50454e-05	0.000584671
855	0.00629056	0.000370746	3.59453	3.99942e-05	3.60123	0.00174678	0.00010295	0.998139	1.11057e-05	0.00186083
856	0.00045915	0.00251094	3.99941e-05	3.25659	3.2596	0.000140861	0.000770323	1.22697e-05	0.999077	0.000923453
857	0.000115452	0.00210166	3.99941e-05	3.28587	3.28813	3.51116e-05	0.000639167	1.21632e-05	0.999314	0.000686442
858	3.58383	0.000247582	0.00593456	7.1182e-05	3.59009	0.998258	6.89626e-05	0.00165304	1.98274e-05	0.00174183
859	0.00287794	0.000244356	3.33138	6.97838e-05	3.33457	0.000863061	7.32797e-05	0.999043	2.09274e-05	0.000957268
860	0.0022252	0.000837987	3.27171	3.99941e-05	3.27481	0.000679488	0.000255889	0.999052	1.22126e-05	0.000947589
861	0.00485135	0.000439491	3.4939	0.000114003	3.4993	0.00138638	0.000125594	0.998455	3.25787e-05	0.00154455
862	0.00279463	0.000433477	3.31884	6.97315e-05	3.32214	0.000841214	0.000130481	0.999007	2.09899e-05	0.000992685
863	0.00023981	0.00016804	2.07203	6.95827e-05	2.07251	0.00011571	8.10804e-05	0.99977	3.35741e-05	0.000230364
864	3.69249	0.000165963	0.00735987	3.99943e-05	3.70006	0.997955	4.48542e-05	0.00198912	1.08091e-05	0.00204479
865	3.70049	6.86454e-05	0.00500671	3.99943e-05	3.70561	0.99862	1.85247e-05	0.00135112	1.07929e-05	0.00138044
866	3.72263	0.000107142	0.0136662	0.00011137	3.73652	0.996284	2.86742e-05	0.00365747	2.98059e-05	0.00371595
867	0.000399763	0.000629511	2.66532	3.99939e-05	2.66639	0.000149927	0.000236091	0.999599	1.49993e-05	0.000401017
868	3.72315	0.000108612	0.00738655	3.99943e-05	3.73068	0.99798	2.91133e-05	0.00197995	1.07204e-05	0.00201978
869	3.59729	0.000108683	0.00417939	6.81391e-05	3.60164	0.99879	3.01761e-05	0.00116041	1.89189e-05	0.00120951
870	3.70971	3.99943e-05	0.0110281	0.000404336	3.72118	0.996917	1.07477e-05	0.00296361	0.000108658	0.00308301
871	0.000617708	0.000745897	3.9994e-05	2.87514	2.87654	0.00021474	0.000259304	1.39035e-05	0.999512	0.000487947
872	3.45703	0.000222762	0.00330069	0.000107606	3.46066	0.998951	6.43699e-05	0.000953774	3.10942e-05	0.00104924
873	3.75413	3.99943e-05	0.00483195	3.99943e-05	3.75904	0.998693	1.06395e-05	0.00128542	1.06395e-05	0.0013067
874	3.99944e-05	4.09986	3.99944e-05	6.6286e-05	4.1	9.75472e-06	0.999964	9.75472e-06	1.61673e-05	3.56767e-05
875	3.68029	6.7352e-05	0.00460855	6.68444e-05	3.68503	0.998713	1.82772e-05	0.00125061	1.81394e-05	0.00128703
876	3.9994e-05	2.83524	3.9994e-05	0.000213282	2.83554	1.41046e-05	0.999897	1.41046e-05	7.52175e-05	0.000103427
877	2.9734	3.9994e-05	0.000154321	3.9994e-05	2.97364	0.999921	1.34495e-05	5.18963e-05	1.34495e-05	7.87954e-05
878	3.70242	3.99943e-05	0.0031291	3.99943e-05	3.70563	0.999134	1.07928e-05	0.000844418	1.07928e-05	0.000866004
879	3.22886	0.000285529	0.00167657	6.57273e-05	3.23089	0.999372	8.83748e-05	0.00051892	2.03434e-05	0.000627638
880	0.000277928	0.00188009	3.99942e-05	3.36272	3.36492	8.25958e-05	0.000558734	1.18856e-05	0.999347	0.000653215
881	3.99942e-05	3.42253	3.99942e-05	0.00120414	3.42381	1.16812e-05	0.999625	1.16812e-05	0.000351694	0.000375057
882	2.83404	6.54724e-05	0.000625935	0.000101953	2.83484	0.99972	2.30957e-05	0.000220801	3.59644e-05	0.000279861
883	3.24035	6.56052e-05	0.000933991	3.99941e-05	3.24139	0.999679	2.02398e-05	0.000288145	1.23386e-05	0.000320724
884	3.34544	6.44947e-05	0.00162124	0.000145353	3.34727	0.999453	1.92678e-05	0.000484345	4.34244e-05	0.000547038
885	3.72256	3.99943e-05	0.00863854	0.000804185	3.73204	0.997459	1.07165e-05	0.0023147	0.000215481	0.00254089
886	6.53171e-05	0.000326437	3.9994e-05	2.84129	2.84172	2.29851e-05	0.000114873	1.40739e-05	0.999848	0.000151932
887	3.32874	3.99942e-05	0.000783268	3.99942e-05	3.3296	0.999741	1.20117e-05	0.000235244	1.20117e-05	0.000259267
888	0.000141722	3.00121	0.000194806	0.000980721	3.00252	4.72009e-05	0.999561	6.48809e-05	0.000326632	0.000438714
889	3.59276	9.76352e-05	0.00374274	0.000252975	3.59685	0.998862	2.71446e-05	0.00104056	7.03323e-05	0.00113804
890	9.73157e-05	2.80229	6.46575e-05	0.000481995	2.80294	3.47192e-05	0.99977	2.30677e-05	0.00017196	0.000229747
891	3.68611	9.6856e-05	0.00471424	9.74177e-05	3.69101	0.99867	2.6241e-05	0.00127722	2.63932e-05	0.00132985
892	0.000850048	9.66554e-05	3.05388	9.76727e-05	3.05492	0.000278256	3.16393e-05	0.999658	3.19723e-05	0.000341867
893	3.99941e-05	3.28866	3.99941e-05	0.000667136	3.28941	1.21585e-05	0.999773	1.21585e-05	0.000202813	0.00022713
894	3.75053	3.99943e-05	0.00423062	6.38254e-05	3.75487	0.998846	1.06513e-05	0.0011267	1.6998e-05	0.00115435
895	3.99942e-05	3.35755	9.74136e-05	0.00115975	3.35885	1.19071e-05	0.999614	2.90021e-05	0.000345282	0.000386191
896	0.00331229	0.000470771	3.611	3.99942e-05	3.61482	0.000916308	0.000130233	0.998942	1.10639e-05	0.00105761
897	0.00231059	0.000470674	3.51745	3.99942e-05	3.52027	0.000656368	0.000133704	0.999199	1.13611e-05	0.000801433
898	0.00444276	0.000648808	3.60456	0.000138339	3.60979	0.00123075	0.000179736	0.998551	3.83232e-05	0.00144881
899	0.000556942	0.00228188	6.43521e-05	3.48531	3.48821	0.000159664	0.00065417	1.84485e-05	0.999168	0.000832283
900	3.56645	3.99942e-05	0.00162889	6.37503e-05	3.56818	0.999514	1.12086e-05	0.000456504	1.78663e-05	0.000485579
901	3.70958	0.000137019	0.00506817	6.32205e-05	3.71485	0.998582	3.68841e-05	0.0013643	1.70183e-05	0.0014182
902	0.00122457	0.000186148	3.32707	3.99942e-05	3.32852	0.000367901	5.5925e-05	0.999564	1.20156e-05	0.000435841
903	9.498e-05	0.00271739	3.99942e-05	3.66868	3.67154	2.58693e-05	0.000740125	1.08931e-05	0.999223	0.000776887
904	3.52596	0.000302281	0.0033225	0.000374181	3.52995	0.998867	8.56332e-05	0.00094123	0.000106002	0.00113286
905	0.00167183	0.00118226	3.53646	3.99942e-05	3.53935	0.000472354	0.000334034	0.999182	1.12999e-05	0.000817688
906	0.00323058	0.000302983	3.57807	9.4388e-05	3.5817	0.00090197	8.45919e-05	0.998987	2.63529e-05	0.00101291
907	0.00158546	9.50006e-05	3.46315	6.35325e-05	3.4649	0.000457578	2.7418e-05	0.999497	1.8336e-05	0.000503332
908	3.70097	9.4778e-05	0.0066939	0.000300017	3.70806	0.998088	2.556e-05	0.00180523	8.09095e-05	0.0019117
909	0.00361229	0.00285662	3.7319	3.99943e-05	3.73841	0.000966265	0.000764127	0.998259	1.06982e-05	0.00174109
910	0.000803655	0.00385251	3.99942e-05	3.66714	3.67184	0.00021887	0.00104921	1.08922e-05	0.998721	0.00127897
911	0.000130025	3.714	6.29512e-05	0.00481956	3.71901	3.49623e-05	0.998652	1.69269e-05	0.00129593	0.00134782
912	3.69681	0.000130589	0.00483841	9.3496e-05	3.70188	0.998632	3.52765e-05	0.00130702	2.52564e-05	0.00136755
913	0.000860978	0.000230079	3.14338	6.34212e-05	3.14453	0.000273802	7.3168e-05	0.999633	2.01687e-05	0.000367138
914	3.7454	0.000175353	0.00760062	6.33392e-05	3.75324	0.997911	4.67204e-05	0.00202508	1.68759e-05	0.00208868
915	3.77468	6.23935e-05	0.00448616	3.99943e-05	3.77927	0.998786	1.65094e-05	0.00118704	1.05825e-05	0.00121414
916	0.000178994	0.00141159	0.000132229	3.29373	3.29545	5.43155e-05	0.000428346	4.01248e-05	0.999477	0.000522786
917	0.00113559	0.000436538	3.32943	3.99942e-05	3.33104	0.000340911	0.000131051	0.999516	1.20065e-05	0.000483969
918	3.60372	3.99942e-05	0.00159375	6.27967e-05	3.60542	0.999529	1.10928e-05	0.000442042	1.74173e-05	0.000470552
919	3.99941e-05	3.09138	9.16876e-05	0.000502631	3.09201	1.29347e-05	0.999795	2.96531e-05	0.000162558	0.000205146
920	0.000129741	3.56475	6.26515e-05	0.0020853	3.56703	3.63724e-05	0.999361	1.75641e-05	0.000584605	0.000638541
921	9.25944e-05	0.00263118	3.99943e-05	3.68944	3.6922	2.50784e-05	0.000712633	1.08321e-05	0.999251	0.000748544
922	0.00311409	0.000283267	3.64838	3.99942e-05	3.65182	0.00085275	7.75687e-05	0.999059	1.09519e-05	0.00094127
923	0.000281805	0.00152564	3.99942e-05	3.46294	3.46479	8.13339e-05	0.000440328	1.1543e-05	0.999467	0.000533205
924	3.64371	0.000476722	0.00421761	0.000125979	3.64853	0.998679	0.000130661	0.00115598	3.45287e-05	0.00132117
925	0.000881168	0.000128119	3.30989	3.99941e-05	3.31094	0.000266138	3.86956e-05	0.999683	1.20794e-05	0.000316913
926	0.000216641	3.58874	0.000127332	0.00291723	3.592	6.03119e-05	0.999092	3.54488e-05	0.000812146	0.000907907
927	6.19061e-05	3.73532	6.1679e-05	0.00346372	3.73891	1.65573e-05	0.999041	1.64965e-05	0.0009264	0.000959453
928	3.32256	6.13951e-05	0.000630061	3.99941e-05	3.32329	0.99978	1.84742e-05	0.000189589	1.20345e-05	0.000220098
929	3.71448	6.18483e-05	0.00281495	6.0799e-05	3.71741	0.99921	1.66375e-05	0.000757232	1.63552e-05	0.000790225
930	3.99942e-05	3.62313	3.99942e-05	0.00119698	3.62441	1.10347e-05	0.999648	1.10347e-05	0.000330255	0.000352324
931	0.000169542	0.000868545	3.99941e-05	3.2952	3.29627	5.14346e-05	0.000263493	1.21331e-05	0.999673	0.000327061
932	0.000398827	0.00222383	3.99942e-05	3.58887	3.59153	0.000111046	0.000619186	1.11357e-05	0.999259	0.000741368
933	0.00144172	3.72407	0.000276112	0.00839883	3.73418	0.000386087	0.997291	7.39416e-05	0.00224917	0.0027092
934	0.00365802	6.20623e-05	3.74184	6.17995e-05	3.74562	0.000976612	1.65693e-05	0.99899	1.64991e-05	0.00100968
935	0.00369542	0.000219854	3.67371	6.18026e-05	3.67768	0.00100482	5.97805e-05	0.998919	1.68048e-05	0.00108141
936	0.000172187	0.00361655	8.99831e-05	3.65852	3.6624	4.70149e-05	0.000987482	2.45695e-05	0.998941	0.00105907
937	9.15709e-05	0.000973822	0.000718845	3.29985	3.30164	2.7735e-05	0.000294951	0.000217724	0.99946	0.00054041
938	0.000874477	3.65374	0.000169177	0.00439272	3.65918	0.000238982	0.998514	4.62335e-05	0.00120047	0.00148568
939	0.000869975	3.31814	0.000169367	0.00104445	3.32022	0.000262023	0.999372	5.10109e-05	0.000314572	0.000627606
940	0.000693367	3.18957	3.99941e-05	0.000270949	3.19058	0.000217317	0.999685	1.25351e-05	8.49215e-05	0.000314773
941	0.000775626	3.28201	3.99941e-05	0.000126412	3.28296	0.000236258	0.999713	1.21824e-05	3.85055e-05	0.000286946
942	3.68404	3.99943e-05	0.00132768	3.99943e-05	3.68545	0.999618	1.08519e-05	0.000360249	1.08519e-05	0.000381953
943	0.000307606	0.000370306	2.93941	0.000313162	2.9404	0.000104614	0.000125937	0.999663	0.000106503	0.000337054
944	3.73667	3.99943e-05	0.00428614	0.000203812	3.7412	0.998789	1.06902e-05	0.00114566	5.44777e-05	0.00121083
945	0.00124845	0.000310986	3.45952	3.99942e-05	3.46112	0.000360706	8.98511e-05	0.999538	1.15553e-05	0.000462113
946	3.74917	0.000373207	0.00866555	8.74491e-05	3.7583	0.997572	9.93022e-05	0.00230571	2.32683e-05	0.00242828
947	0.00015548	0.0022044	0.000363333	3.53394	3.53666	4.39623e-05	0.0006233	0.000102733	0.99923	0.000769996
948	3.62429	0.000201876	0.00282401	0.00011844	3.62743	0.999133	5.56526e-05	0.000778513	3.26512e-05	0.000866817
949	3.99943e-05	3.75416	0.000690756	0.00618777	3.76108	1.06337e-05	0.99816	0.000183659	0.00164521	0.0018395
950	0.000118893	0.00142582	3.99942e-05	3.58327	3.58485	3.31654e-05	0.000397735	1.11564e-05	0.999558	0.000442057
951	3.63734	0.000197302	0.00352953	0.000479956	3.64155	0.998845	5.41808e-05	0.000969239	0.0001318	0.00115522
952	0.000676061	0.000154509	3.24345	5.97693e-05	3.24434	0.000208382	4.76242e-05	0.999726	1.84227e-05	0.000274429
953	3.70563	0.000154708	0.00453991	0.00015501	3.71048	0.998693	4.16949e-05	0.00122354	4.17763e-05	0.00130701
954	3.71702	0.000154363	0.00501219	0.000152634	3.72234	0.998571	4.14694e-05	0.00134651	4.10048e-05	0.00142899
955	0.00116626	0.000605171	3.49981	3.99942e-05	3.50162	0.000333062	0.000172826	0.999483	1.14216e-05	0.00051731
956	0.00338234	0.000297669	3.70848	3.99943e-05	3.7122	0.000911142	8.01868e-05	0.998998	1.07737e-05	0.0010021
957	0.000154107	0.00108404	3.99942e-05	3.48798	3.48926	4.41662e-05	0.000310678	1.14621e-05	0.999634	0.000366307
958	0.000150566	3.68995	5.93566e-05	0.00277966	3.69294	4.07713e-05	0.99919	1.6073e-05	0.000752695	0.000809539
959	0.00125287	0.000148858	3.54537	3.99942e-05	3.54681	0.000353239	4.19695e-05	0.999594	1.12761e-05	0.000406485
960	5.97499e-05	3.77772	3.99943e-05	0.00273505	3.78055	1.58046e-05	0.99925	1.0579e-05	0.000723452	0.000749836
961	3.6614	5.9354e-05	0.00125529	3.99942e-05	3.66275	0.99963	1.62047e-05	0.000342718	1.09192e-05	0.000369842
962	0.000847901	0.000338276	3.25891	0.000343527	3.26044	0.000260057	0.000103752	0.999531	0.000105362	0.000469171
963	3.74996	0.000456305	0.0107023	0.00019218	3.76131	0.996982	0.000121316	0.00284536	5.10939e-05	0.00301777
964	0.000113555	0.00102013	5.94437e-05	3.47555	3.47675	3.26613e-05	0.000293415	1.70975e-05	0.999657	0.000343173
965	3.70945	3.99943e-05	0.00187019	8.44605e-05	3.71144	0.999463	1.07759e-05	0.000503898	2.27568e-05	0.00053743
966	3.69489	8.23964e-05	0.00299556	0.000144772	3.69812	0.999129	2.22806e-05	0.000810024	3.91476e-05	0.000871452
967	3.65253	0.000111891	0.00208325	8.30644e-05	3.65481	0.999377	3.06147e-05	0.000570003	2.27274e-05	0.000623345
968	3.99942e-05	3.48395	3.99942e-05	0.000385872	3.48442	1.1478e-05	0.999866	1.1478e-05	0.000110742	0.000133698
969	3.3809	3.99942e-05	0.000562168	8.39553e-05	3.38159	0.999797	1.1827e-05	0.000166244	2.48272e-05	0.000202898
970	0.000186128	0.00140724	3.99942e-05	3.58396	3.5856	5.19098e-05	0.000392471	1.11541e-05	0.999544	0.000455535
971	0.000379624	3.53759	5.91313e-05	0.00146581	3.5395	0.000107254	0.999462	1.67061e-05	0.00041413	0.00053809
972	0.0045423	0.000626553	3.7221	8.39656e-05	3.72736	0.00121864	0.000168096	0.998591	2.25268e-05	0.00140926
973	0.00443439	0.000332065	3.7325	5.88842e-05	3.73733	0.00118651	8.88511e-05	0.998709	1.57557e-05	0.00129112
974	0.00254356	0.000757984	3.62502	0.000147494	3.62847	0.000701	0.000208899	0.999049	4.06492e-05	0.000950549
975	3.81166	3.99943e-05	0.00804673	5.96758e-05	3.81981	0.997867	1.04702e-05	0.00210658	1.56227e-05	0.00213267
976	0.00011475	0.00118033	3.99942e-05	3.56456	3.56589	3.21799e-05	0.000331005	1.12158e-05	0.999626	0.0003744
977	3.71356	0.000192261	0.00569499	0.000453338	3.7199	0.998295	5.16844e-05	0.00153095	0.000121868	0.0017045
978	0.00304881	0.000452024	3.63641	0.000149304	3.64006	0.000837573	0.00012418	0.998997	4.10169e-05	0.00100277
979	0.000190569	0.00298293	3.99943e-05	3.71938	3.72259	5.11927e-05	0.000801306	1.07437e-05	0.999137	0.000863242
980	8.49129e-05	3.74792	8.33533e-05	0.00388569	3.75198	2.26315e-05	0.99892	2.22158e-05	0.00103564	0.00108049
981	3.70636	5.95229e-05	0.0023262	8.46962e-05	3.70883	0.999334	1.6049e-05	0.000627206	2.28364e-05	0.000666092
982	8.36038e-05	0.0028691	3.99943e-05	3.75942	3.76241	2.22208e-05	0.000762569	1.063e-05	0.999205	0.00079542
983	3.78674	0.000114789	0.00563472	3.99943e-05	3.79253	0.998473	3.02671e-05	0.00148574	1.05455e-05	0.00152655
984	3.69627	8.47302e-05	0.00220341	5.96548e-05	3.69861	0.999365	2.29086e-05	0.000595739	1.6129e-05	0.000634777
985	5.93294e-05	0.00346246	3.99943e-05	3.79369	3.79725	1.56243e-05	0.000911835	1.05324e-05	0.999062	0.000937991
986	5.93708e-05	0.00207758	0.000235122	3.61707	3.61944	1.64033e-05	0.000574006	6.49609e-05	0.999345	0.00065537
987	3.72818	0.000188977	0.00395318	5.94315e-05	3.73238	0.998874	5.06319e-05	0.00105916	1.59232e-05	0.00112571
988	0.000191934	3.69311	0.000194239	0.00440932	3.6979	5.19034e-05	0.998703	5.25269e-05	0.00119238	0.00129681
989	0.000293323	0.0013666	0.000243374	3.39234	3.39424	8.64178e-05	0.000402623	7.17022e-05	0.999439	0.000560743
990	0.00060951	0.00752206	0.000676196	3.72176	3.73056	0.000163383	0.00201633	0.000181258	0.997639	0.00236098
991	0.000346674	0.000116298	8.61253e-05	2.96768	2.96823	0.000116795	3.91808e-05	2.90157e-05	0.999815	0.000184991
992	0.00035177	3.73513	8.55158e-05	0.00594414	3.74151	9.40183e-05	0.998294	2.2856e-05	0.0015887	0.00170558
993	5.97557e-05	3.77201	0.000116519	0.0059064	3.77809	1.58164e-05	0.99839	3.08406e-05	0.00156333	0.00160998
994	0.000197321	0.00164951	8.49556e-05	3.5236	3.52553	5.59692e-05	0.000467877	2.40972e-05	0.999452	0.000547943
995	3.74612	0.000117302	0.00415425	5.97485e-05	3.75045	0.998845	3.12767e-05	0.00110767	1.5931e-05	0.00115488
996	0.00124611	0.000879762	3.4969	8.65328e-05	3.49911	0.000356123	0.000251425	0.999368	2.473e-05	0.000632278
997	3.79807	3.99943e-05	0.00839203	8.63033e-05	3.80658	0.997762	1.05066e-05	0.00220461	2.26721e-05	0.00223779
998	3.99943e-05	0.00150388	3.99943e-05	3.72102	3.7226	1.07436e-05	0.000403986	1.07436e-05	0.999575	0.000425473
999	3.71894	0.000364866	0.00757968	0.000300665	3.72718	0.997788	9.78934e-05	0.00203362	8.06681e-05	0.00221219
1000	0.00138391	0.000308614	3.49952	3.99942e-05	3.50126	0.000395262	8.81439e-05	0.999505	1.14228e-05	0.000494828
1001	0.00125743	0.000206659	3.38513	8.81452e-05	3.38668	0.000371288	6.1021e-05	0.999542	2.6027e-05	0.000458336
1002	3.75619	8.85877e-05	0.00461914	6.06146e-05	3.76096	0.998732	2.35546e-05	0.00122818	1.61168e-05	0.00126785
1003	3.99943e-05	3.70293	8.90347e-05	0.0022875	3.70535	1.07937e-05	0.999348	2.40287e-05	0.000617351	0.000652174
1004	0.000122221	0.00128019	6.11977e-05	3.46204	3.46351	3.52882e-05	0.000369622	1.76693e-05	0.999577	0.00042258
1005	3.69907	0.000317822	0.00673363	0.000382361	3.70651	0.997994	8.5747e-05	0.0018167	0.000103159	0.00200561
1006	0.000889531	0.000160143	3.23921	8.94724e-05	3.24035	0.000274517	4.94215e-05	0.999648	2.7612e-05	0.000351551
1007	3.70803	0.000122598	0.00291239	3.99943e-05	3.7111	0.999171	3.30355e-05	0.000784778	1.07769e-05	0.000828591
1008	3.77375	6.08895e-05	0.00930281	0.000125472	3.78324	0.997492	1.60945e-05	0.00245895	3.31653e-05	0.00250821
1009	0.000397465	0.000168197	2.83741	8.9584e-05	2.83807	0.000140048	5.92645e-05	0.999769	3.15651e-05	0.000230877
1010	3.75146	6.15221e-05	0.00612505	0.000126049	3.75777	0.99832	1.6372e-05	0.00162997	3.35437e-05	0.00167989
1011	3.79752	3.99943e-05	0.00872457	6.19215e-05	3.80635	0.997681	1.05073e-05	0.00229211	1.6268e-05	0.00231888
1012	0.000130099	0.00142151	3.99942e-05	3.496	3.49759	3.71967e-05	0.000406426	1.14348e-05	0.999545	0.000455057
1013	6.21668e-05	3.65199	3.99942e-05	0.00177343	3.65386	1.7014e-05	0.999487	1.09457e-05	0.000485357	0.000513316
1014	3.99941e-05	3.3044	3.99941e-05	0.00017191	3.30466	1.21024e-05	0.999924	1.21024e-05	5.20204e-05	7.62252e-05
1015	3.69314	3.99943e-05	0.00173936	3.99943e-05	3.69496	0.999508	1.0824e-05	0.000470737	1.0824e-05	0.000492385
1016	0.00150063	0.000293831	3.43816	3.99942e-05	3.44	0.000436229	8.5416e-05	0.999467	1.16262e-05	0.000533271
1017	3.79864	3.99943e-05	0.00505603	3.99943e-05	3.80378	0.99865	1.05144e-05	0.00132921	1.05144e-05	0.00135024
1018	3.99941e-05	3.17563	9.43049e-05	0.000694501	3.17646	1.25908e-05	0.999739	2.96887e-05	0.00021864	0.000260919
1019	6.32389e-05	0.000237498	6.28969e-05	2.76555	2.76591	2.28637e-05	8.5866e-05	2.27401e-05	0.999869	0.00013147
1020	3.74883	3.99943e-05	0.00280282	3.99943e-05	3.75171	0.999232	1.06603e-05	0.000747077	1.06603e-05	0.000768398
1021	3.99942e-05	3.3855	6.36278e-05	0.00101566	3.38662	1.18095e-05	0.999669	1.8788e-05	0.000299905	0.000330502
1022	3.99941e-05	3.08725	3.99941e-05	0.000246188	3.08758	1.29532e-05	0.999894	1.29532e-05	7.97351e-05	0.000105641
1023	3.57138	3.99942e-05	0.00135553	3.99942e-05	3.57282	0.999598	1.1194e-05	0.000379401	1.1194e-05	0.00040179
1024	3.9994e-05	2.84967	6.3775e-05	0.00019036	2.84996	1.40332e-05	0.999897	2.23775e-05	6.67938e-05	0.000103204
1025	3.05444	6.35048e-05	0.000667061	6.49025e-05	3.05524	0.99974	2.07855e-05	0.000218333	2.1243e-05	0.000260362
1026	3.99941e-05	3.16725	3.99941e-05	0.000485064	3.16782	1.26251e-05	0.999822	1.26251e-05	0.000153122	0.000178373
1027	3.13123	6.43833e-05	0.000668712	3.99941e-05	3.132	0.999753	2.05566e-05	0.00021351	1.27695e-05	0.000246836
1028	3.65392	3.99942e-05	0.00293788	9.76996e-05	3.657	0.999159	1.09364e-05	0.00080336	2.67158e-05	0.000841012
1029	3.99941e-05	3.0205	3.99941e-05	0.000332254	3.02092	1.3239e-05	0.999864	1.3239e-05	0.000109985	0.000136463
1030	3.65055	3.99942e-05	0.00206392	3.99942e-05	3.65269	0.999413	1.09492e-05	0.000565039	1.09492e-05	0.000586938
1031	3.99942e-05	0.00114865	6.47004e-05	3.36198	3.36324	1.18916e-05	0.000341532	1.92375e-05	0.999627	0.000372661
1032	2.84411	6.52107e-05	0.000508387	6.40858e-05	2.84475	0.999776	2.29232e-05	0.000178711	2.25277e-05	0.000224162
1033	3.73405	6.52972e-05	0.00547621	6.57996e-05	3.73966	0.998501	1.74607e-05	0.00146436	1.75951e-05	0.00149941
1034	6.60095e-05	3.43293	6.58583e-05	0.00165452	3.43472	1.92183e-05	0.99948	1.91743e-05	0.000481705	0.000520098
1035	3.7075	0.000100327	0.00438235	3.99943e-05	3.71202	0.998782	2.70275e-05	0.00118058	1.07742e-05	0.00121838
1036	0.00169612	0.000849342	3.26223	0.000147991	3.26493	0.000519497	0.000260141	0.999175	4.53274e-05	0.000824965
1037	0.000101173	0.0034581	3.99942e-05	3.65944	3.66303	2.76201e-05	0.000944053	1.09183e-05	0.999017	0.000982591
1038	3.48489	0.000443727	0.00283907	6.54161e-05	3.48824	0.99904	0.000127206	0.000813897	1.87533e-05	0.000959857
1039	0.155098	0.000102895	3.44905	6.50577e-05	3.60432	0.0430313	2.85476e-05	0.956922	1.80499e-05	0.0430779
1040	0.000101799	3.43002	0.000149333	0.164718	3.59499	2.83168e-05	0.954111	4.15391e-05	0.0458187	0.0458885
1041	0.0145785	0.16157	0.000103268	3.43886	3.61512	0.00403264	0.0446929	2.85656e-05	0.951246	0.0487541
1042	0.000224197	0.000386463	0.000159486	2.34005	2.34082	9.57773e-05	0.000165098	6.81326e-05	0.999671	0.000329007
1043	0.000151299	3.67211	0.000154369	0.00726615	3.67968	4.11173e-05	0.997942	4.19517e-05	0.00197467	0.00205774
1044	0.00165352	0.000356381	0.000360769	3.12195	3.12432	0.000529241	0.000114067	0.000115471	0.999241	0.000758779
1045	3.99942e-05	3.62866	0.0002774	0.00433983	3.63331	1.10076e-05	0.998718	7.63491e-05	0.00119446	0.00128181
1046	3.68619	3.99943e-05	0.00683918	0.000291664	3.69336	0.998058	1.08287e-05	0.00185175	7.89697e-05	0.00194155
1047	0.000288091	3.72141	0.00934053	0.00722702	3.73827	7.70655e-05	0.995491	0.00249863	0.00193326	0.00450895
1048	0.00134962	3.68473	0.0153017	0.000693121	3.70207	0.000364559	0.995315	0.00413328	0.000187225	0.00468506
1049	0.00143107	0.000205092	3.20284	6.54638e-05	3.20454	0.000446577	6.40005e-05	0.999469	2.04285e-05	0.000531006
1050	6.5916e-05	3.72754	0.000147256	0.00817559	3.73593	1.76438e-05	0.997755	3.94161e-05	0.00218837	0.00224543
1051	0.000265601	6.52431e-05	2.74542	3.9994e-05	2.7458	9.67302e-05	2.37611e-05	0.999865	1.45655e-05	0.000135057
1052	6.64381e-05	3.74733	3.99943e-05	0.00477429	3.75221	1.77064e-05	0.998699	1.06589e-05	0.0012724	0.00130076
1053	0.00328767	0.000143628	3.64628	3.99942e-05	3.64975	0.000900794	3.93529e-05	0.999049	1.09581e-05	0.000951105
1054	9.88446e-05	0.002791	3.99942e-05	3.6389	3.64183	2.71414e-05	0.000766372	1.09819e-05	0.999196	0.000804495
1055	3.42361	9.71186e-05	0.00189062	9.87887e-05	3.4257	0.999391	2.835e-05	0.000551894	2.88376e-05	0.000609082
1056	6.51807e-05	3.71929	3.99943e-05	0.00348728	3.72288	1.75081e-05	0.999035	1.07428e-05	0.000936716	0.000964967
1057	0.000189949	0.000767531	6.47194e-05	2.97836	2.97938	6.37547e-05	0.000257615	2.17225e-05	0.999657	0.000343092
1058	3.57025	3.99942e-05	0.0019788	9.65923e-05	3.57236	0.999408	1.11954e-05	0.000553919	2.70388e-05	0.000592154
1059	3.59475	6.29463e-05	0.00174318	3.99942e-05	3.59659	0.999487	1.75016e-05	0.000484676	1.112e-05	0.000513297
1060	3.70772	0.000243726	0.00910422	0.000238564	3.7173	0.997421	6.55652e-05	0.00244914	6.41765e-05	0.00257889
1061	0.000793747	0.000300022	3.07438	6.30979e-05	3.07553	0.000258084	9.75512e-05	0.999624	2.05161e-05	0.000376152
1062	0.00165894	0.000293361	3.45054	3.99942e-05	3.45253	0.0004805	8.49698e-05	0.999423	1.1584e-05	0.000577053
1063	3.7744	3.99943e-05	0.00691539	9.43112e-05	3.78145	0.998136	1.05764e-05	0.00182877	2.49405e-05	0.00186428
1064	6.28422e-05	3.08672	3.99941e-05	0.000129955	3.08695	2.03574e-05	0.999925	1.29559e-05	4.20984e-05	7.54116e-05
1065	3.66119	0.000174818	0.00342381	6.23722e-05	3.66486	0.999001	4.77013e-05	0.000934229	1.7019e-05	0.000998949
1066	0.00115667	0.000169896	3.33368	6.19935e-05	3.33507	0.00034682	5.09422e-05	0.999584	1.85884e-05	0.000416351
1067	3.76289	3.99943e-05	0.00353772	6.21084e-05	3.76653	0.999034	1.06183e-05	0.000939252	1.64896e-05	0.00096636
1068	3.99943e-05	3.78133	3.99943e-05	0.00292749	3.78434	1.05684e-05	0.999205	1.05684e-05	0.000773581	0.000794718
1069	0.0019673	0.000273909	3.49686	9.12008e-05	3.4992	0.000562216	7.82776e-05	0.999333	2.60634e-05	0.000666557
1070	3.99942e-05	3.3481	8.94469e-05	0.000767801	3.34899	1.19421e-05	0.999732	2.67086e-05	0.000229263	0.000267914
1071	3.53937	3.99942e-05	0.000836173	3.99942e-05	3.54029	0.999741	1.12969e-05	0.000236188	1.12969e-05	0.000258782
1072	3.78736	3.99943e-05	0.00281057	3.99943e-05	3.79025	0.999237	1.05519e-05	0.000741524	1.05519e-05	0.000762628
1073	3.64975	0.000122476	0.00247458	6.15106e-05	3.65241	0.999272	3.3533e-05	0.00067752	1.68411e-05	0.000727894
1074	3.73114	0.000212038	0.00606966	8.90542e-05	3.73752	0.998295	5.67323e-05	0.00162398	2.38271e-05	0.00170454
1075	0.000260206	8.84574e-05	3.02919	3.99941e-05	3.02958	8.58886e-05	2.91979e-05	0.999872	1.32012e-05	0.000128288
1076	3.71168	3.99943e-05	0.0028695	0.000121665	3.71471	0.999184	1.07665e-05	0.000772468	3.27521e-05	0.000815987
1077	8.80798e-05	0.00286903	6.08344e-05	3.70715	3.71016	2.37401e-05	0.000773289	1.63967e-05	0.999187	0.000813426
1078	3.75133	6.07412e-05	0.00631015	0.000203791	3.75791	0.99825	1.61636e-05	0.00167917	5.42298e-05	0.00174956
1079	0.000158988	0.00143261	3.99942e-05	3.55294	3.55457	4.47276e-05	0.000403033	1.12515e-05	0.999541	0.000459012
1080	0.00083472	0.00155798	5.99681e-05	3.55866	3.56111	0.000234399	0.000437498	1.68397e-05	0.999311	0.000688736
1081	3.71588	8.61961e-05	0.004107	0.000156437	3.72023	0.998831	2.31696e-05	0.00110396	4.20505e-05	0.00116918
1082	3.72055	0.000116542	0.00380633	8.54118e-05	3.72456	0.998924	3.12902e-05	0.00102195	2.29321e-05	0.00107618
1083	0.000814529	0.000478066	3.3704	3.99942e-05	3.37173	0.000241576	0.000141786	0.999605	1.18616e-05	0.000395224
1084	0.000761549	0.000300092	3.22455	8.60897e-05	3.2257	0.000236088	9.30314e-05	0.999644	2.66887e-05	0.000355808
1085	3.73988	8.59003e-05	0.00262478	3.99943e-05	3.74263	0.999265	2.29518e-05	0.000701318	1.06861e-05	0.000734956
1086	3.79964	3.99943e-05	0.00892916	8.54136e-05	3.8087	0.997623	1.05008e-05	0.00234441	2.24259e-05	0.00237734
1087	0.00109165	0.000115656	3.50994	3.99942e-05	3.51119	0.000310906	3.29394e-05	0.999645	1.13905e-05	0.000355236
1088	0.000241932	0.00270086	8.51398e-05	3.63799	3.64102	6.64462e-05	0.000741785	2.33835e-05	0.999168	0.000831615
1089	0.000408978	0.00208876	3.99942e-05	3.62463	3.62716	0.000112754	0.000575867	1.10263e-05	0.9993	0.000699647
1090	0.000151384	3.71589	0.000193771	0.00509634	3.72134	4.06801e-05	0.998538	5.20703e-05	0.00136949	0.00146224
1091	3.99941e-05	3.26864	8.48034e-05	0.000457925	3.26922	1.22335e-05	0.999822	2.594e-05	0.000140072	0.000178245
1092	3.68075	3.99943e-05	0.00169396	8.47916e-05	3.68257	0.999506	1.08604e-05	0.000459995	2.30251e-05	0.000493881
1093	0.000113955	0.000149774	3.0703	3.99941e-05	3.07061	3.71116e-05	4.87768e-05	0.999901	1.30248e-05	9.89132e-05
1094	3.81058	3.99943e-05	0.00316635	3.99943e-05	3.81382	0.999149	1.04867e-05	0.000830229	1.04867e-05	0.000851203
1095	3.99942e-05	3.55893	0.000115827	0.00121246	3.5603	1.12334e-05	0.999616	3.2533e-05	0.000340549	0.000384316
1096	3.77237	3.99943e-05	0.00200035	3.99943e-05	3.77445	0.999449	1.05961e-05	0.000529972	1.05961e-05	0.000551164
1097	3.74873	0.000661706	0.00741344	8.47778e-05	3.75689	0.997828	0.000176131	0.00197329	2.2566e-05	0.00217199
1098	0.0010255	0.000293187	3.34352	8.62254e-05	3.34492	0.000306584	8.76513e-05	0.99958	2.5778e-05	0.000420013
1099	3.8158	3.99943e-05	0.00422823	3.99943e-05	3.82011	0.998872	1.04694e-05	0.00110684	1.04694e-05	0.00112777
1100	3.99942e-05	3.61193	3.99942e-05	0.000892541	3.6129	1.10698e-05	0.999731	1.10698e-05	0.000247043	0.000269183
1101	3.66101	5.99292e-05	0.002948	0.000301967	3.66432	0.999097	1.63548e-05	0.000804514	8.24073e-05	0.000903276
1102	0.000920683	0.000423048	3.3372	6.07235e-05	3.3386	0.000275769	0.000126714	0.999579	1.81883e-05	0.000420671
1103	3.74014	0.000303866	0.00782972	0.000118535	3.74839	0.997798	8.10657e-05	0.00208882	3.16229e-05	0.00220151
1104	0.00131133	0.000309184	3.40168	8.57522e-05	3.40339	0.0003853	9.0846e-05	0.999499	2.51961e-05	0.000501342
1105	0.00109742	0.00050272	3.32417	0.000120062	3.32589	0.000329963	0.000151154	0.999483	3.60991e-05	0.000517216
1106	3.65453	3.99942e-05	0.00274486	0.00051054	3.65783	0.999099	1.09339e-05	0.000750406	0.000139575	0.000900915
1107	3.78031	8.86149e-05	0.00792108	6.16337e-05	3.78838	0.997869	2.33913e-05	0.00209089	1.62692e-05	0.00213055
1108	0.00116718	0.000761308	3.42412	6.10709e-05	3.42611	0.000340673	0.000222207	0.999419	1.78251e-05	0.000580705
1109	3.74915	0.00110115	0.0101856	9.11642e-05	3.76053	0.996974	0.000292817	0.00270855	2.42424e-05	0.00302561
1110	0.00272132	0.000867384	3.64537	3.99942e-05	3.649	0.000745773	0.000237705	0.999006	1.09603e-05	0.000994437
1111	0.000127928	0.00208476	3.99942e-05	3.62592	3.62817	3.52595e-05	0.000574603	1.10233e-05	0.999379	0.000620886
1112	3.71739	6.22725e-05	0.00312737	6.1976e-05	3.72064	0.999126	1.6737e-05	0.000840545	1.66574e-05	0.000873939
1113	3.71759	9.25922e-05	0.00633633	0.000225118	3.72424	0.998213	2.4862e-05	0.00170137	6.04467e-05	0.00178668
1114	3.75712	3.99943e-05	0.00254194	3.99943e-05	3.75974	0.999303	1.06375e-05	0.000676093	1.06375e-05	0.000697368
1115	3.74944	3.99943e-05	0.00891655	0.000437152	3.75883	0.997501	1.06401e-05	0.00237216	0.0001163	0.0024991
1116	6.25719e-05	0.00163447	6.31526e-05	3.54219	3.54395	1.7656e-05	0.0004612	1.78198e-05	0.999503	0.000496675
1117	3.16752	3.99941e-05	0.000810041	0.00018308	3.16855	0.999674	1.26222e-05	0.00025565	5.77803e-05	0.000326053
1118	3.59086	3.99942e-05	0.00198341	9.41954e-05	3.59298	0.999411	1.11312e-05	0.000552025	2.62165e-05	0.000589372
1119	3.51218	9.49049e-05	0.00264351	0.000308804	3.51523	0.999133	2.69982e-05	0.000752017	8.78476e-05	0.000866863
1120	3.71558	0.000188732	0.00742264	9.60456e-05	3.72328	0.99793	5.06896e-05	0.00199357	2.57959e-05	0.00207006
1121	0.00257015	0.000317942	3.54854	3.99942e-05	3.55147	0.000723687	8.95239e-05	0.999176	1.12613e-05	0.000824472
1122	3.99942e-05	3.45899	9.81555e-05	0.0015419	3.46067	1.15568e-05	0.999515	2.83632e-05	0.00044555	0.00048547
1123	3.15662	0.000198936	0.000998548	3.99941e-05	3.15786	0.999608	6.29971e-05	0.000316211	1.2665e-05	0.000391873
1124	3.51371	6.55235e-05	0.00270749	0.000257334	3.51674	0.999138	1.86319e-05	0.000769886	7.3174e-05	0.000861692
1125	0.00138831	0.000100784	3.37209	3.99942e-05	3.37362	0.000411519	2.9874e-05	0.999547	1.1855e-05	0.000453248
1126	3.72056	3.99943e-05	0.00401876	6.52302e-05	3.72469	0.998893	1.07376e-05	0.00107895	1.75129e-05	0.0011072
1127	2.96606	3.9994e-05	0.000203782	3.9994e-05	2.96634	0.999904	1.34826e-05	6.8698e-05	1.34826e-05	9.56633e-05
1128	3.59728	0.00010078	0.00320078	6.66155e-05	3.60065	0.999065	2.79893e-05	0.000888946	1.8501e-05	0.000935436
1129	3.30884	3.99941e-05	0.00141046	0.000104597	3.31039	0.99953	1.20814e-05	0.000426072	3.15967e-05	0.00046975
1130	3.68839	0.000154575	0.00973414	0.000219759	3.6985	0.997267	4.17941e-05	0.00263192	5.94185e-05	0.00273313
1131	0.00234283	6.66324e-05	3.54832	3.99942e-05	3.55077	0.00065981	1.87656e-05	0.99931	1.12635e-05	0.000689839
1132	0.00300404	0.000295347	3.44174	6.83481e-05	3.44511	0.000871972	8.57294e-05	0.999022	1.98392e-05	0.000977541
1133	0.000612195	0.00231753	0.000108539	3.2663	3.26934	0.000187253	0.000708867	3.3199e-05	0.999071	0.000929319
1134	3.73445	0.000106786	0.00790468	3.99943e-05	3.7425	0.997849	2.85332e-05	0.00211214	1.06865e-05	0.00215136
1135	6.7969e-05	0.0024102	0.000108812	3.4017	3.40429	1.99657e-05	0.00070799	3.19631e-05	0.99924	0.000759919
1136	3.63192	0.000415214	0.00772996	0.000108998	3.64018	0.997732	0.000114064	0.00212351	2.9943e-05	0.00226752
1137	0.00313942	0.00023451	3.47831	3.99942e-05	3.48172	0.000901686	6.73546e-05	0.999019	1.14869e-05	0.000980527
1138	0.00187526	0.00172401	0.000111707	3.2933	3.29701	0.000568777	0.000522901	3.38813e-05	0.998874	0.00112556
1139	3.68822	3.99943e-05	0.00288924	0.0065339	3.69768	0.997441	1.0816e-05	0.000781365	0.00176703	0.00255921
1140	3.68631	6.92955e-05	0.00637612	6.95242e-05	3.69282	0.998236	1.87649e-05	0.00172662	1.88268e-05	0.00176422
1141	0.003216	7.04588e-05	3.50716	6.96388e-05	3.51051	0.000916106	2.00708e-05	0.999044	1.98372e-05	0.000956014
1142	0.000115568	0.00438444	3.99942e-05	3.61074	3.61528	3.19667e-05	0.00121275	1.10626e-05	0.998744	0.00125578
1143	3.54626	0.000115359	0.00417857	7.05513e-05	3.55062	0.998771	3.24897e-05	0.00117686	1.98701e-05	0.00122922
1144	0.00262098	6.95884e-05	3.47878	3.99942e-05	3.48151	0.00075283	1.9988e-05	0.999216	1.14876e-05	0.000784305
1145	0.000177626	0.00266756	3.99942e-05	3.3497	3.35258	5.29819e-05	0.000795675	1.19294e-05	0.999139	0.000860586
1146	3.35722	0.000871354	0.00361438	0.000114184	3.36182	0.998632	0.000259191	0.00107513	3.39649e-05	0.00136828
1147	0.00367521	0.0002615	3.41517	7.09167e-05	3.41918	0.00107488	7.64803e-05	0.998828	2.07408e-05	0.0011721
1148	0.000115982	0.00304036	3.99942e-05	3.45761	3.46081	3.35129e-05	0.000878513	1.15563e-05	0.999076	0.000923582
1149	0.000261489	3.67205	3.99943e-05	0.00834197	3.6807	7.10434e-05	0.997652	1.08659e-05	0.00226641	0.00234832
1150	0.00102476	0.000114362	2.82882	3.9994e-05	2.83	0.000362106	4.04108e-05	0.999583	1.41322e-05	0.000416649
1151	3.67394	6.98356e-05	0.0124693	0.000556222	3.68704	0.996448	1.89408e-05	0.00338192	0.000150859	0.00355172
1152	3.99942e-05	0.0024528	0.000115698	3.39264	3.39525	1.17794e-05	0.00072242	3.40763e-05	0.999232	0.000768276
1153	3.70409	3.99943e-05	0.00581701	6.97461e-05	3.71002	0.998403	1.07801e-05	0.00156792	1.87994e-05	0.0015975
1154	0.000449967	0.00440268	3.99942e-05	3.52391	3.52881	0.000127512	0.00124764	1.13336e-05	0.998614	0.00138649
1155	3.57881	0.00033527	0.00775763	0.000245964	3.58715	0.997675	9.34642e-05	0.00216262	6.85679e-05	0.00232465
1156	0.00281135	0.000328633	3.38789	3.99942e-05	3.39107	0.000829047	9.69114e-05	0.999062	1.1794e-05	0.000937752
1157	0.000244119	0.000112099	2.02519	0.00016867	2.02571	0.00012051	5.53383e-05	0.999741	8.32646e-05	0.000259113
1158	3.713	3.99943e-05	0.0154903	0.000536243	3.72907	0.995692	1.0725e-05	0.00415394	0.000143801	0.00430846
1159	3.10894	0.000109983	0.00189612	0.000233326	3.11118	0.99928	3.5351e-05	0.000609453	7.4996e-05	0.0007198
1160	3.68361	3.99943e-05	0.00988059	0.00077618	3.69431	0.997105	1.08259e-05	0.00267455	0.000210102	0.00289547
1161	0.000166268	0.00442234	0.000239858	3.48277	3.4876	4.76742e-05	0.00126802	6.87747e-05	0.998616	0.00138447
1162	3.61614	3.99942e-05	0.00343968	6.9009e-05	3.61969	0.99902	1.10491e-05	0.000950271	1.90649e-05	0.000980385
1163	3.74362	3.99943e-05	0.00770794	6.92573e-05	3.75144	0.997916	1.0661e-05	0.00205466	1.84615e-05	0.00208378
1164	0.000319911	0.00251026	3.99942e-05	3.35531	3.35818	9.52631e-05	0.000747508	1.19095e-05	0.999145	0.00085468
1165	3.38782	0.000242117	0.00282585	6.83388e-05	3.39095	0.999075	7.14008e-05	0.000833349	2.01533e-05	0.000924903
1166	0.0046991	0.000230859	3.60313	3.99942e-05	3.6081	0.00130237	6.39836e-05	0.998623	1.10846e-05	0.00137744
1167	0.000514585	0.00758516	0.000108031	3.61767	3.62588	0.00014192	0.00209195	2.97944e-05	0.997736	0.00226367
1168	0.000907218	0.00228137	6.82557e-05	3.31042	3.31368	0.00027378	0.00068847	2.05982e-05	0.999017	0.000982849
1169	3.45987	0.000160128	0.00404511	0.000881333	3.46496	0.998532	4.62135e-05	0.00116744	0.000254356	0.00146801
1170	0.0039974	0.0126879	3.70247	0.000310364	3.71946	0.00107473	0.00341121	0.995431	8.34432e-05	0.00456938
1171	0.00232361	0.000220419	3.38679	3.99942e-05	3.38937	0.000685559	6.50323e-05	0.999238	1.17999e-05	0.000762391
1172	0.00021956	3.65098	3.99942e-05	0.00524002	3.65648	6.00469e-05	0.998496	1.09379e-05	0.00143308	0.00150406
1173	0.000105551	0.00313302	3.99942e-05	3.58901	3.59229	2.93826e-05	0.00087215	1.11333e-05	0.999087	0.000912666
1174	3.71423	6.77635e-05	0.00870826	0.000154244	3.72316	0.997601	1.82006e-05	0.00233895	4.14284e-05	0.00239857
1175	0.0033498	0.000474836	3.41592	0.000222728	3.41997	0.000979483	0.000138842	0.998817	6.51257e-05	0.00118345
1176	0.000153816	0.00610775	3.99943e-05	3.70754	3.71384	4.1417e-05	0.00164459	1.0769e-05	0.998303	0.00169678
1177	3.99941e-05	0.00103094	3.99941e-05	3.31278	3.31389	1.20686e-05	0.000311098	1.20686e-05	0.999665	0.000335235
1178	3.13819	6.66912e-05	0.00143839	0.00029104	3.13998	0.999428	2.12394e-05	0.00045809	9.26884e-05	0.000572017
1179	2.79489	0.000209499	0.000904503	0.000151879	2.79616	0.999547	7.49237e-05	0.00032348	5.4317e-05	0.000452721
1180	3.25583	0.000150438	0.00176526	0.000104811	3.25785	0.99938	4.61771e-05	0.000541849	3.21718e-05	0.000620198
1181	3.01456	3.99941e-05	0.000439975	3.99941e-05	3.01508	0.999828	1.32647e-05	0.000145925	1.32647e-05	0.000172454
1182	3.99941e-05	3.29522	3.99941e-05	0.000825709	3.29613	1.21337e-05	0.999725	1.21337e-05	0.000250509	0.000274776
1183	3.9994e-05	2.98727	3.9994e-05	0.000262252	2.98761	1.33866e-05	0.999885	1.33866e-05	8.77798e-05	0.000114553
1184	3.37601	0.000330384	0.00171288	3.99942e-05	3.3781	0.999383	9.78018e-05	0.000507055	1.18393e-05	0.000616696
1185	3.99942e-05	0.00166594	3.99942e-05	3.60362	3.60537	1.1093e-05	0.000462072	1.1093e-05	0.999516	0.000484258
1186	0.000141299	0.00285965	3.99942e-05	3.61867	3.62171	3.90146e-05	0.000789586	1.10429e-05	0.99916	0.000839643
1187	0.000566923	0.000566306	3.99941e-05	3.01798	3.01915	0.000187776	0.000187571	1.32468e-05	0.999611	0.000388594
1188	0.00266583	3.65166	6.36098e-05	0.00238463	3.65677	0.00072901	0.998601	1.73951e-05	0.000652113	0.00139852
1189	3.28825	3.99941e-05	0.000850957	6.4308e-05	3.2892	0.99971	1.21592e-05	0.000258712	1.95512e-05	0.000290423
1190	3.99941e-05	3.24843	3.99941e-05	0.000562638	3.24907	1.23094e-05	0.999802	1.23094e-05	0.000173169	0.000197787
1191	3.34769	3.99942e-05	0.000725241	3.99942e-05	3.3485	0.99976	1.19439e-05	0.000216587	1.19439e-05	0.000240475
1192	0.000816575	3.99942e-05	3.39442	3.99942e-05	3.39532	0.0002405	1.17792e-05	0.999736	1.17792e-05	0.000264059
1193	6.38338e-05	3.73953	6.38694e-05	0.00466824	3.74432	1.70481e-05	0.998719	1.70577e-05	0.00124675	0.00128086
1194	0.00438557	0.000187419	3.63734	0.000134196	3.64205	0.00120415	5.14598e-05	0.998708	3.68463e-05	0.00129245
1195	0.000305759	0.00325129	3.99942e-05	3.63416	3.63776	8.40514e-05	0.000893763	1.09942e-05	0.999011	0.000988809
1196	3.76668	9.39868e-05	0.00604889	3.99943e-05	3.77286	0.998361	2.49113e-05	0.00160326	1.06005e-05	0.00163877
1197	0.00163897	0.000295013	3.37069	9.4069e-05	3.37272	0.00048595	8.74702e-05	0.999399	2.78912e-05	0.000601311
1198	3.68422	3.99943e-05	0.00183615	3.99943e-05	3.68614	0.99948	1.08499e-05	0.000498123	1.08499e-05	0.000519823
1199	3.79019	3.99943e-05	0.00731188	6.31197e-05	3.79761	0.998047	1.05314e-05	0.00192539	1.66209e-05	0.00195254
1200	0.000134043	0.00259455	6.25098e-05	3.60168	3.60447	3.7188e-05	0.000719814	1.73423e-05	0.999226	0.000774344
1201	0.000293227	0.00211764	3.99942e-05	3.5401	3.54256	8.27727e-05	0.000597771	1.12897e-05	0.999308	0.000691833
1202	9.47564e-05	3.767	3.99943e-05	0.00585315	3.77299	2.51144e-05	0.998413	1.06002e-05	0.00155133	0.00158705
1203	0.000371404	0.0019949	3.99942e-05	3.521	3.52341	0.00010541	0.000566186	1.1351e-05	0.999317	0.000682947
1204	9.3259e-05	0.0014202	3.99942e-05	3.5099	3.51145	2.65585e-05	0.000404447	1.13896e-05	0.999558	0.000442395
1205	3.64706	0.000365716	0.00337798	3.99942e-05	3.65084	0.998964	0.000100173	0.000925261	1.09548e-05	0.00103639
1206	0.00265261	0.000357982	3.56074	6.31537e-05	3.56382	0.000744318	0.000100449	0.999138	1.77208e-05	0.000862488
1207	0.00259139	0.0004485	3.58517	3.99942e-05	3.58825	0.000722189	0.000124991	0.999142	1.11459e-05	0.000858326
1208	0.00231193	0.000300776	3.56524	3.99942e-05	3.5679	0.000647983	8.43007e-05	0.999257	1.12095e-05	0.000743493
1209	0.00650369	6.23978e-05	3.75524	9.35349e-05	3.7619	0.00172883	1.65868e-05	0.99823	2.48637e-05	0.00177028
1210	9.35058e-05	0.00160505	3.99942e-05	3.54447	3.54621	2.63678e-05	0.000452609	1.1278e-05	0.99951	0.000490255
1211	3.59055	3.99942e-05	0.00122545	3.99942e-05	3.59185	0.999637	1.11347e-05	0.000341174	1.11347e-05	0.000363443
1212	3.76553	3.99943e-05	0.00296297	3.99943e-05	3.76857	0.999193	1.06126e-05	0.000786232	1.06126e-05	0.000807458
1213	3.60698	9.30135e-05	0.0025961	9.36241e-05	3.60976	0.999229	2.57672e-05	0.000719189	2.59363e-05	0.000770893
1214	0.000131759	2.93589	9.28238e-05	0.000588476	2.9367	4.48662e-05	0.999723	3.16082e-05	0.000200386	0.000276861
1215	0.00195098	9.28108e-05	3.5629	6.25226e-05	3.56501	0.000547257	2.60338e-05	0.999409	1.75379e-05	0.000590829
1216	0.00241212	0.000131688	3.63589	3.99942e-05	3.63848	0.000662948	3.61932e-05	0.99929	1.0992e-05	0.000710133
1217	3.99943e-05	3.67196	3.99943e-05	0.0016617	3.6737	1.08866e-05	0.999526	1.08866e-05	0.000452323	0.000474096
1218	3.78728	3.99943e-05	0.00565906	6.35309e-05	3.79304	0.998481	1.05441e-05	0.00149196	1.67493e-05	0.00151925
1219	6.32851e-05	0.00264299	3.99943e-05	3.72222	3.72496	1.69895e-05	0.000709535	1.07368e-05	0.999263	0.000737261
1220	3.77859	3.99943e-05	0.00305104	3.99943e-05	3.78173	0.999172	1.05757e-05	0.000806785	1.05757e-05	0.000827936
1221	9.29535e-05	3.72434	6.26002e-05	0.00419035	3.72869	2.49293e-05	0.998834	1.67888e-05	0.00112381	0.00116553
1222	0.000285874	0.00127329	6.20373e-05	3.33007	3.33169	8.58044e-05	0.000382176	1.86204e-05	0.999513	0.000486601
1223	3.64069	0.000415573	0.00513714	0.00028395	3.64653	0.998399	0.000113964	0.00140877	7.78687e-05	0.00160061
1224	0.0024014	0.000228045	3.53262	9.27467e-05	3.53534	0.000679257	6.45044e-05	0.99923	2.62342e-05	0.000769996
1225	0.00300556	0.000663602	3.53075	0.000357186	3.53477	0.000850283	0.000187735	0.998861	0.000101049	0.00113907
1226	0.000496206	0.00291982	3.99942e-05	3.6253	3.62876	0.000136742	0.000804632	1.10215e-05	0.999048	0.000952396
1227	9.33488e-05	0.00327386	3.99943e-05	3.71848	3.72189	2.5081e-05	0.000879623	1.07457e-05	0.999085	0.00091545
1228	3.71162	0.000131774	0.00525475	9.40959e-05	3.7171	0.998526	3.54508e-05	0.00141367	2.53143e-05	0.00147443
1229	0.000130096	3.73085	3.99943e-05	0.00431181	3.73533	3.48285e-05	0.9988	1.0707e-05	0.00115433	0.00119987
1230	3.6871	3.99943e-05	0.00273392	9.26934e-05	3.68996	0.999223	1.08387e-05	0.000740907	2.51204e-05	0.000776866
1231	6.28169e-05	3.71809	6.28733e-05	0.00350057	3.72171	1.68785e-05	0.999026	1.68937e-05	0.000940581	0.000974353
1232	6.3029e-05	0.000369968	3.99941e-05	3.02456	3.02503	2.08358e-05	0.000122302	1.3221e-05	0.999844	0.000156359
1233	3.77014	6.25262e-05	0.00667669	6.32591e-05	3.77694	0.998199	1.65547e-05	0.00176775	1.67488e-05	0.00180105
1234	3.99943e-05	0.00215451	3.99943e-05	3.71796	3.72019	1.07506e-05	0.00057914	1.07506e-05	0.999399	0.000600641
1235	0.000133891	0.00168135	3.99942e-05	3.5075	3.50935	3.81527e-05	0.000479107	1.13965e-05	0.999471	0.000528656
1236	0.000451957	3.69757	9.60281e-05	0.00699449	3.70512	0.000121982	0.997964	2.59177e-05	0.00188779	0.00203569
1237	3.55023	3.99942e-05	0.00123428	3.99942e-05	3.55154	0.99963	1.12611e-05	0.000347533	1.12611e-05	0.000370055
1238	0.000641088	0.000555921	3.09777	3.99941e-05	3.099	0.000206869	0.000179387	0.999601	1.29055e-05	0.000399162
1239	3.55756	3.99942e-05	0.00168159	6.44507e-05	3.55935	0.999498	1.12364e-05	0.000472444	1.81075e-05	0.000501788
1240	3.56778	3.99942e-05	0.00168962	6.41186e-05	3.56957	0.999497	1.12042e-05	0.000473338	1.79625e-05	0.000502505
1241	3.99942e-05	0.000860247	3.99942e-05	3.38363	3.38457	1.18166e-05	0.000254167	1.18166e-05	0.999722	0.000277801
1242	0.000563202	3.5617	0.000252997	0.00411647	3.56663	0.000157909	0.998617	7.09346e-05	0.00115416	0.00138301
1243	6.53229e-05	3.31023	9.77495e-05	0.00128835	3.31168	1.9725e-05	0.999562	2.95166e-05	0.000389033	0.000438275
1244	6.39349e-05	2.89794	3.9994e-05	0.000137182	2.89818	2.20603e-05	0.999917	1.37997e-05	4.73339e-05	8.31939e-05
1245	3.56266	0.00109135	0.00238833	3.99942e-05	3.56618	0.999013	0.000306029	0.000669716	1.12149e-05	0.00098696
1246	3.24206	0.000998203	0.00132366	0.000255943	3.24463	0.999206	0.000307647	0.000407954	7.8882e-05	0.000794484
1247	3.70392	3.99943e-05	0.00324159	6.47892e-05	3.70727	0.999097	1.07881e-05	0.000874388	1.74763e-05	0.000902653
1248	3.99942e-05	3.5209	3.99942e-05	0.00134756	3.52233	1.13545e-05	0.999595	1.13545e-05	0.000382575	0.000405284
1249	0.00216083	0.000145567	3.47626	6.45892e-05	3.47863	0.000621173	4.1846e-05	0.999318	1.85674e-05	0.000681587
1250	0.000258472	0.00600421	6.54941e-05	3.68458	3.69091	7.00294e-05	0.00162675	1.77447e-05	0.998285	0.00171453
1251	3.75723	3.99943e-05	0.00698754	9.75369e-05	3.76436	0.998107	1.06245e-05	0.00185624	2.59106e-05	0.00189277
1252	9.80246e-05	3.54122	0.000141889	0.00290648	3.54436	2.76565e-05	0.999112	4.00322e-05	0.00082003	0.000887719
1253	0.00178949	0.000255171	3.3495	6.52498e-05	3.35161	0.000533922	7.6134e-05	0.99937	1.94682e-05	0.000629524
1254	0.00280913	0.000410447	3.515	6.59046e-05	3.51828	0.000798438	0.000116661	0.999066	1.87321e-05	0.000933832
1255	0.00209723	6.50701e-05	3.6113	3.99942e-05	3.6135	0.000580386	1.80075e-05	0.999391	1.1068e-05	0.000609462
1256	3.99942e-05	3.55856	6.44812e-05	0.0017679	3.56043	1.1233e-05	0.999474	1.81105e-05	0.000496542	0.000525885
1257	3.2524	6.4753e-05	0.000884217	3.99941e-05	3.25339	0.999696	1.99032e-05	0.000271783	1.22931e-05	0.00030398
1258	3.48723	6.50653e-05	0.00144497	3.99942e-05	3.48878	0.999556	1.86499e-05	0.000414177	1.14637e-05	0.000444291
1259	3.20395	9.92853e-05	0.00122259	9.71694e-05	3.20537	0.999557	3.09747e-05	0.000381419	3.03145e-05	0.000442708
1260	3.76422	0.000139736	0.0126762	3.99943e-05	3.77708	0.996596	3.69958e-05	0.00335609	1.05887e-05	0.00340368
1261	0.000588698	0.000141897	2.92369	3.9994e-05	2.92446	0.000201301	4.85209e-05	0.999737	1.36757e-05	0.000263498
1262	6.42816e-05	3.27572	3.99941e-05	0.000913202	3.27674	1.96176e-05	0.999689	1.22055e-05	0.000278692	0.000310516
1263	3.69213	9.91475e-05	0.00361525	3.99943e-05	3.69588	0.998984	2.68265e-05	0.000978183	1.08213e-05	0.00101583
1264	0.0017522	9.93368e-05	3.51735	3.99942e-05	3.51924	0.000497892	2.82268e-05	0.999463	1.13645e-05	0.000537483
1265	3.99942e-05	3.52962	3.99942e-05	0.00132593	3.53103	1.13265e-05	0.999602	1.13265e-05	0.00037551	0.000398163
1266	3.75048	6.44827e-05	0.00428576	3.99943e-05	3.75487	0.998831	1.71731e-05	0.00114139	1.06513e-05	0.00116921
1267	0.000405522	0.000392329	2.70946	9.71676e-05	2.71035	0.000149619	0.000144752	0.99967	3.58505e-05	0.000330222
1268	3.19814	3.99941e-05	0.00108056	0.000319331	3.19958	0.99955	1.24998e-05	0.000337719	9.98041e-05	0.000450023
1269	3.76485	3.99943e-05	0.00726399	9.73464e-05	3.77226	0.998038	1.06022e-05	0.00192564	2.58059e-05	0.00196204
1270	0.00047907	0.000191695	2.74874	6.41188e-05	2.74947	0.000174241	6.97206e-05	0.999733	2.33204e-05	0.000267281
1271	3.76533	3.99943e-05	0.00347967	3.99943e-05	3.76889	0.999056	1.06117e-05	0.00092326	1.06117e-05	0.000944484
1272	0.00074551	0.0003171	2.99134	6.40203e-05	2.99247	0.000249129	0.000105966	0.999624	2.13938e-05	0.000376489
1273	3.77342	6.40491e-05	0.00580674	3.99943e-05	3.77933	0.998436	1.69472e-05	0.00153645	1.05824e-05	0.00156398
1274	3.63571	0.000187169	0.0044822	0.000135297	3.64052	0.99868	5.14126e-05	0.0012312	3.71642e-05	0.00131978
1275	0.00135027	3.99942e-05	3.56245	3.99942e-05	3.56388	0.000378876	1.12221e-05	0.999599	1.12221e-05	0.000401321
1276	0.00324731	0.000248678	3.56443	9.69202e-05	3.56803	0.000910113	6.96962e-05	0.998993	2.71635e-05	0.00100697
1277	0.000245748	0.00249326	3.99942e-05	3.56253	3.56531	6.89276e-05	0.000699312	1.12176e-05	0.999221	0.000779457
1278	0.000632079	3.6852	0.00018633	0.00770699	3.69373	0.000171122	0.997692	5.04448e-05	0.00208651	0.00230807
1279	6.31705e-05	3.56468	3.99942e-05	0.00149505	3.56628	1.77133e-05	0.999552	1.12145e-05	0.000419218	0.000448146
1280	3.99941e-05	3.18144	3.99941e-05	0.000374424	3.18189	1.25693e-05	0.999857	1.25693e-05	0.000117673	0.000142812
1281	0.000239298	0.00246526	3.99942e-05	3.58003	3.58277	6.67914e-05	0.000688088	1.11629e-05	0.999234	0.000766042
1282	3.73571	0.000181543	0.0105048	0.000133116	3.74653	0.997112	4.84562e-05	0.00280387	3.55304e-05	0.00288786
1283	0.00189483	0.000623523	3.48348	3.99942e-05	3.48603	0.00054355	0.000178863	0.999266	1.14727e-05	0.000733886
1284	0.000239171	0.00460535	9.58491e-05	3.65484	3.65978	6.53513e-05	0.00125837	2.61898e-05	0.99865	0.00134991
1285	0.000132761	0.00279684	9.35842e-05	3.58465	3.58767	3.70048e-05	0.000779571	2.60849e-05	0.999157	0.000842661
1286	0.000356961	0.000296512	3.9994e-05	2.86963	2.87032	0.000124362	0.000103303	1.39336e-05	0.999758	0.000241599
1287	3.60011	0.000128647	0.00238552	6.26405e-05	3.60269	0.999285	3.57085e-05	0.000662151	1.73872e-05	0.000715247
1288	0.00100355	9.25844e-05	3.39103	3.99942e-05	3.39216	0.000295844	2.72936e-05	0.999665	1.17902e-05	0.000334928
1289	3.63207	3.99942e-05	0.00171043	6.23902e-05	3.63388	0.999501	1.10059e-05	0.000470689	1.7169e-05	0.000498864
1290	3.76362	6.19696e-05	0.00491769	6.22916e-05	3.76866	0.998662	1.64434e-05	0.00130489	1.65288e-05	0.00133786
1291	0.000277825	9.0974e-05	2.95415	3.9994e-05	2.95456	9.40326e-05	3.0791e-05	0.999862	1.35364e-05	0.00013836
1292	3.99942e-05	3.65607	6.2138e-05	0.00173744	3.65791	1.09336e-05	0.999497	1.69873e-05	0.000474982	0.000502903
1293	3.71358	3.99943e-05	0.0021969	6.20725e-05	3.71588	0.999381	1.07631e-05	0.000591219	1.67047e-05	0.000618687
1294	3.72907	6.15393e-05	0.00434231	0.000123892	3.7336	0.998787	1.64826e-05	0.00116304	3.3183e-05	0.0012127
1295	3.99942e-05	3.46851	3.99942e-05	0.000670369	3.46926	1.15281e-05	0.999784	1.15281e-05	0.000193231	0.000216287
1296	3.70893	0.000325346	0.00475356	6.16864e-05	3.71407	0.998616	8.75983e-05	0.00127988	1.66088e-05	0.00138408
1297	0.000121175	0.00160676	3.99942e-05	3.58998	3.59174	3.37372e-05	0.000447347	1.1135e-05	0.999508	0.000492219
1298	0.000384283	0.00206509	6.13614e-05	3.56088	3.56339	0.000107842	0.000579531	1.722e-05	0.999295	0.000704592
1299	0.00079856	0.00311352	8.80854e-05	3.64249	3.6465	0.000218994	0.00085384	2.41562e-05	0.998903	0.00109699
1300	3.67028	3.99942e-05	0.00239359	0.000159055	3.67287	0.999294	1.08891e-05	0.000651696	4.33054e-05	0.00070589
1301	8.79983e-05	3.7228	0.0001587	0.00485233	3.7279	2.36053e-05	0.998632	4.2571e-05	0.00130162	0.0013678
1302	0.00141569	6.09056e-05	3.63973	3.99942e-05	3.64125	0.000388794	1.67266e-05	0.999583	1.09837e-05	0.000416504
1303	3.99942e-05	3.60224	0.000569687	0.00201412	3.60487	1.10945e-05	0.999272	0.000158033	0.000558723	0.00072785
1304	0.000501358	3.30577	8.72706e-05	0.000936379	3.30729	0.000151592	0.999539	2.63874e-05	0.000283126	0.000461105
1305	3.99942e-05	3.61463	8.61403e-05	0.00146121	3.61621	1.10597e-05	0.999561	2.38206e-05	0.000404072	0.000438952
1306	8.75009e-05	3.18941	8.68535e-05	0.000641555	3.19022	2.74278e-05	0.999744	2.72249e-05	0.000201101	0.000255753
1307	0.000119898	0.000855777	8.81721e-05	3.27837	3.27944	3.65607e-05	0.000260953	2.68864e-05	0.999676	0.0003244
1308	3.76129	0.000306404	0.00880371	6.08927e-05	3.77046	0.997568	8.12645e-05	0.00233492	1.615e-05	0.00243233
1309	0.00161716	0.000495641	3.46346	0.00011921	3.46569	0.000466619	0.000143014	0.999356	3.43972e-05	0.00064403
1310	8.78485e-05	0.0037381	3.99943e-05	3.76438	3.76824	2.33128e-05	0.000992	1.06135e-05	0.998974	0.00102593
1311	3.63162	6.03224e-05	0.00130359	3.99942e-05	3.63303	0.999614	1.66039e-05	0.000358817	1.10085e-05	0.000386429
1312	3.99942e-05	3.58526	0.00012047	0.00145251	3.58687	1.11502e-05	0.99955	3.35863e-05	0.000404953	0.000449689
1313	6.06976e-05	3.43391	3.99942e-05	0.000699812	3.43471	1.76718e-05	0.999767	1.16441e-05	0.000203747	0.000233063
1314	3.55355	6.05201e-05	0.00123382	6.06786e-05	3.55491	0.999619	1.70244e-05	0.000347076	1.7069e-05	0.000381169
1315	3.99942e-05	3.62549	3.99942e-05	0.00101695	3.62658	1.10281e-05	0.999698	1.10281e-05	0.000280414	0.000302471
1316	0.000121759	0.00142069	0.000439619	3.41153	3.41351	3.56697e-05	0.000416196	0.000128788	0.999419	0.000580653
1317	3.73244	0.000162651	0.00459978	6.05649e-05	3.73726	0.998709	4.35214e-05	0.00123079	1.62057e-05	0.00129051
1318	0.000443017	0.000582404	3.15975	6.09356e-05	3.16083	0.000140158	0.000184257	0.999656	1.92784e-05	0.000343693
1319	3.78116	3.99943e-05	0.00388001	6.11596e-05	3.78514	0.998948	1.05661e-05	0.00102506	1.61578e-05	0.00105179
1320	3.76924	8.94776e-05	0.00796653	8.986e-05	3.77738	0.997844	2.36877e-05	0.00210901	2.37889e-05	0.00215648
1321	0.00241326	0.000326934	3.61544	3.99942e-05	3.61822	0.000666974	9.03576e-05	0.999232	1.10536e-05	0.000768385
1322	0.00102782	0.000950663	3.45524	3.99942e-05	3.45725	0.000297295	0.000274976	0.999416	1.15682e-05	0.000583839
1323	3.7472	0.000218737	0.00892755	8.90713e-05	3.75643	0.997541	5.823e-05	0.0023766	2.37117e-05	0.00245855
1324	0.00494172	0.000221735	3.73154	3.99943e-05	3.73675	0.00132247	5.93392e-05	0.998607	1.0703e-05	0.00139251
1325	0.000128424	0.00202801	9.14973e-05	3.53749	3.53974	3.62807e-05	0.000572926	2.58486e-05	0.999365	0.000635055
1326	0.000176552	0.00247441	6.15488e-05	3.59952	3.60223	4.90117e-05	0.00068691	1.70863e-05	0.999247	0.000753008
1327	3.73048	9.34107e-05	0.00829948	0.000353035	3.73922	0.997661	2.49813e-05	0.00221957	9.4414e-05	0.00233897
1328	0.000537629	0.018048	6.32878e-05	3.74363	3.76228	0.0001429	0.00479709	1.68217e-05	0.995043	0.00495681
1329	0.00109491	0.00721077	6.38e-05	3.72144	3.72981	0.000293556	0.00193328	1.71054e-05	0.997756	0.00224394
1330	0.000238821	0.00426739	3.99943e-05	3.69296	3.6975	6.45899e-05	0.00115413	1.08166e-05	0.99877	0.00122953
1331	0.000298355	0.00449599	3.99943e-05	3.68733	3.69217	8.08076e-05	0.00121771	1.08322e-05	0.998691	0.00130935
1332	3.68114	0.000241165	0.00753254	0.000543334	3.68945	0.997746	6.53659e-05	0.00204164	0.000147267	0.00225427
1333	6.34092e-05	0.00329403	0.000134627	3.65059	3.65409	1.7353e-05	0.000901465	3.68429e-05	0.999044	0.000955661
1334	3.367	3.99942e-05	0.00111604	9.51224e-05	3.36825	0.999629	1.18739e-05	0.000331341	2.82409e-05	0.000371456
1335	3.62302	0.000237114	0.0045043	0.000182858	3.62795	0.998643	6.53577e-05	0.00124156	5.04025e-05	0.00135732
1336	9.5746e-05	9.60349e-05	2.6587	6.31549e-05	2.65896	3.60088e-05	3.61175e-05	0.999904	2.37517e-05	9.58781e-05
1337	2.9141	3.9994e-05	0.000312863	6.39029e-05	2.91452	0.999857	1.37223e-05	0.000107346	2.19257e-05	0.000142994
1338	6.47828e-05	3.19267	6.42898e-05	0.000838777	3.19364	2.02849e-05	0.999697	2.01306e-05	0.00026264	0.000303055
1339	0.000136886	2.86585	0.000136138	0.000657337	2.86678	4.77489e-05	0.999675	4.7488e-05	0.000229294	0.000324531
1340	3.99942e-05	3.54916	6.47925e-05	6.38344e-05	3.54933	1.12681e-05	0.999952	1.82549e-05	1.79849e-05	4.75079e-05
1341	3.23094	3.99941e-05	0.000570647	3.99941e-05	3.23159	0.999799	1.2376e-05	0.000176584	1.2376e-05	0.000201336
1342	2.70116	9.62095e-05	0.000140163	3.99939e-05	2.70144	0.999898	3.56142e-05	5.18844e-05	1.48047e-05	0.000102303
1343	3.01357	6.43988e-05	0.000489385	3.99941e-05	3.01416	0.999803	2.13654e-05	0.000162362	1.32687e-05	0.000196996
1344	3.99942e-05	3.54996	3.99942e-05	0.00143247	3.55147	1.12613e-05	0.999574	1.12613e-05	0.000403345	0.000425867
1345	3.13442	0.000143919	0.000898118	3.99941e-05	3.1355	0.999655	4.58998e-05	0.000286435	1.27552e-05	0.00034509
1346	9.81191e-05	0.00184327	3.99942e-05	3.51988	3.52186	2.786e-05	0.000523379	1.1356e-05	0.999437	0.000562596
1347	0.000257063	0.00262566	6.48606e-05	3.51648	3.51942	7.30413e-05	0.000746048	1.84293e-05	0.999162	0.000837519
1348	3.63875	0.000320359	0.00582829	0.000190643	3.64509	0.998261	8.78879e-05	0.00159894	5.23014e-05	0.00173913
1349	3.99943e-05	3.7526	0.00014005	0.00757598	3.76035	1.06358e-05	0.997937	3.72439e-05	0.0020147	0.00206258
1350	0.00266743	6.46223e-05	3.67733	3.99943e-05	3.6801	0.000724826	1.75599e-05	0.999247	1.08677e-05	0.000753253
1351	0.000399392	0.00291764	3.99942e-05	3.57047	3.57383	0.000111755	0.000816389	1.11909e-05	0.999061	0.000939334
1352	6.33847e-05	3.69476	3.99943e-05	0.0029095	3.69777	1.71413e-05	0.999185	1.08158e-05	0.000786824	0.000814781
1353	3.65328	9.70797e-05	0.00280724	3.99942e-05	3.65623	0.999195	2.65519e-05	0.000767798	1.09387e-05	0.000805288
1354	3.23665	6.39428e-05	0.00108194	9.76829e-05	3.2379	0.999616	1.97482e-05	0.000334149	3.01686e-05	0.000384066
1355	3.72467	3.99943e-05	0.00617397	0.000188807	3.73107	0.998284	1.07192e-05	0.00165475	5.0604e-05	0.00171607
1356	3.99943e-05	0.00387256	3.99943e-05	3.76568	3.76963	1.06096e-05	0.0010273	1.06096e-05	0.998951	0.00104852
1357	3.79739	3.99943e-05	0.00900567	3.99943e-05	3.80647	0.997613	1.05069e-05	0.00236589	1.05069e-05	0.0023869
1358	6.51225e-05	0.00342191	3.99943e-05	3.71533	3.71885	1.75115e-05	0.000920151	1.07545e-05	0.999052	0.000948417
1359	3.68161	0.00164611	0.00675249	0.000193596	3.6902	0.997672	0.000446076	0.00182984	5.24621e-05	0.00232838
1360	0.000769437	0.00292676	3.49835	0.000141033	3.50218	0.000219702	0.000835696	0.998904	4.02699e-05	0.00109567
1361	0.000255192	3.27231	0.000194543	0.00176147	3.27452	7.79327e-05	0.999325	5.94112e-05	0.000537934	0.000675278
1362	0.00180156	9.78586e-05	3.33531	0.000591068	3.3378	0.000539744	2.93183e-05	0.999254	0.000177083	0.000746145
1363	0.00255882	0.00144764	3.56557	6.6086e-05	3.56965	0.000716826	0.000405542	0.998859	1.85133e-05	0.00114088
1364	0.00254718	0.00019566	3.56818	3.99942e-05	3.57096	0.000713303	5.47919e-05	0.999221	1.11999e-05	0.000779295
1365	0.00466092	0.00098632	3.64978	6.5167e-05	3.6555	0.00127504	0.000269818	0.998437	1.78271e-05	0.00156269
1366	0.00382091	0.000196687	3.66054	3.99942e-05	3.6646	0.00104266	5.36721e-05	0.998893	1.09137e-05	0.00110724
1367	0.00177251	0.000141351	3.40068	6.54513e-05	3.40266	0.000520918	4.15412e-05	0.999418	1.92353e-05	0.000581695
1368	3.73351	6.48005e-05	0.00508783	6.48639e-05	3.73873	0.998604	1.73322e-05	0.00136084	1.73492e-05	0.00139552
1369	9.62679e-05	0.00292118	9.59803e-05	3.58467	3.58778	2.68322e-05	0.000814201	2.6752e-05	0.999132	0.000867786
1370	3.67363	3.99943e-05	0.00350708	0.000139117	3.67732	0.998998	1.08759e-05	0.000953706	3.78312e-05	0.00100241
1371	0.000188753	3.59907	6.3971e-05	0.00312834	3.60245	5.23958e-05	0.999061	1.77576e-05	0.000868391	0.000938545
1372	6.41508e-05	0.000139226	6.38789e-05	2.6823	2.68257	2.3914e-05	5.19002e-05	2.38126e-05	0.9999	9.96268e-05
1373	3.32704	3.99942e-05	0.00355357	0.228342	3.55898	0.934831	1.12376e-05	0.00099848	0.0641595	0.0651692
1374	3.74336	9.29397e-05	0.00524623	6.28817e-05	3.74876	0.998559	2.47921e-05	0.00139946	1.6774e-05	0.00144102
1375	0.00212536	9.15019e-05	3.60057	6.29234e-05	3.60285	0.00058991	2.53971e-05	0.999367	1.74649e-05	0.000632772
1376	0.000421223	0.00252512	3.99942e-05	3.59671	3.59969	0.000117016	0.000701481	1.11105e-05	0.99917	0.000829608
1377	3.72787	0.000224092	0.004987	3.99943e-05	3.73312	0.998593	6.0028e-05	0.00133588	1.07134e-05	0.00140662
1378	0.00205219	0.000483949	3.51653	6.24759e-05	3.51913	0.000583153	0.00013752	0.999262	1.77532e-05	0.000738426
1379	0.000344477	0.00404849	9.19627e-05	3.65178	3.65627	9.42154e-05	0.00110727	2.51521e-05	0.998773	0.00122664
1380	0.000277016	0.00356341	8.97501e-05	3.63999	3.64392	7.60215e-05	0.000977905	2.46301e-05	0.998921	0.00107856
1381	3.76545	3.99943e-05	0.00334443	6.19373e-05	3.7689	0.999086	1.06117e-05	0.000887376	1.64338e-05	0.000914422
1382	0.000535853	3.71162	8.96516e-05	0.00589835	3.71814	0.000144119	0.998245	2.41119e-05	0.00158637	0.0017546
1383	0.00420962	0.000124387	3.74846	3.99943e-05	3.75283	0.00112172	3.31449e-05	0.998834	1.06571e-05	0.00116552
1384	0.000212902	0.0020262	3.99942e-05	3.59762	3.5999	5.91412e-05	0.00056285	1.11098e-05	0.999367	0.000633101
1385	3.63322	6.08792e-05	0.00144086	3.99942e-05	3.63476	0.999576	1.67492e-05	0.00039641	1.10033e-05	0.000424163
1386	3.74398	8.68778e-05	0.0039484	6.05995e-05	3.74807	0.998907	2.31793e-05	0.00105345	1.61682e-05	0.0010928
1387	3.2882	6.06175e-05	0.000730925	8.82018e-05	3.28908	0.999733	1.84299e-05	0.000222228	2.68166e-05	0.000267474
1388	0.000121904	3.4873	6.09527e-05	0.00133994	3.48883	3.49413e-05	0.999564	1.74708e-05	0.000384066	0.000436478
1389	0.00429694	0.000160725	3.7467	3.99943e-05	3.75119	0.00114549	4.28463e-05	0.998801	1.06617e-05	0.00119899
1390	8.738e-05	3.76113	3.99943e-05	0.00352346	3.76478	2.32099e-05	0.99903	1.06233e-05	0.0009359	0.000969734
1391	6.00116e-05	3.12797	6.08493e-05	0.000365455	3.12846	1.91825e-05	0.999845	1.94502e-05	0.000116816	0.000155449
1392	3.16433	0.000156368	0.00048908	3.99941e-05	3.16502	0.999783	4.94051e-05	0.000154527	1.26363e-05	0.000216568
1393	3.4537	3.99942e-05	0.000690507	5.99635e-05	3.45449	0.999771	1.15775e-05	0.000199887	1.73582e-05	0.000228823
1394	3.39684	3.99942e-05	0.000358862	3.99942e-05	3.39728	0.999871	1.17724e-05	0.000105632	1.17724e-05	0.000129177
1395	3.78494	8.68764e-05	0.00715605	6.00317e-05	3.79224	0.998074	2.2909e-05	0.00188702	1.58301e-05	0.00192576
1396	0.000355004	6.00147e-05	3.2562	3.99941e-05	3.25665	0.000109009	1.84283e-05	0.99986	1.22807e-05	0.000139718
1397	3.80336	3.99943e-05	0.00494285	5.95514e-05	3.8084	0.998676	1.05016e-05	0.00129788	1.56369e-05	0.00132402
1398	0.00148977	0.000615026	3.52296	6.00794e-05	3.52512	0.000422614	0.00017447	0.999386	1.70432e-05	0.000614127
1399	3.78929	8.54315e-05	0.00845045	6.01539e-05	3.79789	0.997737	2.24945e-05	0.00222504	1.58388e-05	0.00226337
1400	0.000196142	0.00220218	3.99942e-05	3.65505	3.65749	5.36275e-05	0.000602102	1.09349e-05	0.999333	0.000666664
1401	0.000156267	0.00366186	3.99943e-05	3.74014	3.74399	4.17381e-05	0.000978063	1.06822e-05	0.99897	0.00103048
1402	3.6878	8.68376e-05	0.0033315	0.000156146	3.69137	0.999032	2.35245e-05	0.00090251	4.23003e-05	0.000968335
1403	3.99943e-05	3.72654	8.67343e-05	0.00242649	3.72909	1.07249e-05	0.999315	2.32588e-05	0.000650694	0.000684677
1404	0.000118862	0.00165161	6.04483e-05	3.5838	3.58563	3.31497e-05	0.00046062	1.68585e-05	0.999489	0.000510628
1405	3.78289	6.03998e-05	0.00345112	3.99943e-05	3.78645	0.999062	1.59516e-05	0.00091144	1.05625e-05	0.000937954
1406	3.75726	3.99943e-05	0.00183846	3.99943e-05	3.75918	0.99949	1.06391e-05	0.000489058	1.06391e-05	0.000510336
1407	8.60844e-05	3.6873	8.69989e-05	0.0027157	3.69018	2.33279e-05	0.999217	2.35758e-05	0.000735924	0.000782828
1408	0.000832515	8.61445e-05	3.31649	8.60272e-05	3.31749	0.000250947	2.59667e-05	0.999697	2.59314e-05	0.000302845
1409	3.74392	0.000624024	0.00865291	0.000118801	3.75331	0.997497	0.00016626	0.00230541	3.16522e-05	0.00250332
1410	0.00350256	0.000414935	3.68008	6.00486e-05	3.68406	0.000950733	0.00011263	0.99892	1.62996e-05	0.00107966
1411	0.000771511	6.05251e-05	3.4759	3.99942e-05	3.47677	0.000221905	1.74084e-05	0.999749	1.15033e-05	0.000250816
1412	3.7382	8.69194e-05	0.0027507	3.99943e-05	3.74108	0.999231	2.32338e-05	0.000735268	1.06906e-05	0.000769193
1413	3.79012	0.000117456	0.00946868	3.99943e-05	3.79974	0.997467	3.09114e-05	0.00249193	1.05255e-05	0.00253336
1414	0.00162032	6.06329e-05	3.63174	6.07589e-05	3.63348	0.000445941	1.66873e-05	0.999521	1.6722e-05	0.00047935
1415	6.03609e-05	0.00288304	8.76191e-05	3.71119	3.71422	1.62513e-05	0.000776216	2.35901e-05	0.999184	0.000816057
1416	0.000492626	3.75658	6.03608e-05	0.0082135	3.76534	0.000130832	0.997672	1.60306e-05	0.00218134	0.00232821
1417	0.00425456	8.66105e-05	3.75628	6.01433e-05	3.76068	0.00113133	2.30306e-05	0.99883	1.59927e-05	0.00117035
1418	0.000157903	0.0042568	6.03577e-05	3.72821	3.73268	4.23028e-05	0.00114041	1.61701e-05	0.998801	0.00119889
1419	3.74104	0.000250455	0.007634	0.000119764	3.74905	0.997865	6.68048e-05	0.00203625	3.19453e-05	0.002135
1420	0.000310585	8.79228e-05	3.08579	3.99941e-05	3.08623	0.000100636	2.84887e-05	0.999858	1.29589e-05	0.000142083
1421	3.68602	6.04478e-05	0.00248572	8.82199e-05	3.68865	0.999286	1.63875e-05	0.000673883	2.39166e-05	0.000714187
1422	3.77008	8.78445e-05	0.00559451	6.08879e-05	3.77582	0.998479	2.3265e-05	0.00148167	1.61257e-05	0.00152106
1423	3.99942e-05	3.53452	3.99942e-05	0.000805365	3.5354	1.13125e-05	0.99975	1.13125e-05	0.0002278	0.000250425
1424	0.00201301	0.000518483	3.58156	3.99942e-05	3.58413	0.000561645	0.000144661	0.999283	1.11587e-05	0.000717465
1425	0.00242349	0.000212552	3.56452	0.000122433	3.56728	0.000679366	5.95839e-05	0.999227	3.4321e-05	0.000773271
1426	0.00139481	0.000591831	3.48747	3.99942e-05	3.48949	0.000399717	0.000169604	0.999419	1.14613e-05	0.000580782
1427	3.79799	3.99943e-05	0.00590982	6.18037e-05	3.804	0.99842	1.05137e-05	0.00155358	1.6247e-05	0.00158034
1428	3.99942e-05	3.63156	3.99942e-05	0.00116062	3.6328	1.10092e-05	0.999658	1.10092e-05	0.000319484	0.000341503
1429	3.68336	3.99943e-05	0.00186683	6.17244e-05	3.68533	0.999466	1.08523e-05	0.000506557	1.67487e-05	0.000534158
1430	0.000481721	0.000126402	2.98373	6.2049e-05	2.9844	0.000161413	4.23541e-05	0.999775	2.07911e-05	0.000224558
1431	3.78184	3.99943e-05	0.00313328	3.99943e-05	3.78505	0.999151	1.05664e-05	0.000827804	1.05664e-05	0.000848937
1432	0.000491082	3.64068	6.28504e-05	0.00350807	3.64474	0.000134737	0.998886	1.72442e-05	0.000962503	0.00111448
1433	6.30636e-05	3.70335	3.99943e-05	0.00235403	3.70581	1.70175e-05	0.999337	1.07923e-05	0.000635228	0.000663038
1434	0.0045818	0.000679721	3.65887	9.23233e-05	3.66422	0.00125042	0.000185502	0.998539	2.51959e-05	0.00146111
1435	6.22993e-05	0.00264513	3.99943e-05	3.70974	3.71249	1.6781e-05	0.000712494	1.07729e-05	0.99926	0.000740048
1436	3.5679	3.99942e-05	0.00171982	9.35137e-05	3.56976	0.999481	1.12036e-05	0.000481774	2.61961e-05	0.000519174
1437	3.99943e-05	3.75195	6.35354e-05	0.00383	3.75588	1.06484e-05	0.998953	1.69162e-05	0.00101973	0.0010473
1438	6.34381e-05	0.00197623	3.99942e-05	3.64327	3.64535	1.74025e-05	0.000542124	1.09713e-05	0.99943	0.000570497
1439	6.38337e-05	0.00099262	6.33842e-05	3.2954	3.29652	1.93639e-05	0.000301111	1.92276e-05	0.99966	0.000339703
1440	3.61733	0.00155015	0.00346867	0.00013595	3.62248	0.998577	0.000427924	0.000957539	3.75294e-05	0.00142299
1441	0.00271732	0.000138599	3.54705	9.59132e-05	3.55	0.000765443	3.90418e-05	0.999168	2.70178e-05	0.000831502
1442	9.71227e-05	3.6627	3.99942e-05	0.00288662	3.66573	2.64948e-05	0.999175	1.09103e-05	0.000787461	0.000824866
1443	0.0488393	3.99943e-05	3.67591	0.000398695	3.72518	0.0131106	1.07362e-05	0.986772	0.000107027	0.0132283
1444	0.000399427	0.00184951	3.99942e-05	3.42719	3.42948	0.000116469	0.000539298	1.16619e-05	0.999333	0.000667429
1445	3.68721	3.99943e-05	0.00436558	0.000192671	3.69181	0.998754	1.08332e-05	0.0011825	5.21886e-05	0.00124553
1446	0.000139658	3.59033	6.44655e-05	0.00293691	3.59347	3.88643e-05	0.999126	1.79396e-05	0.000817291	0.000874095
1447	0.00177929	9.82359e-05	3.50606	3.99942e-05	3.50798	0.000507212	2.80036e-05	0.999453	1.14009e-05	0.000546617
1448	0.000494846	0.00242047	3.99942e-05	3.51333	3.51628	0.00014073	0.000688361	1.1374e-05	0.99916	0.000840465
1449	3.73778	0.00211261	0.00854205	6.50148e-05	3.7485	0.99714	0.000563586	0.00227879	1.73442e-05	0.00285972
1450	0.00189716	9.80228e-05	3.53503	3.99942e-05	3.53707	0.000536365	2.7713e-05	0.999425	1.13072e-05	0.000575385
1451	0.00391516	0.000197003	3.58054	0.000139424	3.58479	0.00109216	5.49552e-05	0.998814	3.88931e-05	0.00118601
1452	0.0041423	9.86591e-05	3.65138	9.69034e-05	3.65572	0.0011331	2.69876e-05	0.998813	2.65074e-05	0.0011866
1453	0.000337657	0.00373512	6.47239e-05	3.59263	3.59677	9.38778e-05	0.00103847	1.7995e-05	0.99885	0.00115034
1454	0.000196324	0.0017808	6.57392e-05	3.37569	3.37773	5.81232e-05	0.000527218	1.94625e-05	0.999395	0.000604804
1455	0.000257135	3.68262	9.73411e-05	0.00642224	3.6894	6.96958e-05	0.998163	2.6384e-05	0.00174073	0.00183681
1456	3.55045	6.38771e-05	0.00195715	6.38513e-05	3.55253	0.999413	1.79807e-05	0.000550918	1.79735e-05	0.000586872
1457	0.00140341	3.73828	3.99943e-05	0.0234544	3.76318	0.000372932	0.993384	1.06278e-05	0.00623261	0.00661617
1458	9.80645e-05	3.67613	3.99943e-05	0.00312451	3.67939	2.66524e-05	0.999113	1.08698e-05	0.000849193	0.000886715
1459	0.0104959	0.000582989	3.72787	6.41984e-05	3.73902	0.00280714	0.00015592	0.99702	1.71699e-05	0.00298023
1460	0.000773902	0.00419576	3.99942e-05	3.65014	3.65515	0.000211729	0.0011479	1.09419e-05	0.998629	0.00137057
1461	3.69901	0.00039817	0.00794158	9.7974e-05	3.70745	0.997724	0.000107397	0.00214206	2.64262e-05	0.00227588
1462	6.40987e-05	0.0018082	9.67844e-05	3.48041	3.48238	1.84066e-05	0.000519244	2.77926e-05	0.999435	0.000565443
1463	0.000314725	0.00115721	9.50273e-05	3.14409	3.14566	0.000100051	0.000367876	3.0209e-05	0.999502	0.000498136
1464	3.65202	0.000846905	0.00686787	0.000471466	3.6602	0.997763	0.000231382	0.00187636	0.000128809	0.00223655
1465	0.00210232	0.00039354	3.49127	3.99942e-05	3.49381	0.000601728	0.000112639	0.999274	1.14472e-05	0.000725814
1466	0.00614717	0.000484786	3.68446	6.44375e-05	3.69115	0.00166538	0.000131337	0.998186	1.74573e-05	0.00181417
1467	0.0048282	0.0523579	0.00883672	3.67368	3.7397	0.00129107	0.0140005	0.00236295	0.982345	0.0176546
1468	0.000185006	0.000464868	3.9994e-05	2.87018	2.87087	6.44425e-05	0.000161926	1.3931e-05	0.99976	0.000240299
1469	3.68469	0.000185891	0.00402496	3.99943e-05	3.68894	0.998848	5.03914e-05	0.00109109	1.08417e-05	0.00115232
1470	0.00154091	0.000311803	3.25132	0.000185024	3.25336	0.000473638	9.58405e-05	0.999374	5.68716e-05	0.00062635
1471	3.64048	9.71467e-05	0.00386467	0.0014402	3.64588	0.998518	2.66456e-05	0.00106001	0.000395022	0.00148168
1472	0.000135675	3.32042	6.48585e-05	0.00134509	3.32197	4.08417e-05	0.999535	1.95241e-05	0.000404908	0.000465274
1473	0.00113167	3.99942e-05	3.42552	6.38107e-05	3.42675	0.000330247	1.16712e-05	0.999639	1.86213e-05	0.00036054
1474	3.7187	0.000311658	0.00736525	6.44872e-05	3.72644	0.997923	8.36341e-05	0.00197648	1.73053e-05	0.00207742
1475	0.00093641	0.000473228	3.0889	9.76699e-05	3.09041	0.000303005	0.000153128	0.999512	3.16042e-05	0.000487737
1476	3.75129	0.000136975	0.013347	9.6938e-05	3.76487	0.996393	3.63825e-05	0.00354514	2.5748e-05	0.00360727
1477	0.000556804	0.000313738	2.93527	3.9994e-05	2.93618	0.000189636	0.000106852	0.99969	1.36211e-05	0.000310109
1478	3.79554	3.99943e-05	0.00557386	3.99943e-05	3.80119	0.998513	1.05215e-05	0.00146635	1.05215e-05	0.00148739
1479	3.68627	9.72579e-05	0.0057014	0.000187181	3.69226	0.998379	2.63411e-05	0.00154415	5.06957e-05	0.00162119
1480	9.51712e-05	0.00135247	3.99942e-05	3.4382	3.43969	2.76685e-05	0.000393195	1.16273e-05	0.999568	0.00043249
1481	9.69158e-05	0.00176341	6.47126e-05	3.48019	3.48211	2.78325e-05	0.000506421	1.85843e-05	0.999447	0.000552838
1482	3.6576	9.46181e-05	0.00323921	6.34447e-05	3.661	0.999072	2.58449e-05	0.00088479	1.73299e-05	0.000927965
1483	3.61795	9.41068e-05	0.00305014	9.66106e-05	3.62119	0.999105	2.59878e-05	0.000842304	2.66792e-05	0.000894971
1484	0.001636	0.000379833	3.41275	3.99942e-05	3.4148	0.000479089	0.000111231	0.999398	1.1712e-05	0.000602033
1485	0.00205228	0.000380925	3.4509	6.42248e-05	3.45339	0.00059428	0.000110305	0.999277	1.85976e-05	0.000723182
1486	0.00113721	0.000137234	3.31671	3.99941e-05	3.31803	0.000342736	4.13603e-05	0.999604	1.20536e-05	0.00039615
1487	0.00153293	0.000456707	3.39294	3.99942e-05	3.39497	0.000451529	0.000134525	0.999402	1.17804e-05	0.000597834
1488	3.67017	0.000135801	0.00450912	9.64799e-05	3.67491	0.99871	3.69536e-05	0.001227	2.62537e-05	0.00129021
1489	3.77036	0.013858	0.0112216	6.3454e-05	3.7955	0.993376	0.00365117	0.00295654	1.67182e-05	0.00662443
1490	0.00110583	9.49463e-05	3.37096	3.99942e-05	3.3722	0.000327926	2.81556e-05	0.999632	1.186e-05	0.000367941
1491	3.99943e-05	3.80466	3.99943e-05	0.00743336	3.81217	1.04912e-05	0.998029	1.04912e-05	0.0019499	0.00197088
1492	0.000620291	0.00160536	3.33802	0.000137423	3.34039	0.000185694	0.000480592	0.999293	4.11399e-05	0.000707426
1493	3.79081	3.99943e-05	0.0106387	6.34768e-05	3.80155	0.997174	1.05205e-05	0.00279851	1.66976e-05	0.00282573
1494	6.33187e-05	0.00360736	3.99943e-05	3.74713	3.75084	1.68812e-05	0.000961748	1.06628e-05	0.999011	0.000989292
1495	3.7322	3.99943e-05	0.00321752	6.38136e-05	3.73552	0.999111	1.07065e-05	0.000861332	1.70829e-05	0.000889121
1496	6.32054e-05	3.55806	6.32456e-05	0.00176248	3.55995	1.77546e-05	0.999469	1.77658e-05	0.000495086	0.000530606
1497	3.68833	0.000132585	0.0040381	6.37842e-05	3.69256	0.998853	3.59059e-05	0.00109358	1.72737e-05	0.00114676
1498	0.00245354	0.000708128	3.54108	6.32106e-05	3.54431	0.000692248	0.000199793	0.99909	1.78344e-05	0.000909875
1499	0.00018227	0.0016883	3.99942e-05	3.47502	3.47693	5.24228e-05	0.000485573	1.15027e-05	0.999451	0.000549498
1500	3.69597	0.000796365	0.00803913	0.000183131	3.70499	0.997566	0.000214944	0.00216981	4.94282e-05	0.00243418
1501	0.00107997	0.000516795	3.30142	3.99941e-05	3.30306	0.000326962	0.00015646	0.999504	1.21082e-05	0.000495529
1502	0.000700994	0.000232538	3.07822	3.99941e-05	3.0792	0.000227655	7.55192e-05	0.999684	1.29885e-05	0.000316163
1503	3.79809	3.99943e-05	0.00512128	3.99943e-05	3.80329	0.998632	1.05157e-05	0.00134654	1.05157e-05	0.00136757
1504	3.61873	0.000542069	0.0037028	6.39135e-05	3.62304	0.998811	0.000149617	0.00102202	1.76409e-05	0.00118927
1505	6.34189e-05	0.000920928	0.000136433	3.13839	3.13951	2.02002e-05	0.000293335	4.34566e-05	0.999643	0.000356992
1506	3.99942e-05	3.64762	3.99942e-05	0.00177786	3.64947	1.09589e-05	0.999491	1.09589e-05	0.000487156	0.000509073
1507	3.09443	3.99941e-05	0.000315815	3.99941e-05	3.09483	0.999872	1.29229e-05	0.000102046	1.29229e-05	0.000127892
1508	3.99942e-05	0.00137499	3.99942e-05	3.5603	3.56176	1.12288e-05	0.000386044	1.12288e-05	0.999591	0.000408501
1509	6.37866e-05	3.68064	0.000193511	0.00497719	3.68588	1.73057e-05	0.99858	5.25006e-05	0.00135034	0.00142015
1510	3.63974	0.000141576	0.00304116	3.99942e-05	3.64297	0.999115	3.88627e-05	0.000834803	1.09785e-05	0.000884645
1511	0.00176624	0.000196292	3.33402	9.9306e-05	3.33609	0.000529435	5.8839e-05	0.999382	2.97672e-05	0.000618041
1512	6.56055e-05	3.71614	0.000197458	0.00736265	3.72376	1.76181e-05	0.997952	5.30263e-05	0.00197721	0.00204785
1513	3.43208	3.99942e-05	0.00161108	0.000100698	3.43383	0.99949	1.16471e-05	0.000469179	2.93252e-05	0.000510151
1514	0.000146704	0.00118032	6.65072e-05	3.15782	3.15922	4.64369e-05	0.000373612	2.10518e-05	0.999559	0.000441101
1515	0.000205021	0.00359337	3.99942e-05	3.62249	3.62632	5.65368e-05	0.000990912	1.10289e-05	0.998942	0.00105848
1516	0.000542115	0.00220043	3.99942e-05	3.43138	3.43416	0.000157859	0.000640747	1.1646e-05	0.99919	0.000810253
1517	0.000150457	3.68352	6.56807e-05	0.00580729	3.68954	4.07793e-05	0.998367	1.78019e-05	0.00157399	0.00163257
1518	3.99942e-05	3.60636	0.000369177	0.00415569	3.61092	1.10759e-05	0.998736	0.000102239	0.00115087	0.00126418
1519	0.000155814	0.000815995	6.75857e-05	2.80124	2.80228	5.56025e-05	0.000291189	2.41181e-05	0.999629	0.00037091
1520	3.41096	0.000299356	0.00287823	0.000107006	3.41424	0.999038	8.76786e-05	0.000843007	3.1341e-05	0.000962026
1521	0.00109163	0.000223603	2.94582	6.72221e-05	2.9472	0.000370394	7.58694e-05	0.999531	2.28088e-05	0.000469072
1522	0.0013818	0.000108005	3.20876	3.99941e-05	3.21029	0.000430428	3.36433e-05	0.999523	1.24581e-05	0.000476529
1523	3.71608	3.99943e-05	0.00372614	3.99943e-05	3.71989	0.998977	1.07515e-05	0.00100168	1.07515e-05	0.00102318
1524	3.71634	6.85165e-05	0.00676997	6.89156e-05	3.72325	0.998145	1.84024e-05	0.0018183	1.85096e-05	0.00185521
1525	3.9994e-05	0.000624977	3.9994e-05	2.98173	2.98244	1.34099e-05	0.000209553	1.34099e-05	0.999764	0.000236372
1526	2.43262	3.99939e-05	0.00023545	6.8208e-05	2.43297	0.999859	1.64383e-05	9.67748e-05	2.80349e-05	0.000141248
1527	2.96476	0.0158524	0.0217582	0.490732	3.4931	0.848747	0.00453821	0.00622889	0.140486	0.151253
1528	3.69914	0.000117091	0.0373756	3.99943e-05	3.73667	0.989956	3.13356e-05	0.0100024	1.07032e-05	0.0100444
1529	3.9994e-05	2.7244	3.9994e-05	0.000610177	2.72509	1.46762e-05	0.999747	1.46762e-05	0.000223911	0.000253263
1530	3.5527	0.000179196	0.00519125	0.00323887	3.56131	0.997583	5.03175e-05	0.00145768	0.000909459	0.00241746
1531	0.00148063	0.0206666	3.67741	0.000116117	3.69968	0.000400205	0.00558607	0.993982	3.13857e-05	0.00601766
1532	0.803836	0.00387375	2.5791	0.0789591	3.46576	0.231936	0.00111772	0.744164	0.0227826	0.255836
1533	3.25314	0.0577927	0.255239	0.00273665	3.56891	0.911523	0.0161934	0.0715172	0.000766803	0.0884774
1534	0.0089758	3.28785	7.41252e-05	0.249903	3.5468	0.00253067	0.92699	2.08992e-05	0.0704586	0.0730101
1535	0.251105	0.00644143	3.28282	0.00485805	3.54523	0.070829	0.00181693	0.925984	0.00137031	0.0740162
1536	0.248619	0.000552981	3.28419	0.00573822	3.5391	0.0702492	0.000156249	0.927973	0.00162138	0.0720268
1537	2.4053	0.000124932	0.000553432	0.00111922	2.4071	0.999253	5.19014e-05	0.000229917	0.000464966	0.000746784
1538	7.38498e-05	3.26693	7.58989e-05	0.00302746	3.27011	2.25833e-05	0.999028	2.32099e-05	0.000925796	0.000971589
1539	0.000733846	3.99939e-05	2.58094	3.99939e-05	2.58175	0.000284244	1.5491e-05	0.999685	1.5491e-05	0.000315226
1540	3.21489	0.0002977	0.00315835	3.99941e-05	3.21839	0.998914	9.24998e-05	0.000981346	1.24268e-05	0.00108627
1541	3.9994e-05	0.00139461	0.000128469	2.71965	2.72121	1.46971e-05	0.000512498	4.72104e-05	0.999426	0.000574405
1542	3.48023	0.00258628	0.00617112	0.00284763	3.49183	0.996677	0.000740666	0.0017673	0.000815511	0.00332348
1543	0.00839722	0.000933117	0.000579968	3.42369	3.4336	0.0024456	0.000271761	0.00016891	0.997114	0.00288627
1544	3.51422	0.000203518	0.00845455	0.00236904	3.52524	0.996872	5.77316e-05	0.00239829	0.000672021	0.00312804
1545	3.99942e-05	3.42535	3.99942e-05	0.00318333	3.42861	1.16648e-05	0.999048	1.16648e-05	0.000928462	0.000951791
1546	2.7797	0.000423212	0.00191657	3.9994e-05	2.78208	0.999145	0.000152121	0.000688898	1.43756e-05	0.000855394
1547	3.62647	0.0215516	0.00104058	0.00562232	3.65468	0.99228	0.00589698	0.000284726	0.00153839	0.00772009
1548	0.000214737	3.04876	3.99941e-05	0.00276811	3.05179	7.03644e-05	0.999009	1.31051e-05	0.000907044	0.000990514
1549	0.000201538	0.00222512	7.54799e-05	2.74535	2.74785	7.33439e-05	0.000809769	2.74687e-05	0.999089	0.000910582
1550	0.000361163	0.00486493	3.99941e-05	3.26858	3.27385	0.000110318	0.001486	1.22162e-05	0.998391	0.00160853
1551	3.56972	0.000674415	0.0183411	0.000226136	3.58896	0.994639	0.000187914	0.00511043	6.30089e-05	0.00536135
1552	0.000234356	0.0645736	0.0117201	3.60636	3.68289	6.36337e-05	0.0175334	0.00318231	0.979221	0.0207793
1553	0.000229507	0.00453052	0.000146081	3.10987	3.11477	7.36835e-05	0.00145453	4.68994e-05	0.998425	0.00157511
1554	3.99942e-05	3.64422	0.000151822	0.0139575	3.65837	1.09323e-05	0.996132	4.14998e-05	0.00381521	0.00386764
1555	3.51077	0.000979989	0.0715584	0.0804336	3.66374	0.958247	0.000267483	0.0195315	0.0219539	0.0417529
1556	0.000522339	3.57735	0.00120756	0.0351148	3.61419	0.000144524	0.989806	0.000334117	0.0097158	0.0101944
1557	0.00659734	0.0697975	0.00123533	3.56916	3.64679	0.00180908	0.0191394	0.000338746	0.978713	0.0212873
1558	3.99936e-05	0.000718352	0.000356565	1.87898	1.8801	2.12721e-05	0.000382082	0.000189652	0.999407	0.000593007
1559	0.000499833	8.21282e-05	3.99936e-05	1.79471	1.79533	0.000278407	4.57454e-05	2.22764e-05	0.999654	0.000346429
1560	2.6659	0.000231907	0.00210856	3.99939e-05	2.66829	0.999108	8.69125e-05	0.000790231	1.49886e-05	0.000892132
1561	0.000136435	0.000140675	0.959459	0.000145536	0.959881	0.000142137	0.000146555	0.99956	0.000151618	0.00044031
1562	8.08171e-05	2.47853	0.000146956	0.00180601	2.48056	3.25801e-05	0.99918	5.9243e-05	0.000728065	0.000819889
1563	3.12022	7.87347e-05	0.00303823	3.99941e-05	3.12338	0.998989	2.52082e-05	0.000972737	1.28047e-05	0.00101075
1564	0.000520958	0.000227144	1.75343	3.99936e-05	1.75422	0.000296974	0.000129485	0.999551	2.27985e-05	0.000449258
1565	3.99939e-05	7.79071e-05	2.63304	3.99939e-05	2.63319	1.51884e-05	2.95865e-05	0.99994	1.51884e-05	5.99633e-05
1566	3.46449	3.99942e-05	0.00807921	0.000663781	3.47327	0.997471	1.15148e-05	0.00232611	0.000191111	0.00252873
1567	0.00034494	3.99937e-05	1.94083	3.99937e-05	1.94126	0.000177689	2.06019e-05	0.999781	2.06019e-05	0.000218893
1568	2.07731	3.99937e-05	0.000488542	3.99937e-05	2.07788	0.999726	1.92473e-05	0.000235115	1.92473e-05	0.00027361
1569	2.07846	3.99937e-05	0.000466063	3.99937e-05	2.07901	0.999737	1.92369e-05	0.000224176	1.92369e-05	0.000262649
1570	3.24044	3.99941e-05	0.00385758	0.000135931	3.24447	0.998757	1.23269e-05	0.00118897	4.18962e-05	0.0012432
1571	3.99936e-05	1.79746	0.000139329	0.000489582	1.79813	2.22418e-05	0.999628	7.74855e-05	0.000272273	0.000372
1572	0.454838	0.0035718	3.99942e-05	3.01461	3.47306	0.130962	0.00102843	1.15156e-05	0.867998	0.132002
1573	3.99937e-05	2.05288	0.000434867	0.000435368	2.05379	1.94731e-05	0.999557	0.000211739	0.000211983	0.000443195
1574	2.14592	3.99937e-05	7.74026e-05	7.31856e-05	2.14611	0.999911	1.86354e-05	3.60664e-05	3.41015e-05	8.88033e-05
1575	3.99936e-05	1.8542	7.57371e-05	0.000208853	1.85452	2.15655e-05	0.999825	4.08392e-05	0.000112618	0.000175023
1576	2.85968	3.9994e-05	3.9994e-05	7.6548e-05	2.85983	0.999945	1.39847e-05	1.39847e-05	2.67666e-05	5.47361e-05
1577	2.43649	3.99939e-05	0.000557947	3.99939e-05	2.43712	0.999738	1.64103e-05	0.000228937	1.64103e-05	0.000261757
1578	2.37783	3.99938e-05	0.000126288	3.99938e-05	2.37803	0.999913	1.6818e-05	5.31059e-05	1.6818e-05	8.6742e-05
1579	3.17027	7.62475e-05	0.0022207	3.99941e-05	3.17261	0.999263	2.4033e-05	0.000699958	1.26061e-05	0.000736598
1580	0.000727267	7.37797e-05	2.28732	7.34198e-05	2.28819	0.000317835	3.22437e-05	0.999618	3.20864e-05	0.000382165
1581	3.12178	3.99941e-05	0.00226278	0.000122645	3.1242	0.999224	1.28014e-05	0.000724275	3.92565e-05	0.000776333
1582	3.99941e-05	3.03333	7.39199e-05	0.00172984	3.03517	1.31769e-05	0.999393	2.43545e-05	0.000569933	0.000607465
1583	0.000201427	0.000298825	1.8706	3.99936e-05	1.87114	0.00010765	0.000159702	0.999711	2.13739e-05	0.000288726
1584	0.00133351	0.000131259	2.61585	7.42371e-05	2.61739	0.000509482	5.01489e-05	0.999412	2.8363e-05	0.000587994
1585	3.53491	3.99942e-05	0.00354106	3.99942e-05	3.53853	0.998977	1.13025e-05	0.00100071	1.13025e-05	0.00102332
1586	7.42338e-05	3.0604	3.99941e-05	0.0018219	3.06233	2.42409e-05	0.999368	1.306e-05	0.000594938	0.000632238
1587	2.72225	0.000126807	0.00135127	3.9994e-05	2.72377	0.999443	4.65559e-05	0.000496102	1.46833e-05	0.000557342
1588	2.52495	7.55275e-05	0.000910023	3.99939e-05	2.52597	0.999594	2.99004e-05	0.000360267	1.58331e-05	0.000406
1589	7.47073e-05	3.38921	0.000128127	0.00428629	3.3937	2.20135e-05	0.998677	3.77544e-05	0.00126301	0.00132278
1590	0.000294751	0.00646896	3.99942e-05	3.54208	3.54889	8.30545e-05	0.00182281	1.12695e-05	0.998083	0.00191714
1591	0.000700172	0.0027449	3.99941e-05	3.10799	3.11148	0.000225029	0.000882186	1.28537e-05	0.99888	0.00112007
1592	7.4079e-05	1.67983	7.25048e-05	0.000128258	1.6801	4.40919e-05	0.999836	4.31549e-05	7.63395e-05	0.000163586
1593	7.56047e-05	7.39482e-05	1.78068	7.54008e-05	1.7809	4.2453e-05	4.15228e-05	0.999874	4.23385e-05	0.000126314
1594	0.00154792	0.000124247	2.81456	3.9994e-05	2.81628	0.000549633	4.41175e-05	0.999392	1.4201e-05	0.000607951
1595	0.000940687	0.00030006	2.36341	3.99938e-05	2.36469	0.000397806	0.000126892	0.999458	1.69129e-05	0.000541611
1596	3.24616	0.00030736	0.00493206	0.000582395	3.25198	0.99821	9.45149e-05	0.00151663	0.00017909	0.00179024
1597	7.54847e-05	3.28188	3.99941e-05	0.00282643	3.28482	2.29798e-05	0.999104	1.21754e-05	0.000860453	0.000895608
1598	3.99938e-05	2.25935	3.99938e-05	0.00044239	2.25987	1.76974e-05	0.999769	1.76974e-05	0.000195759	0.000231154
1599	2.1285	3.99937e-05	0.000205909	3.99937e-05	2.12879	0.999866	1.87871e-05	9.67258e-05	1.87871e-05	0.0001343
1600	2.68267	0.000206033	0.00209252	0.000432684	2.6854	0.998983	7.67231e-05	0.000779218	0.000161124	0.00101707
1601	2.83241	3.9994e-05	0.00141188	7.41389e-05	2.83394	0.999462	1.41125e-05	0.000498205	2.61611e-05	0.000538479
1602	3.99938e-05	2.35465	7.23457e-05	0.000712182	2.35547	1.69791e-05	0.99965	3.07139e-05	0.000302352	0.000350045
1603	2.53712	3.99939e-05	0.000940119	7.5155e-05	2.53817	0.999584	1.5757e-05	0.000370392	2.96099e-05	0.000415759
1604	2.42268	3.99938e-05	0.000935908	0.000131158	2.42379	0.999543	1.65006e-05	0.000386135	5.4113e-05	0.000456748
1605	3.62166	0.000127114	0.065262	7.59355e-05	3.68712	0.982245	3.44752e-05	0.0177	2.05948e-05	0.017755
1606	3.44739	3.99942e-05	0.00243433	3.99942e-05	3.4499	0.999271	1.15928e-05	0.000705622	1.15928e-05	0.000728808
1607	3.99948e-05	6.26574	3.99948e-05	3.99948e-05	6.26586	6.38298e-06	0.999981	6.38298e-06	6.38298e-06	1.91489e-05
1608	2.64855	3.99939e-05	0.000772636	7.39986e-05	2.64943	0.999665	1.50953e-05	0.000291623	2.793e-05	0.000334649
1609	0.000584841	0.000359675	2.31031	7.1196e-05	2.31133	0.000253032	0.000155614	0.999561	3.08031e-05	0.00043945
1610	7.01179e-05	2.35326	3.99938e-05	0.000350302	2.35372	2.97903e-05	0.999804	1.69918e-05	0.000148829	0.000195611
1611	2.9623	3.9994e-05	0.0010156	7.11541e-05	2.96342	0.99962	1.34959e-05	0.000342713	2.40108e-05	0.000380219
1612	2.7584	7.02658e-05	0.000676031	3.9994e-05	2.75919	0.999715	2.54661e-05	0.000245011	1.44948e-05	0.000284972
1613	0.000238925	6.81227e-05	2.20389	6.99571e-05	2.20426	0.000108392	3.0905e-05	0.999829	3.17372e-05	0.000171034
1614	3.50141	3.99942e-05	0.00197772	3.99942e-05	3.50346	0.999413	1.14156e-05	0.000564504	1.14156e-05	0.000587335
1615	2.74098	3.9994e-05	0.000308504	3.9994e-05	2.74137	0.999858	1.45891e-05	0.000112536	1.45891e-05	0.000141715
1616	3.9994e-05	2.82477	3.9994e-05	0.000396885	2.82525	1.41559e-05	0.999831	1.41559e-05	0.000140478	0.00016879
1617	0.00177203	0.000106915	3.3675	3.99942e-05	3.36942	0.000525914	3.1731e-05	0.99943	1.18697e-05	0.000569514
1618	3.99942e-05	3.3908	3.99942e-05	0.00123679	3.39211	1.17903e-05	0.999612	1.17903e-05	0.000364606	0.000388187
1619	3.28209	3.99941e-05	0.0011789	6.73499e-05	3.28337	0.999608	1.21808e-05	0.00035905	2.05124e-05	0.000391743
1620	3.99941e-05	3.31888	0.000104451	0.0014525	3.32048	1.20447e-05	0.999519	3.14565e-05	0.000437438	0.00048094
1621	3.47958	6.66978e-05	0.00178292	3.99942e-05	3.48147	0.999457	1.91579e-05	0.000512117	1.14877e-05	0.000542763
1622	0.00115172	0.000557338	3.11404	3.99941e-05	3.11579	0.000369641	0.000178875	0.999439	1.28359e-05	0.000561352
1623	0.000550249	0.00324145	0.000150193	3.44802	3.45196	0.000159402	0.000939018	4.35096e-05	0.998858	0.00114193
1624	0.000101946	0.000977289	3.99941e-05	3.13177	3.13289	3.25406e-05	0.000311945	1.27659e-05	0.999643	0.000357251
1625	0.000354611	0.000967055	3.99941e-05	3.06439	3.06575	0.000115669	0.000315439	1.30455e-05	0.999556	0.000444153
1626	0.000100976	3.69889	6.5395e-05	0.00518518	3.70424	2.72596e-05	0.998555	1.76541e-05	0.00139979	0.00144471
1627	3.46619	6.57287e-05	0.00177818	6.4977e-05	3.4681	0.99945	1.89523e-05	0.000512723	1.87356e-05	0.000550411
1628	9.98657e-05	0.00126096	3.99942e-05	3.33846	3.33986	2.99012e-05	0.000377548	1.19748e-05	0.999581	0.000419424
1629	6.50552e-05	0.0017956	6.54139e-05	3.48645	3.48837	1.86492e-05	0.00051474	1.8752e-05	0.999448	0.000552141
1630	3.71386	0.00221165	0.00581457	6.48099e-05	3.72195	0.997826	0.000594217	0.00156224	1.74129e-05	0.00217387
1631	0.00163138	0.000323991	3.37722	3.99942e-05	3.37922	0.000482768	9.58775e-05	0.99941	1.18353e-05	0.000590481
1632	6.53325e-05	0.00425915	3.99943e-05	3.75024	3.7546	1.74006e-05	0.00113438	1.06521e-05	0.998838	0.00116244
1633	3.40083	3.99942e-05	0.000855537	3.99942e-05	3.40177	0.999725	1.17569e-05	0.000251498	1.17569e-05	0.000275012
1634	3.99942e-05	3.52204	9.59007e-05	0.00165409	3.52383	1.13497e-05	0.999492	2.72149e-05	0.000469402	0.000507966
1635	6.40184e-05	3.61677	3.99942e-05	0.00191304	3.61879	1.76906e-05	0.999443	1.10518e-05	0.00052864	0.000557382
1636	9.49992e-05	0.00178845	3.99942e-05	3.55852	3.56044	2.66819e-05	0.000502312	1.12329e-05	0.99946	0.000540227
1637	3.9994e-05	3.00005	6.31878e-05	0.000135963	3.00029	1.33301e-05	0.99992	2.10606e-05	4.53166e-05	7.97073e-05
1638	0.00128211	0.000187582	3.37088	3.99942e-05	3.37239	0.000380177	5.56229e-05	0.999552	1.18593e-05	0.00044766
1639	0.000974196	0.000785856	3.2468	9.46253e-05	3.24866	0.000299877	0.000241902	0.999429	2.91275e-05	0.000570906
1640	3.80472	3.99943e-05	0.00568891	3.99943e-05	3.81049	0.998486	1.04958e-05	0.00149296	1.04958e-05	0.00151395
1641	0.000132799	0.00104849	6.27143e-05	3.26776	3.26901	4.06237e-05	0.000320738	1.91845e-05	0.999619	0.000380546
1642	3.63164	3.99942e-05	0.00139885	3.99942e-05	3.63312	0.999593	1.10082e-05	0.000385028	1.10082e-05	0.000407044
1643	3.99943e-05	3.75206	3.99943e-05	0.00245609	3.75459	1.06521e-05	0.999325	1.06521e-05	0.000654158	0.000675462
1644	3.37976	0.000128422	0.00110127	3.99942e-05	3.38103	0.999624	3.7983e-05	0.000325719	1.1829e-05	0.000375531
1645	3.65474	6.18332e-05	0.00387913	0.000493043	3.65918	0.998788	1.68981e-05	0.00106011	0.000134741	0.00121175
1646	0.000813582	0.000411823	3.2259	3.99941e-05	3.22717	0.000252104	0.000127611	0.999608	1.2393e-05	0.000392108
1647	3.80949	3.99943e-05	0.00801124	3.99943e-05	3.81758	0.997881	1.04763e-05	0.00209851	1.04763e-05	0.00211946
1648	0.000125766	0.00048112	3.99941e-05	3.04148	3.04212	4.13415e-05	0.000158153	1.31468e-05	0.999787	0.000212641
1649	3.79842	3.99943e-05	0.00411597	3.99943e-05	3.80261	0.998897	1.05176e-05	0.00108241	1.05176e-05	0.00110344
1650	3.70187	0.000275301	0.00759311	0.000344769	3.71009	0.997786	7.42034e-05	0.00204661	9.29276e-05	0.00221374
1651	0.000638198	0.000280862	3.06198	6.16949e-05	3.06296	0.00020836	9.16962e-05	0.99968	2.01422e-05	0.000320198
1652	0.00236099	0.000220422	3.54584	9.12504e-05	3.54852	0.000665347	6.21166e-05	0.999247	2.57151e-05	0.000753178
1653	3.75657	3.99943e-05	0.00600235	0.000168562	3.76278	0.998349	1.06289e-05	0.00159519	4.47972e-05	0.00165062
1654	0.000272818	0.000961048	6.13599e-05	3.24117	3.24246	8.41392e-05	0.000296394	1.89238e-05	0.999601	0.000399457
1655	9.00275e-05	0.00147996	3.99942e-05	3.56601	3.56762	2.52346e-05	0.000414831	1.12103e-05	0.999549	0.000451275
1656	3.66359	6.09433e-05	0.00291232	0.000127863	3.66669	0.999154	1.66208e-05	0.000794264	3.48716e-05	0.000845756
1657	3.5217	3.99942e-05	0.00130287	9.13382e-05	3.52313	0.999593	1.13519e-05	0.000369805	2.59253e-05	0.000407082
1658	3.66225	0.000125604	0.00294461	6.24046e-05	3.66538	0.999145	3.42677e-05	0.000803356	1.70254e-05	0.000854649
1659	0.0137808	0.000345672	3.76367	3.99943e-05	3.77783	0.0036478	9.15e-05	0.99625	1.05866e-05	0.00374989
1660	0.000997582	0.000282367	3.28403	3.99941e-05	3.28535	0.000303646	8.59474e-05	0.999598	1.21735e-05	0.000401767
1661	3.75433	3.99943e-05	0.00244839	3.99943e-05	3.75686	0.999327	1.06457e-05	0.000651711	1.06457e-05	0.000673003
1662	3.76594	3.99943e-05	0.00419009	6.26651e-05	3.77023	0.998861	1.06079e-05	0.00111136	1.6621e-05	0.00113859
1663	6.28296e-05	0.00220247	9.34884e-05	3.59838	3.60074	1.74491e-05	0.000611671	2.59637e-05	0.999345	0.000655083
1664	0.000767892	0.00211245	6.30471e-05	3.51271	3.51565	0.000218421	0.000600871	1.79333e-05	0.999163	0.000837225
1665	0.000531564	0.000526576	6.34467e-05	3.00508	3.0062	0.000176822	0.000175163	2.11053e-05	0.999627	0.000373091
1666	0.000180418	3.39851	3.99942e-05	0.00139909	3.40013	5.30621e-05	0.999524	1.17625e-05	0.000411482	0.000476307
1667	9.53184e-05	3.52129	3.99942e-05	0.00160125	3.52303	2.70558e-05	0.999507	1.13522e-05	0.00045451	0.000492918
1668	6.34071e-05	3.1754	3.99941e-05	9.5422e-05	3.1756	1.9967e-05	0.999937	1.25942e-05	3.00485e-05	6.26096e-05
1669	3.53388	3.99942e-05	8.79501e-05	6.09698e-05	3.53407	0.999947	1.13168e-05	2.48864e-05	1.7252e-05	5.34551e-05
1670	0.000369049	0.000159427	2.94243	6.06903e-05	2.94302	0.000125398	5.41713e-05	0.9998	2.06218e-05	0.000200191
1671	3.74611	0.00011901	0.00459152	6.02583e-05	3.75088	0.998728	3.17285e-05	0.00122412	1.60651e-05	0.00127191
1672	0.00114194	0.000845298	3.48332	6.00562e-05	3.48537	0.000327637	0.000242528	0.999413	1.72309e-05	0.000587396
1673	3.79507	6.01891e-05	0.00407968	3.99943e-05	3.79925	0.9989	1.58424e-05	0.00107381	1.05269e-05	0.00110018
1674	0.000152894	0.00132543	3.99942e-05	3.54462	3.54614	4.31155e-05	0.000373767	1.12782e-05	0.999572	0.000428161
1675	0.000197954	3.54216	6.04322e-05	0.00160896	3.54403	5.58556e-05	0.999473	1.70518e-05	0.000453992	0.0005269
1676	3.66082	3.99942e-05	0.00101895	3.99942e-05	3.66192	0.9997	1.09217e-05	0.000278255	1.09217e-05	0.000300098
1677	0.000154126	3.72392	0.000152154	0.00519079	3.72942	4.13272e-05	0.998526	4.07983e-05	0.00139185	0.00147398
1678	0.000866392	6.04505e-05	3.47012	5.97459e-05	3.47111	0.000249601	1.74153e-05	0.999716	1.72123e-05	0.000284228
1679	3.99943e-05	3.81897	3.99943e-05	0.00410431	3.82316	1.04611e-05	0.998906	1.04611e-05	0.00107354	0.00109446
1680	3.69672	0.00019209	0.00303896	5.94841e-05	3.70001	0.999111	5.1916e-05	0.000821339	1.60767e-05	0.000889331
1681	0.00131636	0.000456222	3.52837	3.99942e-05	3.53018	0.000372888	0.000129235	0.999487	1.13292e-05	0.000513452
1682	3.73145	8.44848e-05	0.00424279	0.000152358	3.73592	0.998801	2.26142e-05	0.00113567	4.07819e-05	0.00119907
1683	0.000236423	0.00246596	8.42062e-05	3.63037	3.63316	6.50737e-05	0.000678737	2.31771e-05	0.999233	0.000766988
1684	0.0003341	0.00245323	3.99943e-05	3.67157	3.67439	9.09266e-05	0.000667655	1.08846e-05	0.999231	0.000769466
1685	0.00204053	0.000282012	3.55279	0.000148219	3.55526	0.000573946	7.93226e-05	0.999305	4.169e-05	0.000694959
1686	3.47936	3.99942e-05	0.00089882	0.000114136	3.48041	0.999697	1.14912e-05	0.000258251	3.27939e-05	0.000302536
1687	3.99943e-05	3.74774	3.99943e-05	0.00147153	3.7493	1.06671e-05	0.999586	1.06671e-05	0.000392481	0.000413815
1688	8.29107e-05	3.54612	3.99942e-05	0.000974547	3.54721	2.33735e-05	0.999691	1.12748e-05	0.000274736	0.000309384
1689	0.000232931	0.000389814	5.96352e-05	3.08311	3.08379	7.5534e-05	0.000126407	1.93383e-05	0.999779	0.00022128
1690	5.92509e-05	3.65757	8.34121e-05	0.00174015	3.65945	1.61912e-05	0.999485	2.27936e-05	0.000475522	0.000514507
1691	3.2711	5.91721e-05	0.000438255	0.00056658	3.27217	0.999675	1.80834e-05	0.000133934	0.000173151	0.000325169
1692	5.92966e-05	3.6843	5.91718e-05	0.00165415	3.68607	1.60867e-05	0.999519	1.60528e-05	0.000448757	0.000480896
1693	3.89169	3.99943e-05	0.000112217	3.99943e-05	3.89189	0.999951	1.02763e-05	2.88336e-05	1.02763e-05	4.93863e-05
1694	3.07179	5.89174e-05	0.000227594	8.2667e-05	3.07216	0.99988	1.91778e-05	7.40826e-05	2.69084e-05	0.000120169
1695	5.01189	3.99946e-05	5.90542e-05	3.99946e-05	5.01203	0.999972	7.97972e-06	1.17825e-05	7.97972e-06	2.77419e-05
1696	3.33794	3.99942e-05	0.000550237	0.000111713	3.33864	0.99979	1.19792e-05	0.000164809	3.34607e-05	0.000210249
1697	0.000111489	0.000612879	3.99942e-05	3.38365	3.38442	3.29419e-05	0.000181088	1.18171e-05	0.999774	0.000225847
1698	3.99943e-05	3.82674	3.99943e-05	0.00449103	3.83131	1.04388e-05	0.998807	1.04388e-05	0.00117219	0.00119307
1699	8.21738e-05	0.00161946	5.85776e-05	3.6536	3.65536	2.24804e-05	0.000443038	1.60251e-05	0.999518	0.000481544
1700	3.99943e-05	3.78743	3.99943e-05	0.00188864	3.78939	1.05543e-05	0.99948	1.05543e-05	0.000498402	0.000519511
1701	3.71233	3.99943e-05	0.00145129	5.90033e-05	3.71388	0.999583	1.07689e-05	0.000390773	1.58872e-05	0.000417429
1702	3.65213	0.000183767	0.00239854	8.2138e-05	3.6548	0.999271	5.02811e-05	0.000656272	2.2474e-05	0.000729028
1703	0.000684532	0.000147272	3.36733	3.99942e-05	3.3682	0.000203234	4.37242e-05	0.999741	1.1874e-05	0.000258832
1704	3.79378	3.99943e-05	0.00653498	0.000113429	3.80046	0.99824	1.05235e-05	0.00171952	2.9846e-05	0.00175989
1705	0.00193265	0.000191808	3.64458	3.99942e-05	3.64674	0.000529967	5.25971e-05	0.999406	1.09671e-05	0.000593531
1706	0.000236261	0.00223814	3.99942e-05	3.66041	3.66292	6.45007e-05	0.000611026	1.09187e-05	0.999314	0.000686445
1707	0.000585719	0.00466101	3.99943e-05	3.74237	3.74766	0.000156289	0.00124371	1.06718e-05	0.998589	0.00141067
1708	0.00357077	0.0010051	3.72998	3.99943e-05	3.7346	0.000956132	0.000269132	0.998764	1.07091e-05	0.00123597
1709	3.69431	0.000118128	0.003063	8.65403e-05	3.69758	0.999116	3.19475e-05	0.000828381	2.34046e-05	0.000883733
1710	0.00339227	0.00041923	3.68071	5.98717e-05	3.68458	0.000920666	0.00011378	0.998949	1.62493e-05	0.00105069
1711	0.000119458	0.0022257	6.05199e-05	3.65047	3.65288	3.27026e-05	0.000609302	1.65677e-05	0.999341	0.000658572
1712	3.56658	8.6228e-05	0.00164516	8.74206e-05	3.5684	0.99949	2.41644e-05	0.000461036	2.44986e-05	0.000509698
1713	3.76411	8.73428e-05	0.00828081	0.000156859	3.77264	0.99774	2.31517e-05	0.00219497	4.15781e-05	0.0022597
1714	0.00141128	0.000570739	3.51021	3.99942e-05	3.51223	0.000401819	0.0001625	0.999424	1.13871e-05	0.000575706
1715	0.000122477	0.00183049	3.99942e-05	3.62175	3.62374	3.37986e-05	0.000505138	1.10367e-05	0.99945	0.000549973
1716	0.00020839	3.70984	0.000209917	0.00626501	3.71652	5.60712e-05	0.998202	5.6482e-05	0.00168572	0.00179827
1717	0.000213147	3.703	6.08901e-05	0.00412228	3.7074	5.74924e-05	0.998814	1.64239e-05	0.00111191	0.00118582
1718	8.93518e-05	0.000612795	3.99941e-05	3.24037	3.24111	2.75682e-05	0.000189069	1.23396e-05	0.999771	0.000228977
1719	3.7728	6.16217e-05	0.00749007	9.08179e-05	3.78044	0.997978	1.63001e-05	0.00198127	2.40231e-05	0.00202159
1720	0.000128777	0.00141845	3.99942e-05	3.50148	3.50306	3.67614e-05	0.000404917	1.14169e-05	0.999547	0.000453095
1721	3.44713	9.19317e-05	0.00135798	6.28809e-05	3.44864	0.999561	2.66574e-05	0.000393771	1.82336e-05	0.000438662
1722	3.75712	9.29742e-05	0.00473104	3.99943e-05	3.76198	0.998707	2.47142e-05	0.00125759	1.06312e-05	0.00129294
1723	0.00135159	0.000181515	3.34015	6.2711e-05	3.34175	0.000404455	5.43173e-05	0.999522	1.87659e-05	0.000477538
1724	3.69962	0.00013448	0.00677615	0.000183042	3.70672	0.998086	3.62801e-05	0.00182807	4.93813e-05	0.00191373
1725	0.00176605	0.000921968	3.4874	3.99942e-05	3.49013	0.000506012	0.000264164	0.999218	1.14592e-05	0.000781636
1726	0.000984289	0.000190642	3.10961	6.44521e-05	3.11085	0.000316405	6.12831e-05	0.999602	2.07185e-05	0.000398407
1727	3.99943e-05	3.75205	3.99943e-05	0.00331208	3.75545	1.06497e-05	0.999097	1.06497e-05	0.00088194	0.000903239
1728	3.38149	0.000257959	0.00168535	3.99942e-05	3.38347	0.999414	7.62409e-05	0.000498111	1.18204e-05	0.000586172
1729	3.6951	0.000385697	0.0341996	0.000105534	3.72979	0.990699	0.00010341	0.00916931	2.82948e-05	0.00930101
1730	2.49054	0.000161283	0.000610969	0.000223703	2.49154	0.9996	6.47324e-05	0.000245218	8.97852e-05	0.000399735
1731	3.52209	6.82286e-05	0.00370849	0.00022845	3.52609	0.998864	1.93496e-05	0.00105173	6.47885e-05	0.00113587
1732	3.71534	0.00147784	0.0064714	0.0191586	3.74244	0.992757	0.000394885	0.00172919	0.00511927	0.00724335
1733	3.72254	0.000309174	0.00997222	0.0203724	3.75319	0.991833	8.23762e-05	0.00265699	0.00542801	0.00816738
1734	0.000164396	3.07796	0.000514565	0.00185376	3.08049	5.33667e-05	0.999178	0.00016704	0.000601772	0.000822179
1735	3.9994e-05	2.84484	3.9994e-05	0.00052845	2.84545	1.40554e-05	0.999786	1.40554e-05	0.000185718	0.000213829
1736	0.000920932	0.000168149	2.73887	6.93747e-05	2.74003	0.000336102	6.13675e-05	0.999577	2.53189e-05	0.000422789
1737	0.000968721	0.00125865	3.08364	3.99941e-05	3.0859	0.000313918	0.000407872	0.999265	1.29602e-05	0.00073475
1738	2.93172	0.00011096	0.00126719	0.000825315	2.93392	0.999249	3.78196e-05	0.000431909	0.000281301	0.000751029
1739	3.99939e-05	2.48883	0.00017117	0.000545227	2.48959	1.60644e-05	0.999696	6.87542e-05	0.000219003	0.000303822
1740	0.000244625	0.000249257	2.20741	3.99938e-05	2.20795	0.000110793	0.000112891	0.999758	1.81135e-05	0.000241797
1741	3.66273	3.99942e-05	0.00466837	6.99369e-05	3.66751	0.998697	1.0905e-05	0.0012729	1.90693e-05	0.00130287
1742	0.000352167	0.000875359	7.03728e-05	2.56274	2.56403	0.000137349	0.000341399	2.74461e-05	0.999494	0.000506194
1743	3.33025	0.000740896	0.00328485	7.14232e-05	3.33435	0.998771	0.000222201	0.000985154	2.14204e-05	0.00122878
1744	0.00201357	7.06123e-05	3.31971	3.99941e-05	3.32183	0.000606163	2.1257e-05	0.999361	1.20398e-05	0.00063946
1745	2.29908	7.25144e-05	0.000377797	3.99938e-05	2.29958	0.999787	3.15338e-05	0.00016429	1.73918e-05	0.000213216
1746	3.32119	3.99941e-05	0.00190524	3.99941e-05	3.32317	0.999403	1.20349e-05	0.00057332	1.20349e-05	0.00059739
1747	3.69737	3.99943e-05	0.00566299	3.99943e-05	3.70312	0.998449	1.08002e-05	0.00152925	1.08002e-05	0.00155085
1748	3.99941e-05	0.00205321	3.99941e-05	3.29459	3.29673	1.21315e-05	0.000622802	1.21315e-05	0.999353	0.000647065
1749	0.000546358	0.000188527	3.99937e-05	2.15992	2.1607	0.000252862	8.72528e-05	1.85096e-05	0.999641	0.000358624
1750	0.000200278	2.61984	0.000686056	0.00149074	2.62221	7.63773e-05	0.999093	0.000261633	0.000568506	0.000906516
1751	0.000204605	2.53423	3.99939e-05	0.00110855	2.53558	8.06935e-05	0.999466	1.57731e-05	0.000437195	0.000533662
1752	0.00155908	3.99941e-05	3.03044	3.99941e-05	3.03208	0.000514195	1.31903e-05	0.999459	1.31903e-05	0.000540575
1753	7.48156e-05	2.32355	3.99938e-05	0.000707292	2.32437	3.21875e-05	0.999646	1.72063e-05	0.000304294	0.000353688
1754	3.99938e-05	2.39917	3.99938e-05	0.000604751	2.39986	1.66651e-05	0.999715	1.66651e-05	0.000251994	0.000285325
1755	0.00280334	7.37227e-05	3.24223	3.99941e-05	3.24514	0.000863858	2.27179e-05	0.999101	1.23243e-05	0.000898901
1756	0.00451527	7.63692e-05	3.35565	0.000128644	3.36037	0.00134368	2.27264e-05	0.998595	3.82828e-05	0.00140469
1757	0.00013656	3.57029	3.99942e-05	0.00694131	3.57741	3.81728e-05	0.99801	1.11797e-05	0.00194032	0.00198967
1758	0.000134293	0.00352401	7.68438e-05	3.16788	3.17161	4.23421e-05	0.00111111	2.42286e-05	0.998822	0.00117768
1759	0.000214516	0.000845611	3.99937e-05	2.16693	2.16803	9.89453e-05	0.000390037	1.84471e-05	0.999493	0.000507429
1760	2.12876	3.99937e-05	0.000473351	3.99937e-05	2.12932	0.99974	1.87824e-05	0.000222302	1.87824e-05	0.000259867
1761	1.51098	7.88176e-05	0.000339582	0.000139235	1.51153	0.999631	5.21441e-05	0.00022466	9.21148e-05	0.000368919
1762	1.48167	3.99935e-05	0.00012971	0.00013095	1.48197	0.999797	2.69866e-05	8.75255e-05	8.83618e-05	0.000202874
1763	2.34937	3.99938e-05	0.00105101	0.000135676	2.3506	0.999478	1.70143e-05	0.000447124	5.77198e-05	0.000521858
1764	0.000198838	2.50756	3.99939e-05	0.0011031	2.5089	7.92532e-05	0.999465	1.59408e-05	0.000439676	0.00053487
1765	0.00259187	3.99942e-05	3.35128	3.99942e-05	3.35395	0.000772783	1.19245e-05	0.999203	1.19245e-05	0.000796632
1766	0.000301893	0.00648445	7.3377e-05	3.49906	3.50592	8.61094e-05	0.00184957	2.09295e-05	0.998043	0.00195661
1767	0.00389619	0.00069652	3.26624	7.31972e-05	3.2709	0.00119117	0.000212944	0.998574	2.23783e-05	0.00142649
1768	3.53854	3.99942e-05	0.00355695	3.99942e-05	3.54218	0.998973	1.12908e-05	0.00100417	1.12908e-05	0.00102675
1769	3.56939	3.99942e-05	0.0043882	7.36977e-05	3.57389	0.99874	1.11907e-05	0.00122785	2.06211e-05	0.00125966
1770	0.00012621	0.00139261	0.000122539	2.68714	2.68879	4.69395e-05	0.000517934	4.55741e-05	0.99939	0.000610448
1771	0.000119513	0.000515068	0.000122686	2.05476	2.05552	5.81424e-05	0.000250579	5.96862e-05	0.999632	0.000368407
1772	0.000180704	0.000499934	3.99938e-05	2.24396	2.24468	8.05034e-05	0.000222719	1.78171e-05	0.999679	0.00032104
1773	3.22934	0.000185678	0.00265707	7.24438e-05	3.23226	0.999098	5.74452e-05	0.000822047	2.24127e-05	0.000901905
1774	0.00017962	0.00047824	2.27631	3.99938e-05	2.277	7.88845e-05	0.000210031	0.999694	1.75642e-05	0.000306479
1775	3.43019	3.99942e-05	0.00213442	3.99942e-05	3.43241	0.999355	1.16519e-05	0.000621843	1.16519e-05	0.000645146
1776	0.000115077	3.20941	7.01567e-05	0.00205852	3.21165	3.58311e-05	0.999301	2.18444e-05	0.000640955	0.00069863
1777	3.99939e-05	2.62139	0.000112707	0.000705711	2.62225	1.52518e-05	0.999673	4.29811e-05	0.000269124	0.000327357
1778	0.00082668	0.000114367	2.63184	6.86426e-05	2.63285	0.000313987	4.34385e-05	0.999617	2.60716e-05	0.000383498
1779	3.99941e-05	3.0997	0.000113379	0.00143642	3.10129	1.28959e-05	0.999487	3.65587e-05	0.000463167	0.000512621
1780	2.81841	3.9994e-05	0.000559029	3.9994e-05	2.81904	0.999773	1.41871e-05	0.000198304	1.41871e-05	0.000226679
1781	3.33108	7.00041e-05	0.00208854	6.8896e-05	3.33331	0.999332	2.10014e-05	0.000626568	2.0669e-05	0.000668239
1782	0.000331101	0.000111446	2.17051	6.97882e-05	2.17102	0.000152509	5.13332e-05	0.999764	3.21453e-05	0.000235988
1783	3.67873	3.99943e-05	0.0060978	0.000114205	3.68499	0.998303	1.08533e-05	0.00165477	3.09919e-05	0.00169661
1784	0.0001634	0.000528383	3.99939e-05	2.52702	2.52775	6.46427e-05	0.000209033	1.58219e-05	0.999711	0.000289498
1785	0.000896798	2.87092	3.9994e-05	0.000518556	2.87238	0.000312215	0.999493	1.39237e-05	0.000180532	0.00050667
1786	2.30718	0.000107509	0.000229325	3.99938e-05	2.30756	0.999837	4.65898e-05	9.93799e-05	1.73317e-05	0.000163301
1787	3.99939e-05	2.45863	6.83869e-05	0.000159364	2.4589	1.6265e-05	0.999891	2.7812e-05	6.48111e-05	0.000108888
1788	3.9994e-05	2.74062	3.9994e-05	0.000308699	2.74101	1.4591e-05	0.999858	1.4591e-05	0.000112622	0.000141804
1789	3.99941e-05	3.29197	3.99941e-05	0.00115348	3.2932	1.21445e-05	0.999625	1.21445e-05	0.00035026	0.000374549
1790	3.99941e-05	3.17143	3.99941e-05	0.000105145	3.17162	1.261e-05	0.999942	1.261e-05	3.31518e-05	5.83718e-05
1791	2.66595	3.99939e-05	6.7969e-05	0.000104773	2.66617	0.99992	1.50005e-05	2.54932e-05	3.92971e-05	7.97908e-05
1792	4.03891	3.99943e-05	6.80922e-05	3.99943e-05	4.03906	0.999963	9.9019e-06	1.68584e-05	9.9019e-06	3.66622e-05
1793	2.78845	0.000104224	0.000828811	0.000105155	2.78949	0.999628	3.73633e-05	0.00029712	3.7697e-05	0.00037218
1794	3.75393	0.000105682	0.0103001	3.99943e-05	3.76438	0.997225	2.80741e-05	0.00273619	1.06244e-05	0.00277489
1795	0.00170164	0.000103808	3.38315	3.99942e-05	3.38499	0.0005027	3.06672e-05	0.999455	1.18151e-05	0.000545182
1796	0.000102193	0.00128427	3.99941e-05	3.25756	3.25899	3.13571e-05	0.000394071	1.22719e-05	0.999562	0.0004377
1797	2.68126	3.99939e-05	0.000279564	6.56903e-05	2.68165	0.999856	1.49139e-05	0.000104251	2.44962e-05	0.000143661
1798	3.9994e-05	2.82307	0.000204219	0.000637202	2.82396	1.41624e-05	0.999688	7.23167e-05	0.000225642	0.000312121
1799	0.00027411	3.45806	6.59765e-05	0.00260346	3.461	7.91997e-05	0.99915	1.90628e-05	0.000752228	0.000850491
1800	0.00172565	0.000103482	3.27245	0.000146253	3.27443	0.000527006	3.16029e-05	0.999397	4.46651e-05	0.000603274
1801	0.00109937	0.00027594	3.0031	0.000100791	3.00457	0.000365899	9.18401e-05	0.999509	3.35457e-05	0.000491285
1802	0.00207049	0.000354693	3.41681	3.99942e-05	3.41928	0.000605535	0.000103734	0.999279	1.16967e-05	0.000720965
1803	3.77857	6.56568e-05	0.0121641	3.99943e-05	3.79084	0.996763	1.73198e-05	0.0032088	1.05502e-05	0.00323667
1804	0.000202933	0.00229029	0.000270456	3.33547	3.33823	6.07905e-05	0.000686078	8.10178e-05	0.999172	0.000827886
1805	0.000146453	0.00202056	0.000101458	3.37755	3.37982	4.33316e-05	0.000597831	3.00187e-05	0.999329	0.000671182
1806	3.63267	0.000268097	0.00686846	0.000341765	3.64015	0.997946	7.36501e-05	0.00188686	9.38877e-05	0.0020544
1807	0.000631594	0.000270014	2.69756	0.000146083	2.69861	0.000234044	0.000100057	0.999612	5.41325e-05	0.000388233
1808	0.00107923	0.000101904	3.02382	0.000146186	3.02514	0.000356752	3.36857e-05	0.999561	4.83237e-05	0.000438761
1809	3.72883	0.000147338	0.00657886	3.99943e-05	3.73559	0.998189	3.94416e-05	0.00176113	1.07063e-05	0.00181128
1810	0.000975903	6.63862e-05	3.07394	0.000102542	3.07509	0.000317358	2.15884e-05	0.999628	3.33461e-05	0.000372292
1811	0.001971	0.00450302	0.000102381	3.64205	3.64863	0.000540202	0.00123417	2.80601e-05	0.998198	0.00180243
1812	0.0052382	0.000868632	3.63372	6.5436e-05	3.63989	0.00143911	0.000238642	0.998304	1.79775e-05	0.00169573
1813	3.62457	0.000207519	0.00687531	0.000545179	3.6322	0.9979	5.71331e-05	0.00189288	0.000150096	0.00210011
1814	0.000102618	0.00124585	3.99941e-05	3.26341	3.26479	3.14316e-05	0.0003816	1.22501e-05	0.999575	0.000425282
1815	3.41594	3.99942e-05	0.00200531	0.000206754	3.41819	0.999341	1.17004e-05	0.000586658	6.04864e-05	0.000658845
1816	0.000208714	0.0017777	6.69389e-05	3.28988	3.29193	6.34015e-05	0.000540016	2.03342e-05	0.999376	0.000623752
1817	6.71032e-05	3.46931	6.63169e-05	0.00204566	3.47149	1.93298e-05	0.999372	1.91033e-05	0.000589274	0.000627707
1818	3.49191	3.99942e-05	0.00232255	0.000152169	3.49442	0.99928	1.14452e-05	0.000664646	4.35462e-05	0.000719638
1819	0.000284597	0.000276883	2.51182	3.99939e-05	2.51242	0.000113276	0.000110206	0.999761	1.59185e-05	0.0002394
1820	2.96466	3.9994e-05	0.000796744	0.000104821	2.9656	0.999683	1.3486e-05	0.000268662	3.53457e-05	0.000317493
1821	3.64331	6.69592e-05	0.00363553	6.59212e-05	3.64708	0.998967	1.83597e-05	0.000996832	1.80751e-05	0.00103327
1822	0.000386742	0.000217007	2.51154	3.99939e-05	2.51218	0.000153947	8.63818e-05	0.999744	1.592e-05	0.000256249
1823	3.15116	3.99941e-05	0.000839173	3.99941e-05	3.15208	0.999708	1.26882e-05	0.000266228	1.26882e-05	0.000291605
1824	3.35057	3.99942e-05	0.00125804	3.99942e-05	3.35191	0.999601	1.19317e-05	0.000375322	1.19317e-05	0.000399185
1825	3.08385	6.77714e-05	0.000985111	3.99941e-05	3.08494	0.999646	2.19684e-05	0.000319329	1.29643e-05	0.000354262
1826	3.99939e-05	2.60426	6.8138e-05	0.000411042	2.60477	1.53541e-05	0.999801	2.61589e-05	0.000157803	0.000199316
1827	0.000320069	0.000165299	2.21234	6.84799e-05	2.21289	0.000144638	7.46979e-05	0.99975	3.09458e-05	0.000250282
1828	3.58122	3.99942e-05	0.00247041	3.99942e-05	3.58377	0.999288	1.11598e-05	0.000689333	1.11598e-05	0.000711652
1829	3.99941e-05	3.1195	3.99941e-05	0.00094389	3.12052	1.28165e-05	0.999672	1.28165e-05	0.000302478	0.000328111
1830	0.00161116	0.000172798	2.93197	0.000242991	2.934	0.000549135	5.88951e-05	0.999309	8.28191e-05	0.000690849
1831	3.67959	3.99943e-05	0.00481195	6.97162e-05	3.68452	0.998664	1.08547e-05	0.00130599	1.89214e-05	0.00133577
1832	0.000110963	0.00251711	7.06555e-05	3.34167	3.34437	3.31791e-05	0.000752641	2.11267e-05	0.999193	0.000806947
1833	3.60931	0.000446307	0.00723713	7.02296e-05	3.61707	0.997856	0.000123389	0.00200083	1.94162e-05	0.00214363
1834	0.00312693	0.000114194	3.48994	3.99942e-05	3.49322	0.000895141	3.269e-05	0.999061	1.14491e-05	0.00093928
1835	0.000256511	0.00301455	0.000262368	3.22108	3.22461	7.95477e-05	0.000934857	8.13642e-05	0.998904	0.00109577
1836	3.5875	7.14449e-05	0.00428999	7.14021e-05	3.59193	0.998766	1.98904e-05	0.00119434	1.98785e-05	0.00123411
1837	7.02838e-05	3.64381	7.25041e-05	0.00566935	3.64962	1.92578e-05	0.998407	1.98662e-05	0.00155341	0.00159253
1838	0.0006031	3.9994e-05	2.70281	3.9994e-05	2.70349	0.000223082	1.47934e-05	0.999747	1.47934e-05	0.000252669
1839	3.99943e-05	3.7252	3.99943e-05	0.00604126	3.73132	1.07185e-05	0.998359	1.07185e-05	0.00161907	0.0016405
1840	0.000367495	0.000267823	3.99937e-05	2.12683	2.12751	0.000172735	0.000125886	1.87984e-05	0.999683	0.000317419
1841	3.68504	0.000114443	0.00643674	3.99943e-05	3.69163	0.998215	3.10006e-05	0.0017436	1.08338e-05	0.00178544
1842	0.0015147	3.99941e-05	3.20927	7.097e-05	3.2109	0.000471736	1.24558e-05	0.999494	2.21029e-05	0.000506295
1843	0.00100082	0.000111767	2.74773	7.03517e-05	2.74891	0.00036408	4.06586e-05	0.99957	2.55926e-05	0.000430331
1844	0.00115685	0.000113607	2.75844	0.000117205	2.75983	0.000419175	4.11646e-05	0.999497	4.24683e-05	0.000502808
1845	3.27423	0.000117369	0.00206486	3.99941e-05	3.27646	0.999322	3.58218e-05	0.000630212	1.22065e-05	0.000678241
1846	0.000610146	7.02438e-05	2.62355	3.99939e-05	2.62427	0.000232501	2.6767e-05	0.999725	1.524e-05	0.000274508
1847	3.99942e-05	3.51097	3.99942e-05	0.00252585	3.51357	1.13828e-05	0.999258	1.13828e-05	0.000718884	0.000741649
1848	0.00257674	0.000177357	3.26392	7.01128e-05	3.26674	0.000788779	5.42919e-05	0.999135	2.14626e-05	0.000864533
1849	0.00198898	0.00104458	3.19999	3.99941e-05	3.20306	0.000620963	0.000326118	0.99904	1.24862e-05	0.000959568
1850	0.00420515	0.00141351	3.51184	3.99942e-05	3.5175	0.0011955	0.000401851	0.998391	1.13701e-05	0.00160872
1851	0.00643887	0.000174999	3.65171	3.99942e-05	3.65836	0.00176004	4.78352e-05	0.998181	1.09323e-05	0.00181881
1852	0.00319359	0.000172055	3.45703	3.99942e-05	3.46044	0.000922887	4.97206e-05	0.999016	1.15576e-05	0.000984165
1853	0.00390243	7.1631e-05	3.5554	6.99772e-05	3.55945	0.00109636	2.01242e-05	0.998864	1.96596e-05	0.00113614
1854	3.4386	3.99942e-05	0.00241823	7.12664e-05	3.44113	0.999265	1.16224e-05	0.000702743	2.07102e-05	0.000735076
1855	3.99941e-05	0.00116469	3.99941e-05	3.17677	3.17802	1.25846e-05	0.000366484	1.25846e-05	0.999608	0.000391653
1856	0.000111888	0.00389602	0.000110077	3.49884	3.50296	3.1941e-05	0.00111221	3.1424e-05	0.998824	0.00117557
1857	0.000948715	0.00558648	6.85e-05	3.55915	3.56575	0.000266063	0.00156671	1.92106e-05	0.998148	0.00185198
1858	0.00473281	0.000327348	3.57548	3.99942e-05	3.58058	0.0013218	9.14234e-05	0.998576	1.11698e-05	0.0014244
1859	0.00416654	0.000425971	3.49261	7.05323e-05	3.49728	0.00119137	0.000121801	0.998667	2.01678e-05	0.00133333
1860	0.000900588	0.00427991	3.99942e-05	3.55036	3.55558	0.000253289	0.00120372	1.12483e-05	0.998532	0.00146825
1861	6.85018e-05	0.0017972	3.99942e-05	3.38374	3.38564	2.0233e-05	0.000530829	1.18129e-05	0.999437	0.000562875
1862	2.79842	3.9994e-05	0.000402939	3.9994e-05	2.79891	0.999827	1.42891e-05	0.000143963	1.42891e-05	0.000172541
1863	6.73309e-05	2.62362	3.99939e-05	0.000388212	2.62412	2.56585e-05	0.999811	1.52409e-05	0.00014794	0.000188839
1864	3.18763	3.99941e-05	0.000106143	3.99941e-05	3.18781	0.999942	1.25459e-05	3.32966e-05	1.25459e-05	5.83885e-05
1865	2.61063	6.68707e-05	0.000607483	0.000160366	2.61147	0.99968	2.56066e-05	0.000232621	6.14083e-05	0.000319636
1866	3.6882	3.99943e-05	0.00402533	6.78627e-05	3.69233	0.998881	1.08317e-05	0.00109019	1.83794e-05	0.0011194
1867	0.00134753	0.00015663	3.18484	3.99941e-05	3.18639	0.000422904	4.91559e-05	0.999515	1.25516e-05	0.000484611
1868	0.000153748	0.00105604	6.8676e-05	2.95551	2.95679	5.19981e-05	0.000357156	2.32265e-05	0.999568	0.000432381
1869	2.94992	3.9994e-05	0.000156044	3.9994e-05	2.95016	0.99992	1.35566e-05	5.28935e-05	1.35566e-05	8.00066e-05
1870	3.06497	3.99941e-05	0.000769278	6.68508e-05	3.06585	0.999714	1.3045e-05	0.000250919	2.1805e-05	0.000285769
1871	0.000350519	0.000149871	2.55119	3.99939e-05	2.55173	0.000137365	5.8733e-05	0.999788	1.56732e-05	0.000211771
1872	3.70469	3.99943e-05	0.00379266	6.6583e-05	3.70859	0.998949	1.07842e-05	0.00102267	1.79537e-05	0.00105141
1873	0.000764357	3.99941e-05	3.19975	3.99941e-05	3.2006	0.000238817	1.24958e-05	0.999736	1.24958e-05	0.000263809
1874	0.000150276	3.30282	0.000210302	0.00213371	3.30532	4.54649e-05	0.999245	6.36255e-05	0.000645538	0.000754629
1875	0.000103324	2.92072	0.000278163	0.000989976	2.92209	3.53598e-05	0.999531	9.51933e-05	0.00033879	0.000469343
1876	0.000100607	2.78881	0.000273681	0.000751953	2.78994	3.60606e-05	0.999596	9.80956e-05	0.000269523	0.000403679
1877	0.00015101	2.6245	0.000522205	0.000347288	2.62552	5.75162e-05	0.999611	0.000198895	0.000132274	0.000388686
1878	0.0015669	0.000146848	3.34994	3.99942e-05	3.3517	0.000467496	4.3813e-05	0.999477	1.19325e-05	0.000523242
1879	0.00580308	0.000143022	3.72039	3.99943e-05	3.72638	0.0015573	3.8381e-05	0.998394	1.07327e-05	0.00160641
1880	0.000418989	0.00239095	9.73944e-05	3.42314	3.42605	0.000122295	0.000697872	2.84276e-05	0.999151	0.000848595
1881	0.000191246	3.42631	0.000142964	0.00231603	3.42896	5.57737e-05	0.999227	4.16931e-05	0.000675434	0.000772901
1882	0.000397346	0.000139912	2.7788	3.9994e-05	2.77937	0.000142962	5.03394e-05	0.999792	1.43896e-05	0.000207691
1883	3.586	3.99942e-05	0.00151148	3.99942e-05	3.58759	0.999556	1.11479e-05	0.000421307	1.11479e-05	0.000443603
1884	3.75674	6.46477e-05	0.00849349	9.54607e-05	3.7654	0.997702	1.71689e-05	0.00225567	2.53521e-05	0.00229819
1885	0.00228788	0.000396235	3.51704	3.99942e-05	3.51976	0.00065001	0.000112574	0.999226	1.13628e-05	0.000773947
1886	0.000388762	0.0018802	6.4226e-05	3.41025	3.41258	0.00011392	0.000550961	1.88204e-05	0.999316	0.000683702
1887	3.63397	3.99942e-05	0.00203127	6.36452e-05	3.6361	0.999413	1.09992e-05	0.00055864	1.75037e-05	0.000587143
1888	3.65346	9.55202e-05	0.0024973	3.99942e-05	3.6561	0.99928	2.61263e-05	0.00068305	1.09391e-05	0.000720115
1889	3.99941e-05	3.31359	3.99941e-05	0.000624501	3.3143	1.20672e-05	0.999787	1.20672e-05	0.000188426	0.000212561
1890	0.00100031	0.000136867	3.26907	3.99941e-05	3.27024	0.000305882	4.18523e-05	0.99964	1.22297e-05	0.000359964
1891	3.68343	0.000453369	0.00816681	0.000300627	3.69236	0.997584	0.000122786	0.00221182	8.14187e-05	0.00241602
1892	0.00345555	0.000183616	3.66799	3.99942e-05	3.67167	0.000941138	5.00089e-05	0.998998	1.08927e-05	0.00100204
1893	0.000134791	0.00531127	9.5689e-05	3.70127	3.70682	3.63631e-05	0.00143284	2.58143e-05	0.998505	0.00149502
1894	0.000231553	0.00183363	3.99942e-05	3.5014	3.5035	6.60918e-05	0.000523372	1.14155e-05	0.999399	0.000600879
1895	3.65773	0.000521574	0.00476754	9.32706e-05	3.66312	0.998531	0.000142385	0.0013015	2.54621e-05	0.00146935
1896	3.63383	0.000230691	0.00338086	6.40826e-05	3.63751	0.99899	6.34202e-05	0.000929444	1.76172e-05	0.00101048
1897	0.00035933	0.000179085	2.769	6.21844e-05	2.7696	0.000129741	6.46611e-05	0.999783	2.24525e-05	0.000216854
1898	3.99943e-05	3.79528	3.99943e-05	0.00433959	3.7997	1.05257e-05	0.998837	1.05257e-05	0.00114209	0.00116314
1899	3.60062	0.0024986	0.000761716	3.99942e-05	3.60393	0.999084	0.000693299	0.000211357	1.10974e-05	0.000915753
1900	3.71539	0.000175051	0.00601458	9.21858e-05	3.72167	0.998312	4.70357e-05	0.0016161	2.477e-05	0.0016879
1901	9.35735e-05	0.000938679	6.31542e-05	3.26464	3.26573	2.86531e-05	0.000287433	1.93384e-05	0.999665	0.000335425
1902	3.34397	6.24773e-05	0.00093918	6.18993e-05	3.34503	0.999682	1.86777e-05	0.000280769	1.85048e-05	0.000317951
1903	3.39957	3.99942e-05	0.000664806	3.99942e-05	3.40031	0.999781	1.17619e-05	0.000195513	1.17619e-05	0.000219037
1904	3.5625	0.000129953	0.00212006	6.25245e-05	3.56481	0.999351	3.64543e-05	0.000594718	1.75394e-05	0.000648712
1905	0.000131242	3.45729	6.26926e-05	0.00158866	3.45907	3.79413e-05	0.999485	1.81241e-05	0.000459275	0.00051534
1906	0.000438957	0.000946978	6.25013e-05	3.2002	3.20165	0.000137103	0.000295778	1.95216e-05	0.999548	0.000452403
1907	0.000293254	0.00123196	6.27747e-05	3.29575	3.29734	8.89366e-05	0.000373623	1.9038e-05	0.999518	0.000481598
1908	3.68484	0.000512371	0.00511327	6.2908e-05	3.69053	0.998459	0.000138834	0.00138551	1.70458e-05	0.00154139
1909	0.00305452	0.00304789	3.70884	6.32968e-05	3.71501	0.00082221	0.000820427	0.99834	1.70381e-05	0.00165968
1910	0.000233291	0.00204031	3.99942e-05	3.52922	3.53153	6.60594e-05	0.00057774	1.13249e-05	0.999345	0.000655125
1911	0.000184215	3.58216	6.33409e-05	0.00265872	3.58506	5.13841e-05	0.999189	1.7668e-05	0.00074161	0.000810662
1912	3.18934	6.37427e-05	0.000619632	3.99941e-05	3.19006	0.999773	1.99817e-05	0.000194238	1.25371e-05	0.000226757
1913	3.99941e-05	0.000538239	6.29549e-05	3.13235	3.13299	1.27655e-05	0.000171797	2.00942e-05	0.999795	0.000204657
1914	0.000182123	0.00161686	6.37629e-05	3.39493	3.39679	5.36163e-05	0.000475997	1.87715e-05	0.999452	0.000548385
1915	3.59181	3.99942e-05	0.00203475	9.55769e-05	3.59398	0.999396	1.11281e-05	0.000566155	2.65936e-05	0.000603877
1916	3.99942e-05	3.64725	3.99942e-05	0.00173789	3.64907	1.09601e-05	0.999502	1.09601e-05	0.000476257	0.000498177
1917	3.18248	3.99941e-05	0.000469984	3.99941e-05	3.18303	0.999827	1.25648e-05	0.000147653	1.25648e-05	0.000172783
1918	3.71248	3.99943e-05	0.00239825	3.99943e-05	3.71495	0.999333	1.07657e-05	0.000645566	1.07657e-05	0.000667098
1919	3.9994e-05	2.82492	9.898e-05	0.000389856	2.82545	1.41549e-05	0.999813	3.50316e-05	0.00013798	0.000187167
1920	0.000867814	0.000190645	3.10318	3.99941e-05	3.10428	0.000279554	6.14136e-05	0.999646	1.28835e-05	0.000353851
1921	3.36553	9.75203e-05	0.00161267	9.59852e-05	3.36734	0.999464	2.89606e-05	0.000478916	2.85048e-05	0.000536381
1922	3.99942e-05	3.37587	3.99942e-05	0.000866263	3.37682	1.18437e-05	0.99972	1.18437e-05	0.000256532	0.00028022
1923	3.74106	6.50059e-05	0.00674418	9.98466e-05	3.74797	0.998157	1.73443e-05	0.00179942	2.66402e-05	0.00184341
1924	0.00014157	0.00239191	3.99942e-05	3.57972	3.58229	3.95193e-05	0.000667705	1.11644e-05	0.999282	0.000718388
1925	3.37217	0.000253023	0.0020927	0.000140216	3.37465	0.999263	7.49776e-05	0.000620124	4.15498e-05	0.000736652
1926	0.000329826	6.43738e-05	2.8402	3.9994e-05	2.84063	0.00011611	2.26618e-05	0.999847	1.40793e-05	0.000152851
1927	3.45645	3.99942e-05	0.00113505	3.99942e-05	3.45767	0.999649	1.15668e-05	0.00032827	1.15668e-05	0.000351404
1928	3.66037	3.99942e-05	0.00217029	3.99942e-05	3.66262	0.999386	1.09196e-05	0.000592553	1.09196e-05	0.000614392
1929	3.70979	9.99034e-05	0.0054306	6.49829e-05	3.71539	0.998494	2.68891e-05	0.00146165	1.74902e-05	0.00150603
1930	0.000752009	6.65949e-05	2.98283	6.67033e-05	2.98372	0.000252038	2.23195e-05	0.999703	2.23558e-05	0.000296713
1931	0.000377159	0.000151443	2.55614	3.99939e-05	2.55671	0.000147518	5.92336e-05	0.999778	1.56427e-05	0.000222394
1932	0.000380983	0.00132959	3.99941e-05	3.15702	3.15877	0.000120611	0.000420919	1.26613e-05	0.999446	0.000554192
1933	3.59511	0.000103389	0.00294833	3.99942e-05	3.59821	0.999141	2.87336e-05	0.000819388	1.1115e-05	0.000859237
1934	3.13274	3.99941e-05	0.00107608	0.000106567	3.13396	0.99961	1.27615e-05	0.000343361	3.40039e-05	0.000390126
1935	3.99941e-05	3.24087	6.7643e-05	0.00117546	3.24216	1.23357e-05	0.999604	2.08636e-05	0.000362555	0.000395755
1936	3.99941e-05	3.19467	3.99941e-05	0.000106711	3.19486	1.25183e-05	0.999942	1.25183e-05	3.3401e-05	5.84375e-05
1937	3.99941e-05	3.05191	6.75942e-05	6.77507e-05	3.05209	1.31038e-05	0.999943	2.21469e-05	2.21982e-05	5.74489e-05
1938	3.99941e-05	3.14372	3.99941e-05	0.000106625	3.1439	1.27212e-05	0.999941	1.27212e-05	3.39149e-05	5.93573e-05
1939	3.67266	0.000161882	0.00661682	6.84531e-05	3.6795	0.998139	4.39955e-05	0.00179829	1.86039e-05	0.00186089
1940	0.00291531	0.000225296	3.47832	3.99942e-05	3.4815	0.000837372	6.47122e-05	0.999086	1.14876e-05	0.000913572
1941	0.00403558	0.000229053	3.58164	3.99942e-05	3.58594	0.00112539	6.38753e-05	0.9988	1.11531e-05	0.00120042
1942	3.73782	3.99943e-05	0.00456226	3.99943e-05	3.74246	0.99876	1.06866e-05	0.00121905	1.06866e-05	0.00124043
1943	3.53612	3.99942e-05	0.00254505	6.92786e-05	3.53877	0.99925	1.13017e-05	0.000719191	1.9577e-05	0.00075007
1944	3.99942e-05	0.0024406	3.99942e-05	3.58231	3.58483	1.11565e-05	0.000680812	1.11565e-05	0.999297	0.000703125
1945	0.000170489	0.00151834	3.99941e-05	3.14377	3.1455	5.42008e-05	0.000482704	1.27147e-05	0.99945	0.000549619
1946	2.41483	0.000237388	0.00053107	6.94294e-05	2.41567	0.999653	9.827e-05	0.000219844	2.87413e-05	0.000346855
1947	3.10149	0.00209245	0.000671832	0.000541811	3.1048	0.998935	0.000673941	0.000216385	0.000174508	0.00106483
1948	3.61568	0.000168282	0.00640987	0.000116083	3.62237	0.998152	4.64564e-05	0.00176952	3.20462e-05	0.00184802
1949	0.00017233	7.08073e-05	2.10693	6.89561e-05	2.10724	8.17799e-05	3.36019e-05	0.999852	3.27235e-05	0.000148105
1950	3.64727	3.99942e-05	0.00414664	6.95528e-05	3.65152	0.998834	1.09528e-05	0.00113559	1.90476e-05	0.00116559
1951	3.04941	0.000114003	0.00128587	3.99941e-05	3.05085	0.999528	3.73677e-05	0.000421481	1.31092e-05	0.000471957
1952	3.66442	0.000845924	0.0144443	0.000172815	3.67988	0.995798	0.000229878	0.00392522	4.69621e-05	0.00420206
1953	0.00415909	0.000254275	3.44076	0.000113154	3.44529	0.00120718	7.38038e-05	0.998686	3.28432e-05	0.00131383
1954	3.69187	6.98831e-05	0.0141862	0.00034787	3.70647	0.99606	1.88543e-05	0.00382742	9.38547e-05	0.00394013
1955	3.99942e-05	0.00283942	3.99942e-05	3.5649	3.56782	1.12097e-05	0.000795843	1.12097e-05	0.999182	0.000818263
1956	0.00034294	3.06429	0.000114984	0.00211536	3.06687	0.000111821	0.999161	3.74924e-05	0.000689746	0.000839059
1957	0.00143166	3.99941e-05	3.1155	7.23174e-05	3.11705	0.000459299	1.28308e-05	0.999505	2.32006e-05	0.00049533
1958	7.05046e-05	2.80254	0.000117628	0.00122927	2.80396	2.51447e-05	0.999494	4.19507e-05	0.000438406	0.000505501
1959	3.99939e-05	2.50235	3.99939e-05	0.000357445	2.50278	1.59798e-05	0.999825	1.59798e-05	0.000142819	0.000174778
1960	2.50009	3.99939e-05	0.000371328	3.99939e-05	2.50054	0.99982	1.59941e-05	0.000148499	1.59941e-05	0.000180487
1961	3.30707	7.03672e-05	0.00272995	0.000118568	3.30999	0.999118	2.1259e-05	0.00082476	3.58211e-05	0.00088184
1962	0.00136883	0.000271498	2.80292	3.9994e-05	2.8046	0.000488067	9.68045e-05	0.999401	1.42602e-05	0.000599132
1963	7.40478e-05	3.63753	3.99942e-05	0.00524988	3.64289	2.03267e-05	0.998528	1.09787e-05	0.00144113	0.00147244
1964	0.000194931	0.000185041	1.86938	3.99936e-05	1.8698	0.000104252	9.8963e-05	0.999775	2.13892e-05	0.000224604
1965	3.99943e-05	3.6857	0.000196288	0.0114145	3.69735	1.0817e-05	0.996849	5.30888e-05	0.00308721	0.00315112
1966	7.22055e-05	3.60074	0.000124976	0.00678283	3.60772	2.00142e-05	0.998065	3.46412e-05	0.00188009	0.00193474
1967	3.99941e-05	3.24456	3.99941e-05	0.00189919	3.24653	1.2319e-05	0.99939	1.2319e-05	0.00058499	0.000609628
1968	3.99941e-05	0.00173323	3.99941e-05	3.17791	3.17972	1.25779e-05	0.000545087	1.25779e-05	0.99943	0.000570243
1969	3.10014	3.99941e-05	0.00196708	7.42252e-05	3.10222	0.999329	1.28921e-05	0.000634089	2.39265e-05	0.000670908
1970	3.14912	3.99941e-05	7.38487e-05	3.99941e-05	3.14928	0.999951	1.26995e-05	2.34494e-05	1.26995e-05	4.88483e-05
1971	0.000128533	3.24345	3.99941e-05	0.00289146	3.24651	3.9591e-05	0.999057	1.23191e-05	0.000890636	0.000942546
1972	7.62889e-05	2.0369	3.99937e-05	0.000440157	2.03746	3.74431e-05	0.999727	1.96292e-05	0.000216032	0.000273105
1973	0.000318539	3.99937e-05	2.14743	3.99937e-05	2.14783	0.000148308	1.86206e-05	0.999814	1.86206e-05	0.000185549
1974	3.99943e-05	3.67124	7.84857e-05	0.00857172	3.67993	1.08682e-05	0.997638	2.1328e-05	0.00232931	0.00236151
1975	0.00195846	0.000212879	2.8116	3.9994e-05	2.81382	0.000696016	7.56551e-05	0.999214	1.42134e-05	0.000785884
1976	0.00175808	0.000133687	2.82211	3.9994e-05	2.82404	0.000622539	4.7339e-05	0.999316	1.4162e-05	0.00068404
1977	0.000133572	0.00424531	3.99942e-05	3.39134	3.39576	3.9335e-05	0.00125018	1.17777e-05	0.998699	0.00130129
1978	2.06649	3.99937e-05	0.000309983	3.99937e-05	2.06688	0.999811	1.93498e-05	0.000149976	1.93498e-05	0.000188676
1979	3.00153	7.58469e-05	0.00204301	3.99941e-05	3.00369	0.999281	2.52513e-05	0.000680166	1.3315e-05	0.000718732
1980	3.45099	7.63314e-05	0.00431043	3.99942e-05	3.45541	0.998719	2.20904e-05	0.00124744	1.15744e-05	0.00128111
1981	7.67285e-05	3.9994e-05	2.84111	3.9994e-05	2.84127	2.7005e-05	1.40761e-05	0.999945	1.40761e-05	5.51573e-05
1982	2.88006	3.9994e-05	0.00157988	3.9994e-05	2.88172	0.999424	1.38785e-05	0.000548243	1.38785e-05	0.000576
1983	3.53475	0.00022266	0.00982871	0.000135663	3.54494	0.997126	6.28107e-05	0.0027726	3.82696e-05	0.00287368
1984	0.000664806	0.000134881	1.96378	3.99937e-05	1.96462	0.000338389	6.86549e-05	0.999573	2.0357e-05	0.000427401
1985	0.00164966	3.9994e-05	2.8776	3.9994e-05	2.87933	0.000572932	1.389e-05	0.999399	1.389e-05	0.000600712
1986	0.00933994	0.000230684	3.52751	7.60187e-05	3.53716	0.00264052	6.52173e-05	0.997273	2.14915e-05	0.00272723
1987	0.00070881	0.00146015	7.8208e-05	2.34554	2.34779	0.000301905	0.000621924	3.33113e-05	0.999043	0.00095714
1988	3.51017	0.000142029	0.00678698	3.99942e-05	3.51713	0.998019	4.03822e-05	0.00192969	1.13712e-05	0.00198144
1989	0.000140587	0.0144481	3.99943e-05	3.66109	3.67572	3.82476e-05	0.00393069	1.08807e-05	0.99602	0.00397981
1990	3.3609	0.000139211	0.00517655	3.99942e-05	3.36626	0.998409	4.13547e-05	0.00153778	1.18809e-05	0.00159101
1991	3.99942e-05	3.46704	7.82542e-05	0.0056581	3.47282	1.15164e-05	0.998337	2.25333e-05	0.00162925	0.0016633
1992	3.61098	3.99942e-05	0.000717669	0.0178486	3.62958	0.994874	1.1019e-05	0.000197728	0.00491753	0.00512628
1993	0.000341965	0.00426058	3.06762	7.948e-05	3.07231	0.000111306	0.00138677	0.998476	2.58698e-05	0.00152394
1994	0.000541986	0.0102767	8.32801e-05	3.44916	3.46007	0.00015664	0.0029701	2.40689e-05	0.996849	0.00315081
1995	0.0275106	0.0161905	0.000235933	3.65412	3.69806	0.0074392	0.00437811	6.37991e-05	0.988119	0.0118811
1996	3.30836	0.000542056	0.00890548	0.000371149	3.31818	0.997041	0.00016336	0.00268385	0.000111853	0.00295906
1997	3.66425	3.99943e-05	0.0383151	0.00938448	3.71199	0.987139	1.07743e-05	0.010322	0.00252815	0.0128609
1998	3.60878	7.97923e-05	0.00292207	0.0216714	3.63345	0.993209	2.19605e-05	0.000804212	0.00596441	0.00679058
1999	3.5121	0.0158977	0.000241516	0.000727439	3.52897	0.995221	0.00450492	6.84381e-05	0.000206133	0.00477949
2000	3.65008	3.99943e-05	0.0335065	0.000386438	3.68401	0.990789	1.08562e-05	0.00909511	0.000104896	0.00921086
2001	0.00569202	3.23166	0.00154273	0.278661	3.51756	0.00161817	0.918723	0.000438579	0.07922	0.0812768
2002	0.00548987	3.58789	0.0507864	0.00132611	3.64549	0.00150594	0.984199	0.0139313	0.000363768	0.015801
2003	0.00638913	0.000480987	3.3425	0.000131089	3.3495	0.00190749	0.0001436	0.99791	3.91368e-05	0.00209023
2004	0.000479473	0.0621585	7.67048e-05	3.60889	3.6716	0.000130589	0.0169295	2.08914e-05	0.982919	0.017081
2005	1.93886	0.000134089	0.000610179	7.42972e-05	1.93968	0.999578	6.91297e-05	0.000314578	3.83039e-05	0.000422011
2006	0.00248827	0.000447572	3.0055	3.99941e-05	3.00848	0.000827087	0.00014877	0.999011	1.32938e-05	0.00098915
2007	0.00386196	0.000126268	3.4195	3.99942e-05	3.42352	0.00112807	3.68824e-05	0.998823	1.16822e-05	0.00117663
2008	0.0019708	0.000299062	2.82533	7.56284e-05	2.82768	0.00069697	0.000105762	0.999171	2.67458e-05	0.000829478
2009	0.000122891	0.00171695	7.44157e-05	2.84038	2.84229	4.32364e-05	0.000604072	2.61816e-05	0.999327	0.00067349
2010	7.41273e-05	0.00324406	7.52969e-05	3.3524	3.3558	2.20893e-05	0.000966703	2.24379e-05	0.998989	0.00101123
2011	0.000123723	0.00334651	3.99942e-05	3.41332	3.41683	3.621e-05	0.00097942	1.17051e-05	0.998973	0.00102734
2012	7.29435e-05	0.000967482	7.31141e-05	2.62029	2.6214	2.78262e-05	0.000369071	2.78912e-05	0.999575	0.000424788
2013	0.00191057	3.36875	3.99942e-05	0.00258772	3.37329	0.000566381	0.998655	1.18561e-05	0.000767121	0.00134536
2014	2.777	3.9994e-05	0.00110189	0.000117772	2.77826	0.999547	1.43954e-05	0.000396613	4.23908e-05	0.000453399
2015	0.000923333	7.27004e-05	2.79739	3.9994e-05	2.79842	0.000329948	2.59791e-05	0.99963	1.42916e-05	0.000370218
2016	0.00193297	0.000114308	3.19274	3.99941e-05	3.19483	0.000605032	3.5779e-05	0.999347	1.25184e-05	0.000653329
2017	3.08303	7.21155e-05	0.00155946	7.00859e-05	3.08473	0.999448	2.33782e-05	0.000505541	2.27203e-05	0.00055164
2018	2.83265	7.17216e-05	0.00103375	6.94353e-05	2.83382	0.999585	2.53091e-05	0.00036479	2.45023e-05	0.000414602
2019	3.44855	3.99942e-05	0.0020069	3.99942e-05	3.45064	0.999395	1.15904e-05	0.000581603	1.15904e-05	0.000604784
2020	3.00715	3.99941e-05	0.000832981	3.99941e-05	3.00806	0.999696	1.32956e-05	0.000276917	1.32956e-05	0.000303508
2021	3.59832	6.90889e-05	0.00449254	0.000109974	3.60299	0.998703	1.91754e-05	0.00124689	3.05231e-05	0.00129659
2022	0.00219878	3.99942e-05	3.5422	3.99942e-05	3.54448	0.00062034	1.12835e-05	0.999357	1.12835e-05	0.000642907
2023	0.00107571	6.8375e-05	2.99284	6.86455e-05	2.99405	0.000359283	2.28369e-05	0.999595	2.29273e-05	0.000405047
2024	0.00404955	6.82712e-05	3.67664	3.99943e-05	3.6808	0.00110018	1.85479e-05	0.99887	1.08656e-05	0.0011296
2025	6.76746e-05	0.00215679	3.99942e-05	3.50026	3.50253	1.93216e-05	0.000615781	1.14187e-05	0.999353	0.000646522
2026	3.99942e-05	3.41411	6.83162e-05	0.00166841	3.41588	1.17083e-05	0.99948	1.99996e-05	0.000488428	0.000520136
2027	0.000583674	0.00037904	2.64748	6.7383e-05	2.64851	0.000220378	0.000143114	0.999611	2.54418e-05	0.000388934
2028	6.8364e-05	3.74847	3.99943e-05	0.0061631	3.75475	1.82073e-05	0.99833	1.06517e-05	0.00164141	0.00167027
2029	0.000104234	3.69374	3.99943e-05	0.00459605	3.69849	2.8183e-05	0.998718	1.08137e-05	0.00124268	0.00128168
2030	0.00151054	0.000100962	3.27809	6.63596e-05	3.27977	0.000460562	3.07832e-05	0.999488	2.0233e-05	0.000511578
2031	0.00134925	0.000148805	3.25688	3.99941e-05	3.25842	0.00041408	4.56679e-05	0.999528	1.22741e-05	0.000472022
2032	3.35376	0.000101958	0.00146861	3.99942e-05	3.35537	0.99952	3.03866e-05	0.000437689	1.19194e-05	0.000479995
2033	3.63506	3.99942e-05	0.00206554	3.99942e-05	3.6372	0.99941	1.09959e-05	0.000567893	1.09959e-05	0.000589885
2034	3.61293	3.99942e-05	0.00274375	0.00010058	3.61582	0.999202	1.10609e-05	0.000758819	2.78167e-05	0.000797696
2035	3.99941e-05	3.02697	3.99941e-05	0.000419621	3.02747	1.32104e-05	0.999835	1.32104e-05	0.000138605	0.000165026
2036	0.00160447	6.484e-05	3.5019	3.99942e-05	3.50361	0.000457949	1.85066e-05	0.999512	1.14152e-05	0.000487871
2037	9.92614e-05	3.74867	6.45031e-05	0.00850202	3.75734	2.6418e-05	0.997694	1.71672e-05	0.00226278	0.00230636
2038	0.00169123	0.000140948	3.38912	6.49724e-05	3.39102	0.000498739	4.15651e-05	0.999441	1.91601e-05	0.000559464
2039	0.00143651	0.000141853	3.37597	3.99942e-05	3.37759	0.000425305	4.19984e-05	0.999521	1.1841e-05	0.000479145
2040	3.65965	3.99942e-05	0.00200618	3.99942e-05	3.66173	0.99943	1.09222e-05	0.000547876	1.09222e-05	0.000569721
2041	3.71449	6.44275e-05	0.00439666	6.54046e-05	3.71902	0.998783	1.73238e-05	0.00118221	1.75865e-05	0.00121712
2042	3.72592	9.85203e-05	0.00739099	9.82438e-05	3.7335	0.997968	2.63882e-05	0.00197964	2.63141e-05	0.00203234
2043	0.00226682	9.81327e-05	3.57996	3.99942e-05	3.58236	0.000632773	2.73933e-05	0.999329	1.11642e-05	0.00067133
2044	0.00496204	0.00033281	3.64568	6.50774e-05	3.65104	0.00135908	9.11547e-05	0.998532	1.78243e-05	0.00146805
2045	3.70356	6.64422e-05	0.00331187	3.99943e-05	3.70698	0.999078	1.79235e-05	0.000893416	1.07889e-05	0.000922128
2046	3.70449	0.000610927	0.0098871	0.000100917	3.71509	0.997147	0.000164445	0.00266134	2.71642e-05	0.00285295
2047	0.000940894	0.000263214	3.08638	3.99941e-05	3.08763	0.000304731	8.5248e-05	0.999597	1.2953e-05	0.000402932
2048	0.0033814	0.000265377	3.59915	3.99942e-05	3.60283	0.00093854	7.36578e-05	0.998977	1.11008e-05	0.0010233
2049	3.77915	3.99943e-05	0.00930044	6.59054e-05	3.78856	0.997517	1.05566e-05	0.00245488	1.73959e-05	0.00248283
2050	3.99942e-05	0.00129811	3.99942e-05	3.47892	3.4803	1.14916e-05	0.00037299	1.14916e-05	0.999604	0.000395973
2051	3.75148	6.57703e-05	0.010323	0.00010066	3.76197	0.997212	1.74829e-05	0.00274404	2.67574e-05	0.00278828
2052	0.000101718	0.00284988	3.99942e-05	3.61593	3.61893	2.81071e-05	0.000787494	1.10514e-05	0.999173	0.000826652
2053	0.000147689	0.00129855	0.000100907	3.13406	3.13561	4.71004e-05	0.000414131	3.2181e-05	0.999507	0.000493412
2054	3.46758	0.000146178	0.00228254	6.65133e-05	3.47007	0.999281	4.21254e-05	0.000657779	1.91677e-05	0.000719072
2055	3.49181	6.60784e-05	0.0020375	6.6716e-05	3.49398	0.999379	1.89121e-05	0.000583148	1.90946e-05	0.000621155
2056	3.35085	6.57477e-05	0.00182149	0.000147661	3.35289	0.999393	1.96093e-05	0.000543259	4.40399e-05	0.000606908
2057	3.99942e-05	3.43744	6.55323e-05	0.00149957	3.43905	1.16294e-05	0.999533	1.90554e-05	0.000436041	0.000466726
2058	0.000758007	3.99941e-05	3.19124	3.99941e-05	3.19208	0.000237465	1.25292e-05	0.999737	1.25292e-05	0.000262523
2059	3.50808	3.99942e-05	0.00216365	0.00010301	3.51039	0.999343	1.13931e-05	0.000616357	2.93442e-05	0.000657095
2060	3.2772	6.60709e-05	0.00141032	6.76266e-05	3.27875	0.999529	2.01513e-05	0.000430141	2.06257e-05	0.000470918
2061	3.66776	0.000105478	0.00662707	0.00015743	3.67465	0.998125	2.87043e-05	0.00180346	4.28422e-05	0.001875
2062	6.72447e-05	0.000105422	2.40544	6.73004e-05	2.40568	2.79525e-05	4.38223e-05	0.9999	2.79757e-05	9.97505e-05
2063	3.4978	3.99942e-05	0.00163893	3.99942e-05	3.49952	0.999509	1.14285e-05	0.000468329	1.14285e-05	0.000491186
2064	0.000297986	2.30712	0.000107563	0.000297341	2.30782	0.00012912	0.999695	4.6608e-05	0.000128841	0.000304568
2065	6.72646e-05	2.32971	6.88965e-05	0.000228128	2.33007	2.8868e-05	0.999844	2.95684e-05	9.79058e-05	0.000156342
2066	0.000875369	0.000161092	2.88382	3.9994e-05	2.8849	0.000303432	5.58396e-05	0.999627	1.38632e-05	0.000373134
2067	3.99942e-05	3.50004	6.92768e-05	0.00222773	3.50238	1.14192e-05	0.999333	1.978e-05	0.000636063	0.000667262
2068	3.51448	0.000418773	0.0036447	3.99942e-05	3.51859	0.998834	0.000119017	0.00103584	1.13666e-05	0.00116623
2069	0.000530775	0.00406085	0.000110085	3.45886	3.46356	0.000153245	0.00117245	3.17836e-05	0.998643	0.00135748
2070	0.000941368	3.45099	0.000110208	0.00401197	3.45606	0.000272382	0.998535	3.18885e-05	0.00116085	0.00146512
2071	0.000434124	0.000247578	2.3573	3.99938e-05	2.35802	0.000184105	0.000104994	0.999694	1.69607e-05	0.00030606
2072	3.30458	6.89068e-05	0.00184776	3.99941e-05	3.30653	0.999408	2.08396e-05	0.000558822	1.20955e-05	0.000591757
2073	0.000878856	3.9994e-05	2.97876	3.9994e-05	2.97972	0.000294946	1.34221e-05	0.999678	1.34221e-05	0.000321791
2074	3.74274	3.99943e-05	0.00705722	3.99943e-05	3.74988	0.998097	1.06655e-05	0.00188199	1.06655e-05	0.00190332
2075	0.000791885	0.000118689	2.55959	3.99939e-05	2.56054	0.000309265	4.63532e-05	0.999629	1.56193e-05	0.000371238
2076	3.727	3.99943e-05	0.0105	7.3291e-05	3.73762	0.99716	1.07005e-05	0.00280927	1.9609e-05	0.00283958
2077	3.99942e-05	0.00275425	3.99942e-05	3.45687	3.45971	1.156e-05	0.000796093	1.156e-05	0.999181	0.000819213
2078	3.59812	0.000204426	0.00965681	0.000128431	3.60811	0.997231	5.66575e-05	0.00267642	3.55953e-05	0.00276867
2079	0.00093629	0.000127957	2.45446	3.99939e-05	2.45556	0.000381293	5.21089e-05	0.99955	1.6287e-05	0.000449689
2080	0.00221061	0.000210277	2.95019	3.9994e-05	2.95265	0.000748685	7.12162e-05	0.999167	1.35451e-05	0.000833447
2081	7.78481e-05	0.00206165	3.99941e-05	3.00531	3.00749	2.58847e-05	0.000685507	1.32981e-05	0.999275	0.00072469
2082	7.63239e-05	1.43228	0.000218835	0.000218229	1.43279	5.32694e-05	0.999642	0.000152733	0.000152311	0.000358313
2083	2.31098	3.99938e-05	0.000681058	3.99938e-05	2.31174	0.999671	1.73003e-05	0.000294609	1.73003e-05	0.000329209
2084	1.53842	7.8297e-05	0.000140137	3.99935e-05	1.53868	0.999832	5.08859e-05	9.10762e-05	2.59921e-05	0.000167954
2085	3.99935e-05	1.67917	7.91827e-05	8.16317e-05	1.67937	2.38146e-05	0.99988	4.71502e-05	4.86084e-05	0.000119573
2086	3.99948e-05	6.26574	3.99948e-05	3.99948e-05	6.26586	6.38298e-06	0.999981	6.38298e-06	6.38298e-06	1.91489e-05
2087	3.99938e-05	2.31825	8.05978e-05	3.99938e-05	2.31841	1.72505e-05	0.999931	3.47643e-05	1.72505e-05	6.92653e-05
2088	3.99948e-05	6.26574	3.99948e-05	3.99948e-05	6.26586	6.38298e-06	0.999981	6.38298e-06	6.38298e-06	1.91489e-05
2089	3.99948e-05	6.26574	3.99948e-05	3.99948e-05	6.26586	6.38298e-06	0.999981	6.38298e-06	6.38298e-06	1.91489e-05
2090	8.61972e-05	1.04383	3.99933e-05	8.27663e-05	1.04404	8.25614e-05	0.9998	3.83064e-05	7.92751e-05	0.000200143
2091	0.913663	8.52572e-05	0.00029282	3.99933e-05	0.914081	0.999543	9.32709e-05	0.000320343	4.37524e-05	0.000457367
2092	0.00015659	0.000278024	0.491986	3.99931e-05	0.492461	0.000317975	0.000564561	0.999036	8.12107e-05	0.000963747
2093	0.000286219	3.99933e-05	1.14602	3.99933e-05	1.14639	0.00024967	3.48864e-05	0.999681	3.48864e-05	0.000319443
2094	0.000718985	8.39984e-05	1.37277	3.99934e-05	1.37361	0.000523427	6.11516e-05	0.999386	2.91156e-05	0.000613695
2095	0.953105	3.99933e-05	0.000162215	3.99933e-05	0.953347	0.999746	4.19504e-05	0.000170153	4.19504e-05	0.000254054
2096	0.865444	3.99932e-05	0.000303751	3.99932e-05	0.865828	0.999557	4.61907e-05	0.000350821	4.61907e-05	0.000443203
2097	0.00121872	9.01661e-05	1.55808	3.99935e-05	1.55943	0.000781517	5.782e-05	0.999135	2.56463e-05	0.000864983
2098	3.07361	0.000189433	0.351572	0.093855	3.51923	0.873377	5.38281e-05	0.0999003	0.0266692	0.126623
2099	238.558	191649481500526	22.0689	22.9792	191649481500810	1.24476e-12	1	1.15153e-13	1.19902e-13	1.48193e-12
2100	19.4359	20.8898	107.427	775888581912412	775888581912560	2.50498e-14	2.69238e-14	1.38457e-13	1	1.90736e-13
2101	87.2344	117198441309395	0.468764	208.217	117198441309691	7.44331e-13	1	3.99974e-15	1.77662e-12	2.52565e-12
2102	0.000277445	3.99941e-05	3.13196	0.0394326	3.17171	8.74751e-05	1.26096e-05	0.987467	0.0124326	0.0125327
2103	0.00873486	0.0038087	1.05489	0.000647283	1.06808	0.00817808	0.00356593	0.98765	0.000606024	0.01235
2104	0.000556216	0.111596	3.99942e-05	3.28038	3.39257	0.000163951	0.0328943	1.17888e-05	0.96693	0.03307
2105	0.000627461	0.0119184	3.99937e-05	2.13709	2.14967	0.000291887	0.00554429	1.86046e-05	0.994145	0.00585478
2106	0.000223102	3.42598	0.00010081	0.0488439	3.47515	6.41992e-05	0.985852	2.90088e-05	0.0140552	0.0141484
2107	0.000103616	3.275	0.000413432	0.0295105	3.30503	3.13511e-05	0.990915	0.000125092	0.00892898	0.00908542
2108	7.68633	101.977	1.45823	364604528329073	364604528329184	2.10813e-14	2.79693e-13	3.99948e-15	1	3.04423e-13
2109	0.000205528	0.00502523	3.99937e-05	2.123	2.12827	9.65703e-05	0.00236118	1.87916e-05	0.997523	0.00247654
2110	0.000430506	0.00890062	3.99939e-05	2.64456	2.65393	0.000162214	0.00335375	1.50697e-05	0.996469	0.00353103
2111	1.49135	3.99935e-05	0.00227895	0.000688599	1.49436	0.997987	2.6763e-05	0.00152504	0.0004608	0.0020126
2112	10.7596	2.07164	50.9391	517975089807928	517975089807992	2.07724e-14	3.9995e-15	9.83428e-14	1	1.23568e-13
2113	3.5433	3.99942e-05	0.0213239	9.73576e-05	3.56476	0.99398	1.12193e-05	0.00598187	2.73111e-05	0.0060204
2114	3.15413	3.99941e-05	0.00747511	3.99941e-05	3.16168	0.99761	1.26496e-05	0.00236428	1.26496e-05	0.00238958
2115	0.0041028	0.00034019	2.42995	3.99939e-05	2.43444	0.00168532	0.000139741	0.998159	1.64284e-05	0.00184149
2116	0.00116778	3.99936e-05	1.78223	3.99936e-05	1.78348	0.000654779	2.24245e-05	0.9993	2.24245e-05	0.000699628
2117	0.00307391	0.00147282	2.15683	0.000308547	2.16168	0.001422	0.000681331	0.997754	0.000142735	0.00224606
2118	3.63478	3.99943e-05	0.0430918	8.71078e-05	3.678	0.988249	1.08739e-05	0.0117161	2.36835e-05	0.0117507
2119	3.47768	3.99942e-05	0.00949897	3.99942e-05	3.48726	0.997253	1.14687e-05	0.00272391	1.14687e-05	0.00274685
2120	0.000301836	3.99933e-05	1.08853	3.99933e-05	1.08891	0.000277191	3.67279e-05	0.999649	3.67279e-05	0.000350647
2121	0.00313672	3.9994e-05	2.81515	3.9994e-05	2.81836	0.00111296	1.41905e-05	0.998859	1.41905e-05	0.00114134
2122	0.000275227	0.00286739	3.99939e-05	2.50191	2.50509	0.000109867	0.00114463	1.59651e-05	0.99873	0.00127046
2123	0.0119084	0.00453435	0.0036129	3.4117	3.43175	0.00347006	0.00132129	0.00105279	0.994156	0.00584414
2124	3.51393	8.07369e-05	0.0117674	0.00210902	3.52788	0.996044	2.28854e-05	0.00333554	0.000597815	0.00395624
2125	0.000890098	7.94923e-05	2.22021	3.99938e-05	2.22122	0.000400724	3.57876e-05	0.999545	1.80053e-05	0.000454517
2126	0.000495458	0.000492128	1.94284	3.99937e-05	1.94387	0.000254882	0.000253169	0.999471	2.05743e-05	0.000528626
2127	0.00181091	7.73918e-05	2.87593	3.9994e-05	2.87786	0.000629257	2.68922e-05	0.99933	1.38972e-05	0.000670046
2128	2.20797	3.99938e-05	0.000129583	3.99938e-05	2.20818	0.999905	1.81117e-05	5.86831e-05	1.81117e-05	9.49064e-05
2129	2.12248	3.99937e-05	0.000208781	3.99937e-05	2.12277	0.999864	1.88404e-05	9.83534e-05	1.88404e-05	0.000136034
2130	3.9994e-05	2.70593	7.33003e-05	0.00111646	2.70716	1.47734e-05	0.999546	2.70764e-05	0.000412408	0.000454258
2131	3.99938e-05	2.29173	3.99938e-05	0.000196144	2.29201	1.74492e-05	0.99988	1.74492e-05	8.55774e-05	0.000120476
2132	3.99938e-05	2.34526	3.99938e-05	0.00019342	2.34553	1.70511e-05	0.999883	1.70511e-05	8.24632e-05	0.000116565
2133	3.99942e-05	3.43292	3.99942e-05	7.17786e-05	3.43308	1.16497e-05	0.999956	1.16497e-05	2.0908e-05	4.42073e-05
2134	3.99938e-05	0.000365364	7.13044e-05	2.26538	2.26586	1.76506e-05	0.000161248	3.14691e-05	0.99979	0.000210367
2135	3.9994e-05	2.74396	3.9994e-05	0.000607828	2.74465	1.45716e-05	0.999749	1.45716e-05	0.00022146	0.000250603
2136	0.000257239	2.30946	3.99938e-05	0.000463595	2.31022	0.000111348	0.999671	1.73117e-05	0.000200671	0.000329331
2137	0.000345045	0.00103364	0.000116542	2.64055	2.64205	0.000130597	0.000391227	4.41104e-05	0.999434	0.000565934
2138	2.9654	0.000114599	0.00116708	3.9994e-05	2.96673	0.999555	3.86281e-05	0.000393389	1.34809e-05	0.000445498
2139	0.00197406	0.000328602	3.18721	3.99941e-05	3.18956	0.000618914	0.000103024	0.999266	1.25391e-05	0.000734478
2140	3.50272	0.000109818	0.00387914	0.000109159	3.50681	0.998831	3.13155e-05	0.00110617	3.11277e-05	0.00116862
2141	0.00254133	0.000111414	3.38938	6.96648e-05	3.3921	0.000749191	3.28452e-05	0.999197	2.05374e-05	0.000802574
2142	0.000311568	0.00310187	0.000323516	3.30024	3.30398	9.43008e-05	0.000938827	9.7917e-05	0.998869	0.00113105
2143	3.2694	3.99941e-05	0.00177161	0.000163721	3.27138	0.999396	1.22255e-05	0.00054155	5.00466e-05	0.000603822
2144	0.000612613	0.000227251	2.65526	3.99939e-05	2.65614	0.00023064	8.55567e-05	0.999669	1.50571e-05	0.000331254
2145	3.71595	6.85513e-05	0.00803548	0.000105283	3.72416	0.997796	1.84072e-05	0.00215766	2.82703e-05	0.00220434
2146	0.000159624	0.00306579	6.7183e-05	3.50314	3.50643	4.55233e-05	0.000874334	1.91599e-05	0.999061	0.000939017
2147	0.000155971	0.00328205	3.99942e-05	3.58427	3.58775	4.34733e-05	0.000914793	1.11474e-05	0.999031	0.000969414
2148	3.65241	0.000285917	0.00597318	6.55188e-05	3.65874	0.998271	7.81464e-05	0.00163258	1.79075e-05	0.00172863
2149	0.000104402	0.000364252	2.6158	3.99939e-05	2.61631	3.99044e-05	0.000139223	0.999806	1.52864e-05	0.000194414
2150	3.67311	0.000362114	0.0101497	0.000279921	3.6839	0.997071	9.82963e-05	0.00275516	7.59849e-05	0.00292944
2151	0.00320227	0.000206178	3.54266	6.63158e-05	3.54614	0.00090303	5.81417e-05	0.99902	1.87008e-05	0.000979873
2152	3.99943e-05	0.00327177	3.99943e-05	3.73114	3.73449	1.07094e-05	0.000876094	1.07094e-05	0.999102	0.000897513
2153	6.66535e-05	0.00156256	3.99942e-05	3.47397	3.47564	1.91773e-05	0.000449574	1.1507e-05	0.99952	0.000480259
2154	3.72852	0.00010116	0.00656908	6.56112e-05	3.73525	0.998197	2.70825e-05	0.00175867	1.75654e-05	0.00180332
[truncated: 6,931 more rows]
