# Supplementary material for: HIV-1 Tropism Determines Different Mutation Profiles in Proviral DNA
Source: PLoS One. 2015 Sep 28;10(9):e0139037. doi: 10.1371/journal.pone.0139037 (PMC4587555; doi:10.1371/journal.pone.0139037)
Supplement: S1 Data — (ZIP) [file pone.0139037.s001.zip › spreadsheets/non_stimulated-PBMC-R5.xls]

## Sheet: NS-PBMC-R5
sites	alpha_A	alpha_T	alpha_G	alpha_C	sum	p_A	p_T	p_G	p_C	p_COMP	DISTVAR
791 - 791	3.99935e-05	28880.6	0.000129023	7.00013	28887.6	1.38445e-09	0.999758	4.46638e-09	0.000242323	0.000242328	0.000327492
792 - 792	23.0015	7.00021	29036.6	7.49458e-05	29066.6	0.000791338	0.000240834	0.998968	2.57842e-09	0.00103217	0.000752156
793 - 793	16.0038	4.00031	29354.2	7.55302e-05	29374.2	0.000544825	0.000136184	0.999319	2.57131e-09	0.000681012	0.00133188
794 - 794	8.00094	1.00008	29510.5	1.00004	29520.5	0.00027103	3.38774e-05	0.999661	3.38761e-05	0.000338784	0.000214808
795 - 795	3.99942e-05	29636.6	2.00008	102.005	29740.6	1.34477e-09	0.996503	6.72507e-05	0.00342984	0.00349709	0.00391974
796 - 796	18.0032	2.00021	29286.1	1.00008	29307.1	0.000614294	6.82498e-05	0.999283	3.4124e-05	0.000716667	0.000803303
797 - 797	1.00043	20.0029	3.99941e-05	29477.1	29498.1	3.39152e-05	0.000678108	1.35582e-09	0.999288	0.000712024	0.000742965
798 - 798	17.0014	4.00013	29311.6	7.58362e-05	29332.6	0.000579608	0.000136372	0.999284	2.58539e-09	0.000715982	0.000250901
799 - 799	29220.6	7.4011e-05	79.0093	1.00013	29300.6	0.997269	2.52592e-09	0.0026965	3.41332e-05	0.00273064	0.000271789
800 - 800	7.00058	1.00004	29334.4	3.99938e-05	29342.4	0.000238582	3.40817e-05	0.999727	1.36301e-09	0.000272665	3.66073e-05
801 - 801	29042.3	3.99942e-05	40.0026	3.00004	29085.3	0.998521	1.37506e-09	0.00137535	0.000103146	0.0014785	0.00137438
802 - 802	16.0013	2.00021	28902.6	3.99939e-05	28920.6	0.000553285	6.9162e-05	0.999378	1.38289e-09	0.000622448	7.78942e-05
803 - 803	4.00043	26.0021	3.9994e-05	28917.9	28947.9	0.000138194	0.000898238	1.38158e-09	0.998964	0.00103643	0.000333302
804 - 804	26.0011	0.000199347	29233.5	3.99939e-05	29259.5	0.000888638	6.81308e-09	0.999111	1.36687e-09	0.000888646	0.000895603
805 - 805	1.00004	29668.9	3.9994e-05	28.0011	29697.9	3.36738e-05	0.999023	1.3467e-09	0.000942866	0.000976541	0.00114953
806 - 806	3.00012	14.0007	3.00007	29819.2	29839.2	0.000100543	0.000469205	0.000100541	0.99933	0.00067029	0.000508351
807 - 807	81.0075	6.00562	29051.7	37.0059	29175.7	0.00277654	0.000205844	0.995749	0.00126838	0.00425077	0.00331908
808 - 808	54.0091	5.0002	29176.6	2.0002	29237.6	0.00184725	0.00017102	0.997913	6.84119e-05	0.00208668	0.00143303
809 - 809	0.000195776	28937.6	1.00008	81.008	29019.6	6.74633e-09	0.997174	3.44621e-05	0.00279149	0.00282596	0.00114004
810 - 810	29153.6	3.99942e-05	25.0074	3.00012	29181.6	0.99904	1.37053e-09	0.000856956	0.000102809	0.000959766	0.00236428
811 - 811	1002.09	29387.6	2.00012	49.0013	30440.6	0.0329196	0.965405	6.57056e-05	0.00160973	0.034595	0.0175655
812 - 812	3.99938e-05	29244.3	4.00004	12.0002	29260.3	1.36683e-09	0.999453	0.000136706	0.000410119	0.000546826	0.000889698
813 - 813	29271.5	3.00004	32.0036	3.00004	29309.6	0.998703	0.000102357	0.00109192	0.000102357	0.00129663	0.000534486
814 - 814	29211.3	3.00029	29.0047	18.0004	29261.3	0.998291	0.000102534	0.000991231	0.000615161	0.00170893	0.00100988
815 - 815	13.0015	5.0002	28476.7	7.17384e-05	28494.7	0.000456278	0.000175478	0.999368	2.51761e-09	0.000631759	0.000248372
816 - 816	9.00105	35.0058	7.3417e-05	28730.5	28774.5	0.000312814	0.00121656	2.55146e-09	0.998471	0.00152937	0.000964089
817 - 817	28.0042	16.0004	29311.4	3.99942e-05	29355.4	0.00095397	0.000545058	0.998501	1.36241e-09	0.00149903	0.000855078
818 - 818	22.0018	6.00028	29664.8	2.00012	29694.8	0.000740932	0.000202065	0.99899	6.7356e-05	0.00101035	0.000419982
819 - 819	21.0023	8.00019	29910	1.00012	29940	0.000701479	0.000267207	0.998998	3.34042e-05	0.00100209	0.000408058
820 - 820	11.0014	6.00028	30001.8	3.9994e-05	30018.8	0.000366484	0.000199884	0.999434	1.3323e-09	0.00056637	0.000308528
821 - 821	21.0018	6.00028	29710	2.00004	29739	0.000706205	0.000201765	0.999025	6.72531e-05	0.000975223	0.000514731
822 - 822	29469.6	0.000194452	95.0055	1.00004	29565.6	0.996753	6.57698e-09	0.00321338	3.38245e-05	0.00324721	0.00341363
823 - 823	16.0008	5.00028	29246.3	0.000189201	29267.3	0.000546714	0.000170849	0.999282	6.4646e-09	0.000717569	0.000463439
824 - 824	28997.6	0.000120657	32.0065	1.00007	29030.6	0.998863	4.15618e-09	0.00110251	3.4449e-05	0.00113696	0.00146978
825 - 825	28845.1	3.99941e-05	11.0014	3.00004	28859.1	0.999515	1.38584e-09	0.000381211	0.000103955	0.000485167	0.000182231
826 - 826	3.00012	28010.2	1.00004	3.00052	28017.2	0.000107081	0.99975	3.56937e-05	0.000107095	0.000249871	0.000249515
827 - 827	3.99938e-05	27689.4	3.99938e-05	4.00038	27693.4	1.44417e-09	0.999856	1.44417e-09	0.000144453	0.000144455	9.59954e-05
828 - 828	27284.6	0.000121859	57.0051	1.00004	27342.6	0.997879	4.45674e-09	0.00208485	3.65745e-05	0.00212143	0.00136432
829 - 829	9.00027	4.00007	27205.1	3.99937e-05	27218.1	0.000330673	0.000146964	0.999522	1.46938e-09	0.000477638	0.000620285
830 - 830	26951.6	1.00012	29.0057	1.00004	26982.6	0.998851	3.70654e-05	0.00107498	3.70624e-05	0.0011491	0.000986364
831 - 831	3.99939e-05	26514.5	3.99939e-05	0.00012608	26514.5	1.50838e-09	1	1.50838e-09	4.75513e-09	7.77189e-09	0.000163143
832 - 832	26054	7.39845e-05	5.0005	3.00019	26062	0.999693	2.83878e-09	0.000191869	0.000115117	0.000306989	0.000181883
833 - 833	25554.5	0.000124251	26.0044	1.00004	25581.5	0.998944	4.85705e-09	0.00101653	3.90923e-05	0.00105563	0.000520386
834 - 834	25109.7	3.99943e-05	22.005	1.00004	25132.7	0.999085	1.59132e-09	0.000875555	3.97904e-05	0.000915347	0.00101243
835 - 835	7.28089e-05	24712.8	1.00007	3.00019	24716.8	2.94573e-09	0.999838	4.04614e-05	0.000121383	0.000161847	8.55054e-05
836 - 836	8.00069	4.00013	24578.3	3.99938e-05	24590.3	0.000325359	0.000162671	0.999512	1.6264e-09	0.000488031	0.0002808
837 - 837	15.0011	5.0002	24409.6	3.99939e-05	24429.6	0.000614053	0.000204678	0.999181	1.63711e-09	0.000818733	0.000663477
838 - 838	10.0002	1.00004	24387.3	1.00004	24399.3	0.000409856	4.09865e-05	0.999508	4.09865e-05	0.000491829	0.000743909
839 - 839	24511.3	1.00013	27.0039	0.000192825	24539.3	0.998859	4.0756e-05	0.00110043	7.85779e-09	0.0011412	0.000259136
840 - 840	24362	3.9994e-05	8.00122	3.9994e-05	24370	0.999672	1.64112e-09	0.000328323	1.64112e-09	0.000328326	0.000220253
841 - 841	24447.9	3.99936e-05	6.00019	1.00012	24454.9	0.999714	1.63541e-09	0.000245358	4.08966e-05	0.000286256	0.000286788
842 - 842	24553.2	7.27895e-05	3.00038	3.99938e-05	24556.2	0.999878	2.9642e-09	0.000122184	1.62866e-09	0.000122189	0.000204646
843 - 843	24794.7	3.99943e-05	11.0056	2.00004	24807.7	0.999476	1.61217e-09	0.000443636	8.06217e-05	0.00052426	0.00215677
844 - 844	24938.5	3.99942e-05	12.0026	3.99942e-05	24950.5	0.999519	1.60294e-09	0.000481058	1.60294e-09	0.000481061	0.000598256
845 - 845	3.99938e-05	25123.4	3.00004	0.000183485	25126.4	1.59171e-09	0.999881	0.000119398	7.30249e-09	0.000119407	0.000205374
846 - 846	2.00004	25511	1.00012	3.00018	25517	7.83808e-05	0.999765	3.91943e-05	0.000117576	0.000235151	0.000165541
847 - 847	3.00018	7.00062	3.99938e-05	25910.4	25920.4	0.000115746	0.000270082	1.54295e-09	0.999614	0.000385829	9.8305e-05
848 - 848	18.0009	9.00018	26252.6	1.00004	26280.6	0.00068495	0.000342464	0.998935	3.80524e-05	0.00106547	0.00126294
849 - 849	14.0024	2.00007	26344.4	3.99942e-05	26360.4	0.000531191	7.58741e-05	0.999393	1.51721e-09	0.000607067	0.00037817
850 - 850	3.99942e-05	26419.4	7.21913e-05	42.0022	26461.4	1.51142e-09	0.998413	2.72818e-09	0.0015873	0.00158731	0.00185121
851 - 851	3.99939e-05	26545.6	1.00007	7.00062	26553.6	1.50616e-09	0.999699	3.76624e-05	0.000263641	0.000301305	6.86907e-05
852 - 852	26677.5	3.99939e-05	10.0002	3.99939e-05	26687.5	0.999625	1.4986e-09	0.000374714	1.4986e-09	0.000374717	0.000600548
853 - 853	26609.6	4.00007	50.0067	3.00012	26666.7	0.997862	0.000150003	0.00187525	0.000112504	0.00213776	0.000484584
854 - 854	11.0014	7.00018	26071.8	1.00007	26090.8	0.000421658	0.0002683	0.999272	3.83304e-05	0.000728289	0.000437111
855 - 855	35.0063	4.00037	25944.6	1.00004	25984.6	0.00134719	0.000153952	0.99846	3.84859e-05	0.00153963	0.000799171
856 - 856	4.00046	16.0025	3.99941e-05	26674.3	26694.3	0.000149862	0.000599474	1.49823e-09	0.999251	0.000749338	0.000366234
857 - 857	0.000115452	33.0021	3.99941e-05	27123.3	27156.3	4.25137e-09	0.00121527	1.47274e-09	0.998785	0.00121527	0.0011522
858 - 858	27344.6	2.00025	97.0059	2.00007	27445.6	0.99632	7.28805e-05	0.00353448	7.2874e-05	0.00368024	0.00387681
859 - 859	14.0029	8.00024	27788.3	1.00007	27811.3	0.000503495	0.000287661	0.999173	3.59591e-05	0.000827116	0.000719132
860 - 860	19.0022	7.00084	27921.3	3.99941e-05	27947.3	0.000679931	0.000250502	0.99907	1.43106e-09	0.000930434	3.51963e-05
861 - 861	34.0049	10.0004	28169.5	1.00011	28214.5	0.00120523	0.000354443	0.998405	3.54468e-05	0.00159512	0.000463435
862 - 862	11.0028	7.00043	28436.3	1.00007	28455.3	0.000386669	0.000246015	0.999332	3.51453e-05	0.000667829	0.000909089
863 - 863	11.0002	4.00017	28523.1	6.95827e-05	28538.1	0.000385458	0.00014017	0.999474	2.43824e-09	0.00052563	0.000657676
864 - 864	28895.7	0.000165963	72.0074	3.99943e-05	28967.7	0.997514	5.72925e-09	0.00248578	1.38065e-09	0.00248579	0.000993317
865 - 865	29292.7	1.00007	21.005	3.99943e-05	29314.7	0.999249	3.41149e-05	0.000716535	1.36431e-09	0.000750651	0.00129075
866 - 866	29503.7	1.00011	86.0137	1.00011	29591.7	0.997026	3.37968e-05	0.00290668	3.3797e-05	0.00297427	0.00150158
867 - 867	8.0004	3.00063	29506.7	3.99939e-05	29517.7	0.000271038	0.000101655	0.999627	1.35492e-09	0.000372694	0.000298867
868 - 868	29434.7	0.000108612	50.0074	3.99943e-05	29484.7	0.998304	3.68368e-09	0.00169604	1.35644e-09	0.00169605	0.000647464
869 - 869	29430.6	0.000108683	28.0042	6.81391e-05	29458.6	0.999049	3.68936e-09	0.000950628	2.31305e-09	0.000950634	0.000517749
870 - 870	29442.7	3.99943e-05	95.011	7.0004	29544.7	0.996547	1.35369e-09	0.00321584	0.000236943	0.00345278	0.000761028
871 - 871	4.00062	3.00075	3.9994e-05	29949.9	29956.9	0.000133546	0.000100169	1.33505e-09	0.999766	0.000233716	0.000508462
872 - 872	30471.5	0.000222762	15.0033	0.000107606	30486.5	0.999508	7.30693e-09	0.00049213	3.52965e-09	0.000492141	0.0011142
873 - 873	31083.8	1.00004	15.0048	3.99943e-05	31099.8	0.999485	3.21559e-05	0.000482474	1.286e-09	0.000514631	0.00162717
874 - 874	3.99944e-05	31243.1	3.99944e-05	1.00007	31244.1	1.28006e-09	0.999968	1.28006e-09	3.20082e-05	3.20107e-05	3.90138e-05
875 - 875	31909.7	6.7352e-05	8.00461	6.68444e-05	31917.7	0.999749	2.11018e-09	0.000250789	2.09428e-09	0.000250793	0.00207247
876 - 876	3.9994e-05	32692.8	3.9994e-05	3.00021	32695.8	1.22321e-09	0.999908	1.22321e-09	9.17613e-05	9.17638e-05	5.64133e-05
877 - 877	32967	2.00004	6.00015	1.00004	32976	0.999727	6.06514e-05	0.000181955	3.03263e-05	0.000272933	0.000388275
878 - 878	33312.7	1.00004	18.0031	1.00004	33332.7	0.9994	3.00018e-05	0.000540104	3.00018e-05	0.000600108	0.000608628
879 - 879	33674.2	0.000285529	14.0017	2.00007	33690.2	0.999525	8.47514e-09	0.0004156	5.93663e-05	0.000474975	0.000383372
880 - 880	3.00028	12.0019	3.99942e-05	34767.4	34782.4	8.62586e-05	0.000345056	1.14984e-09	0.999569	0.000431316	0.000451124
881 - 881	3.99942e-05	36115.4	3.99942e-05	2.0012	36117.4	1.10734e-09	0.999945	1.10734e-09	5.54083e-05	5.54105e-05	0.000639293
882 - 882	36828.8	6.54724e-05	5.00063	1.0001	36834.8	0.999837	1.77746e-09	0.000135758	2.7151e-05	0.000162911	0.0002339
883 - 883	37598.2	6.56052e-05	11.0009	2.00004	37611.2	0.999654	1.7443e-09	0.000292491	5.31767e-05	0.000345669	9.03666e-05
884 - 884	38319.3	6.44947e-05	16.0016	0.000145353	38335.3	0.999583	1.68238e-09	0.000417412	3.79162e-09	0.000417417	0.000259241
885 - 885	39176.7	3.99943e-05	104.009	6.0008	39286.7	0.9972	1.01801e-09	0.00264742	0.000152744	0.00280017	0.000665455
886 - 886	1.00007	16.0003	3.9994e-05	39976.8	39993.8	2.50055e-05	0.00040007	1e-09	0.999575	0.000425076	0.000574434
887 - 887	41045.3	3.99942e-05	16.0008	3.99942e-05	41061.3	0.99961	9.7401e-10	0.00038968	9.7401e-10	0.000389682	0.000308873
888 - 888	1.00014	41500	0.000194806	17.001	41518	2.40894e-05	0.999566	4.6921e-09	0.000409485	0.000433579	0.000175976
889 - 889	42407.6	1.0001	65.0037	2.00025	42475.6	0.998399	2.35452e-05	0.00153038	4.70918e-05	0.00160102	0.000979641
890 - 890	9.73157e-05	42866.8	6.46575e-05	8.00048	42874.8	2.26977e-09	0.999813	1.50805e-09	0.000186601	0.000186605	0.000115566
891 - 891	43438.7	2.0001	45.0047	1.0001	43486.7	0.998896	4.59933e-05	0.00103491	2.29978e-05	0.0011039	0.000491416
892 - 892	14.0009	2.0001	44158.1	2.0001	44176.1	0.000316933	4.52756e-05	0.999593	4.52756e-05	0.000407484	0.000131234
893 - 893	3.99941e-05	44186.3	3.99941e-05	11.0007	44197.3	9.049e-10	0.999751	9.049e-10	0.000248899	0.000248901	9.21715e-05
894 - 894	45297.8	1.00004	41.0042	6.38254e-05	45339.8	0.999074	2.20566e-05	0.000904377	1.40771e-09	0.000926435	0.000478645
895 - 895	3.00004	45630.4	1.0001	35.0012	45669.4	6.56904e-05	0.999146	2.18987e-05	0.000766404	0.000853993	0.00094981
896 - 896	43.0033	7.00047	45671.6	3.00004	45724.6	0.000940485	0.000153101	0.998841	6.56111e-05	0.0011592	0.000203182
897 - 897	19.0023	6.00047	45855.5	3.99942e-05	45880.5	0.000414169	0.000130785	0.999455	8.71703e-10	0.000544955	0.000512955
898 - 898	39.0044	4.00065	45983.6	1.00014	46027.6	0.000847414	8.69185e-05	0.999044	2.17291e-05	0.000956062	0.000985503
899 - 899	4.00056	51.0023	1.00006	46889.5	46945.5	8.52171e-05	0.00108641	2.13027e-05	0.998807	0.00119293	0.000870198
900 - 900	47502.6	3.99942e-05	25.0016	6.37503e-05	47527.6	0.999474	8.41495e-10	0.000526045	1.34133e-09	0.000526047	0.000139081
901 - 901	47928.7	3.00014	59.0051	6.32205e-05	47990.7	0.998708	6.25149e-05	0.00122951	1.31735e-09	0.00129203	0.000303615
902 - 902	12.0012	5.00019	48009.3	3.99942e-05	48026.3	0.000249888	0.000104113	0.999646	8.32755e-10	0.000354003	0.000260054
903 - 903	2.00009	21.0027	2.00004	48534.7	48559.7	4.11884e-05	0.000432514	4.11873e-05	0.999485	0.000514889	0.000615222
904 - 904	49456.5	12.0003	69.0033	6.00037	49543.5	0.998244	0.000242217	0.00139278	0.000121113	0.00175611	0.0012465
905 - 905	30.0017	12.0012	49759.5	3.99942e-05	49801.5	0.000602425	0.00024098	0.999157	8.03072e-10	0.000843406	0.00026014
906 - 906	40.0032	11.0003	49512.6	9.4388e-05	49563.6	0.000807109	0.000221943	0.998971	1.90438e-09	0.00102905	0.000274703
907 - 907	13.0016	6.0001	49361.5	1.00006	49381.5	0.000263289	0.000121505	0.999595	2.02518e-05	0.000405046	0.000388579
908 - 908	49327.7	1.00009	98.0067	1.0003	49427.7	0.997977	2.02335e-05	0.00198283	2.02376e-05	0.0020233	0.000355197
909 - 909	19.0036	24.0029	49405.7	1.00004	49449.7	0.000384302	0.000485399	0.99911	2.02234e-05	0.000889924	0.00172138
910 - 910	1.0008	47.0039	1.00004	50053.7	50102.7	1.99751e-05	0.000938151	1.99598e-05	0.999022	0.000978085	0.0006199
911 - 911	5.00013	50776.7	6.29512e-05	64.0048	50845.7	9.83393e-05	0.998643	1.23808e-09	0.0012588	0.00135714	0.000126754
912 - 912	51575.7	0.000130589	67.0048	1.00009	51643.7	0.998683	2.52866e-09	0.00129744	1.93653e-05	0.00131681	0.000101475
913 - 913	15.0009	7.00023	52294.1	6.34212e-05	52316.1	0.000286735	0.000133806	0.999579	1.21227e-09	0.000420542	0.000147143
914 - 914	52239.7	0.000175353	75.0076	2.00006	52316.8	0.998528	3.35175e-09	0.00143372	3.82299e-05	0.00147195	0.00127615
915 - 915	52167.8	6.23935e-05	60.0045	3.00004	52230.8	0.998794	1.19457e-09	0.00114883	5.74382e-05	0.00120627	0.000109436
916 - 916	3.00018	30.0014	0.000132229	51921.3	51954.3	5.77465e-05	0.000577458	2.54511e-09	0.999365	0.000635207	0.000305085
917 - 917	21.0011	9.00044	52314.3	3.99942e-05	52344.3	0.000401211	0.000171947	0.999427	7.64059e-10	0.000573159	0.000202391
918 - 918	53155.6	2.00004	21.0016	2.00006	53180.6	0.99953	3.76084e-05	0.000394911	3.76089e-05	0.000470128	9.42625e-05
919 - 919	3.99941e-05	54297.1	2.00009	7.0005	54306.1	7.36457e-10	0.999834	3.683e-05	0.000128908	0.000165739	9.31672e-05
920 - 920	1.00013	54112.6	1.00006	25.0021	54139.6	1.84732e-05	0.999501	1.84719e-05	0.000461808	0.000498753	0.000281392
921 - 921	6.00009	37.0026	1.00004	54056.7	54100.7	0.000110906	0.000683959	1.84848e-05	0.999187	0.000813349	0.000186961
922 - 922	35.0031	6.00028	54438.6	1.00004	54480.7	0.000642487	0.000110136	0.999229	1.83559e-05	0.000770979	0.000420525
923 - 923	1.00028	37.0015	1.00004	54643.5	54682.5	1.82926e-05	0.000676662	1.82881e-05	0.999287	0.000713242	0.000486157
924 - 924	55587.6	5.00048	55.0042	0.000125979	55647.6	0.998922	8.98596e-05	0.000988437	2.26387e-09	0.0010783	0.000485732
925 - 925	20.0009	4.00013	55663.3	3.00004	55690.3	0.000359145	7.18281e-05	0.999515	5.38701e-05	0.000484843	0.000335859
926 - 926	2.00022	56049.6	1.00013	47.0029	56099.6	3.56547e-05	0.999109	1.78277e-05	0.000837848	0.00089133	8.45564e-05
927 - 927	1.00006	56343.7	6.1679e-05	60.0035	56404.7	1.77301e-05	0.998918	1.09351e-09	0.0010638	0.00108153	0.00027715
928 - 928	56832.3	6.13951e-05	4.00063	3.99941e-05	56836.3	0.99993	1.08021e-09	7.03886e-05	7.03672e-10	7.03904e-05	0.000299415
929 - 929	57412.7	6.18483e-05	36.0028	6.0799e-05	57448.7	0.999373	1.07658e-09	0.000626695	1.05832e-09	0.000626697	0.000327056
930 - 930	3.99942e-05	56507.6	3.99942e-05	28.0012	56535.6	7.07417e-10	0.999505	7.07417e-10	0.000495284	0.000495286	0.000330059
931 - 931	1.00017	18.0009	1.00004	56018.3	56038.3	1.7848e-05	0.000321224	1.78457e-05	0.999643	0.000356918	0.000126888
932 - 932	9.0004	23.0022	3.99942e-05	56144.6	56176.6	0.000160216	0.000409463	7.11938e-10	0.99943	0.00056968	0.000441717
933 - 933	10.0014	55930.7	4.00028	159.008	56103.7	0.000178267	0.996916	7.13014e-05	0.00283419	0.00308375	0.00117002
934 - 934	50.0037	7.00006	55308.7	6.17995e-05	55365.7	0.000903152	0.000126433	0.99897	1.1162e-09	0.00102959	0.000219728
935 - 935	43.0037	1.00022	54475.7	6.18026e-05	54519.7	0.000788774	1.8346e-05	0.999193	1.13358e-09	0.000807121	0.000548575
936 - 936	3.00017	57.0036	2.00009	54030.7	54092.7	5.54636e-05	0.00105381	3.69753e-05	0.998854	0.00114625	0.000174373
937 - 937	5.00009	29.001	28.0007	53981.3	54043.3	9.25201e-05	0.000536625	0.000518116	0.998853	0.00114726	0.0012137
938 - 938	31.0009	54384.7	9.00017	101.004	54525.7	0.000568556	0.997414	0.000165063	0.00185242	0.00258604	0.00220071
939 - 939	33.0009	54167.3	4.00017	19.001	54223.3	0.00060861	0.998967	7.37721e-05	0.000350422	0.0010328	0.000810397
940 - 940	30.0007	55106.2	3.99941e-05	5.00027	55141.2	0.00054407	0.999365	7.25304e-10	9.06812e-05	0.000634752	0.000665027
941 - 941	31.0008	54743.3	3.99941e-05	2.00013	54776.3	0.000565953	0.999398	7.30136e-10	3.65145e-05	0.000602468	0.000659388
942 - 942	62215.7	1.00004	17.0013	3.99943e-05	62233.7	0.999711	1.60691e-05	0.000273185	6.42646e-10	0.000289255	0.000195831
943 - 943	6.00031	3.00037	62555.9	1.00031	62565.9	9.59037e-05	4.79553e-05	0.99984	1.59881e-05	0.000159847	0.000354414
944 - 944	61794.7	5.00004	62.0043	1.0002	61862.7	0.998901	8.08247e-05	0.00100229	1.61681e-05	0.00109928	0.00036336
945 - 945	28.0012	2.00031	62099.5	3.00004	62132.5	0.00045067	3.21943e-05	0.999469	4.82846e-05	0.000531149	0.000253387
946 - 946	62975.7	15.0004	151.009	1.00009	63142.8	0.997355	0.000237563	0.00239154	1.58385e-05	0.00264495	0.000448182
947 - 947	1.00016	34.0022	0.000363333	64009.5	64044.5	1.56166e-05	0.000530915	5.67313e-09	0.999453	0.000546537	0.000446917
948 - 948	64888.6	1.0002	38.0028	3.00012	64930.6	0.999353	1.54042e-05	0.000585283	4.6205e-05	0.000646893	0.000466956
949 - 949	6.00004	64763.8	14.0007	128.006	64911.8	9.24338e-05	0.99772	0.000215688	0.001972	0.00228012	0.000881243
950 - 950	4.00012	28.0014	3.99942e-05	65486.6	65518.6	6.10532e-05	0.000427381	6.10426e-10	0.999512	0.000488435	0.000115069
951 - 951	67022.6	1.0002	62.0035	2.00048	67087.6	0.999031	1.49088e-05	0.000924217	2.98189e-05	0.000968945	0.00037255
952 - 952	14.0007	6.00015	67782.2	5.97693e-05	67802.2	0.000206493	8.84949e-05	0.999705	8.81524e-10	0.000294989	8.17415e-05
953 - 953	67700.7	1.00015	87.0045	4.00016	67792.7	0.998643	1.47531e-05	0.00128339	5.90057e-05	0.00135715	0.000154163
954 - 954	67778.7	2.00015	138.005	2.00015	67920.7	0.997909	2.94484e-05	0.00203185	2.94483e-05	0.00209075	0.00137068
955 - 955	15.0012	7.00061	68113.5	1.00004	68136.5	0.000220163	0.000102744	0.999662	1.4677e-05	0.000337584	0.000365961
956 - 956	55.0034	9.0003	68660.7	1.00004	68725.7	0.000800332	0.00013096	0.999054	1.45512e-05	0.000945843	0.000221621
957 - 957	4.00015	15.0011	3.99942e-05	70509.5	70528.5	5.67169e-05	0.000212695	5.67064e-10	0.999731	0.000269413	0.000218889
958 - 958	4.00015	71608.7	1.00006	58.0028	71671.7	5.58121e-05	0.999121	1.39533e-05	0.000809284	0.00087905	0.00014326
959 - 959	29.0013	5.00015	73404.5	3.99942e-05	73438.5	0.000394905	6.80862e-05	0.999537	5.44594e-10	0.000462992	0.000135565
960 - 960	5.97499e-05	73707.8	3.99943e-05	90.0027	73797.8	8.09644e-10	0.99878	5.41944e-10	0.00121959	0.00121959	0.000992268
961 - 961	73871.7	3.00006	146.001	1.00004	74021.7	0.997974	4.05295e-05	0.00197241	1.35101e-05	0.00202645	0.00331322
962 - 962	18.0008	9.00034	74170.3	0.000343527	74197.3	0.000242608	0.000121303	0.999636	4.62992e-09	0.000363915	0.000245613
963 - 963	73996.7	1.00046	203.011	0.00019218	74200.8	0.997251	1.34831e-05	0.00273597	2.59e-09	0.00274945	0.000536631
964 - 964	2.00011	30.001	5.94437e-05	74881.5	74913.5	2.6699e-05	0.000400476	7.93498e-10	0.999573	0.000427175	0.000214122
965 - 965	75500.7	2.00004	36.0019	1.00008	75539.7	0.999484	2.64767e-05	0.000476595	1.32392e-05	0.000516311	7.36401e-05
966 - 966	75982.7	1.00008	52.003	2.00014	76037.7	0.999277	1.31525e-05	0.000683911	2.63046e-05	0.000723368	0.000296169
967 - 967	76848.7	0.000111891	44.0021	2.00008	76894.7	0.999402	1.45512e-09	0.000572239	2.60107e-05	0.000598251	6.12265e-05
968 - 968	3.99942e-05	76296.5	3.99942e-05	8.00039	76304.5	5.2414e-10	0.999895	5.2414e-10	0.000104848	0.000104849	5.76977e-05
969 - 969	75997.4	1.00004	22.0006	8.39553e-05	76020.4	0.999697	1.31549e-05	0.000289403	1.10438e-09	0.000302559	0.000248975
970 - 970	10.0002	32.0014	3.99942e-05	76656.6	76698.6	0.000130383	0.000417236	5.21447e-10	0.999452	0.000547619	0.000206476
971 - 971	3.00038	76666.5	5.00006	34.0015	76708.5	3.9114e-05	0.999452	6.51826e-05	0.000443255	0.000547552	0.000155203
972 - 972	68.0045	8.00063	76669.7	1.00008	76746.7	0.00088609	0.000104247	0.998997	1.3031e-05	0.00100337	0.000811783
973 - 973	76.0044	7.00033	76325.7	2.00006	76410.7	0.000994683	9.16145e-05	0.998888	2.61751e-05	0.00111247	0.000383663
974 - 974	41.0025	8.00076	75709.6	3.00015	75761.6	0.000541205	0.000105604	0.999314	3.95998e-05	0.000686409	0.00052828
975 - 975	75494.8	3.99943e-05	167.008	3.00006	75664.8	0.997753	5.28572e-10	0.00220721	3.96493e-05	0.00224686	0.000249312
976 - 976	2.00011	26.0012	1.00004	74594.6	74623.6	2.68027e-05	0.000348431	1.34011e-05	0.999611	0.000388635	3.9224e-05
977 - 977	74795.7	7.00019	90.0057	2.00045	74894.7	0.998678	9.34671e-05	0.00120176	2.67102e-05	0.00132194	0.000848692
978 - 978	58.003	7.00045	74159.6	2.00015	74226.6	0.000781432	9.43119e-05	0.999097	2.69465e-05	0.00090269	0.000200161
979 - 979	7.00019	58.003	3.99943e-05	73932.7	73997.7	9.46001e-05	0.000783848	5.4048e-10	0.999122	0.000878449	8.68147e-05
980 - 980	8.00008	74409.7	3.00008	71.0039	74491.8	0.000107396	0.998899	4.0274e-05	0.000953178	0.00110085	0.000205645
981 - 981	73918.7	5.95229e-05	58.0023	1.00008	73977.7	0.999202	8.04606e-10	0.000784051	1.35187e-05	0.000797571	0.00031369
982 - 982	1.00008	22.0029	1.00004	73791.8	73815.8	1.35484e-05	0.000298078	1.35478e-05	0.999675	0.000325174	0.000946326
983 - 983	72605.8	0.000114789	730.006	2.00004	73337.8	0.990019	1.56521e-09	0.00995402	2.72716e-05	0.00998129	0.01697
984 - 984	73229.7	8.47302e-05	52.0022	4.00006	73285.7	0.999236	1.15616e-09	0.000709582	5.45817e-05	0.000764165	0.00030459
985 - 985	4.00006	39.0035	3.99943e-05	73133.8	73176.8	5.46629e-05	0.000533003	5.46543e-10	0.999412	0.000587667	0.000778727
986 - 986	6.00006	101.002	1.00024	72761.6	72869.6	8.23397e-05	0.00138607	1.37264e-05	0.998518	0.00148213	0.00175599
987 - 987	72430.7	5.00019	64.004	1.00006	72500.7	0.999034	6.89674e-05	0.000882804	1.37938e-05	0.000965565	0.000356965
988 - 988	4.00019	71228.7	13.0002	117.004	71362.7	5.60544e-05	0.998122	0.000182171	0.00163957	0.0018778	0.00116197
989 - 989	8.00029	20.0014	5.00024	70415.4	70448.4	0.000113562	0.000283915	7.09774e-05	0.999532	0.000468455	0.000238866
990 - 990	15.0006	53.0075	0.000676196	69431.7	69499.7	0.000215837	0.000762701	9.72947e-09	0.999021	0.000978548	0.00286976
991 - 991	12.0003	11.0001	8.61253e-05	69757	69780	0.000171974	0.00015764	1.23424e-09	0.99967	0.000329615	0.000347277
992 - 992	5.00035	69349.7	1.00009	112.006	69467.7	7.19809e-05	0.998301	1.43964e-05	0.00161234	0.00169872	6.09938e-05
993 - 993	4.00006	68801.8	3.00012	90.0059	68898.8	5.8057e-05	0.998592	4.35438e-05	0.00130635	0.00140795	0.000513956
994 - 994	4.0002	39.0016	8.49556e-05	68620.5	68663.5	5.8258e-05	0.000568011	1.23727e-09	0.999374	0.00062627	0.000204846
995 - 995	68188.7	0.000117302	116.004	2.00006	68306.8	0.998272	1.71728e-09	0.00169828	2.92806e-05	0.00172756	0.00120793
996 - 996	22.0012	13.0009	67296.5	2.00009	67333.5	0.00032675	0.000193082	0.99945	2.97042e-05	0.000549536	0.000175431
997 - 997	65984.8	3.99943e-05	170.008	2.00009	66156.8	0.9974	6.04538e-10	0.00256978	3.02325e-05	0.00260001	0.000745464
998 - 998	1.00004	14.0015	3.99943e-05	65127.7	65142.7	1.53515e-05	0.000214936	6.13948e-10	0.99977	0.000230288	0.000399587
999 - 999	64320.7	14.0004	98.0076	5.0003	64437.7	0.998184	0.00021727	0.00152097	7.7599e-05	0.00181583	0.00103145
1000 - 1000	34.0014	6.00031	63366.5	3.99942e-05	63406.5	0.000536244	9.46324e-05	0.999369	6.30759e-10	0.000630877	0.000294942
1001 - 1001	26.0013	10.0002	61534.4	2.00009	61572.4	0.000422288	0.000162414	0.999383	3.24835e-05	0.000617185	0.000317698
1002 - 1002	60832.8	8.85877e-05	87.0046	4.00006	60923.8	0.998506	1.45407e-09	0.00142809	6.56568e-05	0.00149375	0.000498899
1003 - 1003	1.00004	60479.7	2.00009	41.0023	60523.7	1.65231e-05	0.999273	3.30464e-05	0.000677458	0.000727028	0.000149708
1004 - 1004	5.00012	28.0013	6.11977e-05	59743.5	59776.5	8.3647e-05	0.000468433	1.02378e-09	0.999448	0.000552081	0.00029434
1005 - 1005	59723.7	2.00032	93.0067	3.00038	59821.7	0.998362	3.3438e-05	0.00155473	5.01554e-05	0.00163833	0.000734571
1006 - 1006	17.0009	5.00016	59121.2	8.94724e-05	59143.2	0.000287453	8.45432e-05	0.999628	1.51281e-09	0.000371998	9.61144e-05
1007 - 1007	57338.7	0.000122598	33.0029	3.99943e-05	57371.7	0.999425	2.13691e-09	0.000575247	6.97108e-10	0.00057525	0.000506681
1008 - 1008	56206.8	6.08895e-05	106.009	2.00013	56314.8	0.998082	1.08123e-09	0.00188244	3.55169e-05	0.00191796	0.00118521
1009 - 1009	8.0004	5.00017	54212.8	8.9584e-05	54225.8	0.000147538	9.22101e-05	0.99976	1.65205e-09	0.00023975	8.08725e-05
1010 - 1010	52952.8	2.00006	84.0061	0.000126049	53038.8	0.998378	3.77094e-05	0.00158386	2.37655e-09	0.00162157	0.000159298
1011 - 1011	51799.8	1.00004	82.0087	2.00006	51884.8	0.998362	1.92742e-05	0.00158059	3.85481e-05	0.00163841	0.00142303
1012 - 1012	1.00013	22.0014	3.99942e-05	51087.5	51110.5	1.9568e-05	0.000430468	7.82505e-10	0.99955	0.000450037	5.81254e-05
1013 - 1013	6.21668e-05	50780.7	1.00004	15.0018	50796.7	1.22384e-09	0.999685	1.96871e-05	0.00029533	0.000315018	0.000414079
1014 - 1014	1.00004	49578.3	3.99941e-05	4.00017	49583.3	2.01689e-05	0.999899	8.06605e-10	8.06758e-05	0.000100845	7.34437e-05
1015 - 1015	48784.7	3.99943e-05	17.0017	1.00004	48802.7	0.999631	8.19509e-10	0.000348377	2.04915e-05	0.000368869	0.000266366
1016 - 1016	18.0015	4.00029	47661.4	1.00004	47684.4	0.000377513	8.3891e-05	0.999518	2.0972e-05	0.000482376	0.000120481
1017 - 1017	45804.8	3.99943e-05	25.0051	3.99943e-05	45829.8	0.999454	8.7267e-10	0.000545607	8.7267e-10	0.000545609	0.00160926
1018 - 1018	3.99941e-05	45150.2	2.00009	14.0007	45166.2	8.85488e-10	0.999646	4.4283e-05	0.000309982	0.000354266	0.000211872
1019 - 1019	3.00006	1.00024	2.00006	44275.8	44281.8	6.77494e-05	2.2588e-05	4.51667e-05	0.999864	0.000135504	0.000134625
1020 - 1020	42755.7	3.99943e-05	28.0028	1.00004	42784.8	0.999322	9.34779e-10	0.000654504	2.33737e-05	0.000677879	0.000206464
1021 - 1021	3.99942e-05	42419.4	1.00006	9.00102	42429.4	9.42605e-10	0.999764	2.35701e-05	0.000212141	0.000235712	0.000199145
1022 - 1022	3.99941e-05	41347.1	1.00004	4.00025	41352.1	9.6716e-10	0.999879	2.41835e-05	9.67363e-05	0.000120921	5.6463e-05
1023 - 1023	40841.6	1.00004	9.00136	3.99942e-05	40851.6	0.999755	2.44798e-05	0.000220343	9.79013e-10	0.000244824	0.000340503
1024 - 1024	3.9994e-05	40129.8	6.3775e-05	8.00019	40137.8	9.96416e-10	0.999801	1.5889e-09	0.000199318	0.00019932	0.000265048
1025 - 1025	39629.1	1.00006	9.00067	1.00006	39640.1	0.999722	2.52286e-05	0.00022706	2.52286e-05	0.000277517	3.43102e-05
1026 - 1026	3.99941e-05	39544.2	3.00004	7.00049	39554.2	1.01112e-09	0.999747	7.58464e-05	0.000176985	0.000252832	0.000174167
1027 - 1027	38556.1	6.43833e-05	12.0007	1.00004	38569.1	0.999663	1.6693e-09	0.000311147	2.59285e-05	0.000337077	0.000221592
1028 - 1028	38364.7	1.00004	10.0029	1.0001	38376.7	0.999687	2.60585e-05	0.000260652	2.60601e-05	0.00031277	0.00108673
1029 - 1029	2.00004	36968	3.99941e-05	1.00033	36971	5.40975e-05	0.999919	1.08177e-09	2.70572e-05	8.11558e-05	0.000192331
1030 - 1030	36188.7	1.00004	25.0021	3.99942e-05	36214.7	0.999282	2.76142e-05	0.000690385	1.10437e-09	0.000718001	0.000284022
1031 - 1031	3.99942e-05	8.00115	2.00006	36247.4	36257.4	1.10306e-09	0.000220677	5.5163e-05	0.999724	0.000275841	0.000265492
1032 - 1032	35890.8	2.00007	9.00051	1.00006	35902.8	0.999666	5.57077e-05	0.000250691	2.78547e-05	0.000334253	0.000220183
1033 - 1033	35595.7	6.52972e-05	26.0055	2.00007	35623.7	0.999214	1.83297e-09	0.000730004	5.61442e-05	0.00078615	0.00150363
1034 - 1034	6.60095e-05	34938.4	6.58583e-05	12.0017	34950.4	1.88866e-09	0.999657	1.88433e-09	0.000343391	0.000343394	0.000353406
1035 - 1035	34543.7	0.000100327	45.0044	1.00004	34589.7	0.99867	2.90048e-09	0.00130109	2.89115e-05	0.00133001	0.000277294
1036 - 1036	22.0017	10.0008	33767.3	1.00015	33800.3	0.000650933	0.000295881	0.999024	2.95899e-05	0.000976403	0.000334351
1037 - 1037	0.000101173	28.0035	3.99942e-05	33121.7	33149.7	3.05202e-09	0.000844758	1.20648e-09	0.999155	0.000844763	0.000275657
1038 - 1038	33212.5	2.00044	10.0028	2.00007	33226.5	0.999579	6.02063e-05	0.00030105	6.01949e-05	0.000421451	0.00115969
1039 - 1039	1482.16	3.0001	32652.4	6.50577e-05	34137.6	0.0434171	8.78826e-05	0.956495	1.90575e-09	0.043505	0.000890249
1040 - 1040	0.000101799	31676.4	4.00015	1532.16	33212.6	3.06506e-09	0.953748	0.000120441	0.046132	0.0462525	0.000784499
1041 - 1041	111.015	1486.16	0.000103268	31054.4	32651.6	0.00339997	0.0455157	3.16272e-09	0.951084	0.0489157	0.00164569
1042 - 1042	0.000224197	2.00039	3.00016	29495.3	29500.3	7.59981e-09	6.78089e-05	0.000101699	0.99983	0.000169516	0.000386117
1043 - 1043	4.00015	31479.7	1.00015	82.0073	31566.7	0.000126721	0.997244	3.16839e-05	0.00259791	0.00275631	0.00141768
1044 - 1044	4.00165	9.00036	4.00036	31808.1	31825.1	0.000125739	0.000282807	0.000125698	0.999466	0.000534244	0.000807004
1045 - 1045	3.99942e-05	31522.6	4.00028	24.0043	31550.6	1.26762e-09	0.999112	0.000126789	0.00076082	0.00088761	0.000889285
1046 - 1046	29583.7	3.99943e-05	31.0068	1.00029	29615.7	0.998919	1.35044e-09	0.00104697	3.37757e-05	0.00108075	0.00172159
1047 - 1047	0.000288091	29437.7	31.0093	97.0072	29565.7	9.7441e-09	0.99567	0.00104883	0.00328107	0.00432991	0.00305371
1048 - 1048	6.00135	29754.7	34.0153	3.00069	29797.7	0.000201403	0.998556	0.00114154	0.000100702	0.00144365	0.00648283
1049 - 1049	16.0014	0.000205092	32597.2	2.00007	32615.2	0.000490613	6.28824e-09	0.999448	6.13231e-05	0.000551942	0.000169861
1050 - 1050	3.00007	32847.7	3.00015	65.0082	32918.7	9.11355e-05	0.997843	9.1138e-05	0.00197481	0.00215708	0.000427119
1051 - 1051	1.00027	2.00007	34488.7	3.9994e-05	34491.7	2.90001e-05	5.79868e-05	0.999913	1.15952e-09	8.69881e-05	0.000164589
1052 - 1052	1.00007	35033.7	3.99943e-05	39.0048	35073.8	2.85132e-05	0.998859	1.14029e-09	0.00111208	0.00114059	0.00034195
1053 - 1053	18.0033	0.000143628	35605.6	3.99942e-05	35623.6	0.000505375	4.03182e-09	0.999495	1.12269e-09	0.00050538	0.000891451
1054 - 1054	2.0001	19.0028	1.00004	36090.6	36112.6	5.5385e-05	0.000526209	2.76922e-05	0.999391	0.000609286	0.000480327
1055 - 1055	36621.4	1.0001	24.0019	1.0001	36647.4	0.99929	2.72897e-05	0.000654941	2.72897e-05	0.00070952	0.000206093
1056 - 1056	6.51807e-05	36991.7	3.99943e-05	37.0035	37028.7	1.76027e-09	0.999001	1.08009e-09	0.000999318	0.000999321	0.000125204
1057 - 1057	1.00019	3.00077	6.47194e-05	37865	37869	2.64119e-05	7.92408e-05	1.70904e-09	0.999894	0.000105654	0.000474875
1058 - 1058	39022.6	3.99942e-05	14.002	9.65923e-05	39036.6	0.999641	1.02453e-09	0.000358689	2.47441e-09	0.000358692	0.000466923
1059 - 1059	39935.6	6.29463e-05	14.0017	3.99942e-05	39949.6	0.99965	1.57564e-09	0.000350485	1.00112e-09	0.000350488	0.000325619
1060 - 1060	40658.7	3.00024	104.009	9.00024	40774.7	0.997155	7.3581e-05	0.00255082	0.000220731	0.00284514	0.000532497
1061 - 1061	12.0008	4.0003	41614.1	6.30979e-05	41630.1	0.000288272	9.60916e-05	0.999616	1.51568e-09	0.000384365	6.03759e-05
1062 - 1062	17.0017	11.0003	41723.5	3.99942e-05	41751.5	0.000407211	0.000263471	0.999329	9.57911e-10	0.000670683	0.000357002
1063 - 1063	42299.8	3.99943e-05	87.0069	9.43112e-05	42386.8	0.997947	9.43555e-10	0.00205269	2.22501e-09	0.00205269	0.000447844
1064 - 1064	6.28422e-05	43794.1	3.99941e-05	1.00013	43795.1	1.43491e-09	0.999977	9.13209e-10	2.28366e-05	2.28389e-05	0.000105145
1065 - 1065	45024.7	2.00017	52.0034	1.00006	45079.7	0.99878	4.43698e-05	0.00115359	2.21843e-05	0.00122014	0.000449052
1066 - 1066	11.0012	4.00017	46063.3	1.00006	46079.3	0.000238744	8.68105e-05	0.999653	2.1703e-05	0.000347257	0.000216153
1067 - 1067	46730.8	5.00004	37.0035	6.21084e-05	46772.8	0.999102	0.000106901	0.000791134	1.32788e-09	0.000898036	0.000329212
1068 - 1068	1.00004	47304.8	1.00004	39.0029	47345.8	2.1122e-05	0.999134	2.1122e-05	0.000823789	0.000866033	0.00014263
1069 - 1069	34.002	4.00027	48160.5	1.00009	48199.5	0.000705442	8.29941e-05	0.999191	2.0749e-05	0.000809185	0.000295886
1070 - 1070	3.99942e-05	49547.3	8.94469e-05	19.0008	49566.3	8.06881e-10	0.999617	1.80459e-09	0.00038334	0.000383343	0.000308154
1071 - 1071	50014.5	3.99942e-05	5.00084	3.99942e-05	50019.5	0.9999	7.99572e-10	9.99777e-05	7.99572e-10	9.99793e-05	0.000317605
1072 - 1072	50825.8	3.99943e-05	28.0028	2.00004	50855.8	0.99941	7.86425e-10	0.000550632	3.93277e-05	0.00058996	0.000402887
1073 - 1073	51050.6	2.00012	12.0025	6.15106e-05	51064.7	0.999726	3.91684e-05	0.000235045	1.20456e-09	0.000274214	0.00091863
1074 - 1074	51367.7	0.000212038	65.0061	1.00009	51433.7	0.998717	4.12254e-09	0.00126388	1.94442e-05	0.00128333	0.000842426
1075 - 1075	5.00026	2.00009	51968	1.00004	51976	9.62032e-05	3.8481e-05	0.999846	1.92404e-05	0.000153925	5.12738e-05
1076 - 1076	52524.7	2.00004	50.0029	1.00012	52577.7	0.998992	3.80397e-05	0.000951028	1.90218e-05	0.00100809	0.000411666
1077 - 1077	1.00009	25.0029	6.08344e-05	52656.7	52682.7	1.89832e-05	0.000474593	1.15473e-09	0.999506	0.000493578	0.000639696
1078 - 1078	53421.8	2.00006	111.006	2.0002	53536.8	0.997852	3.73586e-05	0.00207346	3.73613e-05	0.00214818	0.000830978
1079 - 1079	0.000158988	27.0014	3.99942e-05	54486.6	54513.6	2.91648e-09	0.000495316	7.33656e-10	0.999505	0.00049532	0.000184566
1080 - 1080	11.0008	28.0016	5.99681e-05	55425.6	55464.6	0.00019834	0.000504855	1.0812e-09	0.999297	0.000703196	0.000134714
1081 - 1081	55798.7	8.61961e-05	48.0041	0.000156437	55846.7	0.99914	1.54344e-09	0.000859569	2.80119e-09	0.000859573	0.000619222
1082 - 1082	56011.7	4.00012	46.0038	5.00009	56066.7	0.999019	7.13456e-05	0.000820519	8.9181e-05	0.000981046	0.000402872
1083 - 1083	22.0008	12.0005	55862.4	3.99942e-05	55896.4	0.0003936	0.000214692	0.999392	7.15506e-10	0.000608292	0.000449859
1084 - 1084	20.0008	5.0003	55837.2	8.60897e-05	55862.2	0.000358037	8.95113e-05	0.999552	1.54111e-09	0.00044755	0.000243899
1085 - 1085	55925.7	8.59003e-05	16.0026	3.99943e-05	55941.7	0.999714	1.53553e-09	0.000286059	7.14927e-10	0.000286061	0.000897789
1086 - 1086	56262.8	3.00004	112.009	3.00009	56380.8	0.997907	5.32103e-05	0.00198665	5.32111e-05	0.00209307	0.000715522
1087 - 1087	18.0011	5.00012	56541.5	3.99942e-05	56564.5	0.00031824	8.83967e-05	0.999593	7.07055e-10	0.000406637	0.000125583
1088 - 1088	7.00024	31.0027	8.51398e-05	56765.6	56803.6	0.000123236	0.000545787	1.49884e-09	0.999331	0.000669025	0.00043876
1089 - 1089	7.00041	24.0021	3.99942e-05	56634.6	56665.6	0.000123539	0.000423574	7.05794e-10	0.999453	0.000547114	0.000326636
1090 - 1090	2.00015	57533.7	3.00019	137.005	57675.7	3.46793e-05	0.997538	5.20183e-05	0.00237544	0.00246214	0.00201189
1091 - 1091	3.99941e-05	58146.3	8.48034e-05	13.0005	58159.3	6.87666e-10	0.999776	1.45812e-09	0.000223532	0.000223534	0.00016692
1092 - 1092	58205.7	3.99943e-05	25.0017	4.00008	58234.7	0.999502	6.86777e-10	0.000429327	6.8689e-05	0.000498016	9.13279e-05
1093 - 1093	8.00011	4.00015	57972.1	3.99941e-05	57984.1	0.000137971	6.8987e-05	0.999793	6.89742e-10	0.000206959	0.000242139
1094 - 1094	57518.8	3.99943e-05	21.0032	1.00004	57540.8	0.999618	6.95059e-10	0.000365013	1.73797e-05	0.000382394	0.000951404
1095 - 1095	3.99942e-05	57908.6	3.00012	13.0012	57924.6	6.90454e-10	0.999724	5.17935e-05	0.000224451	0.000276245	0.000254663
1096 - 1096	57149.8	1.00004	20.002	3.99943e-05	57170.8	0.999633	1.74922e-05	0.000349864	6.99558e-10	0.000367357	0.000381406
1097 - 1097	57306.7	2.00066	89.0074	3.00008	57400.8	0.998362	3.48543e-05	0.00155063	5.22656e-05	0.00163775	0.00112787
1098 - 1098	22.001	2.00029	56723.3	1.00009	56748.3	0.000387695	3.52485e-05	0.999559	1.76232e-05	0.000440566	0.000162222
1099 - 1099	55727.8	2.00004	89.0042	3.99943e-05	55818.8	0.99837	3.58309e-05	0.00159452	7.16502e-10	0.00163035	0.00102609
1100 - 1100	3.99942e-05	55773.6	3.99942e-05	31.0009	55804.6	7.16683e-10	0.999444	7.16683e-10	0.000555526	0.000555527	0.000616965
1101 - 1101	55165.7	4.00006	23.0029	2.0003	55194.7	0.999475	7.24719e-05	0.00041676	3.62409e-05	0.000525473	0.000867841
1102 - 1102	22.0009	12.0004	54522.3	5.00006	54561.3	0.000403233	0.000219944	0.999285	9.16411e-05	0.000714818	0.000588293
1103 - 1103	53922.7	1.0003	153.008	2.00012	54078.7	0.997115	1.84972e-05	0.00282935	3.69853e-05	0.00288483	0.00149178
1104 - 1104	22.0013	11.0003	53450.4	8.57522e-05	53483.4	0.000411367	0.000205677	0.999383	1.60334e-09	0.000617046	0.000281796
1105 - 1105	12.0011	3.0005	52682.3	0.000120062	52697.3	0.000227736	5.69384e-05	0.999715	2.27832e-09	0.000284677	0.000465078
1106 - 1106	52237.7	3.99942e-05	30.0027	8.00051	52275.7	0.999273	7.65064e-10	0.000573933	0.000153045	0.000726979	0.000374812
1107 - 1107	51613.8	3.00009	115.008	6.16337e-05	51731.8	0.997719	5.79931e-05	0.00222316	1.19141e-09	0.00228115	0.000333738
1108 - 1108	18.0012	9.00076	50321.4	2.00006	50350.4	0.000357518	0.000178762	0.999424	3.97228e-05	0.000576003	8.68902e-05
1109 - 1109	49413.7	19.0011	130.01	5.00009	49567.8	0.996893	0.000383336	0.00262288	0.000100874	0.00310709	0.000334301
1110 - 1110	42.0027	8.00087	49053.6	3.99942e-05	49103.6	0.000855389	0.000162938	0.998982	8.14486e-10	0.00101833	0.000219233
1111 - 1111	2.00013	45.0021	3.99942e-05	48439.6	48486.6	4.12511e-05	0.000928134	8.24851e-10	0.999031	0.000969386	0.000719045
1112 - 1112	48095.7	1.00006	21.0031	6.1976e-05	48117.7	0.999543	2.07837e-05	0.000436495	1.28801e-09	0.00045728	0.000841413
1113 - 1113	47166.7	2.00009	50.0063	0.000225118	47218.7	0.998899	4.2358e-05	0.00105904	4.76756e-09	0.0011014	0.00140556
1114 - 1114	46303.8	1.00004	33.0025	3.99943e-05	46337.8	0.999266	2.15815e-05	0.000712217	8.63103e-10	0.000733799	9.41354e-05
1115 - 1115	44990.7	1.00004	148.009	7.00044	45146.8	0.996544	2.21509e-05	0.0032784	0.00015506	0.00345561	0.00191302
1116 - 1116	6.25719e-05	18.0016	6.31526e-05	44670.5	44688.5	1.40018e-09	0.000402824	1.41317e-09	0.999597	0.000402827	0.000187696
1117 - 1117	44275.2	3.99941e-05	8.00081	1.00018	44284.2	0.999797	9.03124e-10	0.00018067	2.25856e-05	0.000203256	0.000245593
1118 - 1118	43581.6	2.00004	102.002	2.00009	43687.6	0.997574	4.57805e-05	0.0023348	4.57817e-05	0.00242637	0.00367399
1119 - 1119	42628.5	1.00009	30.0026	2.00031	42661.5	0.999226	2.34426e-05	0.000703272	4.68879e-05	0.000773602	0.000186521
1120 - 1120	41797.7	2.00019	79.0074	9.60456e-05	41878.7	0.998066	4.77615e-05	0.00188658	2.29342e-09	0.00193434	0.000271438
1121 - 1121	12.0026	2.00032	41522.5	2.00004	41538.6	0.00028895	4.81557e-05	0.999615	4.8149e-05	0.000385255	0.000952209
1122 - 1122	3.99942e-05	40753.5	9.81555e-05	15.0015	40768.5	9.81008e-10	0.999632	2.40763e-09	0.000367969	0.000367973	0.000234995
1123 - 1123	40360.2	1.0002	16.001	3.99941e-05	40377.2	0.999579	2.47714e-05	0.000396288	9.90513e-10	0.000421061	0.000160155
1124 - 1124	40127.5	6.55235e-05	34.0027	3.00026	40164.5	0.999079	1.63138e-09	0.000846586	7.46992e-05	0.000921287	0.000156449
1125 - 1125	13.0014	0.000100784	39909.4	3.99942e-05	39922.4	0.000325667	2.52449e-09	0.999674	1.0018e-09	0.00032567	0.000255155
1126 - 1126	39664.7	1.00004	36.004	3.00007	39704.7	0.998992	2.51869e-05	0.000906794	7.55594e-05	0.00100754	0.000344318
1127 - 1127	40010	3.9994e-05	2.0002	1.00004	40013	0.999925	9.99527e-10	4.99889e-05	2.49929e-05	7.49828e-05	6.43815e-05
1128 - 1128	39651.6	0.00010078	19.0032	6.66155e-05	39670.6	0.999521	2.54042e-09	0.000479025	1.67922e-09	0.000479029	0.000912814
1129 - 1129	38803.3	3.00004	17.0014	0.000104597	38823.3	0.999485	7.72742e-05	0.000437918	2.69419e-09	0.000515194	0.000154077
1130 - 1130	38090.7	4.00015	145.01	0.000219759	38239.7	0.996103	0.000104607	0.00379213	5.74689e-09	0.00389674	0.00244604
1131 - 1131	35.0023	7.00007	37624.5	3.99942e-05	37666.6	0.000929269	0.000185843	0.998885	1.0618e-09	0.00111511	0.000873072
1132 - 1132	36.003	3.0003	37063.4	1.00007	37103.4	0.000970341	8.0863e-05	0.998922	2.69535e-05	0.00107816	0.000210967
1133 - 1133	3.00061	20.0023	3.00011	36552.3	36578.3	8.20326e-05	0.000546836	8.20189e-05	0.999289	0.000710888	0.000534503
1134 - 1134	37109.7	0.000106786	67.0079	3.99943e-05	37176.7	0.998198	2.87237e-09	0.00180241	1.07579e-09	0.00180242	0.000697879
1135 - 1135	1.00007	27.0024	0.000108812	36825.4	36853.4	2.71364e-05	0.000732698	2.95255e-09	0.99924	0.000759837	6.39203e-05
1136 - 1136	37155.6	8.00042	100.008	4.00011	37267.6	0.996994	0.000214675	0.0026835	0.000107335	0.00300551	0.00147598
1137 - 1137	29.0031	4.00023	36787.5	3.99942e-05	36820.5	0.00078769	0.000108642	0.999104	1.08619e-09	0.000896333	0.000250962
1138 - 1138	8.00188	14.0017	0.000111707	36793.3	36815.3	0.000217352	0.000380324	3.03425e-09	0.999402	0.000597678	0.00105576
1139 - 1139	37186.7	2.00004	30.0029	64.0065	37282.7	0.997425	5.36453e-05	0.00080474	0.00171679	0.00257517	0.000132409
1140 - 1140	36864.7	1.00007	55.0064	6.95242e-05	36920.7	0.998483	2.7087e-05	0.00148985	1.88307e-09	0.00151694	0.000511195
1141 - 1141	32.0032	2.00007	36438.5	6.96388e-05	36472.5	0.000877461	5.48378e-05	0.999068	1.90935e-09	0.000932301	0.000116959
1142 - 1142	6.00012	33.0044	3.99942e-05	35893.6	35932.6	0.000166982	0.000918508	1.11303e-09	0.998915	0.00108549	0.000610617
1143 - 1143	36948.5	1.00012	45.0042	1.00007	36995.6	0.998729	2.70334e-05	0.00121648	2.70322e-05	0.00127054	9.35645e-05
1144 - 1144	32.0026	3.00007	36850.5	3.99942e-05	36885.5	0.000867621	8.13347e-05	0.999051	1.08428e-09	0.000948957	0.000352276
1145 - 1145	3.00018	30.0027	3.99942e-05	36339.3	36372.4	8.24851e-05	0.000824876	1.09958e-09	0.999093	0.000907362	0.000117409
1146 - 1146	36784.4	8.00087	66.0036	2.00011	36860.4	0.997938	0.000217059	0.00179064	5.42619e-05	0.00206196	0.00147162
1147 - 1147	35.0037	5.00026	36583.4	7.09167e-05	36623.4	0.000955773	0.000136532	0.998908	1.93637e-09	0.00109231	0.00027969
1148 - 1148	11.0001	37.003	3.99942e-05	37504.5	37552.5	0.000292927	0.000985369	1.06502e-09	0.998722	0.0012783	0.000732541
1149 - 1149	6.00026	38573.7	4.00004	126.008	38709.7	0.000155007	0.996486	0.000103334	0.00325522	0.00351356	0.00233047
1150 - 1150	24.001	1.00011	38783.8	1.00004	38809.8	0.000618426	2.57696e-05	0.99933	2.57677e-05	0.000669964	0.000535911
1151 - 1151	39243.7	2.00007	148.012	11.0006	39404.7	0.995914	5.07572e-05	0.00375621	0.000279169	0.00408614	0.00106885
1152 - 1152	3.00004	29.0025	0.000115698	39234.4	39266.4	7.64022e-05	0.000738607	2.94648e-09	0.999185	0.000815013	0.00016162
1153 - 1153	39724.7	2.00004	112.006	6.97461e-05	39838.7	0.997138	5.02034e-05	0.00281148	1.75071e-09	0.00286169	0.00256597
1154 - 1154	1.00045	19.0044	1.00004	40173.5	40194.5	2.48902e-05	0.000472811	2.488e-05	0.999477	0.000522581	0.0017549
1155 - 1155	40658.6	10.0003	96.0078	3.00025	40767.6	0.997326	0.000245301	0.002355	7.35939e-05	0.0026739	0.000698498
1156 - 1156	28.0028	16.0003	41291.4	3.99942e-05	41335.4	0.000677454	0.000387085	0.998935	9.67553e-10	0.00106454	0.000580348
1157 - 1157	16.0002	9.00011	41949	1.00017	41975	0.000381185	0.000214416	0.999381	2.38277e-05	0.000619428	0.000839505
1158 - 1158	42509.7	3.99943e-05	43.0155	1.00054	42553.7	0.998966	9.39853e-10	0.00101085	2.35123e-05	0.00103436	0.00654819
1159 - 1159	43018.1	0.000109983	12.0019	2.00023	43032.1	0.999675	2.55585e-09	0.000278906	4.64823e-05	0.00032539	0.00078882
1160 - 1160	42900.7	3.99943e-05	123.01	10.0008	43033.7	0.996909	9.29371e-10	0.00285846	0.000232394	0.00309085	0.000412402
1161 - 1161	2.00017	12.0044	1.00024	42979.5	42994.5	4.65215e-05	0.000279208	2.32644e-05	0.999651	0.000348994	0.00207095
1162 - 1162	43328.6	1.00004	63.0034	6.9009e-05	43392.6	0.998525	2.30463e-05	0.00145194	1.59034e-09	0.00147499	0.00102733
1163 - 1163	43321.7	1.00004	82.0077	2.00007	43406.8	0.998042	2.30388e-05	0.00188928	4.60774e-05	0.0019584	0.00033075
1164 - 1164	9.00032	37.0025	3.99942e-05	43303.4	43349.4	0.000207623	0.000853588	9.22601e-10	0.998939	0.00106121	0.000436881
1165 - 1165	43417.4	3.00024	87.0028	4.00007	43511.4	0.99784	6.8953e-05	0.00199954	9.19315e-05	0.00216043	0.00247594
1166 - 1166	33.0047	6.00023	44298.6	1.00004	44338.6	0.000744378	0.000135327	0.999098	2.25546e-05	0.00090226	0.00111599
1167 - 1167	4.00051	67.0076	0.000108031	44590.6	44661.6	8.95739e-05	0.00150034	2.41887e-09	0.99841	0.00158992	0.0013475
1168 - 1168	4.00091	16.0023	6.82557e-05	45377.3	45397.3	8.81309e-05	0.000352494	1.50352e-09	0.999559	0.000440626	0.00108444
1169 - 1169	45944.5	3.00016	112.004	6.00088	46065.5	0.997373	6.51282e-05	0.00243141	0.000130269	0	0.00256578
1170 - 1170	34.004	30.0127	46255.7	6.00031	46325.7	0.00073402	0.000647862	0.998489	0.000129524	0.00151141	0.00620811
1171 - 1171	12.0023	3.00022	46472.4	1.00004	46488.4	0.000258179	6.4537e-05	0.999656	2.15116e-05	0.000344228	0.000855751
1172 - 1172	1.00022	47127.7	1.00004	86.0052	47215.7	2.11841e-05	0.998136	2.11803e-05	0.00182154	0.00186391	0.00079741
1173 - 1173	1.00011	28.0031	1.00004	47643.6	47673.6	2.09782e-05	0.000587393	2.09768e-05	0.999371	0.000629348	0.000586323
1174 - 1174	48280.7	6.00007	123.009	2.00015	48411.7	0.997294	0.000123938	0.00254089	4.13155e-05	0.00270614	0.000615357
1175 - 1175	47.0033	5.00047	48649.4	2.00022	48703.4	0.000965093	0.000102672	0.998891	4.10695e-05	0.00110883	0.000149231
1176 - 1176	4.00015	70.0061	1.00004	48719.7	48794.7	8.19792e-05	0.00143471	2.04948e-05	0.998463	0.00153718	0.00041977
1177 - 1177	3.99941e-05	2.00103	1.00004	48913.3	48916.3	8.17603e-10	4.09072e-05	2.04439e-05	0.999939	6.13519e-05	0.000564517
1178 - 1178	48479.1	2.00007	20.0014	2.00029	48503.1	0.999505	4.12358e-05	0.000412374	4.12404e-05	0.00049485	0.000194327
1179 - 1179	48646.8	0.000209499	7.0009	2.00015	48655.8	0.999815	4.30573e-09	0.000143886	4.11082e-05	0.000184999	0.000535444
1180 - 1180	48978.3	5.00015	9.00177	0.000104811	48992.3	0.999714	0.00010206	0.000183739	2.13933e-09	0.000285801	0.000780561
1181 - 1181	49762	3.99941e-05	9.00044	3.99941e-05	49771	0.999819	8.03561e-10	0.000180837	8.03561e-10	0.000180839	6.98247e-05
1182 - 1182	3.99941e-05	51533.3	3.99941e-05	14.0008	51547.3	7.75873e-10	0.999728	7.75873e-10	0.000271611	0.000271613	4.85316e-05
1183 - 1183	3.9994e-05	52729	1.00004	4.00026	52734	7.58411e-10	0.999905	1.89639e-05	7.58574e-05	9.4822e-05	5.06166e-05
1184 - 1184	52704.4	0.000330384	22.0017	1.00004	52727.4	0.999564	6.26589e-09	0.000417273	1.89662e-05	0.000436246	0.000375156
1185 - 1185	2.00004	458.002	3.99942e-05	52896.6	53356.6	3.74844e-05	0.00858379	7.49565e-10	0.991379	0.00862127	0.0162962
1186 - 1186	1.00014	22.0029	3.99942e-05	53335.6	53358.6	1.87438e-05	0.000412358	7.49537e-10	0.999569	0.000431103	0.000817081
1187 - 1187	8.00057	22.0006	3.99941e-05	54508	54538	0.000146697	0.000403399	7.33324e-10	0.99945	0.000550096	0.000431655
1188 - 1188	2.00267	54209.7	2.00006	47.0024	54260.7	3.69082e-05	0.99906	3.68603e-05	0.000866233	0.000940002	0.0013842
1189 - 1189	55499.3	3.99941e-05	9.00085	6.4308e-05	55508.3	0.999838	7.20508e-10	0.000162153	1.15853e-09	0.000162155	0.000256535
1190 - 1190	3.99941e-05	55410.2	3.99941e-05	9.00056	55419.2	7.21665e-10	0.999838	7.21665e-10	0.000162409	0.00016241	7.07548e-05
1191 - 1191	56339.3	3.99942e-05	10.0007	1.00004	56350.3	0.999805	7.09741e-10	0.000177474	1.77468e-05	0.000195222	0.000102112
1192 - 1192	14.0008	4.00004	56919.4	3.99942e-05	56937.4	0.000245898	7.02533e-05	0.999684	7.02424e-10	0.000316152	0.000127744
1193 - 1193	1.00006	56718.7	2.00006	84.0047	56805.7	1.7605e-05	0.998468	3.52088e-05	0.00147881	0.00153162	0.000501522
1194 - 1194	73.0044	4.00019	56674.6	0.000134196	56751.6	0.00128638	7.04858e-05	0.998643	2.36462e-09	0.00135687	0.000202524
1195 - 1195	5.00031	24.0033	4.00004	57506.6	57539.6	8.69019e-05	0.00041716	6.9518e-05	0.999426	0.00057358	0.000953206
1196 - 1196	58287.8	2.00009	72.006	1.00004	58362.8	0.998715	3.427e-05	0.00123377	1.71349e-05	0.00128517	0.000738993
1197 - 1197	23.0016	3.0003	59110.4	9.4069e-05	59136.4	0.000388959	5.07352e-05	0.99956	1.59071e-09	0.000439696	0.00032323
1198 - 1198	58319.7	3.99943e-05	17.0018	1.00004	58337.7	0.999691	6.85565e-10	0.000291438	1.71423e-05	0.000308581	0.000435069
1199 - 1199	57959.8	3.99943e-05	77.0073	6.31197e-05	58036.8	0.998673	6.89119e-10	0.00132687	1.08758e-09	0.00132687	0.00125134
1200 - 1200	2.00013	31.0026	6.25098e-05	57975.6	58008.6	3.448e-05	0.000534448	1.0776e-09	0.999431	0.000568929	0.000410829
1201 - 1201	2.00029	80.0021	2.00004	58228.5	58312.5	3.4303e-05	0.00137195	3.42986e-05	0.998559	0.00144056	0.00159438
1202 - 1202	4.00009	58865.8	1.00004	84.0059	58954.8	6.78502e-05	0.99849	1.69628e-05	0.00142492	0.00150973	0.000252823
1203 - 1203	6.00037	26.002	3.99942e-05	58997.5	59029.5	0.00010165	0.000440491	6.77529e-10	0.999458	0.000542142	0.00028161
1204 - 1204	3.00009	10.0014	1.00004	59377.5	59391.5	5.05138e-05	0.000168398	1.68381e-05	0.999764	0.00023575	0.000472098
1205 - 1205	58667.6	6.00037	91.0034	5.00004	58769.7	0.998264	0.0001021	0.00154848	8.50786e-05	0.00173565	0.00139853
1206 - 1206	73.0027	7.00036	58260.6	6.31537e-05	58340.6	0.00125132	0.000119991	0.998629	1.0825e-09	0.00137131	0.00105309
1207 - 1207	28.0026	6.00045	57686.6	2.00004	57722.6	0.000485124	0.000103953	0.999376	3.46492e-05	0.000623726	0.000516207
1208 - 1208	48.0023	6.0003	57371.6	3.99942e-05	57425.6	0.000835905	0.000104488	0.99906	6.96453e-10	0.000940394	0.00041622
1209 - 1209	68.0065	6.00006	57379.8	2.00009	57455.8	0.00118363	0.000104429	0.998677	3.4811e-05	0.00132287	0.00109039
1210 - 1210	3.00009	33.0016	1.00004	57745.5	57782.5	5.19204e-05	0.000571134	1.7307e-05	0.99936	0.000640362	0.000300214
1211 - 1211	58086.6	3.99942e-05	20.0012	3.99942e-05	58106.6	0.999656	6.88291e-10	0.000344216	6.88291e-10	0.000344217	4.4536e-05
1212 - 1212	57902.8	3.99943e-05	44.003	1.00004	57947.8	0.999223	6.90178e-10	0.000759356	1.72576e-05	0.000776614	7.49775e-05
1213 - 1213	57686.6	9.30135e-05	49.0026	2.00009	57737.6	0.999117	1.61097e-09	0.000848712	3.46411e-05	0.000883355	0.000276454
1214 - 1214	2.00013	57494.9	9.28238e-05	16.0006	57512.9	3.47771e-05	0.999687	1.61396e-09	0.000278209	0.000312987	0.000155644
1215 - 1215	28.002	6.00009	57198.6	3.00006	57235.6	0.00048924	0.000104832	0.999354	5.24161e-05	0.000646488	0.000227352
1216 - 1216	43.0024	2.00013	57034.6	1.00004	57080.6	0.000753362	3.50405e-05	0.999194	1.75198e-05	0.000805923	0.000193885
1217 - 1217	3.99943e-05	56859.7	3.99943e-05	34.0017	56893.7	7.02965e-10	0.999402	7.02965e-10	0.000597635	0.000597637	0.000290624
1218 - 1218	56719.8	3.99943e-05	81.0057	1.00006	56801.8	0.998556	7.04102e-10	0.00142611	1.76062e-05	0.00144372	0.000152778
1219 - 1219	2.00006	30.0026	1.00004	56587.7	56620.7	3.53239e-05	0.000529888	1.76621e-05	0.999417	0.000582874	0.000359294
1220 - 1220	56823.8	3.99943e-05	33.0031	3.99943e-05	56856.8	0.99942	7.03421e-10	0.000580459	7.03421e-10	0.000580461	0.000494951
1221 - 1221	1.00009	56412.7	1.00006	82.0042	56496.7	1.77018e-05	0.998513	1.77012e-05	0.00145149	0.00148689	0.00065717
1222 - 1222	7.00029	22.0013	2.00006	56126.3	56157.3	0.000124655	0.000391779	3.56153e-05	0.999448	0.000552049	0.000130897
1223 - 1223	55810.6	4.00042	83.0051	7.00028	55904.6	0.998318	7.15578e-05	0.00148476	0.000125218	0.00168154	0.000246676
1224 - 1224	19.0024	5.00023	55018.5	3.00009	55045.5	0.000345212	9.0838e-05	0.999509	5.4502e-05	0.000490552	0.000668089
1225 - 1225	23.003	12.0007	54559.5	4.00036	54598.5	0.000421312	0.000219798	0.999286	7.32686e-05	0.000714379	0.000913504
1226 - 1226	3.0005	56.0029	3.99942e-05	54460.6	54519.6	5.50352e-05	0.00102721	7.33575e-10	0.998918	0.00108224	0.000445149
1227 - 1227	12.0001	26.0033	3.99943e-05	53994.7	54032.7	0.000222089	0.00048125	7.40186e-10	0.999297	0.000703341	0.000818235
1228 - 1228	53364.7	1.00013	73.0053	7.00009	53445.7	0.998484	1.8713e-05	0.00136597	0.000130976	0.00151566	0.000211323
1229 - 1229	0.000130096	52915.7	1.00004	113.004	53029.7	2.45327e-09	0.99785	1.88581e-05	0.00213096	0.00214982	0.00196956
1230 - 1230	51912.7	3.99943e-05	30.0027	9.26934e-05	51942.7	0.999422	7.69969e-10	0.000577612	1.78453e-09	0.000577615	0.000398502
1231 - 1231	2.00006	51171.7	4.00006	67.0035	51244.7	3.90296e-05	0.998575	7.8058e-05	0.00130752	0.00142461	0.00090051
1232 - 1232	3.00006	11.0004	1.00004	49725	49740	6.03149e-05	0.000221157	2.01053e-05	0.999698	0.000301578	0.000290437
1233 - 1233	49382.8	1.00006	126.007	2.00006	49511.8	0.997394	2.01985e-05	0.00254498	4.03957e-05	0.00260558	0.00160905
1234 - 1234	5.00004	17.0022	3.99943e-05	49244.7	49266.7	0.000101489	0.000345104	8.11791e-10	0.999553	0.000446594	0.000489571
1235 - 1235	3.00013	17.0017	3.99942e-05	48396.5	48416.5	6.19651e-05	0.000351155	8.26045e-10	0.999587	0.000413121	0.000278695
1236 - 1236	9.00045	47365.7	1.0001	76.007	47451.7	0.000189676	0.998187	2.10761e-05	0.00160178	0.00181253	0.000581714
1237 - 1237	45836.6	3.99942e-05	6.00123	3.99942e-05	45842.6	0.999869	8.72426e-10	0.00013091	8.72426e-10	0.000130911	0.000478287
1238 - 1238	7.00064	5.00056	45272.1	1.00004	45285.1	0.00015459	0.000110424	0.999713	2.20832e-05	0.000287097	0.000242484
1239 - 1239	44110.6	3.99942e-05	12.0017	6.44507e-05	44122.6	0.999728	9.06435e-10	0.000272008	1.46072e-09	0.00027201	0.000459555
1240 - 1240	43657.6	3.99942e-05	12.0017	6.41186e-05	43669.6	0.999725	9.15837e-10	0.00027483	1.46827e-09	0.000274832	0.000455347
1241 - 1241	3.99942e-05	13.0009	3.99942e-05	43019.4	43032.4	9.29397e-10	0.000302118	9.29397e-10	0.999698	0.00030212	9.59012e-05
1242 - 1242	1.00056	42761.6	6.00025	26.0041	42794.6	2.33806e-05	0.999229	0.000140211	0.00060765	0.000771241	0.00136208
1243 - 1243	6.53229e-05	42057.3	1.0001	14.0013	42072.3	1.55263e-09	0.999643	2.37709e-05	0.000332791	0.000356564	0.000163422
1244 - 1244	6.39349e-05	41861.9	3.9994e-05	1.00014	41862.9	1.52725e-09	0.999976	9.55357e-10	2.38908e-05	2.38933e-05	0.000118601
1245 - 1245	41505.6	0.00109135	4.00239	3.99942e-05	41509.6	0.999904	2.62917e-08	9.64209e-05	9.63494e-10	9.64481e-05	0.00178102
1246 - 1246	40508.2	2.001	11.0013	1.00026	40522.2	0.999654	4.93802e-05	0.000271489	2.46841e-05	0.000345553	0.000897861
1247 - 1247	39623.7	3.99943e-05	15.0032	6.47892e-05	39638.7	0.999621	1.00897e-09	0.0003785	1.63449e-09	0.000378502	0.0010483
1248 - 1248	2.00004	39253.5	3.99942e-05	16.0013	39271.5	5.09285e-05	0.999542	1.0184e-09	0.000407454	0.000458384	0.000128906
1249 - 1249	18.0022	3.00015	38669.5	6.45892e-05	38690.5	0.000465287	7.75422e-05	0.999457	1.66938e-09	0.00054283	0.000348905
1250 - 1250	2.00026	24.006	6.54941e-05	38288.7	38314.7	5.2206e-05	0.000626548	1.70937e-09	0.999321	0.000678756	0.00207155
1251 - 1251	38021.8	3.99943e-05	69.007	9.75369e-05	38090.8	0.998188	1.04997e-09	0.00181165	2.56064e-09	0.00181165	0.000162246
1252 - 1252	2.0001	38241.5	4.00014	78.0029	38325.5	5.21871e-05	0.997808	0.000104373	0.00203527	0.00219183	0.00260823
1253 - 1253	18.0018	4.00026	38069.3	1.00007	38092.4	0.000472583	0.000105015	0.999396	2.62537e-05	0.000603851	0.000122678
1254 - 1254	35.0028	9.00041	37848.5	6.59046e-05	37892.5	0.000923739	0.000237525	0.998839	1.73925e-09	0.00116127	0.000492329
1255 - 1255	39.0021	1.00007	38222.6	1.00004	38263.6	0.0010193	2.61362e-05	0.998928	2.61355e-05	0.00107157	0.00092422
1256 - 1256	3.99942e-05	38336.6	6.44812e-05	44.0018	38380.6	1.04204e-09	0.998854	1.68005e-09	0.00114646	0.00114646	0.00129984
1257 - 1257	37996.3	6.4753e-05	5.00088	1.00004	38002.3	0.999842	1.70392e-09	0.000131594	2.63153e-05	0.000157911	0.000320181
1258 - 1258	38130.5	1.00007	34.0014	3.99942e-05	38165.5	0.999083	2.62034e-05	0.000890895	1.04792e-09	0.000917099	0.000968542
1259 - 1259	37914.2	9.92853e-05	11.0012	1.0001	37926.2	0.999684	2.61786e-09	0.000290069	2.63696e-05	0.000316441	0.000252534
1260 - 1260	37798.8	5.00014	85.0127	2.00004	37890.8	0.997572	0.000131962	0.00224362	5.27843e-05	0.00242837	0.00222494
1261 - 1261	114.001	0.000141897	37525.9	3.9994e-05	37639.9	0.00302871	3.76986e-09	0.996971	1.06254e-09	0.00302872	0.00565483
1262 - 1262	6.42816e-05	37469.3	1.00004	13.0009	37483.3	1.71494e-09	0.999626	2.66796e-05	0.000346846	0.000373527	0.000165255
1263 - 1263	38014.7	9.91475e-05	33.0036	3.99943e-05	38047.7	0.999133	2.60587e-09	0.000867427	1.05116e-09	0.000867431	0.000296798
1264 - 1264	16.0018	2.0001	38448.5	3.99942e-05	38466.5	0.000415992	5.19958e-05	0.999532	1.03971e-09	0.000467989	0.000186528
1265 - 1265	3.99942e-05	37882.5	3.99942e-05	12.0013	37894.5	1.05541e-09	0.999683	1.05541e-09	0.000316703	0.000316705	0.000162914
1266 - 1266	38768.8	2.00006	32.0043	3.99943e-05	38802.8	0.999124	5.15444e-05	0.000824794	1.03071e-09	0.00087634	0.000654485
1267 - 1267	7.00041	4.00039	39218.7	1.0001	39230.7	0.000178442	0.000101971	0.999694	2.54927e-05	0.000305906	0.000106277
1268 - 1268	39183.2	3.99941e-05	12.0011	1.00032	39196.2	0.999668	1.02036e-09	0.00030618	2.55208e-05	0.000331702	0.000236642
1269 - 1269	39753.8	3.99943e-05	68.0073	9.73464e-05	39821.8	0.998292	1.00433e-09	0.00170779	2.44455e-09	0.00170779	0.0005085
1270 - 1270	4.00048	3.00019	39607.7	1.00006	39615.7	0.000100982	7.57323e-05	0.999798	2.52441e-05	0.000201958	0.000146517
1271 - 1271	40034.8	2.00004	53.0035	2.00004	40091.8	0.998578	4.98865e-05	0.00132205	4.98865e-05	0.00142183	0.000954686
1272 - 1272	9.00075	3.00032	40552	6.40203e-05	40564	0.00022189	7.3965e-05	0.999704	1.57826e-09	0.000295857	0.000161264
1273 - 1273	40682.8	6.40491e-05	34.0058	1.00004	40717.8	0.99914	1.573e-09	0.000835159	2.45603e-05	0.000859721	0.00143647
1274 - 1274	41081.6	2.00019	35.0045	2.00014	41120.6	0.999051	4.86419e-05	0.000851263	4.86407e-05	0.000948546	0.000765412
1275 - 1275	17.0014	4.00004	40772.6	3.99942e-05	40793.6	0.000416766	9.80557e-05	0.999485	9.80405e-10	0.000514822	0.000249445
1276 - 1276	54.0032	4.00025	40310.6	9.69202e-05	40368.6	0.00133775	9.90932e-05	0.998563	2.40088e-09	0.00143685	0.000914077
1277 - 1277	4.00025	32.0025	3.99942e-05	41008.6	41044.6	9.7461e-05	0.000779701	9.7441e-10	0.999123	0.000877163	0.000217846
1278 - 1278	2.00063	42555.7	2.00019	94.0077	42653.7	4.69041e-05	0.997702	4.68936e-05	0.00220398	0.00229777	0.000255539
1279 - 1279	6.31705e-05	43872.6	3.99942e-05	11.0015	43883.6	1.4395e-09	0.999749	9.11371e-10	0.000250697	0.0002507	0.000394892
1280 - 1280	3.99941e-05	44132.2	3.99941e-05	11.0004	44143.2	9.06009e-10	0.999751	9.06009e-10	0.000249198	0.000249199	0.000263048
1281 - 1281	6.00024	20.0025	3.99942e-05	44027.6	44053.6	0.000136203	0.000454049	9.07854e-10	0.99941	0.000590253	0.000490403
1282 - 1282	44025.7	2.00018	106.011	1.00013	44134.7	0.99753	4.53199e-05	0.00240197	2.26609e-05	0.00246995	0.000835804
1283 - 1283	29.0019	5.00062	43473.5	1.00004	43508.5	0.00066658	0.000114934	0.999196	2.29849e-05	0.0008045	0.000269084
1284 - 1284	9.00024	65.0046	9.58491e-05	43764.7	43838.7	0.000205304	0.00148281	2.18641e-09	0.998312	0.00168812	0.000728798
1285 - 1285	4.00013	24.0028	9.35842e-05	44982.6	45010.6	8.88709e-05	0.00053327	2.07916e-09	0.999378	0.000622143	0.000544767
1286 - 1286	3.00036	10.0003	3.9994e-05	46466.9	46479.9	6.45517e-05	0.000215153	8.60459e-10	0.99972	0.000279706	0.000223701
1287 - 1287	48423.6	2.00013	28.0024	7.00006	48460.6	0.999236	4.12733e-05	0.000577838	0.000144449	0.00076356	0.000265252
1288 - 1288	11.001	5.00009	49301.4	3.99942e-05	49317.4	0.000223065	0.000101386	0.999676	8.10955e-10	0.000324452	0.000169136
1289 - 1289	49693.6	3.99942e-05	9.00171	6.23902e-05	49702.6	0.999819	8.0467e-10	0.000181111	1.25527e-09	0.000181113	0.000635502
1290 - 1290	50804.8	1.00006	97.0049	2.00006	50904.8	0.998035	1.96457e-05	0.00190562	3.92903e-05	0.00196455	0.00125337
1291 - 1291	7.00028	9.0974e-05	51544	3.9994e-05	51551	0.000135793	1.76474e-09	0.999864	7.75816e-10	0.000135796	8.86497e-05
1292 - 1292	3.99942e-05	52294.7	6.2138e-05	21.0017	52315.7	7.64479e-10	0.999599	1.18775e-09	0.000401443	0.000401445	0.000202917
1293 - 1293	53562.7	1.00004	56.0022	5.00006	53624.7	0.998844	1.86489e-05	0.00104434	9.32417e-05	0.00115623	0.00107508
1294 - 1294	54965.7	2.00006	93.0043	2.00012	55062.7	0.998238	3.63233e-05	0.00168906	3.63245e-05	0.00176171	0.00109802
1295 - 1295	3.99942e-05	55623.5	3.99942e-05	8.00067	55631.5	7.18913e-10	0.999856	7.18913e-10	0.000143816	0.000143817	0.00014494
1296 - 1296	56079.7	6.00033	76.0048	2.00006	56163.7	0.998504	0.000106836	0.00135327	3.56113e-05	0.00149572	0.000223271
1297 - 1297	8.00012	28.0016	3.99942e-05	56933.6	56969.6	0.000140428	0.000491518	7.02028e-10	0.999368	0.000631947	0.000301724
1298 - 1298	7.00038	39.0021	1.00006	57637.6	57684.6	0.000121356	0.000676127	1.73367e-05	0.999185	0.00081482	0.000220454
1299 - 1299	13.0008	43.0031	4.00009	58220.6	58280.6	0.000223072	0.000737863	6.86349e-05	0.99897	0.00102957	0.000231954
1300 - 1300	59474.7	3.99942e-05	35.0024	3.00016	59512.7	0.999361	6.72029e-10	0.00058815	5.04121e-05	0.000638563	0.000148868
1301 - 1301	2.00009	59623.7	3.00016	70.0049	59698.7	3.3503e-05	0.998744	5.0255e-05	0.00117264	0.00125639	0.000257978
1302 - 1302	50.0014	1.00006	59587.6	1.00004	59639.6	0.000838392	1.67684e-05	0.999128	1.6768e-05	0.000871929	0.00091085
1303 - 1303	3.99942e-05	60412.6	51.0006	33.002	60496.6	6.61099e-10	0.998611	0.000843032	0.000545518	0.00138855	0.00137
1304 - 1304	18.0005	60980.3	8.72706e-05	19.0009	61017.3	0.000295006	0.999394	1.43026e-09	0.000311402	0.00060641	0.000343383
1305 - 1305	1.00004	62098.6	8.00009	31.0015	62138.6	1.60937e-05	0.999356	0.000128746	0.000498908	0.000643748	0.000409591
1306 - 1306	8.75009e-05	62302.2	1.00009	30.0006	62333.2	1.40376e-09	0.999503	1.60442e-05	0.000481295	0.00049734	0.000560389
1307 - 1307	4.00012	14.0009	8.81721e-05	62907.3	62925.3	6.35694e-05	0.0002225	1.40122e-09	0.999714	0.00028607	0.000130676
1308 - 1308	62989.8	13.0003	155.009	2.00006	63159.8	0.997308	0.000205832	0.00245423	3.16667e-05	0.00269173	0.000518798
1309 - 1309	35.0016	6.0005	63037.5	2.00012	63080.5	0.000554873	9.51245e-05	0.999318	3.17074e-05	0.000681704	0.000176507
1310 - 1310	5.00009	33.0037	3.99943e-05	62874.8	62912.8	7.94765e-05	0.000524595	6.3571e-10	0.999396	0.000604072	0.000956036
1311 - 1311	63964.6	6.03224e-05	30.0013	3.99942e-05	63994.6	0.999531	9.42617e-10	0.00046881	6.24962e-10	0.000468811	0.000219985
1312 - 1312	3.99942e-05	64937.6	0.00012047	14.0015	64951.6	6.15754e-10	0.999784	1.85476e-09	0.000215568	0.00021557	0.000468239
1313 - 1313	6.06976e-05	64661.4	3.99942e-05	12.0007	64673.4	9.38524e-10	0.999814	6.18402e-10	0.000185558	0.00018556	9.50061e-05
1314 - 1314	64687.6	6.05201e-05	18.0012	6.06786e-05	64705.6	0.999722	9.35315e-10	0.000278202	9.37765e-10	0.000278204	0.00020593
1315 - 1315	2.00004	64644.6	3.00004	41.001	64690.6	3.0917e-05	0.999289	4.63752e-05	0.000633802	0.000711094	0.000817246
1316 - 1316	2.00012	15.0014	10.0004	64110.4	64137.4	3.11849e-05	0.000233895	0.000155922	0.999579	0.000421002	0.000373571
1317 - 1317	64244.7	0.000162651	98.0046	2.00006	64344.7	0.998446	2.52781e-09	0.00152312	3.10835e-05	0.0015542	0.000614416
1318 - 1318	11.0004	7.00058	63924.2	2.00006	63944.2	0.000172032	0.00010948	0.999687	3.12782e-05	0.00031279	0.000149554
1319 - 1319	62792.8	3.99943e-05	82.0039	1.00006	62875.8	0.99868	6.36084e-10	0.00130422	1.59053e-05	0.00132013	0.000558311
1320 - 1320	62343.8	3.00009	103.008	3.00009	62452.8	0.998255	4.80377e-05	0.00164937	4.80377e-05	0.00174545	0.000919266
1321 - 1321	43.0024	7.00033	61368.6	1.00004	61419.6	0.000700141	0.000113975	0.99917	1.62821e-05	0.000830399	0.000124028
1322 - 1322	30.001	9.00095	60381.5	2.00004	60422.5	0.000496521	0.000148967	0.999321	3.31009e-05	0.000678589	0.000441519
1323 - 1323	59786.7	5.00022	240.009	2.00009	60033.8	0.995885	8.32901e-05	0.0039979	3.33161e-05	0.00411451	0.00331192
1324 - 1324	133.005	9.00022	59229.7	1.00004	59372.7	0.00224017	0.000151588	0.997591	1.68434e-05	0.0024086	0.00203218
1325 - 1325	5.00013	65.002	4.00009	59276.5	59350.5	8.42474e-05	0.00109522	6.73977e-05	0.998753	0.00124687	0.00122362
1326 - 1326	2.00018	26.0025	6.15488e-05	58922.6	58950.6	3.39297e-05	0.000441089	1.04407e-09	0.999525	0.00047502	0.000555975
1327 - 1327	57865.7	1.00009	186.008	26.0004	58078.7	0.996332	1.72196e-05	0.00320269	0.000447674	0.00366759	0.00267275
1328 - 1328	13.0005	177.018	82.0001	55138.7	55410.8	0.000234621	0.00319465	0.00147986	0.995091	0.00490913	0.00320488
1329 - 1329	14.0011	96.0072	80.0001	54999.7	55189.7	0.00025369	0.00173958	0.00144955	0.996557	0.00344282	0.00286488
1330 - 1330	15.0002	81.0043	80	55231.7	55407.7	0.000270725	0.00146197	0.00144384	0.996823	0.00317654	0.00389401
1331 - 1331	8.0003	45.0045	50	54910.7	55013.7	0.000145424	0.00081806	0.000908865	0.998128	0.00187235	0.0019253
1332 - 1332	55227.7	54.0002	245.008	8.00054	55534.7	0.994472	0.00097237	0.00441179	0.000144064	0.00552823	0.00655431
1333 - 1333	10.0001	75.0033	52.0001	56042.7	56179.7	0.000178002	0.00133506	0.000925604	0.997561	0.00243867	0.00296601
1334 - 1334	55551.4	2.00004	13.0011	3.0001	55569.4	0.999676	3.59918e-05	0.000233962	5.39883e-05	0.000323942	0.000194758
1335 - 1335	55394.6	2.00024	98.0045	6.00018	55500.6	0.99809	3.60399e-05	0.00176583	0.00010811	0.00190998	0.00116395
1336 - 1336	8.0001	4.0001	54306.7	2.00006	54320.7	0.000147275	7.36386e-05	0.999742	3.68196e-05	0.000257734	0.000323711
1337 - 1337	53113.9	3.9994e-05	11.0003	6.39029e-05	53124.9	0.999793	7.5283e-10	0.000207065	1.20288e-09	0.000207067	0.000199437
1338 - 1338	6.47828e-05	53121.2	6.42898e-05	7.00084	53128.2	1.21937e-09	0.999868	1.21009e-09	0.000131773	0.000131775	0.000342561
1339 - 1339	1.00014	53836.9	0.000136138	19.0007	53856.9	1.85703e-05	0.999629	2.52777e-09	0.000352799	0.000371372	0.00024701
1340 - 1340	3.99942e-05	53650.5	6.47925e-05	4.00006	53654.5	7.45402e-10	0.999925	1.20759e-09	7.45522e-05	7.45541e-05	0.000113135
1341 - 1341	53148.2	2.00004	4.00057	1.00004	53155.2	0.999868	3.76264e-05	7.5262e-05	1.88136e-05	0.000131702	0.000202644
1342 - 1342	52609.7	9.62095e-05	5.00014	3.99939e-05	52614.7	0.999905	1.82857e-09	9.50331e-05	7.60129e-10	9.50357e-05	0.000100832
1343 - 1343	52238	1.00006	18.0005	3.99941e-05	52257	0.999636	1.91374e-05	0.000344461	7.65334e-10	0.000363599	0.000364197
1344 - 1344	3.99942e-05	51771.5	3.99942e-05	17.0014	51788.6	7.7226e-10	0.999672	7.7226e-10	0.000328286	0.000328287	0.000195161
1345 - 1345	51465.1	0.000143919	18.0009	1.00004	51484.1	0.999631	2.7954e-09	0.00034964	1.94242e-05	0.000369067	0.000139747
1346 - 1346	2.0001	22.0018	3.99942e-05	51341.5	51365.5	3.89385e-05	0.000428339	7.7862e-10	0.999533	0.000467278	0.000212792
1347 - 1347	5.00026	52.0026	2.00006	51409.5	51468.5	9.71518e-05	0.00101038	3.886e-05	0.998854	0.00114639	0.00061774
1348 - 1348	51807.6	0.000320359	66.0058	9.00019	51882.6	0.998554	6.17468e-09	0.00127221	0.000173472	0.00144569	0.000829221
1349 - 1349	3.99943e-05	51909.8	0.00014005	116.008	52025.8	7.6874e-10	0.99777	2.69194e-09	0.00222981	0.00222981	0.00043022
1350 - 1350	38.0027	5.00006	51235.7	3.99943e-05	51278.7	0.000741101	9.75077e-05	0.999161	7.79939e-10	0.000838609	0.000192446
1351 - 1351	7.0004	34.0029	3.99942e-05	51849.6	51890.6	0.000134907	0.000655281	7.70742e-10	0.99921	0.000790189	0.000344596
1352 - 1352	6.33847e-05	52608.7	2.00004	51.0029	52661.7	1.20362e-09	0.998994	3.7979e-05	0.000968501	0.00100648	0.000417681
1353 - 1353	52706.7	3.0001	9.00281	2.00004	52720.7	0.999734	5.69055e-05	0.000170764	3.79366e-05	0.000265606	0.00119407
1354 - 1354	52863.2	6.39428e-05	14.0011	1.0001	52878.2	0.999716	1.20925e-09	0.00026478	1.89132e-05	0.000283694	0.000200744
1355 - 1355	51868.7	3.99943e-05	60.0062	3.00019	51931.7	0.998787	7.70132e-10	0.00115548	5.77718e-05	0.00121325	0.00101996
1356 - 1356	3.99943e-05	35.0039	3.99943e-05	50998.8	51033.8	7.83683e-10	0.000685896	7.83683e-10	0.999314	0.000685898	0.000725249
1357 - 1357	50734.8	1.00004	108.009	1.00004	50844.8	0.997836	1.96685e-05	0.00212429	1.96685e-05	0.00216362	0.000483194
1358 - 1358	2.00007	31.0034	1.00004	50438.7	50472.7	3.96267e-05	0.000614261	1.98135e-05	0.999326	0.000673701	0.00061178
1359 - 1359	50970.7	8.00165	86.0068	6.00019	51070.7	0.998042	0.000156678	0.00168407	0.000117488	0.00195824	0.00087034
1360 - 1360	15.0008	3.00293	51197.5	4.00014	51219.5	0.000292872	5.86286e-05	0.99957	7.8098e-05	0.000429599	0.00155413
1361 - 1361	1.00026	50181.3	8.00019	54.0018	50244.3	1.99078e-05	0.998746	0.000159226	0.00107478	0.00125392	0.00127333
1362 - 1362	28.0018	5.0001	49532.3	0.000591068	49565.3	0.000564947	0.000100879	0.999334	1.1925e-08	0.000665838	0.000354142
1363 - 1363	31.0026	14.0014	49678.6	6.6086e-05	49723.6	0.000623498	0.000281586	0.999095	1.32907e-09	0.000905085	0.000471593
1364 - 1364	28.0025	7.0002	50006.6	1.00004	50042.6	0.000559575	0.000139885	0.999281	1.99838e-05	0.000719443	0.000307458
1365 - 1365	70.0047	9.00099	50080.6	1.00007	50160.7	0.00139561	0.000179443	0.998405	1.99372e-05	0.00159499	0.00024535
1366 - 1366	39.0038	6.0002	49888.7	1.00004	49934.7	0.000781097	0.000120161	0.999079	2.0027e-05	0.000921285	0.000523118
1367 - 1367	20.0018	5.00014	49412.4	1.00007	49438.4	0.00040458	0.000101139	0.999474	2.02285e-05	0.000525947	0.000232677
1368 - 1368	49671.7	6.48005e-05	84.0051	1.00006	49756.7	0.998292	1.30235e-09	0.00168832	2.00991e-05	0.00170842	0.000660446
1369 - 1369	2.0001	31.0029	2.0001	50005.6	50040.6	3.99695e-05	0.000619555	3.99695e-05	0.999301	0.000699494	0.000389292
1370 - 1370	50596.7	3.99943e-05	79.0035	2.00014	50677.7	0.998402	7.89189e-10	0.00155894	3.94679e-05	0.00159841	0.00121374
1371 - 1371	5.00019	51215.6	1.00006	47.0031	51268.6	9.75293e-05	0.998966	1.95064e-05	0.000916801	0.00103384	0.000190584
1372 - 1372	3.00006	4.00014	2.00006	51768.7	51777.7	5.79413e-05	7.7256e-05	3.86279e-05	0.999826	0.000173825	0.000148397
1373 - 1373	51841.3	1.00004	53.0036	4797.23	56692.6	0.914429	1.76397e-05	0.00093493	0.0846183	0.0855709	0.0409304
1374 - 1374	58899.7	5.00009	107.005	2.00006	59013.7	0.998068	8.47276e-05	0.00181323	3.38915e-05	0.00193184	0.000981641
1375 - 1375	26.0021	5.00009	59133.6	6.29234e-05	59164.6	0.000439488	8.45115e-05	0.999476	1.06353e-09	0.000524	0.000335771
1376 - 1376	3.00042	42.0025	3.99942e-05	59897.6	59942.6	5.00549e-05	0.000700712	6.67209e-10	0.999249	0.000750768	0.000157679
1377 - 1377	60691.7	3.00022	87.005	2.00004	60783.7	0.998486	4.9359e-05	0.00143139	3.29042e-05	0.00151365	0.000235392
1378 - 1378	46.0021	7.00048	60770.5	6.24759e-05	60823.5	0.00075632	0.000115095	0.999129	1.02717e-09	0.000871416	0.000346335
1379 - 1379	4.00034	66.004	2.00009	61430.7	61502.7	6.50434e-05	0.00107319	3.25204e-05	0.998829	0.00117075	0.000126508
1380 - 1380	5.00028	58.0036	2.00009	62624.6	62689.6	7.97624e-05	0.00092525	3.19046e-05	0.998963	0.00103692	0.000105311
1381 - 1381	64613.8	1.00004	59.0033	3.00006	64676.8	0.999026	1.54621e-05	0.00091228	4.63855e-05	0.000974128	0.000119413
1382 - 1382	7.00054	64526.7	5.00009	87.0059	64625.7	0.000108324	0.998468	7.737e-05	0.0013463	0.001532	0.000551717
1383 - 1383	57.0042	6.00012	64576.7	3.99943e-05	64639.8	0.000881875	9.28241e-05	0.999025	6.18726e-10	0.0009747	0.000501
1384 - 1384	5.00021	51.002	3.99942e-05	65651.6	65707.6	7.60979e-05	0.000776197	6.0867e-10	0.999148	0.000852295	0.000460607
1385 - 1385	66572.6	6.08792e-05	27.0014	3.99942e-05	66599.6	0.999595	9.14108e-10	0.000405429	6.00517e-10	0.000405431	5.55019e-05
1386 - 1386	67348.7	1.00009	55.0039	1.00006	67405.7	0.999154	1.48368e-05	0.000816013	1.48364e-05	0.000845686	0.000494221
1387 - 1387	67703.3	6.06175e-05	17.0007	3.00009	67723.3	0.999705	8.95076e-10	0.000251032	4.42992e-05	0.000295332	9.25741e-05
1388 - 1388	2.00012	67717.5	3.00006	13.0013	67735.5	2.95284e-05	0.999734	4.42908e-05	0.000191943	0.000265762	0.000395072
1389 - 1389	94.0043	1.00016	67769.7	3.99943e-05	67864.8	0.00138517	1.47376e-05	0.9986	5.89323e-10	0.00139991	0.000479371
1390 - 1390	8.738e-05	68712.8	1.00004	77.0035	68790.8	1.27023e-09	0.998866	1.45374e-05	0.00111939	0.00113393	0.000374802
1391 - 1391	3.00006	69186.1	6.08493e-05	9.00037	69198.1	4.33546e-05	0.999827	8.79349e-10	0.000130067	0.000173422	7.48448e-05
1392 - 1392	69978.2	1.00016	12.0005	4.00004	69995.2	0.999757	1.42889e-05	0.000171447	5.71474e-05	0.000242884	0.000122863
1393 - 1393	70313.5	3.99942e-05	6.00069	1.00006	70320.5	0.9999	5.68742e-10	8.53335e-05	1.42215e-05	9.95555e-05	0.000258534
1394 - 1394	69858.4	3.99942e-05	6.00036	2.00004	69866.4	0.999885	5.72438e-10	8.58833e-05	2.86266e-05	0.000114511	6.30413e-05
1395 - 1395	70012.8	12.0001	58.0072	1.00006	70083.8	0.998987	0.000171225	0.000827683	1.42695e-05	0.00101318	0.0021218
1396 - 1396	9.00036	3.00006	69912.3	3.99941e-05	69924.3	0.000128716	4.29044e-05	0.999828	5.71964e-10	0.000171621	8.8366e-05
1397 - 1397	70298.8	1.00004	78.0049	5.95514e-05	70377.8	0.998877	1.42096e-05	0.00110837	8.46167e-10	0.00112258	0.000410287
1398 - 1398	41.0015	7.00062	70004.5	1.00006	70053.5	0.000585288	9.99324e-05	0.999301	1.42757e-05	0.000699496	0.000325348
1399 - 1399	70118.8	2.00009	219.008	6.00006	70345.8	0.996773	2.84322e-05	0.00311331	8.52938e-05	0.00322704	0.00192733
1400 - 1400	1.0002	61.0022	3.99942e-05	70137.7	70199.7	1.42479e-05	0.000868981	5.69721e-10	0.999117	0.00088323	0.00053376
1401 - 1401	2.00016	85.0037	3.99943e-05	70109.7	70196.7	2.84936e-05	0.00121093	5.69745e-10	0.998761	0.00123943	0.000465743
1402 - 1402	69969.7	1.00009	90.0033	4.00016	70064.7	0.998644	1.42738e-05	0.00128457	5.70923e-05	0.00135594	0.000793714
1403 - 1403	1.00004	69468.7	2.00009	66.0024	69537.7	1.43813e-05	0.999008	2.87626e-05	0.00094916	0.000992304	0.000615253
1404 - 1404	9.00012	31.0017	6.04483e-05	69162.6	69202.6	0.000130055	0.000447984	8.73497e-10	0.999422	0.00057804	0.00019381
1405 - 1405	68667.8	6.03998e-05	63.0035	2.00004	68732.8	0.999054	8.78763e-10	0.000916643	2.90988e-05	0.000945743	4.74792e-05
1406 - 1406	69188.8	3.99943e-05	25.0018	1.00004	69214.8	0.999624	5.77829e-10	0.000361221	1.44484e-05	0.00037567	0.000276951
1407 - 1407	1.00009	69074.7	1.00009	28.0027	69104.7	1.4472e-05	0.999566	1.44721e-05	0.000405222	0.000434166	0.000697324
1408 - 1408	15.0008	2.00009	68007.3	3.00009	68027.3	0.000220512	2.94012e-05	0.999706	4.41012e-05	0.000294014	6.08705e-05
1409 - 1409	68093.7	2.00062	159.009	2.00012	68256.8	0.997612	2.93103e-05	0.00232957	2.93029e-05	0.00238818	0.000278597
1410 - 1410	65.0035	7.00041	68196.7	1.00006	68269.7	0.000952158	0.000102541	0.998931	1.46487e-05	0.00106935	2.34802e-05
1411 - 1411	19.0008	5.00006	68033.5	2.00004	68059.5	0.000279179	7.3466e-05	0.999618	2.93866e-05	0.000382032	0.00026243
1412 - 1412	67484.7	2.00009	45.0028	3.99943e-05	67531.7	0.999304	2.9617e-05	0.000666394	5.92229e-10	0.000696012	0.000159129
1413 - 1413	67284.8	2.00012	205.009	3.99943e-05	67491.8	0.996933	2.9635e-05	0.00303755	5.9258e-10	0.00306718	0.00109124
1414 - 1414	35.0016	2.00006	66201.6	6.07589e-05	66238.6	0.000528417	3.01948e-05	0.999441	9.17273e-10	0.000558613	0.000191967
1415 - 1415	8.00006	121.003	1.00009	66704.7	66834.7	0.000119699	0.00181048	1.49636e-05	0.998055	0.00194514	0.00227542
1416 - 1416	7.00049	68343.8	2.00006	174.008	68526.8	0.000102157	0.997329	2.91866e-05	0.00253927	0.00267062	0.000742173
1417 - 1417	77.0043	2.00009	67995.8	1.00006	68075.8	0.00113116	2.93803e-05	0.998825	1.46904e-05	0.00117523	1.26995e-05
1418 - 1418	9.00016	68.0043	1.00006	67991.7	68069.7	0.00013222	0.000999038	1.46917e-05	0.998854	0.00114595	0.000285706
1419 - 1419	68502.7	15.0003	133.008	2.00012	68652.7	0.997815	0.000218495	0.0019374	2.91339e-05	0.00218503	0.000303379
1420 - 1420	14.0003	6.00009	67687.1	3.99941e-05	67707.1	0.000206778	8.86183e-05	0.999705	5.90693e-10	0.000295397	0.000332543
1421 - 1421	67234.7	6.04478e-05	38.0025	8.82199e-05	67272.7	0.999435	8.98548e-10	0.000564902	1.31138e-09	0.000564904	0.000298566
1422 - 1422	66996.8	4.00009	59.0056	1.00006	67060.8	0.999046	5.96487e-05	0.000879882	1.49128e-05	0.000954444	0.00120599
1423 - 1423	3.99942e-05	66620.5	2.00004	17.0008	66639.5	6.00157e-10	0.999715	3.00128e-05	0.000255116	0.000285129	9.20321e-05
1424 - 1424	31.002	10.0005	65885.6	1.00004	65927.6	0.000470243	0.000151689	0.999363	1.51688e-05	0.000637102	0.000182804
1425 - 1425	47.0024	9.00021	66105.6	1.00012	66162.6	0.000710408	0.000136032	0.999138	1.51161e-05	0.000861556	0.00021498
1426 - 1426	26.0014	4.00059	65974.5	3.00004	66007.5	0.000393916	6.06082e-05	0.9995	4.545e-05	0.000499974	0.000229593
1427 - 1427	65637.8	3.99943e-05	140.006	6.18037e-05	65777.8	0.997872	6.08021e-10	0.00212847	9.39583e-10	0.00212847	0.00114977
1428 - 1428	3.99942e-05	65589.6	3.99942e-05	18.0012	65607.6	6.09597e-10	0.999726	6.09597e-10	0.000274376	0.000274377	0.000134251
1429 - 1429	64961.7	2.00004	29.0019	1.00006	64993.7	0.999508	3.07728e-05	0.000446226	1.53871e-05	0.000492386	0.000123386
1430 - 1430	21.0005	4.00013	63984	6.2049e-05	64009	0.000328086	6.24932e-05	0.999609	9.69379e-10	0.000390581	0.000373625
1431 - 1431	63032.8	3.99943e-05	52.0031	1.00004	63085.8	0.99916	6.33967e-10	0.000824324	1.58521e-05	0.000840177	2.80919e-05
1432 - 1432	5.00049	63119.6	1.00006	56.0035	63181.6	7.91447e-05	0.999019	1.58284e-05	0.000886389	0.000981362	0.000266245
1433 - 1433	3.00006	62562.7	3.99943e-05	41.0024	62606.7	4.79192e-05	0.999297	6.38817e-10	0.00065492	0.000702839	0.000101186
1434 - 1434	65.0046	6.00068	61242.7	9.23233e-05	61313.7	0.0010602	9.78686e-05	0.998842	1.50575e-09	0.00115807	0.000606095
1435 - 1435	3.00006	39.0026	3.99943e-05	60712.7	60754.7	4.93799e-05	0.000641969	6.58291e-10	0.999309	0.00069135	0.000162595
1436 - 1436	61234.6	2.00004	40.0017	9.35137e-05	61276.6	0.999315	3.26396e-05	0.000652806	1.52609e-09	0.000685447	0.000384936
1437 - 1437	1.00004	60967.8	2.00006	78.0038	61048.8	1.6381e-05	0.998673	3.27617e-05	0.00127773	0.00132687	0.000559152
1438 - 1438	2.00006	12.002	3.99942e-05	60875.6	60889.6	3.28473e-05	0.00019711	6.56832e-10	0.99977	0.000229958	0.000711968
1439 - 1439	6.38337e-05	33.001	1.00006	60620.3	60654.3	1.05242e-09	0.000544083	1.64879e-05	0.999439	0.000560572	0.000485944
1440 - 1440	59717.6	15.0016	57.0035	2.00014	59791.6	0.998762	0.000250897	0.000953369	3.34518e-05	0.00123772	0.000370549
1441 - 1441	69.0027	2.00014	59152.5	1.0001	59224.6	0.0011651	3.37721e-05	0.998784	1.68865e-05	0.00121576	0.000799321
1442 - 1442	1.0001	58382.7	3.99942e-05	86.0029	58469.7	1.71045e-05	0.998512	6.84017e-10	0.0014709	0.001488	0.00136687
1443 - 1443	652.049	5.00004	57224.7	13.0004	57894.7	0.0112627	8.63643e-05	0.988426	0.000224552	0.0115736	0.00369581
1444 - 1444	6.0004	38.0018	3.99942e-05	58479.4	58523.4	0.00010253	0.000649344	6.83388e-10	0.999248	0.000751875	0.000220093
1445 - 1445	59277.7	1.00004	79.0044	0.000192671	59357.7	0.998652	1.68477e-05	0.00133099	3.24592e-09	0.00134784	0.000308997
1446 - 1446	3.00014	59321.6	10.0001	54.0029	59388.6	5.05171e-05	0.998872	0.000168384	0.000909315	0.00112822	0.000508242
1447 - 1447	28.0018	7.0001	59024.5	2.00004	59061.5	0.000474112	0.000118522	0.999374	3.38637e-05	0.000626498	0.000225963
1448 - 1448	2.00049	27.0024	3.99942e-05	59336.5	59365.5	3.36979e-05	0.00045485	6.73694e-10	0.999511	0.000488549	0.000703833
1449 - 1449	59567.7	17.0021	173.009	7.00007	59764.7	0.996704	0.000284484	0.00289483	0.000117127	0.00329644	0.00143164
1450 - 1450	53.0019	1.0001	59912.5	3.99942e-05	59966.5	0.000883858	1.66776e-05	0.999099	6.66942e-10	0.000900536	0.000694985
1451 - 1451	30.0039	10.0002	59068.6	1.00014	59109.6	0.000507598	0.000169181	0.999306	1.69201e-05	0.000693699	0.00121307
1452 - 1452	43.0041	8.0001	58658.7	9.69034e-05	58709.7	0.000732488	0.000136265	0.999131	1.65055e-09	0.000868756	0.00085424
1453 - 1453	6.00034	56.0037	1.00006	58663.6	58726.6	0.000102174	0.000953635	1.70292e-05	0.998927	0.00107284	0.000171592
1454 - 1454	6.0002	21.0018	1.00007	59706.4	59734.4	0.000100448	0.000351586	1.67419e-05	0.999531	0.000468776	0.000356705
1455 - 1455	18.0003	59941.7	7.0001	895.006	60861.7	0.000295757	0.984884	0.000115016	0.0147056	0.0151164	0.0265591
1456 - 1456	61816.6	6.38771e-05	46.002	3.00006	61865.6	0.999208	1.03251e-09	0.00074358	4.84933e-05	0.000792074	0.000446363
1457 - 1457	13.0014	61754.7	1.00004	320.023	62088.8	0.0002094	0.99462	1.61066e-05	0.00515429	0.0053798	0.0024837
1458 - 1458	1.0001	62295.7	2.00004	83.0031	62381.7	1.60319e-05	0.998621	3.20613e-05	0.00133057	0.00137866	0.00100514
1459 - 1459	171.01	9.00058	62039.7	2.00006	62221.7	0.0027484	0.000144653	0.997075	3.21441e-05	0.0029252	0.000140003
1460 - 1460	7.00077	450.004	3.99942e-05	61270.7	61727.7	0.000113414	0.00729016	6.47915e-10	0.992596	0.00740357	0.0122845
1461 - 1461	62212.7	7.0004	144.008	7.0001	62370.7	0.997467	0.000112239	0.0023089	0.000112234	0.00253338	0.000514984
1462 - 1462	1.00006	32.0018	5.0001	63380.5	63418.5	1.57693e-05	0.000504613	7.88429e-05	0.999401	0.000599225	0.000102101
1463 - 1463	9.00031	12.0012	1.0001	63760.1	63782.1	0.00014111	0.000188159	1.56799e-05	0.999655	0.000344949	0.000388493
1464 - 1464	63807.7	14.0008	154.007	10.0005	63985.7	0.997218	0.000218812	0.0024069	0.000156292	0.002782	0.00111603
1465 - 1465	39.0021	6.00039	62939.5	3.99942e-05	62984.5	0.000619233	9.52678e-05	0.999285	6.34985e-10	0.000714502	5.76358e-05
1466 - 1466	91.0061	12.0005	61232.7	6.44375e-05	61335.7	0.00148374	0.000195653	0.998321	1.05057e-09	0.00167939	0.000398193
1467 - 1467	121.005	1169.05	183.009	61455.7	62928.7	0.00192289	0.0185774	0.00290819	0.976592	0.0234085	0.0115078
1468 - 1468	4.00019	21.0005	2.00004	63461.9	63488.9	6.30061e-05	0.000330774	3.15022e-05	0.999575	0.000425282	0.000372839
1469 - 1469	63530.7	3.00019	59.004	3.00004	63595.7	0.998978	4.71759e-05	0.000927799	4.71736e-05	0.00102215	0.000333008
1470 - 1470	30.0015	4.00031	63266.3	2.00019	63302.3	0.000473941	6.31938e-05	0.999431	3.15974e-05	0.000568732	0.000115842
1471 - 1471	62320.6	1.0001	95.0039	9.00144	62425.6	0.998318	1.60206e-05	0.00152187	0.000144195	0.00168209	0.000923728
1472 - 1472	6.00014	62117.3	4.00006	48.0013	62175.3	9.65035e-05	0.999067	6.43352e-05	0.000772032	0.000932871	0.000935194
1473 - 1473	28.0011	2.00004	61791.4	3.00006	61824.4	0.000452914	3.23503e-05	0.999466	4.85255e-05	0.00053379	0.0003465
1474 - 1474	61421.7	3.00031	192.007	4.00006	61620.7	0.99677	4.869e-05	0.00311595	6.49143e-05	0.00322956	0.00237417
1475 - 1475	19.0009	5.00047	60844.1	9.76699e-05	60868.1	0.000312166	8.21526e-05	0.999606	1.60462e-09	0.00039432	0.000205156
1476 - 1476	60600.8	2.00014	216.013	9.6938e-05	60818.8	0.996415	3.28868e-05	0.00355175	1.59388e-09	0.00358464	5.84842e-05
1477 - 1477	18.0006	3.00031	60006.9	3.9994e-05	60027.9	0.00029987	4.9982e-05	0.99965	6.66257e-10	0.000349852	0.000220468
1478 - 1478	59953.8	1.00004	136.006	3.99943e-05	60090.8	0.99772	1.66421e-05	0.00226333	6.65564e-10	0.00227998	0.00160622
1479 - 1479	59466.7	3.0001	53.0057	3.00019	59525.7	0.999009	5.04e-05	0.000890468	5.04016e-05	0.000991269	0.00130795
1480 - 1480	9.51712e-05	35.0014	3.99942e-05	59321.4	59356.4	1.60338e-09	0.000589681	6.73797e-10	0.99941	0.000589683	0.000392972
1481 - 1481	5.0001	12.0018	6.47126e-05	59061.5	59078.5	8.46348e-05	0.000203149	1.09537e-09	0.999712	0.000287785	0.000643709
1482 - 1482	58518.7	9.46181e-05	63.0032	1.00006	58582.7	0.998907	1.61512e-09	0.00107546	1.7071e-05	0.00109253	0.000381338
1483 - 1483	58558.6	2.00009	42.0031	9.66106e-05	58602.6	0.999249	3.41298e-05	0.000716744	1.64857e-09	0.000750875	0.000304477
1484 - 1484	31.0016	12.0004	58425.4	1.00004	58469.4	0.00053022	0.000205242	0.999247	1.71036e-05	0.000752565	0.000301065
1485 - 1485	37.0021	5.00038	57913.5	6.42248e-05	57955.5	0.000638457	8.62797e-05	0.999275	1.10818e-09	0.000724738	8.83531e-05
1486 - 1486	45.0011	2.00014	57088.3	2.00004	57137.3	0.000787596	3.50058e-05	0.999142	3.50041e-05	0.000857606	0.000935621
1487 - 1487	36.0015	6.00046	56813.4	3.99942e-05	56855.4	0.000633212	0.000105539	0.999261	7.03437e-10	0.000738752	0.000363367
1488 - 1488	56188.7	1.00014	75.0045	9.64799e-05	56264.7	0.998649	1.77756e-05	0.00133307	1.71475e-09	0.00135084	0.000212129
1489 - 1489	55656.8	90.0139	183.011	5.00006	55934.8	0.995029	0.00160926	0.00327187	8.93909e-05	0.00497052	0.00408382
1490 - 1490	24.0011	3.00009	55743.4	2.00004	55772.4	0.00043034	5.37918e-05	0.99948	3.58608e-05	0.000519993	0.000304104
1491 - 1491	4.00004	55656.8	3.99943e-05	130.007	55790.8	7.16971e-05	0.997598	7.16862e-10	0.00233027	0.00240196	0.000883142
1492 - 1492	19.0006	15.0016	55361.3	0.000137423	55395.3	0.000343	0.00027081	0.999386	2.48077e-09	0.000613813	0.000501838
1493 - 1493	55388.8	2.00004	173.011	4.00006	55567.8	0.996779	3.59928e-05	0.00311351	7.19853e-05	0.00322148	0.000791502
1494 - 1494	1.00006	36.0036	3.99943e-05	55198.7	55235.8	1.81054e-05	0.000651817	7.24065e-10	0.99933	0.000669923	0.000641186
1495 - 1495	54623.7	3.99943e-05	65.0032	2.00006	54690.7	0.998775	7.3128e-10	0.00118856	3.65704e-05	0.00122513	0.000693432
1496 - 1496	6.32054e-05	54429.6	2.00006	40.0018	54471.6	1.16034e-09	0.999229	3.67176e-05	0.000734361	0.000771079	0.000516453
1497 - 1497	53686.7	5.00013	84.004	6.00006	53781.7	0.998234	9.29709e-05	0.00156194	0.000111563	0.00176648	0.00123945
1498 - 1498	27.0025	9.00071	52921.5	6.32106e-05	52957.5	0.000509889	0.000169961	0.99932	1.19361e-09	0.000679851	0.000460049
1499 - 1499	3.00018	15.0017	1.00004	51965.5	51984.5	5.7713e-05	0.00028858	1.92373e-05	0.999634	0.00036553	0.000393985
1500 - 1500	52154.7	13.0008	121.008	3.00018	52291.7	0.99738	0.000248621	0.0023141	5.7374e-05	0.00262009	0.000371816
1501 - 1501	12.0011	4.00052	52040.3	3.99941e-05	52056.3	0.00023054	7.68498e-05	0.999693	7.68286e-10	0.000307391	0.000376277
1502 - 1502	15.0007	3.00023	51232.1	3.99941e-05	51250.1	0.000292696	5.8541e-05	0.999649	7.80371e-10	0.000351238	0.000130082
1503 - 1503	50603.8	1.00004	72.0051	3.00004	50679.8	0.9985	1.97325e-05	0.00142079	5.9196e-05	0.00149971	0.00026429
1504 - 1504	48910.6	7.00054	41.0037	6.39135e-05	48958.6	0.999019	0.000142989	0.000837517	1.30546e-09	0.000980508	0.000417531
1505 - 1505	6.34189e-05	16.0009	0.000136433	47664.1	47680.1	1.33009e-09	0.000335589	2.86141e-09	0.999664	0.000335593	0.000127305
1506 - 1506	2.00004	46360.6	3.99942e-05	51.0018	46413.6	4.30916e-05	0.998858	8.61691e-10	0.00109885	0.00114195	0.00128766
1507 - 1507	45549.1	3.99941e-05	9.00032	3.99941e-05	45558.1	0.999802	8.7787e-10	0.000197557	8.7787e-10	0.000197559	0.000191022
1508 - 1508	1.00004	23.0014	3.99942e-05	44969.6	44993.6	2.22263e-05	0.000511215	8.88888e-10	0.999467	0.000533442	0.000272337
1509 - 1509	1.00006	43916.7	1.00019	59.005	43977.7	2.27403e-05	0.998613	2.27432e-05	0.0013417	0.00138719	7.67907e-05
1510 - 1510	43409.6	1.00014	37.003	3.99942e-05	43447.6	0.999125	2.30195e-05	0.00085167	9.20516e-10	0.00087469	5.36417e-05
1511 - 1511	13.0018	0.000196292	42157.3	3.0001	42173.3	0.000308294	4.65441e-09	0.999621	7.11373e-05	0.000379436	0.000559952
1512 - 1512	6.56055e-05	40533.7	2.0002	131.007	40666.7	1.61325e-09	0.996729	4.91851e-05	0.00322149	0.00327067	0.00248856
1513 - 1513	39318.4	3.99942e-05	15.0016	3.0001	39336.4	0.999542	1.01672e-09	0.000381367	7.62677e-05	0.000457636	0.000198916
1514 - 1514	5.00015	17.0012	1.00007	38402.2	38425.2	0.000130127	0.000442449	2.60263e-05	0.999401	0.000598602	0.000315003
1515 - 1515	1.00021	42.0036	3.99942e-05	37506.6	37549.6	2.66369e-05	0.00111862	1.0651e-09	0.998855	0.00114525	0.000255408
1516 - 1516	10.0005	20.0022	3.99942e-05	36528.4	36558.4	0.00027355	0.00054713	1.09398e-09	0.999179	0.00082068	0.00023138
1517 - 1517	0.000150457	35490.7	6.00007	53.0058	35549.7	4.2323e-09	0.99834	0.00016878	0.00149103	0.00165982	0.000301956
1518 - 1518	3.99942e-05	33950.6	21.0004	34.0042	34005.6	1.17611e-09	0.998382	0.000617556	0.000999957	0.00161751	0.00103063
1519 - 1519	1.00016	16.0008	5.00007	32492.8	32514.8	3.076e-05	0.000492109	0.000153778	0.999323	0.000676647	0.000661159
1520 - 1520	32155.4	1.0003	33.0029	0.000107006	32189.4	0.998944	3.10754e-05	0.00102527	3.32425e-09	0.00105635	0.000364529
1521 - 1521	15.0011	8.00022	31962.9	6.72221e-05	31985.9	0.00046899	0.000250117	0.999281	2.10161e-09	0.000719109	0.000545688
1522 - 1522	14.0014	5.00011	31132.2	3.99941e-05	31151.2	0.000449465	0.000160511	0.99939	1.28387e-09	0.000609977	0.00029181
1523 - 1523	30706.7	3.99943e-05	21.0037	3.99943e-05	30727.7	0.999316	1.30157e-09	0.000683543	1.30157e-09	0.000683546	0.000679276
1524 - 1524	29923.7	6.85165e-05	73.0068	6.89156e-05	29996.7	0.997566	2.28413e-09	0.00243382	2.29744e-09	0.00243383	0.00123106
1525 - 1525	2.00004	14.0006	3.9994e-05	29670	29686	6.73732e-05	0.000471624	1.34724e-09	0.999461	0.000538999	0.00063207
1526 - 1526	28796.4	2.00004	3.00024	6.8208e-05	28801.4	0.999826	6.94424e-05	0.00010417	2.36821e-09	0.000173614	0.000120798
1527 - 1527	23412	211.016	278.022	4138.49	28039.5	0.834964	0.00752567	0.00991536	0.147595	0.165036	0.0275657
1528 - 1528	19767.7	4.00012	3463.04	2.00004	23236.7	0.850709	0.000172146	0.149033	8.60723e-05	0.149291	0.278493
1529 - 1529	3.9994e-05	19815.7	1.00004	50.0006	19866.7	2.01311e-09	0.997433	5.03374e-05	0.0025168	0.00256714	0.0046571
1530 - 1530	19677.6	2.00018	98.0052	27.0032	19804.6	0.993587	0.000100996	0.00494862	0.00136349	0.0064131	0.00799129
1531 - 1531	38.0015	203.021	19514.7	0.000116117	19755.7	0.00192357	0.0102766	0.9878	5.87764e-09	0.0122001	0.0124277
1532 - 1532	1912.8	23.0039	17076.6	443.079	19455.5	0.098317	0.00118239	0.877727	0.022774	0.122273	0.267255
1533 - 1533	17376.3	191.058	39.2552	2.00274	17608.6	0.986807	0.0108503	0.00222933	0.000113736	0.0131933	0.150568
1534 - 1534	2.00898	17242.3	7.41252e-05	19.2499	17263.5	0.000116371	0.998769	4.29374e-09	0.00111506	0.00123144	0.143557
1535 - 1535	24.2511	8.00644	17073.3	1.00486	17106.5	0.00141765	0.000468034	0.998056	5.87411e-05	0.00194443	0.144144
1536 - 1536	15.2486	3.00055	16945.3	0.00573822	16963.5	0.000898906	0.000176882	0.998924	3.38268e-07	0.00107613	0.141943
1537 - 1537	16857.4	1.00012	15.0006	10.0011	16883.4	0.99846	5.92372e-05	0.000888479	0.000592364	0.00154008	0.00158659
1538 - 1538	7.38498e-05	16825.3	1.00008	22.003	16848.3	4.38323e-09	0.998635	5.93578e-05	0.00130595	0.00136531	0.000832607
1539 - 1539	18.0007	3.99939e-05	16489.6	3.99939e-05	16507.6	0.00109045	2.42276e-09	0.99891	2.42276e-09	0.00109046	0.00161242
1540 - 1540	16245.2	6.0003	28.0032	2.00004	16281.2	0.997789	0.000368541	0.00171997	0.000122843	0.00221135	0.00225016
1541 - 1541	3.9994e-05	7.00139	1.00013	15891.7	15899.7	2.51539e-09	0.000440347	6.29023e-05	0.999497	0.000503252	0.00017369
1542 - 1542	15676.5	5.00259	27.0062	4.00285	15712.5	0.997708	0.000318383	0.00171877	0.000254756	0.00229191	0.00206314
1543 - 1543	21.0084	9.00093	10.0006	15432.4	15472.4	0.0013578	0.00058174	0.000646348	0.997414	0.00258588	0.00217561
1544 - 1544	15095.5	1.0002	22.0085	10.0024	15128.5	0.997818	6.61137e-05	0.00145477	0.00066116	0.00218204	0.00190877
1545 - 1545	3.99942e-05	14624.4	3.99942e-05	17.0032	14641.4	2.73158e-09	0.998839	2.73158e-09	0.00116131	0.00116131	0.000465689
1546 - 1546	14115.8	0.000423212	5.00192	3.9994e-05	14120.8	0.999646	2.99709e-08	0.000354224	2.83228e-09	0.000354257	0.00100228
1547 - 1547	13564.6	180.022	4.00104	7.00562	13755.7	0.986113	0.0130871	0.000290865	0.00050929	0.0138872	0.0143925
1548 - 1548	0.000214737	13300	3.99941e-05	17.0028	13317.1	1.6125e-08	0.998723	3.00322e-09	0.00127677	0.00127679	0.000739445
1549 - 1549	3.0002	12.0022	1.00008	12479.7	12495.7	0.000240098	0.000960505	8.00333e-05	0.998719	0.00128064	0.000740108
1550 - 1550	2.00036	8.00486	3.99941e-05	11535.3	11545.3	0.000173262	0.000693346	3.46411e-09	0.999133	0.000866611	0.00160973
1551 - 1551	11160.6	8.00067	69.0183	2.00023	11239.6	0.99297	0.00071183	0.00614065	0.000177963	0.00703044	0.00333817
1552 - 1552	4.00023	135.065	28.0117	10673.6	10840.7	0.000369002	0.012459	0.00258394	0.984588	0.015412	0.0113455
1553 - 1553	0.000229507	14.0045	0.000146081	10314.1	10328.1	2.22216e-08	0.00135596	1.4144e-08	0.998644	0.001356	0.000438219
1554 - 1554	3.99942e-05	9805.64	2.00015	35.014	9842.66	4.06336e-09	0.996239	0.000203213	0.00355737	0.00376058	0.000537542
1555 - 1555	9398.51	1.00098	196.072	136.08	9731.66	0.965766	0.000102858	0.0201478	0.0139833	0.0342339	0.0162706
1556 - 1556	19.0005	9387.58	4.00121	71.0351	9481.61	0.00200393	0.990082	0.000421996	0.00749188	0.00991781	0.00444785
1557 - 1557	14.0066	378.07	21.0012	9284.57	9697.65	0.00144433	0.0389857	0.0021656	0.957404	0.0425957	0.0433463
1558 - 1558	3.99936e-05	7.00072	0.000356565	10103.9	10110.9	3.9555e-09	0.000692395	3.52655e-08	0.999308	0.000692434	0.000620624
1559 - 1559	3.0005	3.00008	3.99936e-05	10276.8	10282.8	0.000291798	0.000291757	3.88937e-09	0.999416	0.000583559	0.000518806
1560 - 1560	10131.7	1.00023	20.0021	3.99939e-05	10152.7	0.997931	9.85191e-05	0.00197013	3.93925e-09	0.00206866	0.00238302
1561 - 1561	3.00014	0.000140675	10105	0.000145536	10108	0.000296809	1.39173e-08	0.999703	1.43981e-08	0.000296838	0.000596289
1562 - 1562	8.08171e-05	9977.48	0.000146956	17.0018	9994.48	8.08617e-09	0.998299	1.47037e-08	0.00170112	0.00170114	0.00194611
1563 - 1563	10228.1	7.87347e-05	12.003	3.99941e-05	10240.1	0.998828	7.68884e-09	0.00117216	3.90563e-09	0.00117217	0.000398842
1564 - 1564	1.00052	1.00023	10425.8	3.99936e-05	10427.8	9.59479e-05	9.59197e-05	0.999808	3.8353e-09	0.000191871	0.000514773
1565 - 1565	3.99939e-05	7.79071e-05	10424.6	3.99939e-05	10424.6	3.83648e-09	7.47337e-09	1	3.83648e-09	1.51463e-08	0.000119896
1566 - 1566	10536.5	3.99942e-05	24.0081	2.00066	10562.5	0.997538	3.78644e-09	0.00227296	0.000189412	0.00246238	0.000132713
1567 - 1567	5.00034	3.99937e-05	10548.9	3.99937e-05	10553.9	0.000473789	3.78945e-09	0.999526	3.78945e-09	0.000473797	0.000592201
1568 - 1568	10682.1	3.99937e-05	0.000488542	3.99937e-05	10682.1	1	3.744e-09	4.57347e-08	3.744e-09	5.32227e-08	0.000547113
1569 - 1569	10789.1	3.99937e-05	1.00047	3.99937e-05	10790.1	0.999907	3.70653e-09	9.27209e-05	3.70653e-09	9.27283e-05	0.000339842
1570 - 1570	10793.2	3.99941e-05	14.0039	0.000135931	10807.2	0.998704	3.70068e-09	0.00129578	1.25778e-08	0.0012958	0.000213623
1571 - 1571	3.99936e-05	10848.8	1.00014	3.00049	10852.8	3.68509e-09	0.999631	9.2155e-05	0.000276472	0.00036863	4.44762e-05
1572 - 1572	1407.45	6.00357	3.99942e-05	11082	12495.5	0.112637	0.00048046	3.20069e-09	0.886882	0.113118	0.0377685
1573 - 1573	3.99937e-05	12745.1	2.00043	4.00044	12751.1	3.1365e-09	0.999529	0.000156884	0.000313734	0.000470621	0.000203501
1574 - 1574	12839.1	3.99937e-05	2.00008	1.00007	12842.1	0.999766	3.11426e-09	0.000155743	7.78743e-05	0.000233621	0.000326899
1575 - 1575	3.99936e-05	12938.9	1.00008	2.00021	12941.9	3.09025e-09	0.999768	7.72745e-05	0.000154553	0.000231831	0.000156741
1576 - 1576	11573.9	3.9994e-05	1.00004	1.00008	11575.9	0.999827	3.45495e-09	8.63901e-05	8.63933e-05	0.000172787	0.000264064
1577 - 1577	13376.4	3.99939e-05	3.00056	1.00004	13380.4	0.999701	2.98898e-09	0.00022425	7.4739e-05	0.000298992	0.000116657
1578 - 1578	13212.4	3.99938e-05	1.00013	3.99938e-05	13213.4	0.999924	3.02677e-09	7.56904e-05	3.02677e-09	7.56965e-05	6.726e-05
1579 - 1579	13372.2	7.62475e-05	4.00222	3.99941e-05	13376.2	0.999701	5.70025e-09	0.000299205	2.98995e-09	0.000299214	0.000874767
1580 - 1580	2.00073	1.00007	13311.3	1.00007	13315.3	0.000150258	7.51072e-05	0.9997	7.51072e-05	0.000300472	0.000335154
1581 - 1581	13216.1	3.99941e-05	9.00226	0.000122645	13225.1	0.999319	3.0241e-09	0.000680694	9.27366e-09	0.000680706	0.000191253
1582 - 1582	3.99941e-05	13317	7.39199e-05	11.0017	13328	3.00075e-09	0.999175	5.5462e-09	0.000825458	0.000825466	0.000511049
1583 - 1583	6.0002	0.000298825	13081.9	3.99936e-05	13087.9	0.000458455	2.28322e-08	0.999542	3.05578e-09	0.000458481	0.000701611
1584 - 1584	6.00133	5.00013	12932.6	7.42371e-05	12943.6	0.000463652	0.000386301	0.99915	5.73542e-09	0.000849959	0.000672304
1585 - 1585	12704.5	3.99942e-05	14.0035	3.99942e-05	12718.5	0.998899	3.14456e-09	0.00110103	3.14456e-09	0.00110104	0.000200638
1586 - 1586	2.00007	12452.1	3.99941e-05	12.0018	12466.1	0.000160442	0.998877	3.20824e-09	0.00096276	0.0011232	0.00100805
1587 - 1587	12155.7	0.000126807	5.00135	3.9994e-05	12160.7	0.999589	1.04276e-08	0.000411271	3.28878e-09	0.000411285	0.000292114
1588 - 1588	11994.5	2.00008	18.0009	2.00004	12016.5	0.998169	0.000166444	0.00149801	0.000166441	0.0018309	0.00284979
1589 - 1589	7.47073e-05	11852.4	3.00013	11.0043	11866.4	6.2957e-09	0.99882	0.000252826	0.000927349	0.00118018	0.00071534
1590 - 1590	0.000294751	12.0065	3.99942e-05	11664.5	11676.5	2.5243e-08	0.00102825	3.42517e-09	0.998972	0.00102828	0.00177771
1591 - 1591	5.0007	15.0027	3.99941e-05	11712.1	11732.1	0.00042624	0.00127878	3.40894e-09	0.998295	0.00170502	0.0011956
1592 - 1592	3.00007	11615.7	7.25048e-05	0.000128258	11618.7	0.000258211	0.999742	6.24036e-09	1.1039e-08	0.000258229	0.000428239
1593 - 1593	2.00008	1.00007	11330.8	7.54008e-05	11333.8	0.00017647	8.82383e-05	0.999735	6.65275e-09	0.000264715	0.000361466
1594 - 1594	12.0015	7.00012	11017.8	3.9994e-05	11036.8	0.00108741	0.000634252	0.998278	3.62369e-09	0.00172167	0.00225582
1595 - 1595	8.00094	6.0003	10678.4	3.99938e-05	10692.4	0.000748285	0.000561176	0.998691	3.74041e-09	0.00130947	0.00156953
1596 - 1596	11279.2	0.00030736	15.0049	1.00058	11295.3	0.998583	2.72115e-08	0.00132843	8.85843e-05	0.00141704	0.000746395
1597 - 1597	7.54847e-05	11137.3	3.99941e-05	15.0028	11152.3	6.76854e-09	0.998655	3.58618e-09	0.00134527	0.00134528	0.000969634
1598 - 1598	3.99938e-05	10802.3	1.00004	4.00044	10807.3	3.70064e-09	0.999537	9.25341e-05	0.000370163	0.0004627	0.00049848
1599 - 1599	10821.1	3.99937e-05	2.00021	3.99937e-05	10823.1	0.999815	3.69521e-09	0.000184808	3.69521e-09	0.000184816	0.000176165
1600 - 1600	10747.7	3.00021	7.00209	0.000432684	10757.7	0.99907	0.00027889	0.000650892	4.02209e-08	0.000929822	0.00057882
1601 - 1601	10806.8	3.9994e-05	8.00141	2.00007	10816.8	0.999075	3.69738e-09	0.000739718	0.000184904	0.000924626	0.000800511
1602 - 1602	3.99938e-05	11076.4	2.00007	5.00071	11083.4	3.60846e-09	0.999368	0.000180457	0.000451191	0.000631652	0.000597165
1603 - 1603	10996.5	3.99939e-05	3.00094	2.00008	11001.5	0.999545	3.6353e-09	0.000272775	0.0001818	0.000454578	0.000304379
1604 - 1604	11130.4	3.99938e-05	5.00094	2.00013	11137.4	0.999371	3.59094e-09	0.000449021	0.000179587	0.000628611	0.00037672
1605 - 1605	11469.6	2.00013	217.065	2.00008	11690.7	0.98109	0.000171087	0.0185674	0.000171083	0.0189095	0.00230898
1606 - 1606	15826.4	3.99942e-05	8.00243	3.99942e-05	15834.4	0.999495	2.52577e-09	0.000505381	2.52577e-09	0.000505386	0.000446844
1607 - 1607	3.99948e-05	16333.3	3.99948e-05	1.00004	16334.3	2.44852e-09	0.999939	2.44852e-09	6.12234e-05	6.12283e-05	0.000109681
1608 - 1608	17267.6	3.99939e-05	6.00077	7.39986e-05	17273.6	0.999653	2.31531e-09	0.000347395	4.2839e-09	0.000347401	0.000111542
1609 - 1609	7.00058	3.00036	18454.3	7.1196e-05	18464.3	0.000379141	0.000162495	0.999458	3.85587e-09	0.00054164	0.00026598
1610 - 1610	7.01179e-05	19354.4	3.99938e-05	10.0004	19364.4	3.62098e-09	0.999484	2.06533e-09	0.000516431	0.000516437	0.000735203
1611 - 1611	20418	1.00004	12.001	7.11541e-05	20431	0.999364	4.89473e-05	0.000587394	3.48266e-09	0.000636344	0.000560264
1612 - 1612	22008.8	1.00007	3.00068	1.00004	22013.8	0.999773	4.54293e-05	0.000136309	4.5428e-05	0.000227166	0.000217404
1613 - 1613	3.00024	2.00007	23181.2	1.00007	23187.2	0.000129392	8.62574e-05	0.999741	4.31303e-05	0.00025878	0.000175491
1614 - 1614	24220.5	1.00004	22.002	1.00004	24244.5	0.99901	4.12481e-05	0.000907504	4.12481e-05	0.00099	0.00080533
1615 - 1615	26033.7	3.9994e-05	2.00031	3.9994e-05	26035.7	0.999923	1.53612e-09	7.68293e-05	1.53612e-09	7.68324e-05	0.000129764
1616 - 1616	3.9994e-05	26872.8	3.9994e-05	4.0004	26876.8	1.48805e-09	0.999851	1.48805e-09	0.000148842	0.000148845	5.66178e-05
1617 - 1617	4.00177	2.00011	28321.4	3.99942e-05	28327.4	0.000141269	7.06069e-05	0.999788	1.41186e-09	0.000211877	0.000793027
1618 - 1618	3.99942e-05	29279.4	3.99942e-05	12.0012	29291.4	1.36539e-09	0.99959	1.36539e-09	0.000409719	0.000409722	9.02255e-05
1619 - 1619	30596.3	3.99941e-05	10.0012	6.73499e-05	30606.3	0.999673	1.30673e-09	0.000326769	2.20052e-09	0.000326772	0.000129942
1620 - 1620	3.99941e-05	30739.3	0.000104451	22.0015	30761.3	1.30014e-09	0.999285	3.39551e-09	0.000715231	0.000715236	0.000555585
1621 - 1621	31657.5	2.00007	15.0018	2.00004	31676.5	0.9994	6.31404e-05	0.000473594	6.31396e-05	0.000599874	0.000191269
1622 - 1622	18.0012	5.00056	31648.1	3.99941e-05	31671.1	0.000568378	0.00015789	0.999274	1.26279e-09	0.000726269	0.000397473
1623 - 1623	2.00055	30.0032	0.000150193	32407.4	32439.5	6.16703e-05	0.0009249	4.62996e-09	0.999013	0.000986575	0.00031071
1624 - 1624	2.0001	21.001	3.99941e-05	33457.1	33480.1	5.974e-05	0.000627267	1.19456e-09	0.999313	0.000687008	0.000685043
1625 - 1625	6.00035	14.001	3.99941e-05	34811.1	34831.1	0.00017227	0.000401968	1.14823e-09	0.999426	0.000574239	0.000286261
1626 - 1626	6.0001	35733.7	1.00007	58.0052	35798.7	0.000167607	0.998184	2.79358e-05	0.00162032	0.00181586	0.000742301
1627 - 1627	36465.5	6.57287e-05	37.0018	1.00006	36503.5	0.998959	1.80061e-09	0.00101365	2.73964e-05	0.00104105	0.00101918
1628 - 1628	9.98657e-05	39.0013	3.99942e-05	37558.3	37597.3	2.65619e-09	0.00103734	1.06375e-09	0.998963	0.00103734	0.00131959
1629 - 1629	4.00007	21.0018	1.00007	38400.5	38426.5	0.000104097	0.000546545	2.60254e-05	0.999323	0.000676667	0.000249051
1630 - 1630	39367.7	11.0022	67.0058	1.00006	39446.7	0.997997	0.000278913	0.00169864	2.53523e-05	0.00200291	0.000630608
1631 - 1631	16.0016	6.00032	40025.4	3.99942e-05	40047.4	0.000399568	0.000149831	0.999451	9.98671e-10	0.000549399	0.00019007
1632 - 1632	6.53325e-05	35.0043	3.99943e-05	40726.8	40761.8	1.60279e-09	0.000858753	9.81172e-10	0.999141	0.000858755	0.00060736
1633 - 1633	42183.4	3.99942e-05	9.00086	3.99942e-05	42192.4	0.999787	9.479e-10	0.000213329	9.479e-10	0.000213331	0.000123362
1634 - 1634	3.99942e-05	43191.5	1.0001	57.0017	43249.5	9.24732e-10	0.998659	2.31239e-05	0.00131797	0.0013411	0.00169714
1635 - 1635	6.40184e-05	44015.6	3.99942e-05	33.0019	44048.6	1.45336e-09	0.999251	9.07957e-10	0.000749216	0.000749218	0.000441152
1636 - 1636	2.00009	13.0018	3.99942e-05	45137.6	45152.6	4.42964e-05	0.000287952	8.85757e-10	0.999668	0.00033225	0.000451183
1637 - 1637	1.00004	45520	2.00006	15.0001	45538	2.19606e-05	0.999605	4.39208e-05	0.000329398	0.00039528	0.000631144
1638 - 1638	18.0013	1.00019	46243.4	3.99942e-05	46262.4	0.000389113	2.16199e-05	0.999589	8.64507e-10	0.000410734	9.17228e-05
1639 - 1639	16.001	7.00079	46770.2	9.46253e-05	46793.2	0.00034195	0.000149611	0.999508	2.0222e-09	0.000491564	0.000242833
1640 - 1640	47407.8	3.99943e-05	75.0057	1.00004	47483.8	0.998399	8.42272e-10	0.00157961	2.10607e-05	0.00160067	0.000194422
1641 - 1641	3.00013	28.001	6.27143e-05	48219.3	48250.3	6.21786e-05	0.000580329	1.29977e-09	0.999357	0.000642509	0.000562293
1642 - 1642	49091.6	3.99942e-05	27.0014	1.00004	49119.6	0.99943	8.14221e-10	0.000549707	2.03593e-05	0.000570067	0.00034806
1643 - 1643	3.99943e-05	49727.8	3.99943e-05	25.0025	49752.8	8.0386e-10	0.999497	8.0386e-10	0.000502534	0.000502536	0.000345852
1644 - 1644	50021.4	2.00013	18.0011	3.99942e-05	50041.4	0.9996	3.99695e-05	0.000359724	7.99222e-10	0.000399695	7.19833e-05
1645 - 1645	51054.7	4.00006	51.0039	3.00049	51112.7	0.998865	7.82597e-05	0.000997872	5.87035e-05	0.00113483	0.000276552
1646 - 1646	15.0008	3.00041	51129.2	3.99941e-05	51147.2	0.000293287	5.86623e-05	0.999648	7.81941e-10	0.00035195	0.000162682
1647 - 1647	51545.8	3.99943e-05	107.008	3.99943e-05	51652.8	0.997928	7.74291e-10	0.00207168	7.74291e-10	0.00207168	9.55677e-05
1648 - 1648	3.00013	17.0005	3.99941e-05	52157	52177	5.7499e-05	0.000325823	7.66507e-10	0.999617	0.000383323	0.000367655
1649 - 1649	52657.8	3.99943e-05	59.0041	2.00004	52718.8	0.998843	7.58634e-10	0.00111922	3.79379e-05	0.00115716	0.000128475
1650 - 1650	52870.7	7.00028	136.008	3.00034	53016.7	0.997246	0.000132039	0.00256537	5.65924e-05	0.002754	0.00115319
1651 - 1651	17.0006	6.00028	53101.1	1.00006	53125.1	0.000320012	0.000112946	0.999548	1.88247e-05	0.000451783	0.000265804
1652 - 1652	24.0024	8.00022	53239.5	1.00009	53272.5	0.000450558	0.000150175	0.99938	1.87731e-05	0.000619506	0.000443462
1653 - 1653	54070.8	4.00004	75.006	2.00017	54151.8	0.998504	7.38672e-05	0.00138511	3.69364e-05	0.00149591	0.000435891
1654 - 1654	2.00027	23.001	1.00006	55291.2	55317.2	3.616e-05	0.000415801	1.80787e-05	0.99953	0.00047004	0.000238813
1655 - 1655	3.00009	24.0015	3.99942e-05	56507.6	56534.6	5.30665e-05	0.000424545	7.07429e-10	0.999522	0.000477612	7.50931e-05
1656 - 1656	56892.7	2.00006	28.0029	0.000127863	56922.7	0.999473	3.51365e-05	0.000491947	2.24627e-09	0.000527085	0.000674373
1657 - 1657	56924.5	3.99942e-05	23.0013	1.00009	56948.5	0.999579	7.02287e-10	0.000403896	1.75613e-05	0.000421458	6.81823e-05
1658 - 1658	56763.7	3.00013	48.0029	5.00006	56819.7	0.999014	5.28008e-05	0.00084483	8.79988e-05	0.000985629	0.000261961
1659 - 1659	239.014	6.00035	55934.8	3.99943e-05	56179.8	0.00425445	0.000106806	0.995639	7.11898e-10	0.00436125	0.0012439
1660 - 1660	12.001	5.00028	55631.3	1.00004	55649.3	0.000215654	8.98535e-05	0.999677	1.79704e-05	0.000323478	0.000175983
1661 - 1661	55206.8	3.99943e-05	39.0024	1.00004	55246.8	0.999276	7.23921e-10	0.000705968	1.81013e-05	0.00072407	0.000123425
1662 - 1662	53912.8	3.99943e-05	81.0042	6.26651e-05	53993.8	0.9985	7.4072e-10	0.00150025	1.1606e-09	0.00150025	0.000777778
1663 - 1663	1.00006	30.0022	9.34884e-05	52754.6	52785.6	1.89458e-05	0.000568379	1.7711e-09	0.999413	0.000587326	0.000138508
1664 - 1664	4.00077	47.0021	4.00006	52021.5	52076.5	7.68248e-05	0.000902559	7.68113e-05	0.998944	0.00105619	0.000721131
1665 - 1665	7.00053	5.00053	5.00006	50962	50979	0.000137322	9.80899e-05	9.80808e-05	0.999667	0.000333493	0.000233147
1666 - 1666	7.00018	50019.4	3.00004	32.0014	50061.4	0.000139832	0.999161	5.99272e-05	0.000639243	0.000839002	0.00072539
1667 - 1667	6.0001	49297.5	1.00004	33.0016	49337.5	0.000121613	0.999189	2.02694e-05	0.000668895	0.000810777	0.000635718
1668 - 1668	7.00006	48660.2	2.00004	5.0001	48674.2	0.000143815	0.999712	4.10904e-05	0.000102726	0.000287631	0.000450043
1669 - 1669	55205.5	3.99942e-05	8.79501e-05	6.09698e-05	55205.5	1	7.2446e-10	1.59314e-09	1.10441e-09	3.42201e-09	0.000106903
1670 - 1670	6.00037	1.00016	56438.9	6.06903e-05	56445.9	0.000106303	1.77189e-05	0.999876	1.07519e-09	0.000124023	0.000152337
1671 - 1671	56752.7	0.00011901	66.0046	6.02583e-05	56818.8	0.998838	2.09455e-09	0.00116167	1.06054e-09	0.00116167	0.000220482
1672 - 1672	11.0011	7.00085	57937.5	6.00562e-05	57955.5	0.000189821	0.000120797	0.999689	1.03625e-09	0.000310619	0.000553555
1673 - 1673	58994.8	6.01891e-05	61.0041	2.00004	59057.8	0.998933	1.01916e-09	0.00103296	3.38658e-05	0.00106682	0.000113394
1674 - 1674	4.00015	34.0013	1.00004	60184.5	60223.5	6.64217e-05	0.000564585	1.66055e-05	0.999352	0.000647612	0.000438904
1675 - 1675	3.0002	59927.5	1.00006	48.0016	59979.5	5.00204e-05	0.999133	1.66734e-05	0.0008003	0.000866993	0.000692615
1676 - 1676	61074.7	3.99942e-05	29.001	4.00004	61107.7	0.99946	6.54488e-10	0.000474589	6.54589e-05	0.000540048	0.000501742
1677 - 1677	1.00015	61232.7	1.00015	106.005	61340.7	1.63049e-05	0.998239	1.63049e-05	0.00172814	0.00176075	0.000672574
1678 - 1678	13.0009	3.00006	61345.5	1.00006	61362.5	0.00021187	4.88908e-05	0.999723	1.62976e-05	0.000277058	7.72911e-05
1679 - 1679	3.00004	61468.8	1.00004	72.0041	61544.8	4.87456e-05	0.998765	1.6249e-05	0.00116995	0.00123494	0.000280957
1680 - 1680	62356.7	2.00019	60.003	1.00006	62419.7	0.998991	3.20442e-05	0.000961284	1.60215e-05	0.00100935	0.00027989
1681 - 1681	18.0013	17.0005	63030.5	1.00004	63066.5	0.000285434	0.000269564	0.999429	1.58569e-05	0.000570855	0.000289713
1682 - 1682	63159.7	8.44848e-05	107.004	46.0002	63312.7	0.997583	1.3344e-09	0.00169009	0.000726554	0.00241665	0.00248038
1683 - 1683	3.00024	39.0025	8.42062e-05	63052.6	63094.6	4.75514e-05	0.000618158	1.3346e-09	0.999334	0.000665711	0.000202553
1684 - 1684	14.0003	40.0025	3.99943e-05	63497.7	63551.7	0.000220298	0.000629448	6.29319e-10	0.99915	0.000849747	0.000258744
1685 - 1685	35.002	13.0003	63693.6	1.00015	63742.6	0.000549116	0.00020395	0.999231	1.56904e-05	0.000768756	0.000249255
1686 - 1686	63442.5	3.99942e-05	16.0009	2.00011	63460.5	0.999716	6.30222e-10	0.00025214	3.15175e-05	0.000283658	3.77571e-05
1687 - 1687	1.00004	64416.7	3.99943e-05	11.0015	64428.7	1.55216e-05	0.999814	6.20752e-10	0.000170754	0.000186276	0.000464786
1688 - 1688	7.00008	60590.5	5.00004	3.00097	60605.5	0.000115502	0.999752	8.25014e-05	4.95165e-05	0.00024752	0.000450439
1689 - 1689	7.00023	8.00039	9.00006	61126.1	61150.1	0.000114476	0.000130832	0.00014718	0.999608	0.000392488	0.000342417
1690 - 1690	6.00006	61772.7	3.00008	62.0017	61843.7	9.70198e-05	0.998852	4.85108e-05	0.00100256	0.00114809	0.00126716
1691 - 1691	62214.3	7.00006	6.00044	3.00057	62230.3	0.999743	0.000112486	9.64231e-05	4.82172e-05	0.000257127	0.00032489
1692 - 1692	5.00006	62743.7	3.00006	74.0017	62825.7	7.95862e-05	0.998695	4.77521e-05	0.00117789	0.00130523	0.00164866
1693 - 1693	63083.9	3.99943e-05	3.00011	1.00004	63087.9	0.999937	6.33946e-10	4.75545e-05	1.58515e-05	6.34067e-05	4.85921e-05
1694 - 1694	63410.1	5.89174e-05	3.00023	2.00008	63415.1	0.999921	9.29076e-10	4.7311e-05	3.15395e-05	7.88514e-05	9.18972e-05
1695 - 1695	63569	3.99946e-05	7.00006	3.99946e-05	63576	0.99989	6.29083e-10	0.000110105	6.29083e-10	0.000110107	0.000196646
1696 - 1696	63992.3	3.99942e-05	10.0006	1.00011	64003.3	0.999828	6.24876e-10	0.00015625	1.56259e-05	0.000171877	7.67431e-05
1697 - 1697	1.00011	15.0006	3.99942e-05	64631.4	64647.4	1.54703e-05	0.000232037	6.18651e-10	0.999752	0.000247508	0.000101898
1698 - 1698	3.99943e-05	65084.8	2.00004	90.0045	65176.8	6.13627e-10	0.998588	3.06864e-05	0.00138093	0.00141161	0.000457963
1699 - 1699	7.00008	13.0016	5.85776e-05	65396.7	65416.7	0.000107008	0.000198751	8.95454e-10	0.999694	0.000305759	0.000520623
1700 - 1700	3.99943e-05	65578.8	1.00004	27.0019	65606.8	6.09606e-10	0.999573	1.52429e-05	0.000411572	0.000426815	0.000194769
1701 - 1701	65405.7	3.99943e-05	9.00145	5.90033e-05	65414.7	0.999862	6.11395e-10	0.000137606	9.01989e-10	0.000137607	0.000559644
1702 - 1702	65177.7	1.00018	41.0024	40.0001	65259.7	0.998743	1.53262e-05	0.000628296	0.000612937	0.00125656	0.00118093
1703 - 1703	9.00068	2.00015	64291.4	3.99942e-05	64302.4	0.000139974	3.11053e-05	0.999829	6.2197e-10	0.00017108	0.000175504
1704 - 1704	63450.8	1.00004	90.0065	2.00011	63543.8	0.998536	1.57378e-05	0.00141645	3.14761e-05	0.00146366	0.000606144
1705 - 1705	31.0019	1.00019	62318.6	3.99942e-05	62350.6	0.000497219	1.60414e-05	0.999487	6.41441e-10	0.000513261	0.000160541
1706 - 1706	7.00024	51.0022	3.99942e-05	61564.7	61622.7	0.000113598	0.000827654	6.49018e-10	0.999059	0.000941253	0.000531452
1707 - 1707	13.0006	53.0047	3.99943e-05	61717.7	61783.7	0.000210421	0.000857906	6.47327e-10	0.998932	0.00106833	0.000792956
1708 - 1708	51.0036	7.00101	61338.7	1.00004	61397.7	0.000830708	0.000114027	0.999039	1.62879e-05	0.000961023	0.000561058
1709 - 1709	60661.7	4.00012	63.0031	5.00009	60733.7	0.998814	6.58632e-05	0.00103737	8.2328e-05	0.00118556	0.000603648
1710 - 1710	57.0034	6.00042	59835.7	2.00006	59900.7	0.000951632	0.000100173	0.998915	3.33896e-05	0.00108519	9.62129e-05
1711 - 1711	8.00012	30.0022	6.05199e-05	59031.7	59069.7	0.000135435	0.000507913	1.02455e-09	0.999357	0.000643349	0.000235912
1712 - 1712	58853.6	4.00009	22.0016	8.74206e-05	58879.6	0.999558	6.79367e-05	0.000373672	1.48474e-09	0.00044161	0.000223721
1713 - 1713	58446.8	8.73428e-05	129.008	6.00016	58581.8	0.997695	1.49096e-09	0.00220219	0.000102424	0.00230462	0.00013614
1714 - 1714	34.0014	3.00057	57059.5	3.99942e-05	57096.5	0.000595508	5.25526e-05	0.999352	7.00467e-10	0.000648061	0.000387378
1715 - 1715	3.00012	38.0018	3.99942e-05	55815.6	55856.6	5.37111e-05	0.000680346	7.16016e-10	0.999266	0.000734058	0.000390242
1716 - 1716	3.00021	55425.7	6.00021	134.006	55568.7	5.3991e-05	0.997426	0.000107978	0.00241154	0.00257351	0.00155464
1717 - 1717	1.00021	54095.7	3.00006	123.004	54222.7	1.84464e-05	0.997658	5.53285e-05	0.0022685	0.00234227	0.00239099
1718 - 1718	5.00009	18.0006	3.99941e-05	53417.2	53440.2	9.35641e-05	0.000336836	7.4839e-10	0.99957	0.000430401	0.000427526
1719 - 1719	52169.8	6.16217e-05	131.007	5.00009	52305.8	0.9974	1.1781e-09	0.00250465	9.55935e-05	0.00260024	0.0011899
1720 - 1720	3.00013	14.0014	3.99942e-05	50956.5	50973.5	5.88566e-05	0.00027468	7.84608e-10	0.999666	0.000333538	0.000283305
1721 - 1721	49814.4	1.00009	32.0014	1.00006	49848.4	0.999318	2.00626e-05	0.000641973	2.00621e-05	0.000682098	0.00050006
1722 - 1722	48606.8	3.00009	68.0047	3.99943e-05	48677.8	0.998541	6.16317e-05	0.00139704	8.21613e-10	0.00145867	0.000352727
1723 - 1723	19.0014	8.00018	46717.3	1.00006	46745.3	0.000406487	0.000171144	0.999401	2.13938e-05	0.000599024	0.000242973
1724 - 1724	44522.7	1.00013	149.007	0.000183042	44672.7	0.996642	2.2388e-05	0.00333552	4.09741e-09	0.00335791	0.0030149
1725 - 1725	21.0018	5.00092	43944.5	1.00004	43971.5	0.000477622	0.000113731	0.999386	2.27429e-05	0.000614096	0.000357647
1726 - 1726	10.001	0.000190642	42126.1	6.44521e-05	42136.1	0.000237349	4.52444e-09	0.999763	1.52962e-09	0.000237356	0.000322103
1727 - 1727	3.99943e-05	41480.8	1.00004	25.0033	41506.8	9.63561e-10	0.999374	2.40934e-05	0.000602391	0.000626486	0.000580394
1728 - 1728	40802.4	3.00026	13.0017	3.99942e-05	40818.4	0.999608	7.35026e-05	0.000318525	9.79808e-10	0.000392029	0.000388287
1729 - 1729	33047.7	8.00039	5104.03	1.00011	38160.7	0.866013	0.00020965	0.133751	2.62077e-05	0.133987	0.249376
1730 - 1730	37112.5	1.00016	3.00061	1.00022	37117.5	0.999865	2.69458e-05	8.08409e-05	2.69475e-05	0.000134734	0.000530002
1731 - 1731	36308.5	6.82286e-05	15.0037	2.00023	36325.5	0.999532	1.87825e-09	0.000413035	5.5064e-05	0.000468101	0.00133553
1732 - 1732	35951.7	4.00148	30.0065	5.01916	35990.7	0.998916	0.000111181	0.000833727	0.000139457	0.00108437	0.012318
1733 - 1733	35396.7	3.00031	43.01	13.0204	35455.8	0.998335	8.46212e-05	0.00121306	0.000367229	0.00166491	0.0130094
1734 - 1734	1.00016	30939.1	29.0005	10.0019	30979.1	3.22852e-05	0.998709	0.000936132	0.000322858	0.00129128	0.00153819
1735 - 1735	2.00004	30457.8	2.00004	10.0005	30471.8	6.56357e-05	0.999541	6.56357e-05	0.000328189	0.00045946	0.000491264
1736 - 1736	15.0009	1.00017	30152.7	2.00007	30170.7	0.000497201	3.31503e-05	0.999403	6.62917e-05	0.000596643	0.000404143
1737 - 1737	14.001	6.00126	29130.1	3.99941e-05	29150.1	0.000480306	0.000205874	0.999314	1.37201e-09	0.000686182	0.000429913
1738 - 1738	28877.9	0.00011096	30.0013	10.0008	28917.9	0.998617	3.83706e-09	0.00103746	0.000345835	0.0013833	0.00134017
1739 - 1739	1.00004	29008.5	7.00017	21.0005	29037.5	3.44396e-05	0.999001	0.000241074	0.000723222	0.000998735	0.00138983
1740 - 1740	8.00024	2.00025	28214.2	3.00004	28227.2	0.000283423	7.08625e-05	0.999539	0.000106282	0.000460567	0.000521597
1741 - 1741	27270.7	3.99942e-05	24.0047	1.00007	27295.7	0.999084	1.46522e-09	0.000879431	3.66384e-05	0.000916071	0.000808742
1742 - 1742	1.00035	12.0009	2.00007	26166.6	26181.6	3.82083e-05	0.000458371	7.63923e-05	0.999427	0.000572972	0.000331837
1743 - 1743	25638.3	10.0007	41.0033	2.00007	25691.3	0.997937	0.000389265	0.001596	7.785e-05	0.00206311	0.00166867
1744 - 1744	6.00201	4.00007	25200.3	1.00004	25211.3	0.000238068	0.000158662	0.999564	3.96663e-05	0.000436396	0.00073619
1745 - 1745	24216.3	7.25144e-05	13.0004	1.00004	24230.3	0.999422	2.99272e-09	0.000536534	4.12723e-05	0.000577809	0.000792249
1746 - 1746	23553.3	3.99941e-05	11.0019	3.99941e-05	23564.3	0.999533	1.69723e-09	0.000466888	1.69723e-09	0.000466892	0.000260997
1747 - 1747	22202.7	1.00004	44.0057	2.00004	22249.7	0.997887	4.49462e-05	0.00197781	8.98906e-05	0.00211265	0.00112359
1748 - 1748	3.99941e-05	14.0021	3.99941e-05	21343.3	21357.3	1.87262e-09	0.00065561	1.87262e-09	0.999344	0.000655614	6.56154e-05
1749 - 1749	6.00055	5.00019	3.99937e-05	20566.2	20577.2	0.000291612	0.000242997	1.9436e-09	0.999465	0.000534611	0.000388989
1750 - 1750	0.000200278	20111.6	5.00069	24.0015	20140.6	9.94397e-09	0.99856	0.000248289	0.0011917	0.00143999	0.00124638
1751 - 1751	1.0002	19572.5	1.00004	20.0011	19594.5	5.10451e-05	0.998877	5.10367e-05	0.00102075	0.00112283	0.00123763
1752 - 1752	6.00156	3.99941e-05	18910	3.99941e-05	18916	0.000317274	2.11429e-09	0.999683	2.11429e-09	0.000317278	0.000446595
1753 - 1753	7.48156e-05	18278.3	1.00004	8.00071	18287.3	4.09112e-09	0.999508	5.46849e-05	0.0004375	0.000492189	0.000341369
1754 - 1754	3.99938e-05	17575.4	3.99938e-05	12.0006	17587.4	2.27401e-09	0.999318	2.27401e-09	0.000682341	0.000682346	0.000860693
1755 - 1755	14.0028	3.00007	16694.2	1.00004	16712.2	0.000837877	0.000179514	0.998923	5.98388e-05	0.00107723	0.00040862
1756 - 1756	11.0045	7.63692e-05	16335.4	1.00013	16347.4	0.000673168	4.67165e-09	0.999266	6.11798e-05	0.000734352	0.00138647
1757 - 1757	3.00014	15825.6	1.00004	50.0069	15879.6	0.000188931	0.996599	6.29765e-05	0.00314914	0.00340104	0.00282275
1758 - 1758	2.00013	10.0035	7.68438e-05	15665.2	15677.2	0.000127583	0.000638095	4.90164e-09	0.999234	0.000765682	0.000994477
1759 - 1759	2.00021	8.00085	3.99937e-05	15716.2	15726.2	0.00012719	0.00050876	2.54313e-09	0.999364	0.000635953	0.000293937
1760 - 1760	15333.1	1.00004	6.00047	3.99937e-05	15340.1	0.999544	6.51911e-05	0.000391162	2.60713e-09	0.000456356	0.000430538
1761 - 1761	15372.5	7.88176e-05	0.000339582	2.00014	15374.5	0.99987	5.12651e-09	2.20873e-08	0.000130094	0.000130122	0.000553554
1762 - 1762	15397.5	3.99935e-05	3.00013	2.00013	15402.5	0.999675	2.59656e-09	0.000194782	0.000129858	0.000324643	0.000297505
1763 - 1763	15474.3	3.99938e-05	12.0011	2.00014	15488.4	0.999096	2.58219e-09	0.000774844	0.000129138	0.000903984	0.000798275
1764 - 1764	1.0002	20675.5	3.99939e-05	4.0011	20680.5	4.83643e-05	0.999758	1.93389e-09	0.000193472	0.000241838	0.000586064
1765 - 1765	13.0026	1.00004	20398.4	3.99942e-05	20412.4	0.000636996	4.89919e-05	0.999314	1.95931e-09	0.00068599	0.000295418
1766 - 1766	3.0003	32.0065	1.00007	20987.5	21023.5	0.000142712	0.00152241	4.75693e-05	0.998287	0.0017127	0.000654317
1767 - 1767	17.0039	3.0007	21775.3	1.00007	21796.3	0.000780129	0.00013767	0.999036	4.58828e-05	0.000963682	0.000972625
1768 - 1768	22411.5	3.99942e-05	50.0036	1.00004	22462.5	0.997729	1.78048e-09	0.00222609	4.45203e-05	0.00227061	0.00251029
1769 - 1769	22839.6	3.99942e-05	19.0044	7.36977e-05	22858.6	0.999169	1.74964e-09	0.00083139	3.22407e-09	0.000831395	0.000856533
1770 - 1770	2.00013	18.0014	3.00012	23342.7	23365.7	8.5601e-05	0.00077042	0.000128399	0.999016	0.00098442	0.000747944
1771 - 1771	3.00012	14.0005	3.00012	23803.1	23823.1	0.000125933	0.000587688	0.000125934	0.99916	0.000839555	0.000942295
1772 - 1772	4.00018	11.0005	3.99938e-05	24687.2	24702.2	0.000161936	0.000445324	1.61903e-09	0.999393	0.000607261	0.000608074
1773 - 1773	25151.2	3.00019	115.003	1.00007	25270.2	0.995291	0.000118724	0.00455091	3.95751e-05	0.00470921	0.00761462
1774 - 1774	2.00018	2.00048	25878.3	3.99938e-05	25882.3	7.72799e-05	7.72914e-05	0.999845	1.54522e-09	0.000154573	0.000303813
1775 - 1775	26564.4	1.00004	34.0021	3.99942e-05	26599.4	0.998684	3.75963e-05	0.0012783	1.50357e-09	0.0013159	0.00136481
1776 - 1776	0.000115077	27585.2	3.00007	20.0021	27608.2	4.16822e-09	0.999167	0.000108666	0.000724497	0.000833167	0.000340727
1777 - 1777	3.99939e-05	28017.6	1.00011	11.0007	28029.6	1.42684e-09	0.999572	3.56806e-05	0.000392467	0.000428149	0.000246686
1778 - 1778	9.00083	1.00011	28548.6	6.86426e-05	28558.6	0.00031517	3.50197e-05	0.99965	2.40357e-09	0.000350192	6.89761e-05
1779 - 1779	3.99941e-05	29053.1	3.00011	12.0014	29068.1	1.37588e-09	0.999484	0.00010321	0.000412873	0.000516084	0.000133302
1780 - 1780	29696.8	2.00004	10.0006	3.9994e-05	29708.8	0.999596	6.73214e-05	0.000336619	1.3462e-09	0.000403942	0.000382898
1781 - 1781	29846.3	7.00041e-05	42.0021	2.00007	29890.3	0.998528	2.34203e-09	0.00140521	6.69136e-05	0.00147212	0.00164977
1782 - 1782	14.0003	1.00011	29210.2	6.97882e-05	29225.2	0.00047905	3.42209e-05	0.999487	2.38795e-09	0.000513274	0.000653083
1783 - 1783	28621.7	3.99943e-05	59.0061	0.000114205	28680.7	0.997943	1.39447e-09	0.00205735	3.98194e-09	0.00205735	0.000805156
1784 - 1784	6.00016	4.00053	3.99939e-05	30134.5	30144.5	0.000199047	0.000132712	1.32674e-09	0.999668	0.000331759	0.000268808
1785 - 1785	10.0009	30854.9	2.00004	8.00052	30874.9	0.000323917	0.999352	6.47789e-05	0.000259127	0.000647823	0.000282306
1786 - 1786	31039.3	3.00011	2.00023	3.99938e-05	31044.3	0.999839	9.66395e-05	6.44314e-05	1.28828e-09	0.000161072	0.000104558
1787 - 1787	3.99939e-05	31733.5	1.00007	4.00016	31738.5	1.26011e-09	0.999842	3.15097e-05	0.000126035	0.000157546	0.000129843
1788 - 1788	3.9994e-05	32119.7	1.00004	6.00031	32126.7	1.24488e-09	0.999782	3.1128e-05	0.00018677	0.000217899	0.000181369
1789 - 1789	3.99941e-05	32957.3	1.00004	10.0012	32968.3	1.21311e-09	0.999666	3.03334e-05	0.000303357	0.000333691	0.000118093
1790 - 1790	3.99941e-05	33665.2	3.99941e-05	1.00011	33666.2	1.18796e-09	0.99997	1.18796e-09	2.97065e-05	2.97089e-05	5.73257e-05
1791 - 1791	34219.7	3.99939e-05	3.00007	3.0001	34225.7	0.999825	1.16854e-09	8.76555e-05	8.76566e-05	0.000175313	0.000221044
1792 - 1792	34948	3.99943e-05	2.00007	3.99943e-05	34950	0.999943	1.14433e-09	5.72265e-05	1.14433e-09	5.72288e-05	8.07361e-05
1793 - 1793	35464.8	1.0001	11.0008	0.000105155	35476.8	0.999662	2.81904e-05	0.000310085	2.96406e-09	0.000338279	9.37339e-05
1794 - 1794	36273.8	2.00011	81.0103	1.00004	36357.8	0.997689	5.50118e-05	0.00222814	2.75055e-05	0.00231066	0.0010161
1795 - 1795	19.0017	3.0001	36959.4	1.00004	36982.4	0.000513804	8.11225e-05	0.999378	2.7041e-05	0.000621968	0.000153571
1796 - 1796	1.0001	19.0013	3.99941e-05	38074.3	38094.3	2.62534e-05	0.000498797	1.04987e-09	0.999475	0.000525051	0.00020945
1797 - 1797	39565.7	3.99939e-05	11.0003	6.56903e-05	39576.7	0.999722	1.01054e-09	0.000277949	1.65982e-09	0.000277951	0.000347395
1798 - 1798	1.00004	40260.8	3.0002	6.00064	40270.8	2.48329e-05	0.999752	7.45007e-05	0.000149007	0.000248341	0.00015327
1799 - 1799	4.00027	40308.5	6.59765e-05	31.0026	40343.5	9.91555e-05	0.999132	1.63537e-09	0.000768467	0.000867624	7.2388e-05
1800 - 1800	10.0017	0.000103482	40943.3	3.00015	40956.3	0.000244205	2.52663e-09	0.999683	7.32524e-05	0.00031746	0.000628803
1801 - 1801	21.0011	7.00028	41518	3.0001	41549	0.000505454	0.000168482	0.999254	7.22063e-05	0.000746142	0.000509715
1802 - 1802	25.0021	3.00035	41766.4	1.00004	41795.4	0.000598201	7.17867e-05	0.999306	2.3927e-05	0.000693915	7.85608e-05
1803 - 1803	42411.8	3.00007	153.012	1.00004	42568.8	0.996312	7.04757e-05	0.00359447	2.34923e-05	0.00368844	0.000903523
1804 - 1804	6.0002	55.0023	3.00027	42999.3	43063.3	0.000139334	0.00127724	6.96711e-05	0.998514	0.00148625	0.00133942
1805 - 1805	4.00015	30.002	4.0001	43427.4	43465.4	9.20306e-05	0.000690251	9.20296e-05	0.999126	0.000874311	0.000406259
1806 - 1806	43528.6	7.00027	114.007	7.00034	43656.6	0.997068	0.000160348	0.00261144	0.00016035	0.00293214	0.00175549
1807 - 1807	11.0006	7.00027	43781.7	4.00015	43803.7	0.000251135	0.00015981	0.999498	9.13198e-05	0.000502265	0.000228063
1808 - 1808	20.0011	2.0001	43863	2.00015	43887	0.00045574	4.55739e-05	0.999453	4.55749e-05	0.000546889	0.000221752
1809 - 1809	44710.7	2.00015	105.007	3.00004	44820.7	0.997546	4.46255e-05	0.00234281	6.69342e-05	0.00245437	0.00128619
1810 - 1810	32.001	1.00007	44958.1	3.0001	44994.1	0.000711226	2.22266e-05	0.9992	6.66777e-05	0.000800131	0.000855677
1811 - 1811	10.002	67.0045	3.0001	44868.6	44948.6	0.00022252	0.00149069	6.67451e-05	0.99822	0.00177996	0.000635364
1812 - 1812	45.0052	11.0009	45039.6	2.00007	45097.6	0.000997951	0.000243934	0.998714	4.43497e-05	0.00128624	0.000882318
1813 - 1813	44844.6	1.00021	132.007	9.00055	44986.6	0.996843	2.22334e-05	0.00293436	0.000200072	0.00315666	0.00218291
1814 - 1814	1.0001	17.0012	3.99941e-05	45322.3	45340.3	2.20577e-05	0.00037497	8.82089e-10	0.999603	0.000397029	5.6506e-05
1815 - 1815	46088.4	3.00004	43.002	6.00021	46140.4	0.998873	6.50198e-05	0.000931981	0.000130042	0.00112704	0.000936398
1816 - 1816	2.00021	36.0018	6.69389e-05	46943.3	46981.3	4.25746e-05	0.0007663	1.4248e-09	0.999191	0.000808876	0.000452568
1817 - 1817	3.00007	47183.5	1.00007	23.002	47210.5	6.35466e-05	0.999428	2.11831e-05	0.000487223	0.000571953	0.0002041
1818 - 1818	47877.5	3.99942e-05	39.0023	4.00015	47920.5	0.999103	8.34595e-10	0.000813896	8.34748e-05	0.000897372	0.000378358
1819 - 1819	8.00028	6.00028	47952.5	2.00004	47968.5	0.000166782	0.000125088	0.999666	4.16949e-05	0.000333565	0.000188329
1820 - 1820	47677	3.9994e-05	20.0008	1.0001	47698	0.99956	8.38485e-10	0.000419322	2.09675e-05	0.00044029	0.00030132
1821 - 1821	48040.6	6.69592e-05	50.0036	6.59212e-05	48090.6	0.99896	1.39235e-09	0.00103978	1.37077e-09	0.00103978	8.58931e-05
1822 - 1822	11.0004	2.00022	47955.5	3.99939e-05	47968.5	0.000229325	4.16985e-05	0.999729	8.33753e-10	0.000271025	0.000150757
1823 - 1823	48004.2	3.99941e-05	11.0008	1.00004	48016.2	0.99975	8.3293e-10	0.000229107	2.08272e-05	0.000249935	9.96174e-05
1824 - 1824	48276.4	3.99942e-05	14.0013	3.99942e-05	48290.4	0.99971	8.28202e-10	0.000289939	8.28202e-10	0.000289941	0.000218489
1825 - 1825	47912.1	6.77714e-05	30.001	1.00004	47943.1	0.999353	1.41358e-09	0.000625763	2.08589e-05	0.000646623	0.000628657
1826 - 1826	1.00004	47421.6	6.8138e-05	76.0004	47498.6	2.10541e-05	0.998379	1.43453e-09	0.00160006	0.00162111	0.0028959
1827 - 1827	6.00032	3.00017	47479.2	1.00007	47489.2	0.000126351	6.31757e-05	0.999789	2.10589e-05	0.000210586	7.93923e-05
1828 - 1828	48027.6	1.00004	63.0025	3.99942e-05	48091.6	0.998669	2.07945e-05	0.00131005	8.31626e-10	0.00133085	0.00126071
1829 - 1829	3.99941e-05	48251.1	2.00004	29.0009	48282.1	8.28342e-10	0.999358	4.1424e-05	0.000600656	0.000642081	0.000653571
1830 - 1830	21.0016	10.0002	47477.9	0.000242991	47508.9	0.000442056	0.00021049	0.999347	5.11464e-09	0.000652552	0.000379785
1831 - 1831	47707.7	5.00004	86.0048	3.00007	47801.7	0.998033	0.0001046	0.0017992	6.27608e-05	0.00196656	0.00126158
1832 - 1832	1.00011	36.0025	2.00007	47660.3	47699.3	2.0967e-05	0.00075478	4.19308e-05	0.999182	0.000817678	4.58867e-05
1833 - 1833	47877.6	11.0004	139.007	5.00007	48032.6	0.996773	0.00022902	0.00289402	0.000104097	0.00322714	0.002167
1834 - 1834	49.0031	0.000114194	47750.5	3.99942e-05	47799.5	0.00102518	2.38901e-09	0.998975	8.36708e-10	0.00102518	0.00026008
1835 - 1835	1.00026	32.003	0.000262368	47833.2	47866.2	2.08969e-05	0.000668593	5.48128e-09	0.999311	0.000689495	0.000812547
1836 - 1836	48604.6	1.00007	111.004	1.00007	48717.6	0.99768	2.05279e-05	0.00227853	2.05279e-05	0.00231958	0.00217095
1837 - 1837	1.00007	48172.6	3.00007	85.0057	48261.6	2.07218e-05	0.998156	6.21627e-05	0.00176135	0.00184423	0.000503409
1838 - 1838	19.0006	3.9994e-05	48119.7	7.00004	48145.7	0.000394648	8.30686e-10	0.99946	0.000145393	0.000540042	0.000604331
1839 - 1839	2.00004	47151.7	2.00004	199.006	47354.7	4.22353e-05	0.995713	4.22353e-05	0.00420245	0.00428692	0.00529284
1840 - 1840	10.0004	18.0003	4.00004	47306.1	47338.1	0.000211254	0.000380249	8.44993e-05	0.999324	0.000676002	0.000717166
1841 - 1841	53354.7	14.0001	143.006	5.00004	53516.7	0.996973	0.000261603	0.00267218	9.34295e-05	0.00302722	0.00248356
1842 - 1842	24.0015	3.99941e-05	54079.2	1.00007	54104.2	0.000443616	7.39205e-10	0.999538	1.84842e-05	0.000462101	8.83867e-05
1843 - 1843	27.001	7.00011	54202.7	1.00007	54237.7	0.000497827	0.000129063	0.999355	1.84386e-05	0.000645329	0.000444303
1844 - 1844	32.0012	9.00011	53958.8	0.000117205	53999.8	0.000592617	0.00016667	0.999241	2.17048e-09	0.000759288	0.000597893
1845 - 1845	53957.3	3.00012	45.0021	1.00004	54006.3	0.999093	5.55513e-05	0.000833275	1.85171e-05	0.000907343	0.000458205
1846 - 1846	21.0006	1.00007	53630.6	3.99939e-05	53652.6	0.000391418	1.86397e-05	0.99959	7.45423e-10	0.000410059	0.000317834
1847 - 1847	3.99942e-05	53118.5	2.00004	50.0025	53170.5	7.52188e-10	0.999022	3.76156e-05	0.000940418	0.000978035	0.000495535
1848 - 1848	45.0026	6.00018	53462.3	7.01128e-05	53513.3	0.000840961	0.000112125	0.999047	1.31019e-09	0.000953087	0.000220031
1849 - 1849	35.002	13.001	53972.2	3.99941e-05	54020.2	0.000647943	0.00024067	0.999111	7.40355e-10	0.000888613	0.000195868
1850 - 1850	32.0042	11.0014	53954.5	1.00004	53998.5	0.000592687	0.000203735	0.999185	1.85198e-05	0.000814942	0.00160185
1851 - 1851	52.0064	17.0002	54517.7	3.99942e-05	54586.7	0.000952732	0.000311435	0.998736	7.32674e-10	0.00126417	0.00163648
1852 - 1852	40.0032	10.0002	54850.5	3.99942e-05	54900.5	0.00072865	0.000182151	0.999089	7.28486e-10	0.000910801	0.000411589
1853 - 1853	35.0039	8.00007	54565.6	1.00007	54609.6	0.000640985	0.000146496	0.999194	1.83131e-05	0.000805794	0.000913437
1854 - 1854	55150.4	3.99942e-05	73.0024	7.12664e-05	55223.4	0.998678	7.24225e-10	0.00132195	1.29051e-09	0.00132195	0.00123841
1855 - 1855	3.99941e-05	26.0012	3.00004	55714.2	55743.2	7.17471e-10	0.000466446	5.3819e-05	0.99948	0.000520265	0.000282392
1856 - 1856	1.00011	50.0039	0.000110077	56181.5	56232.5	1.77853e-05	0.000889235	1.95753e-09	0.999093	0.000907022	0.000537103
1857 - 1857	12.0009	62.0056	2.00007	56544.6	56620.6	0.000211954	0.00109511	3.53241e-05	0.998658	0.00134239	0.00105142
1858 - 1858	68.0047	98.0003	56499.6	1.00004	56666.6	0.00120009	0.00172942	0.997053	1.76478e-05	0.00294715	0.00328895
1859 - 1859	48.0042	3.00043	56430.5	2.00007	56483.5	0.00084988	5.31204e-05	0.999062	3.54098e-05	0.00093841	0.000820332
1860 - 1860	5.0009	70.0043	3.99942e-05	57459.6	57534.6	8.69199e-05	0.00121673	6.95134e-10	0.998696	0.00130366	0.000355233
1861 - 1861	1.00007	23.0018	3.99942e-05	57751.4	57775.4	1.73096e-05	0.000398125	6.92235e-10	0.999585	0.000415435	0.00029488
1862 - 1862	58075.8	3.9994e-05	16.0004	3.9994e-05	58091.8	0.999725	6.88462e-10	0.000275433	6.88462e-10	0.000275434	0.00026294
1863 - 1863	6.73309e-05	58219.6	3.99939e-05	19.0004	58238.6	1.15612e-09	0.999674	6.86725e-10	0.000326251	0.000326252	0.000356622
1864 - 1864	58508.2	1.00004	9.00011	3.99941e-05	58518.2	0.999829	1.70894e-05	0.0001538	6.83447e-10	0.00017089	0.000250094
1865 - 1865	58119.6	3.00007	9.00061	0.000160366	58131.6	0.999794	5.16082e-05	0.000154832	2.75867e-09	0.000206442	0.000278391
1866 - 1866	56963.7	1.00004	67.004	6.78627e-05	57031.7	0.998808	1.75348e-05	0.00117486	1.18991e-09	0.00119239	0.000182743
1867 - 1867	29.0013	4.00016	57100.2	1.00004	57134.2	0.000507601	7.00134e-05	0.999405	1.75034e-05	0.000595117	0.000221012
1868 - 1868	4.00015	26.0011	6.8676e-05	56509	56539	7.07504e-05	0.000459879	1.21467e-09	0.999469	0.00053063	0.000242949
1869 - 1869	57551.9	3.9994e-05	14.0002	1.00004	57567	0.999739	6.94739e-10	0.000243198	1.73718e-05	0.00026057	0.000388239
1870 - 1870	58285.1	3.99941e-05	31.0008	1.00007	58317.1	0.999451	6.85804e-10	0.00053159	1.71488e-05	0.000548739	0.000561343
1871 - 1871	10.0004	2.00015	57928.6	3.99939e-05	57940.6	0.000172597	3.45207e-05	0.999793	6.90257e-10	0.000207118	7.97696e-05
1872 - 1872	57486.7	3.00004	90.0038	1.00007	57580.7	0.998367	5.21015e-05	0.00156309	1.73681e-05	0.00163256	0.00116347
1873 - 1873	15.0008	3.99941e-05	57287.2	3.99941e-05	57302.2	0.000261783	6.97951e-10	0.999738	6.97951e-10	0.000261785	4.99806e-05
1874 - 1874	1.00015	55788.3	3.00021	42.0021	55834.3	1.79128e-05	0.999176	5.37342e-05	0.000752264	0.000823911	0.000213452
1875 - 1875	4.0001	56012.9	4.00028	22.001	56042.9	7.13757e-05	0.999465	7.13788e-05	0.000392574	0.000535328	0.000179599
1876 - 1876	1.0001	56315.8	3.00027	12.0008	56331.8	1.77538e-05	0.999716	5.32608e-05	0.000213037	0.000284051	0.000239256
1877 - 1877	2.00015	56536.6	2.00052	8.00035	56548.6	3.53705e-05	0.999788	3.5377e-05	0.000141477	0.000212225	0.000371328
1878 - 1878	25.0016	0.000146848	55751.3	3.99942e-05	55776.4	0.000448247	2.6328e-09	0.999552	7.17045e-10	0.00044825	0.000149983
1879 - 1879	65.0058	11.0001	55704.7	2.00004	55782.7	0.00116534	0.000197196	0.998602	3.58541e-05	0.00139839	0.000783916
1880 - 1880	6.00042	64.0024	1.0001	56673.4	56744.4	0.000105745	0.00112791	1.76246e-05	0.998749	0.00125128	0.000860068
1881 - 1881	2.00019	57887.4	3.00014	51.0023	57943.4	3.45197e-05	0.999033	5.17771e-05	0.000880209	0.000966506	0.000429718
1882 - 1882	13.0004	4.00014	58120.8	3.9994e-05	58137.8	0.000223614	6.88045e-05	0.999708	6.87917e-10	0.000292419	0.000198233
1883 - 1883	57423.6	2.00004	9.00151	1.00004	57435.6	0.999791	3.48223e-05	0.000156724	1.74115e-05	0.000208957	0.000529166
1884 - 1884	57615.8	5.00006	86.0085	1.0001	57707.8	0.998406	8.66446e-05	0.00149041	1.73303e-05	0.00159439	0.00154655
1885 - 1885	42.0023	5.0004	57040.5	1.00004	57088.5	0.00073574	8.75902e-05	0.999159	1.75174e-05	0.000840847	0.000183768
1886 - 1886	5.00039	23.0019	6.4226e-05	56381.4	56409.4	8.86446e-05	0.000407767	1.13857e-09	0.999504	0.000496412	0.000374578
1887 - 1887	56988.6	3.00004	30.002	2.00006	57023.6	0.999386	5.26105e-05	0.000526133	3.50743e-05	0.000613818	0.000118364
1888 - 1888	56748.7	1.0001	43.0025	1.00004	56793.7	0.999208	1.76093e-05	0.000757171	1.76083e-05	0.000792388	0.00016158
1889 - 1889	1.00004	56210.3	1.00004	16.0006	56228.3	1.77853e-05	0.99968	1.77853e-05	0.000284565	0.000320136	0.000215151
1890 - 1890	20.001	4.00014	55109.3	3.99941e-05	55133.3	0.000362776	7.2554e-05	0.999565	7.25408e-10	0.00043533	0.000175191
1891 - 1891	54551.7	3.00045	142.008	3.0003	54699.7	0.997294	5.48532e-05	0.00259614	5.48504e-05	0.00270585	0.000768652
1892 - 1892	52.0035	5.00018	53687.7	3.00004	53747.7	0.000967548	9.30307e-05	0.998884	5.58171e-05	0.0011164	0.000228713
1893 - 1893	5.00013	80.0053	9.5689e-05	53649.7	53734.7	9.30522e-05	0.00148889	1.78077e-09	0.998418	0.00158195	0.00022549
1894 - 1894	3.00023	16.0018	3.99942e-05	54213.5	54232.5	5.53216e-05	0.00029506	7.37458e-10	0.99965	0.000350382	0.000500993
1895 - 1895	54325.7	10.0005	87.0048	7.00009	54429.7	0.998089	0.000183733	0.00159848	0.000128608	0.00191082	0.00088295
1896 - 1896	54121.6	4.00023	48.0034	4.00006	54177.6	0.998966	7.38355e-05	0.000886037	7.38324e-05	0.0010337	0.000133261
1897 - 1897	9.00036	4.00018	53787.8	6.21844e-05	53800.8	0.000167291	7.43517e-05	0.999758	1.15583e-09	0.000241643	9.44808e-05
1898 - 1898	3.99943e-05	53466.8	3.00004	50.0043	53519.8	7.4728e-10	0.99901	5.60548e-05	0.000934315	0.00099037	0.000436598
1899 - 1899	53512.6	17.0025	32.0008	3.99942e-05	53561.6	0.999085	0.000317438	0.000597457	7.46696e-10	0.000914896	0.000773914
1900 - 1900	53492.7	0.000175051	80.006	5.00009	53577.7	0.998413	3.26724e-09	0.00149327	9.33241e-05	0.0015866	0.00033972
1901 - 1901	9.35735e-05	20.0009	6.31542e-05	52837.3	52857.3	1.7703e-09	0.000378395	1.19481e-09	0.999622	0.000378398	0.000181925
1902 - 1902	52617.3	6.24773e-05	13.0009	6.18993e-05	52630.3	0.999753	1.1871e-09	0.000247024	1.17611e-09	0.000247026	0.000141851
1903 - 1903	52616.4	3.99942e-05	3.00066	3.99942e-05	52619.4	0.999943	7.60065e-10	5.70258e-05	7.60065e-10	5.70273e-05	0.000324019
1904 - 1904	51814.6	0.000129953	25.0021	2.00006	51841.6	0.999479	2.50673e-09	0.000482279	3.85803e-05	0.000520862	0.000297781
1905 - 1905	7.00013	51103.5	6.26926e-05	9.00159	51119.5	0.000136937	0.999687	1.22639e-09	0.000176089	0.000313027	0.000602616
1906 - 1906	4.00044	8.00095	6.25013e-05	50278.2	50290.2	7.95471e-05	0.000159096	1.24281e-09	0.999761	0.000238644	0.000427519
1907 - 1907	10.0003	24.0012	6.27747e-05	49983.3	50017.3	0.000199937	0.000479859	1.25506e-09	0.99932	0.000679797	0.000434472
1908 - 1908	49302.7	7.00051	74.0051	4.00006	49387.7	0.998279	0.000141746	0.00149845	8.09931e-05	0.00172119	0.000359601
1909 - 1909	51.0031	38.003	48426.7	1.00006	48516.7	0.00105125	0.000783298	0.998145	2.06128e-05	0.00185516	0.000465224
1910 - 1910	4.00023	26.002	3.99942e-05	47491.5	47521.5	8.41773e-05	0.000547163	8.41602e-10	0.999369	0.000631341	8.38021e-05
1911 - 1911	1.00018	47067.6	2.00006	54.0027	47124.6	2.12243e-05	0.99879	4.2442e-05	0.00114596	0.00120962	0.000858238
1912 - 1912	46720.2	6.37427e-05	21.0006	3.99941e-05	46741.2	0.999551	1.36374e-09	0.000449296	8.5565e-10	0.000449298	0.000510115
1913 - 1913	4.00004	22.0005	6.29549e-05	46362.1	46388.1	8.62298e-05	0.000474271	1.35713e-09	0.999439	0.000560502	0.000751876
1914 - 1914	4.00018	19.0016	1.00006	45694.4	45718.4	8.74961e-05	0.000415623	2.18744e-05	0.999475	0.000524994	0.000120748
1915 - 1915	44952.6	3.99942e-05	21.002	2.0001	44975.6	0.999489	8.89243e-10	0.000466965	4.44707e-05	0.000511437	0.000220634
1916 - 1916	3.99942e-05	44589.6	3.99942e-05	27.0017	44616.6	8.96397e-10	0.999395	8.96397e-10	0.000605194	0.000605196	0.000257874
1917 - 1917	43652.2	3.99941e-05	11.0005	3.99941e-05	43663.2	0.999748	9.15969e-10	0.000251939	9.15969e-10	0.000251941	0.000208573
1918 - 1918	43119.7	3.99943e-05	19.0024	1.00004	43139.7	0.999536	9.27087e-10	0.000440485	2.31814e-05	0.000463667	0.000431692
1919 - 1919	1.00004	42051.8	9.898e-05	10.0004	42062.8	2.37749e-05	0.999738	2.35315e-09	0.000237749	0.000261526	0.000218777
1920 - 1920	16.0009	3.00019	41333.1	3.99941e-05	41352.1	0.000386942	7.25523e-05	0.999541	9.6716e-10	0.000459495	0.000237053
1921 - 1921	41118.4	9.75203e-05	25.0016	1.0001	41144.4	0.999368	2.3702e-09	0.000607656	2.4307e-05	0.000631965	0.000257479
1922 - 1922	3.99942e-05	41037.4	3.99942e-05	15.0009	41052.4	9.74223e-10	0.999635	9.74223e-10	0.000365408	0.00036541	0.000217752
1923 - 1923	40556.7	6.50059e-05	128.007	1.0001	40685.7	0.996829	1.59776e-09	0.00314623	2.45811e-05	0.00317081	0.00269362
1924 - 1924	1.00014	15.0024	1.00004	40381.6	40398.6	2.47568e-05	0.000371359	2.47543e-05	0.999579	0.000420871	0.000622215
1925 - 1925	39792.4	1.00025	25.0021	4.00014	39822.4	0.999247	2.51179e-05	0.00062784	0.00010045	0.000753408	0.000133231
1926 - 1926	3.00033	2.00006	38768.8	3.9994e-05	38773.8	7.73803e-05	5.15828e-05	0.999871	1.03147e-09	0.000128964	0.000105616
1927 - 1927	37935.5	3.99942e-05	8.00114	3.99942e-05	37943.5	0.999789	1.05405e-09	0.00021087	1.05405e-09	0.000210872	0.000281063
1928 - 1928	37296.7	3.99942e-05	34.0022	3.99942e-05	37330.7	0.999089	1.07135e-09	0.000910838	1.07135e-09	0.00091084	0.00063657
1929 - 1929	36308.7	9.99034e-05	58.0054	2.00006	36368.7	0.99835	2.74696e-09	0.00159493	5.49941e-05	0.00164992	0.000341557
1930 - 1930	7.00075	3.00007	34648	1.00007	34659	0.00020199	8.65596e-05	0.999683	2.88545e-05	0.000317404	0.000141478
1931 - 1931	1.00038	7.00015	32727.6	3.99939e-05	32735.6	3.05593e-05	0.000213839	0.999756	1.22173e-09	0.0002444	0.000309212
1932 - 1932	4.00038	28.0013	1.00004	32380.2	32413.2	0.000123418	0.000863888	3.08529e-05	0.998982	0.00101816	0.000927934
1933 - 1933	32333.6	0.000103389	24.0029	3.99942e-05	32357.6	0.999258	3.19521e-09	0.000741803	1.23601e-09	0.000741807	0.00023486
1934 - 1934	32114.1	1.00004	12.0011	1.00011	32128.1	0.999564	3.11266e-05	0.000373538	3.11287e-05	0.000435793	9.7085e-05
1935 - 1935	3.99941e-05	31657.2	1.00007	17.0012	31675.2	1.26263e-09	0.999432	3.15725e-05	0.000536734	0.000568308	0.000369775
1936 - 1936	3.99941e-05	30843.2	3.99941e-05	4.00011	30847.2	1.29652e-09	0.99987	1.29652e-09	0.000129675	0.000129677	0.000192548
1937 - 1937	3.99941e-05	30169.1	6.75942e-05	4.00007	30173.1	1.32549e-09	0.999867	2.24022e-09	0.000132571	0.000132574	0.000220745
1938 - 1938	3.99941e-05	29462.1	3.99941e-05	3.00011	29465.1	1.35734e-09	0.999898	1.35734e-09	0.000101819	0.000101822	0.000135808
1939 - 1939	29206.7	6.00016	40.0066	6.84531e-05	29252.7	0.998427	0.000205115	0.00136762	2.34006e-09	0.00157274	0.000898542
1940 - 1940	14.0029	10.0002	29153.5	3.99942e-05	29177.5	0.000479922	0.000342738	0.999177	1.37072e-09	0.000822661	0.000737872
1941 - 1941	51.004	4.00023	28570.6	3.99942e-05	28625.6	0.00178176	0.000139743	0.998078	1.39715e-09	0.00192151	0.00146449
1942 - 1942	28832.7	3.99943e-05	33.0046	3.99943e-05	28865.7	0.998857	1.38553e-09	0.00114338	1.38553e-09	0.00114338	0.000194083
1943 - 1943	28293.5	3.99942e-05	50.0025	1.00007	28344.5	0.998201	1.411e-09	0.0017641	3.52826e-05	0.00179938	0.00212123
1944 - 1944	3.99942e-05	14.0024	3.99942e-05	27851.6	27865.6	1.43526e-09	0.000502499	1.43526e-09	0.999497	0.000502502	0.000401246
1945 - 1945	1.00017	5.00152	3.99941e-05	27418.1	27424.1	3.64704e-05	0.000182376	1.45835e-09	0.999781	0.000218848	0.000661542
1946 - 1946	26935.4	43.0002	5.00053	1.00007	26984.4	0.998184	0.00159352	0.000185312	3.7061e-05	0.00181589	0.00300714
1947 - 1947	26543.1	3.00209	4.00067	1.00054	26551.1	0.999699	0.000113068	0.000150678	3.76836e-05	0.00030143	0.00152681
1948 - 1948	26080.6	0.000168282	75.0064	3.00012	26158.6	0.997018	6.43315e-09	0.00286737	0.000114689	0.00298206	0.00236098
1949 - 1949	4.00017	1.00007	25894.1	2.00007	25901.1	0.00015444	3.86111e-05	0.99973	7.72194e-05	0.000270271	0.000244331
1950 - 1950	25398.6	3.99942e-05	35.0041	6.95528e-05	25433.7	0.998624	1.57249e-09	0.00137629	2.73468e-09	0.0013763	0.000481399
1951 - 1951	25331	0.000114003	11.0013	1.00004	25343.1	0.999526	4.4984e-09	0.000434095	3.94601e-05	0.000473559	7.79302e-05
1952 - 1952	24951.7	18.0008	90.0144	2.00017	25061.7	0.99561	0.000718262	0.00359172	7.981e-05	0.00438979	0.00104246
1953 - 1953	28.0042	3.00025	24235.4	0.000113154	24266.4	0.00115403	0.000123638	0.998722	4.663e-09	0.00127767	0.000171985
1954 - 1954	23749.7	4.00007	95.0142	4.00035	23852.7	0.995681	0.000167699	0.00398337	0.00016771	0.00431878	0.000757307
1955 - 1955	3.99942e-05	29.0028	3.99942e-05	23762.6	23791.6	1.68103e-09	0.00121904	1.68103e-09	0.998781	0.00121904	0.000846391
1956 - 1956	1.00034	23609.1	0.000114984	20.0021	23630.1	4.23335e-05	0.999111	4.86602e-09	0.000846469	0.000888807	0.000313446
1957 - 1957	9.00143	2.00004	23155.1	2.00007	23168.1	0.000388527	8.63273e-05	0.999439	8.63287e-05	0.000561183	0.000273249
1958 - 1958	7.05046e-05	22967.8	2.00012	41.0012	23010.8	3.06398e-09	0.998131	8.69208e-05	0.00178183	0.00186875	0.00277678
1959 - 1959	3.99939e-05	22683.5	3.99939e-05	6.00036	22689.5	1.76266e-09	0.999736	1.76266e-09	0.000264455	0.000264459	0.000243273
1960 - 1960	22257.5	3.99939e-05	4.00037	1.00004	22262.5	0.999775	1.79647e-09	0.000179691	4.49204e-05	0.000224613	0.000120236
1961 - 1961	21665.3	7.03672e-05	32.0027	3.00012	21700.3	0.998387	3.24268e-09	0.00147476	0.000138252	0.00161301	0.00150486
1962 - 1962	11.0014	4.00027	20712.8	1.00004	20728.8	0.000530729	0.000192981	0.999228	4.8244e-05	0.000771954	0.000345644
1963 - 1963	7.40478e-05	20091.6	3.99942e-05	48.0052	20139.6	3.67672e-09	0.997616	1.98585e-09	0.00238362	0.00238363	0.00188498
1964 - 1964	8.00019	1.00019	19693.9	3.99936e-05	19702.9	0.000406042	5.07634e-05	0.999543	2.02984e-09	0.000456808	0.00060358
1965 - 1965	3.99943e-05	19603.7	3.0002	82.0114	19688.7	2.03133e-09	0.995682	0.000152382	0.00416541	0.00431779	0.00235498
1966 - 1966	2.00007	19359.6	0.000124976	36.0068	19397.6	0.000103109	0.998041	6.44284e-09	0.00185625	0.00195936	0.00016619
1967 - 1967	3.99941e-05	19097.2	3.99941e-05	12.0019	19109.2	2.09292e-09	0.999372	2.09292e-09	0.000628068	0.000628072	8.6155e-05
1968 - 1968	3.99941e-05	19.0017	3.99941e-05	18599.2	18618.2	2.14812e-09	0.0010206	2.14812e-09	0.998979	0.00102061	0.000951028
1969 - 1969	18127.1	3.99941e-05	20.002	7.42252e-05	18147.1	0.998898	2.20388e-09	0.00110221	4.0902e-09	0.00110222	0.000936247
1970 - 1970	17849.1	3.99941e-05	3.00007	3.99941e-05	17852.1	0.999832	2.2403e-09	0.000168051	2.2403e-09	0.000168056	0.000289203
1971 - 1971	0.000128533	17203.2	3.99941e-05	7.00289	17210.2	7.46838e-09	0.999593	2.32386e-09	0.000406902	0.000406912	0.00107127
1972 - 1972	1.00008	16762	3.99937e-05	4.00044	16767	5.96454e-05	0.999702	2.38526e-09	0.00023859	0.000298237	8.95188e-05
1973 - 1973	6.00032	3.99937e-05	16438.1	3.99937e-05	16444.1	0.000364891	2.4321e-09	0.999635	2.4321e-09	0.000364896	0.000433166
1974 - 1974	1.00004	16120.7	3.00008	51.0086	16175.7	6.18237e-05	0.996599	0.000185468	0.00315341	0.0034007	0.00207839
1975 - 1975	14.002	2.00021	15875.8	3.9994e-05	15891.8	0.00088108	0.000125864	0.998993	2.51664e-09	0.00100695	0.000470547
1976 - 1976	14.0018	3.00013	15876.8	3.9994e-05	15893.8	0.000880956	0.000188761	0.99893	2.51632e-09	0.00106972	0.000799678
1977 - 1977	2.00013	24.0042	3.99942e-05	15796.4	15822.4	0.000126412	0.00151711	2.52769e-09	0.998356	0.00164352	0.000708006
1978 - 1978	15703.1	3.99937e-05	5.00031	2.00004	15710.1	0.999554	2.54574e-09	0.000318287	0.000127309	0.000445599	0.000552541
1979 - 1979	15560	7.58469e-05	4.00204	2.00004	15566	0.999614	4.8726e-09	0.000257102	0.000128488	0.000385594	0.000896622
1980 - 1980	15685.5	7.63314e-05	13.0043	3.00004	15701.5	0.998981	4.86142e-09	0.000828223	0.000191068	0.0010193	0.000882611
1981 - 1981	6.00008	1.00004	15256.8	3.9994e-05	15263.8	0.000393091	6.55169e-05	0.999541	2.62018e-09	0.00045861	0.000835053
1982 - 1982	14887.9	3.9994e-05	25.0016	1.00004	14913.9	0.998257	2.68166e-09	0.0016764	6.70543e-05	0.00174345	0.00236266
1983 - 1983	14701.5	0.00022266	40.0098	4.00014	14745.5	0.997015	1.51002e-08	0.00271335	0.000271278	0.00298464	0.000466016
1984 - 1984	7.00066	0.000134881	14344	3.99937e-05	14351	0.000487818	9.39873e-09	0.999512	2.78683e-09	0.000487831	0.000298858
1985 - 1985	9.00165	1.00004	14097.9	3.9994e-05	14107.9	0.000638058	7.08852e-05	0.999291	2.83487e-09	0.000708946	0.000244242
1986 - 1986	33.0093	4.00023	13852.5	1.00008	13890.5	0.00237639	0.000287982	0.997264	7.19969e-05	0.00273637	0.000546541
1987 - 1987	1.00071	4.00146	7.8208e-05	13640.3	13645.3	7.3337e-05	0.000293247	5.73148e-09	0.999633	0.00036659	0.0011811
1988 - 1988	13577.5	0.000142029	28.0068	1.00004	13606.5	0.997868	1.04383e-08	0.00205834	7.34971e-05	0.00213184	0.000381543
1989 - 1989	0.000140587	40.0144	3.99943e-05	13184.7	13224.7	1.06307e-08	0.00302574	3.02421e-09	0.996974	0.00302575	0.00190812
1990 - 1990	12996.4	0.000139211	8.00518	1.00004	13005.4	0.999308	1.07041e-08	0.000615529	7.68944e-05	0.000692434	0.00192718
1991 - 1991	3.99942e-05	12915.5	1.00008	22.0057	12938.5	3.09111e-09	0.998222	7.72949e-05	0.00170079	0.00177809	0.000252601
1992 - 1992	12519.6	3.99942e-05	13.0007	38.0178	12570.6	0.995941	3.18156e-09	0.00103421	0.00302434	0.00405856	0.00380842
1993 - 1993	8.00034	15.0043	12628.1	1.00008	12652.1	0.000632335	0.00118591	0.998103	7.90447e-05	0.00189729	0.00114841
1994 - 1994	3.00054	8.01028	8.32801e-05	12076.4	12087.5	0.000248236	0.000662693	6.88979e-09	0.999089	0.000910936	0.00466294
1995 - 1995	73.0275	20.0162	0.000235933	12417.7	12510.7	0.00583721	0.00159993	1.88585e-08	0.992563	0.00743715	0.00888792
1996 - 1996	12601.3	1.00054	3.00891	0.000371149	12605.3	0.999682	7.93746e-05	0.000238701	2.94438e-08	0.000318105	0.00528191
1997 - 1997	12837.7	1.00004	42.0383	46.0094	12926.7	0.993111	7.73623e-05	0.00325205	0.00355925	0.00688866	0.0141398
1998 - 1998	11934.6	7.97923e-05	371.003	399.022	12704.6	0.93939	6.28057e-09	0.0292022	0.0314076	0.0606098	0.107682
1999 - 1999	12166.5	29.0159	7.00024	11.0007	12213.5	0.99615	0.00237572	0.000573155	0.0009007	0.00384957	0.00425841
2000 - 2000	12356.7	3.00004	13.0335	0.000386438	12372.7	0.998704	0.000242473	0.00105341	3.12332e-08	0.00129591	0.0162931
2001 - 2001	9.00569	11888.2	2.00154	331.279	12230.5	0.00073633	0.972014	0.000163652	0.0270862	0.0279862	0.106581
2002 - 2002	23.0055	11536.6	82.0508	14.0013	11655.6	0.00197376	0.989785	0.00703957	0.00120125	0.0102146	0.0137835
2003 - 2003	90.0064	251	12812.3	6.00013	13159.3	0.00683973	0.0190739	0.97363	0.00045596	0.0263696	0.0485588
2004 - 2004	254	1940.06	3.00008	12950.6	15147.7	0.0167683	0.128077	0.000198055	0.854957	0.145043	0.255924
2005 - 2005	17427.9	1.00013	12.0006	1.00007	17441.9	0.999197	5.73408e-05	0.000688032	5.73373e-05	0.00080271	0.000784975
2006 - 2006	10.0025	4.00045	18643	3.99941e-05	18657	0.000536125	0.000214421	0.999249	2.14365e-09	0.000750548	0.000608507
2007 - 2007	19.0039	1.00013	19682.4	3.00004	19705.4	0.000964398	5.07539e-05	0.998833	0.000152244	0.0011674	0.000327335
2008 - 2008	14.002	2.0003	20569.8	1.00008	20586.8	0.000680142	9.7164e-05	0.999174	4.85784e-05	0.000825885	5.08516e-05
2009 - 2009	3.00012	13.0017	1.00007	21149.8	21166.8	0.000141737	0.000614249	4.72472e-05	0.999197	0.000803233	0.000259487
2010 - 2010	2.00007	24.0032	7.52969e-05	21814.4	21840.4	9.1577e-05	0.00109903	3.4476e-09	0.998809	0.00119061	0.000403633
2011 - 2011	4.00012	24.0033	3.99942e-05	22849.4	22877.4	0.00017485	0.00104922	1.74819e-09	0.998776	0.00122407	0.000416871
2012 - 2012	3.00007	12.001	7.31141e-05	23690.6	23705.6	0.000126555	0.00050625	3.08425e-09	0.999367	0.000632808	0.000471817
2013 - 2013	18.0019	24469.4	3.00004	18.0026	24508.4	0.000734521	0.998409	0.000122409	0.000734548	0.00159148	0.000557386
2014 - 2014	25025.8	3.9994e-05	15.0011	5.00012	25045.8	0.999201	1.59684e-09	0.000598947	0.000199639	0.000798588	0.000719166
2015 - 2015	9.00092	2.00007	25706.8	3.9994e-05	25717.8	0.000349988	7.777e-05	0.999572	1.55511e-09	0.00042776	0.000143662
2016 - 2016	15.0019	4.00011	26397.2	3.99941e-05	26416.2	0.000567907	0.000151427	0.999281	1.514e-09	0.000719335	0.000231295
2017 - 2017	26932.1	1.00007	14.0016	2.00007	26949.1	0.999369	3.71097e-05	0.000519556	7.42166e-05	0.000630882	0.000158485
2018 - 2018	27849.8	7.17216e-05	4.00103	6.94353e-05	27853.8	0.999856	2.57493e-09	0.000143644	2.49284e-09	0.000143649	0.000541905
2019 - 2019	28731.4	3.99942e-05	18.002	3.99942e-05	28749.5	0.999374	1.39113e-09	0.000626169	1.39113e-09	0.000626172	8.91318e-05
2020 - 2020	29300	3.99941e-05	39.0008	3.99941e-05	29339	0.998671	1.36317e-09	0.00132932	1.36317e-09	0.00132932	0.0021048
2021 - 2021	30625.6	6.90889e-05	49.0045	1.00011	30675.6	0.99837	2.25224e-09	0.00159751	3.26028e-05	0.00163011	0.000705389
2022 - 2022	15.0022	3.00004	31371.5	3.99942e-05	31389.5	0.000477936	9.55745e-05	0.999426	1.27413e-09	0.000573512	0.000307372
2023 - 2023	10.0011	5.00007	32041	6.86455e-05	32056	0.000311988	0.000155979	0.999532	2.14143e-09	0.000467969	0.000266285
2024 - 2024	31.004	3.00007	32937.7	1.00004	32972.7	0.000940295	9.09865e-05	0.998938	3.03294e-05	0.00106161	0.000319774
2025 - 2025	4.00007	32.0022	3.99942e-05	34050.5	34086.5	0.00011735	0.000938851	1.17331e-09	0.998944	0.0010562	0.000842197
2026 - 2026	1.00004	35287.4	1.00007	30.0017	35319.4	2.83142e-05	0.999094	2.8315e-05	0.000849438	0.000906068	0.000771864
2027 - 2027	12.0006	2.00038	35973.6	6.7383e-05	35987.6	0.000333464	5.55852e-05	0.999611	1.87239e-09	0.000389051	0.000226172
2028 - 2028	1.00007	36951.7	1.00004	55.0062	37008.8	2.70225e-05	0.99846	2.70217e-05	0.0014863	0.00154035	0.000310227
2029 - 2029	1.0001	37821.7	3.99943e-05	85.0046	37907.7	2.63826e-05	0.997731	1.05504e-09	0.00224241	0.00226879	0.00199945
2030 - 2030	11.0015	9.0001	38907.3	6.63596e-05	38927.3	0.000282617	0.000231203	0.999486	1.70471e-09	0.000513822	0.00040084
2031 - 2031	15.0013	1.00015	39547.3	3.99941e-05	39563.3	0.000379174	2.52797e-05	0.999596	1.01089e-09	0.000404455	0.000135134
2032 - 2032	39857.4	0.000101958	14.0015	3.99942e-05	39871.4	0.999649	2.55718e-09	0.000351166	1.00308e-09	0.00035117	0.00025765
2033 - 2033	40438.6	1.00004	17.0021	1.00004	40457.6	0.99953	2.47182e-05	0.000420244	2.47182e-05	0.00046968	0.000295299
2034 - 2034	40885.6	1.00004	25.0027	1.0001	40912.6	0.99934	2.44433e-05	0.000611126	2.44448e-05	0.000660014	0.000302131
2035 - 2035	3.99941e-05	41552	3.99941e-05	3.00042	41555	9.62436e-10	0.999928	9.62436e-10	7.22035e-05	7.22055e-05	0.00018564
2036 - 2036	20.0016	2.00006	42408.5	3.99942e-05	42430.5	0.000471397	4.71374e-05	0.999481	9.42581e-10	0.000518535	8.41574e-05
2037 - 2037	1.0001	43007.7	1.00006	82.0085	43091.8	2.32086e-05	0.99805	2.32078e-05	0.00190311	0.00194953	0.000725745
2038 - 2038	20.0017	3.00014	43528.4	2.00006	43553.4	0.000459245	6.88842e-05	0.999426	4.59221e-05	0.000574052	0.000108162
2039 - 2039	15.0014	5.00014	44025.4	3.99942e-05	44045.4	0.00034059	0.000113523	0.999546	9.08022e-10	0.000454114	0.00019311
2040 - 2040	43912.7	3.99942e-05	20.002	1.00004	43933.7	0.999522	9.10333e-10	0.000455277	2.27625e-05	0.000478041	0.00020704
2041 - 2041	43619.7	1.00006	34.0044	6.54046e-05	43654.7	0.999198	2.29085e-05	0.00077894	1.49822e-09	0.00080185	0.00084171
2042 - 2042	43272.7	2.0001	67.0074	4.0001	43345.7	0.998316	4.61429e-05	0.00154588	9.22836e-05	0.00168431	0.000867514
2043 - 2043	24.0023	3.0001	42895.6	3.99942e-05	42922.6	0.000559199	6.98956e-05	0.999371	9.31776e-10	0.000629096	0.000169474
2044 - 2044	13.005	9.00033	42445.6	6.50774e-05	42467.7	0.000306232	0.000211934	0.999482	1.5324e-09	0.000518168	0.00214133
2045 - 2045	42240.7	3.00007	47.0033	3.99943e-05	42290.7	0.998818	7.09391e-05	0.00111143	9.45699e-10	0.00118237	0.000542067
2046 - 2046	41932.7	4.00061	152.01	5.0001	42093.7	0.996175	9.50406e-05	0.00361123	0.000118785	0.00382505	0.00208302
2047 - 2047	25.0009	0.000263214	41607.1	3.99941e-05	41632.1	0.000600521	6.32238e-09	0.999399	9.60655e-10	0.000600528	0.000591581
2048 - 2048	12.0034	1.00027	41112.6	3.99942e-05	41125.6	0.000291871	2.43222e-05	0.999684	9.7249e-10	0.000316194	0.00141421
2049 - 2049	40653.8	1.00004	135.009	6.59054e-05	40789.8	0.996666	2.45169e-05	0.00330988	1.61573e-09	0.0033344	0.00173793
2050 - 2050	3.00004	22.0013	3.99942e-05	39983.5	40008.5	7.49851e-05	0.000549916	9.99643e-10	0.999375	0.000624902	0.000480839
2051 - 2051	39606.8	2.00007	105.01	6.0001	39719.8	0.997155	5.03544e-05	0.00264378	0.000151061	0.0028452	0.00031435
2052 - 2052	0.000101718	57.0028	3.99942e-05	39541.6	39598.6	2.56872e-09	0.00143952	1.00999e-09	0.99856	0.00143952	0.00130404
2053 - 2053	5.00015	15.0013	1.0001	39342.1	39363.1	0.000127026	0.0003811	2.5407e-05	0.999466	0.000533533	0.000159851
2054 - 2054	38874.5	3.00015	31.0023	2.00007	38910.5	0.999075	7.71038e-05	0.000796759	5.14018e-05	0.000925265	0.000412387
2055 - 2055	38253.5	6.60784e-05	31.002	1.00007	38285.5	0.999164	1.72594e-09	0.000809759	2.61213e-05	0.000835882	0.000467276
2056 - 2056	37503.4	6.57477e-05	18.0018	1.00015	37522.4	0.999494	1.75223e-09	0.000479763	2.66547e-05	0.000506419	0.000200978
2057 - 2057	3.99942e-05	36882.4	6.55323e-05	13.0015	36895.4	1.08399e-09	0.999648	1.77616e-09	0.000352388	0.000352391	0.000228671
2058 - 2058	14.0008	1.00004	36223.2	3.99941e-05	36238.2	0.000386354	2.75963e-05	0.999586	1.10365e-09	0.000413951	0.000327912
2059 - 2059	35622.5	3.99942e-05	27.0022	0.00010301	35649.5	0.999243	1.12187e-09	0.000757434	2.88951e-09	0.000757438	0.000282154
2060 - 2060	35036.3	6.60709e-05	15.0014	6.76266e-05	35051.3	0.999572	1.88498e-09	0.000427985	1.92936e-09	0.000427988	8.58591e-05
2061 - 2061	34048.7	4.00011	93.0066	3.00016	34148.7	0.997071	0.000117138	0.00272358	8.78558e-05	0.00292857	0.00210714
2062 - 2062	5.00007	4.00011	33383.4	6.73004e-05	33392.4	0.000149737	0.000119791	0.99973	2.01544e-09	0.00026953	0.000395505
2063 - 2063	32681.5	3.99942e-05	27.0016	3.99942e-05	32708.5	0.999174	1.22275e-09	0.000825524	1.22275e-09	0.000825526	0.00071439
2064 - 2064	3.0003	32168.3	0.000107563	10.0003	32181.3	9.32311e-05	0.999596	3.3424e-09	0.000310749	0.000403983	0.000363816
2065 - 2065	6.72646e-05	31521.3	1.00007	11.0002	31533.3	2.13313e-09	0.999619	3.17147e-05	0.000348844	0.000380561	0.00050617
2066 - 2066	7.00088	1.00016	30842.9	1.00004	30851.9	0.000226919	3.24182e-05	0.999708	3.24142e-05	0.000291751	0.000199868
2067 - 2067	3.99942e-05	30203.5	6.92768e-05	30.0022	30233.5	1.32284e-09	0.999008	2.29139e-09	0.00099235	0.000992354	0.000712575
2068 - 2068	29359.5	0.000418773	17.0036	3.99942e-05	29376.5	0.999421	1.42554e-08	0.000578818	1.36143e-09	0.000578833	0.00117478
2069 - 2069	4.00053	13.0041	1.00011	28384.5	28402.5	0.000140852	0.00045785	3.52121e-05	0.999366	0.000633913	0.00145399
2070 - 2070	6.00094	27441.5	2.00011	27.004	27476.5	0.000218403	0.998726	7.27936e-05	0.000982805	0.001274	0.000464047
2071 - 2071	11.0004	5.00025	26085.4	2.00004	26103.4	0.000421418	0.000191556	0.99931	7.662e-05	0.000689594	0.000767069
2072 - 2072	25223.3	6.89068e-05	35.0018	1.00004	25259.3	0.998575	2.72798e-09	0.0013857	3.9591e-05	0.00142529	0.00170875
2073 - 2073	18.0009	1.00004	24429	3.9994e-05	24448	0.000736293	4.09048e-05	0.999223	1.63588e-09	0.0007772	0.000937659
2074 - 2074	23313.7	3.99943e-05	69.0071	3.99943e-05	23382.7	0.997049	1.71042e-09	0.0029512	1.71042e-09	0.0029512	0.00213842
2075 - 2075	7.00079	0.000118689	22075.6	3.99939e-05	22082.6	0.000317028	5.37479e-09	0.999683	1.81111e-09	0.000317035	0.000123931
2076 - 2076	20648.7	3.99943e-05	138.01	7.3291e-05	20786.7	0.993361	1.92403e-09	0.00663935	3.52585e-09	0.00663936	0.00766017
2077 - 2077	3.99942e-05	18.0028	1.00004	19808.5	19827.5	2.01711e-09	0.000907971	5.04371e-05	0.999042	0.00095841	0.00030151
2078 - 2078	18572.6	9.0002	81.0097	1.00013	18663.6	0.995124	0.000482233	0.00434051	5.35871e-05	0.00487633	0.00421532
2079 - 2079	32.0009	4.00013	17526.5	3.99939e-05	17562.5	0.00182212	0.000227766	0.99795	2.27724e-09	0.00204989	0.00323297
2080 - 2080	11.0022	1.00021	16133	3.9994e-05	16145	0.000681464	6.19519e-05	0.999257	2.47718e-09	0.000743419	0.000180056
2081 - 2081	1.00008	8.00206	1.00004	15310	15320	6.52792e-05	0.000522328	6.52767e-05	0.999347	0.000652883	0.000326358
2082 - 2082	2.00008	14816.4	4.00022	5.00022	14827.4	0.00013489	0.999258	0.000269785	0.000337228	0.000741903	0.000767179
2083 - 2083	14030.3	3.99938e-05	2.00068	3.99938e-05	14032.3	0.999857	2.85012e-09	0.000142577	2.85012e-09	0.000142582	0.000373254
2084 - 2084	13221.5	3.00008	4.00014	3.99935e-05	13228.5	0.999471	0.000226788	0.000302387	3.02327e-09	0.000529179	0.000774427
2085 - 2085	3.99935e-05	12150.7	7.91827e-05	1.00008	12151.7	3.29119e-09	0.999918	6.5162e-09	8.22999e-05	8.23097e-05	0.00014191
2086 - 2086	3.99948e-05	10911.3	2.00004	1.00004	10914.3	3.66446e-09	0.999725	0.00018325	9.16269e-05	0.000274881	0.000524222
2087 - 2087	3.99938e-05	10025.3	1.00008	3.99938e-05	10026.3	3.98888e-09	0.9999	9.97455e-05	3.98888e-09	9.97535e-05	0.000129963
2088 - 2088	3.99948e-05	9234.27	3.99948e-05	3.99948e-05	9234.27	4.33113e-09	1	4.33113e-09	4.33113e-09	1.29934e-08	3.82719e-05
2089 - 2089	3.99948e-05	8687.27	3.99948e-05	3.99948e-05	8687.27	4.60385e-09	1	4.60385e-09	4.60385e-09	1.38115e-08	3.82702e-05
2090 - 2090	8.61972e-05	8405.04	3.99933e-05	8.27663e-05	8405.04	1.02554e-08	1	4.75825e-09	9.84721e-09	2.48609e-08	0.000400236
2091 - 2091	8181.91	8.52572e-05	3.00029	3.99933e-05	8184.91	0.999633	1.04164e-08	0.000366564	4.88622e-09	0.000366579	0.000274016
2092 - 2092	1.00016	3.00028	7731.49	3.99931e-05	7735.49	0.000129294	0.000387859	0.999483	5.17008e-09	0.000517158	0.000893177
2093 - 2093	1.00029	3.99933e-05	7250.15	3.99933e-05	7251.15	0.000137949	5.51545e-09	0.999862	5.51545e-09	0.00013796	0.000362966
2094 - 2094	6.00072	1.00008	6889.37	3.99934e-05	6896.37	0.000870127	0.000145016	0.998985	5.7992e-09	0.00101515	0.000861127
2095 - 2095	6610.95	3.99933e-05	2.00016	3.99933e-05	6612.95	0.999698	6.04772e-09	0.000302461	6.04772e-09	0.000302473	0.000264616
2096 - 2096	6244.87	3.99932e-05	3.0003	3.99932e-05	6247.87	0.99952	6.4011e-09	0.000480213	6.4011e-09	0.000480225	0.000258782
2097 - 2097	6.00122	9.01661e-05	5518.56	3.99935e-05	5524.56	0.00108628	1.6321e-08	0.998914	7.23922e-09	0.0010863	0.000609527
2098 - 2098	4598.07	0.000189433	309.352	20.0939	4927.52	0.933142	3.8444e-08	0.0627804	0.00407788	0.0668583	0.11953
2099 - 2099	243.558	191649481503013	23.0689	22.9792	191649481503303	1.27085e-12	1	1.2037e-13	1.19902e-13	1.51323e-12	6.26154e-14
2100 - 2100	21.4359	22.8898	109.427	775888581914859	775888581915013	2.76275e-14	2.95014e-14	1.41035e-13	1	1.98508e-13	1.55046e-14
2101 - 2101	89.2344	117198441311628	0.468764	210.217	117198441311928	7.61396e-13	1	3.99974e-15	1.79369e-12	2.55973e-12	6.8214e-14
2102 - 2102	1.00028	3.99941e-05	1511.13	38.0394	1550.17	0.000645269	2.57998e-08	0.974816	0.0245389	0.0251841	0.0253281
2103 - 2103	7.00873	7.00381	1156.05	2.00065	1172.07	0.0059798	0.0059756	0.986338	0.00170694	0.0136623	0.00702118
2104 - 2104	0.000556216	17.1116	1.00004	1543.28	1561.39	3.56231e-07	0.0109592	0.00064048	0.9884	0.0116	0.0441974
2105 - 2105	0.000627461	2.01192	3.99937e-05	2953.14	2955.15	2.12328e-07	0.000680818	1.35336e-08	0.999319	0.000681044	0.0103475
2106 - 2106	3.00022	4349.43	1.0001	20.0488	4373.48	0.000686004	0.994501	0.000228674	0.00458419	0.00549887	0.018942
2107 - 2107	0.000103616	4868.28	3.00041	67.0295	4938.31	2.09821e-08	0.985819	0.00060758	0.0135734	0.014181	0.0102538
2108 - 2108	14.6863	103.977	1.45823	364604528334517	364604528334637	4.02802e-14	2.85178e-13	3.99948e-15	1	3.2907e-13	4.93312e-14
2109 - 2109	1.00021	9.00503	3.99937e-05	6091.12	6101.13	0.000163938	0.00147596	6.55514e-09	0.99836	0.0016399	0.001808
2110 - 2110	8.00043	15.0089	3.99939e-05	6133.64	6156.65	0.00129948	0.00243783	6.49605e-09	0.996263	0.00373732	0.00227453
2111 - 2111	7063.49	5.00004	9.00228	3.00069	7080.49	0.997599	0.000706171	0.00127142	0.000423796	0.00240139	0.00135882
2112 - 2112	11.7596	6.07164	51.9391	517975089815832	517975089815902	2.2703e-14	1.17219e-14	1.00273e-13	1	1.35114e-13	2.31299e-14
2113 - 2113	8534.54	3.99942e-05	43.0213	9.73576e-05	8577.56	0.994984	4.66265e-09	0.00501556	1.13503e-08	0.00501558	0.00200964
2114 - 2114	9210.15	3.00004	59.0075	1.00004	9273.16	0.993205	0.000323519	0.00636325	0.000107842	0.00679461	0.00881006
2115 - 2115	20.0041	2.00034	9944.43	3.99939e-05	9966.43	0.00200715	0.000200708	0.997792	4.01285e-09	0.00220786	0.000765597
2116 - 2116	9.00117	3.99936e-05	10824.8	3.99936e-05	10833.8	0.000830843	3.69156e-09	0.999169	3.69156e-09	0.00083085	0.000352126
2117 - 2117	11.0031	12.0015	11403.2	6.00031	11432.2	0.000962467	0.0010498	0.997463	0.000524862	0.00253713	0.00150119
2118 - 2118	11964.6	3.00004	196.043	1.00009	12164.7	0.983555	0.000246619	0.0161158	8.22124e-05	0.0164446	0.00938787
2119 - 2119	12626.5	3.99942e-05	49.0095	1.00004	12676.5	0.996055	3.15499e-09	0.00386617	7.88894e-05	0.00394507	0.00241937
2120 - 2120	4.0003	4.00004	13102.1	3.99933e-05	13110.1	0.000305132	0.000305112	0.99939	3.05058e-09	0.000610246	0.000592648
2121 - 2121	17.0031	2.00004	14067.8	3.9994e-05	14086.8	0.00120702	0.00014198	0.998651	2.83911e-09	0.00134901	0.000443715
2122 - 2122	3.00028	23.0029	5.00004	15345.5	15376.5	0.000195121	0.00149598	0.000325174	0.997984	0.00201627	0.00149162
2123 - 2123	57.0119	28.0045	14.0036	16794.4	16893.4	0.0033748	0.00165772	0.000828938	0.994139	0.00586145	0.000672851
2124 - 2124	21416.5	4.00008	121.012	25.0021	21566.5	0.993044	0.000185476	0.00561109	0.0011593	0.00695587	0.00599927
2125 - 2125	51.0009	19.0001	22475.2	1.00004	22546.2	0.00226206	0.000842717	0.996851	4.43551e-05	0.00314913	0.00538923
2126 - 2126	5.0005	3.00049	24300.9	3.99937e-05	24308.9	0.000205706	0.000123432	0.999671	1.64522e-09	0.000329139	0.000398974
2127 - 2127	17.0018	1.00008	25371.9	1.00004	25390.9	0.000669603	3.93873e-05	0.999252	3.93858e-05	0.000748376	0.00015666
2128 - 2128	26352.2	3.99938e-05	1.00013	3.99938e-05	26353.2	0.999962	1.51761e-09	3.7951e-05	1.51761e-09	3.7954e-05	0.000113905
2129 - 2129	27809.1	3.99937e-05	2.00021	3.99937e-05	27811.1	0.999928	1.43805e-09	7.19212e-05	1.43805e-09	7.19241e-05	0.00012822
2130 - 2130	3.9994e-05	29937.7	2.00007	5.00112	29944.7	1.33559e-09	0.999766	6.67922e-05	0.000167012	0.000233805	0.000520337
2131 - 2131	3.99938e-05	32247.3	3.99938e-05	2.0002	32249.3	1.24014e-09	0.999938	1.24014e-09	6.20229e-05	6.20254e-05	0.000116901
2132 - 2132	3.99938e-05	33721.3	3.99938e-05	4.00019	33725.3	1.18587e-09	0.999881	1.18587e-09	0.000118611	0.000118613	7.22953e-05
2133 - 2133	3.99942e-05	34765.4	1.00004	6.00007	34772.4	1.15017e-09	0.999799	2.87596e-05	0.000172553	0.000201313	0.000337509
2134 - 2134	1.00004	6.00037	7.13044e-05	36273.3	36280.3	2.75643e-05	0.000165389	1.96538e-09	0.999807	0.000192955	6.29342e-05
2135 - 2135	1.00004	38233.7	3.9994e-05	18.0006	38252.7	2.6143e-05	0.999503	1.04552e-09	0.00047057	0.000496714	0.000521364
2136 - 2136	0.000257239	39546.3	1.00004	12.0005	39559.3	6.50261e-09	0.999671	2.52795e-05	0.000303354	0.00032864	0.000222683
2137 - 2137	0.000345045	9.00103	1.00012	41043.6	41053.6	8.40473e-09	0.000219251	2.43612e-05	0.999756	0.00024362	0.000644629
2138 - 2138	42404	2.00011	36.0012	3.9994e-05	42442	0.999105	4.71259e-05	0.000848245	9.42323e-10	0.000895371	0.000926707
2139 - 2139	20.002	4.00033	43326.2	1.00004	43351.2	0.000461394	9.22773e-05	0.999423	2.30683e-05	0.000576739	0.000336535
2140 - 2140	44537.5	1.00011	64.0039	2.00011	44604.5	0.998498	2.24217e-05	0.00143492	4.4841e-05	0.00150218	0.000684919
2141 - 2141	36.0025	6.00011	46084.4	3.00007	46129.4	0.000780469	0.000130071	0.999024	6.5036e-05	0.000975576	0.000346004
2142 - 2142	5.00031	34.0031	0.000323516	47717.3	47756.3	0.000104705	0.000712013	6.77431e-09	0.999183	0.000816724	0.00064945
2143 - 2143	49738.3	3.00004	49.0018	2.00016	49792.3	0.998915	6.02511e-05	0.000984124	4.01702e-05	0.00108455	0.0009812
2144 - 2144	14.0006	8.00023	50970.7	2.00004	50994.7	0.000274551	0.000156884	0.999529	3.92206e-05	0.000470655	0.000278802
2145 - 2145	52018.7	1.00007	189.008	2.00011	52210.7	0.996322	1.91545e-05	0.0036201	3.83083e-05	0.00367756	0.00294645
2146 - 2146	5.00016	45.0031	6.7183e-05	53225.5	53275.5	9.38548e-05	0.000844723	1.26105e-09	0.999061	0.000938579	9.75387e-05
2147 - 2147	6.00016	46.0033	3.99942e-05	54816.6	54868.6	0.000109355	0.000838427	7.28909e-10	0.999052	0.000947782	0.000175026
2148 - 2148	56654.7	6.00029	200.006	6.00007	56866.7	0.996272	0.000105515	0.0035171	0.000105511	0.00372813	0.003999
2149 - 2149	7.0001	3.00036	57828.6	3.99939e-05	57838.6	0.000121028	5.18748e-05	0.999827	6.91474e-10	0.000172904	0.000205269
2150 - 2150	58725.7	4.00036	183.01	6.00028	58918.7	0.996724	6.78963e-05	0.00310615	0.00010184	0.00327588	0.000753693
2151 - 2151	126.003	6.00021	59940.5	2.00007	60074.5	0.00209745	9.98793e-05	0.997769	3.32931e-05	0.00223062	0.00250149
2152 - 2152	4.00004	54.0033	3.99943e-05	61170.7	61228.7	6.53295e-05	0.000881992	6.53194e-10	0.999053	0.000947322	0.000121037
2153 - 2153	3.00007	32.0016	3.99942e-05	62553.5	62588.5	4.79332e-05	0.000511301	6.39003e-10	0.999441	0.000559235	0.000180965
2154 - 2154	62906.7	5.0001	141.007	6.00007	63058.7	0.997589	7.92928e-05	0.00223611	9.51504e-05	0.00241056	0.00121448
2155 - 2155	62296.7	2.0001	113.004	11.0001	62422.7	0.997981	3.20413e-05	0.00181031	0.000176219	0.00201857	0.00157875
2156 - 2156	2.00007	38.0042	1.00004	61480.7	61521.7	3.25099e-05	0.000617736	1.62551e-05	0.999333	0.000666501	0.00100015
2157 - 2157	61731.6	5.0002	74.0031	3.00004	61813.6	0.998673	8.08917e-05	0.0011972	4.85337e-05	0.00132662	0.000773521
2158 - 2158	23.0033	7.00036	61721.5	1.00007	61752.5	0.000372508	0.000113361	0.999498	1.61947e-05	0.000502065	0.00114958
2159 - 2159	11.0001	156.005	6.61819e-05	61786.7	61953.7	0.000177554	0.00251809	1.06825e-09	0.997304	0.00269564	0.00267873
2160 - 2160	7.00004	46.0037	1.00004	63117.8	63171.8	0.00011081	0.000728232	1.58305e-05	0.999145	0.000854873	0.000525739
2161 - 2161	6.00027	48.0028	3.99942e-05	63466.6	63520.6	9.44618e-05	0.000755705	6.29626e-10	0.99915	0.000850167	8.42706e-05
2162 - 2162	3.0002	51.0029	1.00007	63402.5	63457.5	4.72789e-05	0.000803733	1.57596e-05	0.999133	0.000866771	6.33831e-05
2163 - 2163	63464.7	4.0002	134.006	4.00007	63606.7	0.997767	6.28896e-05	0.0021068	6.28875e-05	0.00223257	0.000841873
2164 - 2164	2.0001	38.0019	3.99942e-05	64383.5	64423.5	3.10461e-05	0.000589877	6.20801e-10	0.999379	0.000620924	8.25756e-05
2165 - 2165	3.00025	26.0023	1.00004	65223.5	65253.5	4.59784e-05	0.000398482	1.53255e-05	0.99954	0.000459786	0.000584891
2166 - 2166	65512.5	2.00014	38.002	6.38904e-05	65552.5	0.99939	3.05121e-05	0.000579719	9.74645e-10	0.000610232	5.73264e-05
2167 - 2167	14.0011	6.00014	65853.2	4.00006	65877.2	0.000212533	9.10807e-05	0.999636	6.072e-05	0.000364334	0.000267218
2168 - 2168	66191	4.00006	9.00067	2.0001	66206	0.999773	6.04185e-05	0.00013595	3.02103e-05	0.000226578	0.00018757
2169 - 2169	66771.8	3.99943e-05	79.004	4.00004	66854.8	0.998758	5.98226e-10	0.00118173	5.98318e-05	0.00124156	0.000335154
2170 - 2170	4.00046	3.00019	67780.8	3.9994e-05	67787.8	5.90145e-05	4.42585e-05	0.999897	5.89988e-10	0.000103274	0.000281516
2171 - 2171	67680.7	9.62958e-05	86.0039	3.99943e-05	67766.7	0.998731	1.42099e-09	0.00126912	5.90176e-10	0.00126912	0.000420187
2172 - 2172	10.0008	8.0001	66725.2	1.00004	66744.2	0.000149838	0.000119862	0.999715	1.49832e-05	0.000284684	0.000229422
2173 - 2173	65964.8	6.39794e-05	61.0053	3.00004	66028.8	0.999031	9.68962e-10	0.00092392	4.54353e-05	0.000969357	0.00100884
2174 - 2174	37.0034	7.00019	64797.6	3.99942e-05	64841.6	0.000570673	0.000107958	0.999321	6.16799e-10	0.000678632	0.00072252
2175 - 2175	37.0152	35.0021	6.39999e-05	64858.7	64930.8	0.000570072	0.000539068	9.85664e-10	0.998891	0.00110914	0.00700085
2176 - 2176	4.00006	66270.8	4.00004	154.008	66432.8	6.02122e-05	0.997561	6.02118e-05	0.00231825	0.00243867	0.000730485
2177 - 2177	6.41369e-05	66738.6	9.63457e-05	39.0029	66777.6	9.60456e-10	0.999416	1.44278e-09	0.000584071	0.000584073	0.000501922
2178 - 2178	4.00014	18.0009	2.00006	67304.1	67328.1	5.94127e-05	0.000267361	2.97062e-05	0.999644	0.000356479	4.56626e-05
2179 - 2179	66863.7	7.00118	201.009	5.0002	67076.7	0.996824	0.000104376	0.00299671	7.45444e-05	0.00317563	0.00108356
2180 - 2180	28.0014	5.00019	66107.3	2.00004	66142.3	0.000423351	7.55975e-05	0.999471	3.02384e-05	0.000529187	7.55813e-05
2181 - 2181	49.118	3.00014	65127.5	4.00049	65183.6	0.000753532	4.6026e-05	0.999139	6.13725e-05	0.000860931	0.0635462
2182 - 2182	1.00004	65513.8	5.00004	45.0042	65564.8	1.52527e-05	0.999222	7.62611e-05	0.000686408	0.000777922	0.000848139
2183 - 2183	1.00004	66213.4	1.00004	12.0009	66227.4	1.51001e-05	0.999789	1.51001e-05	0.000181207	0.000211408	0.00016667
2184 - 2184	0.000140555	65979.8	2.00006	13.0006	65994.8	2.12978e-09	0.999773	3.03064e-05	0.000196994	0.000227302	0.000117446
2185 - 2185	19.0028	7.00041	65329.5	1.00007	65356.5	0.000290755	0.000107111	0.999587	1.53017e-05	0.000413168	0.00101616
2186 - 2186	57.0014	13.0013	65651.5	2.00004	65723.5	0.000867292	0.000197818	0.998904	3.04311e-05	0.00109554	0.000954807
2187 - 2187	82.0051	8.00057	65597.7	3.99943e-05	65687.7	0.00124841	0.000121797	0.99863	6.08855e-10	0.00137021	0.000360713
2188 - 2188	18.0021	7.00057	65942.5	3.99942e-05	65967.5	0.000272894	0.000106121	0.999621	6.06271e-10	0.000379016	0.000811784
2189 - 2189	66110.6	1.00004	27.0015	3.99942e-05	66138.6	0.999577	1.51204e-05	0.000408256	6.04703e-10	0.000423377	2.94889e-05
2190 - 2190	66322.7	1.00014	127.004	2.0001	66452.7	0.998044	1.50504e-05	0.0019112	3.00981e-05	0.00195635	0.00144393
2191 - 2191	29.0009	3.00038	66078.2	3.99941e-05	66110.2	0.000438676	4.53846e-05	0.999516	6.04961e-10	0.000484061	0.000288845
2192 - 2192	66110.8	4.00004	221.007	2.00006	66337.8	0.996578	6.02981e-05	0.00333154	3.01497e-05	0.00342198	0.00322433
2193 - 2193	20.0017	8.00024	65590.5	3.99942e-05	65618.5	0.000304819	0.000121921	0.999573	6.09496e-10	0.00042674	0.000411373
2194 - 2194	65848.8	0.000134288	228.012	2.00006	66078.8	0.996519	2.03223e-09	0.00345061	3.02679e-05	0	0.000679745
2195 - 2195	3.00031	38.003	1.00013	66216.5	66258.5	4.52818e-05	0.000573557	1.50944e-05	0.999366	0.000633933	0.000698361
2196 - 2196	66365.7	6.00006	231.006	6.00009	66608.7	0.996352	9.00792e-05	0.0034681	9.00797e-05	0.00364826	0.00417621
2197 - 2197	66319.7	6.34176e-05	135.004	3.00009	66457.7	0.997923	9.54255e-10	0.00203142	4.51429e-05	0.00207657	0.00206333
2198 - 2198	1.00006	41.0027	1.00006	65463.7	65506.7	1.52666e-05	0.000625931	1.52666e-05	0.999344	0.000656465	0.000217107
2199 - 2199	66453.7	8.00013	58.0047	1.00006	66520.7	0.998993	0.000120265	0.00087198	1.50339e-05	0.00100728	0.000793503
2200 - 2200	66334.7	8.00009	109.003	2.00006	66453.7	0.998209	0.000120386	0.00164028	3.00971e-05	0.00179077	0.00192267
2201 - 2201	2.00013	38.0014	6.23215e-05	66595.4	66635.4	3.0016e-05	0.000570288	9.35261e-10	0.9994	0.000600305	0.000320406
2202 - 2202	4.00023	66541.8	5.00006	228.013	66778.8	5.99026e-05	0.996451	7.4875e-05	0.00341446	0.00354923	0.000174849
2203 - 2203	14.0002	30.0045	1.00004	66548.7	66593.7	0.000210233	0.000450561	1.5017e-05	0.999324	0.00067581	0.00151936
2204 - 2204	7.00029	27.002	1.00004	66960.5	66995.5	0.000104489	0.000403042	1.4927e-05	0.999478	0.000522458	0.000323363
2205 - 2205	12.0007	22.0014	6.2243e-05	67636.4	67670.4	0.00017734	0.000325126	9.19796e-10	0.999498	0.000502467	0.000250449
2206 - 2206	6.00006	68009.8	6.00013	278.009	68299.8	8.78489e-05	0.995754	8.78499e-05	0.00407043	0	0.00344407
2207 - 2207	7.00034	23.0034	2.00006	68904.6	68936.6	0.000101547	0.000333689	2.9013e-05	0.999536	0.00046425	0.00120785
2208 - 2208	8.00006	69642.8	1.00006	86.0044	69737.8	0.000114716	0.998638	1.43403e-05	0.00123326	0.00136231	0.000300613
2209 - 2209	2.00027	14.0012	1.00013	70291.3	70308.3	2.845e-05	0.00019914	1.42249e-05	0.999758	0.000241815	0.000486331
2210 - 2210	70764.7	4.00006	47.0022	4.00006	70819.7	0.999223	5.64823e-05	0.000663688	5.64823e-05	0.000776653	0.000299913
2211 - 2211	29.0009	8.00017	70527.3	1.00004	70565.3	0.000410979	0.000113373	0.999461	1.41718e-05	0.000538523	0.000436144
2212 - 2212	70329.7	3.00004	22.002	6.15393e-05	70354.7	0.999645	4.26416e-05	0.00031273	8.747e-10	0.000355372	0.000492464
2213 - 2213	70365.8	4.00004	97.006	0.000125705	70466.8	0.998567	5.67649e-05	0.00137662	1.78389e-09	0.00143339	0.000475684
2214 - 2214	44.0025	5.00012	69411.7	1.00004	69461.7	0.000633479	7.19839e-05	0.99928	1.4397e-05	0.00071986	8.96815e-05
2215 - 2215	1.00022	45.004	8.92094e-05	68913.7	68959.7	1.45044e-05	0.000652613	1.29365e-09	0.999333	0.000667119	0.000998497
2216 - 2216	68811.7	24.0005	213.008	6.00016	69054.7	0.996481	0.000347558	0.00308463	8.689e-05	0.00351907	0.00235258
2217 - 2217	24.0026	11.0004	68952.6	1.00004	68988.6	0.000347921	0.000159452	0.999478	1.44957e-05	0.000521869	0.000727711
2218 - 2218	40.0007	13.0003	68332.1	6.08408e-05	68385.1	0.000584932	0.000190105	0.999225	8.89679e-10	0.000775038	0.000900409
2219 - 2219	67815.8	4.00013	203.009	3.00009	68025.8	0.996913	5.88031e-05	0.00298429	4.41023e-05	0.00308719	0.00150953
2220 - 2220	51.0018	13.0005	67348.5	1.00004	67413.5	0.000756551	0.000192848	0.999036	1.48344e-05	0.000964233	0.000598998
2221 - 2221	9.00143	81.0063	1.00022	67061.7	67152.7	0.000134044	0.0012063	1.48946e-05	0.998645	0.00135524	0.00156247
2222 - 2222	8.00124	91.0044	1.00006	68467.7	68567.7	0.000116691	0.00132722	1.4585e-05	0.998542	0.0014585	0.000438603
2223 - 2223	46.0038	7.00032	68972.7	8.92076e-05	69025.7	0.000666474	0.000101416	0.999232	1.29238e-09	0.000767892	0.000812188
2224 - 2224	70167.7	2.00009	91.004	6.00021	70266.7	0.998591	2.84642e-05	0.00129512	8.53919e-05	0.00140898	0.000467101
2225 - 2225	41.0002	69898.1	2.00045	19.0007	69960.1	0.00058605	0.999114	2.85941e-05	0.000271594	0.000886238	0.00114693
2226 - 2226	68713.7	2.00009	85.0036	1.00006	68801.7	0.998721	2.90703e-05	0.00123549	1.45354e-05	0.00127909	0.000552811
2227 - 2227	28.001	5.00009	68107.4	6.09045e-05	68140.4	0.000410931	7.33792e-05	0.999516	8.93808e-10	0.000484312	0.000308217
2228 - 2228	67946.8	8.92566e-05	171.007	1.00006	68118.8	0.997475	1.31031e-09	0.00251042	1.46811e-05	0.0025251	0.00147207
2229 - 2229	1.00006	22.001	1.00009	68190.4	68214.4	1.46605e-05	0.000322528	1.4661e-05	0.999648	0.000351849	3.73176e-05
2230 - 2230	67901.7	5.00012	99.0049	4.00006	68009.8	0.998412	7.35207e-05	0.00145575	5.8816e-05	0.00158808	0.000482485
2231 - 2231	67727.7	4.00021	126.006	6.00006	67863.8	0.997996	5.89446e-05	0.00185675	8.84133e-05	0.00200411	0.000512954
2232 - 2232	30.0012	9.00026	67119.4	3.99942e-05	67158.4	0.000446723	0.000134015	0.999419	5.9552e-10	0.000580739	0.00031108
2233 - 2233	21.0018	5.00026	67096.5	8.89754e-05	67122.5	0.000312888	7.44945e-05	0.999613	1.32557e-09	0.000387384	0.000474981
2234 - 2234	67371.8	3.99943e-05	48.0033	1.00004	67420.8	0.999273	5.93204e-10	0.000711995	1.48328e-05	0.000726829	0.000324254
2235 - 2235	66936.7	0.000208911	75.0029	3.99943e-05	67011.7	0.998881	3.11753e-09	0.00111925	5.96825e-10	0	0.000655429
2236 - 2236	9.00045	26.0015	3.99942e-05	66838.5	66873.5	0.000134589	0.000388816	5.98058e-10	0.999477	0.000523406	0.000112842
2237 - 2237	4.00016	67440.6	2.00016	70.0024	67516.6	5.92471e-05	0.998874	2.96248e-05	0.00103682	0.00112569	0.000767396
2238 - 2238	445.003	5.00006	67290.7	2.00009	67742.7	0.00656901	7.38096e-05	0.993328	2.95248e-05	0.00667235	0.0118891
2239 - 2239	6.13891e-05	68111.8	6.00009	130.005	68247.8	8.99503e-10	0.998007	8.79163e-05	0.0019049	0.00199282	0.00110501
2240 - 2240	68438.6	6.07417e-05	38.0024	4.00021	68480.6	0.999387	8.86991e-10	0.000554937	5.84137e-05	0.000613352	0.000267518
2241 - 2241	3.99943e-05	68419.8	6.17466e-05	387.005	68806.8	5.81255e-10	0.994375	8.97391e-10	0.00562451	0.00562451	0.00879991
2242 - 2242	9.00009	20.0016	1.00004	68214.6	68244.6	0.00013188	0.000293087	1.46538e-05	0.99956	0.000439621	0.000304722
2243 - 2243	10.0001	12.0006	3.99941e-05	69254.3	69276.3	0.000144351	0.000173229	5.77313e-10	0.999682	0.00031758	0.000235222
2244 - 2244	3.00009	68703.8	8.00009	182.008	68896.8	4.35447e-05	0.997199	0.000116117	0.00264175	0.00280141	0.00128945
2245 - 2245	4.00004	70069.6	3.00012	45.0018	70121.6	5.70443e-05	0.999258	4.27846e-05	0.000641768	0.000741597	0.000383282
2246 - 2246	1.00006	69719.5	2.00004	19.0008	69741.5	1.43395e-05	0.999685	2.86779e-05	0.000272447	0.000315464	0.000104567
2247 - 2247	69839.7	1.00004	56.0022	1.00006	69897.7	0.99917	1.43072e-05	0.000801203	1.43075e-05	0.000829817	0.000404434
2248 - 2248	28.0011	2.00067	69854.5	1.00004	69885.5	0.000400672	2.86278e-05	0.999556	1.43097e-05	0.00044361	0.00032759
2249 - 2249	5.00017	12.0012	3.99942e-05	70135.5	70152.5	7.12757e-05	0.000171074	5.70104e-10	0.999758	0.00024235	0.000391481
2250 - 2250	4.00004	71548.8	6.12735e-05	626.006	72178.8	5.54185e-05	0.991272	8.48913e-10	0.00867299	0.00872841	0.0143894
2251 - 2251	6.07709e-05	72301.7	3.99943e-05	50.0023	72351.7	8.39937e-10	0.999309	5.52776e-10	0.0006911	0.000691102	0.000147744
2252 - 2252	3.00021	14.0018	3.99942e-05	72455.6	72472.6	4.13978e-05	0.000193201	5.51853e-10	0.999765	0.000234599	0.000656861
2253 - 2253	11.0009	43.0017	3.99942e-05	72794.6	72848.6	0.00015101	0.000590288	5.49005e-10	0.999259	0.000741299	0.00024453
2254 - 2254	13.0004	20.0006	3.99941e-05	73060.2	73093.2	0.00017786	0.000273631	5.47166e-10	0.999549	0.000451492	0.000292676
2255 - 2255	5.00016	72469.7	2.00012	168.005	72644.7	6.88304e-05	0.997591	2.7533e-05	0.00231269	0.00240906	0.00196823
2256 - 2256	6.00045	17.001	3.99942e-05	72531.4	72554.4	8.27028e-05	0.000234321	5.5123e-10	0.999683	0.000317024	0.000240171
2257 - 2257	72582.6	8.91977e-05	37.0016	6.09129e-05	72619.6	0.99949	1.22829e-09	0.000509527	8.38795e-10	0.000509529	0.00010821
2258 - 2258	43.0023	3.00016	72236.6	1.00009	72283.6	0.000594911	4.15055e-05	0.99935	1.38357e-05	0.000650252	0.000120267
2259 - 2259	71192.7	3.99943e-05	38.002	1.00004	71231.7	0.999452	5.61467e-10	0.000533498	1.40392e-05	0.000547538	2.48054e-05
2260 - 2260	1.00009	70502.8	4.00004	222.005	70729.8	1.41396e-05	0.996791	5.65538e-05	0.00313878	0.00320947	0.00362443
2261 - 2261	2.00004	13.0012	9.08072e-05	70804.5	70819.5	2.82414e-05	0.000183582	1.28223e-09	0.999788	0.000211825	0.000359517
2262 - 2262	71041.6	6.00009	72.0025	1.00017	71120.6	0.998889	8.4365e-05	0.0010124	1.4063e-05	0.00111083	0.00074961
2263 - 2263	6.1594e-05	12.0003	3.99941e-05	70722.1	70734.1	8.70782e-10	0.000169653	5.65414e-10	0.99983	0.000169655	0.000165099
2264 - 2264	1.00004	70450.8	1.00006	80.0029	70532.8	1.41784e-05	0.998837	1.41787e-05	0.00113427	0.00116262	0.000709886
2265 - 2265	2.00004	5.00022	3.99941e-05	70064.3	70071.3	2.85429e-05	7.1359e-05	5.70764e-10	0.9999	9.99025e-05	4.37769e-05
2266 - 2266	6.12977e-05	70049.6	6.19964e-05	35.0017	70084.6	8.74624e-10	0.999501	8.84594e-10	0.000499421	0.000499423	6.83349e-05
2267 - 2267	1.00004	69841.1	1.00006	6.00028	69849.1	1.43172e-05	0.999885	1.43175e-05	8.59034e-05	0.000114538	1.8912e-05
2268 - 2268	6.24033e-05	69292.6	3.00006	24.0016	69319.6	9.00226e-10	0.99961	4.32787e-05	0.000346245	0.000389525	0.000222587
2269 - 2269	14.0007	1.00004	68862.5	1.00004	68878.5	0.000203267	1.45189e-05	0.999768	1.45189e-05	0.000232305	1.4915e-05
2270 - 2270	52.0033	4.00009	68310.7	6.17808e-05	68366.7	0.000760653	5.85094e-05	0.999181	9.03667e-10	0.000819163	0.000312262
2271 - 2271	4.00035	57.0031	1.00006	67866.6	67928.6	5.88905e-05	0.000839162	1.47222e-05	0.999087	0.000912774	0.000112856
2272 - 2272	66259.7	10.0005	178.008	3.00004	66450.8	0.997126	0.000150495	0.0026788	4.51468e-05	0.00287444	0.00106652
2273 - 2273	41.0048	7.00006	65567.8	3.99943e-05	65615.8	0.000624923	0.000106683	0.999268	6.09522e-10	0.000731606	0.00132252
2274 - 2274	6.00006	40.0019	6.32334e-05	64194.6	64240.6	9.33999e-05	0.000622689	9.84322e-10	0.999284	0.00071609	0.000331162
2275 - 2275	41.0032	8.00023	63976.6	2.00013	64027.6	0.000640399	0.00012495	0.999203	3.12386e-05	0.000796588	0.000534332
2276 - 2276	63389.6	1.00004	69.0022	3.00009	63462.6	0.99885	1.57579e-05	0.00108729	4.72734e-05	0.00115032	0.00100492
2277 - 2277	1.00006	36.0017	3.99942e-05	63158.6	63195.6	1.58249e-05	0.000569687	6.32864e-10	0.999414	0.000585513	0.000174695
2278 - 2278	7.00061	41.0045	1.00004	62286.7	62335.7	0.000112305	0.000657802	1.60428e-05	0.999214	0.00078615	0.00124403
2279 - 2279	14.0004	36.0024	0.000185293	61474.4	61524.4	0.000227558	0.000585172	3.0117e-09	0.999187	0.000812733	0.000332376
2280 - 2280	13.0003	49.0018	6.36161e-05	61213.4	61275.4	0.000212162	0.000799697	1.0382e-09	0.998988	0.00101186	0.00079397
2281 - 2281	0.00013754	60480	1.00004	24.0005	60505	2.2732e-09	0.999587	1.65282e-05	0.000396671	0.000413201	0.000430717
2282 - 2282	14.0008	55.0036	2.00006	59896.6	59967.6	0.000233473	0.000917222	3.33524e-05	0.998816	0.00118405	0.00016969
2283 - 2283	24.0022	4.0001	58793.6	1.00006	58822.6	0.000408044	6.80028e-05	0.999507	1.70014e-05	0.000493048	0.000409698
2284 - 2284	3.99943e-05	57697.8	2.00006	274.004	57973.8	6.89869e-10	0.995239	3.44995e-05	0.00472635	0.00476085	0.0072891
2285 - 2285	4.00009	19.0018	2.00006	58417.5	58442.5	6.8445e-05	0.000325136	3.42228e-05	0.999572	0.000427804	0.000358123
2286 - 2286	57224.7	6.40255e-05	101.004	1.00006	57326.7	0.998221	1.11685e-09	0.0017619	1.7445e-05	0.00177935	0.00125933
2287 - 2287	2.00004	10.0006	1.00004	55898.2	55911.2	3.57717e-05	0.000178865	1.78862e-05	0.999767	0.000232523	6.10874e-05
2288 - 2288	54123.4	1.00004	20.0014	9.68e-05	54144.4	0.999612	1.84699e-05	0.000369409	1.78781e-09	0.00038788	0.000146558
2289 - 2289	35967.6	3.99942e-05	632.097	2.00007	36601.7	0.982676	1.09269e-09	0.0172696	5.46442e-05	0.0173243	0.018723
2290 - 2290	3.99941e-05	36570.1	3.99941e-05	2.00074	36572.1	1.09357e-09	0.999945	1.09357e-09	5.47069e-05	5.4709e-05	0.000426298
2291 - 2291	36358.3	1.00007	9.00174	6.71045e-05	36368.3	0.999725	2.74983e-05	0.000247516	1.84514e-09	0.000275016	0.000592783
2292 - 2292	36622.3	6.86556e-05	7.00129	2.00004	36631.3	0.999754	1.87424e-09	0.000191129	5.45993e-05	0.00024573	0.000450912
2293 - 2293	36371.6	3.99942e-05	25.0027	3.99942e-05	36396.6	0.999313	1.09884e-09	0.000686952	1.09884e-09	0.000686954	0.000169461
2294 - 2294	15.0001	2.00007	36272.7	3.99939e-05	36289.7	0.000413344	5.51139e-05	0.999532	1.10207e-09	0.000468459	0.000807736
2295 - 2295	36354.5	3.99942e-05	30.0023	1.00007	36385.5	0.999148	1.09918e-09	0.000824566	2.74853e-05	0.000852052	0.0003889
2296 - 2296	3.99939e-05	37021.6	6.76397e-05	0.00029317	37021.6	1.08029e-09	1	1.82703e-09	7.91889e-09	1.08262e-08	0.000309967
2297 - 2297	37427.9	5.00022	20.0008	2.00004	37454.9	0.999279	0.0001335	0.000533998	5.33986e-05	0.000720896	0.000698233
2298 - 2298	20.002	3.00021	37593.4	1.00004	37617.4	0.000531722	7.97561e-05	0.999362	2.65845e-05	0.000638063	0.000123787
2299 - 2299	23.0046	7.0003	37716.6	3.99942e-05	37746.6	0.000609448	0.000185455	0.999205	1.05954e-09	0.000794904	0.00134296
2300 - 2300	48.0031	4.00102	38512.5	3.99942e-05	38564.6	0.00124475	0.000103749	0.998652	1.03707e-09	0.0013485	0.000736824
2301 - 2301	21.0034	5.00055	39043.6	3.99942e-05	39069.6	0.00053759	0.000127991	0.999334	1.02367e-09	0.000665583	0.000924995
2302 - 2302	33.0031	3.00021	39406.6	3.99942e-05	39442.6	0.000836739	7.60652e-05	0.999087	1.01399e-09	0.000912805	9.68587e-05
2303 - 2303	38.0046	3.0001	39843.7	3.99943e-05	39884.7	0.000952862	7.52194e-05	0.998972	1.00275e-09	0.00102808	0.000614823
2304 - 2304	4.00053	16.0022	7.00004	39947.4	39974.4	0.000100077	0.000400311	0.000175113	0.999324	0.000675501	0.000585599
2305 - 2305	40921.4	6.00004	20.001	3.99942e-05	40947.4	0.999365	0.000146531	0.000488455	9.76721e-10	0.000634987	0.000677335
2306 - 2306	41326.6	1.00007	24.0025	3.99942e-05	41351.6	0.999395	2.41844e-05	0.000580448	9.67174e-10	0.000604633	0.000211163
2307 - 2307	2.00004	41779	3.99941e-05	14.0003	41795	4.78536e-05	0.999617	9.5691e-10	0.000334976	0.000382831	0.000512604
2308 - 2308	1.00004	42161.5	3.99942e-05	5.0001	42167.5	2.37159e-05	0.999858	9.4846e-10	0.000118577	0.000142294	0.000206132
2309 - 2309	42734.8	6.49842e-05	5.0002	1.00004	42740.8	0.99986	1.52043e-09	0.000116989	2.33978e-05	0.000140388	0.000111642
2310 - 2310	43061.1	3.99941e-05	13.0002	3.99941e-05	43074.1	0.999698	9.28496e-10	0.00030181	9.28496e-10	0.000301812	0.000477121
2311 - 2311	42675.7	4.00004	22.0024	4.00007	42705.7	0.999297	9.36654e-05	0.000515212	9.36659e-05	0.000702543	0.000317133
2312 - 2312	13.0016	3.0002	42685.4	3.99942e-05	42701.4	0.000304476	7.02599e-05	0.999625	9.36601e-10	0.000374737	0.000333096
2313 - 2313	14.0007	1.00026	43043	1.00004	43059	0.000325151	2.32299e-05	0.999628	2.32249e-05	0.000371606	0.000217119
2314 - 2314	43314.5	3.99942e-05	24.0014	6.42821e-05	43338.5	0.999446	9.22833e-10	0.000553813	1.48326e-09	0.000553815	0.000295999
2315 - 2315	43350.7	1.00033	88.0057	9.84914e-05	43439.7	0.997951	2.30279e-05	0.00202593	2.26732e-09	0.00204896	0.000948125
2316 - 2316	23.0017	5.00025	42957.4	3.99942e-05	42985.4	0.000535106	0.000116324	0.999349	9.30413e-10	0.000651431	0.000136394
2317 - 2317	6.00025	209.002	3.99942e-05	42727.4	42942.4	0.000139728	0.00486702	9.31344e-10	0.994993	0.00500675	0.00879843
2318 - 2318	9.71715e-05	43024.7	0.000140245	64.0063	43088.7	2.25515e-09	0.998515	3.2548e-09	0.00148545	0.00148546	0.000565766
2319 - 2319	4.00019	5.0004	3.9994e-05	43009.8	43018.8	9.2987e-05	0.000116238	9.29687e-10	0.999791	0.000209226	8.90132e-05
2320 - 2320	6.38154e-05	43321	4.00006	27.0007	43352.1	1.47203e-09	0.999285	9.22693e-05	0.000622823	0.000715094	0.00095845
2321 - 2321	43716	3.99941e-05	8.00057	2.0001	43726	0.999771	9.14651e-10	0.000182971	4.57416e-05	0.000228713	4.05291e-05
2322 - 2322	3.99943e-05	43916.7	1.00004	25.0023	43942.7	9.10145e-10	0.999408	2.27578e-05	0.000568975	0.000591734	0.000128092
2323 - 2323	3.9994e-05	43290.7	1.0001	5.00025	43296.7	9.23718e-10	0.999861	2.30987e-05	0.000115488	0.000138588	5.45927e-05
2324 - 2324	44390.7	9.55728e-05	34.0033	6.36353e-05	44424.7	0.999235	2.15135e-09	0.000765415	1.43243e-09	0.000765418	0.000357105
2325 - 2325	14.0011	7.00064	44857.3	1.00006	44879.3	0.000311973	0.000155988	0.99951	2.22834e-05	0.000490245	0.000150389
2326 - 2326	44689.7	3.99943e-05	44.0044	2.00014	44735.7	0.998972	8.94012e-10	0.000983653	4.47101e-05	0.00102836	0.000443019
2327 - 2327	1.00004	45518.5	3.99942e-05	33.001	45552.5	2.19536e-05	0.999254	8.77981e-10	0.000724462	0.000746416	0.000883728
2328 - 2328	45762.7	1.00006	45.0036	1.00004	45809.7	0.998974	2.18308e-05	0.000982402	2.18303e-05	0.00102606	8.87104e-05
2329 - 2329	3.00006	18.0012	1.00004	46175.5	46197.5	6.494e-05	0.000389658	2.16471e-05	0.999524	0.000476245	0.000204035
2330 - 2330	46358.7	16.0004	126.006	10.0002	46510.7	0.996732	0.000344017	0.00270918	0.000215008	0.0032682	0.00309951
2331 - 2331	17.0012	8.00061	47188.4	3.99942e-05	47213.4	0.000360092	0.000169457	0.99947	8.47094e-10	0.00052955	4.98544e-05
2332 - 2332	17.0015	1.0003	47574.4	6.32185e-05	47592.4	0.000357232	2.1018e-05	0.999622	1.32833e-09	0.000378252	0.000362546
2333 - 2333	47784.8	1.00009	250.008	5.00009	48040.8	0.994671	2.08176e-05	0.00520408	0.00010408	0.00532898	0.00633896
2334 - 2334	32.0021	2.0003	47784.5	3.99942e-05	47818.5	0.00066924	4.1831e-05	0.999289	8.36375e-10	0.000711072	0.000158251
2335 - 2335	6.00029	44.0026	6.23986e-05	48065.6	48115.6	0.000124706	0.000914519	1.29685e-09	0.998961	0.00103923	0.000449585
2336 - 2336	49278.7	4.00023	106.008	2.00029	49390.7	0.997732	8.09915e-05	0.00214631	4.04993e-05	0.0022678	0.00022339
2337 - 2337	48.0023	4.00006	49807.6	1.00009	49860.6	0.00096273	8.02249e-05	0.998937	2.00578e-05	0.00106301	0.00075747
2338 - 2338	50195.7	1.00004	81.0034	9.2739e-05	50277.7	0.998369	1.98903e-05	0.00161112	1.84453e-09	0.00163101	0.00140824
2339 - 2339	1.00004	51055.7	2.00013	39.0043	51097.7	1.95711e-05	0.999178	3.91431e-05	0.000763327	0.000822041	0.000767453
2340 - 2340	27.0008	5.00013	51122.3	3.99941e-05	51154.3	0.000527831	9.7746e-05	0.999374	7.81834e-10	0.000625577	0.000690911
2341 - 2341	51270.8	1.00006	100.006	1.00009	51372.8	0.998014	1.94668e-05	0.00194668	1.94673e-05	0.00198561	0.000597161
2342 - 2342	1.00009	51411.7	2.00006	27.0033	51441.7	1.94412e-05	0.999417	3.88802e-05	0.00052493	0.000583252	0.000750661
2343 - 2343	51260.8	4.00004	170.006	1.00009	51435.8	0.996598	7.77676e-05	0.0033052	1.94435e-05	0.00340242	0.00369245
2344 - 2344	5.00009	25.0015	2.00004	51641.6	51673.6	9.6763e-05	0.000483835	3.87053e-05	0.999381	0.000619303	0.000348725
2345 - 2345	51657.7	2.00022	65.0042	6.00006	51730.7	0.998589	3.86659e-05	0.00125659	0.000115986	0.00141124	0.000455452
2346 - 2346	31.0016	2.00022	51378.5	3.99942e-05	51411.5	0.000603009	3.89061e-05	0.999358	7.77923e-10	0.000641916	0.000283414
2347 - 2347	6.16501e-05	50838.7	3.99943e-05	27.0023	50865.7	1.21202e-09	0.999469	7.86271e-10	0.000530855	0.000530857	0.0002372
2348 - 2348	51149.4	3.99942e-05	6.00079	6.20224e-05	51155.4	0.999883	7.81817e-10	0.000117305	1.21243e-09	0.000117307	0.000287005
2349 - 2349	3.99942e-05	51299.6	2.00009	10.0016	51311.6	7.79438e-10	0.999766	3.89793e-05	0.000194919	0.000233899	0.000532016
2350 - 2350	3.99945e-05	50594.7	1.00004	6.21779e-05	50595.7	7.90473e-10	0.99998	1.97653e-05	1.22892e-09	1.97673e-05	4.34773e-05
2351 - 2351	50641.7	2.00006	20.0026	2.00004	50665.7	0.999526	3.94756e-05	0.000394795	3.94752e-05	0.000473746	0.000585093
2352 - 2352	14.0007	5.00013	50541	0.000222468	50560	0.000276912	9.88948e-05	0.999624	4.40007e-09	0.000375812	0.000205132
2353 - 2353	49990.6	3.99942e-05	11.0016	9.122e-05	50001.6	0.99978	7.99859e-10	0.000220024	1.82434e-09	0.000220027	0.0005037
2354 - 2354	49983.6	9.03269e-05	21.0024	1.00006	50005.7	0.99956	1.80633e-09	0.000420001	1.9999e-05	0.000440001	0.000526281
2355 - 2355	15.002	4.0004	49446.6	3.99942e-05	49465.6	0.000303282	8.08725e-05	0.999616	8.08527e-10	0.000384155	0.000601787
2356 - 2356	49421.4	3.99942e-05	8.00089	6.18854e-05	49429.4	0.999838	8.09117e-10	0.000161865	1.25199e-09	0.000161867	0.000250549
2357 - 2357	49376.5	6.18049e-05	51.0015	9.11525e-05	49427.5	0.998968	1.25042e-09	0.00103184	1.84417e-09	0.00103185	0.0012248
2358 - 2358	49062.8	3.99943e-05	36.0023	2.00004	49100.8	0.999226	8.14535e-10	0.000733234	4.07334e-05	0.000773968	0.000280594
2359 - 2359	1.00004	47464.6	3.99942e-05	825.001	48290.6	2.07088e-05	0.982895	8.28199e-10	0.0170841	0.0171048	0.0335012
2360 - 2360	21.0018	1.00006	47785.6	3.99942e-05	47807.7	0.000439297	2.09185e-05	0.99954	8.36566e-10	0.000460217	0.000117065
2361 - 2361	47723.8	6.21315e-05	54.0033	3.99943e-05	47777.8	0.99887	1.30043e-09	0.0011303	8.3709e-10	0.00113031	0.000480702
2362 - 2362	47772.5	3.99942e-05	17.0011	6.25586e-05	47789.5	0.999644	8.36883e-10	0.000355749	1.30904e-09	0.000355751	9.85212e-05
2363 - 2363	1.00004	47932	5.00006	6.00022	47944	2.08585e-05	0.99975	0.00010429	0.00012515	0.000250298	0.000290007
2364 - 2364	3.99942e-05	48097.6	1.00004	23.0011	48121.6	8.31108e-10	0.999501	2.07815e-05	0.000477978	0.000498761	0.000376932
2365 - 2365	1.00004	47943.1	6.22797e-05	8.00028	47952.1	2.0855e-05	0.999812	1.29879e-09	0.000166839	0.000187695	0.000165885
2366 - 2366	36.0021	3.00028	47668.5	1.00006	47708.5	0.000754626	6.28878e-05	0.999162	2.09619e-05	0.000838476	0.000319778
2367 - 2367	3.00056	66.0041	1.00009	48005.7	48075.7	6.24133e-05	0.00137292	2.08025e-05	0.998544	0.00145614	0.000480599
2368 - 2368	8.00022	35.0031	1.00004	48927.7	48971.7	0.000163364	0.000714761	2.04208e-05	0.999101	0.000898546	0.00023284
2369 - 2369	49085.7	18.0022	180.014	7.00027	49290.8	0.995841	0.000365225	0.00365208	0.00014202	0.00415933	0.000508016
2370 - 2370	20.0028	6.00022	49150.7	3.99942e-05	49176.7	0.000406754	0.000122014	0.999471	8.13277e-10	0.000528768	0.000731985
2371 - 2371	16.0012	6.00034	48605.3	6.25058e-05	48627.3	0.000329058	0.000123394	0.999548	1.2854e-09	0.000452454	0.000109275
2372 - 2372	48728.4	1.00004	13.001	2.00009	48744.4	0.999672	2.0516e-05	0.000266717	4.10322e-05	0.000328265	4.68942e-05
2373 - 2373	49241.7	2.00006	47.0038	8.84072e-05	49290.7	0.999006	4.05768e-05	0.000953604	1.79359e-09	0.000994182	0.000184304
2374 - 2374	16.0006	9.00022	48065	9.01395e-05	48090	0.000332722	0.000187154	0.99948	1.87439e-09	0.000519878	0.000478369
2375 - 2375	47276.8	0.000169976	135.009	3.99943e-05	47411.8	0.997152	3.5851e-09	0.00284759	8.43552e-10	0.00284759	0.000852388
2376 - 2376	3.99943e-05	47362.7	1.00006	32.0022	47395.7	8.43837e-10	0.999304	2.11003e-05	0.000675213	0.000696314	0.000183105
2377 - 2377	15.0014	7.00009	47089.5	1.00004	47112.5	0.000318416	0.000148582	0.999512	2.12266e-05	0.000488225	0.000265382
2378 - 2378	27.0005	6.00048	46664.1	3.99941e-05	46697.1	0.000578205	0.000128498	0.999293	8.56457e-10	0.000706703	0.000846839
2379 - 2379	46215.7	3.00013	78.0064	9.02104e-05	46296.7	0.99825	6.48021e-05	0.00168492	1.94853e-09	0.00174973	8.15687e-05
2380 - 2380	46147.7	6.2349e-05	65.0042	2.00006	46214.8	0.99855	1.34911e-09	0.00140657	4.32776e-05	0.00144985	0.000651919
2381 - 2381	45525.7	1.00004	143.008	17.0008	45686.8	0.996476	2.18891e-05	0.00313018	0.000372117	0.00352419	0.00245331
2382 - 2382	9.19162e-05	24.0003	0.000284951	45207.8	45231.8	2.03212e-09	0.000530608	6.29979e-09	0.999469	0.000530616	0.000813144
2383 - 2383	3.00006	14.0005	3.99941e-05	44935.2	44952.2	6.6739e-05	0.000311453	8.89703e-10	0.999622	0.000378193	0.00040708
2384 - 2384	44762.7	1.00006	24.0021	19	44806.7	0.999018	2.23195e-05	0.000535681	0.000424045	0.000982046	0.000837234
2385 - 2385	44538.2	2.00006	7.00093	1.00013	44548.2	0.999775	4.48966e-05	0.000157154	2.24504e-05	0.000224501	0.000292132
2386 - 2386	44055	11.0001	11.0004	2.00004	44079	0.999456	0.000249555	0.000249562	4.5374e-05	0.000544491	0.000686222
2387 - 2387	43845.4	1.00004	21.0009	6.25074e-05	43867.4	0.999498	2.27969e-05	0.000478735	1.42492e-09	0.000501533	0.00047548
2388 - 2388	44116.4	1.00004	16.0007	2.00004	44135.4	0.999569	2.26584e-05	0.000362537	4.5316e-05	0.000430512	0.000380898
2389 - 2389	6.24065e-05	44011	3.9994e-05	4.00023	44015	1.41785e-09	0.999909	9.08646e-10	9.08833e-05	9.08856e-05	6.82581e-05
2390 - 2390	245.02	40.003	42263.8	3.99943e-05	42548.8	0.00575856	0.000940168	0.993301	9.39963e-10	0.00669873	0.00139744
2391 - 2391	43198.8	1.00004	88.0047	4.00009	43291.8	0.997852	2.31e-05	0.00203283	9.23985e-05	0.00214833	0.00174379
2392 - 2392	3.99941e-05	43462.1	2.00006	4.00013	43468.1	9.20079e-10	0.999862	4.60122e-05	9.20246e-05	0.000138038	0.000149841
2393 - 2393	44176.7	11.0004	70.0052	0.000130685	44257.7	0.99817	0.000248554	0.00158176	2.95282e-09	0.00183032	0.000592604
2394 - 2394	22.0021	4.00042	44947.5	3.99942e-05	44973.6	0.000489223	8.89504e-05	0.999422	8.89283e-10	0.000578174	0.000269398
2395 - 2395	19.0024	29.002	45258.7	1.00006	45307.7	0.000419408	0.000640112	0.998918	2.20727e-05	0.00108159	0.000477569
2396 - 2396	40.0024	13.0003	45537.6	6.24389e-05	45590.6	0.000877427	0.000285154	0.998837	1.36956e-09	0.00116258	0.000788247
2397 - 2397	23.0023	2.00013	45790.6	3.99942e-05	45815.6	0.000502062	4.3656e-05	0.999454	8.72939e-10	0.000545719	0.000287128
2398 - 2398	33.0009	9.00017	46135.3	3.99941e-05	46177.3	0.000714656	0.000194905	0.99909	8.661e-10	0.000909562	0.0011701
2399 - 2399	46394.7	2.00006	48.003	1.00006	46445.7	0.998902	4.30624e-05	0.00103353	2.15318e-05	0.00109812	0.000533851
2400 - 2400	47099.6	6.14378e-05	21.0018	2.00009	47122.6	0.999512	1.30379e-09	0.000445685	4.24444e-05	0.00048813	0.000151056
2401 - 2401	3.99942e-05	47239.4	6.09752e-05	9.00079	47248.4	8.46466e-10	0.999809	1.29052e-09	0.000190499	0.000190501	0.000140544
2402 - 2402	3.99942e-05	48140.6	1.00004	30.0009	48171.6	8.30245e-10	0.999356	2.076e-05	0.000622793	0.000643554	0.000741007
2403 - 2403	23.0013	3.00119	48425.5	8.99857e-05	48451.5	0.000474729	6.19421e-05	0.999463	1.85723e-09	0.000536673	0.000607299
2404 - 2404	15.0018	5.00012	48552.5	2.00016	48574.5	0.000308841	0.000102937	0.999547	4.11773e-05	0.000452955	0.000415348
2405 - 2405	48867.7	9.00033	100.009	1.00009	48977.8	0.997754	0.000183764	0.00204193	2.04193e-05	0.00224612	0.000881708
2406 - 2406	22.0011	6.00012	48758.4	2.00004	48788.4	0.000450949	0.000122982	0.999385	4.09941e-05	0.000614925	0.000504221
2407 - 2407	30.0009	2.00006	48772.4	6.09599e-05	48804.4	0.000614717	4.09812e-05	0.999344	1.24906e-09	0.0006557	0.000734373
2408 - 2408	3.99943e-05	49362.7	6.00027	61.0051	49429.7	8.09113e-10	0.998644	0.00012139	0.00123418	0.00135557	0.000269791
2409 - 2409	6.13567e-05	50384.6	1.00012	17.0018	50402.6	1.21733e-09	0.999643	1.98427e-05	0.00033732	0.000357163	0.000380435
2410 - 2410	3.99941e-05	51843.2	1.00006	13.0004	51857.2	7.71235e-10	0.99973	1.92849e-05	0.000250695	0.000269981	0.000272116
2411 - 2411	6.03161e-05	52105.6	3.99942e-05	13.001	52118.6	1.15729e-09	0.999751	7.6737e-10	0.000249451	0.000249453	0.000134836
2412 - 2412	52600.4	3.99942e-05	5.0002	2.00004	52607.4	0.999867	7.60239e-10	9.50475e-05	3.80182e-05	0.000133067	0.000122939
2413 - 2413	3.99943e-05	52429.7	3.99943e-05	20.0014	52449.7	7.62526e-10	0.999619	7.62526e-10	0.000381344	0.000381346	4.31658e-05
2414 - 2414	7.00031	11.0008	6.05105e-05	52986.3	53004.3	0.000132071	0.000207545	1.14162e-09	0.99966	0.000339617	0.000101722
2415 - 2415	53029.7	2.00006	37.0024	3.99943e-05	53068.8	0.999265	3.76881e-05	0.000697254	7.53631e-10	0.000734943	0.00014749
2416 - 2416	53316.1	3.99941e-05	8.00042	2.00016	53326.1	0.999812	7.49991e-10	0.000150028	3.7508e-05	0.000187537	5.27518e-05
2417 - 2417	53132.7	2.00006	54.0033	8.68004e-05	53188.7	0.998947	3.76031e-05	0.00101531	1.63193e-09	0.00105292	0.000312743
2418 - 2418	5.00063	6.05328e-05	53405.4	3.99942e-05	53410.4	9.36265e-05	1.13335e-09	0.999906	7.48809e-10	9.36284e-05	0.000242617
2419 - 2419	3.99943e-05	53991.7	3.99943e-05	21.0015	54012.7	7.4046e-10	0.999611	7.4046e-10	0.000388825	0.000388827	7.36006e-05
2420 - 2420	54802.6	2.00006	16.001	1.00004	54821.6	0.999653	3.64831e-05	0.000291874	1.82417e-05	0.000346598	9.28502e-05
2421 - 2421	55281.7	2.0002	115.006	3.00036	55401.7	0.997834	3.61035e-05	0.00207586	5.41564e-05	0.00216612	0.000780106
2422 - 2422	12.0006	2.0003	55377.3	3.99941e-05	55391.3	0.000216652	3.61121e-05	0.999747	7.2203e-10	0.000252765	0.000135016
2423 - 2423	55055.8	8.62875e-05	248.013	4.00009	55307.8	0.995443	1.56013e-09	0.00448423	7.23241e-05	0.00455656	0.00216106
2424 - 2424	7.00009	18.0012	8.48709e-05	55978.5	56003.5	0.000124994	0.000321429	1.51546e-09	0.999554	0.000446425	0.000200476
2425 - 2425	56914.7	3.00012	178.004	6.00012	57101.7	0.996725	5.25398e-05	0.00311732	0.000105078	0.00327494	0.00411656
2426 - 2426	40.0013	6.00004	57835.7	1.00006	57882.7	0.000691076	0.000103659	0.999188	1.72774e-05	0.000812012	0.000844188
2427 - 2427	8.4726e-05	57843.7	3.00011	41.0028	57887.7	1.46363e-09	0.99924	5.18265e-05	0.000708317	0.000760145	0.000166546
2428 - 2428	58678.8	3.00006	57.0035	3.00006	58741.8	0.998927	5.1072e-05	0.000970408	5.1072e-05	0.00107255	0.000218748
2429 - 2429	2.00006	59508.8	2.00008	60.0043	59572.8	3.35734e-05	0.998926	3.35738e-05	0.00100724	0.00107439	0.00023834
2430 - 2430	20.0014	6.00034	59623.5	1.00006	59650.5	0.00033531	0.000100592	0.999547	1.67653e-05	0.000452667	0.000144012
2431 - 2431	59915.8	1.00011	98.0055	1.00011	60015.8	0.998334	1.66642e-05	0.001633	1.66642e-05	0.00166632	0.000337627
2432 - 2432	8.27842e-05	60510.7	3.00008	44.0032	60557.7	1.36703e-09	0.999224	4.95409e-05	0.000726632	0.000776174	0.000287854
2433 - 2433	9.00033	24.0006	3.00015	60905.1	60941.1	0.000147689	0.000393832	4.92302e-05	0.999409	0.000590751	0.0005221
2434 - 2434	61570.8	3.00011	65.0039	4.00006	61642.8	0.998832	4.86693e-05	0.00105453	6.4891e-05	0.00116809	0.000184768
2435 - 2435	27.0019	8.00008	61906.7	2.00008	61943.7	0.000435911	0.000129151	0.999403	3.22887e-05	0.00059735	0.000231784
2436 - 2436	61617.8	3.99943e-05	60.0037	5.88364e-05	61677.8	0.999027	6.48439e-10	0.000972857	9.53931e-10	0.000972858	5.19274e-05
2437 - 2437	3.99942e-05	61344.4	5.88411e-05	13.0005	61357.4	6.51823e-10	0.999788	9.58988e-10	0.000211881	0.000211883	0.000134721
2438 - 2438	60359.8	3.99943e-05	65.0023	1.00004	60425.8	0.998908	6.61874e-10	0.00107574	1.65499e-05	0.00109229	0.000965999
2439 - 2439	1.00008	17.0012	3.00004	59811.6	59832.6	1.67147e-05	0.000284147	5.01405e-05	0.999649	0.000351002	0.000124832
2440 - 2440	1.00028	59420.8	2.00006	124.009	59547.8	1.6798e-05	0.997867	3.35875e-05	0.00208251	0.0021329	0.000643046
2441 - 2441	2.00029	29.0012	0.000113937	58418.4	58449.4	3.42225e-05	0.000496176	1.94932e-09	0.99947	0.0005304	0.000294158
2442 - 2442	58122.8	5.97624e-05	54.0037	1.00008	58177.8	0.999055	1.02724e-09	0.000928253	1.71902e-05	0.000945444	0.000141057
2443 - 2443	3.00004	56608.7	3.00008	70.0015	56684.7	5.29251e-05	0.998659	5.29259e-05	0.00123493	0.00134078	0.00179645
2444 - 2444	55494.7	0.000114509	43.0026	5.96623e-05	55537.7	0.999226	2.06182e-09	0.000774297	1.07427e-09	0.0007743	0.000115529
2445 - 2445	5.00061	6.00959e-05	54753.4	3.99942e-05	54758.4	9.13214e-05	1.09747e-09	0.999909	7.30375e-10	9.13232e-05	0.000234357
2446 - 2446	54211.3	8.70404e-05	13.0005	1.00004	54225.3	0.999742	1.60516e-09	0.00023975	1.84423e-05	0.000258194	0.0001942
2447 - 2447	53632.1	0.000302517	6.00036	3.99941e-05	53638.1	0.999888	5.63997e-09	0.000111868	7.45628e-10	0.000111874	0.000231445
2448 - 2448	51877.4	3.99942e-05	6.00062	6.04284e-05	51883.4	0.999884	7.70847e-10	0.000115656	1.1647e-09	0.000115658	0.000196026
2449 - 2449	3.99942e-05	50851.4	3.99942e-05	5.00044	50856.4	7.86414e-10	0.999902	7.86414e-10	9.83246e-05	9.83262e-05	0.000106924
2450 - 2450	8.00021	8.00096	3.99942e-05	49749.4	49765.4	0.000160759	0.000160774	8.03655e-10	0.999678	0.000321533	0.00027423
2451 - 2451	0.00012207	48934	3.99941e-05	7.00038	48941.1	2.49422e-09	0.999857	8.17189e-10	0.000143037	0.00014304	0.000106246
2452 - 2452	20.0012	3.00009	47313.4	0.000124365	47336.4	0.000422533	6.33781e-05	0.999514	2.62727e-09	0.000485914	0.000224455
2453 - 2453	12.0003	26.0036	8.97553e-05	46678.6	46716.6	0.000256875	0.000556623	1.92127e-09	0.999187	0.0008135	0.000890316
2454 - 2454	21.0023	6.00069	46503.6	5.00004	46535.6	0.000451318	0.000128948	0.999312	0.000107445	0.000687711	0.000519015
2455 - 2455	10.0012	9.00013	45773.4	6.22655e-05	45792.4	0.000218403	0.000196542	0.999585	1.35974e-09	0.000414946	0.000318633
2456 - 2456	45517.8	6.18074e-05	127.008	7.00009	45651.8	0.997065	1.35389e-09	0.00278209	0.000153337	0.00293543	0.00184116
2457 - 2457	2.00006	37.0012	6.14945e-05	44869.5	44908.5	4.45364e-05	0.000823925	1.36933e-09	0.999132	0.000868463	0.0010052
2458 - 2458	42479.4	1.00004	8.00065	3.99942e-05	42488.4	0.999788	2.35368e-05	0.000188302	9.41296e-10	0.00021184	2.71594e-05
2459 - 2459	6.27459e-05	41657.7	3.99943e-05	36.0027	41693.7	1.50493e-09	0.999136	9.59239e-10	0.000863505	0.000863507	0.00026112
2460 - 2460	40348.5	3.99942e-05	21.0013	9.31721e-05	40369.5	0.99948	9.90704e-10	0.000520228	2.30798e-09	0.000520231	0.000273086
2461 - 2461	39631.7	2.00006	35.0033	5.00009	39673.7	0.998941	5.04128e-05	0.000882279	0.00012603	0.00105872	0.000268309
2462 - 2462	38443.8	1.0001	48.0067	3.00006	38495.8	0.998649	2.59794e-05	0.00124707	7.79323e-05	0.00135098	0.00108013
2463 - 2463	15.0005	5.00018	37874.9	3.9994e-05	37894.9	0.000395845	0.000131949	0.999472	1.05539e-09	0.000527795	0.000563942
2464 - 2464	1.00031	10.0015	3.99942e-05	36724.4	36735.4	2.72302e-05	0.000272257	1.08871e-09	0.999701	0.000299488	0.000477228
2465 - 2465	6.45335e-05	36536.5	9.00055	38.0022	36583.5	1.76401e-09	0.998715	0.000246028	0.00103878	0.00128481	0.000999848
2466 - 2466	36103.5	3.99942e-05	14.0012	3.99942e-05	36117.5	0.999612	1.10734e-09	0.000387656	1.10734e-09	0.000387658	0.000119204
2467 - 2467	6.35294e-05	35574	3.99941e-05	11.0005	35585	1.78529e-09	0.999691	1.1239e-09	0.000309132	0.000309135	0.000300347
2468 - 2468	34193.7	7.00026	59.0054	3.99943e-05	34259.7	0.998073	0.000204329	0.0017223	1.16738e-09	0.00192663	0.000792765
2469 - 2469	13.0006	0.000328156	33450.9	3.9994e-05	33463.9	0.000388496	9.80628e-09	0.999611	1.19514e-09	0.000388507	0.000369622
2470 - 2470	16.001	3.00014	32356.2	3.99941e-05	32375.2	0.000494238	9.26681e-05	0.999413	1.23533e-09	0.000586907	0.000432719
2471 - 2471	3.99943e-05	31528.7	6.52333e-05	21.0031	31549.7	1.26766e-09	0.999334	2.06764e-09	0.000665715	0.000665718	0.000401344
2472 - 2472	31234.3	3.99941e-05	16.0008	3.99941e-05	31250.3	0.999488	1.2798e-09	0.000512022	1.2798e-09	0.000512025	0.000513159
2473 - 2473	3.00021	3.00108	9.95323e-05	30811	30817	9.73556e-05	9.73839e-05	3.22978e-09	0.999805	0.000194743	0.00059112
2474 - 2474	30360.6	2.00021	38.0037	3.99942e-05	30400.6	0.998684	6.5795e-05	0.0012501	1.31557e-09	0.00131589	0.000488251
2475 - 2475	140.001	2.00015	28708.8	3.9994e-05	28850.8	0.00485257	6.93273e-05	0.995078	1.38623e-09	0.0049219	0.00926211
2476 - 2476	3.9994e-05	27648.8	1.00004	11.0003	27660.8	1.44587e-09	0.999566	3.61536e-05	0.000397685	0.00043384	0.000633798
2477 - 2477	26978.8	3.9994e-05	7.00022	3.9994e-05	26985.8	0.999741	1.48204e-09	0.000259404	1.48204e-09	0.000259407	0.000358755
2478 - 2478	3.99941e-05	26008.1	3.99941e-05	9.00072	26017.1	1.53722e-09	0.999654	1.53722e-09	0.000345954	0.000345957	0.000224702
2479 - 2479	3.99943e-05	22344.7	95.0103	4.00016	22443.7	1.78198e-09	0.995589	0.00423326	0.000178231	0.0044115	0.0032391
2480 - 2480	22132.3	3.99941e-05	9.00205	3.00017	22144.3	0.999458	1.80607e-09	0.000406518	0.000135483	0.000542002	0.000455862
2481 - 2481	8.00094	3.00043	22036.7	1.00007	22048.7	0.000362875	0.000136082	0.999456	4.53572e-05	0.000544314	7.83615e-05
2482 - 2482	3.99942e-05	21812.3	3.99942e-05	22.0014	21834.3	1.83171e-09	0.998992	1.83171e-09	0.00100765	0.00100766	0.00116272
2483 - 2483	21902.7	2.00007	41.0051	1.00004	21946.7	0.997995	9.11331e-05	0.0018684	4.55668e-05	0.0020051	0.00118822
2484 - 2484	13.0042	2.00095	21869.5	3.99942e-05	21884.5	0.000594218	9.14323e-05	0.999314	1.82751e-09	0.000685652	0.00156605
2485 - 2485	16.0008	1.00004	21318	1.00004	21336	0.000749946	4.68711e-05	0.999156	4.68711e-05	0.000843688	0.00107209
2486 - 2486	21394.7	0.000114392	59.0114	1.00007	21454.7	0.997203	5.33176e-09	0.00275051	4.6613e-05	0.00279712	0.000661352
2487 - 2487	2.00007	15.0033	1.00011	21680.5	21698.5	9.21757e-05	0.000691444	4.60915e-05	0.99917	0.000829711	0.000504514
2488 - 2488	4.00057	11.0026	3.99941e-05	21876.3	21891.3	0.000182747	0.000502601	1.82694e-09	0.999315	0.00068535	0.000586379
2489 - 2489	9.00204	21907.7	1.00004	104.014	22021.7	0.00040878	0.994823	4.54115e-05	0.00472323	0.00517742	0.00215931
2490 - 2490	21873.4	1.00007	20.0032	0.000114249	21894.4	0.999041	4.56769e-05	0.000913619	5.21819e-09	0.000959301	8.33114e-05
2491 - 2491	0.000114299	9.00057	7.00004	22000.5	22016.5	5.19151e-09	0.000408811	0.000317946	0.999273	0.000726762	0.0009582
2492 - 2492	22012.7	30	48.0068	2.00007	22092.7	0.996379	0.00135792	0.00217297	9.05307e-05	0.00362141	0.00353828
2493 - 2493	1.00017	5.00035	3.99938e-05	22467.2	22473.2	4.45052e-05	0.000222503	1.77962e-09	0.999733	0.00026701	0.000129651
2494 - 2494	1.00026	9.00086	3.99939e-05	22909.7	22919.7	4.36417e-05	0.000392713	1.74496e-09	0.999564	0.000436357	0.000143183
2495 - 2495	7.0562	23548.6	3.00033	41.0091	23599.7	0.000298995	0.997836	0.000127134	0.00173769	0.00216382	0.0311008
2496 - 2496	10.0022	1.00007	23686.4	3.99942e-05	23697.4	0.000422081	4.22016e-05	0.999536	1.6877e-09	0.000464285	0.000485997
2497 - 2497	3.99943e-05	24011.8	3.99943e-05	63.009	24074.8	1.66125e-09	0.997383	1.66125e-09	0.00261722	0.00261722	0.000481854
2498 - 2498	3.99942e-05	17.0015	3.99942e-05	24135.3	24152.3	1.65591e-09	0.000703926	1.65591e-09	0.999296	0.000703929	0.00053742
2499 - 2499	24049.4	6.96272e-05	13.0004	7.03408e-05	24062.4	0.99946	2.89361e-09	0.00054028	2.92327e-09	0.000540286	0.000714244
2500 - 2500	23692.4	3.99942e-05	7.00178	3.99942e-05	23699.4	0.999705	1.68756e-09	0.000295441	1.68756e-09	0.000295444	0.000499584
2501 - 2501	1.00004	5.00099	7.07932e-05	23458	23464	4.26202e-05	0.000213135	3.0171e-09	0.999744	0.000255758	0.000290201
2502 - 2502	23688	3.9994e-05	4.00081	3.9994e-05	23692	0.999831	1.68808e-09	0.000168868	1.68808e-09	0.000168871	0.000261292
2503 - 2503	3.99941e-05	23704	3.99941e-05	7.00083	23711	1.68673e-09	0.999705	1.68673e-09	0.000295257	0.00029526	5.31856e-05
2504 - 2504	23100.5	0.000169293	5.00056	3.99939e-05	23105.5	0.999784	7.32697e-09	0.000216423	1.73093e-09	0.000216432	0.000192344
2505 - 2505	23027.3	3.99938e-05	24.0003	0.00011308	23051.3	0.998959	1.73499e-09	0.00104117	4.90559e-09	0.00104118	0.0017913
2506 - 2506	6.90702e-05	22876.7	3.99943e-05	1.00004	22877.7	3.0191e-09	0.999956	1.74817e-09	4.37124e-05	4.37171e-05	6.60593e-05
2507 - 2507	5.00512	22863.6	0.000112541	14.0022	22882.6	0.00021873	0.999169	4.91821e-09	0.000611915	0.000830651	0.00249649
2508 - 2508	7.00148	6.89263e-05	23423.2	1.00004	23431.2	0.00029881	2.94164e-09	0.999659	4.26798e-05	0.000341493	0.000363311
2509 - 2509	2.00024	3.00007	23657.3	3.99938e-05	23662.3	8.45328e-05	0.000126787	0.999789	1.69019e-09	0.000211321	0.000194345
2510 - 2510	23638.4	6.9599e-05	13.0023	1.00004	23652.4	0.999408	2.94257e-09	0.000549724	4.22806e-05	0.000592008	0.000288687
2511 - 2511	23697.6	6.9e-05	16.0028	75.005	23788.6	0.996174	2.90055e-09	0.000672708	0.00315298	0.00382569	0.00356546
2512 - 2512	5.00066	2.00007	23861.5	0.000113559	23868.5	0.000209509	8.37954e-05	0.999707	4.75768e-09	0.000293309	0.000201102
2513 - 2513	23501.3	3.99941e-05	16.0014	3.99941e-05	23517.3	0.99932	1.70063e-09	0.000680412	1.70063e-09	0.000680415	0.000485186
2514 - 2514	23350	3.99941e-05	21.0009	2.00004	23373	0.999016	1.71112e-09	0.000898508	8.55705e-05	0.00098408	0.00137815
2515 - 2515	22349.4	3.99942e-05	283.002	7.00007	22639.4	0.98719	1.76657e-09	0.0125004	0.000309198	0.0128096	0.0242935
2516 - 2516	6.99924e-05	22185.6	8.00004	276.004	22469.6	3.11498e-09	0.987361	0.000356038	0.0122834	0.0126395	0.0231592
2517 - 2517	10.0001	17.0025	0.000256774	22031.3	22058.3	0.000453348	0.000770801	1.16407e-08	0.998776	0.00122416	0.000863809
2518 - 2518	2.00011	22075.9	2.00012	14.0013	22093.9	9.0528e-05	0.999185	9.0528e-05	0.000633721	0.000814777	0.000534656
2519 - 2519	10.0037	3.99942e-05	21745.5	8.0012	21763.5	0.000459654	1.83767e-09	0.999173	0.000367644	0.000827299	0.00120857
2520 - 2520	0.000249622	21641.3	6.99237e-05	25.003	21666.3	1.15212e-08	0.998846	3.2273e-09	0.001154	0.00115402	0.000527985
2521 - 2521	0.000450184	21577.6	1.00004	35.0058	21613.6	2.08288e-08	0.998334	4.6269e-05	0.00161962	0.00166591	0.00025303
2522 - 2522	9.00102	1.00012	21088.6	1.00035	21099.6	0.000426597	4.73998e-05	0.999479	4.74111e-05	0.000521408	0.000178531
2523 - 2523	20764.5	2.00036	30.0052	1.00012	20797.5	0.998413	9.61826e-05	0.00144273	4.80883e-05	0.001587	0.000122085
2524 - 2524	2.00018	15.0018	6.99658e-05	20826.1	20843.1	9.59639e-05	0.000719749	3.35679e-09	0.999184	0.000815717	0.000349914
2525 - 2525	1.00004	21008.5	2.00004	20.0027	21031.5	4.75495e-05	0.998906	9.50971e-05	0.000951079	0.00109373	0.000641761
2526 - 2526	1.00007	4.00012	16.0002	20942.9	20963.9	4.77044e-05	0.000190809	0.000763224	0.998998	0.00100174	0.00162486
2527 - 2527	20827.2	2.00058	19.003	0.000259113	20848.2	0.998993	9.59594e-05	0.000911492	1.24285e-08	0.00100746	0.000369003
2528 - 2528	1.00025	0.000349826	20510.2	3.99938e-05	20511.2	4.87661e-05	1.70554e-08	0.999951	1.94985e-09	4.87851e-05	0.000481854
2529 - 2529	19792.1	3.99941e-05	25.001	26.0014	19843.1	0.99743	2.01552e-09	0.00125994	0.00131035	0.00257029	0.00354273
2530 - 2530	3.99942e-05	19512.5	1.00349	8.002	19521.5	2.04873e-09	0.999539	5.14044e-05	0.000409907	0.000461313	0.00223775
2531 - 2531	2.00007	20189.2	2.00004	24.0018	20217.3	9.89289e-05	0.998615	9.89274e-05	0.00118719	0.00138505	0.00159293
2532 - 2532	7.00075	7.09852e-05	20054.7	1.00004	20062.7	0.000348944	3.53817e-09	0.999601	4.98458e-05	0.000398793	0.000206516
2533 - 2533	23.0032	2.00018	19633.4	3.99942e-05	19658.4	0.00117014	0.000101747	0.998728	2.03446e-09	0.00127189	0.000582252
2534 - 2534	7.00018	34.002	0.000118085	19429	19470	0.000359536	0.00174638	6.06495e-09	0.997894	0.00210592	0.00274658
2535 - 2535	3.00012	19098.7	1.00004	34.0068	19136.7	0.000156773	0.998014	5.22578e-05	0.00177705	0.00198608	0.000330938
2536 - 2536	19.0031	7.00019	18252.4	3.99942e-05	18278.4	0.00103965	0.000382977	0.998577	2.18806e-09	0.00142263	0.000875022
2537 - 2537	1.00019	132.02	1.00007	17514.7	17648.7	5.66721e-05	0.00748042	5.66653e-05	0.992406	0.00759376	0.00435965
2538 - 2538	16940.3	3.99942e-05	10.0021	3.99942e-05	16950.3	0.99941	2.35949e-09	0.000590082	2.35949e-09	0.000590087	0.000121355
2539 - 2539	7.42008e-05	4.00013	3.99937e-05	16307	16311	4.54912e-09	0.000245241	2.45194e-09	0.999755	0.000245248	0.000365453
2540 - 2540	7.40512e-05	15790.1	1.00007	4.00054	15795.1	4.68824e-09	0.999683	6.33154e-05	0.000253277	0.000316597	7.43017e-05
2541 - 2541	0.000204992	15022.5	20.008	2.00095	15044.5	1.36258e-08	0.998537	0.00132993	0.000133002	0.00146294	0.00236115
2542 - 2542	3.99935e-05	14556.7	0.000130279	1.00021	14557.7	2.74725e-09	0.999931	8.94917e-09	6.87063e-05	6.8718e-05	0.000307181
2543 - 2543	14173.4	3.99938e-05	1.00096	3.0006	14177.4	0.999718	2.82096e-09	7.06027e-05	0.000211647	0.000282252	0.00076876
2544 - 2544	13070.7	15.014	18.0049	31.0082	13134.7	0.995125	0.00114308	0.00137079	0.00236078	0.00487465	0.0053004
2545 - 2545	12424.5	1.00004	1.00014	0.000218502	12426.5	0.999839	8.04761e-05	8.04838e-05	1.75835e-08	0.000160977	0.000296976
2546 - 2546	1.00004	12131.9	3.99936e-05	2.00021	12134.9	8.24101e-05	0.999753	3.29575e-09	0.000164831	0.000247245	0.000229019
2547 - 2547	8.00279e-05	11742.4	1.00004	9.00113	11752.4	6.80947e-09	0.999149	8.50921e-05	0.000765894	0.000850993	0.00074193
2548 - 2548	7.79154e-05	11876.9	3.99936e-05	4.0005	11880.9	6.55804e-09	0.999663	3.36621e-09	0.000336717	0.000336727	0.000145443
2549 - 2549	3.99943e-05	11862.7	3.99943e-05	26.008	11888.7	3.36406e-09	0.997812	3.36406e-09	0.00218762	0.00218763	4.97827e-05
2550 - 2550	7.79835e-05	5.00023	3.99935e-05	11960.6	11965.6	6.51732e-09	0.000417884	3.34238e-09	0.999582	0.000417894	0.000547508
2551 - 2551	3.99938e-05	6.00065	3.99938e-05	11846.2	11852.2	3.37437e-09	0.000506289	3.37437e-09	0.999494	0.000506296	0.000425899
2552 - 2552	2.00008	6.00122	3.99939e-05	11407.4	11415.4	0.000175208	0.000525711	3.50349e-09	0.999299	0.000700922	0.00033699
2553 - 2553	11355	3.99937e-05	6.00048	3.99937e-05	11361	0.999472	3.52026e-09	0.000528164	3.52026e-09	0.000528171	0.00058073
2554 - 2554	3.99941e-05	11335	3.99941e-05	5.00238	11340	3.5268e-09	0.999559	3.5268e-09	0.000441125	0.000441132	0.000737079
2555 - 2555	3.99936e-05	11055.8	3.99936e-05	3.00024	11058.8	3.61646e-09	0.999729	3.61646e-09	0.0002713	0.000271307	0.000265988
2556 - 2556	10696.8	3.99936e-05	2.00014	3.99936e-05	10698.8	0.999813	3.73813e-09	0.000186949	3.73813e-09	0.000186957	0.000219432
2557 - 2557	6.00258	3.9994e-05	10413.9	8.08009e-05	10419.9	0.000576069	3.83824e-09	0.999424	7.75449e-09	0.000576081	0.000713246
2558 - 2558	14.002	9700.49	8.07383e-05	45.0132	9759.51	0.0014347	0.993953	8.27279e-09	0.00461224	0.00604695	0.00342651
2559 - 2559	8.24451e-05	13.0021	3.99939e-05	9457.66	9470.66	8.70531e-09	0.00137288	4.22293e-09	0.998627	0.0013729	0.00115701
2560 - 2560	3.00004	7.00004	8.10529e-05	9345.24	9355.24	0.00032068	0.000748248	8.6639e-09	0.998931	0.00106894	0.00206649
2561 - 2561	0.000156544	8995.18	3.99941e-05	17.0049	9012.19	1.73702e-08	0.998113	4.43778e-09	0.00188687	0.0018869	0.000725124
2562 - 2562	8556.83	3.99936e-05	8.00085	8.06567e-05	8564.83	0.999066	4.66952e-09	0.000934152	9.4172e-09	0.000934166	0.000940412
2563 - 2563	3.99932e-05	8534.85	0.000159384	1.00008	8535.85	4.68533e-09	0.999883	1.86723e-08	0.000117163	0.000117186	0.000470363
2564 - 2564	0.000149324	8296.72	3.99936e-05	6.00092	8302.72	1.7985e-08	0.999277	4.81692e-09	0.000722765	0.000722788	0.000382176
2565 - 2565	2.00015	3.99934e-05	8272.41	3.00004	8277.41	0.00024164	4.83163e-09	0.999396	0.000362437	0.000604082	0.000935028
2566 - 2566	7992.8	8.51301e-05	1.00028	3.99932e-05	7993.8	0.999875	1.06495e-08	0.000125133	5.00303e-09	0.000125148	0.000778547
2567 - 2567	9.0022	12.0005	7607.02	1.00027	7629.02	0.00117999	0.001573	0.997116	0.000131114	0.00288411	0.00286971
2568 - 2568	7246.25	1.00004	22.0022	4.00017	7273.25	0.996287	0.000137496	0.00302509	0.000549984	0.00371257	0.00526423
2569 - 2569	8.94264e-05	7.00105	2.00004	7198.73	7207.73	1.2407e-08	0.000971326	0.000277486	0.998751	0.00124882	0.0012333
2570 - 2570	3.99937e-05	7267.14	3.99937e-05	32.0014	7299.15	5.47924e-09	0.995616	5.47924e-09	0.00438427	0.00438428	0.00743097
2571 - 2571	34.5863	9.52523	452464320147371	1.80966	452464320147417	7.64397e-14	2.10519e-14	1	3.99956e-15	1.01696e-13	1.32917e-14
2572 - 2572	3.99932e-05	6924.79	8.94398e-05	6.00051	6930.79	5.77037e-09	0.999134	1.29047e-08	0.000865776	0.000865795	0.000436108
2573 - 2573	6692.63	3.99942e-05	26.0177	3.99942e-05	6718.65	0.996128	5.95272e-09	0.00387246	5.95272e-09	0.00387247	0.00199492
2574 - 2574	1.00009	6.00115	8.55813e-05	6567.35	6574.35	0.00015212	0.000912813	1.30175e-08	0.998935	0.00106495	0.000290496
2575 - 2575	0.000326911	3.00055	2.00004	6321.44	6326.44	5.16737e-08	0.000474287	0.00031614	0.99921	0.000790478	0.00303064
2576 - 2576	6070.09	15.0009	4.00086	9.11393e-05	6089.09	0.996879	0.00246357	0.000657054	1.49676e-08	0.00312063	0.00331607
2577 - 2577	18.0043	1.00019	5906.23	5.00035	5930.23	0.00303603	0.000168659	0.995952	0.000843196	0.00404788	0.00373379
2578 - 2578	5.00038	5554.27	3.99934e-05	1.00138	5560.27	0.000899304	0.998921	7.1927e-09	0.000180096	0.00107941	0.00187345
2579 - 2579	428995756640741	1.71579	39.0932	1.71579	428995756640783	1	3.99956e-15	9.11272e-14	3.99956e-15	9.79217e-14	4.66205e-15
2580 - 2580	5294.52	3.99931e-05	6.00036	0.000954917	5300.52	0.998868	7.54513e-09	0.00113203	1.80155e-07	0.00113222	0.00382879
2581 - 2581	4831.71	1.00035	4.01118	5.00062	4841.72	0.997932	0.000206611	0.000828462	0.00103282	0.00206789	0.00656682
2582 - 2582	2911.9	13.0351	309.514	1.00004	3235.45	0.899999	0.00402885	0.0956634	0.000309089	0.100001	0.119105
2583 - 2583	14.0341	2602.3	1.00004	32.1427	2649.47	0.00529695	0.982194	0.000377449	0.0121317	0.0178061	0.0669637
2584 - 2584	0.0140465	2375.19	5.00004	23.0974	2403.3	5.84467e-06	0.988303	0.00208049	0.0096107	0.011697	0.0482489
2585 - 2585	2209.69	130.482	116.276	2.00004	2458.45	0.898815	0.0530748	0.0472964	0.000813537	0.101185	0.238357
2586 - 2586	2245.78	0.000122549	156.617	13.0001	2415.4	0.929777	5.07364e-08	0.0648409	0.00538218	0.0702232	0.233107
2587 - 2587	2290.73	0.000108383	802.677	22.0001	3115.41	0.735291	3.47892e-08	0.257648	0.00706172	0.264709	0.469481
2588 - 2588	11.042	2.0001	3255.46	12	3280.5	0.00336595	0.000609694	0.992366	0.00365799	0.00763363	0.0172697
2589 - 2589	0.709531	123.147	0.709531	177398749743309	177398749743434	3.99964e-15	6.94183e-13	3.99964e-15	1	7.04659e-13	7.89831e-14
2590 - 2590	8.62607	140.76	1.06412	266061759728531	266061759728681	3.24213e-14	5.29048e-13	3.99952e-15	1	5.63771e-13	2.24888e-14
2591 - 2591	3646.35	0.000197411	28.0029	3.99934e-05	3674.36	0.992379	5.37267e-08	0.00762117	1.08845e-08	0.00762124	0.0109598
2592 - 2592	38.631	4.61734	904455492370634	3.61734	904455492370681	4.27119e-14	5.1051e-15	1	3.99947e-15	5.19584e-14	2.21586e-14
2593 - 2593	127.088	31.8838	271493252101090	1.08584	271493252101250	4.68107e-13	1.17439e-13	1	3.99952e-15	5.89306e-13	8.29727e-24
2594 - 2594	211163675858800	0.844574	115.487	0.844574	211163675858917	1	3.99962e-15	5.46908e-13	3.99962e-15	5.54112e-13	2.55761e-13
2595 - 2595	172226441460912	0.68885	94.7228	0.68885	172226441461008	1	3.99967e-15	5.4999e-13	3.99967e-15	5.57443e-13	4.65399e-14
2596 - 2596	0.826803	206720046167915	0.826803	98.4176	206720046168015	3.99963e-15	1	3.99963e-15	4.76091e-13	4.83724e-13	1.16114e-13
2597 - 2597	113.358	5.38738	220054041984526	8.88013	220054041984654	5.15136e-13	2.44821e-14	1	4.03543e-14	5.81646e-13	9.99478e-14
2598 - 2598	3.99948e-05	3.99948e-05	4194.27	3.99948e-05	4194.27	9.5356e-09	9.5356e-09	1	9.5356e-09	2.86068e-08	3.82406e-05
2599 - 2599	504313771292668	2.017	62.4841	2.017	504313771292735	1	3.9995e-15	1.23899e-13	3.9995e-15	1.32894e-13	5.16458e-14
2600 - 2600	3.99941e-05	4373.01	1.0001	11.0104	4385.02	9.1206e-09	0.997261	0.000228072	0.00251091	0.00273899	0.00188373
2601 - 2601	7.00064	1.00004	4536.15	1.00004	4545.15	0.00154024	0.000220024	0.99802	0.000220024	0.00198029	0.0056924
2602 - 2602	10.0031	3.99937e-05	4824.13	3.99937e-05	4834.14	0.00206926	8.27319e-09	0.997931	8.27319e-09	0.00206928	0.00123513
2603 - 2603	2.89151	121.309	22.3471	222898248713414	222898248713561	1.29723e-14	5.44233e-13	1.00257e-13	1	6.59472e-13	2.28732e-13
2604 - 2604	21.5387	23.1566	3.60047	900239735293665	900239735293713	2.39255e-14	2.57227e-14	3.99946e-15	1	5.32907e-14	2.22163e-15
2605 - 2605	3.99931e-05	9.4718e-05	3.99931e-05	5576.45	5576.45	7.17178e-09	1.69854e-08	7.17178e-09	1	3.13289e-08	0.000773896
2606 - 2606	5858.6	3.99931e-05	7.00009	3.99931e-05	5865.6	0.998807	6.81825e-09	0.00119341	6.81825e-09	0.00119343	0.00207309
2607 - 2607	6140.73	3.99932e-05	9.52226e-05	3.99932e-05	6140.73	1	6.51277e-09	1.55067e-08	6.51277e-09	2.85323e-08	0.000477378
2608 - 2608	6452.27	3.99948e-05	1.00004	3.99948e-05	6453.27	0.999845	6.19761e-09	0.000154966	6.19761e-09	0.000154979	0.000297167
2609 - 2609	6791.01	3.99937e-05	10.002	3.99937e-05	6801.02	0.998529	5.88055e-09	0.00147066	5.88055e-09	0.00147067	0.000996108
2610 - 2610	6.00004	3.99948e-05	7030.27	3.99948e-05	7036.27	0.000852731	5.6841e-09	0.999147	5.6841e-09	0.000852742	0.0016927
2611 - 2611	3.99948e-05	7141.27	3.99948e-05	1.00004	7142.27	5.59974e-09	0.99986	5.59974e-09	0.000140017	0.000140028	0.000267268
2612 - 2612	4.00092	7264.08	3.99933e-05	2.00009	7270.08	0.000550326	0.999175	5.50108e-09	0.000275113	0.000825444	0.0006652
2613 - 2613	7437.2	3.99934e-05	1.00009	3.99934e-05	7438.2	0.999866	5.37675e-09	0.000134453	5.37675e-09	0.000134464	0.000132896
2614 - 2614	7630.43	3.99934e-05	0.00090654	3.99934e-05	7630.44	1	5.24131e-09	1.18806e-07	5.24131e-09	1.29288e-07	0.00137392
2615 - 2615	230615811202920	0.92238	72.102	4.88618	230615811202998	1	3.99964e-15	3.1265e-13	2.11875e-14	3.38174e-13	6.49925e-14
2616 - 2616	6.00033	14.0039	1.00009	8117.27	8138.27	0.000737298	0.00172075	0.000122887	0.997419	0.00258093	0.00135339
2617 - 2617	8361.19	3.99938e-05	6.00213	3.99938e-05	8367.19	0.999283	4.77983e-09	0.000717341	4.77983e-09	0.00071735	0.000580825
2618 - 2618	8739.87	3.9994e-05	9.00449	1.00004	8749.87	0.998857	4.57081e-09	0.0010291	0.000114292	0.0011434	0.00109431
2619 - 2619	3.99942e-05	8814.6	3.99942e-05	26.0153	8840.62	4.52392e-09	0.997057	4.52392e-09	0.0029427	0.00294271	0.00260456
2620 - 2620	23.007	1.00153	9020.84	3.9994e-05	9044.84	0.00254366	0.00011073	0.997346	4.42175e-09	0.00265439	0.00088502
2621 - 2621	59.0132	3.00009	9131.44	3.99942e-05	9193.45	0.00641905	0.000326329	0.993255	4.35029e-09	0.00674538	0.00579456
2622 - 2622	1.00019	66.0248	0.000545515	9393.43	9460.46	0.000105723	0.00697902	5.76626e-08	0.992915	0.0070848	0.000671154
2623 - 2623	1.00086	11.0101	1.00009	9538.01	9551.02	0.00010479	0.00115277	0.00010471	0.998638	0.00136227	0.00473789
2624 - 2624	9592.47	11.0009	46.0592	5.00568	9654.53	0.993571	0.00113945	0.00477074	0.00051848	0.00642867	0.0261997
2625 - 2625	1.00052	9886.47	0.00898358	50.092	9937.57	0.00010068	0.994858	9.04001e-07	0.00504067	0.00514225	0.0465137
2626 - 2626	7.00032	10393.5	2.01656	14.0772	10416.6	0.000672034	0.997783	0.000193591	0.00135142	0.00221704	0.0488073
2627 - 2627	47.0053	2.00008	11165.3	8.23869e-05	11214.3	0.00419154	0.000178351	0.99563	7.34659e-09	0.0043699	0.00549566
2628 - 2628	11778.6	5.00037	50.0163	1.00014	11834.6	0.995267	0.000422522	0.00422628	8.45101e-05	0.00473331	0.00072721
2629 - 2629	3.99939e-05	3.99939e-05	7.74729e-05	12376.6	12376.6	3.23141e-09	3.23141e-09	6.25961e-09	1	1.27224e-08	0.000119436
2630 - 2630	12708.9	2.00008	12.0033	2.00035	12724.9	0.998742	0.000157178	0.000943292	0.000157199	0.00125767	0.000383304
2631 - 2631	0.000226557	2.00035	13094.5	7.86588e-05	13096.5	1.72991e-08	0.00015274	0.999847	6.00611e-09	0.000152763	0.000586782
2632 - 2632	13632.1	1.00004	8.00246	7.80109e-05	13641.1	0.99934	7.33109e-05	0.000586644	5.71882e-09	0.000659961	0.000474956
2633 - 2633	14142.5	0.00013518	27.0059	3.99942e-05	14169.5	0.998094	9.54018e-09	0.00190591	2.82255e-09	0.00190593	0.000479133
2634 - 2634	3.00047	7.62802e-05	14464	1.00004	14468	0.000207387	5.27234e-09	0.999723	6.91208e-05	0.000276513	0.000137269
2635 - 2635	14718	7.48206e-05	11.002	3.99941e-05	14729	0.999253	5.07981e-09	0.000746964	2.71533e-09	0.000746972	0.000141077
2636 - 2636	15100.8	3.9994e-05	3.00121	1.00004	15104.8	0.999735	2.64777e-09	0.000198692	6.62068e-05	0.000264902	0.000497747
2637 - 2637	15317.4	3.99938e-05	6.0006	1.00004	15324.4	0.999543	2.60982e-09	0.000391573	6.52581e-05	0.000456833	0.00037151
2638 - 2638	15570.7	7.54066e-05	4.00117	3.99939e-05	15574.7	0.999743	4.84162e-09	0.000256903	2.56788e-09	0.00025691	0.000454204
2639 - 2639	15709.4	3.99938e-05	8.00077	7.56271e-05	15717.4	0.999491	2.54456e-09	0.00050904	4.81169e-09	0.000509047	0.000368239
2640 - 2640	15775.2	3.99937e-05	5.0003	3.99937e-05	15780.2	0.999683	2.53443e-09	0.000316872	2.53443e-09	0.000316877	0.000358863
2641 - 2641	3.99941e-05	15791	3.99941e-05	2.00007	15793	2.53239e-09	0.999873	2.53239e-09	0.000126643	0.000126648	0.000204035
2642 - 2642	15810.4	3.99938e-05	5.00012	3.99938e-05	15815.4	0.999684	2.5288e-09	0.000316156	2.5288e-09	0.000316161	0.000527449
2643 - 2643	15855.3	3.99938e-05	11.0004	3.99938e-05	15866.3	0.999307	2.52068e-09	0.000693322	2.52068e-09	0.000693327	0.00100352
2644 - 2644	15814.7	3.99939e-05	4.00111	7.50199e-05	15818.7	0.999747	2.52828e-09	0.000252936	4.7425e-09	0.000252943	0.000416525
2645 - 2645	15801.6	0.000127917	52.0089	0.000198194	15853.6	0.996719	8.06867e-09	0.00328058	1.25016e-08	0.0032806	0.0015774
2646 - 2646	3.00043	1.00007	15873.1	3.99937e-05	15877.1	0.000188978	6.29885e-05	0.999748	2.51896e-09	0.000251969	6.80484e-05
2647 - 2647	7.64618e-05	6.00161	7.45504e-05	15733.8	15739.8	4.85785e-09	0.000381301	4.73641e-09	0.999619	0.00038131	0.000478539
2648 - 2648	15725.3	3.99938e-05	8.00013	3.99938e-05	15733.3	0.999492	2.54198e-09	0.000508482	2.54198e-09	0.000508487	0.000906985
2649 - 2649	3.00004	15661.5	3.99939e-05	3.00072	15667.5	0.000191481	0.999617	2.55266e-09	0.000191525	0.000383008	0.000351591
2650 - 2650	3.99938e-05	15489.3	3.99938e-05	1.00041	15490.3	2.58186e-09	0.999935	2.58186e-09	6.45832e-05	6.45884e-05	0.000303175
2651 - 2651	15289.6	1.00004	11.0049	3.99942e-05	15301.6	0.999215	6.53551e-05	0.000719201	2.61372e-09	0.000784559	0.00130675
2652 - 2652	6.00093	1.00008	14969.5	3.99939e-05	14976.5	0.00040069	6.67763e-05	0.999533	2.67044e-09	0.000467468	0.00013345
2653 - 2653	3.99939e-05	14631.7	7.37355e-05	17.0012	14648.7	2.73021e-09	0.998839	5.0336e-09	0.00116059	0.0011606	0.00144695
2654 - 2654	14416.5	7.39029e-05	20.001	3.99939e-05	14436.5	0.998615	5.11916e-09	0.00138544	2.77033e-09	0.00138545	0.00200223
2655 - 2655	6.00059	3.99938e-05	14192.4	3.99938e-05	14198.4	0.000422625	2.81679e-09	0.999577	2.81679e-09	0.000422631	0.000345
2656 - 2656	13881.4	3.99938e-05	6.00061	3.99938e-05	13887.4	0.999568	2.87987e-09	0.000432091	2.87987e-09	0.000432097	0.000349395
2657 - 2657	13628	3.99937e-05	6.00045	7.73881e-05	13634	0.99956	2.93338e-09	0.000440109	5.67611e-09	0.000440118	0.000429795
2658 - 2658	13375.3	3.99948e-05	3.99948e-05	3.99948e-05	13375.3	1	2.99021e-09	2.99021e-09	2.99021e-09	8.97063e-09	3.82799e-05
2659 - 2659	3.99937e-05	13032.1	3.99937e-05	2.00013	13034.1	3.06838e-09	0.999847	3.06838e-09	0.000153453	0.00015346	0.000183118
2660 - 2660	3.99948e-05	12824.3	1.00004	1.00004	12826.3	3.1182e-09	0.999844	7.79681e-05	7.79681e-05	0.000155939	0.000286341
2661 - 2661	7.59792e-05	12724.4	1.00008	3.00013	12728.4	5.96927e-09	0.999686	7.85705e-05	0.000235704	0.000314281	0.000326314
2662 - 2662	5.00047	3.99937e-05	12675.2	3.99937e-05	12680.2	0.000394353	3.15404e-09	0.999606	3.15404e-09	0.000394359	0.000360065
2663 - 2663	7.7398e-05	12515.3	3.99942e-05	11.0036	12526.3	6.17882e-09	0.999122	3.19281e-09	0.000878437	0.000878446	0.000467279
2664 - 2664	12284	3.99941e-05	19.0019	3.99941e-05	12303	0.998456	3.25075e-09	0.00154449	3.25075e-09	0.00154449	0.00184975
2665 - 2665	2.00049	10.0042	7.66065e-05	12012.2	12024.2	0.000166372	0.000832004	6.37104e-09	0.999002	0.000998383	0.00101231
2666 - 2666	11650.3	0.000141921	15.0047	0.000133614	11665.3	0.998714	1.21661e-08	0.00128627	1.1454e-08	0.0012863	0.000487666
2667 - 2667	1.00008	1.00014	11375.3	7.72894e-05	11377.3	8.79016e-05	8.79072e-05	0.999824	6.79332e-09	0.000175816	0.000173817
2668 - 2668	10881.9	3.99936e-05	2.00023	3.99936e-05	10883.9	0.999816	3.67458e-09	0.00018378	3.67458e-09	0.000183787	0.000119588
2669 - 2669	10586.2	7.84822e-05	10.0009	3.99938e-05	10596.2	0.999056	7.40662e-09	0.00094382	3.77434e-09	0.000943831	0.00105781
2670 - 2670	10087.9	8.01406e-05	12.0024	1.00004	10100.9	0.998713	7.934e-09	0.00118825	9.90051e-05	0.00128726	0.000906623
2671 - 2671	1.00004	9586.95	8.00406e-05	16.0026	9603.95	0.000104128	0.99823	8.33414e-09	0.00166625	0.00177039	0.00173252
2672 - 2672	5.00038	0.00025623	9092.43	3.99934e-05	9097.43	0.000549648	2.81651e-08	0.99945	4.39613e-09	0.00054968	0.000567366
2673 - 2673	4.00163	1.00008	8710.48	3.99939e-05	8715.48	0.000459141	0.000114748	0.999426	4.58883e-09	0.000573893	0.000428643
2674 - 2674	8460.38	3.99938e-05	9.00113	3.99938e-05	8469.38	0.998937	4.72217e-09	0.00106279	4.72217e-09	0.00106279	0.00117327
2675 - 2675	8071.77	8.08458e-05	21.0025	3.9994e-05	8092.77	0.997405	9.98989e-09	0.00259521	4.94194e-09	0.00259523	0.00340342
2676 - 2676	7507.43	3.99938e-05	8.00149	3.99938e-05	7515.43	0.998935	5.32157e-09	0.00106468	5.32157e-09	0.00106469	0.000900217
2677 - 2677	7033.65	3.99942e-05	36.0121	3.99942e-05	7069.66	0.994906	5.65716e-09	0.0050939	5.65716e-09	0.00509391	0.00356165
2678 - 2678	8.00304	0.00028536	6501.54	3.99939e-05	6509.55	0.00122943	4.38371e-08	0.998771	6.14388e-09	0.00122948	0.000255336
2679 - 2679	2.00017	1.00004	6004.17	3.99933e-05	6007.17	0.000332965	0.000166474	0.999501	6.6576e-09	0.000499446	0.000632425
2680 - 2680	5705.47	3.99942e-05	18.0085	3.99942e-05	5723.48	0.996854	6.98774e-09	0.00314642	6.98774e-09	0.00314643	0.00142392
2681 - 2681	5398.61	0.000316569	34.0376	3.99942e-05	5432.65	0.993735	5.82716e-08	0.00626539	7.36184e-09	0.00626545	0.00831459
2682 - 2682	12.028	3.99943e-05	4910.67	3.99943e-05	4922.7	0.00244338	8.12446e-09	0.997557	8.12446e-09	0.0024434	0.0103171
2683 - 2683	25.0651	8.95477e-05	4394.6	3.99942e-05	4419.66	0.00567127	2.02612e-08	0.994329	9.04917e-09	0.0056713	0.024299
2684 - 2684	4228.77	3.9994e-05	15.004	3.9994e-05	4243.78	0.996464	9.42415e-09	0.00353552	9.42415e-09	0.00353554	0.0042222
2685 - 2685	3920.39	3.9993e-05	3.00019	3.9993e-05	3923.39	0.999235	1.01935e-08	0.000764694	1.01935e-08	0.000764714	0.000550658
2686 - 2686	3473.94	3.99937e-05	4.00179	3.99937e-05	3477.94	0.998849	1.14992e-08	0.00115062	1.14992e-08	0.00115064	0.000452624
2687 - 2687	3139.58	1.00004	2.00126	3.99935e-05	3142.58	0.999045	0.000318223	0.000636821	1.27263e-08	0.000955056	0.000585815
2688 - 2688	2805.56	3.00021	2.00099	1.00004	2811.56	0.997866	0.0010671	0.000711702	0.000355689	0.00213449	0.00211672
2689 - 2689	99.0686	2529.49	3.0002	12.0004	2643.56	0.0374755	0.95685	0.00113491	0.00453947	0.0431499	0.0474104
2690 - 2690	104.075	2370.45	2.0002	16.001	2492.53	0.0417547	0.951023	0.000802477	0.00641959	0.0489768	0.0548186
2691 - 2691	289.126	2296.38	2.00061	16.0016	2603.51	0.111052	0.882033	0.000768427	0.00614616	0.117967	0.162902
2692 - 2692	2.01041	6.00266	1.00004	3972.18	3981.2	0.000504975	0.00150775	0.000251191	0.997736	0.00226392	0.00550273
2693 - 2693	4056.22	3.99938e-05	8.00146	2.00262	4066.23	0.99754	9.83559e-09	0.00196778	0.0004925	0.00246029	0.00262752
2694 - 2694	4235.82	3.99932e-05	1.00029	3.99932e-05	4236.82	0.999764	9.43944e-09	0.000236095	9.43944e-09	0.000236114	0.000436926
2695 - 2695	4385.22	3.99934e-05	4.0005	3.99934e-05	4389.22	0.999089	9.11172e-09	0.000911438	9.11172e-09	0.000911456	0.000997143
2696 - 2696	4619.01	8.59219e-05	7.00071	8.73671e-05	4626.02	0.998487	1.85736e-08	0.00151333	1.8886e-08	0.00151337	0.00162886
2697 - 2697	5135.58	2.01231	0.0230799	0.00836412	5137.63	0.999602	0.00039168	4.49234e-06	1.62801e-06	0.000397801	0.0233337
2698 - 2698	2.00952	5388.57	1.0091	0.0200826	5391.61	0.000372712	0.999436	0.000187161	3.72479e-06	0.000563598	0.0202972
2699 - 2699	22.0002	5769.51	0.000152016	2.00004	5793.51	0.00379738	0.995857	2.62389e-08	0.000345221	0.00414263	0.00748001
2700 - 2700	1.00004	1.00004	6078.27	3.99948e-05	6080.27	0.000164473	0.000164473	0.999671	6.57781e-09	0.000328953	0.00063236
2701 - 2701	3.00015	3.99935e-05	6357.55	3.99935e-05	6360.55	0.000471681	6.28774e-09	0.999528	6.28774e-09	0.000471693	0.00074977
2702 - 2702	7.00338	2.00026	6746.84	3.9994e-05	6755.84	0.00103664	0.000296078	0.998667	5.91991e-09	0.00133272	0.000410922
2703 - 2703	8.18659e-05	8.00081	3.99937e-05	7138.94	7146.94	1.14547e-08	0.00111947	5.59591e-09	0.998881	0.00111949	0.00139844
2704 - 2704	1.00004	1.00037	1.00008	7593.52	7596.52	0.000131644	0.000131688	0.00013165	0.999605	0.000394983	0.000366729
2705 - 2705	2.00053	8046.91	0.000240676	12.0043	8060.92	0.000248176	0.998263	2.98572e-08	0.0014892	0.0017374	0.000164863
2706 - 2706	1.00053	8.08017e-05	8419.83	3.99936e-05	8420.83	0.000118816	9.59546e-09	0.999881	4.74937e-09	0.000118831	0.000476789
2707 - 2707	8769.49	8.18317e-05	2.00023	3.99935e-05	8771.49	0.999772	9.32928e-09	0.000228038	4.55949e-09	0.000228052	0.000163972
2708 - 2708	8901.92	3.99936e-05	3.00036	3.99936e-05	8904.92	0.999663	4.49119e-09	0.000336933	4.49119e-09	0.000336942	0.000300927
2709 - 2709	9366.88	3.9994e-05	9.00168	3.9994e-05	9375.88	0.99904	4.26563e-09	0.00096009	4.26563e-09	0.000960098	0.000749253
2710 - 2710	9669.89	3.99936e-05	1.00022	3.99936e-05	9670.89	0.999897	4.13547e-09	0.000103426	4.13547e-09	0.000103435	0.000115732
2711 - 2711	3.99937e-05	10009.1	3.99937e-05	3.00014	10012.1	3.99455e-09	0.9997	3.99455e-09	0.000299652	0.00029966	0.000465813
2712 - 2712	3.99939e-05	1.0011	3.99939e-05	10173.7	10174.7	3.93074e-09	9.83913e-05	3.93074e-09	0.999902	9.83991e-05	0.000688242
2713 - 2713	7.58904e-05	2.00022	3.99935e-05	10340.7	10342.7	7.33759e-09	0.000193395	3.86684e-09	0.999807	0.000193406	0.000137713
2714 - 2714	10620.2	3.99941e-05	13.003	7.59277e-05	10633.3	0.998777	3.76123e-09	0.00122286	7.14059e-09	0.00122287	0.000600368
2715 - 2715	3.99941e-05	10900.2	3.99941e-05	5.00229	10905.2	3.66745e-09	0.999541	3.66745e-09	0.000458708	0.000458715	0.000577239
2716 - 2716	11145	3.9994e-05	5.00173	3.9994e-05	11150	0.999551	3.58691e-09	0.000448585	3.58691e-09	0.000448593	0.000307748
2717 - 2717	3.99938e-05	4.00061	3.99938e-05	11480.4	11484.4	3.48245e-09	0.000348353	3.48245e-09	0.999652	0.000348359	0.000181638
2718 - 2718	11773.8	3.99936e-05	6.00013	7.84043e-05	11779.8	0.999491	3.39509e-09	0.000509356	6.65582e-09	0.000509366	0.000880208
2719 - 2719	12088.9	3.99936e-05	1.00013	7.49699e-05	12089.9	0.999917	3.30803e-09	8.27249e-05	6.20106e-09	8.27344e-05	0.000123301
2720 - 2720	7.4217e-05	12303.7	7.60665e-05	8.00029	12311.7	6.02816e-09	0.99935	6.17838e-09	0.000649811	0.000649823	0.000957222
2721 - 2721	12429.9	3.9994e-05	5.00134	3.9994e-05	12434.9	0.999598	3.21626e-09	0.0004022	3.21626e-09	0.000402207	0.000160799
2722 - 2722	2.00004	2.00021	3.99937e-05	12557.2	12561.2	0.000159224	0.000159237	3.18392e-09	0.999682	0.000318464	0.000409191
2723 - 2723	2.00012	12817.6	3.99942e-05	28.0074	12847.6	0.00015568	0.997664	3.11296e-09	0.00217996	0.00233565	0.000542983
2724 - 2724	0.000128473	1.00004	3.99938e-05	12993.4	12994.4	9.88681e-09	7.69595e-05	3.07778e-09	0.999923	7.69724e-05	0.000141907
2725 - 2725	0.000123433	2.00029	3.99936e-05	13219.9	13221.9	9.3355e-09	0.000151286	3.02481e-09	0.999849	0.000151299	0.000180921
2726 - 2726	13429.3	3.99942e-05	36.0039	4.00041	13469.3	0.99703	2.96927e-09	0.00267302	0.000297001	0.00297003	0.00336164
2727 - 2727	5.00109	3.9994e-05	13520.9	3.9994e-05	13525.9	0.000369742	2.95685e-09	0.99963	2.95685e-09	0.000369748	7.38228e-05
2728 - 2728	3.99941e-05	13598.1	3.99941e-05	7.00172	13605.1	2.93963e-09	0.999485	2.93963e-09	0.000514638	0.000514644	0.000116414
2729 - 2729	13652.7	3.9994e-05	5.00089	3.9994e-05	13657.7	0.999634	2.9283e-09	0.000366159	2.9283e-09	0.000366164	7.73491e-05
2730 - 2730	3.99939e-05	13759.4	1.00007	8.00071	13768.4	2.90475e-09	0.999346	7.26352e-05	0.00058109	0.000653729	0.00066564
2731 - 2731	3.99938e-05	13709.3	2.00007	3.00055	13714.3	2.91622e-09	0.999635	0.000145839	0.00021879	0.000364632	0.000226981
2732 - 2732	1.00004	13810.5	3.99942e-05	11.0031	13822.5	7.23488e-05	0.999132	2.89342e-09	0.00079603	0.000868382	0.00021785
2733 - 2733	9.00104	2.00007	13969.7	3.99939e-05	13980.7	0.000643819	0.00014306	0.999213	2.86065e-09	0.000786882	0.000747741
2734 - 2734	0.000191698	7.00087	3.99938e-05	13983.4	13990.4	1.37021e-08	0.000500404	2.85866e-09	0.9995	0.000500421	0.00028423
2735 - 2735	1.00007	7.00053	3.99938e-05	14090.3	14098.3	7.09359e-05	0.000496552	2.83679e-09	0.999433	0.000567491	0.000602044
2736 - 2736	14132.5	3.99942e-05	18.0035	7.32748e-05	14150.5	0.998728	2.82635e-09	0.00127229	5.17826e-09	0.0012723	0.000509601
2737 - 2737	7.47749e-05	14261.8	7.46863e-05	3.00012	14264.8	5.24194e-09	0.99979	5.23573e-09	0.000210317	0.000210328	0.000279409
2738 - 2738	14115.3	3.99938e-05	0.000193162	3.99938e-05	14115.3	1	2.83337e-09	1.36846e-08	2.83337e-09	1.93514e-08	0.000242436
2739 - 2739	14071	2.00004	5.0004	0.00012695	14078	0.999503	0.000142068	0.000355192	9.01761e-09	0.000497269	0.000562951
2740 - 2740	13913.2	3.99941e-05	16.0022	7.34054e-05	13929.2	0.998851	2.87125e-09	0.00114882	5.2699e-09	0.00114883	0.000942776
2741 - 2741	3.00013	1.00007	13913	3.99937e-05	13917	0.000215573	7.18601e-05	0.999713	2.87373e-09	0.000287436	0.000369622
2742 - 2742	13841.3	0.000201385	3.00072	3.99938e-05	13844.3	0.999783	1.45464e-08	0.000216748	2.88883e-09	0.000216765	0.000407808
2743 - 2743	13797.2	3.99938e-05	3.00029	3.99938e-05	13800.2	0.999783	2.89805e-09	0.000217409	2.89805e-09	0.000217415	0.000173273
2744 - 2744	13831.7	3.9994e-05	6.00089	3.9994e-05	13837.7	0.999566	2.89021e-09	0.000433662	2.89021e-09	0.000433668	0.000213469
2745 - 2745	13908.7	3.9994e-05	3.0009	3.00004	13914.7	0.999569	2.87422e-09	0.000215664	0.000215602	0.000431268	0.000401867
2746 - 2746	13831.3	1.00004	8.00221	3.99941e-05	13840.3	0.99935	7.22557e-05	0.000578182	2.88969e-09	0.000650441	0.000209237
2747 - 2747	13482.7	1.00007	62.0126	7.51779e-05	13545.7	0.995348	7.38295e-05	0.00457802	5.54994e-09	0.00465186	0.00247907
2748 - 2748	12.0011	1.00013	13459.6	3.99939e-05	13472.6	0.000890781	7.42342e-05	0.999035	2.96854e-09	0.000965018	0.000969244
2749 - 2749	13434.7	3.99943e-05	42.0076	7.38414e-05	13476.7	0.996883	2.96766e-09	0.00311706	5.4792e-09	0.00311707	0.00209042
2750 - 2750	3.99938e-05	3.00055	7.38606e-05	13430.2	13433.2	2.97723e-09	0.000223368	5.49835e-09	0.999777	0.000223376	0.000152179
2751 - 2751	13477.6	2.00013	31.0082	0.000129054	13510.6	0.997557	0.000148042	0.0022951	9.55205e-09	0.00244315	0.000246331
2752 - 2752	2.0014	1.00021	13335.7	3.99939e-05	13338.7	0.000150045	7.49854e-05	0.999775	2.99834e-09	0.000225033	0.000774016
2753 - 2753	3.99942e-05	13176.6	7.49669e-05	21.0057	13197.6	3.03041e-09	0.998408	5.68034e-09	0.00159163	0.00159164	6.36657e-05
2754 - 2754	13051.2	3.99941e-05	10.0023	7.38861e-05	13061.2	0.999234	3.06206e-09	0.000765808	5.65693e-09	0.000765816	7.17954e-05
2755 - 2755	1.00007	5.00013	1.00013	12891.5	12898.5	7.75343e-05	0.000387653	7.75389e-05	0.999457	0.000542726	0.000649635
2756 - 2756	7.67434e-05	12779.8	3.9994e-05	6.00142	12785.8	6.00223e-09	0.999531	3.128e-09	0.000469381	0.00046939	0.000153819
2757 - 2757	12578.9	3.99936e-05	3.0003	1.00008	12582.9	0.999682	3.17842e-09	0.000238443	7.94792e-05	0.000317926	0.000233089
2758 - 2758	12639	1.00004	6.00044	7.50851e-05	12646	0.999446	7.90794e-05	0.000474492	5.93745e-09	0.000553577	0.000636394
2759 - 2759	12334.3	3.99941e-05	12.0025	3.99941e-05	12346.3	0.999028	3.23937e-09	0.000972153	3.23937e-09	0.000972159	0.000439331
2760 - 2760	3.99938e-05	12157.2	3.99938e-05	4.00046	12161.2	3.28863e-09	0.999671	3.28863e-09	0.000328952	0.000328959	0.000242887
2761 - 2761	1.0006	3.99938e-05	11877.3	3.99938e-05	11878.3	8.42376e-05	3.36695e-09	0.999916	3.36695e-09	8.42443e-05	0.00041496
2762 - 2762	14.0002	2.00004	11746	2.00004	11764	0.00119009	0.000170013	0.99847	0.000170013	0.00153011	0.00277906
2763 - 2763	11705.6	3.99942e-05	31.0052	3.99942e-05	11736.6	0.997358	3.40765e-09	0.00264175	3.40765e-09	0.00264176	0.00241788
2764 - 2764	3.00128	1.00004	11594.8	3.9994e-05	11598.8	0.000258758	8.62192e-05	0.999655	3.44811e-09	0.000344981	0.000424555
2765 - 2765	11413.8	3.9994e-05	7.00172	7.71641e-05	11420.8	0.999387	3.50185e-09	0.000613066	6.75643e-09	0.000613076	8.26621e-05
2766 - 2766	11321	3.99937e-05	1.00022	3.99937e-05	11322	0.999912	3.53239e-09	8.83429e-05	3.53239e-09	8.835e-05	0.000122776
2767 - 2767	11236.7	3.99935e-05	9.00014	7.62177e-05	11245.7	0.9992	3.55634e-09	0.000800318	6.7775e-09	0.000800329	0.00143821
2768 - 2768	11433	3.99937e-05	4.00032	3.99937e-05	11437	0.99965	3.49686e-09	0.000349769	3.49686e-09	0.000349776	0.000385003
2769 - 2769	1.00004	11540.6	1.00004	1.00104	11543.6	8.66313e-05	0.99974	8.66313e-05	8.67177e-05	0.00025998	0.000615745
2770 - 2770	3.99937e-05	11573	1.00004	1.00022	11575	3.45517e-09	0.999827	8.63964e-05	8.64119e-05	0.000172812	0.000133305
2771 - 2771	11863.6	3.99939e-05	11.0012	7.69454e-05	11874.6	0.999074	3.36801e-09	0.000926449	6.47981e-09	0.000926458	0.000910086
2772 - 2772	9.00047	1.0002	12044.9	3.99936e-05	12054.9	0.000746623	8.29708e-05	0.99917	3.31762e-09	0.000829597	0.000996309
2773 - 2773	7.78671e-05	11917.2	3.99941e-05	18.0028	11935.2	6.52414e-09	0.998492	3.35093e-09	0.00150838	0.00150839	0.00125386
2774 - 2774	12180.2	1.00007	4.00082	7.54991e-05	12185.2	0.99959	8.20725e-05	0.000328333	6.19595e-09	0.000410411	0.000136747
2775 - 2775	7.00061	3.99938e-05	12128.2	7.67835e-05	12135.2	0.000576886	3.29569e-09	0.999423	6.32735e-09	0.000576895	0.000592078
2776 - 2776	12281.4	3.99938e-05	3.0006	3.99938e-05	12284.4	0.999756	3.25567e-09	0.000244262	3.25567e-09	0.000244268	8.8409e-05
2777 - 2777	3.99941e-05	12611.1	3.99941e-05	6.00166	12617.1	3.16984e-09	0.999524	3.16984e-09	0.000475679	0.000475685	0.00019078
2778 - 2778	3.9994e-05	12868.9	3.9994e-05	5.00136	12873.9	3.10659e-09	0.999612	3.10659e-09	0.000388488	0.000388494	0.000209892
2779 - 2779	3.99939e-05	13103.6	3.99939e-05	5.00075	13108.6	3.05098e-09	0.999619	3.05098e-09	0.000381487	0.000381493	0.000179756
2780 - 2780	3.99937e-05	3.00008	7.73476e-05	13211.1	13214.1	3.02658e-09	0.000227035	5.85339e-09	0.999773	0.000227044	0.000383955
2781 - 2781	13427.4	1.00004	26.003	1.00007	13455.4	0.997919	7.43227e-05	0.00193254	7.43252e-05	0.00208119	0.00229354
2782 - 2782	4.00072	2.00007	13435.4	3.99938e-05	13441.4	0.000297641	0.000148799	0.999554	2.97542e-09	0.000446444	0.000236722
2783 - 2783	13462.1	3.99941e-05	9.00154	3.99941e-05	13471.1	0.999332	2.96889e-09	0.000668213	2.96889e-09	0.000668219	0.000328241
2784 - 2784	6.00073	0.000299073	13561.3	3.99938e-05	13567.3	0.000442294	2.20437e-08	0.999558	2.94781e-09	0.000442319	0.000297892
2785 - 2785	13515.5	3.99939e-05	3.00056	3.99939e-05	13518.5	0.999778	2.95846e-09	0.00022196	2.95846e-09	0.000221966	7.32563e-05
2786 - 2786	13586.4	3.99942e-05	13.0027	1.00004	13600.4	0.99897	2.94066e-09	0.000956054	7.35302e-05	0.00102959	0.000436874
2787 - 2787	3.99937e-05	2.00029	7.45752e-05	13598	13600	2.94072e-09	0.000147081	5.48349e-09	0.999853	0.000147089	0.00012265
2788 - 2788	3.99941e-05	13761.2	7.29807e-05	5.00222	13766.2	2.90524e-09	0.999637	5.30143e-09	0.000363369	0.000363377	0.000725102
2789 - 2789	3.99936e-05	13836.9	0.00012584	2.0003	13838.9	2.88994e-09	0.999855	9.09322e-09	0.000144542	0.000144554	0.00019875
[truncated: 6,296 more rows]

## Sheet: CONTROL
sites	alpha_A	alpha_T	alpha_G	alpha_C	sum	p_A	p_T	p_G	p_C	p_COMP
791	3.99935e-05	1.64545	0.000129023	0.000129317	1.64575	2.43011e-05	0.999819	7.83979e-05	7.85767e-05	0.000181276
792	0.00146932	0.000207676	2.55428	7.49458e-05	2.55603	0.000574844	8.12495e-05	0.999315	2.93212e-05	0.000685415
793	0.00381398	0.000306366	3.20823	7.55302e-05	3.21243	0.00118726	9.53689e-05	0.998694	2.35119e-05	0.00130614
794	0.000942267	7.60315e-05	2.48885	3.99939e-05	2.48991	0.000378434	3.05358e-05	0.999575	1.60624e-05	0.000425032
795	3.99942e-05	3.57775	7.60178e-05	0.00543231	3.5833	1.11613e-05	0.998452	2.12145e-05	0.00151601	0.00154838
796	0.00319589	0.000206355	3.14225	7.65716e-05	3.14573	0.00101595	6.55983e-05	0.998894	2.43414e-05	0.00110589
797	0.000433634	0.00289319	3.99941e-05	3.10397	3.10733	0.000139552	0.000931084	1.28709e-05	0.998916	0.00108351
798	0.0013977	0.000130046	2.58547	7.58362e-05	2.58707	0.000540261	5.02676e-05	0.99938	2.93135e-05	0.000619843
799	3.61954	7.4011e-05	0.00929254	0.000125251	3.62903	0.997384	2.03941e-05	0.00256061	3.45136e-05	0.00261552
800	0.000576335	3.99938e-05	2.39856	3.99938e-05	2.39922	0.000240218	1.66695e-05	0.999726	1.66695e-05	0.000273557
801	3.34277	3.99942e-05	0.0026073	3.99942e-05	3.34545	0.999197	1.19548e-05	0.000779356	1.19548e-05	0.000803265
802	0.00134944	0.000207628	2.62204	3.99939e-05	2.62364	0.000514338	7.91374e-05	0.999391	1.52437e-05	0.000608719
803	0.000427325	0.00214522	3.9994e-05	2.92966	2.93228	0.000145732	0.000731587	1.36392e-05	0.999109	0.000890958
804	0.00111347	0.000199347	2.52446	3.99939e-05	2.52581	0.000440836	7.89242e-05	0.999464	1.58341e-05	0.000535594
805	3.9994e-05	2.86959	3.9994e-05	0.00111342	2.87079	1.39314e-05	0.999584	1.39314e-05	0.000387843	0.000415706
806	0.000124124	0.000723202	7.44954e-05	2.21439	2.21531	5.60303e-05	0.000326457	3.36276e-05	0.999584	0.000416114
807	0.00746236	0.0056239	3.65077	0.00587617	3.66973	0.00203349	0.00153251	0.994833	0.00160125	0.00516725
808	0.00914971	0.000199285	3.55931	0.000197593	3.56885	0.00256377	5.584e-05	0.997325	5.53659e-05	0.00267497
809	0.000195776	3.58156	7.57614e-05	0.00802273	3.58986	5.45358e-05	0.99769	2.11043e-05	0.00223483	0.00231047
810	3.63827	3.99942e-05	0.0073942	0.000124737	3.64583	0.997927	1.09699e-05	0.00202813	3.42136e-05	0.00207331
811	0.0927059	3.55198	0.000121747	0.00128609	3.64609	0.0254261	0.974188	3.33912e-05	0.00035273	0.0258122
812	3.99938e-05	2.25551	3.99938e-05	0.000190041	2.25578	1.77295e-05	0.99988	1.77295e-05	8.42464e-05	0.000119705
813	3.54717	3.99942e-05	0.00357519	3.99942e-05	3.55083	0.998971	1.12634e-05	0.00100686	1.12634e-05	0.00102939
814	3.29826	0.000288068	0.00471493	0.000414807	3.30368	0.99836	8.71961e-05	0.00142718	0.000125559	0.00163993
815	0.00148592	0.00020307	2.6817	7.17384e-05	2.68346	0.000553733	7.56744e-05	0.999344	2.67335e-05	0.000656141
816	0.0010531	0.0058122	7.3417e-05	3.45803	3.46497	0.000303926	0.00167742	2.11883e-05	0.997997	0.00200253
817	0.00416284	0.000398569	3.38691	3.99942e-05	3.39151	0.00122743	0.000117519	0.998643	1.17924e-05	0.00135674
818	0.00184407	0.000283062	2.80822	0.000122266	2.81047	0.000656142	0.000100717	0.9992	4.35037e-05	0.000800362
819	0.00228393	0.000190498	3.01265	0.000122126	3.01525	0.000757459	6.31783e-05	0.999139	4.05028e-05	0.00086114
820	0.00140791	0.000280794	2.7787	3.9994e-05	2.78043	0.000506365	0.00010099	0.999378	1.43841e-05	0.000621739
821	0.00182319	0.00027824	2.98094	3.9994e-05	2.98308	0.000611178	9.32727e-05	0.999282	1.3407e-05	0.000717857
822	3.55967	0.000194452	0.00545206	3.99942e-05	3.56536	0.998405	5.45393e-05	0.00152917	1.12174e-05	0.00159493
823	0.000823069	0.000275441	2.25975	0.000189201	2.26104	0.000364023	0.000121821	0.99943	8.36789e-05	0.000569522
824	3.60462	0.000120657	0.00651482	7.42637e-05	3.61133	0.998142	3.34106e-05	0.00180399	2.05641e-05	0.00185797
825	3.11352	3.99941e-05	0.0014085	3.99941e-05	3.11501	0.999522	1.28392e-05	0.000452167	1.28392e-05	0.000477845
826	0.000122631	2.23638	3.99938e-05	0.000518669	2.23706	5.48181e-05	0.999695	1.78778e-05	0.000231853	0.000304549
827	3.99938e-05	2.39217	3.99938e-05	0.000380481	2.39263	1.67154e-05	0.999808	1.67154e-05	0.000159022	0.000192453
828	3.57764	0.000121859	0.00511678	3.99942e-05	3.58292	0.998527	3.4011e-05	0.0014281	1.11625e-05	0.00147327
829	0.000273277	7.35387e-05	2.07022	3.99937e-05	2.07061	0.000131979	3.55155e-05	0.999813	1.93149e-05	0.000186809
830	3.60581	0.000120384	0.00566361	3.99942e-05	3.61163	0.998387	3.33323e-05	0.00156816	1.10737e-05	0.00161256
831	3.99939e-05	2.52578	3.99939e-05	0.00012608	2.52598	1.5833e-05	0.999918	1.5833e-05	4.99133e-05	8.15794e-05
832	2.04407	7.39845e-05	0.000504324	0.000188302	2.04484	0.999625	3.61811e-05	0.000246633	9.20864e-05	0.0003749
833	3.52753	0.000124251	0.00438525	3.99942e-05	3.53208	0.998712	3.51778e-05	0.00124155	1.13231e-05	0.00128805
834	3.67043	3.99943e-05	0.00503878	3.99943e-05	3.67555	0.998607	1.08812e-05	0.00137089	1.08812e-05	0.00139265
835	7.28089e-05	1.75899	7.35977e-05	0.000194621	1.75934	4.13843e-05	0.999806	4.18327e-05	0.000110622	0.000193839
836	0.000686685	0.000126162	2.3374	3.99938e-05	2.33826	0.000293674	5.39558e-05	0.999635	1.71041e-05	0.000364734
837	0.00105989	0.000197876	2.58142	3.99939e-05	2.58272	0.000410377	7.66153e-05	0.999498	1.54852e-05	0.000502478
838	0.000193338	3.99938e-05	2.27982	3.99938e-05	2.2801	8.47937e-05	1.75404e-05	0.99988	1.75404e-05	0.000119874
839	3.31279	0.000125497	0.00388711	0.000192825	3.31699	0.998732	3.78347e-05	0.00117188	5.81324e-05	0.00126784
840	2.95439	3.9994e-05	0.00121594	3.9994e-05	2.95569	0.999562	1.35312e-05	0.00041139	1.35312e-05	0.000438453
841	1.86403	3.99936e-05	0.0001901	0.000121081	1.86438	0.999812	2.14514e-05	0.000101964	6.49442e-05	0.000188359
842	2.18881	7.27895e-05	0.00037874	3.99938e-05	2.1893	0.999775	3.32479e-05	0.000172996	1.82679e-05	0.000224512
843	3.69855	3.99943e-05	0.00559793	3.99943e-05	3.70423	0.998467	1.07969e-05	0.00151123	1.07969e-05	0.00153282
844	3.45475	3.99942e-05	0.00261747	3.99942e-05	3.45744	0.99922	1.15676e-05	0.000757054	1.15676e-05	0.000780189
845	3.99938e-05	2.393	3.99938e-05	0.000183485	2.39326	1.6711e-05	0.99989	1.6711e-05	7.66675e-05	0.00011009
846	3.99937e-05	1.97312	0.000119169	0.000183375	1.97346	2.02658e-05	0.999826	6.03859e-05	9.29206e-05	0.000173572
847	0.000178907	0.000615324	3.99938e-05	2.35821	2.35904	7.58388e-05	0.000260836	1.69534e-05	0.999646	0.000353629
848	0.000919318	0.000181225	2.62685	3.99939e-05	2.62799	0.000349818	6.89596e-05	0.999566	1.52185e-05	0.000433996
849	0.0024015	7.08904e-05	3.38714	3.99942e-05	3.38966	0.000708479	2.09137e-05	0.999259	1.17989e-05	0.000741191
850	3.99942e-05	3.37492	7.21913e-05	0.00223474	3.37727	1.18422e-05	0.999305	2.13756e-05	0.000661699	0.000694917
851	3.99939e-05	2.5719	7.16193e-05	0.000615165	2.57263	1.55459e-05	0.999717	2.7839e-05	0.000239119	0.000282504
852	2.49582	3.99939e-05	0.00018581	3.99939e-05	2.49609	0.999894	1.60226e-05	7.44405e-05	1.60226e-05	0.000106486
853	3.64478	7.0647e-05	0.00673573	0.000115312	3.6517	0.998105	1.93463e-05	0.00184455	3.15776e-05	0.00189547
854	0.00141167	0.000179175	2.84103	7.11965e-05	2.8427	0.000496596	6.30298e-05	0.999415	2.50454e-05	0.000584671
855	0.00629056	0.000370746	3.59453	3.99942e-05	3.60123	0.00174678	0.00010295	0.998139	1.11057e-05	0.00186083
856	0.00045915	0.00251094	3.99941e-05	3.25659	3.2596	0.000140861	0.000770323	1.22697e-05	0.999077	0.000923453
857	0.000115452	0.00210166	3.99941e-05	3.28587	3.28813	3.51116e-05	0.000639167	1.21632e-05	0.999314	0.000686442
858	3.58383	0.000247582	0.00593456	7.1182e-05	3.59009	0.998258	6.89626e-05	0.00165304	1.98274e-05	0.00174183
859	0.00287794	0.000244356	3.33138	6.97838e-05	3.33457	0.000863061	7.32797e-05	0.999043	2.09274e-05	0.000957268
860	0.0022252	0.000837987	3.27171	3.99941e-05	3.27481	0.000679488	0.000255889	0.999052	1.22126e-05	0.000947589
861	0.00485135	0.000439491	3.4939	0.000114003	3.4993	0.00138638	0.000125594	0.998455	3.25787e-05	0.00154455
862	0.00279463	0.000433477	3.31884	6.97315e-05	3.32214	0.000841214	0.000130481	0.999007	2.09899e-05	0.000992685
863	0.00023981	0.00016804	2.07203	6.95827e-05	2.07251	0.00011571	8.10804e-05	0.99977	3.35741e-05	0.000230364
864	3.69249	0.000165963	0.00735987	3.99943e-05	3.70006	0.997955	4.48542e-05	0.00198912	1.08091e-05	0.00204479
865	3.70049	6.86454e-05	0.00500671	3.99943e-05	3.70561	0.99862	1.85247e-05	0.00135112	1.07929e-05	0.00138044
866	3.72263	0.000107142	0.0136662	0.00011137	3.73652	0.996284	2.86742e-05	0.00365747	2.98059e-05	0.00371595
867	0.000399763	0.000629511	2.66532	3.99939e-05	2.66639	0.000149927	0.000236091	0.999599	1.49993e-05	0.000401017
868	3.72315	0.000108612	0.00738655	3.99943e-05	3.73068	0.99798	2.91133e-05	0.00197995	1.07204e-05	0.00201978
869	3.59729	0.000108683	0.00417939	6.81391e-05	3.60164	0.99879	3.01761e-05	0.00116041	1.89189e-05	0.00120951
870	3.70971	3.99943e-05	0.0110281	0.000404336	3.72118	0.996917	1.07477e-05	0.00296361	0.000108658	0.00308301
871	0.000617708	0.000745897	3.9994e-05	2.87514	2.87654	0.00021474	0.000259304	1.39035e-05	0.999512	0.000487947
872	3.45703	0.000222762	0.00330069	0.000107606	3.46066	0.998951	6.43699e-05	0.000953774	3.10942e-05	0.00104924
873	3.75413	3.99943e-05	0.00483195	3.99943e-05	3.75904	0.998693	1.06395e-05	0.00128542	1.06395e-05	0.0013067
874	3.99944e-05	4.09986	3.99944e-05	6.6286e-05	4.1	9.75472e-06	0.999964	9.75472e-06	1.61673e-05	3.56767e-05
875	3.68029	6.7352e-05	0.00460855	6.68444e-05	3.68503	0.998713	1.82772e-05	0.00125061	1.81394e-05	0.00128703
876	3.9994e-05	2.83524	3.9994e-05	0.000213282	2.83554	1.41046e-05	0.999897	1.41046e-05	7.52175e-05	0.000103427
877	2.9734	3.9994e-05	0.000154321	3.9994e-05	2.97364	0.999921	1.34495e-05	5.18963e-05	1.34495e-05	7.87954e-05
878	3.70242	3.99943e-05	0.0031291	3.99943e-05	3.70563	0.999134	1.07928e-05	0.000844418	1.07928e-05	0.000866004
879	3.22886	0.000285529	0.00167657	6.57273e-05	3.23089	0.999372	8.83748e-05	0.00051892	2.03434e-05	0.000627638
880	0.000277928	0.00188009	3.99942e-05	3.36272	3.36492	8.25958e-05	0.000558734	1.18856e-05	0.999347	0.000653215
881	3.99942e-05	3.42253	3.99942e-05	0.00120414	3.42381	1.16812e-05	0.999625	1.16812e-05	0.000351694	0.000375057
882	2.83404	6.54724e-05	0.000625935	0.000101953	2.83484	0.99972	2.30957e-05	0.000220801	3.59644e-05	0.000279861
883	3.24035	6.56052e-05	0.000933991	3.99941e-05	3.24139	0.999679	2.02398e-05	0.000288145	1.23386e-05	0.000320724
884	3.34544	6.44947e-05	0.00162124	0.000145353	3.34727	0.999453	1.92678e-05	0.000484345	4.34244e-05	0.000547038
885	3.72256	3.99943e-05	0.00863854	0.000804185	3.73204	0.997459	1.07165e-05	0.0023147	0.000215481	0.00254089
886	6.53171e-05	0.000326437	3.9994e-05	2.84129	2.84172	2.29851e-05	0.000114873	1.40739e-05	0.999848	0.000151932
887	3.32874	3.99942e-05	0.000783268	3.99942e-05	3.3296	0.999741	1.20117e-05	0.000235244	1.20117e-05	0.000259267
888	0.000141722	3.00121	0.000194806	0.000980721	3.00252	4.72009e-05	0.999561	6.48809e-05	0.000326632	0.000438714
889	3.59276	9.76352e-05	0.00374274	0.000252975	3.59685	0.998862	2.71446e-05	0.00104056	7.03323e-05	0.00113804
890	9.73157e-05	2.80229	6.46575e-05	0.000481995	2.80294	3.47192e-05	0.99977	2.30677e-05	0.00017196	0.000229747
891	3.68611	9.6856e-05	0.00471424	9.74177e-05	3.69101	0.99867	2.6241e-05	0.00127722	2.63932e-05	0.00132985
892	0.000850048	9.66554e-05	3.05388	9.76727e-05	3.05492	0.000278256	3.16393e-05	0.999658	3.19723e-05	0.000341867
893	3.99941e-05	3.28866	3.99941e-05	0.000667136	3.28941	1.21585e-05	0.999773	1.21585e-05	0.000202813	0.00022713
894	3.75053	3.99943e-05	0.00423062	6.38254e-05	3.75487	0.998846	1.06513e-05	0.0011267	1.6998e-05	0.00115435
895	3.99942e-05	3.35755	9.74136e-05	0.00115975	3.35885	1.19071e-05	0.999614	2.90021e-05	0.000345282	0.000386191
896	0.00331229	0.000470771	3.611	3.99942e-05	3.61482	0.000916308	0.000130233	0.998942	1.10639e-05	0.00105761
897	0.00231059	0.000470674	3.51745	3.99942e-05	3.52027	0.000656368	0.000133704	0.999199	1.13611e-05	0.000801433
898	0.00444276	0.000648808	3.60456	0.000138339	3.60979	0.00123075	0.000179736	0.998551	3.83232e-05	0.00144881
899	0.000556942	0.00228188	6.43521e-05	3.48531	3.48821	0.000159664	0.00065417	1.84485e-05	0.999168	0.000832283
900	3.56645	3.99942e-05	0.00162889	6.37503e-05	3.56818	0.999514	1.12086e-05	0.000456504	1.78663e-05	0.000485579
901	3.70958	0.000137019	0.00506817	6.32205e-05	3.71485	0.998582	3.68841e-05	0.0013643	1.70183e-05	0.0014182
902	0.00122457	0.000186148	3.32707	3.99942e-05	3.32852	0.000367901	5.5925e-05	0.999564	1.20156e-05	0.000435841
903	9.498e-05	0.00271739	3.99942e-05	3.66868	3.67154	2.58693e-05	0.000740125	1.08931e-05	0.999223	0.000776887
904	3.52596	0.000302281	0.0033225	0.000374181	3.52995	0.998867	8.56332e-05	0.00094123	0.000106002	0.00113286
905	0.00167183	0.00118226	3.53646	3.99942e-05	3.53935	0.000472354	0.000334034	0.999182	1.12999e-05	0.000817688
906	0.00323058	0.000302983	3.57807	9.4388e-05	3.5817	0.00090197	8.45919e-05	0.998987	2.63529e-05	0.00101291
907	0.00158546	9.50006e-05	3.46315	6.35325e-05	3.4649	0.000457578	2.7418e-05	0.999497	1.8336e-05	0.000503332
908	3.70097	9.4778e-05	0.0066939	0.000300017	3.70806	0.998088	2.556e-05	0.00180523	8.09095e-05	0.0019117
909	0.00361229	0.00285662	3.7319	3.99943e-05	3.73841	0.000966265	0.000764127	0.998259	1.06982e-05	0.00174109
910	0.000803655	0.00385251	3.99942e-05	3.66714	3.67184	0.00021887	0.00104921	1.08922e-05	0.998721	0.00127897
911	0.000130025	3.714	6.29512e-05	0.00481956	3.71901	3.49623e-05	0.998652	1.69269e-05	0.00129593	0.00134782
912	3.69681	0.000130589	0.00483841	9.3496e-05	3.70188	0.998632	3.52765e-05	0.00130702	2.52564e-05	0.00136755
913	0.000860978	0.000230079	3.14338	6.34212e-05	3.14453	0.000273802	7.3168e-05	0.999633	2.01687e-05	0.000367138
914	3.7454	0.000175353	0.00760062	6.33392e-05	3.75324	0.997911	4.67204e-05	0.00202508	1.68759e-05	0.00208868
915	3.77468	6.23935e-05	0.00448616	3.99943e-05	3.77927	0.998786	1.65094e-05	0.00118704	1.05825e-05	0.00121414
916	0.000178994	0.00141159	0.000132229	3.29373	3.29545	5.43155e-05	0.000428346	4.01248e-05	0.999477	0.000522786
917	0.00113559	0.000436538	3.32943	3.99942e-05	3.33104	0.000340911	0.000131051	0.999516	1.20065e-05	0.000483969
918	3.60372	3.99942e-05	0.00159375	6.27967e-05	3.60542	0.999529	1.10928e-05	0.000442042	1.74173e-05	0.000470552
919	3.99941e-05	3.09138	9.16876e-05	0.000502631	3.09201	1.29347e-05	0.999795	2.96531e-05	0.000162558	0.000205146
920	0.000129741	3.56475	6.26515e-05	0.0020853	3.56703	3.63724e-05	0.999361	1.75641e-05	0.000584605	0.000638541
921	9.25944e-05	0.00263118	3.99943e-05	3.68944	3.6922	2.50784e-05	0.000712633	1.08321e-05	0.999251	0.000748544
922	0.00311409	0.000283267	3.64838	3.99942e-05	3.65182	0.00085275	7.75687e-05	0.999059	1.09519e-05	0.00094127
923	0.000281805	0.00152564	3.99942e-05	3.46294	3.46479	8.13339e-05	0.000440328	1.1543e-05	0.999467	0.000533205
924	3.64371	0.000476722	0.00421761	0.000125979	3.64853	0.998679	0.000130661	0.00115598	3.45287e-05	0.00132117
925	0.000881168	0.000128119	3.30989	3.99941e-05	3.31094	0.000266138	3.86956e-05	0.999683	1.20794e-05	0.000316913
926	0.000216641	3.58874	0.000127332	0.00291723	3.592	6.03119e-05	0.999092	3.54488e-05	0.000812146	0.000907907
927	6.19061e-05	3.73532	6.1679e-05	0.00346372	3.73891	1.65573e-05	0.999041	1.64965e-05	0.0009264	0.000959453
928	3.32256	6.13951e-05	0.000630061	3.99941e-05	3.32329	0.99978	1.84742e-05	0.000189589	1.20345e-05	0.000220098
929	3.71448	6.18483e-05	0.00281495	6.0799e-05	3.71741	0.99921	1.66375e-05	0.000757232	1.63552e-05	0.000790225
930	3.99942e-05	3.62313	3.99942e-05	0.00119698	3.62441	1.10347e-05	0.999648	1.10347e-05	0.000330255	0.000352324
931	0.000169542	0.000868545	3.99941e-05	3.2952	3.29627	5.14346e-05	0.000263493	1.21331e-05	0.999673	0.000327061
932	0.000398827	0.00222383	3.99942e-05	3.58887	3.59153	0.000111046	0.000619186	1.11357e-05	0.999259	0.000741368
933	0.00144172	3.72407	0.000276112	0.00839883	3.73418	0.000386087	0.997291	7.39416e-05	0.00224917	0.0027092
934	0.00365802	6.20623e-05	3.74184	6.17995e-05	3.74562	0.000976612	1.65693e-05	0.99899	1.64991e-05	0.00100968
935	0.00369542	0.000219854	3.67371	6.18026e-05	3.67768	0.00100482	5.97805e-05	0.998919	1.68048e-05	0.00108141
936	0.000172187	0.00361655	8.99831e-05	3.65852	3.6624	4.70149e-05	0.000987482	2.45695e-05	0.998941	0.00105907
937	9.15709e-05	0.000973822	0.000718845	3.29985	3.30164	2.7735e-05	0.000294951	0.000217724	0.99946	0.00054041
938	0.000874477	3.65374	0.000169177	0.00439272	3.65918	0.000238982	0.998514	4.62335e-05	0.00120047	0.00148568
939	0.000869975	3.31814	0.000169367	0.00104445	3.32022	0.000262023	0.999372	5.10109e-05	0.000314572	0.000627606
940	0.000693367	3.18957	3.99941e-05	0.000270949	3.19058	0.000217317	0.999685	1.25351e-05	8.49215e-05	0.000314773
941	0.000775626	3.28201	3.99941e-05	0.000126412	3.28296	0.000236258	0.999713	1.21824e-05	3.85055e-05	0.000286946
942	3.68404	3.99943e-05	0.00132768	3.99943e-05	3.68545	0.999618	1.08519e-05	0.000360249	1.08519e-05	0.000381953
943	0.000307606	0.000370306	2.93941	0.000313162	2.9404	0.000104614	0.000125937	0.999663	0.000106503	0.000337054
944	3.73667	3.99943e-05	0.00428614	0.000203812	3.7412	0.998789	1.06902e-05	0.00114566	5.44777e-05	0.00121083
945	0.00124845	0.000310986	3.45952	3.99942e-05	3.46112	0.000360706	8.98511e-05	0.999538	1.15553e-05	0.000462113
946	3.74917	0.000373207	0.00866555	8.74491e-05	3.7583	0.997572	9.93022e-05	0.00230571	2.32683e-05	0.00242828
947	0.00015548	0.0022044	0.000363333	3.53394	3.53666	4.39623e-05	0.0006233	0.000102733	0.99923	0.000769996
948	3.62429	0.000201876	0.00282401	0.00011844	3.62743	0.999133	5.56526e-05	0.000778513	3.26512e-05	0.000866817
949	3.99943e-05	3.75416	0.000690756	0.00618777	3.76108	1.06337e-05	0.99816	0.000183659	0.00164521	0.0018395
950	0.000118893	0.00142582	3.99942e-05	3.58327	3.58485	3.31654e-05	0.000397735	1.11564e-05	0.999558	0.000442057
951	3.63734	0.000197302	0.00352953	0.000479956	3.64155	0.998845	5.41808e-05	0.000969239	0.0001318	0.00115522
952	0.000676061	0.000154509	3.24345	5.97693e-05	3.24434	0.000208382	4.76242e-05	0.999726	1.84227e-05	0.000274429
953	3.70563	0.000154708	0.00453991	0.00015501	3.71048	0.998693	4.16949e-05	0.00122354	4.17763e-05	0.00130701
954	3.71702	0.000154363	0.00501219	0.000152634	3.72234	0.998571	4.14694e-05	0.00134651	4.10048e-05	0.00142899
955	0.00116626	0.000605171	3.49981	3.99942e-05	3.50162	0.000333062	0.000172826	0.999483	1.14216e-05	0.00051731
956	0.00338234	0.000297669	3.70848	3.99943e-05	3.7122	0.000911142	8.01868e-05	0.998998	1.07737e-05	0.0010021
957	0.000154107	0.00108404	3.99942e-05	3.48798	3.48926	4.41662e-05	0.000310678	1.14621e-05	0.999634	0.000366307
958	0.000150566	3.68995	5.93566e-05	0.00277966	3.69294	4.07713e-05	0.99919	1.6073e-05	0.000752695	0.000809539
959	0.00125287	0.000148858	3.54537	3.99942e-05	3.54681	0.000353239	4.19695e-05	0.999594	1.12761e-05	0.000406485
960	5.97499e-05	3.77772	3.99943e-05	0.00273505	3.78055	1.58046e-05	0.99925	1.0579e-05	0.000723452	0.000749836
961	3.6614	5.9354e-05	0.00125529	3.99942e-05	3.66275	0.99963	1.62047e-05	0.000342718	1.09192e-05	0.000369842
962	0.000847901	0.000338276	3.25891	0.000343527	3.26044	0.000260057	0.000103752	0.999531	0.000105362	0.000469171
963	3.74996	0.000456305	0.0107023	0.00019218	3.76131	0.996982	0.000121316	0.00284536	5.10939e-05	0.00301777
964	0.000113555	0.00102013	5.94437e-05	3.47555	3.47675	3.26613e-05	0.000293415	1.70975e-05	0.999657	0.000343173
965	3.70945	3.99943e-05	0.00187019	8.44605e-05	3.71144	0.999463	1.07759e-05	0.000503898	2.27568e-05	0.00053743
966	3.69489	8.23964e-05	0.00299556	0.000144772	3.69812	0.999129	2.22806e-05	0.000810024	3.91476e-05	0.000871452
967	3.65253	0.000111891	0.00208325	8.30644e-05	3.65481	0.999377	3.06147e-05	0.000570003	2.27274e-05	0.000623345
968	3.99942e-05	3.48395	3.99942e-05	0.000385872	3.48442	1.1478e-05	0.999866	1.1478e-05	0.000110742	0.000133698
969	3.3809	3.99942e-05	0.000562168	8.39553e-05	3.38159	0.999797	1.1827e-05	0.000166244	2.48272e-05	0.000202898
970	0.000186128	0.00140724	3.99942e-05	3.58396	3.5856	5.19098e-05	0.000392471	1.11541e-05	0.999544	0.000455535
971	0.000379624	3.53759	5.91313e-05	0.00146581	3.5395	0.000107254	0.999462	1.67061e-05	0.00041413	0.00053809
972	0.0045423	0.000626553	3.7221	8.39656e-05	3.72736	0.00121864	0.000168096	0.998591	2.25268e-05	0.00140926
973	0.00443439	0.000332065	3.7325	5.88842e-05	3.73733	0.00118651	8.88511e-05	0.998709	1.57557e-05	0.00129112
974	0.00254356	0.000757984	3.62502	0.000147494	3.62847	0.000701	0.000208899	0.999049	4.06492e-05	0.000950549
975	3.81166	3.99943e-05	0.00804673	5.96758e-05	3.81981	0.997867	1.04702e-05	0.00210658	1.56227e-05	0.00213267
976	0.00011475	0.00118033	3.99942e-05	3.56456	3.56589	3.21799e-05	0.000331005	1.12158e-05	0.999626	0.0003744
977	3.71356	0.000192261	0.00569499	0.000453338	3.7199	0.998295	5.16844e-05	0.00153095	0.000121868	0.0017045
978	0.00304881	0.000452024	3.63641	0.000149304	3.64006	0.000837573	0.00012418	0.998997	4.10169e-05	0.00100277
979	0.000190569	0.00298293	3.99943e-05	3.71938	3.72259	5.11927e-05	0.000801306	1.07437e-05	0.999137	0.000863242
980	8.49129e-05	3.74792	8.33533e-05	0.00388569	3.75198	2.26315e-05	0.99892	2.22158e-05	0.00103564	0.00108049
981	3.70636	5.95229e-05	0.0023262	8.46962e-05	3.70883	0.999334	1.6049e-05	0.000627206	2.28364e-05	0.000666092
982	8.36038e-05	0.0028691	3.99943e-05	3.75942	3.76241	2.22208e-05	0.000762569	1.063e-05	0.999205	0.00079542
983	3.78674	0.000114789	0.00563472	3.99943e-05	3.79253	0.998473	3.02671e-05	0.00148574	1.05455e-05	0.00152655
984	3.69627	8.47302e-05	0.00220341	5.96548e-05	3.69861	0.999365	2.29086e-05	0.000595739	1.6129e-05	0.000634777
985	5.93294e-05	0.00346246	3.99943e-05	3.79369	3.79725	1.56243e-05	0.000911835	1.05324e-05	0.999062	0.000937991
986	5.93708e-05	0.00207758	0.000235122	3.61707	3.61944	1.64033e-05	0.000574006	6.49609e-05	0.999345	0.00065537
987	3.72818	0.000188977	0.00395318	5.94315e-05	3.73238	0.998874	5.06319e-05	0.00105916	1.59232e-05	0.00112571
988	0.000191934	3.69311	0.000194239	0.00440932	3.6979	5.19034e-05	0.998703	5.25269e-05	0.00119238	0.00129681
989	0.000293323	0.0013666	0.000243374	3.39234	3.39424	8.64178e-05	0.000402623	7.17022e-05	0.999439	0.000560743
990	0.00060951	0.00752206	0.000676196	3.72176	3.73056	0.000163383	0.00201633	0.000181258	0.997639	0.00236098
991	0.000346674	0.000116298	8.61253e-05	2.96768	2.96823	0.000116795	3.91808e-05	2.90157e-05	0.999815	0.000184991
992	0.00035177	3.73513	8.55158e-05	0.00594414	3.74151	9.40183e-05	0.998294	2.2856e-05	0.0015887	0.00170558
993	5.97557e-05	3.77201	0.000116519	0.0059064	3.77809	1.58164e-05	0.99839	3.08406e-05	0.00156333	0.00160998
994	0.000197321	0.00164951	8.49556e-05	3.5236	3.52553	5.59692e-05	0.000467877	2.40972e-05	0.999452	0.000547943
995	3.74612	0.000117302	0.00415425	5.97485e-05	3.75045	0.998845	3.12767e-05	0.00110767	1.5931e-05	0.00115488
996	0.00124611	0.000879762	3.4969	8.65328e-05	3.49911	0.000356123	0.000251425	0.999368	2.473e-05	0.000632278
997	3.79807	3.99943e-05	0.00839203	8.63033e-05	3.80658	0.997762	1.05066e-05	0.00220461	2.26721e-05	0.00223779
998	3.99943e-05	0.00150388	3.99943e-05	3.72102	3.7226	1.07436e-05	0.000403986	1.07436e-05	0.999575	0.000425473
999	3.71894	0.000364866	0.00757968	0.000300665	3.72718	0.997788	9.78934e-05	0.00203362	8.06681e-05	0.00221219
1000	0.00138391	0.000308614	3.49952	3.99942e-05	3.50126	0.000395262	8.81439e-05	0.999505	1.14228e-05	0.000494828
1001	0.00125743	0.000206659	3.38513	8.81452e-05	3.38668	0.000371288	6.1021e-05	0.999542	2.6027e-05	0.000458336
1002	3.75619	8.85877e-05	0.00461914	6.06146e-05	3.76096	0.998732	2.35546e-05	0.00122818	1.61168e-05	0.00126785
1003	3.99943e-05	3.70293	8.90347e-05	0.0022875	3.70535	1.07937e-05	0.999348	2.40287e-05	0.000617351	0.000652174
1004	0.000122221	0.00128019	6.11977e-05	3.46204	3.46351	3.52882e-05	0.000369622	1.76693e-05	0.999577	0.00042258
1005	3.69907	0.000317822	0.00673363	0.000382361	3.70651	0.997994	8.5747e-05	0.0018167	0.000103159	0.00200561
1006	0.000889531	0.000160143	3.23921	8.94724e-05	3.24035	0.000274517	4.94215e-05	0.999648	2.7612e-05	0.000351551
1007	3.70803	0.000122598	0.00291239	3.99943e-05	3.7111	0.999171	3.30355e-05	0.000784778	1.07769e-05	0.000828591
1008	3.77375	6.08895e-05	0.00930281	0.000125472	3.78324	0.997492	1.60945e-05	0.00245895	3.31653e-05	0.00250821
1009	0.000397465	0.000168197	2.83741	8.9584e-05	2.83807	0.000140048	5.92645e-05	0.999769	3.15651e-05	0.000230877
1010	3.75146	6.15221e-05	0.00612505	0.000126049	3.75777	0.99832	1.6372e-05	0.00162997	3.35437e-05	0.00167989
1011	3.79752	3.99943e-05	0.00872457	6.19215e-05	3.80635	0.997681	1.05073e-05	0.00229211	1.6268e-05	0.00231888
1012	0.000130099	0.00142151	3.99942e-05	3.496	3.49759	3.71967e-05	0.000406426	1.14348e-05	0.999545	0.000455057
1013	6.21668e-05	3.65199	3.99942e-05	0.00177343	3.65386	1.7014e-05	0.999487	1.09457e-05	0.000485357	0.000513316
1014	3.99941e-05	3.3044	3.99941e-05	0.00017191	3.30466	1.21024e-05	0.999924	1.21024e-05	5.20204e-05	7.62252e-05
1015	3.69314	3.99943e-05	0.00173936	3.99943e-05	3.69496	0.999508	1.0824e-05	0.000470737	1.0824e-05	0.000492385
1016	0.00150063	0.000293831	3.43816	3.99942e-05	3.44	0.000436229	8.5416e-05	0.999467	1.16262e-05	0.000533271
1017	3.79864	3.99943e-05	0.00505603	3.99943e-05	3.80378	0.99865	1.05144e-05	0.00132921	1.05144e-05	0.00135024
1018	3.99941e-05	3.17563	9.43049e-05	0.000694501	3.17646	1.25908e-05	0.999739	2.96887e-05	0.00021864	0.000260919
1019	6.32389e-05	0.000237498	6.28969e-05	2.76555	2.76591	2.28637e-05	8.5866e-05	2.27401e-05	0.999869	0.00013147
1020	3.74883	3.99943e-05	0.00280282	3.99943e-05	3.75171	0.999232	1.06603e-05	0.000747077	1.06603e-05	0.000768398
1021	3.99942e-05	3.3855	6.36278e-05	0.00101566	3.38662	1.18095e-05	0.999669	1.8788e-05	0.000299905	0.000330502
1022	3.99941e-05	3.08725	3.99941e-05	0.000246188	3.08758	1.29532e-05	0.999894	1.29532e-05	7.97351e-05	0.000105641
1023	3.57138	3.99942e-05	0.00135553	3.99942e-05	3.57282	0.999598	1.1194e-05	0.000379401	1.1194e-05	0.00040179
1024	3.9994e-05	2.84967	6.3775e-05	0.00019036	2.84996	1.40332e-05	0.999897	2.23775e-05	6.67938e-05	0.000103204
1025	3.05444	6.35048e-05	0.000667061	6.49025e-05	3.05524	0.99974	2.07855e-05	0.000218333	2.1243e-05	0.000260362
1026	3.99941e-05	3.16725	3.99941e-05	0.000485064	3.16782	1.26251e-05	0.999822	1.26251e-05	0.000153122	0.000178373
1027	3.13123	6.43833e-05	0.000668712	3.99941e-05	3.132	0.999753	2.05566e-05	0.00021351	1.27695e-05	0.000246836
1028	3.65392	3.99942e-05	0.00293788	9.76996e-05	3.657	0.999159	1.09364e-05	0.00080336	2.67158e-05	0.000841012
1029	3.99941e-05	3.0205	3.99941e-05	0.000332254	3.02092	1.3239e-05	0.999864	1.3239e-05	0.000109985	0.000136463
1030	3.65055	3.99942e-05	0.00206392	3.99942e-05	3.65269	0.999413	1.09492e-05	0.000565039	1.09492e-05	0.000586938
1031	3.99942e-05	0.00114865	6.47004e-05	3.36198	3.36324	1.18916e-05	0.000341532	1.92375e-05	0.999627	0.000372661
1032	2.84411	6.52107e-05	0.000508387	6.40858e-05	2.84475	0.999776	2.29232e-05	0.000178711	2.25277e-05	0.000224162
1033	3.73405	6.52972e-05	0.00547621	6.57996e-05	3.73966	0.998501	1.74607e-05	0.00146436	1.75951e-05	0.00149941
1034	6.60095e-05	3.43293	6.58583e-05	0.00165452	3.43472	1.92183e-05	0.99948	1.91743e-05	0.000481705	0.000520098
1035	3.7075	0.000100327	0.00438235	3.99943e-05	3.71202	0.998782	2.70275e-05	0.00118058	1.07742e-05	0.00121838
1036	0.00169612	0.000849342	3.26223	0.000147991	3.26493	0.000519497	0.000260141	0.999175	4.53274e-05	0.000824965
1037	0.000101173	0.0034581	3.99942e-05	3.65944	3.66303	2.76201e-05	0.000944053	1.09183e-05	0.999017	0.000982591
1038	3.48489	0.000443727	0.00283907	6.54161e-05	3.48824	0.99904	0.000127206	0.000813897	1.87533e-05	0.000959857
1039	0.155098	0.000102895	3.44905	6.50577e-05	3.60432	0.0430313	2.85476e-05	0.956922	1.80499e-05	0.0430779
1040	0.000101799	3.43002	0.000149333	0.164718	3.59499	2.83168e-05	0.954111	4.15391e-05	0.0458187	0.0458885
1041	0.0145785	0.16157	0.000103268	3.43886	3.61512	0.00403264	0.0446929	2.85656e-05	0.951246	0.0487541
1042	0.000224197	0.000386463	0.000159486	2.34005	2.34082	9.57773e-05	0.000165098	6.81326e-05	0.999671	0.000329007
1043	0.000151299	3.67211	0.000154369	0.00726615	3.67968	4.11173e-05	0.997942	4.19517e-05	0.00197467	0.00205774
1044	0.00165352	0.000356381	0.000360769	3.12195	3.12432	0.000529241	0.000114067	0.000115471	0.999241	0.000758779
1045	3.99942e-05	3.62866	0.0002774	0.00433983	3.63331	1.10076e-05	0.998718	7.63491e-05	0.00119446	0.00128181
1046	3.68619	3.99943e-05	0.00683918	0.000291664	3.69336	0.998058	1.08287e-05	0.00185175	7.89697e-05	0.00194155
1047	0.000288091	3.72141	0.00934053	0.00722702	3.73827	7.70655e-05	0.995491	0.00249863	0.00193326	0.00450895
1048	0.00134962	3.68473	0.0153017	0.000693121	3.70207	0.000364559	0.995315	0.00413328	0.000187225	0.00468506
1049	0.00143107	0.000205092	3.20284	6.54638e-05	3.20454	0.000446577	6.40005e-05	0.999469	2.04285e-05	0.000531006
1050	6.5916e-05	3.72754	0.000147256	0.00817559	3.73593	1.76438e-05	0.997755	3.94161e-05	0.00218837	0.00224543
1051	0.000265601	6.52431e-05	2.74542	3.9994e-05	2.7458	9.67302e-05	2.37611e-05	0.999865	1.45655e-05	0.000135057
1052	6.64381e-05	3.74733	3.99943e-05	0.00477429	3.75221	1.77064e-05	0.998699	1.06589e-05	0.0012724	0.00130076
1053	0.00328767	0.000143628	3.64628	3.99942e-05	3.64975	0.000900794	3.93529e-05	0.999049	1.09581e-05	0.000951105
1054	9.88446e-05	0.002791	3.99942e-05	3.6389	3.64183	2.71414e-05	0.000766372	1.09819e-05	0.999196	0.000804495
1055	3.42361	9.71186e-05	0.00189062	9.87887e-05	3.4257	0.999391	2.835e-05	0.000551894	2.88376e-05	0.000609082
1056	6.51807e-05	3.71929	3.99943e-05	0.00348728	3.72288	1.75081e-05	0.999035	1.07428e-05	0.000936716	0.000964967
1057	0.000189949	0.000767531	6.47194e-05	2.97836	2.97938	6.37547e-05	0.000257615	2.17225e-05	0.999657	0.000343092
1058	3.57025	3.99942e-05	0.0019788	9.65923e-05	3.57236	0.999408	1.11954e-05	0.000553919	2.70388e-05	0.000592154
1059	3.59475	6.29463e-05	0.00174318	3.99942e-05	3.59659	0.999487	1.75016e-05	0.000484676	1.112e-05	0.000513297
1060	3.70772	0.000243726	0.00910422	0.000238564	3.7173	0.997421	6.55652e-05	0.00244914	6.41765e-05	0.00257889
1061	0.000793747	0.000300022	3.07438	6.30979e-05	3.07553	0.000258084	9.75512e-05	0.999624	2.05161e-05	0.000376152
1062	0.00165894	0.000293361	3.45054	3.99942e-05	3.45253	0.0004805	8.49698e-05	0.999423	1.1584e-05	0.000577053
1063	3.7744	3.99943e-05	0.00691539	9.43112e-05	3.78145	0.998136	1.05764e-05	0.00182877	2.49405e-05	0.00186428
1064	6.28422e-05	3.08672	3.99941e-05	0.000129955	3.08695	2.03574e-05	0.999925	1.29559e-05	4.20984e-05	7.54116e-05
1065	3.66119	0.000174818	0.00342381	6.23722e-05	3.66486	0.999001	4.77013e-05	0.000934229	1.7019e-05	0.000998949
1066	0.00115667	0.000169896	3.33368	6.19935e-05	3.33507	0.00034682	5.09422e-05	0.999584	1.85884e-05	0.000416351
1067	3.76289	3.99943e-05	0.00353772	6.21084e-05	3.76653	0.999034	1.06183e-05	0.000939252	1.64896e-05	0.00096636
1068	3.99943e-05	3.78133	3.99943e-05	0.00292749	3.78434	1.05684e-05	0.999205	1.05684e-05	0.000773581	0.000794718
1069	0.0019673	0.000273909	3.49686	9.12008e-05	3.4992	0.000562216	7.82776e-05	0.999333	2.60634e-05	0.000666557
1070	3.99942e-05	3.3481	8.94469e-05	0.000767801	3.34899	1.19421e-05	0.999732	2.67086e-05	0.000229263	0.000267914
1071	3.53937	3.99942e-05	0.000836173	3.99942e-05	3.54029	0.999741	1.12969e-05	0.000236188	1.12969e-05	0.000258782
1072	3.78736	3.99943e-05	0.00281057	3.99943e-05	3.79025	0.999237	1.05519e-05	0.000741524	1.05519e-05	0.000762628
1073	3.64975	0.000122476	0.00247458	6.15106e-05	3.65241	0.999272	3.3533e-05	0.00067752	1.68411e-05	0.000727894
1074	3.73114	0.000212038	0.00606966	8.90542e-05	3.73752	0.998295	5.67323e-05	0.00162398	2.38271e-05	0.00170454
1075	0.000260206	8.84574e-05	3.02919	3.99941e-05	3.02958	8.58886e-05	2.91979e-05	0.999872	1.32012e-05	0.000128288
1076	3.71168	3.99943e-05	0.0028695	0.000121665	3.71471	0.999184	1.07665e-05	0.000772468	3.27521e-05	0.000815987
1077	8.80798e-05	0.00286903	6.08344e-05	3.70715	3.71016	2.37401e-05	0.000773289	1.63967e-05	0.999187	0.000813426
1078	3.75133	6.07412e-05	0.00631015	0.000203791	3.75791	0.99825	1.61636e-05	0.00167917	5.42298e-05	0.00174956
1079	0.000158988	0.00143261	3.99942e-05	3.55294	3.55457	4.47276e-05	0.000403033	1.12515e-05	0.999541	0.000459012
1080	0.00083472	0.00155798	5.99681e-05	3.55866	3.56111	0.000234399	0.000437498	1.68397e-05	0.999311	0.000688736
1081	3.71588	8.61961e-05	0.004107	0.000156437	3.72023	0.998831	2.31696e-05	0.00110396	4.20505e-05	0.00116918
1082	3.72055	0.000116542	0.00380633	8.54118e-05	3.72456	0.998924	3.12902e-05	0.00102195	2.29321e-05	0.00107618
1083	0.000814529	0.000478066	3.3704	3.99942e-05	3.37173	0.000241576	0.000141786	0.999605	1.18616e-05	0.000395224
1084	0.000761549	0.000300092	3.22455	8.60897e-05	3.2257	0.000236088	9.30314e-05	0.999644	2.66887e-05	0.000355808
1085	3.73988	8.59003e-05	0.00262478	3.99943e-05	3.74263	0.999265	2.29518e-05	0.000701318	1.06861e-05	0.000734956
1086	3.79964	3.99943e-05	0.00892916	8.54136e-05	3.8087	0.997623	1.05008e-05	0.00234441	2.24259e-05	0.00237734
1087	0.00109165	0.000115656	3.50994	3.99942e-05	3.51119	0.000310906	3.29394e-05	0.999645	1.13905e-05	0.000355236
1088	0.000241932	0.00270086	8.51398e-05	3.63799	3.64102	6.64462e-05	0.000741785	2.33835e-05	0.999168	0.000831615
1089	0.000408978	0.00208876	3.99942e-05	3.62463	3.62716	0.000112754	0.000575867	1.10263e-05	0.9993	0.000699647
1090	0.000151384	3.71589	0.000193771	0.00509634	3.72134	4.06801e-05	0.998538	5.20703e-05	0.00136949	0.00146224
1091	3.99941e-05	3.26864	8.48034e-05	0.000457925	3.26922	1.22335e-05	0.999822	2.594e-05	0.000140072	0.000178245
1092	3.68075	3.99943e-05	0.00169396	8.47916e-05	3.68257	0.999506	1.08604e-05	0.000459995	2.30251e-05	0.000493881
1093	0.000113955	0.000149774	3.0703	3.99941e-05	3.07061	3.71116e-05	4.87768e-05	0.999901	1.30248e-05	9.89132e-05
1094	3.81058	3.99943e-05	0.00316635	3.99943e-05	3.81382	0.999149	1.04867e-05	0.000830229	1.04867e-05	0.000851203
1095	3.99942e-05	3.55893	0.000115827	0.00121246	3.5603	1.12334e-05	0.999616	3.2533e-05	0.000340549	0.000384316
1096	3.77237	3.99943e-05	0.00200035	3.99943e-05	3.77445	0.999449	1.05961e-05	0.000529972	1.05961e-05	0.000551164
1097	3.74873	0.000661706	0.00741344	8.47778e-05	3.75689	0.997828	0.000176131	0.00197329	2.2566e-05	0.00217199
1098	0.0010255	0.000293187	3.34352	8.62254e-05	3.34492	0.000306584	8.76513e-05	0.99958	2.5778e-05	0.000420013
1099	3.8158	3.99943e-05	0.00422823	3.99943e-05	3.82011	0.998872	1.04694e-05	0.00110684	1.04694e-05	0.00112777
1100	3.99942e-05	3.61193	3.99942e-05	0.000892541	3.6129	1.10698e-05	0.999731	1.10698e-05	0.000247043	0.000269183
1101	3.66101	5.99292e-05	0.002948	0.000301967	3.66432	0.999097	1.63548e-05	0.000804514	8.24073e-05	0.000903276
1102	0.000920683	0.000423048	3.3372	6.07235e-05	3.3386	0.000275769	0.000126714	0.999579	1.81883e-05	0.000420671
1103	3.74014	0.000303866	0.00782972	0.000118535	3.74839	0.997798	8.10657e-05	0.00208882	3.16229e-05	0.00220151
1104	0.00131133	0.000309184	3.40168	8.57522e-05	3.40339	0.0003853	9.0846e-05	0.999499	2.51961e-05	0.000501342
1105	0.00109742	0.00050272	3.32417	0.000120062	3.32589	0.000329963	0.000151154	0.999483	3.60991e-05	0.000517216
1106	3.65453	3.99942e-05	0.00274486	0.00051054	3.65783	0.999099	1.09339e-05	0.000750406	0.000139575	0.000900915
1107	3.78031	8.86149e-05	0.00792108	6.16337e-05	3.78838	0.997869	2.33913e-05	0.00209089	1.62692e-05	0.00213055
1108	0.00116718	0.000761308	3.42412	6.10709e-05	3.42611	0.000340673	0.000222207	0.999419	1.78251e-05	0.000580705
1109	3.74915	0.00110115	0.0101856	9.11642e-05	3.76053	0.996974	0.000292817	0.00270855	2.42424e-05	0.00302561
1110	0.00272132	0.000867384	3.64537	3.99942e-05	3.649	0.000745773	0.000237705	0.999006	1.09603e-05	0.000994437
1111	0.000127928	0.00208476	3.99942e-05	3.62592	3.62817	3.52595e-05	0.000574603	1.10233e-05	0.999379	0.000620886
1112	3.71739	6.22725e-05	0.00312737	6.1976e-05	3.72064	0.999126	1.6737e-05	0.000840545	1.66574e-05	0.000873939
1113	3.71759	9.25922e-05	0.00633633	0.000225118	3.72424	0.998213	2.4862e-05	0.00170137	6.04467e-05	0.00178668
1114	3.75712	3.99943e-05	0.00254194	3.99943e-05	3.75974	0.999303	1.06375e-05	0.000676093	1.06375e-05	0.000697368
1115	3.74944	3.99943e-05	0.00891655	0.000437152	3.75883	0.997501	1.06401e-05	0.00237216	0.0001163	0.0024991
1116	6.25719e-05	0.00163447	6.31526e-05	3.54219	3.54395	1.7656e-05	0.0004612	1.78198e-05	0.999503	0.000496675
1117	3.16752	3.99941e-05	0.000810041	0.00018308	3.16855	0.999674	1.26222e-05	0.00025565	5.77803e-05	0.000326053
1118	3.59086	3.99942e-05	0.00198341	9.41954e-05	3.59298	0.999411	1.11312e-05	0.000552025	2.62165e-05	0.000589372
1119	3.51218	9.49049e-05	0.00264351	0.000308804	3.51523	0.999133	2.69982e-05	0.000752017	8.78476e-05	0.000866863
1120	3.71558	0.000188732	0.00742264	9.60456e-05	3.72328	0.99793	5.06896e-05	0.00199357	2.57959e-05	0.00207006
1121	0.00257015	0.000317942	3.54854	3.99942e-05	3.55147	0.000723687	8.95239e-05	0.999176	1.12613e-05	0.000824472
1122	3.99942e-05	3.45899	9.81555e-05	0.0015419	3.46067	1.15568e-05	0.999515	2.83632e-05	0.00044555	0.00048547
1123	3.15662	0.000198936	0.000998548	3.99941e-05	3.15786	0.999608	6.29971e-05	0.000316211	1.2665e-05	0.000391873
1124	3.51371	6.55235e-05	0.00270749	0.000257334	3.51674	0.999138	1.86319e-05	0.000769886	7.3174e-05	0.000861692
1125	0.00138831	0.000100784	3.37209	3.99942e-05	3.37362	0.000411519	2.9874e-05	0.999547	1.1855e-05	0.000453248
1126	3.72056	3.99943e-05	0.00401876	6.52302e-05	3.72469	0.998893	1.07376e-05	0.00107895	1.75129e-05	0.0011072
1127	2.96606	3.9994e-05	0.000203782	3.9994e-05	2.96634	0.999904	1.34826e-05	6.8698e-05	1.34826e-05	9.56633e-05
1128	3.59728	0.00010078	0.00320078	6.66155e-05	3.60065	0.999065	2.79893e-05	0.000888946	1.8501e-05	0.000935436
1129	3.30884	3.99941e-05	0.00141046	0.000104597	3.31039	0.99953	1.20814e-05	0.000426072	3.15967e-05	0.00046975
1130	3.68839	0.000154575	0.00973414	0.000219759	3.6985	0.997267	4.17941e-05	0.00263192	5.94185e-05	0.00273313
1131	0.00234283	6.66324e-05	3.54832	3.99942e-05	3.55077	0.00065981	1.87656e-05	0.99931	1.12635e-05	0.000689839
1132	0.00300404	0.000295347	3.44174	6.83481e-05	3.44511	0.000871972	8.57294e-05	0.999022	1.98392e-05	0.000977541
1133	0.000612195	0.00231753	0.000108539	3.2663	3.26934	0.000187253	0.000708867	3.3199e-05	0.999071	0.000929319
1134	3.73445	0.000106786	0.00790468	3.99943e-05	3.7425	0.997849	2.85332e-05	0.00211214	1.06865e-05	0.00215136
1135	6.7969e-05	0.0024102	0.000108812	3.4017	3.40429	1.99657e-05	0.00070799	3.19631e-05	0.99924	0.000759919
1136	3.63192	0.000415214	0.00772996	0.000108998	3.64018	0.997732	0.000114064	0.00212351	2.9943e-05	0.00226752
1137	0.00313942	0.00023451	3.47831	3.99942e-05	3.48172	0.000901686	6.73546e-05	0.999019	1.14869e-05	0.000980527
1138	0.00187526	0.00172401	0.000111707	3.2933	3.29701	0.000568777	0.000522901	3.38813e-05	0.998874	0.00112556
1139	3.68822	3.99943e-05	0.00288924	0.0065339	3.69768	0.997441	1.0816e-05	0.000781365	0.00176703	0.00255921
1140	3.68631	6.92955e-05	0.00637612	6.95242e-05	3.69282	0.998236	1.87649e-05	0.00172662	1.88268e-05	0.00176422
1141	0.003216	7.04588e-05	3.50716	6.96388e-05	3.51051	0.000916106	2.00708e-05	0.999044	1.98372e-05	0.000956014
1142	0.000115568	0.00438444	3.99942e-05	3.61074	3.61528	3.19667e-05	0.00121275	1.10626e-05	0.998744	0.00125578
1143	3.54626	0.000115359	0.00417857	7.05513e-05	3.55062	0.998771	3.24897e-05	0.00117686	1.98701e-05	0.00122922
1144	0.00262098	6.95884e-05	3.47878	3.99942e-05	3.48151	0.00075283	1.9988e-05	0.999216	1.14876e-05	0.000784305
1145	0.000177626	0.00266756	3.99942e-05	3.3497	3.35258	5.29819e-05	0.000795675	1.19294e-05	0.999139	0.000860586
1146	3.35722	0.000871354	0.00361438	0.000114184	3.36182	0.998632	0.000259191	0.00107513	3.39649e-05	0.00136828
1147	0.00367521	0.0002615	3.41517	7.09167e-05	3.41918	0.00107488	7.64803e-05	0.998828	2.07408e-05	0.0011721
1148	0.000115982	0.00304036	3.99942e-05	3.45761	3.46081	3.35129e-05	0.000878513	1.15563e-05	0.999076	0.000923582
1149	0.000261489	3.67205	3.99943e-05	0.00834197	3.6807	7.10434e-05	0.997652	1.08659e-05	0.00226641	0.00234832
1150	0.00102476	0.000114362	2.82882	3.9994e-05	2.83	0.000362106	4.04108e-05	0.999583	1.41322e-05	0.000416649
1151	3.67394	6.98356e-05	0.0124693	0.000556222	3.68704	0.996448	1.89408e-05	0.00338192	0.000150859	0.00355172
1152	3.99942e-05	0.0024528	0.000115698	3.39264	3.39525	1.17794e-05	0.00072242	3.40763e-05	0.999232	0.000768276
1153	3.70409	3.99943e-05	0.00581701	6.97461e-05	3.71002	0.998403	1.07801e-05	0.00156792	1.87994e-05	0.0015975
1154	0.000449967	0.00440268	3.99942e-05	3.52391	3.52881	0.000127512	0.00124764	1.13336e-05	0.998614	0.00138649
1155	3.57881	0.00033527	0.00775763	0.000245964	3.58715	0.997675	9.34642e-05	0.00216262	6.85679e-05	0.00232465
1156	0.00281135	0.000328633	3.38789	3.99942e-05	3.39107	0.000829047	9.69114e-05	0.999062	1.1794e-05	0.000937752
1157	0.000244119	0.000112099	2.02519	0.00016867	2.02571	0.00012051	5.53383e-05	0.999741	8.32646e-05	0.000259113
1158	3.713	3.99943e-05	0.0154903	0.000536243	3.72907	0.995692	1.0725e-05	0.00415394	0.000143801	0.00430846
1159	3.10894	0.000109983	0.00189612	0.000233326	3.11118	0.99928	3.5351e-05	0.000609453	7.4996e-05	0.0007198
1160	3.68361	3.99943e-05	0.00988059	0.00077618	3.69431	0.997105	1.08259e-05	0.00267455	0.000210102	0.00289547
1161	0.000166268	0.00442234	0.000239858	3.48277	3.4876	4.76742e-05	0.00126802	6.87747e-05	0.998616	0.00138447
1162	3.61614	3.99942e-05	0.00343968	6.9009e-05	3.61969	0.99902	1.10491e-05	0.000950271	1.90649e-05	0.000980385
1163	3.74362	3.99943e-05	0.00770794	6.92573e-05	3.75144	0.997916	1.0661e-05	0.00205466	1.84615e-05	0.00208378
1164	0.000319911	0.00251026	3.99942e-05	3.35531	3.35818	9.52631e-05	0.000747508	1.19095e-05	0.999145	0.00085468
1165	3.38782	0.000242117	0.00282585	6.83388e-05	3.39095	0.999075	7.14008e-05	0.000833349	2.01533e-05	0.000924903
1166	0.0046991	0.000230859	3.60313	3.99942e-05	3.6081	0.00130237	6.39836e-05	0.998623	1.10846e-05	0.00137744
1167	0.000514585	0.00758516	0.000108031	3.61767	3.62588	0.00014192	0.00209195	2.97944e-05	0.997736	0.00226367
1168	0.000907218	0.00228137	6.82557e-05	3.31042	3.31368	0.00027378	0.00068847	2.05982e-05	0.999017	0.000982849
1169	3.45987	0.000160128	0.00404511	0.000881333	3.46496	0.998532	4.62135e-05	0.00116744	0.000254356	0.00146801
1170	0.0039974	0.0126879	3.70247	0.000310364	3.71946	0.00107473	0.00341121	0.995431	8.34432e-05	0.00456938
1171	0.00232361	0.000220419	3.38679	3.99942e-05	3.38937	0.000685559	6.50323e-05	0.999238	1.17999e-05	0.000762391
1172	0.00021956	3.65098	3.99942e-05	0.00524002	3.65648	6.00469e-05	0.998496	1.09379e-05	0.00143308	0.00150406
1173	0.000105551	0.00313302	3.99942e-05	3.58901	3.59229	2.93826e-05	0.00087215	1.11333e-05	0.999087	0.000912666
1174	3.71423	6.77635e-05	0.00870826	0.000154244	3.72316	0.997601	1.82006e-05	0.00233895	4.14284e-05	0.00239857
1175	0.0033498	0.000474836	3.41592	0.000222728	3.41997	0.000979483	0.000138842	0.998817	6.51257e-05	0.00118345
1176	0.000153816	0.00610775	3.99943e-05	3.70754	3.71384	4.1417e-05	0.00164459	1.0769e-05	0.998303	0.00169678
1177	3.99941e-05	0.00103094	3.99941e-05	3.31278	3.31389	1.20686e-05	0.000311098	1.20686e-05	0.999665	0.000335235
1178	3.13819	6.66912e-05	0.00143839	0.00029104	3.13998	0.999428	2.12394e-05	0.00045809	9.26884e-05	0.000572017
1179	2.79489	0.000209499	0.000904503	0.000151879	2.79616	0.999547	7.49237e-05	0.00032348	5.4317e-05	0.000452721
1180	3.25583	0.000150438	0.00176526	0.000104811	3.25785	0.99938	4.61771e-05	0.000541849	3.21718e-05	0.000620198
1181	3.01456	3.99941e-05	0.000439975	3.99941e-05	3.01508	0.999828	1.32647e-05	0.000145925	1.32647e-05	0.000172454
1182	3.99941e-05	3.29522	3.99941e-05	0.000825709	3.29613	1.21337e-05	0.999725	1.21337e-05	0.000250509	0.000274776
1183	3.9994e-05	2.98727	3.9994e-05	0.000262252	2.98761	1.33866e-05	0.999885	1.33866e-05	8.77798e-05	0.000114553
1184	3.37601	0.000330384	0.00171288	3.99942e-05	3.3781	0.999383	9.78018e-05	0.000507055	1.18393e-05	0.000616696
1185	3.99942e-05	0.00166594	3.99942e-05	3.60362	3.60537	1.1093e-05	0.000462072	1.1093e-05	0.999516	0.000484258
1186	0.000141299	0.00285965	3.99942e-05	3.61867	3.62171	3.90146e-05	0.000789586	1.10429e-05	0.99916	0.000839643
1187	0.000566923	0.000566306	3.99941e-05	3.01798	3.01915	0.000187776	0.000187571	1.32468e-05	0.999611	0.000388594
1188	0.00266583	3.65166	6.36098e-05	0.00238463	3.65677	0.00072901	0.998601	1.73951e-05	0.000652113	0.00139852
1189	3.28825	3.99941e-05	0.000850957	6.4308e-05	3.2892	0.99971	1.21592e-05	0.000258712	1.95512e-05	0.000290423
1190	3.99941e-05	3.24843	3.99941e-05	0.000562638	3.24907	1.23094e-05	0.999802	1.23094e-05	0.000173169	0.000197787
1191	3.34769	3.99942e-05	0.000725241	3.99942e-05	3.3485	0.99976	1.19439e-05	0.000216587	1.19439e-05	0.000240475
1192	0.000816575	3.99942e-05	3.39442	3.99942e-05	3.39532	0.0002405	1.17792e-05	0.999736	1.17792e-05	0.000264059
1193	6.38338e-05	3.73953	6.38694e-05	0.00466824	3.74432	1.70481e-05	0.998719	1.70577e-05	0.00124675	0.00128086
1194	0.00438557	0.000187419	3.63734	0.000134196	3.64205	0.00120415	5.14598e-05	0.998708	3.68463e-05	0.00129245
1195	0.000305759	0.00325129	3.99942e-05	3.63416	3.63776	8.40514e-05	0.000893763	1.09942e-05	0.999011	0.000988809
1196	3.76668	9.39868e-05	0.00604889	3.99943e-05	3.77286	0.998361	2.49113e-05	0.00160326	1.06005e-05	0.00163877
1197	0.00163897	0.000295013	3.37069	9.4069e-05	3.37272	0.00048595	8.74702e-05	0.999399	2.78912e-05	0.000601311
1198	3.68422	3.99943e-05	0.00183615	3.99943e-05	3.68614	0.99948	1.08499e-05	0.000498123	1.08499e-05	0.000519823
1199	3.79019	3.99943e-05	0.00731188	6.31197e-05	3.79761	0.998047	1.05314e-05	0.00192539	1.66209e-05	0.00195254
1200	0.000134043	0.00259455	6.25098e-05	3.60168	3.60447	3.7188e-05	0.000719814	1.73423e-05	0.999226	0.000774344
1201	0.000293227	0.00211764	3.99942e-05	3.5401	3.54256	8.27727e-05	0.000597771	1.12897e-05	0.999308	0.000691833
1202	9.47564e-05	3.767	3.99943e-05	0.00585315	3.77299	2.51144e-05	0.998413	1.06002e-05	0.00155133	0.00158705
1203	0.000371404	0.0019949	3.99942e-05	3.521	3.52341	0.00010541	0.000566186	1.1351e-05	0.999317	0.000682947
1204	9.3259e-05	0.0014202	3.99942e-05	3.5099	3.51145	2.65585e-05	0.000404447	1.13896e-05	0.999558	0.000442395
1205	3.64706	0.000365716	0.00337798	3.99942e-05	3.65084	0.998964	0.000100173	0.000925261	1.09548e-05	0.00103639
1206	0.00265261	0.000357982	3.56074	6.31537e-05	3.56382	0.000744318	0.000100449	0.999138	1.77208e-05	0.000862488
1207	0.00259139	0.0004485	3.58517	3.99942e-05	3.58825	0.000722189	0.000124991	0.999142	1.11459e-05	0.000858326
1208	0.00231193	0.000300776	3.56524	3.99942e-05	3.5679	0.000647983	8.43007e-05	0.999257	1.12095e-05	0.000743493
1209	0.00650369	6.23978e-05	3.75524	9.35349e-05	3.7619	0.00172883	1.65868e-05	0.99823	2.48637e-05	0.00177028
1210	9.35058e-05	0.00160505	3.99942e-05	3.54447	3.54621	2.63678e-05	0.000452609	1.1278e-05	0.99951	0.000490255
1211	3.59055	3.99942e-05	0.00122545	3.99942e-05	3.59185	0.999637	1.11347e-05	0.000341174	1.11347e-05	0.000363443
1212	3.76553	3.99943e-05	0.00296297	3.99943e-05	3.76857	0.999193	1.06126e-05	0.000786232	1.06126e-05	0.000807458
1213	3.60698	9.30135e-05	0.0025961	9.36241e-05	3.60976	0.999229	2.57672e-05	0.000719189	2.59363e-05	0.000770893
1214	0.000131759	2.93589	9.28238e-05	0.000588476	2.9367	4.48662e-05	0.999723	3.16082e-05	0.000200386	0.000276861
1215	0.00195098	9.28108e-05	3.5629	6.25226e-05	3.56501	0.000547257	2.60338e-05	0.999409	1.75379e-05	0.000590829
1216	0.00241212	0.000131688	3.63589	3.99942e-05	3.63848	0.000662948	3.61932e-05	0.99929	1.0992e-05	0.000710133
1217	3.99943e-05	3.67196	3.99943e-05	0.0016617	3.6737	1.08866e-05	0.999526	1.08866e-05	0.000452323	0.000474096
1218	3.78728	3.99943e-05	0.00565906	6.35309e-05	3.79304	0.998481	1.05441e-05	0.00149196	1.67493e-05	0.00151925
1219	6.32851e-05	0.00264299	3.99943e-05	3.72222	3.72496	1.69895e-05	0.000709535	1.07368e-05	0.999263	0.000737261
1220	3.77859	3.99943e-05	0.00305104	3.99943e-05	3.78173	0.999172	1.05757e-05	0.000806785	1.05757e-05	0.000827936
1221	9.29535e-05	3.72434	6.26002e-05	0.00419035	3.72869	2.49293e-05	0.998834	1.67888e-05	0.00112381	0.00116553
1222	0.000285874	0.00127329	6.20373e-05	3.33007	3.33169	8.58044e-05	0.000382176	1.86204e-05	0.999513	0.000486601
1223	3.64069	0.000415573	0.00513714	0.00028395	3.64653	0.998399	0.000113964	0.00140877	7.78687e-05	0.00160061
1224	0.0024014	0.000228045	3.53262	9.27467e-05	3.53534	0.000679257	6.45044e-05	0.99923	2.62342e-05	0.000769996
1225	0.00300556	0.000663602	3.53075	0.000357186	3.53477	0.000850283	0.000187735	0.998861	0.000101049	0.00113907
1226	0.000496206	0.00291982	3.99942e-05	3.6253	3.62876	0.000136742	0.000804632	1.10215e-05	0.999048	0.000952396
1227	9.33488e-05	0.00327386	3.99943e-05	3.71848	3.72189	2.5081e-05	0.000879623	1.07457e-05	0.999085	0.00091545
1228	3.71162	0.000131774	0.00525475	9.40959e-05	3.7171	0.998526	3.54508e-05	0.00141367	2.53143e-05	0.00147443
1229	0.000130096	3.73085	3.99943e-05	0.00431181	3.73533	3.48285e-05	0.9988	1.0707e-05	0.00115433	0.00119987
1230	3.6871	3.99943e-05	0.00273392	9.26934e-05	3.68996	0.999223	1.08387e-05	0.000740907	2.51204e-05	0.000776866
1231	6.28169e-05	3.71809	6.28733e-05	0.00350057	3.72171	1.68785e-05	0.999026	1.68937e-05	0.000940581	0.000974353
1232	6.3029e-05	0.000369968	3.99941e-05	3.02456	3.02503	2.08358e-05	0.000122302	1.3221e-05	0.999844	0.000156359
1233	3.77014	6.25262e-05	0.00667669	6.32591e-05	3.77694	0.998199	1.65547e-05	0.00176775	1.67488e-05	0.00180105
1234	3.99943e-05	0.00215451	3.99943e-05	3.71796	3.72019	1.07506e-05	0.00057914	1.07506e-05	0.999399	0.000600641
1235	0.000133891	0.00168135	3.99942e-05	3.5075	3.50935	3.81527e-05	0.000479107	1.13965e-05	0.999471	0.000528656
1236	0.000451957	3.69757	9.60281e-05	0.00699449	3.70512	0.000121982	0.997964	2.59177e-05	0.00188779	0.00203569
1237	3.55023	3.99942e-05	0.00123428	3.99942e-05	3.55154	0.99963	1.12611e-05	0.000347533	1.12611e-05	0.000370055
1238	0.000641088	0.000555921	3.09777	3.99941e-05	3.099	0.000206869	0.000179387	0.999601	1.29055e-05	0.000399162
1239	3.55756	3.99942e-05	0.00168159	6.44507e-05	3.55935	0.999498	1.12364e-05	0.000472444	1.81075e-05	0.000501788
1240	3.56778	3.99942e-05	0.00168962	6.41186e-05	3.56957	0.999497	1.12042e-05	0.000473338	1.79625e-05	0.000502505
1241	3.99942e-05	0.000860247	3.99942e-05	3.38363	3.38457	1.18166e-05	0.000254167	1.18166e-05	0.999722	0.000277801
1242	0.000563202	3.5617	0.000252997	0.00411647	3.56663	0.000157909	0.998617	7.09346e-05	0.00115416	0.00138301
1243	6.53229e-05	3.31023	9.77495e-05	0.00128835	3.31168	1.9725e-05	0.999562	2.95166e-05	0.000389033	0.000438275
1244	6.39349e-05	2.89794	3.9994e-05	0.000137182	2.89818	2.20603e-05	0.999917	1.37997e-05	4.73339e-05	8.31939e-05
1245	3.56266	0.00109135	0.00238833	3.99942e-05	3.56618	0.999013	0.000306029	0.000669716	1.12149e-05	0.00098696
1246	3.24206	0.000998203	0.00132366	0.000255943	3.24463	0.999206	0.000307647	0.000407954	7.8882e-05	0.000794484
1247	3.70392	3.99943e-05	0.00324159	6.47892e-05	3.70727	0.999097	1.07881e-05	0.000874388	1.74763e-05	0.000902653
1248	3.99942e-05	3.5209	3.99942e-05	0.00134756	3.52233	1.13545e-05	0.999595	1.13545e-05	0.000382575	0.000405284
1249	0.00216083	0.000145567	3.47626	6.45892e-05	3.47863	0.000621173	4.1846e-05	0.999318	1.85674e-05	0.000681587
1250	0.000258472	0.00600421	6.54941e-05	3.68458	3.69091	7.00294e-05	0.00162675	1.77447e-05	0.998285	0.00171453
1251	3.75723	3.99943e-05	0.00698754	9.75369e-05	3.76436	0.998107	1.06245e-05	0.00185624	2.59106e-05	0.00189277
1252	9.80246e-05	3.54122	0.000141889	0.00290648	3.54436	2.76565e-05	0.999112	4.00322e-05	0.00082003	0.000887719
1253	0.00178949	0.000255171	3.3495	6.52498e-05	3.35161	0.000533922	7.6134e-05	0.99937	1.94682e-05	0.000629524
1254	0.00280913	0.000410447	3.515	6.59046e-05	3.51828	0.000798438	0.000116661	0.999066	1.87321e-05	0.000933832
1255	0.00209723	6.50701e-05	3.6113	3.99942e-05	3.6135	0.000580386	1.80075e-05	0.999391	1.1068e-05	0.000609462
1256	3.99942e-05	3.55856	6.44812e-05	0.0017679	3.56043	1.1233e-05	0.999474	1.81105e-05	0.000496542	0.000525885
1257	3.2524	6.4753e-05	0.000884217	3.99941e-05	3.25339	0.999696	1.99032e-05	0.000271783	1.22931e-05	0.00030398
1258	3.48723	6.50653e-05	0.00144497	3.99942e-05	3.48878	0.999556	1.86499e-05	0.000414177	1.14637e-05	0.000444291
1259	3.20395	9.92853e-05	0.00122259	9.71694e-05	3.20537	0.999557	3.09747e-05	0.000381419	3.03145e-05	0.000442708
1260	3.76422	0.000139736	0.0126762	3.99943e-05	3.77708	0.996596	3.69958e-05	0.00335609	1.05887e-05	0.00340368
1261	0.000588698	0.000141897	2.92369	3.9994e-05	2.92446	0.000201301	4.85209e-05	0.999737	1.36757e-05	0.000263498
1262	6.42816e-05	3.27572	3.99941e-05	0.000913202	3.27674	1.96176e-05	0.999689	1.22055e-05	0.000278692	0.000310516
1263	3.69213	9.91475e-05	0.00361525	3.99943e-05	3.69588	0.998984	2.68265e-05	0.000978183	1.08213e-05	0.00101583
1264	0.0017522	9.93368e-05	3.51735	3.99942e-05	3.51924	0.000497892	2.82268e-05	0.999463	1.13645e-05	0.000537483
1265	3.99942e-05	3.52962	3.99942e-05	0.00132593	3.53103	1.13265e-05	0.999602	1.13265e-05	0.00037551	0.000398163
1266	3.75048	6.44827e-05	0.00428576	3.99943e-05	3.75487	0.998831	1.71731e-05	0.00114139	1.06513e-05	0.00116921
1267	0.000405522	0.000392329	2.70946	9.71676e-05	2.71035	0.000149619	0.000144752	0.99967	3.58505e-05	0.000330222
1268	3.19814	3.99941e-05	0.00108056	0.000319331	3.19958	0.99955	1.24998e-05	0.000337719	9.98041e-05	0.000450023
1269	3.76485	3.99943e-05	0.00726399	9.73464e-05	3.77226	0.998038	1.06022e-05	0.00192564	2.58059e-05	0.00196204
1270	0.00047907	0.000191695	2.74874	6.41188e-05	2.74947	0.000174241	6.97206e-05	0.999733	2.33204e-05	0.000267281
1271	3.76533	3.99943e-05	0.00347967	3.99943e-05	3.76889	0.999056	1.06117e-05	0.00092326	1.06117e-05	0.000944484
1272	0.00074551	0.0003171	2.99134	6.40203e-05	2.99247	0.000249129	0.000105966	0.999624	2.13938e-05	0.000376489
1273	3.77342	6.40491e-05	0.00580674	3.99943e-05	3.77933	0.998436	1.69472e-05	0.00153645	1.05824e-05	0.00156398
1274	3.63571	0.000187169	0.0044822	0.000135297	3.64052	0.99868	5.14126e-05	0.0012312	3.71642e-05	0.00131978
1275	0.00135027	3.99942e-05	3.56245	3.99942e-05	3.56388	0.000378876	1.12221e-05	0.999599	1.12221e-05	0.000401321
1276	0.00324731	0.000248678	3.56443	9.69202e-05	3.56803	0.000910113	6.96962e-05	0.998993	2.71635e-05	0.00100697
1277	0.000245748	0.00249326	3.99942e-05	3.56253	3.56531	6.89276e-05	0.000699312	1.12176e-05	0.999221	0.000779457
1278	0.000632079	3.6852	0.00018633	0.00770699	3.69373	0.000171122	0.997692	5.04448e-05	0.00208651	0.00230807
1279	6.31705e-05	3.56468	3.99942e-05	0.00149505	3.56628	1.77133e-05	0.999552	1.12145e-05	0.000419218	0.000448146
1280	3.99941e-05	3.18144	3.99941e-05	0.000374424	3.18189	1.25693e-05	0.999857	1.25693e-05	0.000117673	0.000142812
1281	0.000239298	0.00246526	3.99942e-05	3.58003	3.58277	6.67914e-05	0.000688088	1.11629e-05	0.999234	0.000766042
1282	3.73571	0.000181543	0.0105048	0.000133116	3.74653	0.997112	4.84562e-05	0.00280387	3.55304e-05	0.00288786
1283	0.00189483	0.000623523	3.48348	3.99942e-05	3.48603	0.00054355	0.000178863	0.999266	1.14727e-05	0.000733886
1284	0.000239171	0.00460535	9.58491e-05	3.65484	3.65978	6.53513e-05	0.00125837	2.61898e-05	0.99865	0.00134991
1285	0.000132761	0.00279684	9.35842e-05	3.58465	3.58767	3.70048e-05	0.000779571	2.60849e-05	0.999157	0.000842661
1286	0.000356961	0.000296512	3.9994e-05	2.86963	2.87032	0.000124362	0.000103303	1.39336e-05	0.999758	0.000241599
1287	3.60011	0.000128647	0.00238552	6.26405e-05	3.60269	0.999285	3.57085e-05	0.000662151	1.73872e-05	0.000715247
1288	0.00100355	9.25844e-05	3.39103	3.99942e-05	3.39216	0.000295844	2.72936e-05	0.999665	1.17902e-05	0.000334928
1289	3.63207	3.99942e-05	0.00171043	6.23902e-05	3.63388	0.999501	1.10059e-05	0.000470689	1.7169e-05	0.000498864
1290	3.76362	6.19696e-05	0.00491769	6.22916e-05	3.76866	0.998662	1.64434e-05	0.00130489	1.65288e-05	0.00133786
1291	0.000277825	9.0974e-05	2.95415	3.9994e-05	2.95456	9.40326e-05	3.0791e-05	0.999862	1.35364e-05	0.00013836
1292	3.99942e-05	3.65607	6.2138e-05	0.00173744	3.65791	1.09336e-05	0.999497	1.69873e-05	0.000474982	0.000502903
1293	3.71358	3.99943e-05	0.0021969	6.20725e-05	3.71588	0.999381	1.07631e-05	0.000591219	1.67047e-05	0.000618687
1294	3.72907	6.15393e-05	0.00434231	0.000123892	3.7336	0.998787	1.64826e-05	0.00116304	3.3183e-05	0.0012127
1295	3.99942e-05	3.46851	3.99942e-05	0.000670369	3.46926	1.15281e-05	0.999784	1.15281e-05	0.000193231	0.000216287
1296	3.70893	0.000325346	0.00475356	6.16864e-05	3.71407	0.998616	8.75983e-05	0.00127988	1.66088e-05	0.00138408
1297	0.000121175	0.00160676	3.99942e-05	3.58998	3.59174	3.37372e-05	0.000447347	1.1135e-05	0.999508	0.000492219
1298	0.000384283	0.00206509	6.13614e-05	3.56088	3.56339	0.000107842	0.000579531	1.722e-05	0.999295	0.000704592
1299	0.00079856	0.00311352	8.80854e-05	3.64249	3.6465	0.000218994	0.00085384	2.41562e-05	0.998903	0.00109699
1300	3.67028	3.99942e-05	0.00239359	0.000159055	3.67287	0.999294	1.08891e-05	0.000651696	4.33054e-05	0.00070589
1301	8.79983e-05	3.7228	0.0001587	0.00485233	3.7279	2.36053e-05	0.998632	4.2571e-05	0.00130162	0.0013678
1302	0.00141569	6.09056e-05	3.63973	3.99942e-05	3.64125	0.000388794	1.67266e-05	0.999583	1.09837e-05	0.000416504
1303	3.99942e-05	3.60224	0.000569687	0.00201412	3.60487	1.10945e-05	0.999272	0.000158033	0.000558723	0.00072785
1304	0.000501358	3.30577	8.72706e-05	0.000936379	3.30729	0.000151592	0.999539	2.63874e-05	0.000283126	0.000461105
1305	3.99942e-05	3.61463	8.61403e-05	0.00146121	3.61621	1.10597e-05	0.999561	2.38206e-05	0.000404072	0.000438952
1306	8.75009e-05	3.18941	8.68535e-05	0.000641555	3.19022	2.74278e-05	0.999744	2.72249e-05	0.000201101	0.000255753
1307	0.000119898	0.000855777	8.81721e-05	3.27837	3.27944	3.65607e-05	0.000260953	2.68864e-05	0.999676	0.0003244
1308	3.76129	0.000306404	0.00880371	6.08927e-05	3.77046	0.997568	8.12645e-05	0.00233492	1.615e-05	0.00243233
1309	0.00161716	0.000495641	3.46346	0.00011921	3.46569	0.000466619	0.000143014	0.999356	3.43972e-05	0.00064403
1310	8.78485e-05	0.0037381	3.99943e-05	3.76438	3.76824	2.33128e-05	0.000992	1.06135e-05	0.998974	0.00102593
1311	3.63162	6.03224e-05	0.00130359	3.99942e-05	3.63303	0.999614	1.66039e-05	0.000358817	1.10085e-05	0.000386429
1312	3.99942e-05	3.58526	0.00012047	0.00145251	3.58687	1.11502e-05	0.99955	3.35863e-05	0.000404953	0.000449689
1313	6.06976e-05	3.43391	3.99942e-05	0.000699812	3.43471	1.76718e-05	0.999767	1.16441e-05	0.000203747	0.000233063
1314	3.55355	6.05201e-05	0.00123382	6.06786e-05	3.55491	0.999619	1.70244e-05	0.000347076	1.7069e-05	0.000381169
1315	3.99942e-05	3.62549	3.99942e-05	0.00101695	3.62658	1.10281e-05	0.999698	1.10281e-05	0.000280414	0.000302471
1316	0.000121759	0.00142069	0.000439619	3.41153	3.41351	3.56697e-05	0.000416196	0.000128788	0.999419	0.000580653
1317	3.73244	0.000162651	0.00459978	6.05649e-05	3.73726	0.998709	4.35214e-05	0.00123079	1.62057e-05	0.00129051
1318	0.000443017	0.000582404	3.15975	6.09356e-05	3.16083	0.000140158	0.000184257	0.999656	1.92784e-05	0.000343693
1319	3.78116	3.99943e-05	0.00388001	6.11596e-05	3.78514	0.998948	1.05661e-05	0.00102506	1.61578e-05	0.00105179
1320	3.76924	8.94776e-05	0.00796653	8.986e-05	3.77738	0.997844	2.36877e-05	0.00210901	2.37889e-05	0.00215648
1321	0.00241326	0.000326934	3.61544	3.99942e-05	3.61822	0.000666974	9.03576e-05	0.999232	1.10536e-05	0.000768385
1322	0.00102782	0.000950663	3.45524	3.99942e-05	3.45725	0.000297295	0.000274976	0.999416	1.15682e-05	0.000583839
1323	3.7472	0.000218737	0.00892755	8.90713e-05	3.75643	0.997541	5.823e-05	0.0023766	2.37117e-05	0.00245855
1324	0.00494172	0.000221735	3.73154	3.99943e-05	3.73675	0.00132247	5.93392e-05	0.998607	1.0703e-05	0.00139251
1325	0.000128424	0.00202801	9.14973e-05	3.53749	3.53974	3.62807e-05	0.000572926	2.58486e-05	0.999365	0.000635055
1326	0.000176552	0.00247441	6.15488e-05	3.59952	3.60223	4.90117e-05	0.00068691	1.70863e-05	0.999247	0.000753008
1327	3.73048	9.34107e-05	0.00829948	0.000353035	3.73922	0.997661	2.49813e-05	0.00221957	9.4414e-05	0.00233897
1328	0.000537629	0.018048	6.32878e-05	3.74363	3.76228	0.0001429	0.00479709	1.68217e-05	0.995043	0.00495681
1329	0.00109491	0.00721077	6.38e-05	3.72144	3.72981	0.000293556	0.00193328	1.71054e-05	0.997756	0.00224394
1330	0.000238821	0.00426739	3.99943e-05	3.69296	3.6975	6.45899e-05	0.00115413	1.08166e-05	0.99877	0.00122953
1331	0.000298355	0.00449599	3.99943e-05	3.68733	3.69217	8.08076e-05	0.00121771	1.08322e-05	0.998691	0.00130935
1332	3.68114	0.000241165	0.00753254	0.000543334	3.68945	0.997746	6.53659e-05	0.00204164	0.000147267	0.00225427
1333	6.34092e-05	0.00329403	0.000134627	3.65059	3.65409	1.7353e-05	0.000901465	3.68429e-05	0.999044	0.000955661
1334	3.367	3.99942e-05	0.00111604	9.51224e-05	3.36825	0.999629	1.18739e-05	0.000331341	2.82409e-05	0.000371456
1335	3.62302	0.000237114	0.0045043	0.000182858	3.62795	0.998643	6.53577e-05	0.00124156	5.04025e-05	0.00135732
1336	9.5746e-05	9.60349e-05	2.6587	6.31549e-05	2.65896	3.60088e-05	3.61175e-05	0.999904	2.37517e-05	9.58781e-05
1337	2.9141	3.9994e-05	0.000312863	6.39029e-05	2.91452	0.999857	1.37223e-05	0.000107346	2.19257e-05	0.000142994
1338	6.47828e-05	3.19267	6.42898e-05	0.000838777	3.19364	2.02849e-05	0.999697	2.01306e-05	0.00026264	0.000303055
1339	0.000136886	2.86585	0.000136138	0.000657337	2.86678	4.77489e-05	0.999675	4.7488e-05	0.000229294	0.000324531
1340	3.99942e-05	3.54916	6.47925e-05	6.38344e-05	3.54933	1.12681e-05	0.999952	1.82549e-05	1.79849e-05	4.75079e-05
1341	3.23094	3.99941e-05	0.000570647	3.99941e-05	3.23159	0.999799	1.2376e-05	0.000176584	1.2376e-05	0.000201336
1342	2.70116	9.62095e-05	0.000140163	3.99939e-05	2.70144	0.999898	3.56142e-05	5.18844e-05	1.48047e-05	0.000102303
1343	3.01357	6.43988e-05	0.000489385	3.99941e-05	3.01416	0.999803	2.13654e-05	0.000162362	1.32687e-05	0.000196996
1344	3.99942e-05	3.54996	3.99942e-05	0.00143247	3.55147	1.12613e-05	0.999574	1.12613e-05	0.000403345	0.000425867
1345	3.13442	0.000143919	0.000898118	3.99941e-05	3.1355	0.999655	4.58998e-05	0.000286435	1.27552e-05	0.00034509
1346	9.81191e-05	0.00184327	3.99942e-05	3.51988	3.52186	2.786e-05	0.000523379	1.1356e-05	0.999437	0.000562596
1347	0.000257063	0.00262566	6.48606e-05	3.51648	3.51942	7.30413e-05	0.000746048	1.84293e-05	0.999162	0.000837519
1348	3.63875	0.000320359	0.00582829	0.000190643	3.64509	0.998261	8.78879e-05	0.00159894	5.23014e-05	0.00173913
1349	3.99943e-05	3.7526	0.00014005	0.00757598	3.76035	1.06358e-05	0.997937	3.72439e-05	0.0020147	0.00206258
1350	0.00266743	6.46223e-05	3.67733	3.99943e-05	3.6801	0.000724826	1.75599e-05	0.999247	1.08677e-05	0.000753253
1351	0.000399392	0.00291764	3.99942e-05	3.57047	3.57383	0.000111755	0.000816389	1.11909e-05	0.999061	0.000939334
1352	6.33847e-05	3.69476	3.99943e-05	0.0029095	3.69777	1.71413e-05	0.999185	1.08158e-05	0.000786824	0.000814781
1353	3.65328	9.70797e-05	0.00280724	3.99942e-05	3.65623	0.999195	2.65519e-05	0.000767798	1.09387e-05	0.000805288
1354	3.23665	6.39428e-05	0.00108194	9.76829e-05	3.2379	0.999616	1.97482e-05	0.000334149	3.01686e-05	0.000384066
1355	3.72467	3.99943e-05	0.00617397	0.000188807	3.73107	0.998284	1.07192e-05	0.00165475	5.0604e-05	0.00171607
1356	3.99943e-05	0.00387256	3.99943e-05	3.76568	3.76963	1.06096e-05	0.0010273	1.06096e-05	0.998951	0.00104852
1357	3.79739	3.99943e-05	0.00900567	3.99943e-05	3.80647	0.997613	1.05069e-05	0.00236589	1.05069e-05	0.0023869
1358	6.51225e-05	0.00342191	3.99943e-05	3.71533	3.71885	1.75115e-05	0.000920151	1.07545e-05	0.999052	0.000948417
1359	3.68161	0.00164611	0.00675249	0.000193596	3.6902	0.997672	0.000446076	0.00182984	5.24621e-05	0.00232838
1360	0.000769437	0.00292676	3.49835	0.000141033	3.50218	0.000219702	0.000835696	0.998904	4.02699e-05	0.00109567
1361	0.000255192	3.27231	0.000194543	0.00176147	3.27452	7.79327e-05	0.999325	5.94112e-05	0.000537934	0.000675278
1362	0.00180156	9.78586e-05	3.33531	0.000591068	3.3378	0.000539744	2.93183e-05	0.999254	0.000177083	0.000746145
1363	0.00255882	0.00144764	3.56557	6.6086e-05	3.56965	0.000716826	0.000405542	0.998859	1.85133e-05	0.00114088
1364	0.00254718	0.00019566	3.56818	3.99942e-05	3.57096	0.000713303	5.47919e-05	0.999221	1.11999e-05	0.000779295
1365	0.00466092	0.00098632	3.64978	6.5167e-05	3.6555	0.00127504	0.000269818	0.998437	1.78271e-05	0.00156269
1366	0.00382091	0.000196687	3.66054	3.99942e-05	3.6646	0.00104266	5.36721e-05	0.998893	1.09137e-05	0.00110724
1367	0.00177251	0.000141351	3.40068	6.54513e-05	3.40266	0.000520918	4.15412e-05	0.999418	1.92353e-05	0.000581695
1368	3.73351	6.48005e-05	0.00508783	6.48639e-05	3.73873	0.998604	1.73322e-05	0.00136084	1.73492e-05	0.00139552
1369	9.62679e-05	0.00292118	9.59803e-05	3.58467	3.58778	2.68322e-05	0.000814201	2.6752e-05	0.999132	0.000867786
1370	3.67363	3.99943e-05	0.00350708	0.000139117	3.67732	0.998998	1.08759e-05	0.000953706	3.78312e-05	0.00100241
1371	0.000188753	3.59907	6.3971e-05	0.00312834	3.60245	5.23958e-05	0.999061	1.77576e-05	0.000868391	0.000938545
1372	6.41508e-05	0.000139226	6.38789e-05	2.6823	2.68257	2.3914e-05	5.19002e-05	2.38126e-05	0.9999	9.96268e-05
1373	3.32704	3.99942e-05	0.00355357	0.228342	3.55898	0.934831	1.12376e-05	0.00099848	0.0641595	0.0651692
1374	3.74336	9.29397e-05	0.00524623	6.28817e-05	3.74876	0.998559	2.47921e-05	0.00139946	1.6774e-05	0.00144102
1375	0.00212536	9.15019e-05	3.60057	6.29234e-05	3.60285	0.00058991	2.53971e-05	0.999367	1.74649e-05	0.000632772
1376	0.000421223	0.00252512	3.99942e-05	3.59671	3.59969	0.000117016	0.000701481	1.11105e-05	0.99917	0.000829608
1377	3.72787	0.000224092	0.004987	3.99943e-05	3.73312	0.998593	6.0028e-05	0.00133588	1.07134e-05	0.00140662
1378	0.00205219	0.000483949	3.51653	6.24759e-05	3.51913	0.000583153	0.00013752	0.999262	1.77532e-05	0.000738426
1379	0.000344477	0.00404849	9.19627e-05	3.65178	3.65627	9.42154e-05	0.00110727	2.51521e-05	0.998773	0.00122664
1380	0.000277016	0.00356341	8.97501e-05	3.63999	3.64392	7.60215e-05	0.000977905	2.46301e-05	0.998921	0.00107856
1381	3.76545	3.99943e-05	0.00334443	6.19373e-05	3.7689	0.999086	1.06117e-05	0.000887376	1.64338e-05	0.000914422
1382	0.000535853	3.71162	8.96516e-05	0.00589835	3.71814	0.000144119	0.998245	2.41119e-05	0.00158637	0.0017546
1383	0.00420962	0.000124387	3.74846	3.99943e-05	3.75283	0.00112172	3.31449e-05	0.998834	1.06571e-05	0.00116552
1384	0.000212902	0.0020262	3.99942e-05	3.59762	3.5999	5.91412e-05	0.00056285	1.11098e-05	0.999367	0.000633101
1385	3.63322	6.08792e-05	0.00144086	3.99942e-05	3.63476	0.999576	1.67492e-05	0.00039641	1.10033e-05	0.000424163
1386	3.74398	8.68778e-05	0.0039484	6.05995e-05	3.74807	0.998907	2.31793e-05	0.00105345	1.61682e-05	0.0010928
1387	3.2882	6.06175e-05	0.000730925	8.82018e-05	3.28908	0.999733	1.84299e-05	0.000222228	2.68166e-05	0.000267474
1388	0.000121904	3.4873	6.09527e-05	0.00133994	3.48883	3.49413e-05	0.999564	1.74708e-05	0.000384066	0.000436478
1389	0.00429694	0.000160725	3.7467	3.99943e-05	3.75119	0.00114549	4.28463e-05	0.998801	1.06617e-05	0.00119899
1390	8.738e-05	3.76113	3.99943e-05	0.00352346	3.76478	2.32099e-05	0.99903	1.06233e-05	0.0009359	0.000969734
1391	6.00116e-05	3.12797	6.08493e-05	0.000365455	3.12846	1.91825e-05	0.999845	1.94502e-05	0.000116816	0.000155449
1392	3.16433	0.000156368	0.00048908	3.99941e-05	3.16502	0.999783	4.94051e-05	0.000154527	1.26363e-05	0.000216568
1393	3.4537	3.99942e-05	0.000690507	5.99635e-05	3.45449	0.999771	1.15775e-05	0.000199887	1.73582e-05	0.000228823
1394	3.39684	3.99942e-05	0.000358862	3.99942e-05	3.39728	0.999871	1.17724e-05	0.000105632	1.17724e-05	0.000129177
1395	3.78494	8.68764e-05	0.00715605	6.00317e-05	3.79224	0.998074	2.2909e-05	0.00188702	1.58301e-05	0.00192576
1396	0.000355004	6.00147e-05	3.2562	3.99941e-05	3.25665	0.000109009	1.84283e-05	0.99986	1.22807e-05	0.000139718
1397	3.80336	3.99943e-05	0.00494285	5.95514e-05	3.8084	0.998676	1.05016e-05	0.00129788	1.56369e-05	0.00132402
1398	0.00148977	0.000615026	3.52296	6.00794e-05	3.52512	0.000422614	0.00017447	0.999386	1.70432e-05	0.000614127
1399	3.78929	8.54315e-05	0.00845045	6.01539e-05	3.79789	0.997737	2.24945e-05	0.00222504	1.58388e-05	0.00226337
1400	0.000196142	0.00220218	3.99942e-05	3.65505	3.65749	5.36275e-05	0.000602102	1.09349e-05	0.999333	0.000666664
1401	0.000156267	0.00366186	3.99943e-05	3.74014	3.74399	4.17381e-05	0.000978063	1.06822e-05	0.99897	0.00103048
1402	3.6878	8.68376e-05	0.0033315	0.000156146	3.69137	0.999032	2.35245e-05	0.00090251	4.23003e-05	0.000968335
1403	3.99943e-05	3.72654	8.67343e-05	0.00242649	3.72909	1.07249e-05	0.999315	2.32588e-05	0.000650694	0.000684677
1404	0.000118862	0.00165161	6.04483e-05	3.5838	3.58563	3.31497e-05	0.00046062	1.68585e-05	0.999489	0.000510628
1405	3.78289	6.03998e-05	0.00345112	3.99943e-05	3.78645	0.999062	1.59516e-05	0.00091144	1.05625e-05	0.000937954
1406	3.75726	3.99943e-05	0.00183846	3.99943e-05	3.75918	0.99949	1.06391e-05	0.000489058	1.06391e-05	0.000510336
1407	8.60844e-05	3.6873	8.69989e-05	0.0027157	3.69018	2.33279e-05	0.999217	2.35758e-05	0.000735924	0.000782828
1408	0.000832515	8.61445e-05	3.31649	8.60272e-05	3.31749	0.000250947	2.59667e-05	0.999697	2.59314e-05	0.000302845
1409	3.74392	0.000624024	0.00865291	0.000118801	3.75331	0.997497	0.00016626	0.00230541	3.16522e-05	0.00250332
1410	0.00350256	0.000414935	3.68008	6.00486e-05	3.68406	0.000950733	0.00011263	0.99892	1.62996e-05	0.00107966
1411	0.000771511	6.05251e-05	3.4759	3.99942e-05	3.47677	0.000221905	1.74084e-05	0.999749	1.15033e-05	0.000250816
1412	3.7382	8.69194e-05	0.0027507	3.99943e-05	3.74108	0.999231	2.32338e-05	0.000735268	1.06906e-05	0.000769193
1413	3.79012	0.000117456	0.00946868	3.99943e-05	3.79974	0.997467	3.09114e-05	0.00249193	1.05255e-05	0.00253336
1414	0.00162032	6.06329e-05	3.63174	6.07589e-05	3.63348	0.000445941	1.66873e-05	0.999521	1.6722e-05	0.00047935
1415	6.03609e-05	0.00288304	8.76191e-05	3.71119	3.71422	1.62513e-05	0.000776216	2.35901e-05	0.999184	0.000816057
1416	0.000492626	3.75658	6.03608e-05	0.0082135	3.76534	0.000130832	0.997672	1.60306e-05	0.00218134	0.00232821
1417	0.00425456	8.66105e-05	3.75628	6.01433e-05	3.76068	0.00113133	2.30306e-05	0.99883	1.59927e-05	0.00117035
1418	0.000157903	0.0042568	6.03577e-05	3.72821	3.73268	4.23028e-05	0.00114041	1.61701e-05	0.998801	0.00119889
1419	3.74104	0.000250455	0.007634	0.000119764	3.74905	0.997865	6.68048e-05	0.00203625	3.19453e-05	0.002135
1420	0.000310585	8.79228e-05	3.08579	3.99941e-05	3.08623	0.000100636	2.84887e-05	0.999858	1.29589e-05	0.000142083
1421	3.68602	6.04478e-05	0.00248572	8.82199e-05	3.68865	0.999286	1.63875e-05	0.000673883	2.39166e-05	0.000714187
1422	3.77008	8.78445e-05	0.00559451	6.08879e-05	3.77582	0.998479	2.3265e-05	0.00148167	1.61257e-05	0.00152106
1423	3.99942e-05	3.53452	3.99942e-05	0.000805365	3.5354	1.13125e-05	0.99975	1.13125e-05	0.0002278	0.000250425
1424	0.00201301	0.000518483	3.58156	3.99942e-05	3.58413	0.000561645	0.000144661	0.999283	1.11587e-05	0.000717465
1425	0.00242349	0.000212552	3.56452	0.000122433	3.56728	0.000679366	5.95839e-05	0.999227	3.4321e-05	0.000773271
1426	0.00139481	0.000591831	3.48747	3.99942e-05	3.48949	0.000399717	0.000169604	0.999419	1.14613e-05	0.000580782
1427	3.79799	3.99943e-05	0.00590982	6.18037e-05	3.804	0.99842	1.05137e-05	0.00155358	1.6247e-05	0.00158034
1428	3.99942e-05	3.63156	3.99942e-05	0.00116062	3.6328	1.10092e-05	0.999658	1.10092e-05	0.000319484	0.000341503
1429	3.68336	3.99943e-05	0.00186683	6.17244e-05	3.68533	0.999466	1.08523e-05	0.000506557	1.67487e-05	0.000534158
1430	0.000481721	0.000126402	2.98373	6.2049e-05	2.9844	0.000161413	4.23541e-05	0.999775	2.07911e-05	0.000224558
1431	3.78184	3.99943e-05	0.00313328	3.99943e-05	3.78505	0.999151	1.05664e-05	0.000827804	1.05664e-05	0.000848937
1432	0.000491082	3.64068	6.28504e-05	0.00350807	3.64474	0.000134737	0.998886	1.72442e-05	0.000962503	0.00111448
1433	6.30636e-05	3.70335	3.99943e-05	0.00235403	3.70581	1.70175e-05	0.999337	1.07923e-05	0.000635228	0.000663038
1434	0.0045818	0.000679721	3.65887	9.23233e-05	3.66422	0.00125042	0.000185502	0.998539	2.51959e-05	0.00146111
1435	6.22993e-05	0.00264513	3.99943e-05	3.70974	3.71249	1.6781e-05	0.000712494	1.07729e-05	0.99926	0.000740048
1436	3.5679	3.99942e-05	0.00171982	9.35137e-05	3.56976	0.999481	1.12036e-05	0.000481774	2.61961e-05	0.000519174
1437	3.99943e-05	3.75195	6.35354e-05	0.00383	3.75588	1.06484e-05	0.998953	1.69162e-05	0.00101973	0.0010473
1438	6.34381e-05	0.00197623	3.99942e-05	3.64327	3.64535	1.74025e-05	0.000542124	1.09713e-05	0.99943	0.000570497
1439	6.38337e-05	0.00099262	6.33842e-05	3.2954	3.29652	1.93639e-05	0.000301111	1.92276e-05	0.99966	0.000339703
1440	3.61733	0.00155015	0.00346867	0.00013595	3.62248	0.998577	0.000427924	0.000957539	3.75294e-05	0.00142299
1441	0.00271732	0.000138599	3.54705	9.59132e-05	3.55	0.000765443	3.90418e-05	0.999168	2.70178e-05	0.000831502
1442	9.71227e-05	3.6627	3.99942e-05	0.00288662	3.66573	2.64948e-05	0.999175	1.09103e-05	0.000787461	0.000824866
1443	0.0488393	3.99943e-05	3.67591	0.000398695	3.72518	0.0131106	1.07362e-05	0.986772	0.000107027	0.0132283
1444	0.000399427	0.00184951	3.99942e-05	3.42719	3.42948	0.000116469	0.000539298	1.16619e-05	0.999333	0.000667429
1445	3.68721	3.99943e-05	0.00436558	0.000192671	3.69181	0.998754	1.08332e-05	0.0011825	5.21886e-05	0.00124553
1446	0.000139658	3.59033	6.44655e-05	0.00293691	3.59347	3.88643e-05	0.999126	1.79396e-05	0.000817291	0.000874095
1447	0.00177929	9.82359e-05	3.50606	3.99942e-05	3.50798	0.000507212	2.80036e-05	0.999453	1.14009e-05	0.000546617
1448	0.000494846	0.00242047	3.99942e-05	3.51333	3.51628	0.00014073	0.000688361	1.1374e-05	0.99916	0.000840465
1449	3.73778	0.00211261	0.00854205	6.50148e-05	3.7485	0.99714	0.000563586	0.00227879	1.73442e-05	0.00285972
1450	0.00189716	9.80228e-05	3.53503	3.99942e-05	3.53707	0.000536365	2.7713e-05	0.999425	1.13072e-05	0.000575385
1451	0.00391516	0.000197003	3.58054	0.000139424	3.58479	0.00109216	5.49552e-05	0.998814	3.88931e-05	0.00118601
1452	0.0041423	9.86591e-05	3.65138	9.69034e-05	3.65572	0.0011331	2.69876e-05	0.998813	2.65074e-05	0.0011866
1453	0.000337657	0.00373512	6.47239e-05	3.59263	3.59677	9.38778e-05	0.00103847	1.7995e-05	0.99885	0.00115034
1454	0.000196324	0.0017808	6.57392e-05	3.37569	3.37773	5.81232e-05	0.000527218	1.94625e-05	0.999395	0.000604804
1455	0.000257135	3.68262	9.73411e-05	0.00642224	3.6894	6.96958e-05	0.998163	2.6384e-05	0.00174073	0.00183681
1456	3.55045	6.38771e-05	0.00195715	6.38513e-05	3.55253	0.999413	1.79807e-05	0.000550918	1.79735e-05	0.000586872
1457	0.00140341	3.73828	3.99943e-05	0.0234544	3.76318	0.000372932	0.993384	1.06278e-05	0.00623261	0.00661617
1458	9.80645e-05	3.67613	3.99943e-05	0.00312451	3.67939	2.66524e-05	0.999113	1.08698e-05	0.000849193	0.000886715
1459	0.0104959	0.000582989	3.72787	6.41984e-05	3.73902	0.00280714	0.00015592	0.99702	1.71699e-05	0.00298023
1460	0.000773902	0.00419576	3.99942e-05	3.65014	3.65515	0.000211729	0.0011479	1.09419e-05	0.998629	0.00137057
1461	3.69901	0.00039817	0.00794158	9.7974e-05	3.70745	0.997724	0.000107397	0.00214206	2.64262e-05	0.00227588
1462	6.40987e-05	0.0018082	9.67844e-05	3.48041	3.48238	1.84066e-05	0.000519244	2.77926e-05	0.999435	0.000565443
1463	0.000314725	0.00115721	9.50273e-05	3.14409	3.14566	0.000100051	0.000367876	3.0209e-05	0.999502	0.000498136
1464	3.65202	0.000846905	0.00686787	0.000471466	3.6602	0.997763	0.000231382	0.00187636	0.000128809	0.00223655
1465	0.00210232	0.00039354	3.49127	3.99942e-05	3.49381	0.000601728	0.000112639	0.999274	1.14472e-05	0.000725814
1466	0.00614717	0.000484786	3.68446	6.44375e-05	3.69115	0.00166538	0.000131337	0.998186	1.74573e-05	0.00181417
1467	0.0048282	0.0523579	0.00883672	3.67368	3.7397	0.00129107	0.0140005	0.00236295	0.982345	0.0176546
1468	0.000185006	0.000464868	3.9994e-05	2.87018	2.87087	6.44425e-05	0.000161926	1.3931e-05	0.99976	0.000240299
1469	3.68469	0.000185891	0.00402496	3.99943e-05	3.68894	0.998848	5.03914e-05	0.00109109	1.08417e-05	0.00115232
1470	0.00154091	0.000311803	3.25132	0.000185024	3.25336	0.000473638	9.58405e-05	0.999374	5.68716e-05	0.00062635
1471	3.64048	9.71467e-05	0.00386467	0.0014402	3.64588	0.998518	2.66456e-05	0.00106001	0.000395022	0.00148168
1472	0.000135675	3.32042	6.48585e-05	0.00134509	3.32197	4.08417e-05	0.999535	1.95241e-05	0.000404908	0.000465274
1473	0.00113167	3.99942e-05	3.42552	6.38107e-05	3.42675	0.000330247	1.16712e-05	0.999639	1.86213e-05	0.00036054
1474	3.7187	0.000311658	0.00736525	6.44872e-05	3.72644	0.997923	8.36341e-05	0.00197648	1.73053e-05	0.00207742
1475	0.00093641	0.000473228	3.0889	9.76699e-05	3.09041	0.000303005	0.000153128	0.999512	3.16042e-05	0.000487737
1476	3.75129	0.000136975	0.013347	9.6938e-05	3.76487	0.996393	3.63825e-05	0.00354514	2.5748e-05	0.00360727
1477	0.000556804	0.000313738	2.93527	3.9994e-05	2.93618	0.000189636	0.000106852	0.99969	1.36211e-05	0.000310109
1478	3.79554	3.99943e-05	0.00557386	3.99943e-05	3.80119	0.998513	1.05215e-05	0.00146635	1.05215e-05	0.00148739
1479	3.68627	9.72579e-05	0.0057014	0.000187181	3.69226	0.998379	2.63411e-05	0.00154415	5.06957e-05	0.00162119
1480	9.51712e-05	0.00135247	3.99942e-05	3.4382	3.43969	2.76685e-05	0.000393195	1.16273e-05	0.999568	0.00043249
1481	9.69158e-05	0.00176341	6.47126e-05	3.48019	3.48211	2.78325e-05	0.000506421	1.85843e-05	0.999447	0.000552838
1482	3.6576	9.46181e-05	0.00323921	6.34447e-05	3.661	0.999072	2.58449e-05	0.00088479	1.73299e-05	0.000927965
1483	3.61795	9.41068e-05	0.00305014	9.66106e-05	3.62119	0.999105	2.59878e-05	0.000842304	2.66792e-05	0.000894971
1484	0.001636	0.000379833	3.41275	3.99942e-05	3.4148	0.000479089	0.000111231	0.999398	1.1712e-05	0.000602033
1485	0.00205228	0.000380925	3.4509	6.42248e-05	3.45339	0.00059428	0.000110305	0.999277	1.85976e-05	0.000723182
1486	0.00113721	0.000137234	3.31671	3.99941e-05	3.31803	0.000342736	4.13603e-05	0.999604	1.20536e-05	0.00039615
1487	0.00153293	0.000456707	3.39294	3.99942e-05	3.39497	0.000451529	0.000134525	0.999402	1.17804e-05	0.000597834
1488	3.67017	0.000135801	0.00450912	9.64799e-05	3.67491	0.99871	3.69536e-05	0.001227	2.62537e-05	0.00129021
1489	3.77036	0.013858	0.0112216	6.3454e-05	3.7955	0.993376	0.00365117	0.00295654	1.67182e-05	0.00662443
1490	0.00110583	9.49463e-05	3.37096	3.99942e-05	3.3722	0.000327926	2.81556e-05	0.999632	1.186e-05	0.000367941
1491	3.99943e-05	3.80466	3.99943e-05	0.00743336	3.81217	1.04912e-05	0.998029	1.04912e-05	0.0019499	0.00197088
1492	0.000620291	0.00160536	3.33802	0.000137423	3.34039	0.000185694	0.000480592	0.999293	4.11399e-05	0.000707426
1493	3.79081	3.99943e-05	0.0106387	6.34768e-05	3.80155	0.997174	1.05205e-05	0.00279851	1.66976e-05	0.00282573
1494	6.33187e-05	0.00360736	3.99943e-05	3.74713	3.75084	1.68812e-05	0.000961748	1.06628e-05	0.999011	0.000989292
1495	3.7322	3.99943e-05	0.00321752	6.38136e-05	3.73552	0.999111	1.07065e-05	0.000861332	1.70829e-05	0.000889121
1496	6.32054e-05	3.55806	6.32456e-05	0.00176248	3.55995	1.77546e-05	0.999469	1.77658e-05	0.000495086	0.000530606
1497	3.68833	0.000132585	0.0040381	6.37842e-05	3.69256	0.998853	3.59059e-05	0.00109358	1.72737e-05	0.00114676
1498	0.00245354	0.000708128	3.54108	6.32106e-05	3.54431	0.000692248	0.000199793	0.99909	1.78344e-05	0.000909875
1499	0.00018227	0.0016883	3.99942e-05	3.47502	3.47693	5.24228e-05	0.000485573	1.15027e-05	0.999451	0.000549498
1500	3.69597	0.000796365	0.00803913	0.000183131	3.70499	0.997566	0.000214944	0.00216981	4.94282e-05	0.00243418
1501	0.00107997	0.000516795	3.30142	3.99941e-05	3.30306	0.000326962	0.00015646	0.999504	1.21082e-05	0.000495529
1502	0.000700994	0.000232538	3.07822	3.99941e-05	3.0792	0.000227655	7.55192e-05	0.999684	1.29885e-05	0.000316163
1503	3.79809	3.99943e-05	0.00512128	3.99943e-05	3.80329	0.998632	1.05157e-05	0.00134654	1.05157e-05	0.00136757
1504	3.61873	0.000542069	0.0037028	6.39135e-05	3.62304	0.998811	0.000149617	0.00102202	1.76409e-05	0.00118927
1505	6.34189e-05	0.000920928	0.000136433	3.13839	3.13951	2.02002e-05	0.000293335	4.34566e-05	0.999643	0.000356992
1506	3.99942e-05	3.64762	3.99942e-05	0.00177786	3.64947	1.09589e-05	0.999491	1.09589e-05	0.000487156	0.000509073
1507	3.09443	3.99941e-05	0.000315815	3.99941e-05	3.09483	0.999872	1.29229e-05	0.000102046	1.29229e-05	0.000127892
1508	3.99942e-05	0.00137499	3.99942e-05	3.5603	3.56176	1.12288e-05	0.000386044	1.12288e-05	0.999591	0.000408501
1509	6.37866e-05	3.68064	0.000193511	0.00497719	3.68588	1.73057e-05	0.99858	5.25006e-05	0.00135034	0.00142015
1510	3.63974	0.000141576	0.00304116	3.99942e-05	3.64297	0.999115	3.88627e-05	0.000834803	1.09785e-05	0.000884645
1511	0.00176624	0.000196292	3.33402	9.9306e-05	3.33609	0.000529435	5.8839e-05	0.999382	2.97672e-05	0.000618041
1512	6.56055e-05	3.71614	0.000197458	0.00736265	3.72376	1.76181e-05	0.997952	5.30263e-05	0.00197721	0.00204785
1513	3.43208	3.99942e-05	0.00161108	0.000100698	3.43383	0.99949	1.16471e-05	0.000469179	2.93252e-05	0.000510151
1514	0.000146704	0.00118032	6.65072e-05	3.15782	3.15922	4.64369e-05	0.000373612	2.10518e-05	0.999559	0.000441101
1515	0.000205021	0.00359337	3.99942e-05	3.62249	3.62632	5.65368e-05	0.000990912	1.10289e-05	0.998942	0.00105848
1516	0.000542115	0.00220043	3.99942e-05	3.43138	3.43416	0.000157859	0.000640747	1.1646e-05	0.99919	0.000810253
1517	0.000150457	3.68352	6.56807e-05	0.00580729	3.68954	4.07793e-05	0.998367	1.78019e-05	0.00157399	0.00163257
1518	3.99942e-05	3.60636	0.000369177	0.00415569	3.61092	1.10759e-05	0.998736	0.000102239	0.00115087	0.00126418
1519	0.000155814	0.000815995	6.75857e-05	2.80124	2.80228	5.56025e-05	0.000291189	2.41181e-05	0.999629	0.00037091
1520	3.41096	0.000299356	0.00287823	0.000107006	3.41424	0.999038	8.76786e-05	0.000843007	3.1341e-05	0.000962026
1521	0.00109163	0.000223603	2.94582	6.72221e-05	2.9472	0.000370394	7.58694e-05	0.999531	2.28088e-05	0.000469072
1522	0.0013818	0.000108005	3.20876	3.99941e-05	3.21029	0.000430428	3.36433e-05	0.999523	1.24581e-05	0.000476529
1523	3.71608	3.99943e-05	0.00372614	3.99943e-05	3.71989	0.998977	1.07515e-05	0.00100168	1.07515e-05	0.00102318
1524	3.71634	6.85165e-05	0.00676997	6.89156e-05	3.72325	0.998145	1.84024e-05	0.0018183	1.85096e-05	0.00185521
1525	3.9994e-05	0.000624977	3.9994e-05	2.98173	2.98244	1.34099e-05	0.000209553	1.34099e-05	0.999764	0.000236372
1526	2.43262	3.99939e-05	0.00023545	6.8208e-05	2.43297	0.999859	1.64383e-05	9.67748e-05	2.80349e-05	0.000141248
1527	2.96476	0.0158524	0.0217582	0.490732	3.4931	0.848747	0.00453821	0.00622889	0.140486	0.151253
1528	3.69914	0.000117091	0.0373756	3.99943e-05	3.73667	0.989956	3.13356e-05	0.0100024	1.07032e-05	0.0100444
1529	3.9994e-05	2.7244	3.9994e-05	0.000610177	2.72509	1.46762e-05	0.999747	1.46762e-05	0.000223911	0.000253263
1530	3.5527	0.000179196	0.00519125	0.00323887	3.56131	0.997583	5.03175e-05	0.00145768	0.000909459	0.00241746
1531	0.00148063	0.0206666	3.67741	0.000116117	3.69968	0.000400205	0.00558607	0.993982	3.13857e-05	0.00601766
1532	0.803836	0.00387375	2.5791	0.0789591	3.46576	0.231936	0.00111772	0.744164	0.0227826	0.255836
1533	3.25314	0.0577927	0.255239	0.00273665	3.56891	0.911523	0.0161934	0.0715172	0.000766803	0.0884774
1534	0.0089758	3.28785	7.41252e-05	0.249903	3.5468	0.00253067	0.92699	2.08992e-05	0.0704586	0.0730101
1535	0.251105	0.00644143	3.28282	0.00485805	3.54523	0.070829	0.00181693	0.925984	0.00137031	0.0740162
1536	0.248619	0.000552981	3.28419	0.00573822	3.5391	0.0702492	0.000156249	0.927973	0.00162138	0.0720268
1537	2.4053	0.000124932	0.000553432	0.00111922	2.4071	0.999253	5.19014e-05	0.000229917	0.000464966	0.000746784
1538	7.38498e-05	3.26693	7.58989e-05	0.00302746	3.27011	2.25833e-05	0.999028	2.32099e-05	0.000925796	0.000971589
1539	0.000733846	3.99939e-05	2.58094	3.99939e-05	2.58175	0.000284244	1.5491e-05	0.999685	1.5491e-05	0.000315226
1540	3.21489	0.0002977	0.00315835	3.99941e-05	3.21839	0.998914	9.24998e-05	0.000981346	1.24268e-05	0.00108627
1541	3.9994e-05	0.00139461	0.000128469	2.71965	2.72121	1.46971e-05	0.000512498	4.72104e-05	0.999426	0.000574405
1542	3.48023	0.00258628	0.00617112	0.00284763	3.49183	0.996677	0.000740666	0.0017673	0.000815511	0.00332348
1543	0.00839722	0.000933117	0.000579968	3.42369	3.4336	0.0024456	0.000271761	0.00016891	0.997114	0.00288627
1544	3.51422	0.000203518	0.00845455	0.00236904	3.52524	0.996872	5.77316e-05	0.00239829	0.000672021	0.00312804
1545	3.99942e-05	3.42535	3.99942e-05	0.00318333	3.42861	1.16648e-05	0.999048	1.16648e-05	0.000928462	0.000951791
1546	2.7797	0.000423212	0.00191657	3.9994e-05	2.78208	0.999145	0.000152121	0.000688898	1.43756e-05	0.000855394
1547	3.62647	0.0215516	0.00104058	0.00562232	3.65468	0.99228	0.00589698	0.000284726	0.00153839	0.00772009
1548	0.000214737	3.04876	3.99941e-05	0.00276811	3.05179	7.03644e-05	0.999009	1.31051e-05	0.000907044	0.000990514
1549	0.000201538	0.00222512	7.54799e-05	2.74535	2.74785	7.33439e-05	0.000809769	2.74687e-05	0.999089	0.000910582
1550	0.000361163	0.00486493	3.99941e-05	3.26858	3.27385	0.000110318	0.001486	1.22162e-05	0.998391	0.00160853
1551	3.56972	0.000674415	0.0183411	0.000226136	3.58896	0.994639	0.000187914	0.00511043	6.30089e-05	0.00536135
1552	0.000234356	0.0645736	0.0117201	3.60636	3.68289	6.36337e-05	0.0175334	0.00318231	0.979221	0.0207793
1553	0.000229507	0.00453052	0.000146081	3.10987	3.11477	7.36835e-05	0.00145453	4.68994e-05	0.998425	0.00157511
1554	3.99942e-05	3.64422	0.000151822	0.0139575	3.65837	1.09323e-05	0.996132	4.14998e-05	0.00381521	0.00386764
1555	3.51077	0.000979989	0.0715584	0.0804336	3.66374	0.958247	0.000267483	0.0195315	0.0219539	0.0417529
1556	0.000522339	3.57735	0.00120756	0.0351148	3.61419	0.000144524	0.989806	0.000334117	0.0097158	0.0101944
1557	0.00659734	0.0697975	0.00123533	3.56916	3.64679	0.00180908	0.0191394	0.000338746	0.978713	0.0212873
1558	3.99936e-05	0.000718352	0.000356565	1.87898	1.8801	2.12721e-05	0.000382082	0.000189652	0.999407	0.000593007
1559	0.000499833	8.21282e-05	3.99936e-05	1.79471	1.79533	0.000278407	4.57454e-05	2.22764e-05	0.999654	0.000346429
1560	2.6659	0.000231907	0.00210856	3.99939e-05	2.66829	0.999108	8.69125e-05	0.000790231	1.49886e-05	0.000892132
1561	0.000136435	0.000140675	0.959459	0.000145536	0.959881	0.000142137	0.000146555	0.99956	0.000151618	0.00044031
1562	8.08171e-05	2.47853	0.000146956	0.00180601	2.48056	3.25801e-05	0.99918	5.9243e-05	0.000728065	0.000819889
1563	3.12022	7.87347e-05	0.00303823	3.99941e-05	3.12338	0.998989	2.52082e-05	0.000972737	1.28047e-05	0.00101075
1564	0.000520958	0.000227144	1.75343	3.99936e-05	1.75422	0.000296974	0.000129485	0.999551	2.27985e-05	0.000449258
1565	3.99939e-05	7.79071e-05	2.63304	3.99939e-05	2.63319	1.51884e-05	2.95865e-05	0.99994	1.51884e-05	5.99633e-05
1566	3.46449	3.99942e-05	0.00807921	0.000663781	3.47327	0.997471	1.15148e-05	0.00232611	0.000191111	0.00252873
1567	0.00034494	3.99937e-05	1.94083	3.99937e-05	1.94126	0.000177689	2.06019e-05	0.999781	2.06019e-05	0.000218893
1568	2.07731	3.99937e-05	0.000488542	3.99937e-05	2.07788	0.999726	1.92473e-05	0.000235115	1.92473e-05	0.00027361
1569	2.07846	3.99937e-05	0.000466063	3.99937e-05	2.07901	0.999737	1.92369e-05	0.000224176	1.92369e-05	0.000262649
1570	3.24044	3.99941e-05	0.00385758	0.000135931	3.24447	0.998757	1.23269e-05	0.00118897	4.18962e-05	0.0012432
1571	3.99936e-05	1.79746	0.000139329	0.000489582	1.79813	2.22418e-05	0.999628	7.74855e-05	0.000272273	0.000372
1572	0.454838	0.0035718	3.99942e-05	3.01461	3.47306	0.130962	0.00102843	1.15156e-05	0.867998	0.132002
1573	3.99937e-05	2.05288	0.000434867	0.000435368	2.05379	1.94731e-05	0.999557	0.000211739	0.000211983	0.000443195
1574	2.14592	3.99937e-05	7.74026e-05	7.31856e-05	2.14611	0.999911	1.86354e-05	3.60664e-05	3.41015e-05	8.88033e-05
1575	3.99936e-05	1.8542	7.57371e-05	0.000208853	1.85452	2.15655e-05	0.999825	4.08392e-05	0.000112618	0.000175023
1576	2.85968	3.9994e-05	3.9994e-05	7.6548e-05	2.85983	0.999945	1.39847e-05	1.39847e-05	2.67666e-05	5.47361e-05
1577	2.43649	3.99939e-05	0.000557947	3.99939e-05	2.43712	0.999738	1.64103e-05	0.000228937	1.64103e-05	0.000261757
1578	2.37783	3.99938e-05	0.000126288	3.99938e-05	2.37803	0.999913	1.6818e-05	5.31059e-05	1.6818e-05	8.6742e-05
1579	3.17027	7.62475e-05	0.0022207	3.99941e-05	3.17261	0.999263	2.4033e-05	0.000699958	1.26061e-05	0.000736598
1580	0.000727267	7.37797e-05	2.28732	7.34198e-05	2.28819	0.000317835	3.22437e-05	0.999618	3.20864e-05	0.000382165
1581	3.12178	3.99941e-05	0.00226278	0.000122645	3.1242	0.999224	1.28014e-05	0.000724275	3.92565e-05	0.000776333
1582	3.99941e-05	3.03333	7.39199e-05	0.00172984	3.03517	1.31769e-05	0.999393	2.43545e-05	0.000569933	0.000607465
1583	0.000201427	0.000298825	1.8706	3.99936e-05	1.87114	0.00010765	0.000159702	0.999711	2.13739e-05	0.000288726
1584	0.00133351	0.000131259	2.61585	7.42371e-05	2.61739	0.000509482	5.01489e-05	0.999412	2.8363e-05	0.000587994
1585	3.53491	3.99942e-05	0.00354106	3.99942e-05	3.53853	0.998977	1.13025e-05	0.00100071	1.13025e-05	0.00102332
1586	7.42338e-05	3.0604	3.99941e-05	0.0018219	3.06233	2.42409e-05	0.999368	1.306e-05	0.000594938	0.000632238
1587	2.72225	0.000126807	0.00135127	3.9994e-05	2.72377	0.999443	4.65559e-05	0.000496102	1.46833e-05	0.000557342
1588	2.52495	7.55275e-05	0.000910023	3.99939e-05	2.52597	0.999594	2.99004e-05	0.000360267	1.58331e-05	0.000406
1589	7.47073e-05	3.38921	0.000128127	0.00428629	3.3937	2.20135e-05	0.998677	3.77544e-05	0.00126301	0.00132278
1590	0.000294751	0.00646896	3.99942e-05	3.54208	3.54889	8.30545e-05	0.00182281	1.12695e-05	0.998083	0.00191714
1591	0.000700172	0.0027449	3.99941e-05	3.10799	3.11148	0.000225029	0.000882186	1.28537e-05	0.99888	0.00112007
1592	7.4079e-05	1.67983	7.25048e-05	0.000128258	1.6801	4.40919e-05	0.999836	4.31549e-05	7.63395e-05	0.000163586
1593	7.56047e-05	7.39482e-05	1.78068	7.54008e-05	1.7809	4.2453e-05	4.15228e-05	0.999874	4.23385e-05	0.000126314
1594	0.00154792	0.000124247	2.81456	3.9994e-05	2.81628	0.000549633	4.41175e-05	0.999392	1.4201e-05	0.000607951
1595	0.000940687	0.00030006	2.36341	3.99938e-05	2.36469	0.000397806	0.000126892	0.999458	1.69129e-05	0.000541611
1596	3.24616	0.00030736	0.00493206	0.000582395	3.25198	0.99821	9.45149e-05	0.00151663	0.00017909	0.00179024
1597	7.54847e-05	3.28188	3.99941e-05	0.00282643	3.28482	2.29798e-05	0.999104	1.21754e-05	0.000860453	0.000895608
1598	3.99938e-05	2.25935	3.99938e-05	0.00044239	2.25987	1.76974e-05	0.999769	1.76974e-05	0.000195759	0.000231154
1599	2.1285	3.99937e-05	0.000205909	3.99937e-05	2.12879	0.999866	1.87871e-05	9.67258e-05	1.87871e-05	0.0001343
1600	2.68267	0.000206033	0.00209252	0.000432684	2.6854	0.998983	7.67231e-05	0.000779218	0.000161124	0.00101707
1601	2.83241	3.9994e-05	0.00141188	7.41389e-05	2.83394	0.999462	1.41125e-05	0.000498205	2.61611e-05	0.000538479
1602	3.99938e-05	2.35465	7.23457e-05	0.000712182	2.35547	1.69791e-05	0.99965	3.07139e-05	0.000302352	0.000350045
1603	2.53712	3.99939e-05	0.000940119	7.5155e-05	2.53817	0.999584	1.5757e-05	0.000370392	2.96099e-05	0.000415759
1604	2.42268	3.99938e-05	0.000935908	0.000131158	2.42379	0.999543	1.65006e-05	0.000386135	5.4113e-05	0.000456748
1605	3.62166	0.000127114	0.065262	7.59355e-05	3.68712	0.982245	3.44752e-05	0.0177	2.05948e-05	0.017755
1606	3.44739	3.99942e-05	0.00243433	3.99942e-05	3.4499	0.999271	1.15928e-05	0.000705622	1.15928e-05	0.000728808
1607	3.99948e-05	6.26574	3.99948e-05	3.99948e-05	6.26586	6.38298e-06	0.999981	6.38298e-06	6.38298e-06	1.91489e-05
1608	2.64855	3.99939e-05	0.000772636	7.39986e-05	2.64943	0.999665	1.50953e-05	0.000291623	2.793e-05	0.000334649
1609	0.000584841	0.000359675	2.31031	7.1196e-05	2.31133	0.000253032	0.000155614	0.999561	3.08031e-05	0.00043945
1610	7.01179e-05	2.35326	3.99938e-05	0.000350302	2.35372	2.97903e-05	0.999804	1.69918e-05	0.000148829	0.000195611
1611	2.9623	3.9994e-05	0.0010156	7.11541e-05	2.96342	0.99962	1.34959e-05	0.000342713	2.40108e-05	0.000380219
1612	2.7584	7.02658e-05	0.000676031	3.9994e-05	2.75919	0.999715	2.54661e-05	0.000245011	1.44948e-05	0.000284972
1613	0.000238925	6.81227e-05	2.20389	6.99571e-05	2.20426	0.000108392	3.0905e-05	0.999829	3.17372e-05	0.000171034
1614	3.50141	3.99942e-05	0.00197772	3.99942e-05	3.50346	0.999413	1.14156e-05	0.000564504	1.14156e-05	0.000587335
1615	2.74098	3.9994e-05	0.000308504	3.9994e-05	2.74137	0.999858	1.45891e-05	0.000112536	1.45891e-05	0.000141715
1616	3.9994e-05	2.82477	3.9994e-05	0.000396885	2.82525	1.41559e-05	0.999831	1.41559e-05	0.000140478	0.00016879
1617	0.00177203	0.000106915	3.3675	3.99942e-05	3.36942	0.000525914	3.1731e-05	0.99943	1.18697e-05	0.000569514
1618	3.99942e-05	3.3908	3.99942e-05	0.00123679	3.39211	1.17903e-05	0.999612	1.17903e-05	0.000364606	0.000388187
1619	3.28209	3.99941e-05	0.0011789	6.73499e-05	3.28337	0.999608	1.21808e-05	0.00035905	2.05124e-05	0.000391743
1620	3.99941e-05	3.31888	0.000104451	0.0014525	3.32048	1.20447e-05	0.999519	3.14565e-05	0.000437438	0.00048094
1621	3.47958	6.66978e-05	0.00178292	3.99942e-05	3.48147	0.999457	1.91579e-05	0.000512117	1.14877e-05	0.000542763
1622	0.00115172	0.000557338	3.11404	3.99941e-05	3.11579	0.000369641	0.000178875	0.999439	1.28359e-05	0.000561352
1623	0.000550249	0.00324145	0.000150193	3.44802	3.45196	0.000159402	0.000939018	4.35096e-05	0.998858	0.00114193
1624	0.000101946	0.000977289	3.99941e-05	3.13177	3.13289	3.25406e-05	0.000311945	1.27659e-05	0.999643	0.000357251
1625	0.000354611	0.000967055	3.99941e-05	3.06439	3.06575	0.000115669	0.000315439	1.30455e-05	0.999556	0.000444153
1626	0.000100976	3.69889	6.5395e-05	0.00518518	3.70424	2.72596e-05	0.998555	1.76541e-05	0.00139979	0.00144471
1627	3.46619	6.57287e-05	0.00177818	6.4977e-05	3.4681	0.99945	1.89523e-05	0.000512723	1.87356e-05	0.000550411
1628	9.98657e-05	0.00126096	3.99942e-05	3.33846	3.33986	2.99012e-05	0.000377548	1.19748e-05	0.999581	0.000419424
1629	6.50552e-05	0.0017956	6.54139e-05	3.48645	3.48837	1.86492e-05	0.00051474	1.8752e-05	0.999448	0.000552141
1630	3.71386	0.00221165	0.00581457	6.48099e-05	3.72195	0.997826	0.000594217	0.00156224	1.74129e-05	0.00217387
1631	0.00163138	0.000323991	3.37722	3.99942e-05	3.37922	0.000482768	9.58775e-05	0.99941	1.18353e-05	0.000590481
1632	6.53325e-05	0.00425915	3.99943e-05	3.75024	3.7546	1.74006e-05	0.00113438	1.06521e-05	0.998838	0.00116244
1633	3.40083	3.99942e-05	0.000855537	3.99942e-05	3.40177	0.999725	1.17569e-05	0.000251498	1.17569e-05	0.000275012
1634	3.99942e-05	3.52204	9.59007e-05	0.00165409	3.52383	1.13497e-05	0.999492	2.72149e-05	0.000469402	0.000507966
1635	6.40184e-05	3.61677	3.99942e-05	0.00191304	3.61879	1.76906e-05	0.999443	1.10518e-05	0.00052864	0.000557382
1636	9.49992e-05	0.00178845	3.99942e-05	3.55852	3.56044	2.66819e-05	0.000502312	1.12329e-05	0.99946	0.000540227
1637	3.9994e-05	3.00005	6.31878e-05	0.000135963	3.00029	1.33301e-05	0.99992	2.10606e-05	4.53166e-05	7.97073e-05
1638	0.00128211	0.000187582	3.37088	3.99942e-05	3.37239	0.000380177	5.56229e-05	0.999552	1.18593e-05	0.00044766
1639	0.000974196	0.000785856	3.2468	9.46253e-05	3.24866	0.000299877	0.000241902	0.999429	2.91275e-05	0.000570906
1640	3.80472	3.99943e-05	0.00568891	3.99943e-05	3.81049	0.998486	1.04958e-05	0.00149296	1.04958e-05	0.00151395
1641	0.000132799	0.00104849	6.27143e-05	3.26776	3.26901	4.06237e-05	0.000320738	1.91845e-05	0.999619	0.000380546
1642	3.63164	3.99942e-05	0.00139885	3.99942e-05	3.63312	0.999593	1.10082e-05	0.000385028	1.10082e-05	0.000407044
1643	3.99943e-05	3.75206	3.99943e-05	0.00245609	3.75459	1.06521e-05	0.999325	1.06521e-05	0.000654158	0.000675462
1644	3.37976	0.000128422	0.00110127	3.99942e-05	3.38103	0.999624	3.7983e-05	0.000325719	1.1829e-05	0.000375531
1645	3.65474	6.18332e-05	0.00387913	0.000493043	3.65918	0.998788	1.68981e-05	0.00106011	0.000134741	0.00121175
1646	0.000813582	0.000411823	3.2259	3.99941e-05	3.22717	0.000252104	0.000127611	0.999608	1.2393e-05	0.000392108
1647	3.80949	3.99943e-05	0.00801124	3.99943e-05	3.81758	0.997881	1.04763e-05	0.00209851	1.04763e-05	0.00211946
1648	0.000125766	0.00048112	3.99941e-05	3.04148	3.04212	4.13415e-05	0.000158153	1.31468e-05	0.999787	0.000212641
1649	3.79842	3.99943e-05	0.00411597	3.99943e-05	3.80261	0.998897	1.05176e-05	0.00108241	1.05176e-05	0.00110344
1650	3.70187	0.000275301	0.00759311	0.000344769	3.71009	0.997786	7.42034e-05	0.00204661	9.29276e-05	0.00221374
1651	0.000638198	0.000280862	3.06198	6.16949e-05	3.06296	0.00020836	9.16962e-05	0.99968	2.01422e-05	0.000320198
1652	0.00236099	0.000220422	3.54584	9.12504e-05	3.54852	0.000665347	6.21166e-05	0.999247	2.57151e-05	0.000753178
1653	3.75657	3.99943e-05	0.00600235	0.000168562	3.76278	0.998349	1.06289e-05	0.00159519	4.47972e-05	0.00165062
1654	0.000272818	0.000961048	6.13599e-05	3.24117	3.24246	8.41392e-05	0.000296394	1.89238e-05	0.999601	0.000399457
1655	9.00275e-05	0.00147996	3.99942e-05	3.56601	3.56762	2.52346e-05	0.000414831	1.12103e-05	0.999549	0.000451275
1656	3.66359	6.09433e-05	0.00291232	0.000127863	3.66669	0.999154	1.66208e-05	0.000794264	3.48716e-05	0.000845756
1657	3.5217	3.99942e-05	0.00130287	9.13382e-05	3.52313	0.999593	1.13519e-05	0.000369805	2.59253e-05	0.000407082
1658	3.66225	0.000125604	0.00294461	6.24046e-05	3.66538	0.999145	3.42677e-05	0.000803356	1.70254e-05	0.000854649
1659	0.0137808	0.000345672	3.76367	3.99943e-05	3.77783	0.0036478	9.15e-05	0.99625	1.05866e-05	0.00374989
1660	0.000997582	0.000282367	3.28403	3.99941e-05	3.28535	0.000303646	8.59474e-05	0.999598	1.21735e-05	0.000401767
1661	3.75433	3.99943e-05	0.00244839	3.99943e-05	3.75686	0.999327	1.06457e-05	0.000651711	1.06457e-05	0.000673003
1662	3.76594	3.99943e-05	0.00419009	6.26651e-05	3.77023	0.998861	1.06079e-05	0.00111136	1.6621e-05	0.00113859
1663	6.28296e-05	0.00220247	9.34884e-05	3.59838	3.60074	1.74491e-05	0.000611671	2.59637e-05	0.999345	0.000655083
1664	0.000767892	0.00211245	6.30471e-05	3.51271	3.51565	0.000218421	0.000600871	1.79333e-05	0.999163	0.000837225
1665	0.000531564	0.000526576	6.34467e-05	3.00508	3.0062	0.000176822	0.000175163	2.11053e-05	0.999627	0.000373091
1666	0.000180418	3.39851	3.99942e-05	0.00139909	3.40013	5.30621e-05	0.999524	1.17625e-05	0.000411482	0.000476307
1667	9.53184e-05	3.52129	3.99942e-05	0.00160125	3.52303	2.70558e-05	0.999507	1.13522e-05	0.00045451	0.000492918
1668	6.34071e-05	3.1754	3.99941e-05	9.5422e-05	3.1756	1.9967e-05	0.999937	1.25942e-05	3.00485e-05	6.26096e-05
1669	3.53388	3.99942e-05	8.79501e-05	6.09698e-05	3.53407	0.999947	1.13168e-05	2.48864e-05	1.7252e-05	5.34551e-05
1670	0.000369049	0.000159427	2.94243	6.06903e-05	2.94302	0.000125398	5.41713e-05	0.9998	2.06218e-05	0.000200191
1671	3.74611	0.00011901	0.00459152	6.02583e-05	3.75088	0.998728	3.17285e-05	0.00122412	1.60651e-05	0.00127191
1672	0.00114194	0.000845298	3.48332	6.00562e-05	3.48537	0.000327637	0.000242528	0.999413	1.72309e-05	0.000587396
1673	3.79507	6.01891e-05	0.00407968	3.99943e-05	3.79925	0.9989	1.58424e-05	0.00107381	1.05269e-05	0.00110018
1674	0.000152894	0.00132543	3.99942e-05	3.54462	3.54614	4.31155e-05	0.000373767	1.12782e-05	0.999572	0.000428161
1675	0.000197954	3.54216	6.04322e-05	0.00160896	3.54403	5.58556e-05	0.999473	1.70518e-05	0.000453992	0.0005269
1676	3.66082	3.99942e-05	0.00101895	3.99942e-05	3.66192	0.9997	1.09217e-05	0.000278255	1.09217e-05	0.000300098
1677	0.000154126	3.72392	0.000152154	0.00519079	3.72942	4.13272e-05	0.998526	4.07983e-05	0.00139185	0.00147398
1678	0.000866392	6.04505e-05	3.47012	5.97459e-05	3.47111	0.000249601	1.74153e-05	0.999716	1.72123e-05	0.000284228
1679	3.99943e-05	3.81897	3.99943e-05	0.00410431	3.82316	1.04611e-05	0.998906	1.04611e-05	0.00107354	0.00109446
1680	3.69672	0.00019209	0.00303896	5.94841e-05	3.70001	0.999111	5.1916e-05	0.000821339	1.60767e-05	0.000889331
1681	0.00131636	0.000456222	3.52837	3.99942e-05	3.53018	0.000372888	0.000129235	0.999487	1.13292e-05	0.000513452
1682	3.73145	8.44848e-05	0.00424279	0.000152358	3.73592	0.998801	2.26142e-05	0.00113567	4.07819e-05	0.00119907
1683	0.000236423	0.00246596	8.42062e-05	3.63037	3.63316	6.50737e-05	0.000678737	2.31771e-05	0.999233	0.000766988
1684	0.0003341	0.00245323	3.99943e-05	3.67157	3.67439	9.09266e-05	0.000667655	1.08846e-05	0.999231	0.000769466
1685	0.00204053	0.000282012	3.55279	0.000148219	3.55526	0.000573946	7.93226e-05	0.999305	4.169e-05	0.000694959
1686	3.47936	3.99942e-05	0.00089882	0.000114136	3.48041	0.999697	1.14912e-05	0.000258251	3.27939e-05	0.000302536
1687	3.99943e-05	3.74774	3.99943e-05	0.00147153	3.7493	1.06671e-05	0.999586	1.06671e-05	0.000392481	0.000413815
1688	8.29107e-05	3.54612	3.99942e-05	0.000974547	3.54721	2.33735e-05	0.999691	1.12748e-05	0.000274736	0.000309384
1689	0.000232931	0.000389814	5.96352e-05	3.08311	3.08379	7.5534e-05	0.000126407	1.93383e-05	0.999779	0.00022128
1690	5.92509e-05	3.65757	8.34121e-05	0.00174015	3.65945	1.61912e-05	0.999485	2.27936e-05	0.000475522	0.000514507
1691	3.2711	5.91721e-05	0.000438255	0.00056658	3.27217	0.999675	1.80834e-05	0.000133934	0.000173151	0.000325169
1692	5.92966e-05	3.6843	5.91718e-05	0.00165415	3.68607	1.60867e-05	0.999519	1.60528e-05	0.000448757	0.000480896
1693	3.89169	3.99943e-05	0.000112217	3.99943e-05	3.89189	0.999951	1.02763e-05	2.88336e-05	1.02763e-05	4.93863e-05
1694	3.07179	5.89174e-05	0.000227594	8.2667e-05	3.07216	0.99988	1.91778e-05	7.40826e-05	2.69084e-05	0.000120169
1695	5.01189	3.99946e-05	5.90542e-05	3.99946e-05	5.01203	0.999972	7.97972e-06	1.17825e-05	7.97972e-06	2.77419e-05
1696	3.33794	3.99942e-05	0.000550237	0.000111713	3.33864	0.99979	1.19792e-05	0.000164809	3.34607e-05	0.000210249
1697	0.000111489	0.000612879	3.99942e-05	3.38365	3.38442	3.29419e-05	0.000181088	1.18171e-05	0.999774	0.000225847
1698	3.99943e-05	3.82674	3.99943e-05	0.00449103	3.83131	1.04388e-05	0.998807	1.04388e-05	0.00117219	0.00119307
1699	8.21738e-05	0.00161946	5.85776e-05	3.6536	3.65536	2.24804e-05	0.000443038	1.60251e-05	0.999518	0.000481544
1700	3.99943e-05	3.78743	3.99943e-05	0.00188864	3.78939	1.05543e-05	0.99948	1.05543e-05	0.000498402	0.000519511
1701	3.71233	3.99943e-05	0.00145129	5.90033e-05	3.71388	0.999583	1.07689e-05	0.000390773	1.58872e-05	0.000417429
1702	3.65213	0.000183767	0.00239854	8.2138e-05	3.6548	0.999271	5.02811e-05	0.000656272	2.2474e-05	0.000729028
1703	0.000684532	0.000147272	3.36733	3.99942e-05	3.3682	0.000203234	4.37242e-05	0.999741	1.1874e-05	0.000258832
1704	3.79378	3.99943e-05	0.00653498	0.000113429	3.80046	0.99824	1.05235e-05	0.00171952	2.9846e-05	0.00175989
1705	0.00193265	0.000191808	3.64458	3.99942e-05	3.64674	0.000529967	5.25971e-05	0.999406	1.09671e-05	0.000593531
1706	0.000236261	0.00223814	3.99942e-05	3.66041	3.66292	6.45007e-05	0.000611026	1.09187e-05	0.999314	0.000686445
1707	0.000585719	0.00466101	3.99943e-05	3.74237	3.74766	0.000156289	0.00124371	1.06718e-05	0.998589	0.00141067
1708	0.00357077	0.0010051	3.72998	3.99943e-05	3.7346	0.000956132	0.000269132	0.998764	1.07091e-05	0.00123597
1709	3.69431	0.000118128	0.003063	8.65403e-05	3.69758	0.999116	3.19475e-05	0.000828381	2.34046e-05	0.000883733
1710	0.00339227	0.00041923	3.68071	5.98717e-05	3.68458	0.000920666	0.00011378	0.998949	1.62493e-05	0.00105069
1711	0.000119458	0.0022257	6.05199e-05	3.65047	3.65288	3.27026e-05	0.000609302	1.65677e-05	0.999341	0.000658572
1712	3.56658	8.6228e-05	0.00164516	8.74206e-05	3.5684	0.99949	2.41644e-05	0.000461036	2.44986e-05	0.000509698
1713	3.76411	8.73428e-05	0.00828081	0.000156859	3.77264	0.99774	2.31517e-05	0.00219497	4.15781e-05	0.0022597
1714	0.00141128	0.000570739	3.51021	3.99942e-05	3.51223	0.000401819	0.0001625	0.999424	1.13871e-05	0.000575706
1715	0.000122477	0.00183049	3.99942e-05	3.62175	3.62374	3.37986e-05	0.000505138	1.10367e-05	0.99945	0.000549973
1716	0.00020839	3.70984	0.000209917	0.00626501	3.71652	5.60712e-05	0.998202	5.6482e-05	0.00168572	0.00179827
1717	0.000213147	3.703	6.08901e-05	0.00412228	3.7074	5.74924e-05	0.998814	1.64239e-05	0.00111191	0.00118582
1718	8.93518e-05	0.000612795	3.99941e-05	3.24037	3.24111	2.75682e-05	0.000189069	1.23396e-05	0.999771	0.000228977
1719	3.7728	6.16217e-05	0.00749007	9.08179e-05	3.78044	0.997978	1.63001e-05	0.00198127	2.40231e-05	0.00202159
1720	0.000128777	0.00141845	3.99942e-05	3.50148	3.50306	3.67614e-05	0.000404917	1.14169e-05	0.999547	0.000453095
1721	3.44713	9.19317e-05	0.00135798	6.28809e-05	3.44864	0.999561	2.66574e-05	0.000393771	1.82336e-05	0.000438662
1722	3.75712	9.29742e-05	0.00473104	3.99943e-05	3.76198	0.998707	2.47142e-05	0.00125759	1.06312e-05	0.00129294
1723	0.00135159	0.000181515	3.34015	6.2711e-05	3.34175	0.000404455	5.43173e-05	0.999522	1.87659e-05	0.000477538
1724	3.69962	0.00013448	0.00677615	0.000183042	3.70672	0.998086	3.62801e-05	0.00182807	4.93813e-05	0.00191373
1725	0.00176605	0.000921968	3.4874	3.99942e-05	3.49013	0.000506012	0.000264164	0.999218	1.14592e-05	0.000781636
1726	0.000984289	0.000190642	3.10961	6.44521e-05	3.11085	0.000316405	6.12831e-05	0.999602	2.07185e-05	0.000398407
1727	3.99943e-05	3.75205	3.99943e-05	0.00331208	3.75545	1.06497e-05	0.999097	1.06497e-05	0.00088194	0.000903239
1728	3.38149	0.000257959	0.00168535	3.99942e-05	3.38347	0.999414	7.62409e-05	0.000498111	1.18204e-05	0.000586172
1729	3.6951	0.000385697	0.0341996	0.000105534	3.72979	0.990699	0.00010341	0.00916931	2.82948e-05	0.00930101
1730	2.49054	0.000161283	0.000610969	0.000223703	2.49154	0.9996	6.47324e-05	0.000245218	8.97852e-05	0.000399735
1731	3.52209	6.82286e-05	0.00370849	0.00022845	3.52609	0.998864	1.93496e-05	0.00105173	6.47885e-05	0.00113587
1732	3.71534	0.00147784	0.0064714	0.0191586	3.74244	0.992757	0.000394885	0.00172919	0.00511927	0.00724335
1733	3.72254	0.000309174	0.00997222	0.0203724	3.75319	0.991833	8.23762e-05	0.00265699	0.00542801	0.00816738
1734	0.000164396	3.07796	0.000514565	0.00185376	3.08049	5.33667e-05	0.999178	0.00016704	0.000601772	0.000822179
1735	3.9994e-05	2.84484	3.9994e-05	0.00052845	2.84545	1.40554e-05	0.999786	1.40554e-05	0.000185718	0.000213829
1736	0.000920932	0.000168149	2.73887	6.93747e-05	2.74003	0.000336102	6.13675e-05	0.999577	2.53189e-05	0.000422789
1737	0.000968721	0.00125865	3.08364	3.99941e-05	3.0859	0.000313918	0.000407872	0.999265	1.29602e-05	0.00073475
1738	2.93172	0.00011096	0.00126719	0.000825315	2.93392	0.999249	3.78196e-05	0.000431909	0.000281301	0.000751029
1739	3.99939e-05	2.48883	0.00017117	0.000545227	2.48959	1.60644e-05	0.999696	6.87542e-05	0.000219003	0.000303822
1740	0.000244625	0.000249257	2.20741	3.99938e-05	2.20795	0.000110793	0.000112891	0.999758	1.81135e-05	0.000241797
1741	3.66273	3.99942e-05	0.00466837	6.99369e-05	3.66751	0.998697	1.0905e-05	0.0012729	1.90693e-05	0.00130287
1742	0.000352167	0.000875359	7.03728e-05	2.56274	2.56403	0.000137349	0.000341399	2.74461e-05	0.999494	0.000506194
1743	3.33025	0.000740896	0.00328485	7.14232e-05	3.33435	0.998771	0.000222201	0.000985154	2.14204e-05	0.00122878
1744	0.00201357	7.06123e-05	3.31971	3.99941e-05	3.32183	0.000606163	2.1257e-05	0.999361	1.20398e-05	0.00063946
1745	2.29908	7.25144e-05	0.000377797	3.99938e-05	2.29958	0.999787	3.15338e-05	0.00016429	1.73918e-05	0.000213216
1746	3.32119	3.99941e-05	0.00190524	3.99941e-05	3.32317	0.999403	1.20349e-05	0.00057332	1.20349e-05	0.00059739
1747	3.69737	3.99943e-05	0.00566299	3.99943e-05	3.70312	0.998449	1.08002e-05	0.00152925	1.08002e-05	0.00155085
1748	3.99941e-05	0.00205321	3.99941e-05	3.29459	3.29673	1.21315e-05	0.000622802	1.21315e-05	0.999353	0.000647065
1749	0.000546358	0.000188527	3.99937e-05	2.15992	2.1607	0.000252862	8.72528e-05	1.85096e-05	0.999641	0.000358624
1750	0.000200278	2.61984	0.000686056	0.00149074	2.62221	7.63773e-05	0.999093	0.000261633	0.000568506	0.000906516
1751	0.000204605	2.53423	3.99939e-05	0.00110855	2.53558	8.06935e-05	0.999466	1.57731e-05	0.000437195	0.000533662
1752	0.00155908	3.99941e-05	3.03044	3.99941e-05	3.03208	0.000514195	1.31903e-05	0.999459	1.31903e-05	0.000540575
1753	7.48156e-05	2.32355	3.99938e-05	0.000707292	2.32437	3.21875e-05	0.999646	1.72063e-05	0.000304294	0.000353688
1754	3.99938e-05	2.39917	3.99938e-05	0.000604751	2.39986	1.66651e-05	0.999715	1.66651e-05	0.000251994	0.000285325
1755	0.00280334	7.37227e-05	3.24223	3.99941e-05	3.24514	0.000863858	2.27179e-05	0.999101	1.23243e-05	0.000898901
1756	0.00451527	7.63692e-05	3.35565	0.000128644	3.36037	0.00134368	2.27264e-05	0.998595	3.82828e-05	0.00140469
1757	0.00013656	3.57029	3.99942e-05	0.00694131	3.57741	3.81728e-05	0.99801	1.11797e-05	0.00194032	0.00198967
1758	0.000134293	0.00352401	7.68438e-05	3.16788	3.17161	4.23421e-05	0.00111111	2.42286e-05	0.998822	0.00117768
1759	0.000214516	0.000845611	3.99937e-05	2.16693	2.16803	9.89453e-05	0.000390037	1.84471e-05	0.999493	0.000507429
1760	2.12876	3.99937e-05	0.000473351	3.99937e-05	2.12932	0.99974	1.87824e-05	0.000222302	1.87824e-05	0.000259867
1761	1.51098	7.88176e-05	0.000339582	0.000139235	1.51153	0.999631	5.21441e-05	0.00022466	9.21148e-05	0.000368919
1762	1.48167	3.99935e-05	0.00012971	0.00013095	1.48197	0.999797	2.69866e-05	8.75255e-05	8.83618e-05	0.000202874
1763	2.34937	3.99938e-05	0.00105101	0.000135676	2.3506	0.999478	1.70143e-05	0.000447124	5.77198e-05	0.000521858
1764	0.000198838	2.50756	3.99939e-05	0.0011031	2.5089	7.92532e-05	0.999465	1.59408e-05	0.000439676	0.00053487
1765	0.00259187	3.99942e-05	3.35128	3.99942e-05	3.35395	0.000772783	1.19245e-05	0.999203	1.19245e-05	0.000796632
1766	0.000301893	0.00648445	7.3377e-05	3.49906	3.50592	8.61094e-05	0.00184957	2.09295e-05	0.998043	0.00195661
1767	0.00389619	0.00069652	3.26624	7.31972e-05	3.2709	0.00119117	0.000212944	0.998574	2.23783e-05	0.00142649
1768	3.53854	3.99942e-05	0.00355695	3.99942e-05	3.54218	0.998973	1.12908e-05	0.00100417	1.12908e-05	0.00102675
1769	3.56939	3.99942e-05	0.0043882	7.36977e-05	3.57389	0.99874	1.11907e-05	0.00122785	2.06211e-05	0.00125966
1770	0.00012621	0.00139261	0.000122539	2.68714	2.68879	4.69395e-05	0.000517934	4.55741e-05	0.99939	0.000610448
1771	0.000119513	0.000515068	0.000122686	2.05476	2.05552	5.81424e-05	0.000250579	5.96862e-05	0.999632	0.000368407
1772	0.000180704	0.000499934	3.99938e-05	2.24396	2.24468	8.05034e-05	0.000222719	1.78171e-05	0.999679	0.00032104
1773	3.22934	0.000185678	0.00265707	7.24438e-05	3.23226	0.999098	5.74452e-05	0.000822047	2.24127e-05	0.000901905
1774	0.00017962	0.00047824	2.27631	3.99938e-05	2.277	7.88845e-05	0.000210031	0.999694	1.75642e-05	0.000306479
1775	3.43019	3.99942e-05	0.00213442	3.99942e-05	3.43241	0.999355	1.16519e-05	0.000621843	1.16519e-05	0.000645146
1776	0.000115077	3.20941	7.01567e-05	0.00205852	3.21165	3.58311e-05	0.999301	2.18444e-05	0.000640955	0.00069863
1777	3.99939e-05	2.62139	0.000112707	0.000705711	2.62225	1.52518e-05	0.999673	4.29811e-05	0.000269124	0.000327357
1778	0.00082668	0.000114367	2.63184	6.86426e-05	2.63285	0.000313987	4.34385e-05	0.999617	2.60716e-05	0.000383498
1779	3.99941e-05	3.0997	0.000113379	0.00143642	3.10129	1.28959e-05	0.999487	3.65587e-05	0.000463167	0.000512621
1780	2.81841	3.9994e-05	0.000559029	3.9994e-05	2.81904	0.999773	1.41871e-05	0.000198304	1.41871e-05	0.000226679
1781	3.33108	7.00041e-05	0.00208854	6.8896e-05	3.33331	0.999332	2.10014e-05	0.000626568	2.0669e-05	0.000668239
1782	0.000331101	0.000111446	2.17051	6.97882e-05	2.17102	0.000152509	5.13332e-05	0.999764	3.21453e-05	0.000235988
1783	3.67873	3.99943e-05	0.0060978	0.000114205	3.68499	0.998303	1.08533e-05	0.00165477	3.09919e-05	0.00169661
1784	0.0001634	0.000528383	3.99939e-05	2.52702	2.52775	6.46427e-05	0.000209033	1.58219e-05	0.999711	0.000289498
1785	0.000896798	2.87092	3.9994e-05	0.000518556	2.87238	0.000312215	0.999493	1.39237e-05	0.000180532	0.00050667
1786	2.30718	0.000107509	0.000229325	3.99938e-05	2.30756	0.999837	4.65898e-05	9.93799e-05	1.73317e-05	0.000163301
1787	3.99939e-05	2.45863	6.83869e-05	0.000159364	2.4589	1.6265e-05	0.999891	2.7812e-05	6.48111e-05	0.000108888
1788	3.9994e-05	2.74062	3.9994e-05	0.000308699	2.74101	1.4591e-05	0.999858	1.4591e-05	0.000112622	0.000141804
1789	3.99941e-05	3.29197	3.99941e-05	0.00115348	3.2932	1.21445e-05	0.999625	1.21445e-05	0.00035026	0.000374549
1790	3.99941e-05	3.17143	3.99941e-05	0.000105145	3.17162	1.261e-05	0.999942	1.261e-05	3.31518e-05	5.83718e-05
1791	2.66595	3.99939e-05	6.7969e-05	0.000104773	2.66617	0.99992	1.50005e-05	2.54932e-05	3.92971e-05	7.97908e-05
1792	4.03891	3.99943e-05	6.80922e-05	3.99943e-05	4.03906	0.999963	9.9019e-06	1.68584e-05	9.9019e-06	3.66622e-05
1793	2.78845	0.000104224	0.000828811	0.000105155	2.78949	0.999628	3.73633e-05	0.00029712	3.7697e-05	0.00037218
1794	3.75393	0.000105682	0.0103001	3.99943e-05	3.76438	0.997225	2.80741e-05	0.00273619	1.06244e-05	0.00277489
1795	0.00170164	0.000103808	3.38315	3.99942e-05	3.38499	0.0005027	3.06672e-05	0.999455	1.18151e-05	0.000545182
1796	0.000102193	0.00128427	3.99941e-05	3.25756	3.25899	3.13571e-05	0.000394071	1.22719e-05	0.999562	0.0004377
1797	2.68126	3.99939e-05	0.000279564	6.56903e-05	2.68165	0.999856	1.49139e-05	0.000104251	2.44962e-05	0.000143661
1798	3.9994e-05	2.82307	0.000204219	0.000637202	2.82396	1.41624e-05	0.999688	7.23167e-05	0.000225642	0.000312121
1799	0.00027411	3.45806	6.59765e-05	0.00260346	3.461	7.91997e-05	0.99915	1.90628e-05	0.000752228	0.000850491
1800	0.00172565	0.000103482	3.27245	0.000146253	3.27443	0.000527006	3.16029e-05	0.999397	4.46651e-05	0.000603274
1801	0.00109937	0.00027594	3.0031	0.000100791	3.00457	0.000365899	9.18401e-05	0.999509	3.35457e-05	0.000491285
1802	0.00207049	0.000354693	3.41681	3.99942e-05	3.41928	0.000605535	0.000103734	0.999279	1.16967e-05	0.000720965
1803	3.77857	6.56568e-05	0.0121641	3.99943e-05	3.79084	0.996763	1.73198e-05	0.0032088	1.05502e-05	0.00323667
1804	0.000202933	0.00229029	0.000270456	3.33547	3.33823	6.07905e-05	0.000686078	8.10178e-05	0.999172	0.000827886
1805	0.000146453	0.00202056	0.000101458	3.37755	3.37982	4.33316e-05	0.000597831	3.00187e-05	0.999329	0.000671182
1806	3.63267	0.000268097	0.00686846	0.000341765	3.64015	0.997946	7.36501e-05	0.00188686	9.38877e-05	0.0020544
1807	0.000631594	0.000270014	2.69756	0.000146083	2.69861	0.000234044	0.000100057	0.999612	5.41325e-05	0.000388233
1808	0.00107923	0.000101904	3.02382	0.000146186	3.02514	0.000356752	3.36857e-05	0.999561	4.83237e-05	0.000438761
1809	3.72883	0.000147338	0.00657886	3.99943e-05	3.73559	0.998189	3.94416e-05	0.00176113	1.07063e-05	0.00181128
1810	0.000975903	6.63862e-05	3.07394	0.000102542	3.07509	0.000317358	2.15884e-05	0.999628	3.33461e-05	0.000372292
1811	0.001971	0.00450302	0.000102381	3.64205	3.64863	0.000540202	0.00123417	2.80601e-05	0.998198	0.00180243
1812	0.0052382	0.000868632	3.63372	6.5436e-05	3.63989	0.00143911	0.000238642	0.998304	1.79775e-05	0.00169573
1813	3.62457	0.000207519	0.00687531	0.000545179	3.6322	0.9979	5.71331e-05	0.00189288	0.000150096	0.00210011
1814	0.000102618	0.00124585	3.99941e-05	3.26341	3.26479	3.14316e-05	0.0003816	1.22501e-05	0.999575	0.000425282
1815	3.41594	3.99942e-05	0.00200531	0.000206754	3.41819	0.999341	1.17004e-05	0.000586658	6.04864e-05	0.000658845
1816	0.000208714	0.0017777	6.69389e-05	3.28988	3.29193	6.34015e-05	0.000540016	2.03342e-05	0.999376	0.000623752
1817	6.71032e-05	3.46931	6.63169e-05	0.00204566	3.47149	1.93298e-05	0.999372	1.91033e-05	0.000589274	0.000627707
1818	3.49191	3.99942e-05	0.00232255	0.000152169	3.49442	0.99928	1.14452e-05	0.000664646	4.35462e-05	0.000719638
1819	0.000284597	0.000276883	2.51182	3.99939e-05	2.51242	0.000113276	0.000110206	0.999761	1.59185e-05	0.0002394
1820	2.96466	3.9994e-05	0.000796744	0.000104821	2.9656	0.999683	1.3486e-05	0.000268662	3.53457e-05	0.000317493
1821	3.64331	6.69592e-05	0.00363553	6.59212e-05	3.64708	0.998967	1.83597e-05	0.000996832	1.80751e-05	0.00103327
1822	0.000386742	0.000217007	2.51154	3.99939e-05	2.51218	0.000153947	8.63818e-05	0.999744	1.592e-05	0.000256249
1823	3.15116	3.99941e-05	0.000839173	3.99941e-05	3.15208	0.999708	1.26882e-05	0.000266228	1.26882e-05	0.000291605
1824	3.35057	3.99942e-05	0.00125804	3.99942e-05	3.35191	0.999601	1.19317e-05	0.000375322	1.19317e-05	0.000399185
1825	3.08385	6.77714e-05	0.000985111	3.99941e-05	3.08494	0.999646	2.19684e-05	0.000319329	1.29643e-05	0.000354262
1826	3.99939e-05	2.60426	6.8138e-05	0.000411042	2.60477	1.53541e-05	0.999801	2.61589e-05	0.000157803	0.000199316
1827	0.000320069	0.000165299	2.21234	6.84799e-05	2.21289	0.000144638	7.46979e-05	0.99975	3.09458e-05	0.000250282
1828	3.58122	3.99942e-05	0.00247041	3.99942e-05	3.58377	0.999288	1.11598e-05	0.000689333	1.11598e-05	0.000711652
1829	3.99941e-05	3.1195	3.99941e-05	0.00094389	3.12052	1.28165e-05	0.999672	1.28165e-05	0.000302478	0.000328111
1830	0.00161116	0.000172798	2.93197	0.000242991	2.934	0.000549135	5.88951e-05	0.999309	8.28191e-05	0.000690849
1831	3.67959	3.99943e-05	0.00481195	6.97162e-05	3.68452	0.998664	1.08547e-05	0.00130599	1.89214e-05	0.00133577
1832	0.000110963	0.00251711	7.06555e-05	3.34167	3.34437	3.31791e-05	0.000752641	2.11267e-05	0.999193	0.000806947
1833	3.60931	0.000446307	0.00723713	7.02296e-05	3.61707	0.997856	0.000123389	0.00200083	1.94162e-05	0.00214363
1834	0.00312693	0.000114194	3.48994	3.99942e-05	3.49322	0.000895141	3.269e-05	0.999061	1.14491e-05	0.00093928
1835	0.000256511	0.00301455	0.000262368	3.22108	3.22461	7.95477e-05	0.000934857	8.13642e-05	0.998904	0.00109577
1836	3.5875	7.14449e-05	0.00428999	7.14021e-05	3.59193	0.998766	1.98904e-05	0.00119434	1.98785e-05	0.00123411
1837	7.02838e-05	3.64381	7.25041e-05	0.00566935	3.64962	1.92578e-05	0.998407	1.98662e-05	0.00155341	0.00159253
1838	0.0006031	3.9994e-05	2.70281	3.9994e-05	2.70349	0.000223082	1.47934e-05	0.999747	1.47934e-05	0.000252669
1839	3.99943e-05	3.7252	3.99943e-05	0.00604126	3.73132	1.07185e-05	0.998359	1.07185e-05	0.00161907	0.0016405
1840	0.000367495	0.000267823	3.99937e-05	2.12683	2.12751	0.000172735	0.000125886	1.87984e-05	0.999683	0.000317419
1841	3.68504	0.000114443	0.00643674	3.99943e-05	3.69163	0.998215	3.10006e-05	0.0017436	1.08338e-05	0.00178544
1842	0.0015147	3.99941e-05	3.20927	7.097e-05	3.2109	0.000471736	1.24558e-05	0.999494	2.21029e-05	0.000506295
1843	0.00100082	0.000111767	2.74773	7.03517e-05	2.74891	0.00036408	4.06586e-05	0.99957	2.55926e-05	0.000430331
1844	0.00115685	0.000113607	2.75844	0.000117205	2.75983	0.000419175	4.11646e-05	0.999497	4.24683e-05	0.000502808
1845	3.27423	0.000117369	0.00206486	3.99941e-05	3.27646	0.999322	3.58218e-05	0.000630212	1.22065e-05	0.000678241
1846	0.000610146	7.02438e-05	2.62355	3.99939e-05	2.62427	0.000232501	2.6767e-05	0.999725	1.524e-05	0.000274508
1847	3.99942e-05	3.51097	3.99942e-05	0.00252585	3.51357	1.13828e-05	0.999258	1.13828e-05	0.000718884	0.000741649
1848	0.00257674	0.000177357	3.26392	7.01128e-05	3.26674	0.000788779	5.42919e-05	0.999135	2.14626e-05	0.000864533
1849	0.00198898	0.00104458	3.19999	3.99941e-05	3.20306	0.000620963	0.000326118	0.99904	1.24862e-05	0.000959568
1850	0.00420515	0.00141351	3.51184	3.99942e-05	3.5175	0.0011955	0.000401851	0.998391	1.13701e-05	0.00160872
1851	0.00643887	0.000174999	3.65171	3.99942e-05	3.65836	0.00176004	4.78352e-05	0.998181	1.09323e-05	0.00181881
1852	0.00319359	0.000172055	3.45703	3.99942e-05	3.46044	0.000922887	4.97206e-05	0.999016	1.15576e-05	0.000984165
1853	0.00390243	7.1631e-05	3.5554	6.99772e-05	3.55945	0.00109636	2.01242e-05	0.998864	1.96596e-05	0.00113614
1854	3.4386	3.99942e-05	0.00241823	7.12664e-05	3.44113	0.999265	1.16224e-05	0.000702743	2.07102e-05	0.000735076
1855	3.99941e-05	0.00116469	3.99941e-05	3.17677	3.17802	1.25846e-05	0.000366484	1.25846e-05	0.999608	0.000391653
1856	0.000111888	0.00389602	0.000110077	3.49884	3.50296	3.1941e-05	0.00111221	3.1424e-05	0.998824	0.00117557
1857	0.000948715	0.00558648	6.85e-05	3.55915	3.56575	0.000266063	0.00156671	1.92106e-05	0.998148	0.00185198
1858	0.00473281	0.000327348	3.57548	3.99942e-05	3.58058	0.0013218	9.14234e-05	0.998576	1.11698e-05	0.0014244
1859	0.00416654	0.000425971	3.49261	7.05323e-05	3.49728	0.00119137	0.000121801	0.998667	2.01678e-05	0.00133333
1860	0.000900588	0.00427991	3.99942e-05	3.55036	3.55558	0.000253289	0.00120372	1.12483e-05	0.998532	0.00146825
1861	6.85018e-05	0.0017972	3.99942e-05	3.38374	3.38564	2.0233e-05	0.000530829	1.18129e-05	0.999437	0.000562875
1862	2.79842	3.9994e-05	0.000402939	3.9994e-05	2.79891	0.999827	1.42891e-05	0.000143963	1.42891e-05	0.000172541
1863	6.73309e-05	2.62362	3.99939e-05	0.000388212	2.62412	2.56585e-05	0.999811	1.52409e-05	0.00014794	0.000188839
1864	3.18763	3.99941e-05	0.000106143	3.99941e-05	3.18781	0.999942	1.25459e-05	3.32966e-05	1.25459e-05	5.83885e-05
1865	2.61063	6.68707e-05	0.000607483	0.000160366	2.61147	0.99968	2.56066e-05	0.000232621	6.14083e-05	0.000319636
1866	3.6882	3.99943e-05	0.00402533	6.78627e-05	3.69233	0.998881	1.08317e-05	0.00109019	1.83794e-05	0.0011194
1867	0.00134753	0.00015663	3.18484	3.99941e-05	3.18639	0.000422904	4.91559e-05	0.999515	1.25516e-05	0.000484611
1868	0.000153748	0.00105604	6.8676e-05	2.95551	2.95679	5.19981e-05	0.000357156	2.32265e-05	0.999568	0.000432381
1869	2.94992	3.9994e-05	0.000156044	3.9994e-05	2.95016	0.99992	1.35566e-05	5.28935e-05	1.35566e-05	8.00066e-05
1870	3.06497	3.99941e-05	0.000769278	6.68508e-05	3.06585	0.999714	1.3045e-05	0.000250919	2.1805e-05	0.000285769
1871	0.000350519	0.000149871	2.55119	3.99939e-05	2.55173	0.000137365	5.8733e-05	0.999788	1.56732e-05	0.000211771
1872	3.70469	3.99943e-05	0.00379266	6.6583e-05	3.70859	0.998949	1.07842e-05	0.00102267	1.79537e-05	0.00105141
1873	0.000764357	3.99941e-05	3.19975	3.99941e-05	3.2006	0.000238817	1.24958e-05	0.999736	1.24958e-05	0.000263809
1874	0.000150276	3.30282	0.000210302	0.00213371	3.30532	4.54649e-05	0.999245	6.36255e-05	0.000645538	0.000754629
1875	0.000103324	2.92072	0.000278163	0.000989976	2.92209	3.53598e-05	0.999531	9.51933e-05	0.00033879	0.000469343
1876	0.000100607	2.78881	0.000273681	0.000751953	2.78994	3.60606e-05	0.999596	9.80956e-05	0.000269523	0.000403679
1877	0.00015101	2.6245	0.000522205	0.000347288	2.62552	5.75162e-05	0.999611	0.000198895	0.000132274	0.000388686
1878	0.0015669	0.000146848	3.34994	3.99942e-05	3.3517	0.000467496	4.3813e-05	0.999477	1.19325e-05	0.000523242
1879	0.00580308	0.000143022	3.72039	3.99943e-05	3.72638	0.0015573	3.8381e-05	0.998394	1.07327e-05	0.00160641
1880	0.000418989	0.00239095	9.73944e-05	3.42314	3.42605	0.000122295	0.000697872	2.84276e-05	0.999151	0.000848595
1881	0.000191246	3.42631	0.000142964	0.00231603	3.42896	5.57737e-05	0.999227	4.16931e-05	0.000675434	0.000772901
1882	0.000397346	0.000139912	2.7788	3.9994e-05	2.77937	0.000142962	5.03394e-05	0.999792	1.43896e-05	0.000207691
1883	3.586	3.99942e-05	0.00151148	3.99942e-05	3.58759	0.999556	1.11479e-05	0.000421307	1.11479e-05	0.000443603
1884	3.75674	6.46477e-05	0.00849349	9.54607e-05	3.7654	0.997702	1.71689e-05	0.00225567	2.53521e-05	0.00229819
1885	0.00228788	0.000396235	3.51704	3.99942e-05	3.51976	0.00065001	0.000112574	0.999226	1.13628e-05	0.000773947
1886	0.000388762	0.0018802	6.4226e-05	3.41025	3.41258	0.00011392	0.000550961	1.88204e-05	0.999316	0.000683702
1887	3.63397	3.99942e-05	0.00203127	6.36452e-05	3.6361	0.999413	1.09992e-05	0.00055864	1.75037e-05	0.000587143
1888	3.65346	9.55202e-05	0.0024973	3.99942e-05	3.6561	0.99928	2.61263e-05	0.00068305	1.09391e-05	0.000720115
1889	3.99941e-05	3.31359	3.99941e-05	0.000624501	3.3143	1.20672e-05	0.999787	1.20672e-05	0.000188426	0.000212561
1890	0.00100031	0.000136867	3.26907	3.99941e-05	3.27024	0.000305882	4.18523e-05	0.99964	1.22297e-05	0.000359964
1891	3.68343	0.000453369	0.00816681	0.000300627	3.69236	0.997584	0.000122786	0.00221182	8.14187e-05	0.00241602
1892	0.00345555	0.000183616	3.66799	3.99942e-05	3.67167	0.000941138	5.00089e-05	0.998998	1.08927e-05	0.00100204
1893	0.000134791	0.00531127	9.5689e-05	3.70127	3.70682	3.63631e-05	0.00143284	2.58143e-05	0.998505	0.00149502
1894	0.000231553	0.00183363	3.99942e-05	3.5014	3.5035	6.60918e-05	0.000523372	1.14155e-05	0.999399	0.000600879
1895	3.65773	0.000521574	0.00476754	9.32706e-05	3.66312	0.998531	0.000142385	0.0013015	2.54621e-05	0.00146935
1896	3.63383	0.000230691	0.00338086	6.40826e-05	3.63751	0.99899	6.34202e-05	0.000929444	1.76172e-05	0.00101048
1897	0.00035933	0.000179085	2.769	6.21844e-05	2.7696	0.000129741	6.46611e-05	0.999783	2.24525e-05	0.000216854
1898	3.99943e-05	3.79528	3.99943e-05	0.00433959	3.7997	1.05257e-05	0.998837	1.05257e-05	0.00114209	0.00116314
1899	3.60062	0.0024986	0.000761716	3.99942e-05	3.60393	0.999084	0.000693299	0.000211357	1.10974e-05	0.000915753
1900	3.71539	0.000175051	0.00601458	9.21858e-05	3.72167	0.998312	4.70357e-05	0.0016161	2.477e-05	0.0016879
1901	9.35735e-05	0.000938679	6.31542e-05	3.26464	3.26573	2.86531e-05	0.000287433	1.93384e-05	0.999665	0.000335425
1902	3.34397	6.24773e-05	0.00093918	6.18993e-05	3.34503	0.999682	1.86777e-05	0.000280769	1.85048e-05	0.000317951
1903	3.39957	3.99942e-05	0.000664806	3.99942e-05	3.40031	0.999781	1.17619e-05	0.000195513	1.17619e-05	0.000219037
1904	3.5625	0.000129953	0.00212006	6.25245e-05	3.56481	0.999351	3.64543e-05	0.000594718	1.75394e-05	0.000648712
1905	0.000131242	3.45729	6.26926e-05	0.00158866	3.45907	3.79413e-05	0.999485	1.81241e-05	0.000459275	0.00051534
1906	0.000438957	0.000946978	6.25013e-05	3.2002	3.20165	0.000137103	0.000295778	1.95216e-05	0.999548	0.000452403
1907	0.000293254	0.00123196	6.27747e-05	3.29575	3.29734	8.89366e-05	0.000373623	1.9038e-05	0.999518	0.000481598
1908	3.68484	0.000512371	0.00511327	6.2908e-05	3.69053	0.998459	0.000138834	0.00138551	1.70458e-05	0.00154139
1909	0.00305452	0.00304789	3.70884	6.32968e-05	3.71501	0.00082221	0.000820427	0.99834	1.70381e-05	0.00165968
1910	0.000233291	0.00204031	3.99942e-05	3.52922	3.53153	6.60594e-05	0.00057774	1.13249e-05	0.999345	0.000655125
1911	0.000184215	3.58216	6.33409e-05	0.00265872	3.58506	5.13841e-05	0.999189	1.7668e-05	0.00074161	0.000810662
1912	3.18934	6.37427e-05	0.000619632	3.99941e-05	3.19006	0.999773	1.99817e-05	0.000194238	1.25371e-05	0.000226757
1913	3.99941e-05	0.000538239	6.29549e-05	3.13235	3.13299	1.27655e-05	0.000171797	2.00942e-05	0.999795	0.000204657
1914	0.000182123	0.00161686	6.37629e-05	3.39493	3.39679	5.36163e-05	0.000475997	1.87715e-05	0.999452	0.000548385
1915	3.59181	3.99942e-05	0.00203475	9.55769e-05	3.59398	0.999396	1.11281e-05	0.000566155	2.65936e-05	0.000603877
1916	3.99942e-05	3.64725	3.99942e-05	0.00173789	3.64907	1.09601e-05	0.999502	1.09601e-05	0.000476257	0.000498177
1917	3.18248	3.99941e-05	0.000469984	3.99941e-05	3.18303	0.999827	1.25648e-05	0.000147653	1.25648e-05	0.000172783
1918	3.71248	3.99943e-05	0.00239825	3.99943e-05	3.71495	0.999333	1.07657e-05	0.000645566	1.07657e-05	0.000667098
1919	3.9994e-05	2.82492	9.898e-05	0.000389856	2.82545	1.41549e-05	0.999813	3.50316e-05	0.00013798	0.000187167
1920	0.000867814	0.000190645	3.10318	3.99941e-05	3.10428	0.000279554	6.14136e-05	0.999646	1.28835e-05	0.000353851
1921	3.36553	9.75203e-05	0.00161267	9.59852e-05	3.36734	0.999464	2.89606e-05	0.000478916	2.85048e-05	0.000536381
1922	3.99942e-05	3.37587	3.99942e-05	0.000866263	3.37682	1.18437e-05	0.99972	1.18437e-05	0.000256532	0.00028022
1923	3.74106	6.50059e-05	0.00674418	9.98466e-05	3.74797	0.998157	1.73443e-05	0.00179942	2.66402e-05	0.00184341
1924	0.00014157	0.00239191	3.99942e-05	3.57972	3.58229	3.95193e-05	0.000667705	1.11644e-05	0.999282	0.000718388
1925	3.37217	0.000253023	0.0020927	0.000140216	3.37465	0.999263	7.49776e-05	0.000620124	4.15498e-05	0.000736652
1926	0.000329826	6.43738e-05	2.8402	3.9994e-05	2.84063	0.00011611	2.26618e-05	0.999847	1.40793e-05	0.000152851
1927	3.45645	3.99942e-05	0.00113505	3.99942e-05	3.45767	0.999649	1.15668e-05	0.00032827	1.15668e-05	0.000351404
1928	3.66037	3.99942e-05	0.00217029	3.99942e-05	3.66262	0.999386	1.09196e-05	0.000592553	1.09196e-05	0.000614392
1929	3.70979	9.99034e-05	0.0054306	6.49829e-05	3.71539	0.998494	2.68891e-05	0.00146165	1.74902e-05	0.00150603
1930	0.000752009	6.65949e-05	2.98283	6.67033e-05	2.98372	0.000252038	2.23195e-05	0.999703	2.23558e-05	0.000296713
1931	0.000377159	0.000151443	2.55614	3.99939e-05	2.55671	0.000147518	5.92336e-05	0.999778	1.56427e-05	0.000222394
1932	0.000380983	0.00132959	3.99941e-05	3.15702	3.15877	0.000120611	0.000420919	1.26613e-05	0.999446	0.000554192
1933	3.59511	0.000103389	0.00294833	3.99942e-05	3.59821	0.999141	2.87336e-05	0.000819388	1.1115e-05	0.000859237
1934	3.13274	3.99941e-05	0.00107608	0.000106567	3.13396	0.99961	1.27615e-05	0.000343361	3.40039e-05	0.000390126
1935	3.99941e-05	3.24087	6.7643e-05	0.00117546	3.24216	1.23357e-05	0.999604	2.08636e-05	0.000362555	0.000395755
1936	3.99941e-05	3.19467	3.99941e-05	0.000106711	3.19486	1.25183e-05	0.999942	1.25183e-05	3.3401e-05	5.84375e-05
1937	3.99941e-05	3.05191	6.75942e-05	6.77507e-05	3.05209	1.31038e-05	0.999943	2.21469e-05	2.21982e-05	5.74489e-05
1938	3.99941e-05	3.14372	3.99941e-05	0.000106625	3.1439	1.27212e-05	0.999941	1.27212e-05	3.39149e-05	5.93573e-05
1939	3.67266	0.000161882	0.00661682	6.84531e-05	3.6795	0.998139	4.39955e-05	0.00179829	1.86039e-05	0.00186089
1940	0.00291531	0.000225296	3.47832	3.99942e-05	3.4815	0.000837372	6.47122e-05	0.999086	1.14876e-05	0.000913572
1941	0.00403558	0.000229053	3.58164	3.99942e-05	3.58594	0.00112539	6.38753e-05	0.9988	1.11531e-05	0.00120042
1942	3.73782	3.99943e-05	0.00456226	3.99943e-05	3.74246	0.99876	1.06866e-05	0.00121905	1.06866e-05	0.00124043
1943	3.53612	3.99942e-05	0.00254505	6.92786e-05	3.53877	0.99925	1.13017e-05	0.000719191	1.9577e-05	0.00075007
1944	3.99942e-05	0.0024406	3.99942e-05	3.58231	3.58483	1.11565e-05	0.000680812	1.11565e-05	0.999297	0.000703125
1945	0.000170489	0.00151834	3.99941e-05	3.14377	3.1455	5.42008e-05	0.000482704	1.27147e-05	0.99945	0.000549619
1946	2.41483	0.000237388	0.00053107	6.94294e-05	2.41567	0.999653	9.827e-05	0.000219844	2.87413e-05	0.000346855
1947	3.10149	0.00209245	0.000671832	0.000541811	3.1048	0.998935	0.000673941	0.000216385	0.000174508	0.00106483
1948	3.61568	0.000168282	0.00640987	0.000116083	3.62237	0.998152	4.64564e-05	0.00176952	3.20462e-05	0.00184802
1949	0.00017233	7.08073e-05	2.10693	6.89561e-05	2.10724	8.17799e-05	3.36019e-05	0.999852	3.27235e-05	0.000148105
1950	3.64727	3.99942e-05	0.00414664	6.95528e-05	3.65152	0.998834	1.09528e-05	0.00113559	1.90476e-05	0.00116559
1951	3.04941	0.000114003	0.00128587	3.99941e-05	3.05085	0.999528	3.73677e-05	0.000421481	1.31092e-05	0.000471957
1952	3.66442	0.000845924	0.0144443	0.000172815	3.67988	0.995798	0.000229878	0.00392522	4.69621e-05	0.00420206
1953	0.00415909	0.000254275	3.44076	0.000113154	3.44529	0.00120718	7.38038e-05	0.998686	3.28432e-05	0.00131383
1954	3.69187	6.98831e-05	0.0141862	0.00034787	3.70647	0.99606	1.88543e-05	0.00382742	9.38547e-05	0.00394013
1955	3.99942e-05	0.00283942	3.99942e-05	3.5649	3.56782	1.12097e-05	0.000795843	1.12097e-05	0.999182	0.000818263
1956	0.00034294	3.06429	0.000114984	0.00211536	3.06687	0.000111821	0.999161	3.74924e-05	0.000689746	0.000839059
1957	0.00143166	3.99941e-05	3.1155	7.23174e-05	3.11705	0.000459299	1.28308e-05	0.999505	2.32006e-05	0.00049533
1958	7.05046e-05	2.80254	0.000117628	0.00122927	2.80396	2.51447e-05	0.999494	4.19507e-05	0.000438406	0.000505501
1959	3.99939e-05	2.50235	3.99939e-05	0.000357445	2.50278	1.59798e-05	0.999825	1.59798e-05	0.000142819	0.000174778
1960	2.50009	3.99939e-05	0.000371328	3.99939e-05	2.50054	0.99982	1.59941e-05	0.000148499	1.59941e-05	0.000180487
1961	3.30707	7.03672e-05	0.00272995	0.000118568	3.30999	0.999118	2.1259e-05	0.00082476	3.58211e-05	0.00088184
1962	0.00136883	0.000271498	2.80292	3.9994e-05	2.8046	0.000488067	9.68045e-05	0.999401	1.42602e-05	0.000599132
1963	7.40478e-05	3.63753	3.99942e-05	0.00524988	3.64289	2.03267e-05	0.998528	1.09787e-05	0.00144113	0.00147244
1964	0.000194931	0.000185041	1.86938	3.99936e-05	1.8698	0.000104252	9.8963e-05	0.999775	2.13892e-05	0.000224604
1965	3.99943e-05	3.6857	0.000196288	0.0114145	3.69735	1.0817e-05	0.996849	5.30888e-05	0.00308721	0.00315112
1966	7.22055e-05	3.60074	0.000124976	0.00678283	3.60772	2.00142e-05	0.998065	3.46412e-05	0.00188009	0.00193474
1967	3.99941e-05	3.24456	3.99941e-05	0.00189919	3.24653	1.2319e-05	0.99939	1.2319e-05	0.00058499	0.000609628
1968	3.99941e-05	0.00173323	3.99941e-05	3.17791	3.17972	1.25779e-05	0.000545087	1.25779e-05	0.99943	0.000570243
1969	3.10014	3.99941e-05	0.00196708	7.42252e-05	3.10222	0.999329	1.28921e-05	0.000634089	2.39265e-05	0.000670908
1970	3.14912	3.99941e-05	7.38487e-05	3.99941e-05	3.14928	0.999951	1.26995e-05	2.34494e-05	1.26995e-05	4.88483e-05
1971	0.000128533	3.24345	3.99941e-05	0.00289146	3.24651	3.9591e-05	0.999057	1.23191e-05	0.000890636	0.000942546
1972	7.62889e-05	2.0369	3.99937e-05	0.000440157	2.03746	3.74431e-05	0.999727	1.96292e-05	0.000216032	0.000273105
1973	0.000318539	3.99937e-05	2.14743	3.99937e-05	2.14783	0.000148308	1.86206e-05	0.999814	1.86206e-05	0.000185549
1974	3.99943e-05	3.67124	7.84857e-05	0.00857172	3.67993	1.08682e-05	0.997638	2.1328e-05	0.00232931	0.00236151
1975	0.00195846	0.000212879	2.8116	3.9994e-05	2.81382	0.000696016	7.56551e-05	0.999214	1.42134e-05	0.000785884
1976	0.00175808	0.000133687	2.82211	3.9994e-05	2.82404	0.000622539	4.7339e-05	0.999316	1.4162e-05	0.00068404
1977	0.000133572	0.00424531	3.99942e-05	3.39134	3.39576	3.9335e-05	0.00125018	1.17777e-05	0.998699	0.00130129
1978	2.06649	3.99937e-05	0.000309983	3.99937e-05	2.06688	0.999811	1.93498e-05	0.000149976	1.93498e-05	0.000188676
1979	3.00153	7.58469e-05	0.00204301	3.99941e-05	3.00369	0.999281	2.52513e-05	0.000680166	1.3315e-05	0.000718732
1980	3.45099	7.63314e-05	0.00431043	3.99942e-05	3.45541	0.998719	2.20904e-05	0.00124744	1.15744e-05	0.00128111
1981	7.67285e-05	3.9994e-05	2.84111	3.9994e-05	2.84127	2.7005e-05	1.40761e-05	0.999945	1.40761e-05	5.51573e-05
1982	2.88006	3.9994e-05	0.00157988	3.9994e-05	2.88172	0.999424	1.38785e-05	0.000548243	1.38785e-05	0.000576
1983	3.53475	0.00022266	0.00982871	0.000135663	3.54494	0.997126	6.28107e-05	0.0027726	3.82696e-05	0.00287368
1984	0.000664806	0.000134881	1.96378	3.99937e-05	1.96462	0.000338389	6.86549e-05	0.999573	2.0357e-05	0.000427401
1985	0.00164966	3.9994e-05	2.8776	3.9994e-05	2.87933	0.000572932	1.389e-05	0.999399	1.389e-05	0.000600712
1986	0.00933994	0.000230684	3.52751	7.60187e-05	3.53716	0.00264052	6.52173e-05	0.997273	2.14915e-05	0.00272723
1987	0.00070881	0.00146015	7.8208e-05	2.34554	2.34779	0.000301905	0.000621924	3.33113e-05	0.999043	0.00095714
1988	3.51017	0.000142029	0.00678698	3.99942e-05	3.51713	0.998019	4.03822e-05	0.00192969	1.13712e-05	0.00198144
1989	0.000140587	0.0144481	3.99943e-05	3.66109	3.67572	3.82476e-05	0.00393069	1.08807e-05	0.99602	0.00397981
1990	3.3609	0.000139211	0.00517655	3.99942e-05	3.36626	0.998409	4.13547e-05	0.00153778	1.18809e-05	0.00159101
1991	3.99942e-05	3.46704	7.82542e-05	0.0056581	3.47282	1.15164e-05	0.998337	2.25333e-05	0.00162925	0.0016633
1992	3.61098	3.99942e-05	0.000717669	0.0178486	3.62958	0.994874	1.1019e-05	0.000197728	0.00491753	0.00512628
1993	0.000341965	0.00426058	3.06762	7.948e-05	3.07231	0.000111306	0.00138677	0.998476	2.58698e-05	0.00152394
1994	0.000541986	0.0102767	8.32801e-05	3.44916	3.46007	0.00015664	0.0029701	2.40689e-05	0.996849	0.00315081
1995	0.0275106	0.0161905	0.000235933	3.65412	3.69806	0.0074392	0.00437811	6.37991e-05	0.988119	0.0118811
1996	3.30836	0.000542056	0.00890548	0.000371149	3.31818	0.997041	0.00016336	0.00268385	0.000111853	0.00295906
1997	3.66425	3.99943e-05	0.0383151	0.00938448	3.71199	0.987139	1.07743e-05	0.010322	0.00252815	0.0128609
1998	3.60878	7.97923e-05	0.00292207	0.0216714	3.63345	0.993209	2.19605e-05	0.000804212	0.00596441	0.00679058
1999	3.5121	0.0158977	0.000241516	0.000727439	3.52897	0.995221	0.00450492	6.84381e-05	0.000206133	0.00477949
2000	3.65008	3.99943e-05	0.0335065	0.000386438	3.68401	0.990789	1.08562e-05	0.00909511	0.000104896	0.00921086
2001	0.00569202	3.23166	0.00154273	0.278661	3.51756	0.00161817	0.918723	0.000438579	0.07922	0.0812768
2002	0.00548987	3.58789	0.0507864	0.00132611	3.64549	0.00150594	0.984199	0.0139313	0.000363768	0.015801
2003	0.00638913	0.000480987	3.3425	0.000131089	3.3495	0.00190749	0.0001436	0.99791	3.91368e-05	0.00209023
2004	0.000479473	0.0621585	7.67048e-05	3.60889	3.6716	0.000130589	0.0169295	2.08914e-05	0.982919	0.017081
2005	1.93886	0.000134089	0.000610179	7.42972e-05	1.93968	0.999578	6.91297e-05	0.000314578	3.83039e-05	0.000422011
2006	0.00248827	0.000447572	3.0055	3.99941e-05	3.00848	0.000827087	0.00014877	0.999011	1.32938e-05	0.00098915
2007	0.00386196	0.000126268	3.4195	3.99942e-05	3.42352	0.00112807	3.68824e-05	0.998823	1.16822e-05	0.00117663
2008	0.0019708	0.000299062	2.82533	7.56284e-05	2.82768	0.00069697	0.000105762	0.999171	2.67458e-05	0.000829478
2009	0.000122891	0.00171695	7.44157e-05	2.84038	2.84229	4.32364e-05	0.000604072	2.61816e-05	0.999327	0.00067349
2010	7.41273e-05	0.00324406	7.52969e-05	3.3524	3.3558	2.20893e-05	0.000966703	2.24379e-05	0.998989	0.00101123
2011	0.000123723	0.00334651	3.99942e-05	3.41332	3.41683	3.621e-05	0.00097942	1.17051e-05	0.998973	0.00102734
2012	7.29435e-05	0.000967482	7.31141e-05	2.62029	2.6214	2.78262e-05	0.000369071	2.78912e-05	0.999575	0.000424788
2013	0.00191057	3.36875	3.99942e-05	0.00258772	3.37329	0.000566381	0.998655	1.18561e-05	0.000767121	0.00134536
2014	2.777	3.9994e-05	0.00110189	0.000117772	2.77826	0.999547	1.43954e-05	0.000396613	4.23908e-05	0.000453399
2015	0.000923333	7.27004e-05	2.79739	3.9994e-05	2.79842	0.000329948	2.59791e-05	0.99963	1.42916e-05	0.000370218
2016	0.00193297	0.000114308	3.19274	3.99941e-05	3.19483	0.000605032	3.5779e-05	0.999347	1.25184e-05	0.000653329
2017	3.08303	7.21155e-05	0.00155946	7.00859e-05	3.08473	0.999448	2.33782e-05	0.000505541	2.27203e-05	0.00055164
2018	2.83265	7.17216e-05	0.00103375	6.94353e-05	2.83382	0.999585	2.53091e-05	0.00036479	2.45023e-05	0.000414602
2019	3.44855	3.99942e-05	0.0020069	3.99942e-05	3.45064	0.999395	1.15904e-05	0.000581603	1.15904e-05	0.000604784
2020	3.00715	3.99941e-05	0.000832981	3.99941e-05	3.00806	0.999696	1.32956e-05	0.000276917	1.32956e-05	0.000303508
2021	3.59832	6.90889e-05	0.00449254	0.000109974	3.60299	0.998703	1.91754e-05	0.00124689	3.05231e-05	0.00129659
2022	0.00219878	3.99942e-05	3.5422	3.99942e-05	3.54448	0.00062034	1.12835e-05	0.999357	1.12835e-05	0.000642907
2023	0.00107571	6.8375e-05	2.99284	6.86455e-05	2.99405	0.000359283	2.28369e-05	0.999595	2.29273e-05	0.000405047
2024	0.00404955	6.82712e-05	3.67664	3.99943e-05	3.6808	0.00110018	1.85479e-05	0.99887	1.08656e-05	0.0011296
2025	6.76746e-05	0.00215679	3.99942e-05	3.50026	3.50253	1.93216e-05	0.000615781	1.14187e-05	0.999353	0.000646522
2026	3.99942e-05	3.41411	6.83162e-05	0.00166841	3.41588	1.17083e-05	0.99948	1.99996e-05	0.000488428	0.000520136
2027	0.000583674	0.00037904	2.64748	6.7383e-05	2.64851	0.000220378	0.000143114	0.999611	2.54418e-05	0.000388934
2028	6.8364e-05	3.74847	3.99943e-05	0.0061631	3.75475	1.82073e-05	0.99833	1.06517e-05	0.00164141	0.00167027
2029	0.000104234	3.69374	3.99943e-05	0.00459605	3.69849	2.8183e-05	0.998718	1.08137e-05	0.00124268	0.00128168
2030	0.00151054	0.000100962	3.27809	6.63596e-05	3.27977	0.000460562	3.07832e-05	0.999488	2.0233e-05	0.000511578
2031	0.00134925	0.000148805	3.25688	3.99941e-05	3.25842	0.00041408	4.56679e-05	0.999528	1.22741e-05	0.000472022
2032	3.35376	0.000101958	0.00146861	3.99942e-05	3.35537	0.99952	3.03866e-05	0.000437689	1.19194e-05	0.000479995
2033	3.63506	3.99942e-05	0.00206554	3.99942e-05	3.6372	0.99941	1.09959e-05	0.000567893	1.09959e-05	0.000589885
2034	3.61293	3.99942e-05	0.00274375	0.00010058	3.61582	0.999202	1.10609e-05	0.000758819	2.78167e-05	0.000797696
2035	3.99941e-05	3.02697	3.99941e-05	0.000419621	3.02747	1.32104e-05	0.999835	1.32104e-05	0.000138605	0.000165026
2036	0.00160447	6.484e-05	3.5019	3.99942e-05	3.50361	0.000457949	1.85066e-05	0.999512	1.14152e-05	0.000487871
2037	9.92614e-05	3.74867	6.45031e-05	0.00850202	3.75734	2.6418e-05	0.997694	1.71672e-05	0.00226278	0.00230636
2038	0.00169123	0.000140948	3.38912	6.49724e-05	3.39102	0.000498739	4.15651e-05	0.999441	1.91601e-05	0.000559464
2039	0.00143651	0.000141853	3.37597	3.99942e-05	3.37759	0.000425305	4.19984e-05	0.999521	1.1841e-05	0.000479145
2040	3.65965	3.99942e-05	0.00200618	3.99942e-05	3.66173	0.99943	1.09222e-05	0.000547876	1.09222e-05	0.000569721
2041	3.71449	6.44275e-05	0.00439666	6.54046e-05	3.71902	0.998783	1.73238e-05	0.00118221	1.75865e-05	0.00121712
2042	3.72592	9.85203e-05	0.00739099	9.82438e-05	3.7335	0.997968	2.63882e-05	0.00197964	2.63141e-05	0.00203234
2043	0.00226682	9.81327e-05	3.57996	3.99942e-05	3.58236	0.000632773	2.73933e-05	0.999329	1.11642e-05	0.00067133
2044	0.00496204	0.00033281	3.64568	6.50774e-05	3.65104	0.00135908	9.11547e-05	0.998532	1.78243e-05	0.00146805
2045	3.70356	6.64422e-05	0.00331187	3.99943e-05	3.70698	0.999078	1.79235e-05	0.000893416	1.07889e-05	0.000922128
2046	3.70449	0.000610927	0.0098871	0.000100917	3.71509	0.997147	0.000164445	0.00266134	2.71642e-05	0.00285295
2047	0.000940894	0.000263214	3.08638	3.99941e-05	3.08763	0.000304731	8.5248e-05	0.999597	1.2953e-05	0.000402932
2048	0.0033814	0.000265377	3.59915	3.99942e-05	3.60283	0.00093854	7.36578e-05	0.998977	1.11008e-05	0.0010233
2049	3.77915	3.99943e-05	0.00930044	6.59054e-05	3.78856	0.997517	1.05566e-05	0.00245488	1.73959e-05	0.00248283
2050	3.99942e-05	0.00129811	3.99942e-05	3.47892	3.4803	1.14916e-05	0.00037299	1.14916e-05	0.999604	0.000395973
2051	3.75148	6.57703e-05	0.010323	0.00010066	3.76197	0.997212	1.74829e-05	0.00274404	2.67574e-05	0.00278828
2052	0.000101718	0.00284988	3.99942e-05	3.61593	3.61893	2.81071e-05	0.000787494	1.10514e-05	0.999173	0.000826652
2053	0.000147689	0.00129855	0.000100907	3.13406	3.13561	4.71004e-05	0.000414131	3.2181e-05	0.999507	0.000493412
2054	3.46758	0.000146178	0.00228254	6.65133e-05	3.47007	0.999281	4.21254e-05	0.000657779	1.91677e-05	0.000719072
2055	3.49181	6.60784e-05	0.0020375	6.6716e-05	3.49398	0.999379	1.89121e-05	0.000583148	1.90946e-05	0.000621155
2056	3.35085	6.57477e-05	0.00182149	0.000147661	3.35289	0.999393	1.96093e-05	0.000543259	4.40399e-05	0.000606908
2057	3.99942e-05	3.43744	6.55323e-05	0.00149957	3.43905	1.16294e-05	0.999533	1.90554e-05	0.000436041	0.000466726
2058	0.000758007	3.99941e-05	3.19124	3.99941e-05	3.19208	0.000237465	1.25292e-05	0.999737	1.25292e-05	0.000262523
2059	3.50808	3.99942e-05	0.00216365	0.00010301	3.51039	0.999343	1.13931e-05	0.000616357	2.93442e-05	0.000657095
2060	3.2772	6.60709e-05	0.00141032	6.76266e-05	3.27875	0.999529	2.01513e-05	0.000430141	2.06257e-05	0.000470918
2061	3.66776	0.000105478	0.00662707	0.00015743	3.67465	0.998125	2.87043e-05	0.00180346	4.28422e-05	0.001875
2062	6.72447e-05	0.000105422	2.40544	6.73004e-05	2.40568	2.79525e-05	4.38223e-05	0.9999	2.79757e-05	9.97505e-05
2063	3.4978	3.99942e-05	0.00163893	3.99942e-05	3.49952	0.999509	1.14285e-05	0.000468329	1.14285e-05	0.000491186
2064	0.000297986	2.30712	0.000107563	0.000297341	2.30782	0.00012912	0.999695	4.6608e-05	0.000128841	0.000304568
2065	6.72646e-05	2.32971	6.88965e-05	0.000228128	2.33007	2.8868e-05	0.999844	2.95684e-05	9.79058e-05	0.000156342
2066	0.000875369	0.000161092	2.88382	3.9994e-05	2.8849	0.000303432	5.58396e-05	0.999627	1.38632e-05	0.000373134
2067	3.99942e-05	3.50004	6.92768e-05	0.00222773	3.50238	1.14192e-05	0.999333	1.978e-05	0.000636063	0.000667262
2068	3.51448	0.000418773	0.0036447	3.99942e-05	3.51859	0.998834	0.000119017	0.00103584	1.13666e-05	0.00116623
2069	0.000530775	0.00406085	0.000110085	3.45886	3.46356	0.000153245	0.00117245	3.17836e-05	0.998643	0.00135748
2070	0.000941368	3.45099	0.000110208	0.00401197	3.45606	0.000272382	0.998535	3.18885e-05	0.00116085	0.00146512
2071	0.000434124	0.000247578	2.3573	3.99938e-05	2.35802	0.000184105	0.000104994	0.999694	1.69607e-05	0.00030606
2072	3.30458	6.89068e-05	0.00184776	3.99941e-05	3.30653	0.999408	2.08396e-05	0.000558822	1.20955e-05	0.000591757
2073	0.000878856	3.9994e-05	2.97876	3.9994e-05	2.97972	0.000294946	1.34221e-05	0.999678	1.34221e-05	0.000321791
2074	3.74274	3.99943e-05	0.00705722	3.99943e-05	3.74988	0.998097	1.06655e-05	0.00188199	1.06655e-05	0.00190332
2075	0.000791885	0.000118689	2.55959	3.99939e-05	2.56054	0.000309265	4.63532e-05	0.999629	1.56193e-05	0.000371238
2076	3.727	3.99943e-05	0.0105	7.3291e-05	3.73762	0.99716	1.07005e-05	0.00280927	1.9609e-05	0.00283958
2077	3.99942e-05	0.00275425	3.99942e-05	3.45687	3.45971	1.156e-05	0.000796093	1.156e-05	0.999181	0.000819213
2078	3.59812	0.000204426	0.00965681	0.000128431	3.60811	0.997231	5.66575e-05	0.00267642	3.55953e-05	0.00276867
2079	0.00093629	0.000127957	2.45446	3.99939e-05	2.45556	0.000381293	5.21089e-05	0.99955	1.6287e-05	0.000449689
2080	0.00221061	0.000210277	2.95019	3.9994e-05	2.95265	0.000748685	7.12162e-05	0.999167	1.35451e-05	0.000833447
2081	7.78481e-05	0.00206165	3.99941e-05	3.00531	3.00749	2.58847e-05	0.000685507	1.32981e-05	0.999275	0.00072469
2082	7.63239e-05	1.43228	0.000218835	0.000218229	1.43279	5.32694e-05	0.999642	0.000152733	0.000152311	0.000358313
2083	2.31098	3.99938e-05	0.000681058	3.99938e-05	2.31174	0.999671	1.73003e-05	0.000294609	1.73003e-05	0.000329209
2084	1.53842	7.8297e-05	0.000140137	3.99935e-05	1.53868	0.999832	5.08859e-05	9.10762e-05	2.59921e-05	0.000167954
2085	3.99935e-05	1.67917	7.91827e-05	8.16317e-05	1.67937	2.38146e-05	0.99988	4.71502e-05	4.86084e-05	0.000119573
2086	3.99948e-05	6.26574	3.99948e-05	3.99948e-05	6.26586	6.38298e-06	0.999981	6.38298e-06	6.38298e-06	1.91489e-05
2087	3.99938e-05	2.31825	8.05978e-05	3.99938e-05	2.31841	1.72505e-05	0.999931	3.47643e-05	1.72505e-05	6.92653e-05
2088	3.99948e-05	6.26574	3.99948e-05	3.99948e-05	6.26586	6.38298e-06	0.999981	6.38298e-06	6.38298e-06	1.91489e-05
2089	3.99948e-05	6.26574	3.99948e-05	3.99948e-05	6.26586	6.38298e-06	0.999981	6.38298e-06	6.38298e-06	1.91489e-05
2090	8.61972e-05	1.04383	3.99933e-05	8.27663e-05	1.04404	8.25614e-05	0.9998	3.83064e-05	7.92751e-05	0.000200143
2091	0.913663	8.52572e-05	0.00029282	3.99933e-05	0.914081	0.999543	9.32709e-05	0.000320343	4.37524e-05	0.000457367
2092	0.00015659	0.000278024	0.491986	3.99931e-05	0.492461	0.000317975	0.000564561	0.999036	8.12107e-05	0.000963747
2093	0.000286219	3.99933e-05	1.14602	3.99933e-05	1.14639	0.00024967	3.48864e-05	0.999681	3.48864e-05	0.000319443
2094	0.000718985	8.39984e-05	1.37277	3.99934e-05	1.37361	0.000523427	6.11516e-05	0.999386	2.91156e-05	0.000613695
2095	0.953105	3.99933e-05	0.000162215	3.99933e-05	0.953347	0.999746	4.19504e-05	0.000170153	4.19504e-05	0.000254054
2096	0.865444	3.99932e-05	0.000303751	3.99932e-05	0.865828	0.999557	4.61907e-05	0.000350821	4.61907e-05	0.000443203
2097	0.00121872	9.01661e-05	1.55808	3.99935e-05	1.55943	0.000781517	5.782e-05	0.999135	2.56463e-05	0.000864983
2098	3.07361	0.000189433	0.351572	0.093855	3.51923	0.873377	5.38281e-05	0.0999003	0.0266692	0.126623
2099	238.558	191649481500526	22.0689	22.9792	191649481500810	1.24476e-12	1	1.15153e-13	1.19902e-13	1.48193e-12
2100	19.4359	20.8898	107.427	775888581912412	775888581912560	2.50498e-14	2.69238e-14	1.38457e-13	1	1.90736e-13
2101	87.2344	117198441309395	0.468764	208.217	117198441309691	7.44331e-13	1	3.99974e-15	1.77662e-12	2.52565e-12
2102	0.000277445	3.99941e-05	3.13196	0.0394326	3.17171	8.74751e-05	1.26096e-05	0.987467	0.0124326	0.0125327
2103	0.00873486	0.0038087	1.05489	0.000647283	1.06808	0.00817808	0.00356593	0.98765	0.000606024	0.01235
2104	0.000556216	0.111596	3.99942e-05	3.28038	3.39257	0.000163951	0.0328943	1.17888e-05	0.96693	0.03307
2105	0.000627461	0.0119184	3.99937e-05	2.13709	2.14967	0.000291887	0.00554429	1.86046e-05	0.994145	0.00585478
2106	0.000223102	3.42598	0.00010081	0.0488439	3.47515	6.41992e-05	0.985852	2.90088e-05	0.0140552	0.0141484
2107	0.000103616	3.275	0.000413432	0.0295105	3.30503	3.13511e-05	0.990915	0.000125092	0.00892898	0.00908542
2108	7.68633	101.977	1.45823	364604528329073	364604528329184	2.10813e-14	2.79693e-13	3.99948e-15	1	3.04423e-13
2109	0.000205528	0.00502523	3.99937e-05	2.123	2.12827	9.65703e-05	0.00236118	1.87916e-05	0.997523	0.00247654
2110	0.000430506	0.00890062	3.99939e-05	2.64456	2.65393	0.000162214	0.00335375	1.50697e-05	0.996469	0.00353103
2111	1.49135	3.99935e-05	0.00227895	0.000688599	1.49436	0.997987	2.6763e-05	0.00152504	0.0004608	0.0020126
2112	10.7596	2.07164	50.9391	517975089807928	517975089807992	2.07724e-14	3.9995e-15	9.83428e-14	1	1.23568e-13
2113	3.5433	3.99942e-05	0.0213239	9.73576e-05	3.56476	0.99398	1.12193e-05	0.00598187	2.73111e-05	0.0060204
2114	3.15413	3.99941e-05	0.00747511	3.99941e-05	3.16168	0.99761	1.26496e-05	0.00236428	1.26496e-05	0.00238958
2115	0.0041028	0.00034019	2.42995	3.99939e-05	2.43444	0.00168532	0.000139741	0.998159	1.64284e-05	0.00184149
2116	0.00116778	3.99936e-05	1.78223	3.99936e-05	1.78348	0.000654779	2.24245e-05	0.9993	2.24245e-05	0.000699628
2117	0.00307391	0.00147282	2.15683	0.000308547	2.16168	0.001422	0.000681331	0.997754	0.000142735	0.00224606
2118	3.63478	3.99943e-05	0.0430918	8.71078e-05	3.678	0.988249	1.08739e-05	0.0117161	2.36835e-05	0.0117507
2119	3.47768	3.99942e-05	0.00949897	3.99942e-05	3.48726	0.997253	1.14687e-05	0.00272391	1.14687e-05	0.00274685
2120	0.000301836	3.99933e-05	1.08853	3.99933e-05	1.08891	0.000277191	3.67279e-05	0.999649	3.67279e-05	0.000350647
2121	0.00313672	3.9994e-05	2.81515	3.9994e-05	2.81836	0.00111296	1.41905e-05	0.998859	1.41905e-05	0.00114134
2122	0.000275227	0.00286739	3.99939e-05	2.50191	2.50509	0.000109867	0.00114463	1.59651e-05	0.99873	0.00127046
2123	0.0119084	0.00453435	0.0036129	3.4117	3.43175	0.00347006	0.00132129	0.00105279	0.994156	0.00584414
2124	3.51393	8.07369e-05	0.0117674	0.00210902	3.52788	0.996044	2.28854e-05	0.00333554	0.000597815	0.00395624
2125	0.000890098	7.94923e-05	2.22021	3.99938e-05	2.22122	0.000400724	3.57876e-05	0.999545	1.80053e-05	0.000454517
2126	0.000495458	0.000492128	1.94284	3.99937e-05	1.94387	0.000254882	0.000253169	0.999471	2.05743e-05	0.000528626
2127	0.00181091	7.73918e-05	2.87593	3.9994e-05	2.87786	0.000629257	2.68922e-05	0.99933	1.38972e-05	0.000670046
2128	2.20797	3.99938e-05	0.000129583	3.99938e-05	2.20818	0.999905	1.81117e-05	5.86831e-05	1.81117e-05	9.49064e-05
2129	2.12248	3.99937e-05	0.000208781	3.99937e-05	2.12277	0.999864	1.88404e-05	9.83534e-05	1.88404e-05	0.000136034
2130	3.9994e-05	2.70593	7.33003e-05	0.00111646	2.70716	1.47734e-05	0.999546	2.70764e-05	0.000412408	0.000454258
2131	3.99938e-05	2.29173	3.99938e-05	0.000196144	2.29201	1.74492e-05	0.99988	1.74492e-05	8.55774e-05	0.000120476
2132	3.99938e-05	2.34526	3.99938e-05	0.00019342	2.34553	1.70511e-05	0.999883	1.70511e-05	8.24632e-05	0.000116565
2133	3.99942e-05	3.43292	3.99942e-05	7.17786e-05	3.43308	1.16497e-05	0.999956	1.16497e-05	2.0908e-05	4.42073e-05
2134	3.99938e-05	0.000365364	7.13044e-05	2.26538	2.26586	1.76506e-05	0.000161248	3.14691e-05	0.99979	0.000210367
2135	3.9994e-05	2.74396	3.9994e-05	0.000607828	2.74465	1.45716e-05	0.999749	1.45716e-05	0.00022146	0.000250603
2136	0.000257239	2.30946	3.99938e-05	0.000463595	2.31022	0.000111348	0.999671	1.73117e-05	0.000200671	0.000329331
2137	0.000345045	0.00103364	0.000116542	2.64055	2.64205	0.000130597	0.000391227	4.41104e-05	0.999434	0.000565934
2138	2.9654	0.000114599	0.00116708	3.9994e-05	2.96673	0.999555	3.86281e-05	0.000393389	1.34809e-05	0.000445498
2139	0.00197406	0.000328602	3.18721	3.99941e-05	3.18956	0.000618914	0.000103024	0.999266	1.25391e-05	0.000734478
2140	3.50272	0.000109818	0.00387914	0.000109159	3.50681	0.998831	3.13155e-05	0.00110617	3.11277e-05	0.00116862
2141	0.00254133	0.000111414	3.38938	6.96648e-05	3.3921	0.000749191	3.28452e-05	0.999197	2.05374e-05	0.000802574
2142	0.000311568	0.00310187	0.000323516	3.30024	3.30398	9.43008e-05	0.000938827	9.7917e-05	0.998869	0.00113105
2143	3.2694	3.99941e-05	0.00177161	0.000163721	3.27138	0.999396	1.22255e-05	0.00054155	5.00466e-05	0.000603822
2144	0.000612613	0.000227251	2.65526	3.99939e-05	2.65614	0.00023064	8.55567e-05	0.999669	1.50571e-05	0.000331254
2145	3.71595	6.85513e-05	0.00803548	0.000105283	3.72416	0.997796	1.84072e-05	0.00215766	2.82703e-05	0.00220434
2146	0.000159624	0.00306579	6.7183e-05	3.50314	3.50643	4.55233e-05	0.000874334	1.91599e-05	0.999061	0.000939017
2147	0.000155971	0.00328205	3.99942e-05	3.58427	3.58775	4.34733e-05	0.000914793	1.11474e-05	0.999031	0.000969414
2148	3.65241	0.000285917	0.00597318	6.55188e-05	3.65874	0.998271	7.81464e-05	0.00163258	1.79075e-05	0.00172863
2149	0.000104402	0.000364252	2.6158	3.99939e-05	2.61631	3.99044e-05	0.000139223	0.999806	1.52864e-05	0.000194414
2150	3.67311	0.000362114	0.0101497	0.000279921	3.6839	0.997071	9.82963e-05	0.00275516	7.59849e-05	0.00292944
2151	0.00320227	0.000206178	3.54266	6.63158e-05	3.54614	0.00090303	5.81417e-05	0.99902	1.87008e-05	0.000979873
2152	3.99943e-05	0.00327177	3.99943e-05	3.73114	3.73449	1.07094e-05	0.000876094	1.07094e-05	0.999102	0.000897513
2153	6.66535e-05	0.00156256	3.99942e-05	3.47397	3.47564	1.91773e-05	0.000449574	1.1507e-05	0.99952	0.000480259
2154	3.72852	0.00010116	0.00656908	6.56112e-05	3.73525	0.998197	2.70825e-05	0.00175867	1.75654e-05	0.00180332
[truncated: 6,931 more rows]
