# Supplementary material for: HIV-1 Tropism Determines Different Mutation Profiles in Proviral DNA
Source: PLoS One. 2015 Sep 28;10(9):e0139037. doi: 10.1371/journal.pone.0139037 (PMC4587555; doi:10.1371/journal.pone.0139037)
Supplement: S1 Data — (ZIP) [file pone.0139037.s001.zip › spreadsheets/control.xls]

## Sheet: CONTROL
sites	alpha_A	alpha_T	alpha_G	alpha_C	sum	p_A	p_T	p_G	p_C	p_COMP
791	3.99935e-05	1.64545	0.000129023	0.000129317	1.64575	2.43011e-05	0.999819	7.83979e-05	7.85767e-05	0.000181276
792	0.00146932	0.000207676	2.55428	7.49458e-05	2.55603	0.000574844	8.12495e-05	0.999315	2.93212e-05	0.000685415
793	0.00381398	0.000306366	3.20823	7.55302e-05	3.21243	0.00118726	9.53689e-05	0.998694	2.35119e-05	0.00130614
794	0.000942267	7.60315e-05	2.48885	3.99939e-05	2.48991	0.000378434	3.05358e-05	0.999575	1.60624e-05	0.000425032
795	3.99942e-05	3.57775	7.60178e-05	0.00543231	3.5833	1.11613e-05	0.998452	2.12145e-05	0.00151601	0.00154838
796	0.00319589	0.000206355	3.14225	7.65716e-05	3.14573	0.00101595	6.55983e-05	0.998894	2.43414e-05	0.00110589
797	0.000433634	0.00289319	3.99941e-05	3.10397	3.10733	0.000139552	0.000931084	1.28709e-05	0.998916	0.00108351
798	0.0013977	0.000130046	2.58547	7.58362e-05	2.58707	0.000540261	5.02676e-05	0.99938	2.93135e-05	0.000619843
799	3.61954	7.4011e-05	0.00929254	0.000125251	3.62903	0.997384	2.03941e-05	0.00256061	3.45136e-05	0.00261552
800	0.000576335	3.99938e-05	2.39856	3.99938e-05	2.39922	0.000240218	1.66695e-05	0.999726	1.66695e-05	0.000273557
801	3.34277	3.99942e-05	0.0026073	3.99942e-05	3.34545	0.999197	1.19548e-05	0.000779356	1.19548e-05	0.000803265
802	0.00134944	0.000207628	2.62204	3.99939e-05	2.62364	0.000514338	7.91374e-05	0.999391	1.52437e-05	0.000608719
803	0.000427325	0.00214522	3.9994e-05	2.92966	2.93228	0.000145732	0.000731587	1.36392e-05	0.999109	0.000890958
804	0.00111347	0.000199347	2.52446	3.99939e-05	2.52581	0.000440836	7.89242e-05	0.999464	1.58341e-05	0.000535594
805	3.9994e-05	2.86959	3.9994e-05	0.00111342	2.87079	1.39314e-05	0.999584	1.39314e-05	0.000387843	0.000415706
806	0.000124124	0.000723202	7.44954e-05	2.21439	2.21531	5.60303e-05	0.000326457	3.36276e-05	0.999584	0.000416114
807	0.00746236	0.0056239	3.65077	0.00587617	3.66973	0.00203349	0.00153251	0.994833	0.00160125	0.00516725
808	0.00914971	0.000199285	3.55931	0.000197593	3.56885	0.00256377	5.584e-05	0.997325	5.53659e-05	0.00267497
809	0.000195776	3.58156	7.57614e-05	0.00802273	3.58986	5.45358e-05	0.99769	2.11043e-05	0.00223483	0.00231047
810	3.63827	3.99942e-05	0.0073942	0.000124737	3.64583	0.997927	1.09699e-05	0.00202813	3.42136e-05	0.00207331
811	0.0927059	3.55198	0.000121747	0.00128609	3.64609	0.0254261	0.974188	3.33912e-05	0.00035273	0.0258122
812	3.99938e-05	2.25551	3.99938e-05	0.000190041	2.25578	1.77295e-05	0.99988	1.77295e-05	8.42464e-05	0.000119705
813	3.54717	3.99942e-05	0.00357519	3.99942e-05	3.55083	0.998971	1.12634e-05	0.00100686	1.12634e-05	0.00102939
814	3.29826	0.000288068	0.00471493	0.000414807	3.30368	0.99836	8.71961e-05	0.00142718	0.000125559	0.00163993
815	0.00148592	0.00020307	2.6817	7.17384e-05	2.68346	0.000553733	7.56744e-05	0.999344	2.67335e-05	0.000656141
816	0.0010531	0.0058122	7.3417e-05	3.45803	3.46497	0.000303926	0.00167742	2.11883e-05	0.997997	0.00200253
817	0.00416284	0.000398569	3.38691	3.99942e-05	3.39151	0.00122743	0.000117519	0.998643	1.17924e-05	0.00135674
818	0.00184407	0.000283062	2.80822	0.000122266	2.81047	0.000656142	0.000100717	0.9992	4.35037e-05	0.000800362
819	0.00228393	0.000190498	3.01265	0.000122126	3.01525	0.000757459	6.31783e-05	0.999139	4.05028e-05	0.00086114
820	0.00140791	0.000280794	2.7787	3.9994e-05	2.78043	0.000506365	0.00010099	0.999378	1.43841e-05	0.000621739
821	0.00182319	0.00027824	2.98094	3.9994e-05	2.98308	0.000611178	9.32727e-05	0.999282	1.3407e-05	0.000717857
822	3.55967	0.000194452	0.00545206	3.99942e-05	3.56536	0.998405	5.45393e-05	0.00152917	1.12174e-05	0.00159493
823	0.000823069	0.000275441	2.25975	0.000189201	2.26104	0.000364023	0.000121821	0.99943	8.36789e-05	0.000569522
824	3.60462	0.000120657	0.00651482	7.42637e-05	3.61133	0.998142	3.34106e-05	0.00180399	2.05641e-05	0.00185797
825	3.11352	3.99941e-05	0.0014085	3.99941e-05	3.11501	0.999522	1.28392e-05	0.000452167	1.28392e-05	0.000477845
826	0.000122631	2.23638	3.99938e-05	0.000518669	2.23706	5.48181e-05	0.999695	1.78778e-05	0.000231853	0.000304549
827	3.99938e-05	2.39217	3.99938e-05	0.000380481	2.39263	1.67154e-05	0.999808	1.67154e-05	0.000159022	0.000192453
828	3.57764	0.000121859	0.00511678	3.99942e-05	3.58292	0.998527	3.4011e-05	0.0014281	1.11625e-05	0.00147327
829	0.000273277	7.35387e-05	2.07022	3.99937e-05	2.07061	0.000131979	3.55155e-05	0.999813	1.93149e-05	0.000186809
830	3.60581	0.000120384	0.00566361	3.99942e-05	3.61163	0.998387	3.33323e-05	0.00156816	1.10737e-05	0.00161256
831	3.99939e-05	2.52578	3.99939e-05	0.00012608	2.52598	1.5833e-05	0.999918	1.5833e-05	4.99133e-05	8.15794e-05
832	2.04407	7.39845e-05	0.000504324	0.000188302	2.04484	0.999625	3.61811e-05	0.000246633	9.20864e-05	0.0003749
833	3.52753	0.000124251	0.00438525	3.99942e-05	3.53208	0.998712	3.51778e-05	0.00124155	1.13231e-05	0.00128805
834	3.67043	3.99943e-05	0.00503878	3.99943e-05	3.67555	0.998607	1.08812e-05	0.00137089	1.08812e-05	0.00139265
835	7.28089e-05	1.75899	7.35977e-05	0.000194621	1.75934	4.13843e-05	0.999806	4.18327e-05	0.000110622	0.000193839
836	0.000686685	0.000126162	2.3374	3.99938e-05	2.33826	0.000293674	5.39558e-05	0.999635	1.71041e-05	0.000364734
837	0.00105989	0.000197876	2.58142	3.99939e-05	2.58272	0.000410377	7.66153e-05	0.999498	1.54852e-05	0.000502478
838	0.000193338	3.99938e-05	2.27982	3.99938e-05	2.2801	8.47937e-05	1.75404e-05	0.99988	1.75404e-05	0.000119874
839	3.31279	0.000125497	0.00388711	0.000192825	3.31699	0.998732	3.78347e-05	0.00117188	5.81324e-05	0.00126784
840	2.95439	3.9994e-05	0.00121594	3.9994e-05	2.95569	0.999562	1.35312e-05	0.00041139	1.35312e-05	0.000438453
841	1.86403	3.99936e-05	0.0001901	0.000121081	1.86438	0.999812	2.14514e-05	0.000101964	6.49442e-05	0.000188359
842	2.18881	7.27895e-05	0.00037874	3.99938e-05	2.1893	0.999775	3.32479e-05	0.000172996	1.82679e-05	0.000224512
843	3.69855	3.99943e-05	0.00559793	3.99943e-05	3.70423	0.998467	1.07969e-05	0.00151123	1.07969e-05	0.00153282
844	3.45475	3.99942e-05	0.00261747	3.99942e-05	3.45744	0.99922	1.15676e-05	0.000757054	1.15676e-05	0.000780189
845	3.99938e-05	2.393	3.99938e-05	0.000183485	2.39326	1.6711e-05	0.99989	1.6711e-05	7.66675e-05	0.00011009
846	3.99937e-05	1.97312	0.000119169	0.000183375	1.97346	2.02658e-05	0.999826	6.03859e-05	9.29206e-05	0.000173572
847	0.000178907	0.000615324	3.99938e-05	2.35821	2.35904	7.58388e-05	0.000260836	1.69534e-05	0.999646	0.000353629
848	0.000919318	0.000181225	2.62685	3.99939e-05	2.62799	0.000349818	6.89596e-05	0.999566	1.52185e-05	0.000433996
849	0.0024015	7.08904e-05	3.38714	3.99942e-05	3.38966	0.000708479	2.09137e-05	0.999259	1.17989e-05	0.000741191
850	3.99942e-05	3.37492	7.21913e-05	0.00223474	3.37727	1.18422e-05	0.999305	2.13756e-05	0.000661699	0.000694917
851	3.99939e-05	2.5719	7.16193e-05	0.000615165	2.57263	1.55459e-05	0.999717	2.7839e-05	0.000239119	0.000282504
852	2.49582	3.99939e-05	0.00018581	3.99939e-05	2.49609	0.999894	1.60226e-05	7.44405e-05	1.60226e-05	0.000106486
853	3.64478	7.0647e-05	0.00673573	0.000115312	3.6517	0.998105	1.93463e-05	0.00184455	3.15776e-05	0.00189547
854	0.00141167	0.000179175	2.84103	7.11965e-05	2.8427	0.000496596	6.30298e-05	0.999415	2.50454e-05	0.000584671
855	0.00629056	0.000370746	3.59453	3.99942e-05	3.60123	0.00174678	0.00010295	0.998139	1.11057e-05	0.00186083
856	0.00045915	0.00251094	3.99941e-05	3.25659	3.2596	0.000140861	0.000770323	1.22697e-05	0.999077	0.000923453
857	0.000115452	0.00210166	3.99941e-05	3.28587	3.28813	3.51116e-05	0.000639167	1.21632e-05	0.999314	0.000686442
858	3.58383	0.000247582	0.00593456	7.1182e-05	3.59009	0.998258	6.89626e-05	0.00165304	1.98274e-05	0.00174183
859	0.00287794	0.000244356	3.33138	6.97838e-05	3.33457	0.000863061	7.32797e-05	0.999043	2.09274e-05	0.000957268
860	0.0022252	0.000837987	3.27171	3.99941e-05	3.27481	0.000679488	0.000255889	0.999052	1.22126e-05	0.000947589
861	0.00485135	0.000439491	3.4939	0.000114003	3.4993	0.00138638	0.000125594	0.998455	3.25787e-05	0.00154455
862	0.00279463	0.000433477	3.31884	6.97315e-05	3.32214	0.000841214	0.000130481	0.999007	2.09899e-05	0.000992685
863	0.00023981	0.00016804	2.07203	6.95827e-05	2.07251	0.00011571	8.10804e-05	0.99977	3.35741e-05	0.000230364
864	3.69249	0.000165963	0.00735987	3.99943e-05	3.70006	0.997955	4.48542e-05	0.00198912	1.08091e-05	0.00204479
865	3.70049	6.86454e-05	0.00500671	3.99943e-05	3.70561	0.99862	1.85247e-05	0.00135112	1.07929e-05	0.00138044
866	3.72263	0.000107142	0.0136662	0.00011137	3.73652	0.996284	2.86742e-05	0.00365747	2.98059e-05	0.00371595
867	0.000399763	0.000629511	2.66532	3.99939e-05	2.66639	0.000149927	0.000236091	0.999599	1.49993e-05	0.000401017
868	3.72315	0.000108612	0.00738655	3.99943e-05	3.73068	0.99798	2.91133e-05	0.00197995	1.07204e-05	0.00201978
869	3.59729	0.000108683	0.00417939	6.81391e-05	3.60164	0.99879	3.01761e-05	0.00116041	1.89189e-05	0.00120951
870	3.70971	3.99943e-05	0.0110281	0.000404336	3.72118	0.996917	1.07477e-05	0.00296361	0.000108658	0.00308301
871	0.000617708	0.000745897	3.9994e-05	2.87514	2.87654	0.00021474	0.000259304	1.39035e-05	0.999512	0.000487947
872	3.45703	0.000222762	0.00330069	0.000107606	3.46066	0.998951	6.43699e-05	0.000953774	3.10942e-05	0.00104924
873	3.75413	3.99943e-05	0.00483195	3.99943e-05	3.75904	0.998693	1.06395e-05	0.00128542	1.06395e-05	0.0013067
874	3.99944e-05	4.09986	3.99944e-05	6.6286e-05	4.1	9.75472e-06	0.999964	9.75472e-06	1.61673e-05	3.56767e-05
875	3.68029	6.7352e-05	0.00460855	6.68444e-05	3.68503	0.998713	1.82772e-05	0.00125061	1.81394e-05	0.00128703
876	3.9994e-05	2.83524	3.9994e-05	0.000213282	2.83554	1.41046e-05	0.999897	1.41046e-05	7.52175e-05	0.000103427
877	2.9734	3.9994e-05	0.000154321	3.9994e-05	2.97364	0.999921	1.34495e-05	5.18963e-05	1.34495e-05	7.87954e-05
878	3.70242	3.99943e-05	0.0031291	3.99943e-05	3.70563	0.999134	1.07928e-05	0.000844418	1.07928e-05	0.000866004
879	3.22886	0.000285529	0.00167657	6.57273e-05	3.23089	0.999372	8.83748e-05	0.00051892	2.03434e-05	0.000627638
880	0.000277928	0.00188009	3.99942e-05	3.36272	3.36492	8.25958e-05	0.000558734	1.18856e-05	0.999347	0.000653215
881	3.99942e-05	3.42253	3.99942e-05	0.00120414	3.42381	1.16812e-05	0.999625	1.16812e-05	0.000351694	0.000375057
882	2.83404	6.54724e-05	0.000625935	0.000101953	2.83484	0.99972	2.30957e-05	0.000220801	3.59644e-05	0.000279861
883	3.24035	6.56052e-05	0.000933991	3.99941e-05	3.24139	0.999679	2.02398e-05	0.000288145	1.23386e-05	0.000320724
884	3.34544	6.44947e-05	0.00162124	0.000145353	3.34727	0.999453	1.92678e-05	0.000484345	4.34244e-05	0.000547038
885	3.72256	3.99943e-05	0.00863854	0.000804185	3.73204	0.997459	1.07165e-05	0.0023147	0.000215481	0.00254089
886	6.53171e-05	0.000326437	3.9994e-05	2.84129	2.84172	2.29851e-05	0.000114873	1.40739e-05	0.999848	0.000151932
887	3.32874	3.99942e-05	0.000783268	3.99942e-05	3.3296	0.999741	1.20117e-05	0.000235244	1.20117e-05	0.000259267
888	0.000141722	3.00121	0.000194806	0.000980721	3.00252	4.72009e-05	0.999561	6.48809e-05	0.000326632	0.000438714
889	3.59276	9.76352e-05	0.00374274	0.000252975	3.59685	0.998862	2.71446e-05	0.00104056	7.03323e-05	0.00113804
890	9.73157e-05	2.80229	6.46575e-05	0.000481995	2.80294	3.47192e-05	0.99977	2.30677e-05	0.00017196	0.000229747
891	3.68611	9.6856e-05	0.00471424	9.74177e-05	3.69101	0.99867	2.6241e-05	0.00127722	2.63932e-05	0.00132985
892	0.000850048	9.66554e-05	3.05388	9.76727e-05	3.05492	0.000278256	3.16393e-05	0.999658	3.19723e-05	0.000341867
893	3.99941e-05	3.28866	3.99941e-05	0.000667136	3.28941	1.21585e-05	0.999773	1.21585e-05	0.000202813	0.00022713
894	3.75053	3.99943e-05	0.00423062	6.38254e-05	3.75487	0.998846	1.06513e-05	0.0011267	1.6998e-05	0.00115435
895	3.99942e-05	3.35755	9.74136e-05	0.00115975	3.35885	1.19071e-05	0.999614	2.90021e-05	0.000345282	0.000386191
896	0.00331229	0.000470771	3.611	3.99942e-05	3.61482	0.000916308	0.000130233	0.998942	1.10639e-05	0.00105761
897	0.00231059	0.000470674	3.51745	3.99942e-05	3.52027	0.000656368	0.000133704	0.999199	1.13611e-05	0.000801433
898	0.00444276	0.000648808	3.60456	0.000138339	3.60979	0.00123075	0.000179736	0.998551	3.83232e-05	0.00144881
899	0.000556942	0.00228188	6.43521e-05	3.48531	3.48821	0.000159664	0.00065417	1.84485e-05	0.999168	0.000832283
900	3.56645	3.99942e-05	0.00162889	6.37503e-05	3.56818	0.999514	1.12086e-05	0.000456504	1.78663e-05	0.000485579
901	3.70958	0.000137019	0.00506817	6.32205e-05	3.71485	0.998582	3.68841e-05	0.0013643	1.70183e-05	0.0014182
902	0.00122457	0.000186148	3.32707	3.99942e-05	3.32852	0.000367901	5.5925e-05	0.999564	1.20156e-05	0.000435841
903	9.498e-05	0.00271739	3.99942e-05	3.66868	3.67154	2.58693e-05	0.000740125	1.08931e-05	0.999223	0.000776887
904	3.52596	0.000302281	0.0033225	0.000374181	3.52995	0.998867	8.56332e-05	0.00094123	0.000106002	0.00113286
905	0.00167183	0.00118226	3.53646	3.99942e-05	3.53935	0.000472354	0.000334034	0.999182	1.12999e-05	0.000817688
906	0.00323058	0.000302983	3.57807	9.4388e-05	3.5817	0.00090197	8.45919e-05	0.998987	2.63529e-05	0.00101291
907	0.00158546	9.50006e-05	3.46315	6.35325e-05	3.4649	0.000457578	2.7418e-05	0.999497	1.8336e-05	0.000503332
908	3.70097	9.4778e-05	0.0066939	0.000300017	3.70806	0.998088	2.556e-05	0.00180523	8.09095e-05	0.0019117
909	0.00361229	0.00285662	3.7319	3.99943e-05	3.73841	0.000966265	0.000764127	0.998259	1.06982e-05	0.00174109
910	0.000803655	0.00385251	3.99942e-05	3.66714	3.67184	0.00021887	0.00104921	1.08922e-05	0.998721	0.00127897
911	0.000130025	3.714	6.29512e-05	0.00481956	3.71901	3.49623e-05	0.998652	1.69269e-05	0.00129593	0.00134782
912	3.69681	0.000130589	0.00483841	9.3496e-05	3.70188	0.998632	3.52765e-05	0.00130702	2.52564e-05	0.00136755
913	0.000860978	0.000230079	3.14338	6.34212e-05	3.14453	0.000273802	7.3168e-05	0.999633	2.01687e-05	0.000367138
914	3.7454	0.000175353	0.00760062	6.33392e-05	3.75324	0.997911	4.67204e-05	0.00202508	1.68759e-05	0.00208868
915	3.77468	6.23935e-05	0.00448616	3.99943e-05	3.77927	0.998786	1.65094e-05	0.00118704	1.05825e-05	0.00121414
916	0.000178994	0.00141159	0.000132229	3.29373	3.29545	5.43155e-05	0.000428346	4.01248e-05	0.999477	0.000522786
917	0.00113559	0.000436538	3.32943	3.99942e-05	3.33104	0.000340911	0.000131051	0.999516	1.20065e-05	0.000483969
918	3.60372	3.99942e-05	0.00159375	6.27967e-05	3.60542	0.999529	1.10928e-05	0.000442042	1.74173e-05	0.000470552
919	3.99941e-05	3.09138	9.16876e-05	0.000502631	3.09201	1.29347e-05	0.999795	2.96531e-05	0.000162558	0.000205146
920	0.000129741	3.56475	6.26515e-05	0.0020853	3.56703	3.63724e-05	0.999361	1.75641e-05	0.000584605	0.000638541
921	9.25944e-05	0.00263118	3.99943e-05	3.68944	3.6922	2.50784e-05	0.000712633	1.08321e-05	0.999251	0.000748544
922	0.00311409	0.000283267	3.64838	3.99942e-05	3.65182	0.00085275	7.75687e-05	0.999059	1.09519e-05	0.00094127
923	0.000281805	0.00152564	3.99942e-05	3.46294	3.46479	8.13339e-05	0.000440328	1.1543e-05	0.999467	0.000533205
924	3.64371	0.000476722	0.00421761	0.000125979	3.64853	0.998679	0.000130661	0.00115598	3.45287e-05	0.00132117
925	0.000881168	0.000128119	3.30989	3.99941e-05	3.31094	0.000266138	3.86956e-05	0.999683	1.20794e-05	0.000316913
926	0.000216641	3.58874	0.000127332	0.00291723	3.592	6.03119e-05	0.999092	3.54488e-05	0.000812146	0.000907907
927	6.19061e-05	3.73532	6.1679e-05	0.00346372	3.73891	1.65573e-05	0.999041	1.64965e-05	0.0009264	0.000959453
928	3.32256	6.13951e-05	0.000630061	3.99941e-05	3.32329	0.99978	1.84742e-05	0.000189589	1.20345e-05	0.000220098
929	3.71448	6.18483e-05	0.00281495	6.0799e-05	3.71741	0.99921	1.66375e-05	0.000757232	1.63552e-05	0.000790225
930	3.99942e-05	3.62313	3.99942e-05	0.00119698	3.62441	1.10347e-05	0.999648	1.10347e-05	0.000330255	0.000352324
931	0.000169542	0.000868545	3.99941e-05	3.2952	3.29627	5.14346e-05	0.000263493	1.21331e-05	0.999673	0.000327061
932	0.000398827	0.00222383	3.99942e-05	3.58887	3.59153	0.000111046	0.000619186	1.11357e-05	0.999259	0.000741368
933	0.00144172	3.72407	0.000276112	0.00839883	3.73418	0.000386087	0.997291	7.39416e-05	0.00224917	0.0027092
934	0.00365802	6.20623e-05	3.74184	6.17995e-05	3.74562	0.000976612	1.65693e-05	0.99899	1.64991e-05	0.00100968
935	0.00369542	0.000219854	3.67371	6.18026e-05	3.67768	0.00100482	5.97805e-05	0.998919	1.68048e-05	0.00108141
936	0.000172187	0.00361655	8.99831e-05	3.65852	3.6624	4.70149e-05	0.000987482	2.45695e-05	0.998941	0.00105907
937	9.15709e-05	0.000973822	0.000718845	3.29985	3.30164	2.7735e-05	0.000294951	0.000217724	0.99946	0.00054041
938	0.000874477	3.65374	0.000169177	0.00439272	3.65918	0.000238982	0.998514	4.62335e-05	0.00120047	0.00148568
939	0.000869975	3.31814	0.000169367	0.00104445	3.32022	0.000262023	0.999372	5.10109e-05	0.000314572	0.000627606
940	0.000693367	3.18957	3.99941e-05	0.000270949	3.19058	0.000217317	0.999685	1.25351e-05	8.49215e-05	0.000314773
941	0.000775626	3.28201	3.99941e-05	0.000126412	3.28296	0.000236258	0.999713	1.21824e-05	3.85055e-05	0.000286946
942	3.68404	3.99943e-05	0.00132768	3.99943e-05	3.68545	0.999618	1.08519e-05	0.000360249	1.08519e-05	0.000381953
943	0.000307606	0.000370306	2.93941	0.000313162	2.9404	0.000104614	0.000125937	0.999663	0.000106503	0.000337054
944	3.73667	3.99943e-05	0.00428614	0.000203812	3.7412	0.998789	1.06902e-05	0.00114566	5.44777e-05	0.00121083
945	0.00124845	0.000310986	3.45952	3.99942e-05	3.46112	0.000360706	8.98511e-05	0.999538	1.15553e-05	0.000462113
946	3.74917	0.000373207	0.00866555	8.74491e-05	3.7583	0.997572	9.93022e-05	0.00230571	2.32683e-05	0.00242828
947	0.00015548	0.0022044	0.000363333	3.53394	3.53666	4.39623e-05	0.0006233	0.000102733	0.99923	0.000769996
948	3.62429	0.000201876	0.00282401	0.00011844	3.62743	0.999133	5.56526e-05	0.000778513	3.26512e-05	0.000866817
949	3.99943e-05	3.75416	0.000690756	0.00618777	3.76108	1.06337e-05	0.99816	0.000183659	0.00164521	0.0018395
950	0.000118893	0.00142582	3.99942e-05	3.58327	3.58485	3.31654e-05	0.000397735	1.11564e-05	0.999558	0.000442057
951	3.63734	0.000197302	0.00352953	0.000479956	3.64155	0.998845	5.41808e-05	0.000969239	0.0001318	0.00115522
952	0.000676061	0.000154509	3.24345	5.97693e-05	3.24434	0.000208382	4.76242e-05	0.999726	1.84227e-05	0.000274429
953	3.70563	0.000154708	0.00453991	0.00015501	3.71048	0.998693	4.16949e-05	0.00122354	4.17763e-05	0.00130701
954	3.71702	0.000154363	0.00501219	0.000152634	3.72234	0.998571	4.14694e-05	0.00134651	4.10048e-05	0.00142899
955	0.00116626	0.000605171	3.49981	3.99942e-05	3.50162	0.000333062	0.000172826	0.999483	1.14216e-05	0.00051731
956	0.00338234	0.000297669	3.70848	3.99943e-05	3.7122	0.000911142	8.01868e-05	0.998998	1.07737e-05	0.0010021
957	0.000154107	0.00108404	3.99942e-05	3.48798	3.48926	4.41662e-05	0.000310678	1.14621e-05	0.999634	0.000366307
958	0.000150566	3.68995	5.93566e-05	0.00277966	3.69294	4.07713e-05	0.99919	1.6073e-05	0.000752695	0.000809539
959	0.00125287	0.000148858	3.54537	3.99942e-05	3.54681	0.000353239	4.19695e-05	0.999594	1.12761e-05	0.000406485
960	5.97499e-05	3.77772	3.99943e-05	0.00273505	3.78055	1.58046e-05	0.99925	1.0579e-05	0.000723452	0.000749836
961	3.6614	5.9354e-05	0.00125529	3.99942e-05	3.66275	0.99963	1.62047e-05	0.000342718	1.09192e-05	0.000369842
962	0.000847901	0.000338276	3.25891	0.000343527	3.26044	0.000260057	0.000103752	0.999531	0.000105362	0.000469171
963	3.74996	0.000456305	0.0107023	0.00019218	3.76131	0.996982	0.000121316	0.00284536	5.10939e-05	0.00301777
964	0.000113555	0.00102013	5.94437e-05	3.47555	3.47675	3.26613e-05	0.000293415	1.70975e-05	0.999657	0.000343173
965	3.70945	3.99943e-05	0.00187019	8.44605e-05	3.71144	0.999463	1.07759e-05	0.000503898	2.27568e-05	0.00053743
966	3.69489	8.23964e-05	0.00299556	0.000144772	3.69812	0.999129	2.22806e-05	0.000810024	3.91476e-05	0.000871452
967	3.65253	0.000111891	0.00208325	8.30644e-05	3.65481	0.999377	3.06147e-05	0.000570003	2.27274e-05	0.000623345
968	3.99942e-05	3.48395	3.99942e-05	0.000385872	3.48442	1.1478e-05	0.999866	1.1478e-05	0.000110742	0.000133698
969	3.3809	3.99942e-05	0.000562168	8.39553e-05	3.38159	0.999797	1.1827e-05	0.000166244	2.48272e-05	0.000202898
970	0.000186128	0.00140724	3.99942e-05	3.58396	3.5856	5.19098e-05	0.000392471	1.11541e-05	0.999544	0.000455535
971	0.000379624	3.53759	5.91313e-05	0.00146581	3.5395	0.000107254	0.999462	1.67061e-05	0.00041413	0.00053809
972	0.0045423	0.000626553	3.7221	8.39656e-05	3.72736	0.00121864	0.000168096	0.998591	2.25268e-05	0.00140926
973	0.00443439	0.000332065	3.7325	5.88842e-05	3.73733	0.00118651	8.88511e-05	0.998709	1.57557e-05	0.00129112
974	0.00254356	0.000757984	3.62502	0.000147494	3.62847	0.000701	0.000208899	0.999049	4.06492e-05	0.000950549
975	3.81166	3.99943e-05	0.00804673	5.96758e-05	3.81981	0.997867	1.04702e-05	0.00210658	1.56227e-05	0.00213267
976	0.00011475	0.00118033	3.99942e-05	3.56456	3.56589	3.21799e-05	0.000331005	1.12158e-05	0.999626	0.0003744
977	3.71356	0.000192261	0.00569499	0.000453338	3.7199	0.998295	5.16844e-05	0.00153095	0.000121868	0.0017045
978	0.00304881	0.000452024	3.63641	0.000149304	3.64006	0.000837573	0.00012418	0.998997	4.10169e-05	0.00100277
979	0.000190569	0.00298293	3.99943e-05	3.71938	3.72259	5.11927e-05	0.000801306	1.07437e-05	0.999137	0.000863242
980	8.49129e-05	3.74792	8.33533e-05	0.00388569	3.75198	2.26315e-05	0.99892	2.22158e-05	0.00103564	0.00108049
981	3.70636	5.95229e-05	0.0023262	8.46962e-05	3.70883	0.999334	1.6049e-05	0.000627206	2.28364e-05	0.000666092
982	8.36038e-05	0.0028691	3.99943e-05	3.75942	3.76241	2.22208e-05	0.000762569	1.063e-05	0.999205	0.00079542
983	3.78674	0.000114789	0.00563472	3.99943e-05	3.79253	0.998473	3.02671e-05	0.00148574	1.05455e-05	0.00152655
984	3.69627	8.47302e-05	0.00220341	5.96548e-05	3.69861	0.999365	2.29086e-05	0.000595739	1.6129e-05	0.000634777
985	5.93294e-05	0.00346246	3.99943e-05	3.79369	3.79725	1.56243e-05	0.000911835	1.05324e-05	0.999062	0.000937991
986	5.93708e-05	0.00207758	0.000235122	3.61707	3.61944	1.64033e-05	0.000574006	6.49609e-05	0.999345	0.00065537
987	3.72818	0.000188977	0.00395318	5.94315e-05	3.73238	0.998874	5.06319e-05	0.00105916	1.59232e-05	0.00112571
988	0.000191934	3.69311	0.000194239	0.00440932	3.6979	5.19034e-05	0.998703	5.25269e-05	0.00119238	0.00129681
989	0.000293323	0.0013666	0.000243374	3.39234	3.39424	8.64178e-05	0.000402623	7.17022e-05	0.999439	0.000560743
990	0.00060951	0.00752206	0.000676196	3.72176	3.73056	0.000163383	0.00201633	0.000181258	0.997639	0.00236098
991	0.000346674	0.000116298	8.61253e-05	2.96768	2.96823	0.000116795	3.91808e-05	2.90157e-05	0.999815	0.000184991
992	0.00035177	3.73513	8.55158e-05	0.00594414	3.74151	9.40183e-05	0.998294	2.2856e-05	0.0015887	0.00170558
993	5.97557e-05	3.77201	0.000116519	0.0059064	3.77809	1.58164e-05	0.99839	3.08406e-05	0.00156333	0.00160998
994	0.000197321	0.00164951	8.49556e-05	3.5236	3.52553	5.59692e-05	0.000467877	2.40972e-05	0.999452	0.000547943
995	3.74612	0.000117302	0.00415425	5.97485e-05	3.75045	0.998845	3.12767e-05	0.00110767	1.5931e-05	0.00115488
996	0.00124611	0.000879762	3.4969	8.65328e-05	3.49911	0.000356123	0.000251425	0.999368	2.473e-05	0.000632278
997	3.79807	3.99943e-05	0.00839203	8.63033e-05	3.80658	0.997762	1.05066e-05	0.00220461	2.26721e-05	0.00223779
998	3.99943e-05	0.00150388	3.99943e-05	3.72102	3.7226	1.07436e-05	0.000403986	1.07436e-05	0.999575	0.000425473
999	3.71894	0.000364866	0.00757968	0.000300665	3.72718	0.997788	9.78934e-05	0.00203362	8.06681e-05	0.00221219
1000	0.00138391	0.000308614	3.49952	3.99942e-05	3.50126	0.000395262	8.81439e-05	0.999505	1.14228e-05	0.000494828
1001	0.00125743	0.000206659	3.38513	8.81452e-05	3.38668	0.000371288	6.1021e-05	0.999542	2.6027e-05	0.000458336
1002	3.75619	8.85877e-05	0.00461914	6.06146e-05	3.76096	0.998732	2.35546e-05	0.00122818	1.61168e-05	0.00126785
1003	3.99943e-05	3.70293	8.90347e-05	0.0022875	3.70535	1.07937e-05	0.999348	2.40287e-05	0.000617351	0.000652174
1004	0.000122221	0.00128019	6.11977e-05	3.46204	3.46351	3.52882e-05	0.000369622	1.76693e-05	0.999577	0.00042258
1005	3.69907	0.000317822	0.00673363	0.000382361	3.70651	0.997994	8.5747e-05	0.0018167	0.000103159	0.00200561
1006	0.000889531	0.000160143	3.23921	8.94724e-05	3.24035	0.000274517	4.94215e-05	0.999648	2.7612e-05	0.000351551
1007	3.70803	0.000122598	0.00291239	3.99943e-05	3.7111	0.999171	3.30355e-05	0.000784778	1.07769e-05	0.000828591
1008	3.77375	6.08895e-05	0.00930281	0.000125472	3.78324	0.997492	1.60945e-05	0.00245895	3.31653e-05	0.00250821
1009	0.000397465	0.000168197	2.83741	8.9584e-05	2.83807	0.000140048	5.92645e-05	0.999769	3.15651e-05	0.000230877
1010	3.75146	6.15221e-05	0.00612505	0.000126049	3.75777	0.99832	1.6372e-05	0.00162997	3.35437e-05	0.00167989
1011	3.79752	3.99943e-05	0.00872457	6.19215e-05	3.80635	0.997681	1.05073e-05	0.00229211	1.6268e-05	0.00231888
1012	0.000130099	0.00142151	3.99942e-05	3.496	3.49759	3.71967e-05	0.000406426	1.14348e-05	0.999545	0.000455057
1013	6.21668e-05	3.65199	3.99942e-05	0.00177343	3.65386	1.7014e-05	0.999487	1.09457e-05	0.000485357	0.000513316
1014	3.99941e-05	3.3044	3.99941e-05	0.00017191	3.30466	1.21024e-05	0.999924	1.21024e-05	5.20204e-05	7.62252e-05
1015	3.69314	3.99943e-05	0.00173936	3.99943e-05	3.69496	0.999508	1.0824e-05	0.000470737	1.0824e-05	0.000492385
1016	0.00150063	0.000293831	3.43816	3.99942e-05	3.44	0.000436229	8.5416e-05	0.999467	1.16262e-05	0.000533271
1017	3.79864	3.99943e-05	0.00505603	3.99943e-05	3.80378	0.99865	1.05144e-05	0.00132921	1.05144e-05	0.00135024
1018	3.99941e-05	3.17563	9.43049e-05	0.000694501	3.17646	1.25908e-05	0.999739	2.96887e-05	0.00021864	0.000260919
1019	6.32389e-05	0.000237498	6.28969e-05	2.76555	2.76591	2.28637e-05	8.5866e-05	2.27401e-05	0.999869	0.00013147
1020	3.74883	3.99943e-05	0.00280282	3.99943e-05	3.75171	0.999232	1.06603e-05	0.000747077	1.06603e-05	0.000768398
1021	3.99942e-05	3.3855	6.36278e-05	0.00101566	3.38662	1.18095e-05	0.999669	1.8788e-05	0.000299905	0.000330502
1022	3.99941e-05	3.08725	3.99941e-05	0.000246188	3.08758	1.29532e-05	0.999894	1.29532e-05	7.97351e-05	0.000105641
1023	3.57138	3.99942e-05	0.00135553	3.99942e-05	3.57282	0.999598	1.1194e-05	0.000379401	1.1194e-05	0.00040179
1024	3.9994e-05	2.84967	6.3775e-05	0.00019036	2.84996	1.40332e-05	0.999897	2.23775e-05	6.67938e-05	0.000103204
1025	3.05444	6.35048e-05	0.000667061	6.49025e-05	3.05524	0.99974	2.07855e-05	0.000218333	2.1243e-05	0.000260362
1026	3.99941e-05	3.16725	3.99941e-05	0.000485064	3.16782	1.26251e-05	0.999822	1.26251e-05	0.000153122	0.000178373
1027	3.13123	6.43833e-05	0.000668712	3.99941e-05	3.132	0.999753	2.05566e-05	0.00021351	1.27695e-05	0.000246836
1028	3.65392	3.99942e-05	0.00293788	9.76996e-05	3.657	0.999159	1.09364e-05	0.00080336	2.67158e-05	0.000841012
1029	3.99941e-05	3.0205	3.99941e-05	0.000332254	3.02092	1.3239e-05	0.999864	1.3239e-05	0.000109985	0.000136463
1030	3.65055	3.99942e-05	0.00206392	3.99942e-05	3.65269	0.999413	1.09492e-05	0.000565039	1.09492e-05	0.000586938
1031	3.99942e-05	0.00114865	6.47004e-05	3.36198	3.36324	1.18916e-05	0.000341532	1.92375e-05	0.999627	0.000372661
1032	2.84411	6.52107e-05	0.000508387	6.40858e-05	2.84475	0.999776	2.29232e-05	0.000178711	2.25277e-05	0.000224162
1033	3.73405	6.52972e-05	0.00547621	6.57996e-05	3.73966	0.998501	1.74607e-05	0.00146436	1.75951e-05	0.00149941
1034	6.60095e-05	3.43293	6.58583e-05	0.00165452	3.43472	1.92183e-05	0.99948	1.91743e-05	0.000481705	0.000520098
1035	3.7075	0.000100327	0.00438235	3.99943e-05	3.71202	0.998782	2.70275e-05	0.00118058	1.07742e-05	0.00121838
1036	0.00169612	0.000849342	3.26223	0.000147991	3.26493	0.000519497	0.000260141	0.999175	4.53274e-05	0.000824965
1037	0.000101173	0.0034581	3.99942e-05	3.65944	3.66303	2.76201e-05	0.000944053	1.09183e-05	0.999017	0.000982591
1038	3.48489	0.000443727	0.00283907	6.54161e-05	3.48824	0.99904	0.000127206	0.000813897	1.87533e-05	0.000959857
1039	0.155098	0.000102895	3.44905	6.50577e-05	3.60432	0.0430313	2.85476e-05	0.956922	1.80499e-05	0.0430779
1040	0.000101799	3.43002	0.000149333	0.164718	3.59499	2.83168e-05	0.954111	4.15391e-05	0.0458187	0.0458885
1041	0.0145785	0.16157	0.000103268	3.43886	3.61512	0.00403264	0.0446929	2.85656e-05	0.951246	0.0487541
1042	0.000224197	0.000386463	0.000159486	2.34005	2.34082	9.57773e-05	0.000165098	6.81326e-05	0.999671	0.000329007
1043	0.000151299	3.67211	0.000154369	0.00726615	3.67968	4.11173e-05	0.997942	4.19517e-05	0.00197467	0.00205774
1044	0.00165352	0.000356381	0.000360769	3.12195	3.12432	0.000529241	0.000114067	0.000115471	0.999241	0.000758779
1045	3.99942e-05	3.62866	0.0002774	0.00433983	3.63331	1.10076e-05	0.998718	7.63491e-05	0.00119446	0.00128181
1046	3.68619	3.99943e-05	0.00683918	0.000291664	3.69336	0.998058	1.08287e-05	0.00185175	7.89697e-05	0.00194155
1047	0.000288091	3.72141	0.00934053	0.00722702	3.73827	7.70655e-05	0.995491	0.00249863	0.00193326	0.00450895
1048	0.00134962	3.68473	0.0153017	0.000693121	3.70207	0.000364559	0.995315	0.00413328	0.000187225	0.00468506
1049	0.00143107	0.000205092	3.20284	6.54638e-05	3.20454	0.000446577	6.40005e-05	0.999469	2.04285e-05	0.000531006
1050	6.5916e-05	3.72754	0.000147256	0.00817559	3.73593	1.76438e-05	0.997755	3.94161e-05	0.00218837	0.00224543
1051	0.000265601	6.52431e-05	2.74542	3.9994e-05	2.7458	9.67302e-05	2.37611e-05	0.999865	1.45655e-05	0.000135057
1052	6.64381e-05	3.74733	3.99943e-05	0.00477429	3.75221	1.77064e-05	0.998699	1.06589e-05	0.0012724	0.00130076
1053	0.00328767	0.000143628	3.64628	3.99942e-05	3.64975	0.000900794	3.93529e-05	0.999049	1.09581e-05	0.000951105
1054	9.88446e-05	0.002791	3.99942e-05	3.6389	3.64183	2.71414e-05	0.000766372	1.09819e-05	0.999196	0.000804495
1055	3.42361	9.71186e-05	0.00189062	9.87887e-05	3.4257	0.999391	2.835e-05	0.000551894	2.88376e-05	0.000609082
1056	6.51807e-05	3.71929	3.99943e-05	0.00348728	3.72288	1.75081e-05	0.999035	1.07428e-05	0.000936716	0.000964967
1057	0.000189949	0.000767531	6.47194e-05	2.97836	2.97938	6.37547e-05	0.000257615	2.17225e-05	0.999657	0.000343092
1058	3.57025	3.99942e-05	0.0019788	9.65923e-05	3.57236	0.999408	1.11954e-05	0.000553919	2.70388e-05	0.000592154
1059	3.59475	6.29463e-05	0.00174318	3.99942e-05	3.59659	0.999487	1.75016e-05	0.000484676	1.112e-05	0.000513297
1060	3.70772	0.000243726	0.00910422	0.000238564	3.7173	0.997421	6.55652e-05	0.00244914	6.41765e-05	0.00257889
1061	0.000793747	0.000300022	3.07438	6.30979e-05	3.07553	0.000258084	9.75512e-05	0.999624	2.05161e-05	0.000376152
1062	0.00165894	0.000293361	3.45054	3.99942e-05	3.45253	0.0004805	8.49698e-05	0.999423	1.1584e-05	0.000577053
1063	3.7744	3.99943e-05	0.00691539	9.43112e-05	3.78145	0.998136	1.05764e-05	0.00182877	2.49405e-05	0.00186428
1064	6.28422e-05	3.08672	3.99941e-05	0.000129955	3.08695	2.03574e-05	0.999925	1.29559e-05	4.20984e-05	7.54116e-05
1065	3.66119	0.000174818	0.00342381	6.23722e-05	3.66486	0.999001	4.77013e-05	0.000934229	1.7019e-05	0.000998949
1066	0.00115667	0.000169896	3.33368	6.19935e-05	3.33507	0.00034682	5.09422e-05	0.999584	1.85884e-05	0.000416351
1067	3.76289	3.99943e-05	0.00353772	6.21084e-05	3.76653	0.999034	1.06183e-05	0.000939252	1.64896e-05	0.00096636
1068	3.99943e-05	3.78133	3.99943e-05	0.00292749	3.78434	1.05684e-05	0.999205	1.05684e-05	0.000773581	0.000794718
1069	0.0019673	0.000273909	3.49686	9.12008e-05	3.4992	0.000562216	7.82776e-05	0.999333	2.60634e-05	0.000666557
1070	3.99942e-05	3.3481	8.94469e-05	0.000767801	3.34899	1.19421e-05	0.999732	2.67086e-05	0.000229263	0.000267914
1071	3.53937	3.99942e-05	0.000836173	3.99942e-05	3.54029	0.999741	1.12969e-05	0.000236188	1.12969e-05	0.000258782
1072	3.78736	3.99943e-05	0.00281057	3.99943e-05	3.79025	0.999237	1.05519e-05	0.000741524	1.05519e-05	0.000762628
1073	3.64975	0.000122476	0.00247458	6.15106e-05	3.65241	0.999272	3.3533e-05	0.00067752	1.68411e-05	0.000727894
1074	3.73114	0.000212038	0.00606966	8.90542e-05	3.73752	0.998295	5.67323e-05	0.00162398	2.38271e-05	0.00170454
1075	0.000260206	8.84574e-05	3.02919	3.99941e-05	3.02958	8.58886e-05	2.91979e-05	0.999872	1.32012e-05	0.000128288
1076	3.71168	3.99943e-05	0.0028695	0.000121665	3.71471	0.999184	1.07665e-05	0.000772468	3.27521e-05	0.000815987
1077	8.80798e-05	0.00286903	6.08344e-05	3.70715	3.71016	2.37401e-05	0.000773289	1.63967e-05	0.999187	0.000813426
1078	3.75133	6.07412e-05	0.00631015	0.000203791	3.75791	0.99825	1.61636e-05	0.00167917	5.42298e-05	0.00174956
1079	0.000158988	0.00143261	3.99942e-05	3.55294	3.55457	4.47276e-05	0.000403033	1.12515e-05	0.999541	0.000459012
1080	0.00083472	0.00155798	5.99681e-05	3.55866	3.56111	0.000234399	0.000437498	1.68397e-05	0.999311	0.000688736
1081	3.71588	8.61961e-05	0.004107	0.000156437	3.72023	0.998831	2.31696e-05	0.00110396	4.20505e-05	0.00116918
1082	3.72055	0.000116542	0.00380633	8.54118e-05	3.72456	0.998924	3.12902e-05	0.00102195	2.29321e-05	0.00107618
1083	0.000814529	0.000478066	3.3704	3.99942e-05	3.37173	0.000241576	0.000141786	0.999605	1.18616e-05	0.000395224
1084	0.000761549	0.000300092	3.22455	8.60897e-05	3.2257	0.000236088	9.30314e-05	0.999644	2.66887e-05	0.000355808
1085	3.73988	8.59003e-05	0.00262478	3.99943e-05	3.74263	0.999265	2.29518e-05	0.000701318	1.06861e-05	0.000734956
1086	3.79964	3.99943e-05	0.00892916	8.54136e-05	3.8087	0.997623	1.05008e-05	0.00234441	2.24259e-05	0.00237734
1087	0.00109165	0.000115656	3.50994	3.99942e-05	3.51119	0.000310906	3.29394e-05	0.999645	1.13905e-05	0.000355236
1088	0.000241932	0.00270086	8.51398e-05	3.63799	3.64102	6.64462e-05	0.000741785	2.33835e-05	0.999168	0.000831615
1089	0.000408978	0.00208876	3.99942e-05	3.62463	3.62716	0.000112754	0.000575867	1.10263e-05	0.9993	0.000699647
1090	0.000151384	3.71589	0.000193771	0.00509634	3.72134	4.06801e-05	0.998538	5.20703e-05	0.00136949	0.00146224
1091	3.99941e-05	3.26864	8.48034e-05	0.000457925	3.26922	1.22335e-05	0.999822	2.594e-05	0.000140072	0.000178245
1092	3.68075	3.99943e-05	0.00169396	8.47916e-05	3.68257	0.999506	1.08604e-05	0.000459995	2.30251e-05	0.000493881
1093	0.000113955	0.000149774	3.0703	3.99941e-05	3.07061	3.71116e-05	4.87768e-05	0.999901	1.30248e-05	9.89132e-05
1094	3.81058	3.99943e-05	0.00316635	3.99943e-05	3.81382	0.999149	1.04867e-05	0.000830229	1.04867e-05	0.000851203
1095	3.99942e-05	3.55893	0.000115827	0.00121246	3.5603	1.12334e-05	0.999616	3.2533e-05	0.000340549	0.000384316
1096	3.77237	3.99943e-05	0.00200035	3.99943e-05	3.77445	0.999449	1.05961e-05	0.000529972	1.05961e-05	0.000551164
1097	3.74873	0.000661706	0.00741344	8.47778e-05	3.75689	0.997828	0.000176131	0.00197329	2.2566e-05	0.00217199
1098	0.0010255	0.000293187	3.34352	8.62254e-05	3.34492	0.000306584	8.76513e-05	0.99958	2.5778e-05	0.000420013
1099	3.8158	3.99943e-05	0.00422823	3.99943e-05	3.82011	0.998872	1.04694e-05	0.00110684	1.04694e-05	0.00112777
1100	3.99942e-05	3.61193	3.99942e-05	0.000892541	3.6129	1.10698e-05	0.999731	1.10698e-05	0.000247043	0.000269183
1101	3.66101	5.99292e-05	0.002948	0.000301967	3.66432	0.999097	1.63548e-05	0.000804514	8.24073e-05	0.000903276
1102	0.000920683	0.000423048	3.3372	6.07235e-05	3.3386	0.000275769	0.000126714	0.999579	1.81883e-05	0.000420671
1103	3.74014	0.000303866	0.00782972	0.000118535	3.74839	0.997798	8.10657e-05	0.00208882	3.16229e-05	0.00220151
1104	0.00131133	0.000309184	3.40168	8.57522e-05	3.40339	0.0003853	9.0846e-05	0.999499	2.51961e-05	0.000501342
1105	0.00109742	0.00050272	3.32417	0.000120062	3.32589	0.000329963	0.000151154	0.999483	3.60991e-05	0.000517216
1106	3.65453	3.99942e-05	0.00274486	0.00051054	3.65783	0.999099	1.09339e-05	0.000750406	0.000139575	0.000900915
1107	3.78031	8.86149e-05	0.00792108	6.16337e-05	3.78838	0.997869	2.33913e-05	0.00209089	1.62692e-05	0.00213055
1108	0.00116718	0.000761308	3.42412	6.10709e-05	3.42611	0.000340673	0.000222207	0.999419	1.78251e-05	0.000580705
1109	3.74915	0.00110115	0.0101856	9.11642e-05	3.76053	0.996974	0.000292817	0.00270855	2.42424e-05	0.00302561
1110	0.00272132	0.000867384	3.64537	3.99942e-05	3.649	0.000745773	0.000237705	0.999006	1.09603e-05	0.000994437
1111	0.000127928	0.00208476	3.99942e-05	3.62592	3.62817	3.52595e-05	0.000574603	1.10233e-05	0.999379	0.000620886
1112	3.71739	6.22725e-05	0.00312737	6.1976e-05	3.72064	0.999126	1.6737e-05	0.000840545	1.66574e-05	0.000873939
1113	3.71759	9.25922e-05	0.00633633	0.000225118	3.72424	0.998213	2.4862e-05	0.00170137	6.04467e-05	0.00178668
1114	3.75712	3.99943e-05	0.00254194	3.99943e-05	3.75974	0.999303	1.06375e-05	0.000676093	1.06375e-05	0.000697368
1115	3.74944	3.99943e-05	0.00891655	0.000437152	3.75883	0.997501	1.06401e-05	0.00237216	0.0001163	0.0024991
1116	6.25719e-05	0.00163447	6.31526e-05	3.54219	3.54395	1.7656e-05	0.0004612	1.78198e-05	0.999503	0.000496675
1117	3.16752	3.99941e-05	0.000810041	0.00018308	3.16855	0.999674	1.26222e-05	0.00025565	5.77803e-05	0.000326053
1118	3.59086	3.99942e-05	0.00198341	9.41954e-05	3.59298	0.999411	1.11312e-05	0.000552025	2.62165e-05	0.000589372
1119	3.51218	9.49049e-05	0.00264351	0.000308804	3.51523	0.999133	2.69982e-05	0.000752017	8.78476e-05	0.000866863
1120	3.71558	0.000188732	0.00742264	9.60456e-05	3.72328	0.99793	5.06896e-05	0.00199357	2.57959e-05	0.00207006
1121	0.00257015	0.000317942	3.54854	3.99942e-05	3.55147	0.000723687	8.95239e-05	0.999176	1.12613e-05	0.000824472
1122	3.99942e-05	3.45899	9.81555e-05	0.0015419	3.46067	1.15568e-05	0.999515	2.83632e-05	0.00044555	0.00048547
1123	3.15662	0.000198936	0.000998548	3.99941e-05	3.15786	0.999608	6.29971e-05	0.000316211	1.2665e-05	0.000391873
1124	3.51371	6.55235e-05	0.00270749	0.000257334	3.51674	0.999138	1.86319e-05	0.000769886	7.3174e-05	0.000861692
1125	0.00138831	0.000100784	3.37209	3.99942e-05	3.37362	0.000411519	2.9874e-05	0.999547	1.1855e-05	0.000453248
1126	3.72056	3.99943e-05	0.00401876	6.52302e-05	3.72469	0.998893	1.07376e-05	0.00107895	1.75129e-05	0.0011072
1127	2.96606	3.9994e-05	0.000203782	3.9994e-05	2.96634	0.999904	1.34826e-05	6.8698e-05	1.34826e-05	9.56633e-05
1128	3.59728	0.00010078	0.00320078	6.66155e-05	3.60065	0.999065	2.79893e-05	0.000888946	1.8501e-05	0.000935436
1129	3.30884	3.99941e-05	0.00141046	0.000104597	3.31039	0.99953	1.20814e-05	0.000426072	3.15967e-05	0.00046975
1130	3.68839	0.000154575	0.00973414	0.000219759	3.6985	0.997267	4.17941e-05	0.00263192	5.94185e-05	0.00273313
1131	0.00234283	6.66324e-05	3.54832	3.99942e-05	3.55077	0.00065981	1.87656e-05	0.99931	1.12635e-05	0.000689839
1132	0.00300404	0.000295347	3.44174	6.83481e-05	3.44511	0.000871972	8.57294e-05	0.999022	1.98392e-05	0.000977541
1133	0.000612195	0.00231753	0.000108539	3.2663	3.26934	0.000187253	0.000708867	3.3199e-05	0.999071	0.000929319
1134	3.73445	0.000106786	0.00790468	3.99943e-05	3.7425	0.997849	2.85332e-05	0.00211214	1.06865e-05	0.00215136
1135	6.7969e-05	0.0024102	0.000108812	3.4017	3.40429	1.99657e-05	0.00070799	3.19631e-05	0.99924	0.000759919
1136	3.63192	0.000415214	0.00772996	0.000108998	3.64018	0.997732	0.000114064	0.00212351	2.9943e-05	0.00226752
1137	0.00313942	0.00023451	3.47831	3.99942e-05	3.48172	0.000901686	6.73546e-05	0.999019	1.14869e-05	0.000980527
1138	0.00187526	0.00172401	0.000111707	3.2933	3.29701	0.000568777	0.000522901	3.38813e-05	0.998874	0.00112556
1139	3.68822	3.99943e-05	0.00288924	0.0065339	3.69768	0.997441	1.0816e-05	0.000781365	0.00176703	0.00255921
1140	3.68631	6.92955e-05	0.00637612	6.95242e-05	3.69282	0.998236	1.87649e-05	0.00172662	1.88268e-05	0.00176422
1141	0.003216	7.04588e-05	3.50716	6.96388e-05	3.51051	0.000916106	2.00708e-05	0.999044	1.98372e-05	0.000956014
1142	0.000115568	0.00438444	3.99942e-05	3.61074	3.61528	3.19667e-05	0.00121275	1.10626e-05	0.998744	0.00125578
1143	3.54626	0.000115359	0.00417857	7.05513e-05	3.55062	0.998771	3.24897e-05	0.00117686	1.98701e-05	0.00122922
1144	0.00262098	6.95884e-05	3.47878	3.99942e-05	3.48151	0.00075283	1.9988e-05	0.999216	1.14876e-05	0.000784305
1145	0.000177626	0.00266756	3.99942e-05	3.3497	3.35258	5.29819e-05	0.000795675	1.19294e-05	0.999139	0.000860586
1146	3.35722	0.000871354	0.00361438	0.000114184	3.36182	0.998632	0.000259191	0.00107513	3.39649e-05	0.00136828
1147	0.00367521	0.0002615	3.41517	7.09167e-05	3.41918	0.00107488	7.64803e-05	0.998828	2.07408e-05	0.0011721
1148	0.000115982	0.00304036	3.99942e-05	3.45761	3.46081	3.35129e-05	0.000878513	1.15563e-05	0.999076	0.000923582
1149	0.000261489	3.67205	3.99943e-05	0.00834197	3.6807	7.10434e-05	0.997652	1.08659e-05	0.00226641	0.00234832
1150	0.00102476	0.000114362	2.82882	3.9994e-05	2.83	0.000362106	4.04108e-05	0.999583	1.41322e-05	0.000416649
1151	3.67394	6.98356e-05	0.0124693	0.000556222	3.68704	0.996448	1.89408e-05	0.00338192	0.000150859	0.00355172
1152	3.99942e-05	0.0024528	0.000115698	3.39264	3.39525	1.17794e-05	0.00072242	3.40763e-05	0.999232	0.000768276
1153	3.70409	3.99943e-05	0.00581701	6.97461e-05	3.71002	0.998403	1.07801e-05	0.00156792	1.87994e-05	0.0015975
1154	0.000449967	0.00440268	3.99942e-05	3.52391	3.52881	0.000127512	0.00124764	1.13336e-05	0.998614	0.00138649
1155	3.57881	0.00033527	0.00775763	0.000245964	3.58715	0.997675	9.34642e-05	0.00216262	6.85679e-05	0.00232465
1156	0.00281135	0.000328633	3.38789	3.99942e-05	3.39107	0.000829047	9.69114e-05	0.999062	1.1794e-05	0.000937752
1157	0.000244119	0.000112099	2.02519	0.00016867	2.02571	0.00012051	5.53383e-05	0.999741	8.32646e-05	0.000259113
1158	3.713	3.99943e-05	0.0154903	0.000536243	3.72907	0.995692	1.0725e-05	0.00415394	0.000143801	0.00430846
1159	3.10894	0.000109983	0.00189612	0.000233326	3.11118	0.99928	3.5351e-05	0.000609453	7.4996e-05	0.0007198
1160	3.68361	3.99943e-05	0.00988059	0.00077618	3.69431	0.997105	1.08259e-05	0.00267455	0.000210102	0.00289547
1161	0.000166268	0.00442234	0.000239858	3.48277	3.4876	4.76742e-05	0.00126802	6.87747e-05	0.998616	0.00138447
1162	3.61614	3.99942e-05	0.00343968	6.9009e-05	3.61969	0.99902	1.10491e-05	0.000950271	1.90649e-05	0.000980385
1163	3.74362	3.99943e-05	0.00770794	6.92573e-05	3.75144	0.997916	1.0661e-05	0.00205466	1.84615e-05	0.00208378
1164	0.000319911	0.00251026	3.99942e-05	3.35531	3.35818	9.52631e-05	0.000747508	1.19095e-05	0.999145	0.00085468
1165	3.38782	0.000242117	0.00282585	6.83388e-05	3.39095	0.999075	7.14008e-05	0.000833349	2.01533e-05	0.000924903
1166	0.0046991	0.000230859	3.60313	3.99942e-05	3.6081	0.00130237	6.39836e-05	0.998623	1.10846e-05	0.00137744
1167	0.000514585	0.00758516	0.000108031	3.61767	3.62588	0.00014192	0.00209195	2.97944e-05	0.997736	0.00226367
1168	0.000907218	0.00228137	6.82557e-05	3.31042	3.31368	0.00027378	0.00068847	2.05982e-05	0.999017	0.000982849
1169	3.45987	0.000160128	0.00404511	0.000881333	3.46496	0.998532	4.62135e-05	0.00116744	0.000254356	0.00146801
1170	0.0039974	0.0126879	3.70247	0.000310364	3.71946	0.00107473	0.00341121	0.995431	8.34432e-05	0.00456938
1171	0.00232361	0.000220419	3.38679	3.99942e-05	3.38937	0.000685559	6.50323e-05	0.999238	1.17999e-05	0.000762391
1172	0.00021956	3.65098	3.99942e-05	0.00524002	3.65648	6.00469e-05	0.998496	1.09379e-05	0.00143308	0.00150406
1173	0.000105551	0.00313302	3.99942e-05	3.58901	3.59229	2.93826e-05	0.00087215	1.11333e-05	0.999087	0.000912666
1174	3.71423	6.77635e-05	0.00870826	0.000154244	3.72316	0.997601	1.82006e-05	0.00233895	4.14284e-05	0.00239857
1175	0.0033498	0.000474836	3.41592	0.000222728	3.41997	0.000979483	0.000138842	0.998817	6.51257e-05	0.00118345
1176	0.000153816	0.00610775	3.99943e-05	3.70754	3.71384	4.1417e-05	0.00164459	1.0769e-05	0.998303	0.00169678
1177	3.99941e-05	0.00103094	3.99941e-05	3.31278	3.31389	1.20686e-05	0.000311098	1.20686e-05	0.999665	0.000335235
1178	3.13819	6.66912e-05	0.00143839	0.00029104	3.13998	0.999428	2.12394e-05	0.00045809	9.26884e-05	0.000572017
1179	2.79489	0.000209499	0.000904503	0.000151879	2.79616	0.999547	7.49237e-05	0.00032348	5.4317e-05	0.000452721
1180	3.25583	0.000150438	0.00176526	0.000104811	3.25785	0.99938	4.61771e-05	0.000541849	3.21718e-05	0.000620198
1181	3.01456	3.99941e-05	0.000439975	3.99941e-05	3.01508	0.999828	1.32647e-05	0.000145925	1.32647e-05	0.000172454
1182	3.99941e-05	3.29522	3.99941e-05	0.000825709	3.29613	1.21337e-05	0.999725	1.21337e-05	0.000250509	0.000274776
1183	3.9994e-05	2.98727	3.9994e-05	0.000262252	2.98761	1.33866e-05	0.999885	1.33866e-05	8.77798e-05	0.000114553
1184	3.37601	0.000330384	0.00171288	3.99942e-05	3.3781	0.999383	9.78018e-05	0.000507055	1.18393e-05	0.000616696
1185	3.99942e-05	0.00166594	3.99942e-05	3.60362	3.60537	1.1093e-05	0.000462072	1.1093e-05	0.999516	0.000484258
1186	0.000141299	0.00285965	3.99942e-05	3.61867	3.62171	3.90146e-05	0.000789586	1.10429e-05	0.99916	0.000839643
1187	0.000566923	0.000566306	3.99941e-05	3.01798	3.01915	0.000187776	0.000187571	1.32468e-05	0.999611	0.000388594
1188	0.00266583	3.65166	6.36098e-05	0.00238463	3.65677	0.00072901	0.998601	1.73951e-05	0.000652113	0.00139852
1189	3.28825	3.99941e-05	0.000850957	6.4308e-05	3.2892	0.99971	1.21592e-05	0.000258712	1.95512e-05	0.000290423
1190	3.99941e-05	3.24843	3.99941e-05	0.000562638	3.24907	1.23094e-05	0.999802	1.23094e-05	0.000173169	0.000197787
1191	3.34769	3.99942e-05	0.000725241	3.99942e-05	3.3485	0.99976	1.19439e-05	0.000216587	1.19439e-05	0.000240475
1192	0.000816575	3.99942e-05	3.39442	3.99942e-05	3.39532	0.0002405	1.17792e-05	0.999736	1.17792e-05	0.000264059
1193	6.38338e-05	3.73953	6.38694e-05	0.00466824	3.74432	1.70481e-05	0.998719	1.70577e-05	0.00124675	0.00128086
1194	0.00438557	0.000187419	3.63734	0.000134196	3.64205	0.00120415	5.14598e-05	0.998708	3.68463e-05	0.00129245
1195	0.000305759	0.00325129	3.99942e-05	3.63416	3.63776	8.40514e-05	0.000893763	1.09942e-05	0.999011	0.000988809
1196	3.76668	9.39868e-05	0.00604889	3.99943e-05	3.77286	0.998361	2.49113e-05	0.00160326	1.06005e-05	0.00163877
1197	0.00163897	0.000295013	3.37069	9.4069e-05	3.37272	0.00048595	8.74702e-05	0.999399	2.78912e-05	0.000601311
1198	3.68422	3.99943e-05	0.00183615	3.99943e-05	3.68614	0.99948	1.08499e-05	0.000498123	1.08499e-05	0.000519823
1199	3.79019	3.99943e-05	0.00731188	6.31197e-05	3.79761	0.998047	1.05314e-05	0.00192539	1.66209e-05	0.00195254
1200	0.000134043	0.00259455	6.25098e-05	3.60168	3.60447	3.7188e-05	0.000719814	1.73423e-05	0.999226	0.000774344
1201	0.000293227	0.00211764	3.99942e-05	3.5401	3.54256	8.27727e-05	0.000597771	1.12897e-05	0.999308	0.000691833
1202	9.47564e-05	3.767	3.99943e-05	0.00585315	3.77299	2.51144e-05	0.998413	1.06002e-05	0.00155133	0.00158705
1203	0.000371404	0.0019949	3.99942e-05	3.521	3.52341	0.00010541	0.000566186	1.1351e-05	0.999317	0.000682947
1204	9.3259e-05	0.0014202	3.99942e-05	3.5099	3.51145	2.65585e-05	0.000404447	1.13896e-05	0.999558	0.000442395
1205	3.64706	0.000365716	0.00337798	3.99942e-05	3.65084	0.998964	0.000100173	0.000925261	1.09548e-05	0.00103639
1206	0.00265261	0.000357982	3.56074	6.31537e-05	3.56382	0.000744318	0.000100449	0.999138	1.77208e-05	0.000862488
1207	0.00259139	0.0004485	3.58517	3.99942e-05	3.58825	0.000722189	0.000124991	0.999142	1.11459e-05	0.000858326
1208	0.00231193	0.000300776	3.56524	3.99942e-05	3.5679	0.000647983	8.43007e-05	0.999257	1.12095e-05	0.000743493
1209	0.00650369	6.23978e-05	3.75524	9.35349e-05	3.7619	0.00172883	1.65868e-05	0.99823	2.48637e-05	0.00177028
1210	9.35058e-05	0.00160505	3.99942e-05	3.54447	3.54621	2.63678e-05	0.000452609	1.1278e-05	0.99951	0.000490255
1211	3.59055	3.99942e-05	0.00122545	3.99942e-05	3.59185	0.999637	1.11347e-05	0.000341174	1.11347e-05	0.000363443
1212	3.76553	3.99943e-05	0.00296297	3.99943e-05	3.76857	0.999193	1.06126e-05	0.000786232	1.06126e-05	0.000807458
1213	3.60698	9.30135e-05	0.0025961	9.36241e-05	3.60976	0.999229	2.57672e-05	0.000719189	2.59363e-05	0.000770893
1214	0.000131759	2.93589	9.28238e-05	0.000588476	2.9367	4.48662e-05	0.999723	3.16082e-05	0.000200386	0.000276861
1215	0.00195098	9.28108e-05	3.5629	6.25226e-05	3.56501	0.000547257	2.60338e-05	0.999409	1.75379e-05	0.000590829
1216	0.00241212	0.000131688	3.63589	3.99942e-05	3.63848	0.000662948	3.61932e-05	0.99929	1.0992e-05	0.000710133
1217	3.99943e-05	3.67196	3.99943e-05	0.0016617	3.6737	1.08866e-05	0.999526	1.08866e-05	0.000452323	0.000474096
1218	3.78728	3.99943e-05	0.00565906	6.35309e-05	3.79304	0.998481	1.05441e-05	0.00149196	1.67493e-05	0.00151925
1219	6.32851e-05	0.00264299	3.99943e-05	3.72222	3.72496	1.69895e-05	0.000709535	1.07368e-05	0.999263	0.000737261
1220	3.77859	3.99943e-05	0.00305104	3.99943e-05	3.78173	0.999172	1.05757e-05	0.000806785	1.05757e-05	0.000827936
1221	9.29535e-05	3.72434	6.26002e-05	0.00419035	3.72869	2.49293e-05	0.998834	1.67888e-05	0.00112381	0.00116553
1222	0.000285874	0.00127329	6.20373e-05	3.33007	3.33169	8.58044e-05	0.000382176	1.86204e-05	0.999513	0.000486601
1223	3.64069	0.000415573	0.00513714	0.00028395	3.64653	0.998399	0.000113964	0.00140877	7.78687e-05	0.00160061
1224	0.0024014	0.000228045	3.53262	9.27467e-05	3.53534	0.000679257	6.45044e-05	0.99923	2.62342e-05	0.000769996
1225	0.00300556	0.000663602	3.53075	0.000357186	3.53477	0.000850283	0.000187735	0.998861	0.000101049	0.00113907
1226	0.000496206	0.00291982	3.99942e-05	3.6253	3.62876	0.000136742	0.000804632	1.10215e-05	0.999048	0.000952396
1227	9.33488e-05	0.00327386	3.99943e-05	3.71848	3.72189	2.5081e-05	0.000879623	1.07457e-05	0.999085	0.00091545
1228	3.71162	0.000131774	0.00525475	9.40959e-05	3.7171	0.998526	3.54508e-05	0.00141367	2.53143e-05	0.00147443
1229	0.000130096	3.73085	3.99943e-05	0.00431181	3.73533	3.48285e-05	0.9988	1.0707e-05	0.00115433	0.00119987
1230	3.6871	3.99943e-05	0.00273392	9.26934e-05	3.68996	0.999223	1.08387e-05	0.000740907	2.51204e-05	0.000776866
1231	6.28169e-05	3.71809	6.28733e-05	0.00350057	3.72171	1.68785e-05	0.999026	1.68937e-05	0.000940581	0.000974353
1232	6.3029e-05	0.000369968	3.99941e-05	3.02456	3.02503	2.08358e-05	0.000122302	1.3221e-05	0.999844	0.000156359
1233	3.77014	6.25262e-05	0.00667669	6.32591e-05	3.77694	0.998199	1.65547e-05	0.00176775	1.67488e-05	0.00180105
1234	3.99943e-05	0.00215451	3.99943e-05	3.71796	3.72019	1.07506e-05	0.00057914	1.07506e-05	0.999399	0.000600641
1235	0.000133891	0.00168135	3.99942e-05	3.5075	3.50935	3.81527e-05	0.000479107	1.13965e-05	0.999471	0.000528656
1236	0.000451957	3.69757	9.60281e-05	0.00699449	3.70512	0.000121982	0.997964	2.59177e-05	0.00188779	0.00203569
1237	3.55023	3.99942e-05	0.00123428	3.99942e-05	3.55154	0.99963	1.12611e-05	0.000347533	1.12611e-05	0.000370055
1238	0.000641088	0.000555921	3.09777	3.99941e-05	3.099	0.000206869	0.000179387	0.999601	1.29055e-05	0.000399162
1239	3.55756	3.99942e-05	0.00168159	6.44507e-05	3.55935	0.999498	1.12364e-05	0.000472444	1.81075e-05	0.000501788
1240	3.56778	3.99942e-05	0.00168962	6.41186e-05	3.56957	0.999497	1.12042e-05	0.000473338	1.79625e-05	0.000502505
1241	3.99942e-05	0.000860247	3.99942e-05	3.38363	3.38457	1.18166e-05	0.000254167	1.18166e-05	0.999722	0.000277801
1242	0.000563202	3.5617	0.000252997	0.00411647	3.56663	0.000157909	0.998617	7.09346e-05	0.00115416	0.00138301
1243	6.53229e-05	3.31023	9.77495e-05	0.00128835	3.31168	1.9725e-05	0.999562	2.95166e-05	0.000389033	0.000438275
1244	6.39349e-05	2.89794	3.9994e-05	0.000137182	2.89818	2.20603e-05	0.999917	1.37997e-05	4.73339e-05	8.31939e-05
1245	3.56266	0.00109135	0.00238833	3.99942e-05	3.56618	0.999013	0.000306029	0.000669716	1.12149e-05	0.00098696
1246	3.24206	0.000998203	0.00132366	0.000255943	3.24463	0.999206	0.000307647	0.000407954	7.8882e-05	0.000794484
1247	3.70392	3.99943e-05	0.00324159	6.47892e-05	3.70727	0.999097	1.07881e-05	0.000874388	1.74763e-05	0.000902653
1248	3.99942e-05	3.5209	3.99942e-05	0.00134756	3.52233	1.13545e-05	0.999595	1.13545e-05	0.000382575	0.000405284
1249	0.00216083	0.000145567	3.47626	6.45892e-05	3.47863	0.000621173	4.1846e-05	0.999318	1.85674e-05	0.000681587
1250	0.000258472	0.00600421	6.54941e-05	3.68458	3.69091	7.00294e-05	0.00162675	1.77447e-05	0.998285	0.00171453
1251	3.75723	3.99943e-05	0.00698754	9.75369e-05	3.76436	0.998107	1.06245e-05	0.00185624	2.59106e-05	0.00189277
1252	9.80246e-05	3.54122	0.000141889	0.00290648	3.54436	2.76565e-05	0.999112	4.00322e-05	0.00082003	0.000887719
1253	0.00178949	0.000255171	3.3495	6.52498e-05	3.35161	0.000533922	7.6134e-05	0.99937	1.94682e-05	0.000629524
1254	0.00280913	0.000410447	3.515	6.59046e-05	3.51828	0.000798438	0.000116661	0.999066	1.87321e-05	0.000933832
1255	0.00209723	6.50701e-05	3.6113	3.99942e-05	3.6135	0.000580386	1.80075e-05	0.999391	1.1068e-05	0.000609462
1256	3.99942e-05	3.55856	6.44812e-05	0.0017679	3.56043	1.1233e-05	0.999474	1.81105e-05	0.000496542	0.000525885
1257	3.2524	6.4753e-05	0.000884217	3.99941e-05	3.25339	0.999696	1.99032e-05	0.000271783	1.22931e-05	0.00030398
1258	3.48723	6.50653e-05	0.00144497	3.99942e-05	3.48878	0.999556	1.86499e-05	0.000414177	1.14637e-05	0.000444291
1259	3.20395	9.92853e-05	0.00122259	9.71694e-05	3.20537	0.999557	3.09747e-05	0.000381419	3.03145e-05	0.000442708
1260	3.76422	0.000139736	0.0126762	3.99943e-05	3.77708	0.996596	3.69958e-05	0.00335609	1.05887e-05	0.00340368
1261	0.000588698	0.000141897	2.92369	3.9994e-05	2.92446	0.000201301	4.85209e-05	0.999737	1.36757e-05	0.000263498
1262	6.42816e-05	3.27572	3.99941e-05	0.000913202	3.27674	1.96176e-05	0.999689	1.22055e-05	0.000278692	0.000310516
1263	3.69213	9.91475e-05	0.00361525	3.99943e-05	3.69588	0.998984	2.68265e-05	0.000978183	1.08213e-05	0.00101583
1264	0.0017522	9.93368e-05	3.51735	3.99942e-05	3.51924	0.000497892	2.82268e-05	0.999463	1.13645e-05	0.000537483
1265	3.99942e-05	3.52962	3.99942e-05	0.00132593	3.53103	1.13265e-05	0.999602	1.13265e-05	0.00037551	0.000398163
1266	3.75048	6.44827e-05	0.00428576	3.99943e-05	3.75487	0.998831	1.71731e-05	0.00114139	1.06513e-05	0.00116921
1267	0.000405522	0.000392329	2.70946	9.71676e-05	2.71035	0.000149619	0.000144752	0.99967	3.58505e-05	0.000330222
1268	3.19814	3.99941e-05	0.00108056	0.000319331	3.19958	0.99955	1.24998e-05	0.000337719	9.98041e-05	0.000450023
1269	3.76485	3.99943e-05	0.00726399	9.73464e-05	3.77226	0.998038	1.06022e-05	0.00192564	2.58059e-05	0.00196204
1270	0.00047907	0.000191695	2.74874	6.41188e-05	2.74947	0.000174241	6.97206e-05	0.999733	2.33204e-05	0.000267281
1271	3.76533	3.99943e-05	0.00347967	3.99943e-05	3.76889	0.999056	1.06117e-05	0.00092326	1.06117e-05	0.000944484
1272	0.00074551	0.0003171	2.99134	6.40203e-05	2.99247	0.000249129	0.000105966	0.999624	2.13938e-05	0.000376489
1273	3.77342	6.40491e-05	0.00580674	3.99943e-05	3.77933	0.998436	1.69472e-05	0.00153645	1.05824e-05	0.00156398
1274	3.63571	0.000187169	0.0044822	0.000135297	3.64052	0.99868	5.14126e-05	0.0012312	3.71642e-05	0.00131978
1275	0.00135027	3.99942e-05	3.56245	3.99942e-05	3.56388	0.000378876	1.12221e-05	0.999599	1.12221e-05	0.000401321
1276	0.00324731	0.000248678	3.56443	9.69202e-05	3.56803	0.000910113	6.96962e-05	0.998993	2.71635e-05	0.00100697
1277	0.000245748	0.00249326	3.99942e-05	3.56253	3.56531	6.89276e-05	0.000699312	1.12176e-05	0.999221	0.000779457
1278	0.000632079	3.6852	0.00018633	0.00770699	3.69373	0.000171122	0.997692	5.04448e-05	0.00208651	0.00230807
1279	6.31705e-05	3.56468	3.99942e-05	0.00149505	3.56628	1.77133e-05	0.999552	1.12145e-05	0.000419218	0.000448146
1280	3.99941e-05	3.18144	3.99941e-05	0.000374424	3.18189	1.25693e-05	0.999857	1.25693e-05	0.000117673	0.000142812
1281	0.000239298	0.00246526	3.99942e-05	3.58003	3.58277	6.67914e-05	0.000688088	1.11629e-05	0.999234	0.000766042
1282	3.73571	0.000181543	0.0105048	0.000133116	3.74653	0.997112	4.84562e-05	0.00280387	3.55304e-05	0.00288786
1283	0.00189483	0.000623523	3.48348	3.99942e-05	3.48603	0.00054355	0.000178863	0.999266	1.14727e-05	0.000733886
1284	0.000239171	0.00460535	9.58491e-05	3.65484	3.65978	6.53513e-05	0.00125837	2.61898e-05	0.99865	0.00134991
1285	0.000132761	0.00279684	9.35842e-05	3.58465	3.58767	3.70048e-05	0.000779571	2.60849e-05	0.999157	0.000842661
1286	0.000356961	0.000296512	3.9994e-05	2.86963	2.87032	0.000124362	0.000103303	1.39336e-05	0.999758	0.000241599
1287	3.60011	0.000128647	0.00238552	6.26405e-05	3.60269	0.999285	3.57085e-05	0.000662151	1.73872e-05	0.000715247
1288	0.00100355	9.25844e-05	3.39103	3.99942e-05	3.39216	0.000295844	2.72936e-05	0.999665	1.17902e-05	0.000334928
1289	3.63207	3.99942e-05	0.00171043	6.23902e-05	3.63388	0.999501	1.10059e-05	0.000470689	1.7169e-05	0.000498864
1290	3.76362	6.19696e-05	0.00491769	6.22916e-05	3.76866	0.998662	1.64434e-05	0.00130489	1.65288e-05	0.00133786
1291	0.000277825	9.0974e-05	2.95415	3.9994e-05	2.95456	9.40326e-05	3.0791e-05	0.999862	1.35364e-05	0.00013836
1292	3.99942e-05	3.65607	6.2138e-05	0.00173744	3.65791	1.09336e-05	0.999497	1.69873e-05	0.000474982	0.000502903
1293	3.71358	3.99943e-05	0.0021969	6.20725e-05	3.71588	0.999381	1.07631e-05	0.000591219	1.67047e-05	0.000618687
1294	3.72907	6.15393e-05	0.00434231	0.000123892	3.7336	0.998787	1.64826e-05	0.00116304	3.3183e-05	0.0012127
1295	3.99942e-05	3.46851	3.99942e-05	0.000670369	3.46926	1.15281e-05	0.999784	1.15281e-05	0.000193231	0.000216287
1296	3.70893	0.000325346	0.00475356	6.16864e-05	3.71407	0.998616	8.75983e-05	0.00127988	1.66088e-05	0.00138408
1297	0.000121175	0.00160676	3.99942e-05	3.58998	3.59174	3.37372e-05	0.000447347	1.1135e-05	0.999508	0.000492219
1298	0.000384283	0.00206509	6.13614e-05	3.56088	3.56339	0.000107842	0.000579531	1.722e-05	0.999295	0.000704592
1299	0.00079856	0.00311352	8.80854e-05	3.64249	3.6465	0.000218994	0.00085384	2.41562e-05	0.998903	0.00109699
1300	3.67028	3.99942e-05	0.00239359	0.000159055	3.67287	0.999294	1.08891e-05	0.000651696	4.33054e-05	0.00070589
1301	8.79983e-05	3.7228	0.0001587	0.00485233	3.7279	2.36053e-05	0.998632	4.2571e-05	0.00130162	0.0013678
1302	0.00141569	6.09056e-05	3.63973	3.99942e-05	3.64125	0.000388794	1.67266e-05	0.999583	1.09837e-05	0.000416504
1303	3.99942e-05	3.60224	0.000569687	0.00201412	3.60487	1.10945e-05	0.999272	0.000158033	0.000558723	0.00072785
1304	0.000501358	3.30577	8.72706e-05	0.000936379	3.30729	0.000151592	0.999539	2.63874e-05	0.000283126	0.000461105
1305	3.99942e-05	3.61463	8.61403e-05	0.00146121	3.61621	1.10597e-05	0.999561	2.38206e-05	0.000404072	0.000438952
1306	8.75009e-05	3.18941	8.68535e-05	0.000641555	3.19022	2.74278e-05	0.999744	2.72249e-05	0.000201101	0.000255753
1307	0.000119898	0.000855777	8.81721e-05	3.27837	3.27944	3.65607e-05	0.000260953	2.68864e-05	0.999676	0.0003244
1308	3.76129	0.000306404	0.00880371	6.08927e-05	3.77046	0.997568	8.12645e-05	0.00233492	1.615e-05	0.00243233
1309	0.00161716	0.000495641	3.46346	0.00011921	3.46569	0.000466619	0.000143014	0.999356	3.43972e-05	0.00064403
1310	8.78485e-05	0.0037381	3.99943e-05	3.76438	3.76824	2.33128e-05	0.000992	1.06135e-05	0.998974	0.00102593
1311	3.63162	6.03224e-05	0.00130359	3.99942e-05	3.63303	0.999614	1.66039e-05	0.000358817	1.10085e-05	0.000386429
1312	3.99942e-05	3.58526	0.00012047	0.00145251	3.58687	1.11502e-05	0.99955	3.35863e-05	0.000404953	0.000449689
1313	6.06976e-05	3.43391	3.99942e-05	0.000699812	3.43471	1.76718e-05	0.999767	1.16441e-05	0.000203747	0.000233063
1314	3.55355	6.05201e-05	0.00123382	6.06786e-05	3.55491	0.999619	1.70244e-05	0.000347076	1.7069e-05	0.000381169
1315	3.99942e-05	3.62549	3.99942e-05	0.00101695	3.62658	1.10281e-05	0.999698	1.10281e-05	0.000280414	0.000302471
1316	0.000121759	0.00142069	0.000439619	3.41153	3.41351	3.56697e-05	0.000416196	0.000128788	0.999419	0.000580653
1317	3.73244	0.000162651	0.00459978	6.05649e-05	3.73726	0.998709	4.35214e-05	0.00123079	1.62057e-05	0.00129051
1318	0.000443017	0.000582404	3.15975	6.09356e-05	3.16083	0.000140158	0.000184257	0.999656	1.92784e-05	0.000343693
1319	3.78116	3.99943e-05	0.00388001	6.11596e-05	3.78514	0.998948	1.05661e-05	0.00102506	1.61578e-05	0.00105179
1320	3.76924	8.94776e-05	0.00796653	8.986e-05	3.77738	0.997844	2.36877e-05	0.00210901	2.37889e-05	0.00215648
1321	0.00241326	0.000326934	3.61544	3.99942e-05	3.61822	0.000666974	9.03576e-05	0.999232	1.10536e-05	0.000768385
1322	0.00102782	0.000950663	3.45524	3.99942e-05	3.45725	0.000297295	0.000274976	0.999416	1.15682e-05	0.000583839
1323	3.7472	0.000218737	0.00892755	8.90713e-05	3.75643	0.997541	5.823e-05	0.0023766	2.37117e-05	0.00245855
1324	0.00494172	0.000221735	3.73154	3.99943e-05	3.73675	0.00132247	5.93392e-05	0.998607	1.0703e-05	0.00139251
1325	0.000128424	0.00202801	9.14973e-05	3.53749	3.53974	3.62807e-05	0.000572926	2.58486e-05	0.999365	0.000635055
1326	0.000176552	0.00247441	6.15488e-05	3.59952	3.60223	4.90117e-05	0.00068691	1.70863e-05	0.999247	0.000753008
1327	3.73048	9.34107e-05	0.00829948	0.000353035	3.73922	0.997661	2.49813e-05	0.00221957	9.4414e-05	0.00233897
1328	0.000537629	0.018048	6.32878e-05	3.74363	3.76228	0.0001429	0.00479709	1.68217e-05	0.995043	0.00495681
1329	0.00109491	0.00721077	6.38e-05	3.72144	3.72981	0.000293556	0.00193328	1.71054e-05	0.997756	0.00224394
1330	0.000238821	0.00426739	3.99943e-05	3.69296	3.6975	6.45899e-05	0.00115413	1.08166e-05	0.99877	0.00122953
1331	0.000298355	0.00449599	3.99943e-05	3.68733	3.69217	8.08076e-05	0.00121771	1.08322e-05	0.998691	0.00130935
1332	3.68114	0.000241165	0.00753254	0.000543334	3.68945	0.997746	6.53659e-05	0.00204164	0.000147267	0.00225427
1333	6.34092e-05	0.00329403	0.000134627	3.65059	3.65409	1.7353e-05	0.000901465	3.68429e-05	0.999044	0.000955661
1334	3.367	3.99942e-05	0.00111604	9.51224e-05	3.36825	0.999629	1.18739e-05	0.000331341	2.82409e-05	0.000371456
1335	3.62302	0.000237114	0.0045043	0.000182858	3.62795	0.998643	6.53577e-05	0.00124156	5.04025e-05	0.00135732
1336	9.5746e-05	9.60349e-05	2.6587	6.31549e-05	2.65896	3.60088e-05	3.61175e-05	0.999904	2.37517e-05	9.58781e-05
1337	2.9141	3.9994e-05	0.000312863	6.39029e-05	2.91452	0.999857	1.37223e-05	0.000107346	2.19257e-05	0.000142994
1338	6.47828e-05	3.19267	6.42898e-05	0.000838777	3.19364	2.02849e-05	0.999697	2.01306e-05	0.00026264	0.000303055
1339	0.000136886	2.86585	0.000136138	0.000657337	2.86678	4.77489e-05	0.999675	4.7488e-05	0.000229294	0.000324531
1340	3.99942e-05	3.54916	6.47925e-05	6.38344e-05	3.54933	1.12681e-05	0.999952	1.82549e-05	1.79849e-05	4.75079e-05
1341	3.23094	3.99941e-05	0.000570647	3.99941e-05	3.23159	0.999799	1.2376e-05	0.000176584	1.2376e-05	0.000201336
1342	2.70116	9.62095e-05	0.000140163	3.99939e-05	2.70144	0.999898	3.56142e-05	5.18844e-05	1.48047e-05	0.000102303
1343	3.01357	6.43988e-05	0.000489385	3.99941e-05	3.01416	0.999803	2.13654e-05	0.000162362	1.32687e-05	0.000196996
1344	3.99942e-05	3.54996	3.99942e-05	0.00143247	3.55147	1.12613e-05	0.999574	1.12613e-05	0.000403345	0.000425867
1345	3.13442	0.000143919	0.000898118	3.99941e-05	3.1355	0.999655	4.58998e-05	0.000286435	1.27552e-05	0.00034509
1346	9.81191e-05	0.00184327	3.99942e-05	3.51988	3.52186	2.786e-05	0.000523379	1.1356e-05	0.999437	0.000562596
1347	0.000257063	0.00262566	6.48606e-05	3.51648	3.51942	7.30413e-05	0.000746048	1.84293e-05	0.999162	0.000837519
1348	3.63875	0.000320359	0.00582829	0.000190643	3.64509	0.998261	8.78879e-05	0.00159894	5.23014e-05	0.00173913
1349	3.99943e-05	3.7526	0.00014005	0.00757598	3.76035	1.06358e-05	0.997937	3.72439e-05	0.0020147	0.00206258
1350	0.00266743	6.46223e-05	3.67733	3.99943e-05	3.6801	0.000724826	1.75599e-05	0.999247	1.08677e-05	0.000753253
1351	0.000399392	0.00291764	3.99942e-05	3.57047	3.57383	0.000111755	0.000816389	1.11909e-05	0.999061	0.000939334
1352	6.33847e-05	3.69476	3.99943e-05	0.0029095	3.69777	1.71413e-05	0.999185	1.08158e-05	0.000786824	0.000814781
1353	3.65328	9.70797e-05	0.00280724	3.99942e-05	3.65623	0.999195	2.65519e-05	0.000767798	1.09387e-05	0.000805288
1354	3.23665	6.39428e-05	0.00108194	9.76829e-05	3.2379	0.999616	1.97482e-05	0.000334149	3.01686e-05	0.000384066
1355	3.72467	3.99943e-05	0.00617397	0.000188807	3.73107	0.998284	1.07192e-05	0.00165475	5.0604e-05	0.00171607
1356	3.99943e-05	0.00387256	3.99943e-05	3.76568	3.76963	1.06096e-05	0.0010273	1.06096e-05	0.998951	0.00104852
1357	3.79739	3.99943e-05	0.00900567	3.99943e-05	3.80647	0.997613	1.05069e-05	0.00236589	1.05069e-05	0.0023869
1358	6.51225e-05	0.00342191	3.99943e-05	3.71533	3.71885	1.75115e-05	0.000920151	1.07545e-05	0.999052	0.000948417
1359	3.68161	0.00164611	0.00675249	0.000193596	3.6902	0.997672	0.000446076	0.00182984	5.24621e-05	0.00232838
1360	0.000769437	0.00292676	3.49835	0.000141033	3.50218	0.000219702	0.000835696	0.998904	4.02699e-05	0.00109567
1361	0.000255192	3.27231	0.000194543	0.00176147	3.27452	7.79327e-05	0.999325	5.94112e-05	0.000537934	0.000675278
1362	0.00180156	9.78586e-05	3.33531	0.000591068	3.3378	0.000539744	2.93183e-05	0.999254	0.000177083	0.000746145
1363	0.00255882	0.00144764	3.56557	6.6086e-05	3.56965	0.000716826	0.000405542	0.998859	1.85133e-05	0.00114088
1364	0.00254718	0.00019566	3.56818	3.99942e-05	3.57096	0.000713303	5.47919e-05	0.999221	1.11999e-05	0.000779295
1365	0.00466092	0.00098632	3.64978	6.5167e-05	3.6555	0.00127504	0.000269818	0.998437	1.78271e-05	0.00156269
1366	0.00382091	0.000196687	3.66054	3.99942e-05	3.6646	0.00104266	5.36721e-05	0.998893	1.09137e-05	0.00110724
1367	0.00177251	0.000141351	3.40068	6.54513e-05	3.40266	0.000520918	4.15412e-05	0.999418	1.92353e-05	0.000581695
1368	3.73351	6.48005e-05	0.00508783	6.48639e-05	3.73873	0.998604	1.73322e-05	0.00136084	1.73492e-05	0.00139552
1369	9.62679e-05	0.00292118	9.59803e-05	3.58467	3.58778	2.68322e-05	0.000814201	2.6752e-05	0.999132	0.000867786
1370	3.67363	3.99943e-05	0.00350708	0.000139117	3.67732	0.998998	1.08759e-05	0.000953706	3.78312e-05	0.00100241
1371	0.000188753	3.59907	6.3971e-05	0.00312834	3.60245	5.23958e-05	0.999061	1.77576e-05	0.000868391	0.000938545
1372	6.41508e-05	0.000139226	6.38789e-05	2.6823	2.68257	2.3914e-05	5.19002e-05	2.38126e-05	0.9999	9.96268e-05
1373	3.32704	3.99942e-05	0.00355357	0.228342	3.55898	0.934831	1.12376e-05	0.00099848	0.0641595	0.0651692
1374	3.74336	9.29397e-05	0.00524623	6.28817e-05	3.74876	0.998559	2.47921e-05	0.00139946	1.6774e-05	0.00144102
1375	0.00212536	9.15019e-05	3.60057	6.29234e-05	3.60285	0.00058991	2.53971e-05	0.999367	1.74649e-05	0.000632772
1376	0.000421223	0.00252512	3.99942e-05	3.59671	3.59969	0.000117016	0.000701481	1.11105e-05	0.99917	0.000829608
1377	3.72787	0.000224092	0.004987	3.99943e-05	3.73312	0.998593	6.0028e-05	0.00133588	1.07134e-05	0.00140662
1378	0.00205219	0.000483949	3.51653	6.24759e-05	3.51913	0.000583153	0.00013752	0.999262	1.77532e-05	0.000738426
1379	0.000344477	0.00404849	9.19627e-05	3.65178	3.65627	9.42154e-05	0.00110727	2.51521e-05	0.998773	0.00122664
1380	0.000277016	0.00356341	8.97501e-05	3.63999	3.64392	7.60215e-05	0.000977905	2.46301e-05	0.998921	0.00107856
1381	3.76545	3.99943e-05	0.00334443	6.19373e-05	3.7689	0.999086	1.06117e-05	0.000887376	1.64338e-05	0.000914422
1382	0.000535853	3.71162	8.96516e-05	0.00589835	3.71814	0.000144119	0.998245	2.41119e-05	0.00158637	0.0017546
1383	0.00420962	0.000124387	3.74846	3.99943e-05	3.75283	0.00112172	3.31449e-05	0.998834	1.06571e-05	0.00116552
1384	0.000212902	0.0020262	3.99942e-05	3.59762	3.5999	5.91412e-05	0.00056285	1.11098e-05	0.999367	0.000633101
1385	3.63322	6.08792e-05	0.00144086	3.99942e-05	3.63476	0.999576	1.67492e-05	0.00039641	1.10033e-05	0.000424163
1386	3.74398	8.68778e-05	0.0039484	6.05995e-05	3.74807	0.998907	2.31793e-05	0.00105345	1.61682e-05	0.0010928
1387	3.2882	6.06175e-05	0.000730925	8.82018e-05	3.28908	0.999733	1.84299e-05	0.000222228	2.68166e-05	0.000267474
1388	0.000121904	3.4873	6.09527e-05	0.00133994	3.48883	3.49413e-05	0.999564	1.74708e-05	0.000384066	0.000436478
1389	0.00429694	0.000160725	3.7467	3.99943e-05	3.75119	0.00114549	4.28463e-05	0.998801	1.06617e-05	0.00119899
1390	8.738e-05	3.76113	3.99943e-05	0.00352346	3.76478	2.32099e-05	0.99903	1.06233e-05	0.0009359	0.000969734
1391	6.00116e-05	3.12797	6.08493e-05	0.000365455	3.12846	1.91825e-05	0.999845	1.94502e-05	0.000116816	0.000155449
1392	3.16433	0.000156368	0.00048908	3.99941e-05	3.16502	0.999783	4.94051e-05	0.000154527	1.26363e-05	0.000216568
1393	3.4537	3.99942e-05	0.000690507	5.99635e-05	3.45449	0.999771	1.15775e-05	0.000199887	1.73582e-05	0.000228823
1394	3.39684	3.99942e-05	0.000358862	3.99942e-05	3.39728	0.999871	1.17724e-05	0.000105632	1.17724e-05	0.000129177
1395	3.78494	8.68764e-05	0.00715605	6.00317e-05	3.79224	0.998074	2.2909e-05	0.00188702	1.58301e-05	0.00192576
1396	0.000355004	6.00147e-05	3.2562	3.99941e-05	3.25665	0.000109009	1.84283e-05	0.99986	1.22807e-05	0.000139718
1397	3.80336	3.99943e-05	0.00494285	5.95514e-05	3.8084	0.998676	1.05016e-05	0.00129788	1.56369e-05	0.00132402
1398	0.00148977	0.000615026	3.52296	6.00794e-05	3.52512	0.000422614	0.00017447	0.999386	1.70432e-05	0.000614127
1399	3.78929	8.54315e-05	0.00845045	6.01539e-05	3.79789	0.997737	2.24945e-05	0.00222504	1.58388e-05	0.00226337
1400	0.000196142	0.00220218	3.99942e-05	3.65505	3.65749	5.36275e-05	0.000602102	1.09349e-05	0.999333	0.000666664
1401	0.000156267	0.00366186	3.99943e-05	3.74014	3.74399	4.17381e-05	0.000978063	1.06822e-05	0.99897	0.00103048
1402	3.6878	8.68376e-05	0.0033315	0.000156146	3.69137	0.999032	2.35245e-05	0.00090251	4.23003e-05	0.000968335
1403	3.99943e-05	3.72654	8.67343e-05	0.00242649	3.72909	1.07249e-05	0.999315	2.32588e-05	0.000650694	0.000684677
1404	0.000118862	0.00165161	6.04483e-05	3.5838	3.58563	3.31497e-05	0.00046062	1.68585e-05	0.999489	0.000510628
1405	3.78289	6.03998e-05	0.00345112	3.99943e-05	3.78645	0.999062	1.59516e-05	0.00091144	1.05625e-05	0.000937954
1406	3.75726	3.99943e-05	0.00183846	3.99943e-05	3.75918	0.99949	1.06391e-05	0.000489058	1.06391e-05	0.000510336
1407	8.60844e-05	3.6873	8.69989e-05	0.0027157	3.69018	2.33279e-05	0.999217	2.35758e-05	0.000735924	0.000782828
1408	0.000832515	8.61445e-05	3.31649	8.60272e-05	3.31749	0.000250947	2.59667e-05	0.999697	2.59314e-05	0.000302845
1409	3.74392	0.000624024	0.00865291	0.000118801	3.75331	0.997497	0.00016626	0.00230541	3.16522e-05	0.00250332
1410	0.00350256	0.000414935	3.68008	6.00486e-05	3.68406	0.000950733	0.00011263	0.99892	1.62996e-05	0.00107966
1411	0.000771511	6.05251e-05	3.4759	3.99942e-05	3.47677	0.000221905	1.74084e-05	0.999749	1.15033e-05	0.000250816
1412	3.7382	8.69194e-05	0.0027507	3.99943e-05	3.74108	0.999231	2.32338e-05	0.000735268	1.06906e-05	0.000769193
1413	3.79012	0.000117456	0.00946868	3.99943e-05	3.79974	0.997467	3.09114e-05	0.00249193	1.05255e-05	0.00253336
1414	0.00162032	6.06329e-05	3.63174	6.07589e-05	3.63348	0.000445941	1.66873e-05	0.999521	1.6722e-05	0.00047935
1415	6.03609e-05	0.00288304	8.76191e-05	3.71119	3.71422	1.62513e-05	0.000776216	2.35901e-05	0.999184	0.000816057
1416	0.000492626	3.75658	6.03608e-05	0.0082135	3.76534	0.000130832	0.997672	1.60306e-05	0.00218134	0.00232821
1417	0.00425456	8.66105e-05	3.75628	6.01433e-05	3.76068	0.00113133	2.30306e-05	0.99883	1.59927e-05	0.00117035
1418	0.000157903	0.0042568	6.03577e-05	3.72821	3.73268	4.23028e-05	0.00114041	1.61701e-05	0.998801	0.00119889
1419	3.74104	0.000250455	0.007634	0.000119764	3.74905	0.997865	6.68048e-05	0.00203625	3.19453e-05	0.002135
1420	0.000310585	8.79228e-05	3.08579	3.99941e-05	3.08623	0.000100636	2.84887e-05	0.999858	1.29589e-05	0.000142083
1421	3.68602	6.04478e-05	0.00248572	8.82199e-05	3.68865	0.999286	1.63875e-05	0.000673883	2.39166e-05	0.000714187
1422	3.77008	8.78445e-05	0.00559451	6.08879e-05	3.77582	0.998479	2.3265e-05	0.00148167	1.61257e-05	0.00152106
1423	3.99942e-05	3.53452	3.99942e-05	0.000805365	3.5354	1.13125e-05	0.99975	1.13125e-05	0.0002278	0.000250425
1424	0.00201301	0.000518483	3.58156	3.99942e-05	3.58413	0.000561645	0.000144661	0.999283	1.11587e-05	0.000717465
1425	0.00242349	0.000212552	3.56452	0.000122433	3.56728	0.000679366	5.95839e-05	0.999227	3.4321e-05	0.000773271
1426	0.00139481	0.000591831	3.48747	3.99942e-05	3.48949	0.000399717	0.000169604	0.999419	1.14613e-05	0.000580782
1427	3.79799	3.99943e-05	0.00590982	6.18037e-05	3.804	0.99842	1.05137e-05	0.00155358	1.6247e-05	0.00158034
1428	3.99942e-05	3.63156	3.99942e-05	0.00116062	3.6328	1.10092e-05	0.999658	1.10092e-05	0.000319484	0.000341503
1429	3.68336	3.99943e-05	0.00186683	6.17244e-05	3.68533	0.999466	1.08523e-05	0.000506557	1.67487e-05	0.000534158
1430	0.000481721	0.000126402	2.98373	6.2049e-05	2.9844	0.000161413	4.23541e-05	0.999775	2.07911e-05	0.000224558
1431	3.78184	3.99943e-05	0.00313328	3.99943e-05	3.78505	0.999151	1.05664e-05	0.000827804	1.05664e-05	0.000848937
1432	0.000491082	3.64068	6.28504e-05	0.00350807	3.64474	0.000134737	0.998886	1.72442e-05	0.000962503	0.00111448
1433	6.30636e-05	3.70335	3.99943e-05	0.00235403	3.70581	1.70175e-05	0.999337	1.07923e-05	0.000635228	0.000663038
1434	0.0045818	0.000679721	3.65887	9.23233e-05	3.66422	0.00125042	0.000185502	0.998539	2.51959e-05	0.00146111
1435	6.22993e-05	0.00264513	3.99943e-05	3.70974	3.71249	1.6781e-05	0.000712494	1.07729e-05	0.99926	0.000740048
1436	3.5679	3.99942e-05	0.00171982	9.35137e-05	3.56976	0.999481	1.12036e-05	0.000481774	2.61961e-05	0.000519174
1437	3.99943e-05	3.75195	6.35354e-05	0.00383	3.75588	1.06484e-05	0.998953	1.69162e-05	0.00101973	0.0010473
1438	6.34381e-05	0.00197623	3.99942e-05	3.64327	3.64535	1.74025e-05	0.000542124	1.09713e-05	0.99943	0.000570497
1439	6.38337e-05	0.00099262	6.33842e-05	3.2954	3.29652	1.93639e-05	0.000301111	1.92276e-05	0.99966	0.000339703
1440	3.61733	0.00155015	0.00346867	0.00013595	3.62248	0.998577	0.000427924	0.000957539	3.75294e-05	0.00142299
1441	0.00271732	0.000138599	3.54705	9.59132e-05	3.55	0.000765443	3.90418e-05	0.999168	2.70178e-05	0.000831502
1442	9.71227e-05	3.6627	3.99942e-05	0.00288662	3.66573	2.64948e-05	0.999175	1.09103e-05	0.000787461	0.000824866
1443	0.0488393	3.99943e-05	3.67591	0.000398695	3.72518	0.0131106	1.07362e-05	0.986772	0.000107027	0.0132283
1444	0.000399427	0.00184951	3.99942e-05	3.42719	3.42948	0.000116469	0.000539298	1.16619e-05	0.999333	0.000667429
1445	3.68721	3.99943e-05	0.00436558	0.000192671	3.69181	0.998754	1.08332e-05	0.0011825	5.21886e-05	0.00124553
1446	0.000139658	3.59033	6.44655e-05	0.00293691	3.59347	3.88643e-05	0.999126	1.79396e-05	0.000817291	0.000874095
1447	0.00177929	9.82359e-05	3.50606	3.99942e-05	3.50798	0.000507212	2.80036e-05	0.999453	1.14009e-05	0.000546617
1448	0.000494846	0.00242047	3.99942e-05	3.51333	3.51628	0.00014073	0.000688361	1.1374e-05	0.99916	0.000840465
1449	3.73778	0.00211261	0.00854205	6.50148e-05	3.7485	0.99714	0.000563586	0.00227879	1.73442e-05	0.00285972
1450	0.00189716	9.80228e-05	3.53503	3.99942e-05	3.53707	0.000536365	2.7713e-05	0.999425	1.13072e-05	0.000575385
1451	0.00391516	0.000197003	3.58054	0.000139424	3.58479	0.00109216	5.49552e-05	0.998814	3.88931e-05	0.00118601
1452	0.0041423	9.86591e-05	3.65138	9.69034e-05	3.65572	0.0011331	2.69876e-05	0.998813	2.65074e-05	0.0011866
1453	0.000337657	0.00373512	6.47239e-05	3.59263	3.59677	9.38778e-05	0.00103847	1.7995e-05	0.99885	0.00115034
1454	0.000196324	0.0017808	6.57392e-05	3.37569	3.37773	5.81232e-05	0.000527218	1.94625e-05	0.999395	0.000604804
1455	0.000257135	3.68262	9.73411e-05	0.00642224	3.6894	6.96958e-05	0.998163	2.6384e-05	0.00174073	0.00183681
1456	3.55045	6.38771e-05	0.00195715	6.38513e-05	3.55253	0.999413	1.79807e-05	0.000550918	1.79735e-05	0.000586872
1457	0.00140341	3.73828	3.99943e-05	0.0234544	3.76318	0.000372932	0.993384	1.06278e-05	0.00623261	0.00661617
1458	9.80645e-05	3.67613	3.99943e-05	0.00312451	3.67939	2.66524e-05	0.999113	1.08698e-05	0.000849193	0.000886715
1459	0.0104959	0.000582989	3.72787	6.41984e-05	3.73902	0.00280714	0.00015592	0.99702	1.71699e-05	0.00298023
1460	0.000773902	0.00419576	3.99942e-05	3.65014	3.65515	0.000211729	0.0011479	1.09419e-05	0.998629	0.00137057
1461	3.69901	0.00039817	0.00794158	9.7974e-05	3.70745	0.997724	0.000107397	0.00214206	2.64262e-05	0.00227588
1462	6.40987e-05	0.0018082	9.67844e-05	3.48041	3.48238	1.84066e-05	0.000519244	2.77926e-05	0.999435	0.000565443
1463	0.000314725	0.00115721	9.50273e-05	3.14409	3.14566	0.000100051	0.000367876	3.0209e-05	0.999502	0.000498136
1464	3.65202	0.000846905	0.00686787	0.000471466	3.6602	0.997763	0.000231382	0.00187636	0.000128809	0.00223655
1465	0.00210232	0.00039354	3.49127	3.99942e-05	3.49381	0.000601728	0.000112639	0.999274	1.14472e-05	0.000725814
1466	0.00614717	0.000484786	3.68446	6.44375e-05	3.69115	0.00166538	0.000131337	0.998186	1.74573e-05	0.00181417
1467	0.0048282	0.0523579	0.00883672	3.67368	3.7397	0.00129107	0.0140005	0.00236295	0.982345	0.0176546
1468	0.000185006	0.000464868	3.9994e-05	2.87018	2.87087	6.44425e-05	0.000161926	1.3931e-05	0.99976	0.000240299
1469	3.68469	0.000185891	0.00402496	3.99943e-05	3.68894	0.998848	5.03914e-05	0.00109109	1.08417e-05	0.00115232
1470	0.00154091	0.000311803	3.25132	0.000185024	3.25336	0.000473638	9.58405e-05	0.999374	5.68716e-05	0.00062635
1471	3.64048	9.71467e-05	0.00386467	0.0014402	3.64588	0.998518	2.66456e-05	0.00106001	0.000395022	0.00148168
1472	0.000135675	3.32042	6.48585e-05	0.00134509	3.32197	4.08417e-05	0.999535	1.95241e-05	0.000404908	0.000465274
1473	0.00113167	3.99942e-05	3.42552	6.38107e-05	3.42675	0.000330247	1.16712e-05	0.999639	1.86213e-05	0.00036054
1474	3.7187	0.000311658	0.00736525	6.44872e-05	3.72644	0.997923	8.36341e-05	0.00197648	1.73053e-05	0.00207742
1475	0.00093641	0.000473228	3.0889	9.76699e-05	3.09041	0.000303005	0.000153128	0.999512	3.16042e-05	0.000487737
1476	3.75129	0.000136975	0.013347	9.6938e-05	3.76487	0.996393	3.63825e-05	0.00354514	2.5748e-05	0.00360727
1477	0.000556804	0.000313738	2.93527	3.9994e-05	2.93618	0.000189636	0.000106852	0.99969	1.36211e-05	0.000310109
1478	3.79554	3.99943e-05	0.00557386	3.99943e-05	3.80119	0.998513	1.05215e-05	0.00146635	1.05215e-05	0.00148739
1479	3.68627	9.72579e-05	0.0057014	0.000187181	3.69226	0.998379	2.63411e-05	0.00154415	5.06957e-05	0.00162119
1480	9.51712e-05	0.00135247	3.99942e-05	3.4382	3.43969	2.76685e-05	0.000393195	1.16273e-05	0.999568	0.00043249
1481	9.69158e-05	0.00176341	6.47126e-05	3.48019	3.48211	2.78325e-05	0.000506421	1.85843e-05	0.999447	0.000552838
1482	3.6576	9.46181e-05	0.00323921	6.34447e-05	3.661	0.999072	2.58449e-05	0.00088479	1.73299e-05	0.000927965
1483	3.61795	9.41068e-05	0.00305014	9.66106e-05	3.62119	0.999105	2.59878e-05	0.000842304	2.66792e-05	0.000894971
1484	0.001636	0.000379833	3.41275	3.99942e-05	3.4148	0.000479089	0.000111231	0.999398	1.1712e-05	0.000602033
1485	0.00205228	0.000380925	3.4509	6.42248e-05	3.45339	0.00059428	0.000110305	0.999277	1.85976e-05	0.000723182
1486	0.00113721	0.000137234	3.31671	3.99941e-05	3.31803	0.000342736	4.13603e-05	0.999604	1.20536e-05	0.00039615
1487	0.00153293	0.000456707	3.39294	3.99942e-05	3.39497	0.000451529	0.000134525	0.999402	1.17804e-05	0.000597834
1488	3.67017	0.000135801	0.00450912	9.64799e-05	3.67491	0.99871	3.69536e-05	0.001227	2.62537e-05	0.00129021
1489	3.77036	0.013858	0.0112216	6.3454e-05	3.7955	0.993376	0.00365117	0.00295654	1.67182e-05	0.00662443
1490	0.00110583	9.49463e-05	3.37096	3.99942e-05	3.3722	0.000327926	2.81556e-05	0.999632	1.186e-05	0.000367941
1491	3.99943e-05	3.80466	3.99943e-05	0.00743336	3.81217	1.04912e-05	0.998029	1.04912e-05	0.0019499	0.00197088
1492	0.000620291	0.00160536	3.33802	0.000137423	3.34039	0.000185694	0.000480592	0.999293	4.11399e-05	0.000707426
1493	3.79081	3.99943e-05	0.0106387	6.34768e-05	3.80155	0.997174	1.05205e-05	0.00279851	1.66976e-05	0.00282573
1494	6.33187e-05	0.00360736	3.99943e-05	3.74713	3.75084	1.68812e-05	0.000961748	1.06628e-05	0.999011	0.000989292
1495	3.7322	3.99943e-05	0.00321752	6.38136e-05	3.73552	0.999111	1.07065e-05	0.000861332	1.70829e-05	0.000889121
1496	6.32054e-05	3.55806	6.32456e-05	0.00176248	3.55995	1.77546e-05	0.999469	1.77658e-05	0.000495086	0.000530606
1497	3.68833	0.000132585	0.0040381	6.37842e-05	3.69256	0.998853	3.59059e-05	0.00109358	1.72737e-05	0.00114676
1498	0.00245354	0.000708128	3.54108	6.32106e-05	3.54431	0.000692248	0.000199793	0.99909	1.78344e-05	0.000909875
1499	0.00018227	0.0016883	3.99942e-05	3.47502	3.47693	5.24228e-05	0.000485573	1.15027e-05	0.999451	0.000549498
1500	3.69597	0.000796365	0.00803913	0.000183131	3.70499	0.997566	0.000214944	0.00216981	4.94282e-05	0.00243418
1501	0.00107997	0.000516795	3.30142	3.99941e-05	3.30306	0.000326962	0.00015646	0.999504	1.21082e-05	0.000495529
1502	0.000700994	0.000232538	3.07822	3.99941e-05	3.0792	0.000227655	7.55192e-05	0.999684	1.29885e-05	0.000316163
1503	3.79809	3.99943e-05	0.00512128	3.99943e-05	3.80329	0.998632	1.05157e-05	0.00134654	1.05157e-05	0.00136757
1504	3.61873	0.000542069	0.0037028	6.39135e-05	3.62304	0.998811	0.000149617	0.00102202	1.76409e-05	0.00118927
1505	6.34189e-05	0.000920928	0.000136433	3.13839	3.13951	2.02002e-05	0.000293335	4.34566e-05	0.999643	0.000356992
1506	3.99942e-05	3.64762	3.99942e-05	0.00177786	3.64947	1.09589e-05	0.999491	1.09589e-05	0.000487156	0.000509073
1507	3.09443	3.99941e-05	0.000315815	3.99941e-05	3.09483	0.999872	1.29229e-05	0.000102046	1.29229e-05	0.000127892
1508	3.99942e-05	0.00137499	3.99942e-05	3.5603	3.56176	1.12288e-05	0.000386044	1.12288e-05	0.999591	0.000408501
1509	6.37866e-05	3.68064	0.000193511	0.00497719	3.68588	1.73057e-05	0.99858	5.25006e-05	0.00135034	0.00142015
1510	3.63974	0.000141576	0.00304116	3.99942e-05	3.64297	0.999115	3.88627e-05	0.000834803	1.09785e-05	0.000884645
1511	0.00176624	0.000196292	3.33402	9.9306e-05	3.33609	0.000529435	5.8839e-05	0.999382	2.97672e-05	0.000618041
1512	6.56055e-05	3.71614	0.000197458	0.00736265	3.72376	1.76181e-05	0.997952	5.30263e-05	0.00197721	0.00204785
1513	3.43208	3.99942e-05	0.00161108	0.000100698	3.43383	0.99949	1.16471e-05	0.000469179	2.93252e-05	0.000510151
1514	0.000146704	0.00118032	6.65072e-05	3.15782	3.15922	4.64369e-05	0.000373612	2.10518e-05	0.999559	0.000441101
1515	0.000205021	0.00359337	3.99942e-05	3.62249	3.62632	5.65368e-05	0.000990912	1.10289e-05	0.998942	0.00105848
1516	0.000542115	0.00220043	3.99942e-05	3.43138	3.43416	0.000157859	0.000640747	1.1646e-05	0.99919	0.000810253
1517	0.000150457	3.68352	6.56807e-05	0.00580729	3.68954	4.07793e-05	0.998367	1.78019e-05	0.00157399	0.00163257
1518	3.99942e-05	3.60636	0.000369177	0.00415569	3.61092	1.10759e-05	0.998736	0.000102239	0.00115087	0.00126418
1519	0.000155814	0.000815995	6.75857e-05	2.80124	2.80228	5.56025e-05	0.000291189	2.41181e-05	0.999629	0.00037091
1520	3.41096	0.000299356	0.00287823	0.000107006	3.41424	0.999038	8.76786e-05	0.000843007	3.1341e-05	0.000962026
1521	0.00109163	0.000223603	2.94582	6.72221e-05	2.9472	0.000370394	7.58694e-05	0.999531	2.28088e-05	0.000469072
1522	0.0013818	0.000108005	3.20876	3.99941e-05	3.21029	0.000430428	3.36433e-05	0.999523	1.24581e-05	0.000476529
1523	3.71608	3.99943e-05	0.00372614	3.99943e-05	3.71989	0.998977	1.07515e-05	0.00100168	1.07515e-05	0.00102318
1524	3.71634	6.85165e-05	0.00676997	6.89156e-05	3.72325	0.998145	1.84024e-05	0.0018183	1.85096e-05	0.00185521
1525	3.9994e-05	0.000624977	3.9994e-05	2.98173	2.98244	1.34099e-05	0.000209553	1.34099e-05	0.999764	0.000236372
1526	2.43262	3.99939e-05	0.00023545	6.8208e-05	2.43297	0.999859	1.64383e-05	9.67748e-05	2.80349e-05	0.000141248
1527	2.96476	0.0158524	0.0217582	0.490732	3.4931	0.848747	0.00453821	0.00622889	0.140486	0.151253
1528	3.69914	0.000117091	0.0373756	3.99943e-05	3.73667	0.989956	3.13356e-05	0.0100024	1.07032e-05	0.0100444
1529	3.9994e-05	2.7244	3.9994e-05	0.000610177	2.72509	1.46762e-05	0.999747	1.46762e-05	0.000223911	0.000253263
1530	3.5527	0.000179196	0.00519125	0.00323887	3.56131	0.997583	5.03175e-05	0.00145768	0.000909459	0.00241746
1531	0.00148063	0.0206666	3.67741	0.000116117	3.69968	0.000400205	0.00558607	0.993982	3.13857e-05	0.00601766
1532	0.803836	0.00387375	2.5791	0.0789591	3.46576	0.231936	0.00111772	0.744164	0.0227826	0.255836
1533	3.25314	0.0577927	0.255239	0.00273665	3.56891	0.911523	0.0161934	0.0715172	0.000766803	0.0884774
1534	0.0089758	3.28785	7.41252e-05	0.249903	3.5468	0.00253067	0.92699	2.08992e-05	0.0704586	0.0730101
1535	0.251105	0.00644143	3.28282	0.00485805	3.54523	0.070829	0.00181693	0.925984	0.00137031	0.0740162
1536	0.248619	0.000552981	3.28419	0.00573822	3.5391	0.0702492	0.000156249	0.927973	0.00162138	0.0720268
1537	2.4053	0.000124932	0.000553432	0.00111922	2.4071	0.999253	5.19014e-05	0.000229917	0.000464966	0.000746784
1538	7.38498e-05	3.26693	7.58989e-05	0.00302746	3.27011	2.25833e-05	0.999028	2.32099e-05	0.000925796	0.000971589
1539	0.000733846	3.99939e-05	2.58094	3.99939e-05	2.58175	0.000284244	1.5491e-05	0.999685	1.5491e-05	0.000315226
1540	3.21489	0.0002977	0.00315835	3.99941e-05	3.21839	0.998914	9.24998e-05	0.000981346	1.24268e-05	0.00108627
1541	3.9994e-05	0.00139461	0.000128469	2.71965	2.72121	1.46971e-05	0.000512498	4.72104e-05	0.999426	0.000574405
1542	3.48023	0.00258628	0.00617112	0.00284763	3.49183	0.996677	0.000740666	0.0017673	0.000815511	0.00332348
1543	0.00839722	0.000933117	0.000579968	3.42369	3.4336	0.0024456	0.000271761	0.00016891	0.997114	0.00288627
1544	3.51422	0.000203518	0.00845455	0.00236904	3.52524	0.996872	5.77316e-05	0.00239829	0.000672021	0.00312804
1545	3.99942e-05	3.42535	3.99942e-05	0.00318333	3.42861	1.16648e-05	0.999048	1.16648e-05	0.000928462	0.000951791
1546	2.7797	0.000423212	0.00191657	3.9994e-05	2.78208	0.999145	0.000152121	0.000688898	1.43756e-05	0.000855394
1547	3.62647	0.0215516	0.00104058	0.00562232	3.65468	0.99228	0.00589698	0.000284726	0.00153839	0.00772009
1548	0.000214737	3.04876	3.99941e-05	0.00276811	3.05179	7.03644e-05	0.999009	1.31051e-05	0.000907044	0.000990514
1549	0.000201538	0.00222512	7.54799e-05	2.74535	2.74785	7.33439e-05	0.000809769	2.74687e-05	0.999089	0.000910582
1550	0.000361163	0.00486493	3.99941e-05	3.26858	3.27385	0.000110318	0.001486	1.22162e-05	0.998391	0.00160853
1551	3.56972	0.000674415	0.0183411	0.000226136	3.58896	0.994639	0.000187914	0.00511043	6.30089e-05	0.00536135
1552	0.000234356	0.0645736	0.0117201	3.60636	3.68289	6.36337e-05	0.0175334	0.00318231	0.979221	0.0207793
1553	0.000229507	0.00453052	0.000146081	3.10987	3.11477	7.36835e-05	0.00145453	4.68994e-05	0.998425	0.00157511
1554	3.99942e-05	3.64422	0.000151822	0.0139575	3.65837	1.09323e-05	0.996132	4.14998e-05	0.00381521	0.00386764
1555	3.51077	0.000979989	0.0715584	0.0804336	3.66374	0.958247	0.000267483	0.0195315	0.0219539	0.0417529
1556	0.000522339	3.57735	0.00120756	0.0351148	3.61419	0.000144524	0.989806	0.000334117	0.0097158	0.0101944
1557	0.00659734	0.0697975	0.00123533	3.56916	3.64679	0.00180908	0.0191394	0.000338746	0.978713	0.0212873
1558	3.99936e-05	0.000718352	0.000356565	1.87898	1.8801	2.12721e-05	0.000382082	0.000189652	0.999407	0.000593007
1559	0.000499833	8.21282e-05	3.99936e-05	1.79471	1.79533	0.000278407	4.57454e-05	2.22764e-05	0.999654	0.000346429
1560	2.6659	0.000231907	0.00210856	3.99939e-05	2.66829	0.999108	8.69125e-05	0.000790231	1.49886e-05	0.000892132
1561	0.000136435	0.000140675	0.959459	0.000145536	0.959881	0.000142137	0.000146555	0.99956	0.000151618	0.00044031
1562	8.08171e-05	2.47853	0.000146956	0.00180601	2.48056	3.25801e-05	0.99918	5.9243e-05	0.000728065	0.000819889
1563	3.12022	7.87347e-05	0.00303823	3.99941e-05	3.12338	0.998989	2.52082e-05	0.000972737	1.28047e-05	0.00101075
1564	0.000520958	0.000227144	1.75343	3.99936e-05	1.75422	0.000296974	0.000129485	0.999551	2.27985e-05	0.000449258
1565	3.99939e-05	7.79071e-05	2.63304	3.99939e-05	2.63319	1.51884e-05	2.95865e-05	0.99994	1.51884e-05	5.99633e-05
1566	3.46449	3.99942e-05	0.00807921	0.000663781	3.47327	0.997471	1.15148e-05	0.00232611	0.000191111	0.00252873
1567	0.00034494	3.99937e-05	1.94083	3.99937e-05	1.94126	0.000177689	2.06019e-05	0.999781	2.06019e-05	0.000218893
1568	2.07731	3.99937e-05	0.000488542	3.99937e-05	2.07788	0.999726	1.92473e-05	0.000235115	1.92473e-05	0.00027361
1569	2.07846	3.99937e-05	0.000466063	3.99937e-05	2.07901	0.999737	1.92369e-05	0.000224176	1.92369e-05	0.000262649
1570	3.24044	3.99941e-05	0.00385758	0.000135931	3.24447	0.998757	1.23269e-05	0.00118897	4.18962e-05	0.0012432
1571	3.99936e-05	1.79746	0.000139329	0.000489582	1.79813	2.22418e-05	0.999628	7.74855e-05	0.000272273	0.000372
1572	0.454838	0.0035718	3.99942e-05	3.01461	3.47306	0.130962	0.00102843	1.15156e-05	0.867998	0.132002
1573	3.99937e-05	2.05288	0.000434867	0.000435368	2.05379	1.94731e-05	0.999557	0.000211739	0.000211983	0.000443195
1574	2.14592	3.99937e-05	7.74026e-05	7.31856e-05	2.14611	0.999911	1.86354e-05	3.60664e-05	3.41015e-05	8.88033e-05
1575	3.99936e-05	1.8542	7.57371e-05	0.000208853	1.85452	2.15655e-05	0.999825	4.08392e-05	0.000112618	0.000175023
1576	2.85968	3.9994e-05	3.9994e-05	7.6548e-05	2.85983	0.999945	1.39847e-05	1.39847e-05	2.67666e-05	5.47361e-05
1577	2.43649	3.99939e-05	0.000557947	3.99939e-05	2.43712	0.999738	1.64103e-05	0.000228937	1.64103e-05	0.000261757
1578	2.37783	3.99938e-05	0.000126288	3.99938e-05	2.37803	0.999913	1.6818e-05	5.31059e-05	1.6818e-05	8.6742e-05
1579	3.17027	7.62475e-05	0.0022207	3.99941e-05	3.17261	0.999263	2.4033e-05	0.000699958	1.26061e-05	0.000736598
1580	0.000727267	7.37797e-05	2.28732	7.34198e-05	2.28819	0.000317835	3.22437e-05	0.999618	3.20864e-05	0.000382165
1581	3.12178	3.99941e-05	0.00226278	0.000122645	3.1242	0.999224	1.28014e-05	0.000724275	3.92565e-05	0.000776333
1582	3.99941e-05	3.03333	7.39199e-05	0.00172984	3.03517	1.31769e-05	0.999393	2.43545e-05	0.000569933	0.000607465
1583	0.000201427	0.000298825	1.8706	3.99936e-05	1.87114	0.00010765	0.000159702	0.999711	2.13739e-05	0.000288726
1584	0.00133351	0.000131259	2.61585	7.42371e-05	2.61739	0.000509482	5.01489e-05	0.999412	2.8363e-05	0.000587994
1585	3.53491	3.99942e-05	0.00354106	3.99942e-05	3.53853	0.998977	1.13025e-05	0.00100071	1.13025e-05	0.00102332
1586	7.42338e-05	3.0604	3.99941e-05	0.0018219	3.06233	2.42409e-05	0.999368	1.306e-05	0.000594938	0.000632238
1587	2.72225	0.000126807	0.00135127	3.9994e-05	2.72377	0.999443	4.65559e-05	0.000496102	1.46833e-05	0.000557342
1588	2.52495	7.55275e-05	0.000910023	3.99939e-05	2.52597	0.999594	2.99004e-05	0.000360267	1.58331e-05	0.000406
1589	7.47073e-05	3.38921	0.000128127	0.00428629	3.3937	2.20135e-05	0.998677	3.77544e-05	0.00126301	0.00132278
1590	0.000294751	0.00646896	3.99942e-05	3.54208	3.54889	8.30545e-05	0.00182281	1.12695e-05	0.998083	0.00191714
1591	0.000700172	0.0027449	3.99941e-05	3.10799	3.11148	0.000225029	0.000882186	1.28537e-05	0.99888	0.00112007
1592	7.4079e-05	1.67983	7.25048e-05	0.000128258	1.6801	4.40919e-05	0.999836	4.31549e-05	7.63395e-05	0.000163586
1593	7.56047e-05	7.39482e-05	1.78068	7.54008e-05	1.7809	4.2453e-05	4.15228e-05	0.999874	4.23385e-05	0.000126314
1594	0.00154792	0.000124247	2.81456	3.9994e-05	2.81628	0.000549633	4.41175e-05	0.999392	1.4201e-05	0.000607951
1595	0.000940687	0.00030006	2.36341	3.99938e-05	2.36469	0.000397806	0.000126892	0.999458	1.69129e-05	0.000541611
1596	3.24616	0.00030736	0.00493206	0.000582395	3.25198	0.99821	9.45149e-05	0.00151663	0.00017909	0.00179024
1597	7.54847e-05	3.28188	3.99941e-05	0.00282643	3.28482	2.29798e-05	0.999104	1.21754e-05	0.000860453	0.000895608
1598	3.99938e-05	2.25935	3.99938e-05	0.00044239	2.25987	1.76974e-05	0.999769	1.76974e-05	0.000195759	0.000231154
1599	2.1285	3.99937e-05	0.000205909	3.99937e-05	2.12879	0.999866	1.87871e-05	9.67258e-05	1.87871e-05	0.0001343
1600	2.68267	0.000206033	0.00209252	0.000432684	2.6854	0.998983	7.67231e-05	0.000779218	0.000161124	0.00101707
1601	2.83241	3.9994e-05	0.00141188	7.41389e-05	2.83394	0.999462	1.41125e-05	0.000498205	2.61611e-05	0.000538479
1602	3.99938e-05	2.35465	7.23457e-05	0.000712182	2.35547	1.69791e-05	0.99965	3.07139e-05	0.000302352	0.000350045
1603	2.53712	3.99939e-05	0.000940119	7.5155e-05	2.53817	0.999584	1.5757e-05	0.000370392	2.96099e-05	0.000415759
1604	2.42268	3.99938e-05	0.000935908	0.000131158	2.42379	0.999543	1.65006e-05	0.000386135	5.4113e-05	0.000456748
1605	3.62166	0.000127114	0.065262	7.59355e-05	3.68712	0.982245	3.44752e-05	0.0177	2.05948e-05	0.017755
1606	3.44739	3.99942e-05	0.00243433	3.99942e-05	3.4499	0.999271	1.15928e-05	0.000705622	1.15928e-05	0.000728808
1607	3.99948e-05	6.26574	3.99948e-05	3.99948e-05	6.26586	6.38298e-06	0.999981	6.38298e-06	6.38298e-06	1.91489e-05
1608	2.64855	3.99939e-05	0.000772636	7.39986e-05	2.64943	0.999665	1.50953e-05	0.000291623	2.793e-05	0.000334649
1609	0.000584841	0.000359675	2.31031	7.1196e-05	2.31133	0.000253032	0.000155614	0.999561	3.08031e-05	0.00043945
1610	7.01179e-05	2.35326	3.99938e-05	0.000350302	2.35372	2.97903e-05	0.999804	1.69918e-05	0.000148829	0.000195611
1611	2.9623	3.9994e-05	0.0010156	7.11541e-05	2.96342	0.99962	1.34959e-05	0.000342713	2.40108e-05	0.000380219
1612	2.7584	7.02658e-05	0.000676031	3.9994e-05	2.75919	0.999715	2.54661e-05	0.000245011	1.44948e-05	0.000284972
1613	0.000238925	6.81227e-05	2.20389	6.99571e-05	2.20426	0.000108392	3.0905e-05	0.999829	3.17372e-05	0.000171034
1614	3.50141	3.99942e-05	0.00197772	3.99942e-05	3.50346	0.999413	1.14156e-05	0.000564504	1.14156e-05	0.000587335
1615	2.74098	3.9994e-05	0.000308504	3.9994e-05	2.74137	0.999858	1.45891e-05	0.000112536	1.45891e-05	0.000141715
1616	3.9994e-05	2.82477	3.9994e-05	0.000396885	2.82525	1.41559e-05	0.999831	1.41559e-05	0.000140478	0.00016879
1617	0.00177203	0.000106915	3.3675	3.99942e-05	3.36942	0.000525914	3.1731e-05	0.99943	1.18697e-05	0.000569514
1618	3.99942e-05	3.3908	3.99942e-05	0.00123679	3.39211	1.17903e-05	0.999612	1.17903e-05	0.000364606	0.000388187
1619	3.28209	3.99941e-05	0.0011789	6.73499e-05	3.28337	0.999608	1.21808e-05	0.00035905	2.05124e-05	0.000391743
1620	3.99941e-05	3.31888	0.000104451	0.0014525	3.32048	1.20447e-05	0.999519	3.14565e-05	0.000437438	0.00048094
1621	3.47958	6.66978e-05	0.00178292	3.99942e-05	3.48147	0.999457	1.91579e-05	0.000512117	1.14877e-05	0.000542763
1622	0.00115172	0.000557338	3.11404	3.99941e-05	3.11579	0.000369641	0.000178875	0.999439	1.28359e-05	0.000561352
1623	0.000550249	0.00324145	0.000150193	3.44802	3.45196	0.000159402	0.000939018	4.35096e-05	0.998858	0.00114193
1624	0.000101946	0.000977289	3.99941e-05	3.13177	3.13289	3.25406e-05	0.000311945	1.27659e-05	0.999643	0.000357251
1625	0.000354611	0.000967055	3.99941e-05	3.06439	3.06575	0.000115669	0.000315439	1.30455e-05	0.999556	0.000444153
1626	0.000100976	3.69889	6.5395e-05	0.00518518	3.70424	2.72596e-05	0.998555	1.76541e-05	0.00139979	0.00144471
1627	3.46619	6.57287e-05	0.00177818	6.4977e-05	3.4681	0.99945	1.89523e-05	0.000512723	1.87356e-05	0.000550411
1628	9.98657e-05	0.00126096	3.99942e-05	3.33846	3.33986	2.99012e-05	0.000377548	1.19748e-05	0.999581	0.000419424
1629	6.50552e-05	0.0017956	6.54139e-05	3.48645	3.48837	1.86492e-05	0.00051474	1.8752e-05	0.999448	0.000552141
1630	3.71386	0.00221165	0.00581457	6.48099e-05	3.72195	0.997826	0.000594217	0.00156224	1.74129e-05	0.00217387
1631	0.00163138	0.000323991	3.37722	3.99942e-05	3.37922	0.000482768	9.58775e-05	0.99941	1.18353e-05	0.000590481
1632	6.53325e-05	0.00425915	3.99943e-05	3.75024	3.7546	1.74006e-05	0.00113438	1.06521e-05	0.998838	0.00116244
1633	3.40083	3.99942e-05	0.000855537	3.99942e-05	3.40177	0.999725	1.17569e-05	0.000251498	1.17569e-05	0.000275012
1634	3.99942e-05	3.52204	9.59007e-05	0.00165409	3.52383	1.13497e-05	0.999492	2.72149e-05	0.000469402	0.000507966
1635	6.40184e-05	3.61677	3.99942e-05	0.00191304	3.61879	1.76906e-05	0.999443	1.10518e-05	0.00052864	0.000557382
1636	9.49992e-05	0.00178845	3.99942e-05	3.55852	3.56044	2.66819e-05	0.000502312	1.12329e-05	0.99946	0.000540227
1637	3.9994e-05	3.00005	6.31878e-05	0.000135963	3.00029	1.33301e-05	0.99992	2.10606e-05	4.53166e-05	7.97073e-05
1638	0.00128211	0.000187582	3.37088	3.99942e-05	3.37239	0.000380177	5.56229e-05	0.999552	1.18593e-05	0.00044766
1639	0.000974196	0.000785856	3.2468	9.46253e-05	3.24866	0.000299877	0.000241902	0.999429	2.91275e-05	0.000570906
1640	3.80472	3.99943e-05	0.00568891	3.99943e-05	3.81049	0.998486	1.04958e-05	0.00149296	1.04958e-05	0.00151395
1641	0.000132799	0.00104849	6.27143e-05	3.26776	3.26901	4.06237e-05	0.000320738	1.91845e-05	0.999619	0.000380546
1642	3.63164	3.99942e-05	0.00139885	3.99942e-05	3.63312	0.999593	1.10082e-05	0.000385028	1.10082e-05	0.000407044
1643	3.99943e-05	3.75206	3.99943e-05	0.00245609	3.75459	1.06521e-05	0.999325	1.06521e-05	0.000654158	0.000675462
1644	3.37976	0.000128422	0.00110127	3.99942e-05	3.38103	0.999624	3.7983e-05	0.000325719	1.1829e-05	0.000375531
1645	3.65474	6.18332e-05	0.00387913	0.000493043	3.65918	0.998788	1.68981e-05	0.00106011	0.000134741	0.00121175
1646	0.000813582	0.000411823	3.2259	3.99941e-05	3.22717	0.000252104	0.000127611	0.999608	1.2393e-05	0.000392108
1647	3.80949	3.99943e-05	0.00801124	3.99943e-05	3.81758	0.997881	1.04763e-05	0.00209851	1.04763e-05	0.00211946
1648	0.000125766	0.00048112	3.99941e-05	3.04148	3.04212	4.13415e-05	0.000158153	1.31468e-05	0.999787	0.000212641
1649	3.79842	3.99943e-05	0.00411597	3.99943e-05	3.80261	0.998897	1.05176e-05	0.00108241	1.05176e-05	0.00110344
1650	3.70187	0.000275301	0.00759311	0.000344769	3.71009	0.997786	7.42034e-05	0.00204661	9.29276e-05	0.00221374
1651	0.000638198	0.000280862	3.06198	6.16949e-05	3.06296	0.00020836	9.16962e-05	0.99968	2.01422e-05	0.000320198
1652	0.00236099	0.000220422	3.54584	9.12504e-05	3.54852	0.000665347	6.21166e-05	0.999247	2.57151e-05	0.000753178
1653	3.75657	3.99943e-05	0.00600235	0.000168562	3.76278	0.998349	1.06289e-05	0.00159519	4.47972e-05	0.00165062
1654	0.000272818	0.000961048	6.13599e-05	3.24117	3.24246	8.41392e-05	0.000296394	1.89238e-05	0.999601	0.000399457
1655	9.00275e-05	0.00147996	3.99942e-05	3.56601	3.56762	2.52346e-05	0.000414831	1.12103e-05	0.999549	0.000451275
1656	3.66359	6.09433e-05	0.00291232	0.000127863	3.66669	0.999154	1.66208e-05	0.000794264	3.48716e-05	0.000845756
1657	3.5217	3.99942e-05	0.00130287	9.13382e-05	3.52313	0.999593	1.13519e-05	0.000369805	2.59253e-05	0.000407082
1658	3.66225	0.000125604	0.00294461	6.24046e-05	3.66538	0.999145	3.42677e-05	0.000803356	1.70254e-05	0.000854649
1659	0.0137808	0.000345672	3.76367	3.99943e-05	3.77783	0.0036478	9.15e-05	0.99625	1.05866e-05	0.00374989
1660	0.000997582	0.000282367	3.28403	3.99941e-05	3.28535	0.000303646	8.59474e-05	0.999598	1.21735e-05	0.000401767
1661	3.75433	3.99943e-05	0.00244839	3.99943e-05	3.75686	0.999327	1.06457e-05	0.000651711	1.06457e-05	0.000673003
1662	3.76594	3.99943e-05	0.00419009	6.26651e-05	3.77023	0.998861	1.06079e-05	0.00111136	1.6621e-05	0.00113859
1663	6.28296e-05	0.00220247	9.34884e-05	3.59838	3.60074	1.74491e-05	0.000611671	2.59637e-05	0.999345	0.000655083
1664	0.000767892	0.00211245	6.30471e-05	3.51271	3.51565	0.000218421	0.000600871	1.79333e-05	0.999163	0.000837225
1665	0.000531564	0.000526576	6.34467e-05	3.00508	3.0062	0.000176822	0.000175163	2.11053e-05	0.999627	0.000373091
1666	0.000180418	3.39851	3.99942e-05	0.00139909	3.40013	5.30621e-05	0.999524	1.17625e-05	0.000411482	0.000476307
1667	9.53184e-05	3.52129	3.99942e-05	0.00160125	3.52303	2.70558e-05	0.999507	1.13522e-05	0.00045451	0.000492918
1668	6.34071e-05	3.1754	3.99941e-05	9.5422e-05	3.1756	1.9967e-05	0.999937	1.25942e-05	3.00485e-05	6.26096e-05
1669	3.53388	3.99942e-05	8.79501e-05	6.09698e-05	3.53407	0.999947	1.13168e-05	2.48864e-05	1.7252e-05	5.34551e-05
1670	0.000369049	0.000159427	2.94243	6.06903e-05	2.94302	0.000125398	5.41713e-05	0.9998	2.06218e-05	0.000200191
1671	3.74611	0.00011901	0.00459152	6.02583e-05	3.75088	0.998728	3.17285e-05	0.00122412	1.60651e-05	0.00127191
1672	0.00114194	0.000845298	3.48332	6.00562e-05	3.48537	0.000327637	0.000242528	0.999413	1.72309e-05	0.000587396
1673	3.79507	6.01891e-05	0.00407968	3.99943e-05	3.79925	0.9989	1.58424e-05	0.00107381	1.05269e-05	0.00110018
1674	0.000152894	0.00132543	3.99942e-05	3.54462	3.54614	4.31155e-05	0.000373767	1.12782e-05	0.999572	0.000428161
1675	0.000197954	3.54216	6.04322e-05	0.00160896	3.54403	5.58556e-05	0.999473	1.70518e-05	0.000453992	0.0005269
1676	3.66082	3.99942e-05	0.00101895	3.99942e-05	3.66192	0.9997	1.09217e-05	0.000278255	1.09217e-05	0.000300098
1677	0.000154126	3.72392	0.000152154	0.00519079	3.72942	4.13272e-05	0.998526	4.07983e-05	0.00139185	0.00147398
1678	0.000866392	6.04505e-05	3.47012	5.97459e-05	3.47111	0.000249601	1.74153e-05	0.999716	1.72123e-05	0.000284228
1679	3.99943e-05	3.81897	3.99943e-05	0.00410431	3.82316	1.04611e-05	0.998906	1.04611e-05	0.00107354	0.00109446
1680	3.69672	0.00019209	0.00303896	5.94841e-05	3.70001	0.999111	5.1916e-05	0.000821339	1.60767e-05	0.000889331
1681	0.00131636	0.000456222	3.52837	3.99942e-05	3.53018	0.000372888	0.000129235	0.999487	1.13292e-05	0.000513452
1682	3.73145	8.44848e-05	0.00424279	0.000152358	3.73592	0.998801	2.26142e-05	0.00113567	4.07819e-05	0.00119907
1683	0.000236423	0.00246596	8.42062e-05	3.63037	3.63316	6.50737e-05	0.000678737	2.31771e-05	0.999233	0.000766988
1684	0.0003341	0.00245323	3.99943e-05	3.67157	3.67439	9.09266e-05	0.000667655	1.08846e-05	0.999231	0.000769466
1685	0.00204053	0.000282012	3.55279	0.000148219	3.55526	0.000573946	7.93226e-05	0.999305	4.169e-05	0.000694959
1686	3.47936	3.99942e-05	0.00089882	0.000114136	3.48041	0.999697	1.14912e-05	0.000258251	3.27939e-05	0.000302536
1687	3.99943e-05	3.74774	3.99943e-05	0.00147153	3.7493	1.06671e-05	0.999586	1.06671e-05	0.000392481	0.000413815
1688	8.29107e-05	3.54612	3.99942e-05	0.000974547	3.54721	2.33735e-05	0.999691	1.12748e-05	0.000274736	0.000309384
1689	0.000232931	0.000389814	5.96352e-05	3.08311	3.08379	7.5534e-05	0.000126407	1.93383e-05	0.999779	0.00022128
1690	5.92509e-05	3.65757	8.34121e-05	0.00174015	3.65945	1.61912e-05	0.999485	2.27936e-05	0.000475522	0.000514507
1691	3.2711	5.91721e-05	0.000438255	0.00056658	3.27217	0.999675	1.80834e-05	0.000133934	0.000173151	0.000325169
1692	5.92966e-05	3.6843	5.91718e-05	0.00165415	3.68607	1.60867e-05	0.999519	1.60528e-05	0.000448757	0.000480896
1693	3.89169	3.99943e-05	0.000112217	3.99943e-05	3.89189	0.999951	1.02763e-05	2.88336e-05	1.02763e-05	4.93863e-05
1694	3.07179	5.89174e-05	0.000227594	8.2667e-05	3.07216	0.99988	1.91778e-05	7.40826e-05	2.69084e-05	0.000120169
1695	5.01189	3.99946e-05	5.90542e-05	3.99946e-05	5.01203	0.999972	7.97972e-06	1.17825e-05	7.97972e-06	2.77419e-05
1696	3.33794	3.99942e-05	0.000550237	0.000111713	3.33864	0.99979	1.19792e-05	0.000164809	3.34607e-05	0.000210249
1697	0.000111489	0.000612879	3.99942e-05	3.38365	3.38442	3.29419e-05	0.000181088	1.18171e-05	0.999774	0.000225847
1698	3.99943e-05	3.82674	3.99943e-05	0.00449103	3.83131	1.04388e-05	0.998807	1.04388e-05	0.00117219	0.00119307
1699	8.21738e-05	0.00161946	5.85776e-05	3.6536	3.65536	2.24804e-05	0.000443038	1.60251e-05	0.999518	0.000481544
1700	3.99943e-05	3.78743	3.99943e-05	0.00188864	3.78939	1.05543e-05	0.99948	1.05543e-05	0.000498402	0.000519511
1701	3.71233	3.99943e-05	0.00145129	5.90033e-05	3.71388	0.999583	1.07689e-05	0.000390773	1.58872e-05	0.000417429
1702	3.65213	0.000183767	0.00239854	8.2138e-05	3.6548	0.999271	5.02811e-05	0.000656272	2.2474e-05	0.000729028
1703	0.000684532	0.000147272	3.36733	3.99942e-05	3.3682	0.000203234	4.37242e-05	0.999741	1.1874e-05	0.000258832
1704	3.79378	3.99943e-05	0.00653498	0.000113429	3.80046	0.99824	1.05235e-05	0.00171952	2.9846e-05	0.00175989
1705	0.00193265	0.000191808	3.64458	3.99942e-05	3.64674	0.000529967	5.25971e-05	0.999406	1.09671e-05	0.000593531
1706	0.000236261	0.00223814	3.99942e-05	3.66041	3.66292	6.45007e-05	0.000611026	1.09187e-05	0.999314	0.000686445
1707	0.000585719	0.00466101	3.99943e-05	3.74237	3.74766	0.000156289	0.00124371	1.06718e-05	0.998589	0.00141067
1708	0.00357077	0.0010051	3.72998	3.99943e-05	3.7346	0.000956132	0.000269132	0.998764	1.07091e-05	0.00123597
1709	3.69431	0.000118128	0.003063	8.65403e-05	3.69758	0.999116	3.19475e-05	0.000828381	2.34046e-05	0.000883733
1710	0.00339227	0.00041923	3.68071	5.98717e-05	3.68458	0.000920666	0.00011378	0.998949	1.62493e-05	0.00105069
1711	0.000119458	0.0022257	6.05199e-05	3.65047	3.65288	3.27026e-05	0.000609302	1.65677e-05	0.999341	0.000658572
1712	3.56658	8.6228e-05	0.00164516	8.74206e-05	3.5684	0.99949	2.41644e-05	0.000461036	2.44986e-05	0.000509698
1713	3.76411	8.73428e-05	0.00828081	0.000156859	3.77264	0.99774	2.31517e-05	0.00219497	4.15781e-05	0.0022597
1714	0.00141128	0.000570739	3.51021	3.99942e-05	3.51223	0.000401819	0.0001625	0.999424	1.13871e-05	0.000575706
1715	0.000122477	0.00183049	3.99942e-05	3.62175	3.62374	3.37986e-05	0.000505138	1.10367e-05	0.99945	0.000549973
1716	0.00020839	3.70984	0.000209917	0.00626501	3.71652	5.60712e-05	0.998202	5.6482e-05	0.00168572	0.00179827
1717	0.000213147	3.703	6.08901e-05	0.00412228	3.7074	5.74924e-05	0.998814	1.64239e-05	0.00111191	0.00118582
1718	8.93518e-05	0.000612795	3.99941e-05	3.24037	3.24111	2.75682e-05	0.000189069	1.23396e-05	0.999771	0.000228977
1719	3.7728	6.16217e-05	0.00749007	9.08179e-05	3.78044	0.997978	1.63001e-05	0.00198127	2.40231e-05	0.00202159
1720	0.000128777	0.00141845	3.99942e-05	3.50148	3.50306	3.67614e-05	0.000404917	1.14169e-05	0.999547	0.000453095
1721	3.44713	9.19317e-05	0.00135798	6.28809e-05	3.44864	0.999561	2.66574e-05	0.000393771	1.82336e-05	0.000438662
1722	3.75712	9.29742e-05	0.00473104	3.99943e-05	3.76198	0.998707	2.47142e-05	0.00125759	1.06312e-05	0.00129294
1723	0.00135159	0.000181515	3.34015	6.2711e-05	3.34175	0.000404455	5.43173e-05	0.999522	1.87659e-05	0.000477538
1724	3.69962	0.00013448	0.00677615	0.000183042	3.70672	0.998086	3.62801e-05	0.00182807	4.93813e-05	0.00191373
1725	0.00176605	0.000921968	3.4874	3.99942e-05	3.49013	0.000506012	0.000264164	0.999218	1.14592e-05	0.000781636
1726	0.000984289	0.000190642	3.10961	6.44521e-05	3.11085	0.000316405	6.12831e-05	0.999602	2.07185e-05	0.000398407
1727	3.99943e-05	3.75205	3.99943e-05	0.00331208	3.75545	1.06497e-05	0.999097	1.06497e-05	0.00088194	0.000903239
1728	3.38149	0.000257959	0.00168535	3.99942e-05	3.38347	0.999414	7.62409e-05	0.000498111	1.18204e-05	0.000586172
1729	3.6951	0.000385697	0.0341996	0.000105534	3.72979	0.990699	0.00010341	0.00916931	2.82948e-05	0.00930101
1730	2.49054	0.000161283	0.000610969	0.000223703	2.49154	0.9996	6.47324e-05	0.000245218	8.97852e-05	0.000399735
1731	3.52209	6.82286e-05	0.00370849	0.00022845	3.52609	0.998864	1.93496e-05	0.00105173	6.47885e-05	0.00113587
1732	3.71534	0.00147784	0.0064714	0.0191586	3.74244	0.992757	0.000394885	0.00172919	0.00511927	0.00724335
1733	3.72254	0.000309174	0.00997222	0.0203724	3.75319	0.991833	8.23762e-05	0.00265699	0.00542801	0.00816738
1734	0.000164396	3.07796	0.000514565	0.00185376	3.08049	5.33667e-05	0.999178	0.00016704	0.000601772	0.000822179
1735	3.9994e-05	2.84484	3.9994e-05	0.00052845	2.84545	1.40554e-05	0.999786	1.40554e-05	0.000185718	0.000213829
1736	0.000920932	0.000168149	2.73887	6.93747e-05	2.74003	0.000336102	6.13675e-05	0.999577	2.53189e-05	0.000422789
1737	0.000968721	0.00125865	3.08364	3.99941e-05	3.0859	0.000313918	0.000407872	0.999265	1.29602e-05	0.00073475
1738	2.93172	0.00011096	0.00126719	0.000825315	2.93392	0.999249	3.78196e-05	0.000431909	0.000281301	0.000751029
1739	3.99939e-05	2.48883	0.00017117	0.000545227	2.48959	1.60644e-05	0.999696	6.87542e-05	0.000219003	0.000303822
1740	0.000244625	0.000249257	2.20741	3.99938e-05	2.20795	0.000110793	0.000112891	0.999758	1.81135e-05	0.000241797
1741	3.66273	3.99942e-05	0.00466837	6.99369e-05	3.66751	0.998697	1.0905e-05	0.0012729	1.90693e-05	0.00130287
1742	0.000352167	0.000875359	7.03728e-05	2.56274	2.56403	0.000137349	0.000341399	2.74461e-05	0.999494	0.000506194
1743	3.33025	0.000740896	0.00328485	7.14232e-05	3.33435	0.998771	0.000222201	0.000985154	2.14204e-05	0.00122878
1744	0.00201357	7.06123e-05	3.31971	3.99941e-05	3.32183	0.000606163	2.1257e-05	0.999361	1.20398e-05	0.00063946
1745	2.29908	7.25144e-05	0.000377797	3.99938e-05	2.29958	0.999787	3.15338e-05	0.00016429	1.73918e-05	0.000213216
1746	3.32119	3.99941e-05	0.00190524	3.99941e-05	3.32317	0.999403	1.20349e-05	0.00057332	1.20349e-05	0.00059739
1747	3.69737	3.99943e-05	0.00566299	3.99943e-05	3.70312	0.998449	1.08002e-05	0.00152925	1.08002e-05	0.00155085
1748	3.99941e-05	0.00205321	3.99941e-05	3.29459	3.29673	1.21315e-05	0.000622802	1.21315e-05	0.999353	0.000647065
1749	0.000546358	0.000188527	3.99937e-05	2.15992	2.1607	0.000252862	8.72528e-05	1.85096e-05	0.999641	0.000358624
1750	0.000200278	2.61984	0.000686056	0.00149074	2.62221	7.63773e-05	0.999093	0.000261633	0.000568506	0.000906516
1751	0.000204605	2.53423	3.99939e-05	0.00110855	2.53558	8.06935e-05	0.999466	1.57731e-05	0.000437195	0.000533662
1752	0.00155908	3.99941e-05	3.03044	3.99941e-05	3.03208	0.000514195	1.31903e-05	0.999459	1.31903e-05	0.000540575
1753	7.48156e-05	2.32355	3.99938e-05	0.000707292	2.32437	3.21875e-05	0.999646	1.72063e-05	0.000304294	0.000353688
1754	3.99938e-05	2.39917	3.99938e-05	0.000604751	2.39986	1.66651e-05	0.999715	1.66651e-05	0.000251994	0.000285325
1755	0.00280334	7.37227e-05	3.24223	3.99941e-05	3.24514	0.000863858	2.27179e-05	0.999101	1.23243e-05	0.000898901
1756	0.00451527	7.63692e-05	3.35565	0.000128644	3.36037	0.00134368	2.27264e-05	0.998595	3.82828e-05	0.00140469
1757	0.00013656	3.57029	3.99942e-05	0.00694131	3.57741	3.81728e-05	0.99801	1.11797e-05	0.00194032	0.00198967
1758	0.000134293	0.00352401	7.68438e-05	3.16788	3.17161	4.23421e-05	0.00111111	2.42286e-05	0.998822	0.00117768
1759	0.000214516	0.000845611	3.99937e-05	2.16693	2.16803	9.89453e-05	0.000390037	1.84471e-05	0.999493	0.000507429
1760	2.12876	3.99937e-05	0.000473351	3.99937e-05	2.12932	0.99974	1.87824e-05	0.000222302	1.87824e-05	0.000259867
1761	1.51098	7.88176e-05	0.000339582	0.000139235	1.51153	0.999631	5.21441e-05	0.00022466	9.21148e-05	0.000368919
1762	1.48167	3.99935e-05	0.00012971	0.00013095	1.48197	0.999797	2.69866e-05	8.75255e-05	8.83618e-05	0.000202874
1763	2.34937	3.99938e-05	0.00105101	0.000135676	2.3506	0.999478	1.70143e-05	0.000447124	5.77198e-05	0.000521858
1764	0.000198838	2.50756	3.99939e-05	0.0011031	2.5089	7.92532e-05	0.999465	1.59408e-05	0.000439676	0.00053487
1765	0.00259187	3.99942e-05	3.35128	3.99942e-05	3.35395	0.000772783	1.19245e-05	0.999203	1.19245e-05	0.000796632
1766	0.000301893	0.00648445	7.3377e-05	3.49906	3.50592	8.61094e-05	0.00184957	2.09295e-05	0.998043	0.00195661
1767	0.00389619	0.00069652	3.26624	7.31972e-05	3.2709	0.00119117	0.000212944	0.998574	2.23783e-05	0.00142649
1768	3.53854	3.99942e-05	0.00355695	3.99942e-05	3.54218	0.998973	1.12908e-05	0.00100417	1.12908e-05	0.00102675
1769	3.56939	3.99942e-05	0.0043882	7.36977e-05	3.57389	0.99874	1.11907e-05	0.00122785	2.06211e-05	0.00125966
1770	0.00012621	0.00139261	0.000122539	2.68714	2.68879	4.69395e-05	0.000517934	4.55741e-05	0.99939	0.000610448
1771	0.000119513	0.000515068	0.000122686	2.05476	2.05552	5.81424e-05	0.000250579	5.96862e-05	0.999632	0.000368407
1772	0.000180704	0.000499934	3.99938e-05	2.24396	2.24468	8.05034e-05	0.000222719	1.78171e-05	0.999679	0.00032104
1773	3.22934	0.000185678	0.00265707	7.24438e-05	3.23226	0.999098	5.74452e-05	0.000822047	2.24127e-05	0.000901905
1774	0.00017962	0.00047824	2.27631	3.99938e-05	2.277	7.88845e-05	0.000210031	0.999694	1.75642e-05	0.000306479
1775	3.43019	3.99942e-05	0.00213442	3.99942e-05	3.43241	0.999355	1.16519e-05	0.000621843	1.16519e-05	0.000645146
1776	0.000115077	3.20941	7.01567e-05	0.00205852	3.21165	3.58311e-05	0.999301	2.18444e-05	0.000640955	0.00069863
1777	3.99939e-05	2.62139	0.000112707	0.000705711	2.62225	1.52518e-05	0.999673	4.29811e-05	0.000269124	0.000327357
1778	0.00082668	0.000114367	2.63184	6.86426e-05	2.63285	0.000313987	4.34385e-05	0.999617	2.60716e-05	0.000383498
1779	3.99941e-05	3.0997	0.000113379	0.00143642	3.10129	1.28959e-05	0.999487	3.65587e-05	0.000463167	0.000512621
1780	2.81841	3.9994e-05	0.000559029	3.9994e-05	2.81904	0.999773	1.41871e-05	0.000198304	1.41871e-05	0.000226679
1781	3.33108	7.00041e-05	0.00208854	6.8896e-05	3.33331	0.999332	2.10014e-05	0.000626568	2.0669e-05	0.000668239
1782	0.000331101	0.000111446	2.17051	6.97882e-05	2.17102	0.000152509	5.13332e-05	0.999764	3.21453e-05	0.000235988
1783	3.67873	3.99943e-05	0.0060978	0.000114205	3.68499	0.998303	1.08533e-05	0.00165477	3.09919e-05	0.00169661
1784	0.0001634	0.000528383	3.99939e-05	2.52702	2.52775	6.46427e-05	0.000209033	1.58219e-05	0.999711	0.000289498
1785	0.000896798	2.87092	3.9994e-05	0.000518556	2.87238	0.000312215	0.999493	1.39237e-05	0.000180532	0.00050667
1786	2.30718	0.000107509	0.000229325	3.99938e-05	2.30756	0.999837	4.65898e-05	9.93799e-05	1.73317e-05	0.000163301
1787	3.99939e-05	2.45863	6.83869e-05	0.000159364	2.4589	1.6265e-05	0.999891	2.7812e-05	6.48111e-05	0.000108888
1788	3.9994e-05	2.74062	3.9994e-05	0.000308699	2.74101	1.4591e-05	0.999858	1.4591e-05	0.000112622	0.000141804
1789	3.99941e-05	3.29197	3.99941e-05	0.00115348	3.2932	1.21445e-05	0.999625	1.21445e-05	0.00035026	0.000374549
1790	3.99941e-05	3.17143	3.99941e-05	0.000105145	3.17162	1.261e-05	0.999942	1.261e-05	3.31518e-05	5.83718e-05
1791	2.66595	3.99939e-05	6.7969e-05	0.000104773	2.66617	0.99992	1.50005e-05	2.54932e-05	3.92971e-05	7.97908e-05
1792	4.03891	3.99943e-05	6.80922e-05	3.99943e-05	4.03906	0.999963	9.9019e-06	1.68584e-05	9.9019e-06	3.66622e-05
1793	2.78845	0.000104224	0.000828811	0.000105155	2.78949	0.999628	3.73633e-05	0.00029712	3.7697e-05	0.00037218
1794	3.75393	0.000105682	0.0103001	3.99943e-05	3.76438	0.997225	2.80741e-05	0.00273619	1.06244e-05	0.00277489
1795	0.00170164	0.000103808	3.38315	3.99942e-05	3.38499	0.0005027	3.06672e-05	0.999455	1.18151e-05	0.000545182
1796	0.000102193	0.00128427	3.99941e-05	3.25756	3.25899	3.13571e-05	0.000394071	1.22719e-05	0.999562	0.0004377
1797	2.68126	3.99939e-05	0.000279564	6.56903e-05	2.68165	0.999856	1.49139e-05	0.000104251	2.44962e-05	0.000143661
1798	3.9994e-05	2.82307	0.000204219	0.000637202	2.82396	1.41624e-05	0.999688	7.23167e-05	0.000225642	0.000312121
1799	0.00027411	3.45806	6.59765e-05	0.00260346	3.461	7.91997e-05	0.99915	1.90628e-05	0.000752228	0.000850491
1800	0.00172565	0.000103482	3.27245	0.000146253	3.27443	0.000527006	3.16029e-05	0.999397	4.46651e-05	0.000603274
1801	0.00109937	0.00027594	3.0031	0.000100791	3.00457	0.000365899	9.18401e-05	0.999509	3.35457e-05	0.000491285
1802	0.00207049	0.000354693	3.41681	3.99942e-05	3.41928	0.000605535	0.000103734	0.999279	1.16967e-05	0.000720965
1803	3.77857	6.56568e-05	0.0121641	3.99943e-05	3.79084	0.996763	1.73198e-05	0.0032088	1.05502e-05	0.00323667
1804	0.000202933	0.00229029	0.000270456	3.33547	3.33823	6.07905e-05	0.000686078	8.10178e-05	0.999172	0.000827886
1805	0.000146453	0.00202056	0.000101458	3.37755	3.37982	4.33316e-05	0.000597831	3.00187e-05	0.999329	0.000671182
1806	3.63267	0.000268097	0.00686846	0.000341765	3.64015	0.997946	7.36501e-05	0.00188686	9.38877e-05	0.0020544
1807	0.000631594	0.000270014	2.69756	0.000146083	2.69861	0.000234044	0.000100057	0.999612	5.41325e-05	0.000388233
1808	0.00107923	0.000101904	3.02382	0.000146186	3.02514	0.000356752	3.36857e-05	0.999561	4.83237e-05	0.000438761
1809	3.72883	0.000147338	0.00657886	3.99943e-05	3.73559	0.998189	3.94416e-05	0.00176113	1.07063e-05	0.00181128
1810	0.000975903	6.63862e-05	3.07394	0.000102542	3.07509	0.000317358	2.15884e-05	0.999628	3.33461e-05	0.000372292
1811	0.001971	0.00450302	0.000102381	3.64205	3.64863	0.000540202	0.00123417	2.80601e-05	0.998198	0.00180243
1812	0.0052382	0.000868632	3.63372	6.5436e-05	3.63989	0.00143911	0.000238642	0.998304	1.79775e-05	0.00169573
1813	3.62457	0.000207519	0.00687531	0.000545179	3.6322	0.9979	5.71331e-05	0.00189288	0.000150096	0.00210011
1814	0.000102618	0.00124585	3.99941e-05	3.26341	3.26479	3.14316e-05	0.0003816	1.22501e-05	0.999575	0.000425282
1815	3.41594	3.99942e-05	0.00200531	0.000206754	3.41819	0.999341	1.17004e-05	0.000586658	6.04864e-05	0.000658845
1816	0.000208714	0.0017777	6.69389e-05	3.28988	3.29193	6.34015e-05	0.000540016	2.03342e-05	0.999376	0.000623752
1817	6.71032e-05	3.46931	6.63169e-05	0.00204566	3.47149	1.93298e-05	0.999372	1.91033e-05	0.000589274	0.000627707
1818	3.49191	3.99942e-05	0.00232255	0.000152169	3.49442	0.99928	1.14452e-05	0.000664646	4.35462e-05	0.000719638
1819	0.000284597	0.000276883	2.51182	3.99939e-05	2.51242	0.000113276	0.000110206	0.999761	1.59185e-05	0.0002394
1820	2.96466	3.9994e-05	0.000796744	0.000104821	2.9656	0.999683	1.3486e-05	0.000268662	3.53457e-05	0.000317493
1821	3.64331	6.69592e-05	0.00363553	6.59212e-05	3.64708	0.998967	1.83597e-05	0.000996832	1.80751e-05	0.00103327
1822	0.000386742	0.000217007	2.51154	3.99939e-05	2.51218	0.000153947	8.63818e-05	0.999744	1.592e-05	0.000256249
1823	3.15116	3.99941e-05	0.000839173	3.99941e-05	3.15208	0.999708	1.26882e-05	0.000266228	1.26882e-05	0.000291605
1824	3.35057	3.99942e-05	0.00125804	3.99942e-05	3.35191	0.999601	1.19317e-05	0.000375322	1.19317e-05	0.000399185
1825	3.08385	6.77714e-05	0.000985111	3.99941e-05	3.08494	0.999646	2.19684e-05	0.000319329	1.29643e-05	0.000354262
1826	3.99939e-05	2.60426	6.8138e-05	0.000411042	2.60477	1.53541e-05	0.999801	2.61589e-05	0.000157803	0.000199316
1827	0.000320069	0.000165299	2.21234	6.84799e-05	2.21289	0.000144638	7.46979e-05	0.99975	3.09458e-05	0.000250282
1828	3.58122	3.99942e-05	0.00247041	3.99942e-05	3.58377	0.999288	1.11598e-05	0.000689333	1.11598e-05	0.000711652
1829	3.99941e-05	3.1195	3.99941e-05	0.00094389	3.12052	1.28165e-05	0.999672	1.28165e-05	0.000302478	0.000328111
1830	0.00161116	0.000172798	2.93197	0.000242991	2.934	0.000549135	5.88951e-05	0.999309	8.28191e-05	0.000690849
1831	3.67959	3.99943e-05	0.00481195	6.97162e-05	3.68452	0.998664	1.08547e-05	0.00130599	1.89214e-05	0.00133577
1832	0.000110963	0.00251711	7.06555e-05	3.34167	3.34437	3.31791e-05	0.000752641	2.11267e-05	0.999193	0.000806947
1833	3.60931	0.000446307	0.00723713	7.02296e-05	3.61707	0.997856	0.000123389	0.00200083	1.94162e-05	0.00214363
1834	0.00312693	0.000114194	3.48994	3.99942e-05	3.49322	0.000895141	3.269e-05	0.999061	1.14491e-05	0.00093928
1835	0.000256511	0.00301455	0.000262368	3.22108	3.22461	7.95477e-05	0.000934857	8.13642e-05	0.998904	0.00109577
1836	3.5875	7.14449e-05	0.00428999	7.14021e-05	3.59193	0.998766	1.98904e-05	0.00119434	1.98785e-05	0.00123411
1837	7.02838e-05	3.64381	7.25041e-05	0.00566935	3.64962	1.92578e-05	0.998407	1.98662e-05	0.00155341	0.00159253
1838	0.0006031	3.9994e-05	2.70281	3.9994e-05	2.70349	0.000223082	1.47934e-05	0.999747	1.47934e-05	0.000252669
1839	3.99943e-05	3.7252	3.99943e-05	0.00604126	3.73132	1.07185e-05	0.998359	1.07185e-05	0.00161907	0.0016405
1840	0.000367495	0.000267823	3.99937e-05	2.12683	2.12751	0.000172735	0.000125886	1.87984e-05	0.999683	0.000317419
1841	3.68504	0.000114443	0.00643674	3.99943e-05	3.69163	0.998215	3.10006e-05	0.0017436	1.08338e-05	0.00178544
1842	0.0015147	3.99941e-05	3.20927	7.097e-05	3.2109	0.000471736	1.24558e-05	0.999494	2.21029e-05	0.000506295
1843	0.00100082	0.000111767	2.74773	7.03517e-05	2.74891	0.00036408	4.06586e-05	0.99957	2.55926e-05	0.000430331
1844	0.00115685	0.000113607	2.75844	0.000117205	2.75983	0.000419175	4.11646e-05	0.999497	4.24683e-05	0.000502808
1845	3.27423	0.000117369	0.00206486	3.99941e-05	3.27646	0.999322	3.58218e-05	0.000630212	1.22065e-05	0.000678241
1846	0.000610146	7.02438e-05	2.62355	3.99939e-05	2.62427	0.000232501	2.6767e-05	0.999725	1.524e-05	0.000274508
1847	3.99942e-05	3.51097	3.99942e-05	0.00252585	3.51357	1.13828e-05	0.999258	1.13828e-05	0.000718884	0.000741649
1848	0.00257674	0.000177357	3.26392	7.01128e-05	3.26674	0.000788779	5.42919e-05	0.999135	2.14626e-05	0.000864533
1849	0.00198898	0.00104458	3.19999	3.99941e-05	3.20306	0.000620963	0.000326118	0.99904	1.24862e-05	0.000959568
1850	0.00420515	0.00141351	3.51184	3.99942e-05	3.5175	0.0011955	0.000401851	0.998391	1.13701e-05	0.00160872
1851	0.00643887	0.000174999	3.65171	3.99942e-05	3.65836	0.00176004	4.78352e-05	0.998181	1.09323e-05	0.00181881
1852	0.00319359	0.000172055	3.45703	3.99942e-05	3.46044	0.000922887	4.97206e-05	0.999016	1.15576e-05	0.000984165
1853	0.00390243	7.1631e-05	3.5554	6.99772e-05	3.55945	0.00109636	2.01242e-05	0.998864	1.96596e-05	0.00113614
1854	3.4386	3.99942e-05	0.00241823	7.12664e-05	3.44113	0.999265	1.16224e-05	0.000702743	2.07102e-05	0.000735076
1855	3.99941e-05	0.00116469	3.99941e-05	3.17677	3.17802	1.25846e-05	0.000366484	1.25846e-05	0.999608	0.000391653
1856	0.000111888	0.00389602	0.000110077	3.49884	3.50296	3.1941e-05	0.00111221	3.1424e-05	0.998824	0.00117557
1857	0.000948715	0.00558648	6.85e-05	3.55915	3.56575	0.000266063	0.00156671	1.92106e-05	0.998148	0.00185198
1858	0.00473281	0.000327348	3.57548	3.99942e-05	3.58058	0.0013218	9.14234e-05	0.998576	1.11698e-05	0.0014244
1859	0.00416654	0.000425971	3.49261	7.05323e-05	3.49728	0.00119137	0.000121801	0.998667	2.01678e-05	0.00133333
1860	0.000900588	0.00427991	3.99942e-05	3.55036	3.55558	0.000253289	0.00120372	1.12483e-05	0.998532	0.00146825
1861	6.85018e-05	0.0017972	3.99942e-05	3.38374	3.38564	2.0233e-05	0.000530829	1.18129e-05	0.999437	0.000562875
1862	2.79842	3.9994e-05	0.000402939	3.9994e-05	2.79891	0.999827	1.42891e-05	0.000143963	1.42891e-05	0.000172541
1863	6.73309e-05	2.62362	3.99939e-05	0.000388212	2.62412	2.56585e-05	0.999811	1.52409e-05	0.00014794	0.000188839
1864	3.18763	3.99941e-05	0.000106143	3.99941e-05	3.18781	0.999942	1.25459e-05	3.32966e-05	1.25459e-05	5.83885e-05
1865	2.61063	6.68707e-05	0.000607483	0.000160366	2.61147	0.99968	2.56066e-05	0.000232621	6.14083e-05	0.000319636
1866	3.6882	3.99943e-05	0.00402533	6.78627e-05	3.69233	0.998881	1.08317e-05	0.00109019	1.83794e-05	0.0011194
1867	0.00134753	0.00015663	3.18484	3.99941e-05	3.18639	0.000422904	4.91559e-05	0.999515	1.25516e-05	0.000484611
1868	0.000153748	0.00105604	6.8676e-05	2.95551	2.95679	5.19981e-05	0.000357156	2.32265e-05	0.999568	0.000432381
1869	2.94992	3.9994e-05	0.000156044	3.9994e-05	2.95016	0.99992	1.35566e-05	5.28935e-05	1.35566e-05	8.00066e-05
1870	3.06497	3.99941e-05	0.000769278	6.68508e-05	3.06585	0.999714	1.3045e-05	0.000250919	2.1805e-05	0.000285769
1871	0.000350519	0.000149871	2.55119	3.99939e-05	2.55173	0.000137365	5.8733e-05	0.999788	1.56732e-05	0.000211771
1872	3.70469	3.99943e-05	0.00379266	6.6583e-05	3.70859	0.998949	1.07842e-05	0.00102267	1.79537e-05	0.00105141
1873	0.000764357	3.99941e-05	3.19975	3.99941e-05	3.2006	0.000238817	1.24958e-05	0.999736	1.24958e-05	0.000263809
1874	0.000150276	3.30282	0.000210302	0.00213371	3.30532	4.54649e-05	0.999245	6.36255e-05	0.000645538	0.000754629
1875	0.000103324	2.92072	0.000278163	0.000989976	2.92209	3.53598e-05	0.999531	9.51933e-05	0.00033879	0.000469343
1876	0.000100607	2.78881	0.000273681	0.000751953	2.78994	3.60606e-05	0.999596	9.80956e-05	0.000269523	0.000403679
1877	0.00015101	2.6245	0.000522205	0.000347288	2.62552	5.75162e-05	0.999611	0.000198895	0.000132274	0.000388686
1878	0.0015669	0.000146848	3.34994	3.99942e-05	3.3517	0.000467496	4.3813e-05	0.999477	1.19325e-05	0.000523242
1879	0.00580308	0.000143022	3.72039	3.99943e-05	3.72638	0.0015573	3.8381e-05	0.998394	1.07327e-05	0.00160641
1880	0.000418989	0.00239095	9.73944e-05	3.42314	3.42605	0.000122295	0.000697872	2.84276e-05	0.999151	0.000848595
1881	0.000191246	3.42631	0.000142964	0.00231603	3.42896	5.57737e-05	0.999227	4.16931e-05	0.000675434	0.000772901
1882	0.000397346	0.000139912	2.7788	3.9994e-05	2.77937	0.000142962	5.03394e-05	0.999792	1.43896e-05	0.000207691
1883	3.586	3.99942e-05	0.00151148	3.99942e-05	3.58759	0.999556	1.11479e-05	0.000421307	1.11479e-05	0.000443603
1884	3.75674	6.46477e-05	0.00849349	9.54607e-05	3.7654	0.997702	1.71689e-05	0.00225567	2.53521e-05	0.00229819
1885	0.00228788	0.000396235	3.51704	3.99942e-05	3.51976	0.00065001	0.000112574	0.999226	1.13628e-05	0.000773947
1886	0.000388762	0.0018802	6.4226e-05	3.41025	3.41258	0.00011392	0.000550961	1.88204e-05	0.999316	0.000683702
1887	3.63397	3.99942e-05	0.00203127	6.36452e-05	3.6361	0.999413	1.09992e-05	0.00055864	1.75037e-05	0.000587143
1888	3.65346	9.55202e-05	0.0024973	3.99942e-05	3.6561	0.99928	2.61263e-05	0.00068305	1.09391e-05	0.000720115
1889	3.99941e-05	3.31359	3.99941e-05	0.000624501	3.3143	1.20672e-05	0.999787	1.20672e-05	0.000188426	0.000212561
1890	0.00100031	0.000136867	3.26907	3.99941e-05	3.27024	0.000305882	4.18523e-05	0.99964	1.22297e-05	0.000359964
1891	3.68343	0.000453369	0.00816681	0.000300627	3.69236	0.997584	0.000122786	0.00221182	8.14187e-05	0.00241602
1892	0.00345555	0.000183616	3.66799	3.99942e-05	3.67167	0.000941138	5.00089e-05	0.998998	1.08927e-05	0.00100204
1893	0.000134791	0.00531127	9.5689e-05	3.70127	3.70682	3.63631e-05	0.00143284	2.58143e-05	0.998505	0.00149502
1894	0.000231553	0.00183363	3.99942e-05	3.5014	3.5035	6.60918e-05	0.000523372	1.14155e-05	0.999399	0.000600879
1895	3.65773	0.000521574	0.00476754	9.32706e-05	3.66312	0.998531	0.000142385	0.0013015	2.54621e-05	0.00146935
1896	3.63383	0.000230691	0.00338086	6.40826e-05	3.63751	0.99899	6.34202e-05	0.000929444	1.76172e-05	0.00101048
1897	0.00035933	0.000179085	2.769	6.21844e-05	2.7696	0.000129741	6.46611e-05	0.999783	2.24525e-05	0.000216854
1898	3.99943e-05	3.79528	3.99943e-05	0.00433959	3.7997	1.05257e-05	0.998837	1.05257e-05	0.00114209	0.00116314
1899	3.60062	0.0024986	0.000761716	3.99942e-05	3.60393	0.999084	0.000693299	0.000211357	1.10974e-05	0.000915753
1900	3.71539	0.000175051	0.00601458	9.21858e-05	3.72167	0.998312	4.70357e-05	0.0016161	2.477e-05	0.0016879
1901	9.35735e-05	0.000938679	6.31542e-05	3.26464	3.26573	2.86531e-05	0.000287433	1.93384e-05	0.999665	0.000335425
1902	3.34397	6.24773e-05	0.00093918	6.18993e-05	3.34503	0.999682	1.86777e-05	0.000280769	1.85048e-05	0.000317951
1903	3.39957	3.99942e-05	0.000664806	3.99942e-05	3.40031	0.999781	1.17619e-05	0.000195513	1.17619e-05	0.000219037
1904	3.5625	0.000129953	0.00212006	6.25245e-05	3.56481	0.999351	3.64543e-05	0.000594718	1.75394e-05	0.000648712
1905	0.000131242	3.45729	6.26926e-05	0.00158866	3.45907	3.79413e-05	0.999485	1.81241e-05	0.000459275	0.00051534
1906	0.000438957	0.000946978	6.25013e-05	3.2002	3.20165	0.000137103	0.000295778	1.95216e-05	0.999548	0.000452403
1907	0.000293254	0.00123196	6.27747e-05	3.29575	3.29734	8.89366e-05	0.000373623	1.9038e-05	0.999518	0.000481598
1908	3.68484	0.000512371	0.00511327	6.2908e-05	3.69053	0.998459	0.000138834	0.00138551	1.70458e-05	0.00154139
1909	0.00305452	0.00304789	3.70884	6.32968e-05	3.71501	0.00082221	0.000820427	0.99834	1.70381e-05	0.00165968
1910	0.000233291	0.00204031	3.99942e-05	3.52922	3.53153	6.60594e-05	0.00057774	1.13249e-05	0.999345	0.000655125
1911	0.000184215	3.58216	6.33409e-05	0.00265872	3.58506	5.13841e-05	0.999189	1.7668e-05	0.00074161	0.000810662
1912	3.18934	6.37427e-05	0.000619632	3.99941e-05	3.19006	0.999773	1.99817e-05	0.000194238	1.25371e-05	0.000226757
1913	3.99941e-05	0.000538239	6.29549e-05	3.13235	3.13299	1.27655e-05	0.000171797	2.00942e-05	0.999795	0.000204657
1914	0.000182123	0.00161686	6.37629e-05	3.39493	3.39679	5.36163e-05	0.000475997	1.87715e-05	0.999452	0.000548385
1915	3.59181	3.99942e-05	0.00203475	9.55769e-05	3.59398	0.999396	1.11281e-05	0.000566155	2.65936e-05	0.000603877
1916	3.99942e-05	3.64725	3.99942e-05	0.00173789	3.64907	1.09601e-05	0.999502	1.09601e-05	0.000476257	0.000498177
1917	3.18248	3.99941e-05	0.000469984	3.99941e-05	3.18303	0.999827	1.25648e-05	0.000147653	1.25648e-05	0.000172783
1918	3.71248	3.99943e-05	0.00239825	3.99943e-05	3.71495	0.999333	1.07657e-05	0.000645566	1.07657e-05	0.000667098
1919	3.9994e-05	2.82492	9.898e-05	0.000389856	2.82545	1.41549e-05	0.999813	3.50316e-05	0.00013798	0.000187167
1920	0.000867814	0.000190645	3.10318	3.99941e-05	3.10428	0.000279554	6.14136e-05	0.999646	1.28835e-05	0.000353851
1921	3.36553	9.75203e-05	0.00161267	9.59852e-05	3.36734	0.999464	2.89606e-05	0.000478916	2.85048e-05	0.000536381
1922	3.99942e-05	3.37587	3.99942e-05	0.000866263	3.37682	1.18437e-05	0.99972	1.18437e-05	0.000256532	0.00028022
1923	3.74106	6.50059e-05	0.00674418	9.98466e-05	3.74797	0.998157	1.73443e-05	0.00179942	2.66402e-05	0.00184341
1924	0.00014157	0.00239191	3.99942e-05	3.57972	3.58229	3.95193e-05	0.000667705	1.11644e-05	0.999282	0.000718388
1925	3.37217	0.000253023	0.0020927	0.000140216	3.37465	0.999263	7.49776e-05	0.000620124	4.15498e-05	0.000736652
1926	0.000329826	6.43738e-05	2.8402	3.9994e-05	2.84063	0.00011611	2.26618e-05	0.999847	1.40793e-05	0.000152851
1927	3.45645	3.99942e-05	0.00113505	3.99942e-05	3.45767	0.999649	1.15668e-05	0.00032827	1.15668e-05	0.000351404
1928	3.66037	3.99942e-05	0.00217029	3.99942e-05	3.66262	0.999386	1.09196e-05	0.000592553	1.09196e-05	0.000614392
1929	3.70979	9.99034e-05	0.0054306	6.49829e-05	3.71539	0.998494	2.68891e-05	0.00146165	1.74902e-05	0.00150603
1930	0.000752009	6.65949e-05	2.98283	6.67033e-05	2.98372	0.000252038	2.23195e-05	0.999703	2.23558e-05	0.000296713
1931	0.000377159	0.000151443	2.55614	3.99939e-05	2.55671	0.000147518	5.92336e-05	0.999778	1.56427e-05	0.000222394
1932	0.000380983	0.00132959	3.99941e-05	3.15702	3.15877	0.000120611	0.000420919	1.26613e-05	0.999446	0.000554192
1933	3.59511	0.000103389	0.00294833	3.99942e-05	3.59821	0.999141	2.87336e-05	0.000819388	1.1115e-05	0.000859237
1934	3.13274	3.99941e-05	0.00107608	0.000106567	3.13396	0.99961	1.27615e-05	0.000343361	3.40039e-05	0.000390126
1935	3.99941e-05	3.24087	6.7643e-05	0.00117546	3.24216	1.23357e-05	0.999604	2.08636e-05	0.000362555	0.000395755
1936	3.99941e-05	3.19467	3.99941e-05	0.000106711	3.19486	1.25183e-05	0.999942	1.25183e-05	3.3401e-05	5.84375e-05
1937	3.99941e-05	3.05191	6.75942e-05	6.77507e-05	3.05209	1.31038e-05	0.999943	2.21469e-05	2.21982e-05	5.74489e-05
1938	3.99941e-05	3.14372	3.99941e-05	0.000106625	3.1439	1.27212e-05	0.999941	1.27212e-05	3.39149e-05	5.93573e-05
1939	3.67266	0.000161882	0.00661682	6.84531e-05	3.6795	0.998139	4.39955e-05	0.00179829	1.86039e-05	0.00186089
1940	0.00291531	0.000225296	3.47832	3.99942e-05	3.4815	0.000837372	6.47122e-05	0.999086	1.14876e-05	0.000913572
1941	0.00403558	0.000229053	3.58164	3.99942e-05	3.58594	0.00112539	6.38753e-05	0.9988	1.11531e-05	0.00120042
1942	3.73782	3.99943e-05	0.00456226	3.99943e-05	3.74246	0.99876	1.06866e-05	0.00121905	1.06866e-05	0.00124043
1943	3.53612	3.99942e-05	0.00254505	6.92786e-05	3.53877	0.99925	1.13017e-05	0.000719191	1.9577e-05	0.00075007
1944	3.99942e-05	0.0024406	3.99942e-05	3.58231	3.58483	1.11565e-05	0.000680812	1.11565e-05	0.999297	0.000703125
1945	0.000170489	0.00151834	3.99941e-05	3.14377	3.1455	5.42008e-05	0.000482704	1.27147e-05	0.99945	0.000549619
1946	2.41483	0.000237388	0.00053107	6.94294e-05	2.41567	0.999653	9.827e-05	0.000219844	2.87413e-05	0.000346855
1947	3.10149	0.00209245	0.000671832	0.000541811	3.1048	0.998935	0.000673941	0.000216385	0.000174508	0.00106483
1948	3.61568	0.000168282	0.00640987	0.000116083	3.62237	0.998152	4.64564e-05	0.00176952	3.20462e-05	0.00184802
1949	0.00017233	7.08073e-05	2.10693	6.89561e-05	2.10724	8.17799e-05	3.36019e-05	0.999852	3.27235e-05	0.000148105
1950	3.64727	3.99942e-05	0.00414664	6.95528e-05	3.65152	0.998834	1.09528e-05	0.00113559	1.90476e-05	0.00116559
1951	3.04941	0.000114003	0.00128587	3.99941e-05	3.05085	0.999528	3.73677e-05	0.000421481	1.31092e-05	0.000471957
1952	3.66442	0.000845924	0.0144443	0.000172815	3.67988	0.995798	0.000229878	0.00392522	4.69621e-05	0.00420206
1953	0.00415909	0.000254275	3.44076	0.000113154	3.44529	0.00120718	7.38038e-05	0.998686	3.28432e-05	0.00131383
1954	3.69187	6.98831e-05	0.0141862	0.00034787	3.70647	0.99606	1.88543e-05	0.00382742	9.38547e-05	0.00394013
1955	3.99942e-05	0.00283942	3.99942e-05	3.5649	3.56782	1.12097e-05	0.000795843	1.12097e-05	0.999182	0.000818263
1956	0.00034294	3.06429	0.000114984	0.00211536	3.06687	0.000111821	0.999161	3.74924e-05	0.000689746	0.000839059
1957	0.00143166	3.99941e-05	3.1155	7.23174e-05	3.11705	0.000459299	1.28308e-05	0.999505	2.32006e-05	0.00049533
1958	7.05046e-05	2.80254	0.000117628	0.00122927	2.80396	2.51447e-05	0.999494	4.19507e-05	0.000438406	0.000505501
1959	3.99939e-05	2.50235	3.99939e-05	0.000357445	2.50278	1.59798e-05	0.999825	1.59798e-05	0.000142819	0.000174778
1960	2.50009	3.99939e-05	0.000371328	3.99939e-05	2.50054	0.99982	1.59941e-05	0.000148499	1.59941e-05	0.000180487
1961	3.30707	7.03672e-05	0.00272995	0.000118568	3.30999	0.999118	2.1259e-05	0.00082476	3.58211e-05	0.00088184
1962	0.00136883	0.000271498	2.80292	3.9994e-05	2.8046	0.000488067	9.68045e-05	0.999401	1.42602e-05	0.000599132
1963	7.40478e-05	3.63753	3.99942e-05	0.00524988	3.64289	2.03267e-05	0.998528	1.09787e-05	0.00144113	0.00147244
1964	0.000194931	0.000185041	1.86938	3.99936e-05	1.8698	0.000104252	9.8963e-05	0.999775	2.13892e-05	0.000224604
1965	3.99943e-05	3.6857	0.000196288	0.0114145	3.69735	1.0817e-05	0.996849	5.30888e-05	0.00308721	0.00315112
1966	7.22055e-05	3.60074	0.000124976	0.00678283	3.60772	2.00142e-05	0.998065	3.46412e-05	0.00188009	0.00193474
1967	3.99941e-05	3.24456	3.99941e-05	0.00189919	3.24653	1.2319e-05	0.99939	1.2319e-05	0.00058499	0.000609628
1968	3.99941e-05	0.00173323	3.99941e-05	3.17791	3.17972	1.25779e-05	0.000545087	1.25779e-05	0.99943	0.000570243
1969	3.10014	3.99941e-05	0.00196708	7.42252e-05	3.10222	0.999329	1.28921e-05	0.000634089	2.39265e-05	0.000670908
1970	3.14912	3.99941e-05	7.38487e-05	3.99941e-05	3.14928	0.999951	1.26995e-05	2.34494e-05	1.26995e-05	4.88483e-05
1971	0.000128533	3.24345	3.99941e-05	0.00289146	3.24651	3.9591e-05	0.999057	1.23191e-05	0.000890636	0.000942546
1972	7.62889e-05	2.0369	3.99937e-05	0.000440157	2.03746	3.74431e-05	0.999727	1.96292e-05	0.000216032	0.000273105
1973	0.000318539	3.99937e-05	2.14743	3.99937e-05	2.14783	0.000148308	1.86206e-05	0.999814	1.86206e-05	0.000185549
1974	3.99943e-05	3.67124	7.84857e-05	0.00857172	3.67993	1.08682e-05	0.997638	2.1328e-05	0.00232931	0.00236151
1975	0.00195846	0.000212879	2.8116	3.9994e-05	2.81382	0.000696016	7.56551e-05	0.999214	1.42134e-05	0.000785884
1976	0.00175808	0.000133687	2.82211	3.9994e-05	2.82404	0.000622539	4.7339e-05	0.999316	1.4162e-05	0.00068404
1977	0.000133572	0.00424531	3.99942e-05	3.39134	3.39576	3.9335e-05	0.00125018	1.17777e-05	0.998699	0.00130129
1978	2.06649	3.99937e-05	0.000309983	3.99937e-05	2.06688	0.999811	1.93498e-05	0.000149976	1.93498e-05	0.000188676
1979	3.00153	7.58469e-05	0.00204301	3.99941e-05	3.00369	0.999281	2.52513e-05	0.000680166	1.3315e-05	0.000718732
1980	3.45099	7.63314e-05	0.00431043	3.99942e-05	3.45541	0.998719	2.20904e-05	0.00124744	1.15744e-05	0.00128111
1981	7.67285e-05	3.9994e-05	2.84111	3.9994e-05	2.84127	2.7005e-05	1.40761e-05	0.999945	1.40761e-05	5.51573e-05
1982	2.88006	3.9994e-05	0.00157988	3.9994e-05	2.88172	0.999424	1.38785e-05	0.000548243	1.38785e-05	0.000576
1983	3.53475	0.00022266	0.00982871	0.000135663	3.54494	0.997126	6.28107e-05	0.0027726	3.82696e-05	0.00287368
1984	0.000664806	0.000134881	1.96378	3.99937e-05	1.96462	0.000338389	6.86549e-05	0.999573	2.0357e-05	0.000427401
1985	0.00164966	3.9994e-05	2.8776	3.9994e-05	2.87933	0.000572932	1.389e-05	0.999399	1.389e-05	0.000600712
1986	0.00933994	0.000230684	3.52751	7.60187e-05	3.53716	0.00264052	6.52173e-05	0.997273	2.14915e-05	0.00272723
1987	0.00070881	0.00146015	7.8208e-05	2.34554	2.34779	0.000301905	0.000621924	3.33113e-05	0.999043	0.00095714
1988	3.51017	0.000142029	0.00678698	3.99942e-05	3.51713	0.998019	4.03822e-05	0.00192969	1.13712e-05	0.00198144
1989	0.000140587	0.0144481	3.99943e-05	3.66109	3.67572	3.82476e-05	0.00393069	1.08807e-05	0.99602	0.00397981
1990	3.3609	0.000139211	0.00517655	3.99942e-05	3.36626	0.998409	4.13547e-05	0.00153778	1.18809e-05	0.00159101
1991	3.99942e-05	3.46704	7.82542e-05	0.0056581	3.47282	1.15164e-05	0.998337	2.25333e-05	0.00162925	0.0016633
1992	3.61098	3.99942e-05	0.000717669	0.0178486	3.62958	0.994874	1.1019e-05	0.000197728	0.00491753	0.00512628
1993	0.000341965	0.00426058	3.06762	7.948e-05	3.07231	0.000111306	0.00138677	0.998476	2.58698e-05	0.00152394
1994	0.000541986	0.0102767	8.32801e-05	3.44916	3.46007	0.00015664	0.0029701	2.40689e-05	0.996849	0.00315081
1995	0.0275106	0.0161905	0.000235933	3.65412	3.69806	0.0074392	0.00437811	6.37991e-05	0.988119	0.0118811
1996	3.30836	0.000542056	0.00890548	0.000371149	3.31818	0.997041	0.00016336	0.00268385	0.000111853	0.00295906
1997	3.66425	3.99943e-05	0.0383151	0.00938448	3.71199	0.987139	1.07743e-05	0.010322	0.00252815	0.0128609
1998	3.60878	7.97923e-05	0.00292207	0.0216714	3.63345	0.993209	2.19605e-05	0.000804212	0.00596441	0.00679058
1999	3.5121	0.0158977	0.000241516	0.000727439	3.52897	0.995221	0.00450492	6.84381e-05	0.000206133	0.00477949
2000	3.65008	3.99943e-05	0.0335065	0.000386438	3.68401	0.990789	1.08562e-05	0.00909511	0.000104896	0.00921086
2001	0.00569202	3.23166	0.00154273	0.278661	3.51756	0.00161817	0.918723	0.000438579	0.07922	0.0812768
2002	0.00548987	3.58789	0.0507864	0.00132611	3.64549	0.00150594	0.984199	0.0139313	0.000363768	0.015801
2003	0.00638913	0.000480987	3.3425	0.000131089	3.3495	0.00190749	0.0001436	0.99791	3.91368e-05	0.00209023
2004	0.000479473	0.0621585	7.67048e-05	3.60889	3.6716	0.000130589	0.0169295	2.08914e-05	0.982919	0.017081
2005	1.93886	0.000134089	0.000610179	7.42972e-05	1.93968	0.999578	6.91297e-05	0.000314578	3.83039e-05	0.000422011
2006	0.00248827	0.000447572	3.0055	3.99941e-05	3.00848	0.000827087	0.00014877	0.999011	1.32938e-05	0.00098915
2007	0.00386196	0.000126268	3.4195	3.99942e-05	3.42352	0.00112807	3.68824e-05	0.998823	1.16822e-05	0.00117663
2008	0.0019708	0.000299062	2.82533	7.56284e-05	2.82768	0.00069697	0.000105762	0.999171	2.67458e-05	0.000829478
2009	0.000122891	0.00171695	7.44157e-05	2.84038	2.84229	4.32364e-05	0.000604072	2.61816e-05	0.999327	0.00067349
2010	7.41273e-05	0.00324406	7.52969e-05	3.3524	3.3558	2.20893e-05	0.000966703	2.24379e-05	0.998989	0.00101123
2011	0.000123723	0.00334651	3.99942e-05	3.41332	3.41683	3.621e-05	0.00097942	1.17051e-05	0.998973	0.00102734
2012	7.29435e-05	0.000967482	7.31141e-05	2.62029	2.6214	2.78262e-05	0.000369071	2.78912e-05	0.999575	0.000424788
2013	0.00191057	3.36875	3.99942e-05	0.00258772	3.37329	0.000566381	0.998655	1.18561e-05	0.000767121	0.00134536
2014	2.777	3.9994e-05	0.00110189	0.000117772	2.77826	0.999547	1.43954e-05	0.000396613	4.23908e-05	0.000453399
2015	0.000923333	7.27004e-05	2.79739	3.9994e-05	2.79842	0.000329948	2.59791e-05	0.99963	1.42916e-05	0.000370218
2016	0.00193297	0.000114308	3.19274	3.99941e-05	3.19483	0.000605032	3.5779e-05	0.999347	1.25184e-05	0.000653329
2017	3.08303	7.21155e-05	0.00155946	7.00859e-05	3.08473	0.999448	2.33782e-05	0.000505541	2.27203e-05	0.00055164
2018	2.83265	7.17216e-05	0.00103375	6.94353e-05	2.83382	0.999585	2.53091e-05	0.00036479	2.45023e-05	0.000414602
2019	3.44855	3.99942e-05	0.0020069	3.99942e-05	3.45064	0.999395	1.15904e-05	0.000581603	1.15904e-05	0.000604784
2020	3.00715	3.99941e-05	0.000832981	3.99941e-05	3.00806	0.999696	1.32956e-05	0.000276917	1.32956e-05	0.000303508
2021	3.59832	6.90889e-05	0.00449254	0.000109974	3.60299	0.998703	1.91754e-05	0.00124689	3.05231e-05	0.00129659
2022	0.00219878	3.99942e-05	3.5422	3.99942e-05	3.54448	0.00062034	1.12835e-05	0.999357	1.12835e-05	0.000642907
2023	0.00107571	6.8375e-05	2.99284	6.86455e-05	2.99405	0.000359283	2.28369e-05	0.999595	2.29273e-05	0.000405047
2024	0.00404955	6.82712e-05	3.67664	3.99943e-05	3.6808	0.00110018	1.85479e-05	0.99887	1.08656e-05	0.0011296
2025	6.76746e-05	0.00215679	3.99942e-05	3.50026	3.50253	1.93216e-05	0.000615781	1.14187e-05	0.999353	0.000646522
2026	3.99942e-05	3.41411	6.83162e-05	0.00166841	3.41588	1.17083e-05	0.99948	1.99996e-05	0.000488428	0.000520136
2027	0.000583674	0.00037904	2.64748	6.7383e-05	2.64851	0.000220378	0.000143114	0.999611	2.54418e-05	0.000388934
2028	6.8364e-05	3.74847	3.99943e-05	0.0061631	3.75475	1.82073e-05	0.99833	1.06517e-05	0.00164141	0.00167027
2029	0.000104234	3.69374	3.99943e-05	0.00459605	3.69849	2.8183e-05	0.998718	1.08137e-05	0.00124268	0.00128168
2030	0.00151054	0.000100962	3.27809	6.63596e-05	3.27977	0.000460562	3.07832e-05	0.999488	2.0233e-05	0.000511578
2031	0.00134925	0.000148805	3.25688	3.99941e-05	3.25842	0.00041408	4.56679e-05	0.999528	1.22741e-05	0.000472022
2032	3.35376	0.000101958	0.00146861	3.99942e-05	3.35537	0.99952	3.03866e-05	0.000437689	1.19194e-05	0.000479995
2033	3.63506	3.99942e-05	0.00206554	3.99942e-05	3.6372	0.99941	1.09959e-05	0.000567893	1.09959e-05	0.000589885
2034	3.61293	3.99942e-05	0.00274375	0.00010058	3.61582	0.999202	1.10609e-05	0.000758819	2.78167e-05	0.000797696
2035	3.99941e-05	3.02697	3.99941e-05	0.000419621	3.02747	1.32104e-05	0.999835	1.32104e-05	0.000138605	0.000165026
2036	0.00160447	6.484e-05	3.5019	3.99942e-05	3.50361	0.000457949	1.85066e-05	0.999512	1.14152e-05	0.000487871
2037	9.92614e-05	3.74867	6.45031e-05	0.00850202	3.75734	2.6418e-05	0.997694	1.71672e-05	0.00226278	0.00230636
2038	0.00169123	0.000140948	3.38912	6.49724e-05	3.39102	0.000498739	4.15651e-05	0.999441	1.91601e-05	0.000559464
2039	0.00143651	0.000141853	3.37597	3.99942e-05	3.37759	0.000425305	4.19984e-05	0.999521	1.1841e-05	0.000479145
2040	3.65965	3.99942e-05	0.00200618	3.99942e-05	3.66173	0.99943	1.09222e-05	0.000547876	1.09222e-05	0.000569721
2041	3.71449	6.44275e-05	0.00439666	6.54046e-05	3.71902	0.998783	1.73238e-05	0.00118221	1.75865e-05	0.00121712
2042	3.72592	9.85203e-05	0.00739099	9.82438e-05	3.7335	0.997968	2.63882e-05	0.00197964	2.63141e-05	0.00203234
2043	0.00226682	9.81327e-05	3.57996	3.99942e-05	3.58236	0.000632773	2.73933e-05	0.999329	1.11642e-05	0.00067133
2044	0.00496204	0.00033281	3.64568	6.50774e-05	3.65104	0.00135908	9.11547e-05	0.998532	1.78243e-05	0.00146805
2045	3.70356	6.64422e-05	0.00331187	3.99943e-05	3.70698	0.999078	1.79235e-05	0.000893416	1.07889e-05	0.000922128
2046	3.70449	0.000610927	0.0098871	0.000100917	3.71509	0.997147	0.000164445	0.00266134	2.71642e-05	0.00285295
2047	0.000940894	0.000263214	3.08638	3.99941e-05	3.08763	0.000304731	8.5248e-05	0.999597	1.2953e-05	0.000402932
2048	0.0033814	0.000265377	3.59915	3.99942e-05	3.60283	0.00093854	7.36578e-05	0.998977	1.11008e-05	0.0010233
2049	3.77915	3.99943e-05	0.00930044	6.59054e-05	3.78856	0.997517	1.05566e-05	0.00245488	1.73959e-05	0.00248283
2050	3.99942e-05	0.00129811	3.99942e-05	3.47892	3.4803	1.14916e-05	0.00037299	1.14916e-05	0.999604	0.000395973
2051	3.75148	6.57703e-05	0.010323	0.00010066	3.76197	0.997212	1.74829e-05	0.00274404	2.67574e-05	0.00278828
2052	0.000101718	0.00284988	3.99942e-05	3.61593	3.61893	2.81071e-05	0.000787494	1.10514e-05	0.999173	0.000826652
2053	0.000147689	0.00129855	0.000100907	3.13406	3.13561	4.71004e-05	0.000414131	3.2181e-05	0.999507	0.000493412
2054	3.46758	0.000146178	0.00228254	6.65133e-05	3.47007	0.999281	4.21254e-05	0.000657779	1.91677e-05	0.000719072
2055	3.49181	6.60784e-05	0.0020375	6.6716e-05	3.49398	0.999379	1.89121e-05	0.000583148	1.90946e-05	0.000621155
2056	3.35085	6.57477e-05	0.00182149	0.000147661	3.35289	0.999393	1.96093e-05	0.000543259	4.40399e-05	0.000606908
2057	3.99942e-05	3.43744	6.55323e-05	0.00149957	3.43905	1.16294e-05	0.999533	1.90554e-05	0.000436041	0.000466726
2058	0.000758007	3.99941e-05	3.19124	3.99941e-05	3.19208	0.000237465	1.25292e-05	0.999737	1.25292e-05	0.000262523
2059	3.50808	3.99942e-05	0.00216365	0.00010301	3.51039	0.999343	1.13931e-05	0.000616357	2.93442e-05	0.000657095
2060	3.2772	6.60709e-05	0.00141032	6.76266e-05	3.27875	0.999529	2.01513e-05	0.000430141	2.06257e-05	0.000470918
2061	3.66776	0.000105478	0.00662707	0.00015743	3.67465	0.998125	2.87043e-05	0.00180346	4.28422e-05	0.001875
2062	6.72447e-05	0.000105422	2.40544	6.73004e-05	2.40568	2.79525e-05	4.38223e-05	0.9999	2.79757e-05	9.97505e-05
2063	3.4978	3.99942e-05	0.00163893	3.99942e-05	3.49952	0.999509	1.14285e-05	0.000468329	1.14285e-05	0.000491186
2064	0.000297986	2.30712	0.000107563	0.000297341	2.30782	0.00012912	0.999695	4.6608e-05	0.000128841	0.000304568
2065	6.72646e-05	2.32971	6.88965e-05	0.000228128	2.33007	2.8868e-05	0.999844	2.95684e-05	9.79058e-05	0.000156342
2066	0.000875369	0.000161092	2.88382	3.9994e-05	2.8849	0.000303432	5.58396e-05	0.999627	1.38632e-05	0.000373134
2067	3.99942e-05	3.50004	6.92768e-05	0.00222773	3.50238	1.14192e-05	0.999333	1.978e-05	0.000636063	0.000667262
2068	3.51448	0.000418773	0.0036447	3.99942e-05	3.51859	0.998834	0.000119017	0.00103584	1.13666e-05	0.00116623
2069	0.000530775	0.00406085	0.000110085	3.45886	3.46356	0.000153245	0.00117245	3.17836e-05	0.998643	0.00135748
2070	0.000941368	3.45099	0.000110208	0.00401197	3.45606	0.000272382	0.998535	3.18885e-05	0.00116085	0.00146512
2071	0.000434124	0.000247578	2.3573	3.99938e-05	2.35802	0.000184105	0.000104994	0.999694	1.69607e-05	0.00030606
2072	3.30458	6.89068e-05	0.00184776	3.99941e-05	3.30653	0.999408	2.08396e-05	0.000558822	1.20955e-05	0.000591757
2073	0.000878856	3.9994e-05	2.97876	3.9994e-05	2.97972	0.000294946	1.34221e-05	0.999678	1.34221e-05	0.000321791
2074	3.74274	3.99943e-05	0.00705722	3.99943e-05	3.74988	0.998097	1.06655e-05	0.00188199	1.06655e-05	0.00190332
2075	0.000791885	0.000118689	2.55959	3.99939e-05	2.56054	0.000309265	4.63532e-05	0.999629	1.56193e-05	0.000371238
2076	3.727	3.99943e-05	0.0105	7.3291e-05	3.73762	0.99716	1.07005e-05	0.00280927	1.9609e-05	0.00283958
2077	3.99942e-05	0.00275425	3.99942e-05	3.45687	3.45971	1.156e-05	0.000796093	1.156e-05	0.999181	0.000819213
2078	3.59812	0.000204426	0.00965681	0.000128431	3.60811	0.997231	5.66575e-05	0.00267642	3.55953e-05	0.00276867
2079	0.00093629	0.000127957	2.45446	3.99939e-05	2.45556	0.000381293	5.21089e-05	0.99955	1.6287e-05	0.000449689
2080	0.00221061	0.000210277	2.95019	3.9994e-05	2.95265	0.000748685	7.12162e-05	0.999167	1.35451e-05	0.000833447
2081	7.78481e-05	0.00206165	3.99941e-05	3.00531	3.00749	2.58847e-05	0.000685507	1.32981e-05	0.999275	0.00072469
2082	7.63239e-05	1.43228	0.000218835	0.000218229	1.43279	5.32694e-05	0.999642	0.000152733	0.000152311	0.000358313
2083	2.31098	3.99938e-05	0.000681058	3.99938e-05	2.31174	0.999671	1.73003e-05	0.000294609	1.73003e-05	0.000329209
2084	1.53842	7.8297e-05	0.000140137	3.99935e-05	1.53868	0.999832	5.08859e-05	9.10762e-05	2.59921e-05	0.000167954
2085	3.99935e-05	1.67917	7.91827e-05	8.16317e-05	1.67937	2.38146e-05	0.99988	4.71502e-05	4.86084e-05	0.000119573
2086	3.99948e-05	6.26574	3.99948e-05	3.99948e-05	6.26586	6.38298e-06	0.999981	6.38298e-06	6.38298e-06	1.91489e-05
2087	3.99938e-05	2.31825	8.05978e-05	3.99938e-05	2.31841	1.72505e-05	0.999931	3.47643e-05	1.72505e-05	6.92653e-05
2088	3.99948e-05	6.26574	3.99948e-05	3.99948e-05	6.26586	6.38298e-06	0.999981	6.38298e-06	6.38298e-06	1.91489e-05
2089	3.99948e-05	6.26574	3.99948e-05	3.99948e-05	6.26586	6.38298e-06	0.999981	6.38298e-06	6.38298e-06	1.91489e-05
2090	8.61972e-05	1.04383	3.99933e-05	8.27663e-05	1.04404	8.25614e-05	0.9998	3.83064e-05	7.92751e-05	0.000200143
2091	0.913663	8.52572e-05	0.00029282	3.99933e-05	0.914081	0.999543	9.32709e-05	0.000320343	4.37524e-05	0.000457367
2092	0.00015659	0.000278024	0.491986	3.99931e-05	0.492461	0.000317975	0.000564561	0.999036	8.12107e-05	0.000963747
2093	0.000286219	3.99933e-05	1.14602	3.99933e-05	1.14639	0.00024967	3.48864e-05	0.999681	3.48864e-05	0.000319443
2094	0.000718985	8.39984e-05	1.37277	3.99934e-05	1.37361	0.000523427	6.11516e-05	0.999386	2.91156e-05	0.000613695
2095	0.953105	3.99933e-05	0.000162215	3.99933e-05	0.953347	0.999746	4.19504e-05	0.000170153	4.19504e-05	0.000254054
2096	0.865444	3.99932e-05	0.000303751	3.99932e-05	0.865828	0.999557	4.61907e-05	0.000350821	4.61907e-05	0.000443203
2097	0.00121872	9.01661e-05	1.55808	3.99935e-05	1.55943	0.000781517	5.782e-05	0.999135	2.56463e-05	0.000864983
2098	3.07361	0.000189433	0.351572	0.093855	3.51923	0.873377	5.38281e-05	0.0999003	0.0266692	0.126623
2099	238.558	191649481500526	22.0689	22.9792	191649481500810	1.24476e-12	1	1.15153e-13	1.19902e-13	1.48193e-12
2100	19.4359	20.8898	107.427	775888581912412	775888581912560	2.50498e-14	2.69238e-14	1.38457e-13	1	1.90736e-13
2101	87.2344	117198441309395	0.468764	208.217	117198441309691	7.44331e-13	1	3.99974e-15	1.77662e-12	2.52565e-12
2102	0.000277445	3.99941e-05	3.13196	0.0394326	3.17171	8.74751e-05	1.26096e-05	0.987467	0.0124326	0.0125327
2103	0.00873486	0.0038087	1.05489	0.000647283	1.06808	0.00817808	0.00356593	0.98765	0.000606024	0.01235
2104	0.000556216	0.111596	3.99942e-05	3.28038	3.39257	0.000163951	0.0328943	1.17888e-05	0.96693	0.03307
2105	0.000627461	0.0119184	3.99937e-05	2.13709	2.14967	0.000291887	0.00554429	1.86046e-05	0.994145	0.00585478
2106	0.000223102	3.42598	0.00010081	0.0488439	3.47515	6.41992e-05	0.985852	2.90088e-05	0.0140552	0.0141484
2107	0.000103616	3.275	0.000413432	0.0295105	3.30503	3.13511e-05	0.990915	0.000125092	0.00892898	0.00908542
2108	7.68633	101.977	1.45823	364604528329073	364604528329184	2.10813e-14	2.79693e-13	3.99948e-15	1	3.04423e-13
2109	0.000205528	0.00502523	3.99937e-05	2.123	2.12827	9.65703e-05	0.00236118	1.87916e-05	0.997523	0.00247654
2110	0.000430506	0.00890062	3.99939e-05	2.64456	2.65393	0.000162214	0.00335375	1.50697e-05	0.996469	0.00353103
2111	1.49135	3.99935e-05	0.00227895	0.000688599	1.49436	0.997987	2.6763e-05	0.00152504	0.0004608	0.0020126
2112	10.7596	2.07164	50.9391	517975089807928	517975089807992	2.07724e-14	3.9995e-15	9.83428e-14	1	1.23568e-13
2113	3.5433	3.99942e-05	0.0213239	9.73576e-05	3.56476	0.99398	1.12193e-05	0.00598187	2.73111e-05	0.0060204
2114	3.15413	3.99941e-05	0.00747511	3.99941e-05	3.16168	0.99761	1.26496e-05	0.00236428	1.26496e-05	0.00238958
2115	0.0041028	0.00034019	2.42995	3.99939e-05	2.43444	0.00168532	0.000139741	0.998159	1.64284e-05	0.00184149
2116	0.00116778	3.99936e-05	1.78223	3.99936e-05	1.78348	0.000654779	2.24245e-05	0.9993	2.24245e-05	0.000699628
2117	0.00307391	0.00147282	2.15683	0.000308547	2.16168	0.001422	0.000681331	0.997754	0.000142735	0.00224606
2118	3.63478	3.99943e-05	0.0430918	8.71078e-05	3.678	0.988249	1.08739e-05	0.0117161	2.36835e-05	0.0117507
2119	3.47768	3.99942e-05	0.00949897	3.99942e-05	3.48726	0.997253	1.14687e-05	0.00272391	1.14687e-05	0.00274685
2120	0.000301836	3.99933e-05	1.08853	3.99933e-05	1.08891	0.000277191	3.67279e-05	0.999649	3.67279e-05	0.000350647
2121	0.00313672	3.9994e-05	2.81515	3.9994e-05	2.81836	0.00111296	1.41905e-05	0.998859	1.41905e-05	0.00114134
2122	0.000275227	0.00286739	3.99939e-05	2.50191	2.50509	0.000109867	0.00114463	1.59651e-05	0.99873	0.00127046
2123	0.0119084	0.00453435	0.0036129	3.4117	3.43175	0.00347006	0.00132129	0.00105279	0.994156	0.00584414
2124	3.51393	8.07369e-05	0.0117674	0.00210902	3.52788	0.996044	2.28854e-05	0.00333554	0.000597815	0.00395624
2125	0.000890098	7.94923e-05	2.22021	3.99938e-05	2.22122	0.000400724	3.57876e-05	0.999545	1.80053e-05	0.000454517
2126	0.000495458	0.000492128	1.94284	3.99937e-05	1.94387	0.000254882	0.000253169	0.999471	2.05743e-05	0.000528626
2127	0.00181091	7.73918e-05	2.87593	3.9994e-05	2.87786	0.000629257	2.68922e-05	0.99933	1.38972e-05	0.000670046
2128	2.20797	3.99938e-05	0.000129583	3.99938e-05	2.20818	0.999905	1.81117e-05	5.86831e-05	1.81117e-05	9.49064e-05
2129	2.12248	3.99937e-05	0.000208781	3.99937e-05	2.12277	0.999864	1.88404e-05	9.83534e-05	1.88404e-05	0.000136034
2130	3.9994e-05	2.70593	7.33003e-05	0.00111646	2.70716	1.47734e-05	0.999546	2.70764e-05	0.000412408	0.000454258
2131	3.99938e-05	2.29173	3.99938e-05	0.000196144	2.29201	1.74492e-05	0.99988	1.74492e-05	8.55774e-05	0.000120476
2132	3.99938e-05	2.34526	3.99938e-05	0.00019342	2.34553	1.70511e-05	0.999883	1.70511e-05	8.24632e-05	0.000116565
2133	3.99942e-05	3.43292	3.99942e-05	7.17786e-05	3.43308	1.16497e-05	0.999956	1.16497e-05	2.0908e-05	4.42073e-05
2134	3.99938e-05	0.000365364	7.13044e-05	2.26538	2.26586	1.76506e-05	0.000161248	3.14691e-05	0.99979	0.000210367
2135	3.9994e-05	2.74396	3.9994e-05	0.000607828	2.74465	1.45716e-05	0.999749	1.45716e-05	0.00022146	0.000250603
2136	0.000257239	2.30946	3.99938e-05	0.000463595	2.31022	0.000111348	0.999671	1.73117e-05	0.000200671	0.000329331
2137	0.000345045	0.00103364	0.000116542	2.64055	2.64205	0.000130597	0.000391227	4.41104e-05	0.999434	0.000565934
2138	2.9654	0.000114599	0.00116708	3.9994e-05	2.96673	0.999555	3.86281e-05	0.000393389	1.34809e-05	0.000445498
2139	0.00197406	0.000328602	3.18721	3.99941e-05	3.18956	0.000618914	0.000103024	0.999266	1.25391e-05	0.000734478
2140	3.50272	0.000109818	0.00387914	0.000109159	3.50681	0.998831	3.13155e-05	0.00110617	3.11277e-05	0.00116862
2141	0.00254133	0.000111414	3.38938	6.96648e-05	3.3921	0.000749191	3.28452e-05	0.999197	2.05374e-05	0.000802574
2142	0.000311568	0.00310187	0.000323516	3.30024	3.30398	9.43008e-05	0.000938827	9.7917e-05	0.998869	0.00113105
2143	3.2694	3.99941e-05	0.00177161	0.000163721	3.27138	0.999396	1.22255e-05	0.00054155	5.00466e-05	0.000603822
2144	0.000612613	0.000227251	2.65526	3.99939e-05	2.65614	0.00023064	8.55567e-05	0.999669	1.50571e-05	0.000331254
2145	3.71595	6.85513e-05	0.00803548	0.000105283	3.72416	0.997796	1.84072e-05	0.00215766	2.82703e-05	0.00220434
2146	0.000159624	0.00306579	6.7183e-05	3.50314	3.50643	4.55233e-05	0.000874334	1.91599e-05	0.999061	0.000939017
2147	0.000155971	0.00328205	3.99942e-05	3.58427	3.58775	4.34733e-05	0.000914793	1.11474e-05	0.999031	0.000969414
2148	3.65241	0.000285917	0.00597318	6.55188e-05	3.65874	0.998271	7.81464e-05	0.00163258	1.79075e-05	0.00172863
2149	0.000104402	0.000364252	2.6158	3.99939e-05	2.61631	3.99044e-05	0.000139223	0.999806	1.52864e-05	0.000194414
2150	3.67311	0.000362114	0.0101497	0.000279921	3.6839	0.997071	9.82963e-05	0.00275516	7.59849e-05	0.00292944
2151	0.00320227	0.000206178	3.54266	6.63158e-05	3.54614	0.00090303	5.81417e-05	0.99902	1.87008e-05	0.000979873
2152	3.99943e-05	0.00327177	3.99943e-05	3.73114	3.73449	1.07094e-05	0.000876094	1.07094e-05	0.999102	0.000897513
2153	6.66535e-05	0.00156256	3.99942e-05	3.47397	3.47564	1.91773e-05	0.000449574	1.1507e-05	0.99952	0.000480259
2154	3.72852	0.00010116	0.00656908	6.56112e-05	3.73525	0.998197	2.70825e-05	0.00175867	1.75654e-05	0.00180332
2155	3.67232	0.000101481	0.00435228	6.57813e-05	3.67684	0.998771	2.76e-05	0.0011837	1.78907e-05	0.00122919
2156	6.62256e-05	0.00416796	3.99943e-05	3.72441	3.72868	1.77611e-05	0.00111781	1.07261e-05	0.998854	0.0011463
2157	3.58755	0.000204895	0.00313009	3.99942e-05	3.59092	0.99906	5.7059e-05	0.000871666	1.11376e-05	0.000939863
2158	0.00334673	0.000355125	3.53845	6.61756e-05	3.54222	0.000944812	0.000100255	0.998936	1.8682e-05	0.00106375
2159	0.000146436	0.00483588	6.61819e-05	3.66848	3.67353	3.98624e-05	0.00131641	1.80159e-05	0.998626	0.00137429
2160	3.99943e-05	0.00372493	3.99943e-05	3.75457	3.75837	1.06414e-05	0.000991102	1.06414e-05	0.998988	0.00101238
2161	0.000268314	0.00279853	3.99942e-05	3.55465	3.55775	7.54168e-05	0.000786599	1.12414e-05	0.999127	0.000873258
2162	0.000203051	0.00291052	6.57211e-05	3.53541	3.53859	5.73817e-05	0.000822509	1.85727e-05	0.999102	0.000898463
2163	3.69739	0.000201168	0.00644351	6.58216e-05	3.7041	0.998188	5.43095e-05	0.00173956	1.77699e-05	0.00181164
2164	9.95148e-05	0.00194023	3.99942e-05	3.51693	3.51901	2.82792e-05	0.000551356	1.13652e-05	0.999409	0.000591
2165	0.000254742	0.00233213	3.99942e-05	3.50782	3.51045	7.25667e-05	0.000664339	1.13929e-05	0.999252	0.000748299
2166	3.46703	0.000141406	0.00200812	6.38904e-05	3.46924	0.999362	4.076e-05	0.000578837	1.84162e-05	0.000638013
2167	0.00109902	0.000141884	3.17374	6.43547e-05	3.17505	0.000346142	4.46873e-05	0.999589	2.02689e-05	0.000411098
2168	2.95704	6.39826e-05	0.000669897	9.89879e-05	2.95788	0.999718	2.16312e-05	0.000226479	3.34659e-05	0.000281576
2169	3.7761	3.99943e-05	0.00401986	3.99943e-05	3.7802	0.998915	1.05799e-05	0.0010634	1.05799e-05	0.00108456
2170	0.000463985	0.000188147	2.83552	3.9994e-05	2.83621	0.000163593	6.63374e-05	0.999756	1.41012e-05	0.000244032
2171	3.71899	9.62958e-05	0.00394282	3.99943e-05	3.72307	0.998904	2.58646e-05	0.00105902	1.07423e-05	0.00109563
2172	0.000846551	9.67863e-05	3.19899	3.99941e-05	3.19997	0.000264549	3.0246e-05	0.999693	1.24983e-05	0.000307294
2173	3.76829	6.39794e-05	0.00532619	3.99943e-05	3.77372	0.998561	1.69539e-05	0.00141139	1.05981e-05	0.00143894
2174	0.00335739	0.000191584	3.64193	3.99942e-05	3.64552	0.000920963	5.25534e-05	0.999016	1.09708e-05	0.000984487
2175	0.0152265	0.00206822	6.39999e-05	3.74845	3.76581	0.00404336	0.000549212	1.6995e-05	0.99539	0.00460956
2176	6.37925e-05	3.78354	3.99943e-05	0.00775742	3.7914	1.68256e-05	0.997927	1.05487e-05	0.00204606	0.00207343
2177	6.41369e-05	3.62327	9.63457e-05	0.0028676	3.6263	1.76866e-05	0.999165	2.65686e-05	0.000790779	0.000835034
2178	0.000139376	0.000870474	6.44123e-05	3.07323	3.0743	4.53358e-05	0.000283145	2.09518e-05	0.999651	0.000349433
2179	3.69782	0.00117904	0.0091847	0.000195541	3.70838	0.997153	0.000317941	0.00247674	5.27295e-05	0.00284741
2180	0.00141038	0.000194459	3.34562	3.99942e-05	3.34727	0.000421353	5.80949e-05	0.999509	1.19483e-05	0.000491396
2181	0.117974	0.000138973	3.51646	0.000485035	3.63506	0.0324546	3.82312e-05	0.967374	0.000133433	0.0326262
2182	3.99943e-05	3.77376	3.99943e-05	0.00419543	3.77804	1.0586e-05	0.998868	1.0586e-05	0.00111048	0.00113165
2183	3.99942e-05	3.3688	3.99942e-05	0.000891448	3.36977	1.18685e-05	0.999712	1.18685e-05	0.000264543	0.00028828
2184	0.000140555	2.83366	6.41755e-05	0.000584268	2.83445	4.9588e-05	0.999722	2.26413e-05	0.000206131	0.00027836
2185	0.00276662	0.000410211	3.51589	6.51721e-05	3.51914	0.000786164	0.000116566	0.999079	1.85193e-05	0.000921249
2186	0.00141735	0.001314	3.46446	3.99942e-05	3.46723	0.000408785	0.000378976	0.999201	1.15349e-05	0.000799295
2187	0.00510249	0.000569574	3.67814	3.99943e-05	3.68386	0.00138509	0.000154614	0.998449	1.08566e-05	0.00155056
2188	0.00213626	0.000565779	3.49071	3.99942e-05	3.49345	0.000611506	0.000161954	0.999215	1.14483e-05	0.000784908
2189	3.59461	3.99942e-05	0.00148119	3.99942e-05	3.59617	0.999566	1.11213e-05	0.00041188	1.11213e-05	0.000434122
2190	3.66313	0.000135983	0.0043763	9.58917e-05	3.66774	0.998744	3.70753e-05	0.00119319	2.61446e-05	0.00125641
2191	0.00093627	0.000383964	3.18049	3.99941e-05	3.18185	0.000294253	0.000120673	0.999573	1.25694e-05	0.000427496
2192	3.78446	3.99943e-05	0.00675781	6.37983e-05	3.79132	0.99819	1.05489e-05	0.00178244	1.68275e-05	0.00180982
2193	0.0017254	0.000242979	3.45613	3.99942e-05	3.45814	0.00049894	7.02629e-05	0.999419	1.15652e-05	0.000580769
2194	3.76123	0.000134288	0.0117878	6.39003e-05	3.77322	0.996823	3.55897e-05	0.00312407	1.69352e-05	0.00317659
2195	0.00030765	0.00304595	0.000132547	3.54254	3.54602	8.67591e-05	0.000858975	3.73792e-05	0.999017	0.000983114
2196	3.7436	6.38702e-05	0.00569205	9.38029e-05	3.74945	0.99844	1.70346e-05	0.0015181	2.50178e-05	0.00156015
2197	3.70282	6.34176e-05	0.00378049	9.27067e-05	3.70676	0.998938	1.71086e-05	0.00101989	2.50102e-05	0.00106201
2198	6.29286e-05	0.00268417	6.35119e-05	3.67111	3.67392	1.71285e-05	0.000730603	1.72872e-05	0.999235	0.000765018
2199	3.71535	0.000129694	0.00471274	6.31953e-05	3.72025	0.998681	3.48616e-05	0.00126678	1.69868e-05	0.00131863
2200	3.66322	9.31149e-05	0.00288515	6.26431e-05	3.66626	0.999171	2.53978e-05	0.000786946	1.70864e-05	0.00082943
2201	0.000130486	0.00139818	6.23215e-05	3.4079	3.40949	3.82715e-05	0.000410085	1.82788e-05	0.999533	0.000466636
2202	0.000225148	3.75784	6.29925e-05	0.0132068	3.77134	5.96997e-05	0.996422	1.67029e-05	0.00350188	0.00357828
2203	0.000174685	0.00451233	3.99943e-05	3.72374	3.72846	4.68517e-05	0.00121024	1.07267e-05	0.998732	0.00126782
2204	0.000287404	0.0020019	3.99942e-05	3.54259	3.54492	8.10748e-05	0.000564723	1.12821e-05	0.999343	0.00065708
2205	0.00065283	0.00143512	6.2243e-05	3.42341	3.42556	0.000190576	0.000418945	1.81701e-05	0.999372	0.000627692
2206	6.21996e-05	3.76799	0.000128192	0.00934442	3.77752	1.64657e-05	0.997476	3.39354e-05	0.00247369	0.00252409
2207	0.000338172	0.00341915	6.20713e-05	3.64283	3.64664	9.27351e-05	0.000937614	1.70215e-05	0.998953	0.00104737
2208	6.17841e-05	3.76073	6.24533e-05	0.00444778	3.7653	1.64088e-05	0.998786	1.65866e-05	0.00118126	0.00121425
2209	0.000273264	0.00119058	0.000126688	3.27799	3.27958	8.33229e-05	0.000363028	3.86293e-05	0.999515	0.000484981
2210	3.67155	6.1084e-05	0.00218023	6.10762e-05	3.67386	0.999373	1.66267e-05	0.000593445	1.66246e-05	0.000626697
2211	0.000853335	0.000166314	3.30566	3.99941e-05	3.30672	0.000258061	5.02957e-05	0.99968	1.20948e-05	0.000320451
2212	3.69804	3.99943e-05	0.00200671	6.15393e-05	3.70015	0.99943	1.08088e-05	0.000542331	1.66316e-05	0.000569771
2213	3.7701	3.99943e-05	0.00597089	0.000125705	3.77623	0.998375	1.0591e-05	0.00158118	3.32884e-05	0.00162505
2214	0.00249363	0.000123963	3.67354	3.99943e-05	3.67619	0.000678319	3.37205e-05	0.999277	1.08793e-05	0.000722919
2215	0.000215884	0.00398516	8.92094e-05	3.67401	3.6783	5.86911e-05	0.00108342	2.42529e-05	0.998834	0.00116637
2216	3.71868	0.000544372	0.00802329	0.000164853	3.72741	0.997657	0.000146046	0.00215251	4.42272e-05	0.00234278
2217	0.00258329	0.000396483	3.62634	3.99942e-05	3.62936	0.000711777	0.000109243	0.999168	1.10196e-05	0.000832039
2218	0.000688337	0.000330655	3.1359	6.08408e-05	3.13698	0.000219427	0.000105406	0.999656	1.93947e-05	0.000344227
2219	3.76071	0.000125283	0.00857694	8.9872e-05	3.7695	0.997668	3.32361e-05	0.00227535	2.38419e-05	0.00233243
2220	0.00176886	0.000543335	3.53619	3.99942e-05	3.53854	0.000499884	0.000153548	0.999335	1.13025e-05	0.000664734
2221	0.0014289	0.0062978	0.000215897	3.70967	3.71762	0.00038436	0.00169404	5.80741e-05	0.997864	0.00213648
2222	0.00124322	0.00442247	6.1002e-05	3.71449	3.72022	0.00033418	0.00118877	1.63974e-05	0.998461	0.00153935
2223	0.0038444	0.000323678	3.66321	8.92076e-05	3.66746	0.00104825	8.82565e-05	0.998839	2.43241e-05	0.00116083
2224	3.686	8.8286e-05	0.00404175	0.000207698	3.69034	0.998825	2.39235e-05	0.00109522	5.62814e-05	0.00117543
2225	0.000162493	3.14676	0.000446309	0.000732125	3.1481	5.16161e-05	0.999574	0.000141771	0.000232561	0.000425948
2226	3.73149	8.91881e-05	0.00360179	6.08836e-05	3.73524	0.998996	2.38775e-05	0.000964274	1.62998e-05	0.00100445
2227	0.00103869	8.70804e-05	3.40814	6.09045e-05	3.40933	0.00030466	2.55418e-05	0.999652	1.78641e-05	0.000348066
2228	3.77676	8.92566e-05	0.0067136	6.10576e-05	3.78362	0.998186	2.35902e-05	0.00177438	1.61373e-05	0.00181411
2229	6.04683e-05	0.00104113	8.84516e-05	3.42507	3.42626	1.76485e-05	0.000303869	2.58158e-05	0.999653	0.000347333
2230	3.74744	0.000121478	0.00487204	6.04886e-05	3.75249	0.998653	3.23725e-05	0.00129835	1.61196e-05	0.00134684
2231	3.74858	0.000205197	0.0062964	6.10198e-05	3.75514	0.998252	5.46444e-05	0.00167674	1.62497e-05	0.00174763
2232	0.0012016	0.000260573	3.4373	3.99942e-05	3.4388	0.000349424	7.57743e-05	0.999563	1.16303e-05	0.000436828
2233	0.00184041	0.000257729	3.50336	8.89754e-05	3.50555	0.000524999	7.35202e-05	0.999376	2.53813e-05	0.0006239
2234	3.79985	3.99943e-05	0.00328448	3.99943e-05	3.80321	0.999115	1.05159e-05	0.000863607	1.05159e-05	0.000884639
2235	3.67979	0.000208911	0.00291519	3.99943e-05	3.68295	0.999141	5.67238e-05	0.000791537	1.08593e-05	0.00085912
2236	0.000446693	0.00152156	3.99942e-05	3.50523	3.50724	0.000127363	0.000433835	1.14033e-05	0.999427	0.000572601
2237	0.000162838	3.55856	0.000162341	0.00237409	3.56126	4.57249e-05	0.999242	4.55853e-05	0.000666642	0.000757952
2238	0.00252949	6.1227e-05	3.67902	8.88232e-05	3.6817	0.000687046	1.66301e-05	0.999272	2.41256e-05	0.000727801
2239	6.13891e-05	3.76699	8.84157e-05	0.00534514	3.77248	1.62729e-05	0.998543	2.3437e-05	0.00141688	0.00145659
2240	3.62049	6.07417e-05	0.00243454	0.000205037	3.62319	0.999255	1.67647e-05	0.000671932	5.65902e-05	0.000745287
2241	3.99943e-05	3.79355	6.17466e-05	0.00465124	3.7983	1.05295e-05	0.998749	1.62564e-05	0.00122456	0.00125134
2242	8.86618e-05	0.00161524	3.99942e-05	3.62435	3.62609	2.44511e-05	0.000445448	1.10296e-05	0.999519	0.000480929
2243	8.83875e-05	0.000649075	3.99941e-05	3.30471	3.30549	2.67396e-05	0.000196363	1.20993e-05	0.999765	0.000235202
2244	8.82675e-05	3.77077	8.98138e-05	0.00797186	3.77892	2.33579e-05	0.997843	2.37671e-05	0.00210956	0.00215669
2245	3.99942e-05	3.62296	0.000122499	0.00183107	3.62495	1.1033e-05	0.99945	3.37933e-05	0.00050513	0.000549956
2246	6.07103e-05	3.46107	3.99942e-05	0.000821492	3.46199	1.75362e-05	0.999734	1.15524e-05	0.000237289	0.000266377
2247	3.72658	3.99943e-05	0.00224693	6.15326e-05	3.72892	0.99937	1.07254e-05	0.000602567	1.65014e-05	0.000629794
2248	0.0011483	0.000665439	3.45636	3.99942e-05	3.45821	0.00033205	0.000192423	0.999464	1.1565e-05	0.000536038
2249	0.000165179	0.00123163	3.99942e-05	3.46522	3.46665	4.7648e-05	0.000355278	1.15368e-05	0.999586	0.000414463
2250	3.99943e-05	3.7998	6.12735e-05	0.00579676	3.8057	1.05091e-05	0.99845	1.61005e-05	0.00152318	0.00154979
2251	6.07709e-05	3.73223	3.99943e-05	0.00230512	3.73463	1.62722e-05	0.999356	1.0709e-05	0.000617228	0.000644209
2252	0.000207283	0.00176317	3.99942e-05	3.56876	3.57077	5.805e-05	0.000493779	1.12004e-05	0.999437	0.00056303
2253	0.00088736	0.00167853	3.99942e-05	3.58382	3.58642	0.000247422	0.000468023	1.11516e-05	0.999273	0.000726597
2254	0.000386154	0.000588881	3.99941e-05	3.19421	3.19523	0.000120853	0.0001843	1.25168e-05	0.999682	0.000317671
2255	0.000162673	3.70777	0.000123466	0.00502603	3.71308	4.38108e-05	0.998569	3.32516e-05	0.0013536	0.00143066
2256	0.00045121	0.000978122	3.99942e-05	3.35999	3.36146	0.00013423	0.000290981	1.18978e-05	0.999563	0.00043711
2257	3.56974	8.91977e-05	0.00162655	6.09129e-05	3.57152	0.999503	2.49747e-05	0.000455422	1.70552e-05	0.000497452
2258	0.00229269	0.000163393	3.58223	9.04894e-05	3.58477	0.000639563	4.55799e-05	0.99929	2.52427e-05	0.000710386
2259	3.74216	3.99943e-05	0.002004	3.99943e-05	3.74425	0.999443	1.06815e-05	0.00053522	1.06815e-05	0.000556583
2260	9.02705e-05	3.77582	3.99943e-05	0.00518978	3.78114	2.38739e-05	0.998593	1.05773e-05	0.00137254	0.00140699
2261	3.99942e-05	0.0011809	9.08072e-05	3.49872	3.50003	1.14268e-05	0.000337397	2.59447e-05	0.999625	0.000374769
2262	3.59116	8.93392e-05	0.00250533	0.000168843	3.59393	0.999231	2.48584e-05	0.000697102	4.69801e-05	0.00076894
2263	6.1594e-05	0.000268938	3.99941e-05	3.08719	3.08756	1.99491e-05	8.71039e-05	1.29533e-05	0.99988	0.000120006
2264	3.99943e-05	3.75008	6.23492e-05	0.00293812	3.75312	1.06563e-05	0.99919	1.66126e-05	0.000782846	0.000810115
2265	3.99941e-05	0.000216678	3.99941e-05	3.28981	3.2901	1.21559e-05	6.58576e-05	1.21559e-05	0.99991	9.01693e-05
2266	6.12977e-05	3.6065	6.19964e-05	0.00172057	3.60834	1.69878e-05	0.999489	1.71814e-05	0.000476832	0.000511001
2267	3.99941e-05	3.07109	6.1844e-05	0.000275026	3.07147	1.30211e-05	0.999877	2.0135e-05	8.95419e-05	0.000122698
2268	6.24033e-05	3.56928	6.21048e-05	0.00157146	3.57097	1.74751e-05	0.999525	1.73916e-05	0.000440065	0.000474931
2269	0.000729577	3.99942e-05	3.46142	3.99942e-05	3.46223	0.000210725	1.15516e-05	0.999766	1.15516e-05	0.000233828
2270	0.00333378	9.14661e-05	3.70028	6.17808e-05	3.70377	0.000900104	2.46954e-05	0.999059	1.66805e-05	0.00094148
2271	0.000351829	0.00309716	6.18382e-05	3.61887	3.62238	9.71263e-05	0.000855005	1.70711e-05	0.999031	0.000969203
2272	3.74613	0.000495735	0.00825521	3.99943e-05	3.75492	0.997659	0.000132023	0.00219851	1.06512e-05	0.00234118
2273	0.00482428	6.28393e-05	3.77702	3.99943e-05	3.78195	0.00127561	1.66156e-05	0.998697	1.05751e-05	0.0013028
2274	6.27022e-05	0.00191648	6.32334e-05	3.59315	3.59519	1.74406e-05	0.000533067	1.75883e-05	0.999432	0.000568096
2275	0.00322763	0.000233856	3.57462	0.000131618	3.57822	0.000902021	6.53556e-05	0.998996	3.6783e-05	0.00100416
2276	3.63966	3.99942e-05	0.00222465	9.48732e-05	3.64202	0.999352	1.09813e-05	0.000610829	2.60496e-05	0.00064786
2277	6.38948e-05	0.00174318	3.99942e-05	3.61217	3.61402	1.76797e-05	0.00048234	1.10664e-05	0.999489	0.000511086
2278	0.000608862	0.00452102	3.99943e-05	3.67976	3.68493	0.00016523	0.00122689	1.08535e-05	0.998597	0.00140298
2279	0.000372378	0.00240156	0.000185293	3.43992	3.44288	0.000108159	0.000697544	5.38192e-05	0.99914	0.000859522
2280	0.000304994	0.00179591	6.36161e-05	3.41464	3.41681	8.92629e-05	0.000525612	1.86186e-05	0.999367	0.000633493
2281	0.00013754	2.96863	3.9994e-05	0.000547463	2.96935	4.63199e-05	0.999756	1.34689e-05	0.000184371	0.00024416
2282	0.000828928	0.00363311	6.38915e-05	3.62109	3.62562	0.000228631	0.00100207	1.76222e-05	0.998752	0.00124832
2283	0.00217557	9.66564e-05	3.55217	6.33936e-05	3.55451	0.000612059	2.71926e-05	0.999343	1.78347e-05	0.000657087
2284	3.99943e-05	3.75184	6.33711e-05	0.00412951	3.75607	1.06479e-05	0.998873	1.68717e-05	0.00109942	0.00112694
2285	9.46525e-05	0.00175689	6.31154e-05	3.48262	3.48453	2.71636e-05	0.000504198	1.8113e-05	0.999451	0.000549474
2286	3.72368	6.40255e-05	0.00422193	6.41366e-05	3.72803	0.998833	1.71741e-05	0.00113248	1.72039e-05	0.00116686
2287	3.99941e-05	0.00057062	3.99941e-05	3.22051	3.22116	1.24161e-05	0.000177147	1.24161e-05	0.999798	0.000201979
2288	3.41649	3.99942e-05	0.00141633	9.68e-05	3.41804	0.999546	1.17009e-05	0.000414369	2.83203e-05	0.000454391
2289	3.5647	3.99942e-05	0.097491	6.77359e-05	3.66229	0.97335	1.09205e-05	0.0266202	1.84955e-05	0.0266496
2290	3.99941e-05	3.07309	3.99941e-05	0.000743385	3.07391	1.30108e-05	0.999732	1.30108e-05	0.000241836	0.000267858
2291	3.32433	6.73138e-05	0.00174205	6.71045e-05	3.32621	0.999436	2.02374e-05	0.000523735	2.01745e-05	0.000564147
2292	3.25139	6.86556e-05	0.00128641	3.99941e-05	3.25279	0.999571	2.11067e-05	0.00039548	1.22953e-05	0.000428882
2293	3.64359	3.99942e-05	0.00273388	3.99942e-05	3.6464	0.999228	1.09681e-05	0.000749748	1.09681e-05	0.000771684
2294	0.000105674	6.69928e-05	2.67308	3.99939e-05	2.67329	3.95295e-05	2.50601e-05	0.99992	1.49606e-05	7.95501e-05
2295	3.52875	3.99942e-05	0.00225542	6.66445e-05	3.53111	0.999331	1.13262e-05	0.000638728	1.88735e-05	0.000668927
2296	3.99939e-05	2.58553	6.76397e-05	0.00029317	2.58593	1.5466e-05	0.999845	2.61568e-05	0.000113371	0.000154994
2297	2.87958	0.000215728	0.000815244	3.9994e-05	2.88065	0.999628	7.48888e-05	0.000283007	1.38837e-05	0.00037178
2298	0.00200434	0.000214362	3.37424	3.99942e-05	3.3765	0.000593616	6.34865e-05	0.999331	1.18449e-05	0.000668947
2299	0.00461994	0.000296714	3.63298	3.99942e-05	3.63794	0.00126993	8.15609e-05	0.998638	1.09937e-05	0.00136249
2300	0.00311275	0.00102468	3.54783	3.99942e-05	3.552	0.000876335	0.00028848	0.998824	1.12596e-05	0.00117607
2301	0.00342259	0.00055225	3.55498	3.99942e-05	3.559	0.000961672	0.00015517	0.998872	1.12375e-05	0.00112808
2302	0.00312349	0.000207994	3.5705	3.99942e-05	3.57387	0.000873978	5.81984e-05	0.999057	1.11907e-05	0.000943367
2303	0.00463981	0.0001024	3.70854	3.99943e-05	3.71332	0.0012495	2.75765e-05	0.998712	1.07705e-05	0.00128785
2304	0.000532565	0.00218587	3.99942e-05	3.42447	3.42723	0.000155392	0.000637795	1.16695e-05	0.999195	0.000804857
2305	3.35823	3.99942e-05	0.000955416	3.99942e-05	3.35926	0.999692	1.19056e-05	0.000284413	1.19056e-05	0.000308224
2306	3.63277	6.60291e-05	0.00245395	3.99942e-05	3.63533	0.999296	1.81632e-05	0.000675028	1.10015e-05	0.000704193
2307	3.99941e-05	3.01568	3.99941e-05	0.000341627	3.0161	1.32602e-05	0.99986	1.32602e-05	0.000113268	0.000139788
2308	3.99942e-05	3.53599	3.99942e-05	9.87187e-05	3.53617	1.131e-05	0.999949	1.131e-05	2.79169e-05	5.0537e-05
2309	2.78256	6.49842e-05	0.00019534	3.9994e-05	2.78286	0.999892	2.33516e-05	7.0194e-05	1.43715e-05	0.000107917
2310	3.0512	3.99941e-05	0.000193006	3.99941e-05	3.05148	0.999911	1.31065e-05	6.325e-05	1.31065e-05	8.94629e-05
2311	3.65083	3.99942e-05	0.00244768	6.50943e-05	3.65338	0.999301	1.09472e-05	0.000669976	1.78176e-05	0.000698741
2312	0.00155047	0.000196578	3.37481	3.99942e-05	3.3766	0.000459181	5.82178e-05	0.999471	1.18445e-05	0.000529243
2313	0.000672937	0.000256364	2.97185	3.9994e-05	2.97282	0.000226363	8.6236e-05	0.999674	1.34532e-05	0.000326052
2314	3.48759	3.99942e-05	0.00141593	6.42821e-05	3.48911	0.999564	1.14626e-05	0.000405814	1.84236e-05	0.0004357
2315	3.66224	0.000326275	0.0056928	9.84914e-05	3.66836	0.998332	8.8943e-05	0.00155187	2.68489e-05	0.00166766
2316	0.00174116	0.000254657	3.41995	3.99942e-05	3.42198	0.000508815	7.44178e-05	0.999405	1.16874e-05	0.00059492
2317	0.000253548	0.00183941	3.99942e-05	3.44286	3.445	7.3599e-05	0.000533938	1.16094e-05	0.999381	0.000619146
2318	9.71715e-05	3.70567	0.000140245	0.00632708	3.71223	2.6176e-05	0.998232	3.77793e-05	0.00170439	0.00176834
2319	0.000187494	0.000403992	3.9994e-05	2.76142	2.76205	6.78823e-05	0.000146265	1.44798e-05	0.999771	0.000228628
2320	6.38154e-05	3.04986	6.3678e-05	0.00065587	3.05065	2.09187e-05	0.999743	2.08736e-05	0.000214994	0.000256786
2321	3.00374	3.99941e-05	0.000570617	9.66929e-05	3.00444	0.999765	1.33116e-05	0.000189924	3.21833e-05	0.000235419
2322	3.99943e-05	3.70944	3.99943e-05	0.00230968	3.71183	1.07748e-05	0.999356	1.07748e-05	0.000622247	0.000643797
2323	3.9994e-05	2.72061	9.71331e-05	0.000249014	2.72099	1.46983e-05	0.999858	3.56977e-05	9.15159e-05	0.000141912
2324	3.65836	9.55728e-05	0.00329745	6.36353e-05	3.66182	0.999056	2.60998e-05	0.000900493	1.7378e-05	0.000943971
2325	0.00113291	0.000637686	3.258	6.29183e-05	3.25983	0.000347536	0.00019562	0.999438	1.93011e-05	0.000562457
2326	3.71419	3.99943e-05	0.00444178	0.000137833	3.71881	0.998758	1.07546e-05	0.00119441	3.70639e-05	0.00124223
2327	3.99942e-05	3.4809	3.99942e-05	0.00102045	3.48201	1.1486e-05	0.999684	1.1486e-05	0.000293065	0.000316037
2328	3.73978	6.33e-05	0.00357168	3.99943e-05	3.74345	0.999018	1.69095e-05	0.000954114	1.06838e-05	0.000981708
2329	6.23622e-05	0.00119254	3.99942e-05	3.45889	3.46018	1.80228e-05	0.000344646	1.15584e-05	0.999626	0.000374227
2330	3.65213	0.000447413	0.00565774	0.000181655	3.65842	0.998282	0.000122297	0.0015465	4.96539e-05	0.00171845
2331	0.00117383	0.000612152	3.3531	3.99942e-05	3.35493	0.000349881	0.000182464	0.999456	1.1921e-05	0.000544266
2332	0.00153406	0.000295503	3.38094	6.32185e-05	3.38284	0.000453483	8.73535e-05	0.99944	1.8688e-05	0.000559524
2333	3.75432	9.37794e-05	0.00795237	9.43297e-05	3.76246	0.997836	2.4925e-05	0.00211361	2.50713e-05	0.00216361
2334	0.00209089	0.000295414	3.54077	3.99942e-05	3.54319	0.000590115	8.33751e-05	0.999315	1.12876e-05	0.000684778
2335	0.000291574	0.00261779	6.23986e-05	3.56929	3.57226	8.16218e-05	0.000732811	1.74675e-05	0.999168	0.0008319
2336	3.70056	0.000226632	0.00761949	0.000288161	3.70869	0.997807	6.11084e-05	0.00205449	7.76987e-05	0.0021933
2337	0.00234851	6.26618e-05	3.62758	9.25004e-05	3.63008	0.000646958	1.72618e-05	0.99931	2.54817e-05	0.000689702
2338	3.73202	3.99943e-05	0.00342246	9.2739e-05	3.73557	0.999048	1.07063e-05	0.000916181	2.48259e-05	0.000951713
2339	3.99943e-05	3.74086	0.000126387	0.00429609	3.74532	1.06785e-05	0.998809	3.37454e-05	0.00114705	0.00119148
2340	0.000790081	0.000125753	3.26847	3.99941e-05	3.26942	0.000241658	3.84634e-05	0.999708	1.22328e-05	0.000292354
2341	3.76442	6.18417e-05	0.0062262	9.10324e-05	3.7708	0.998308	1.64002e-05	0.00165116	2.41414e-05	0.00169171
2342	9.05659e-05	3.70679	6.19785e-05	0.00332177	3.71026	2.44096e-05	0.999064	1.67046e-05	0.000895293	0.000936407
2343	3.77788	3.99943e-05	0.00577472	9.03849e-05	3.78378	0.998439	1.05699e-05	0.00152618	2.38874e-05	0.00156063
2344	8.90381e-05	0.0014593	3.99942e-05	3.56818	3.56977	2.49423e-05	0.000408794	1.12036e-05	0.999555	0.00044494
2345	3.69593	0.000216579	0.00417502	6.13494e-05	3.70038	0.998797	5.85288e-05	0.00112827	1.65792e-05	0.00120338
2346	0.00162278	0.000221164	3.51593	3.99942e-05	3.51781	0.000461302	6.28696e-05	0.999464	1.1369e-05	0.000535541
2347	6.16501e-05	3.71543	3.99943e-05	0.00231293	3.71784	1.65822e-05	0.999351	1.07574e-05	0.000622117	0.000649457
2348	3.40017	3.99942e-05	0.000785012	6.20224e-05	3.40106	0.999739	1.17593e-05	0.000230814	1.82362e-05	0.00026081
2349	3.99942e-05	3.60207	8.9596e-05	0.00162111	3.60382	1.10977e-05	0.999514	2.48614e-05	0.00044983	0.00048579
2350	3.99945e-05	4.69946	3.99945e-05	6.21779e-05	4.6996	8.5102e-06	0.99997	8.5102e-06	1.32305e-05	3.02509e-05
2351	3.73261	6.21349e-05	0.00256741	3.99943e-05	3.73528	0.999285	1.66346e-05	0.000687341	1.07072e-05	0.000714683
2352	0.000702988	0.000126481	3.03461	0.000222468	3.03566	0.000231576	4.1665e-05	0.999653	7.32846e-05	0.000346526
2353	3.57898	3.99942e-05	0.00155842	9.122e-05	3.58067	0.999528	1.11695e-05	0.000435232	2.54757e-05	0.000471877
2354	3.64849	9.03269e-05	0.00240386	6.20847e-05	3.65105	0.9993	2.474e-05	0.000658403	1.70046e-05	0.000700148
2355	0.00199286	0.000400919	3.55026	3.99942e-05	3.5527	0.000560942	0.000112849	0.999315	1.12574e-05	0.000685048
2356	3.44128	3.99942e-05	0.000886537	6.18854e-05	3.44227	0.999713	1.16186e-05	0.000257544	1.79781e-05	0.000287141
2357	3.5059	6.18049e-05	0.00147121	9.11525e-05	3.50753	0.999537	1.76207e-05	0.000419445	2.59877e-05	0.000463053
2358	3.75288	3.99943e-05	0.00233963	3.99943e-05	3.7553	0.999356	1.06501e-05	0.00062302	1.06501e-05	0.00064432
2359	3.99942e-05	3.61433	3.99942e-05	0.00124066	3.61565	1.10614e-05	0.999635	1.10614e-05	0.000343136	0.000365259
2360	0.00177753	6.27508e-05	3.64901	3.99942e-05	3.65089	0.000486876	1.71878e-05	0.999485	1.09547e-05	0.000515019
2361	3.75253	6.21315e-05	0.00334264	3.99943e-05	3.75598	0.999083	1.6542e-05	0.000889952	1.06482e-05	0.000917142
2362	3.49644	3.99942e-05	0.00107198	6.25586e-05	3.49762	0.999664	1.14347e-05	0.000306489	1.78861e-05	0.000335809
2363	3.99941e-05	3.04011	6.2505e-05	0.000217643	3.04043	1.31541e-05	0.999895	2.0558e-05	7.15831e-05	0.000105295
2364	3.99942e-05	3.58109	3.99942e-05	0.00107155	3.58224	1.11646e-05	0.999679	1.11646e-05	0.000299129	0.000321459
2365	3.99941e-05	3.05428	6.22797e-05	0.000279986	3.05466	1.30928e-05	0.999875	2.03884e-05	9.16586e-05	0.00012514
2366	0.00211548	0.000282719	3.53421	6.20392e-05	3.53667	0.000598158	7.99394e-05	0.999304	1.75417e-05	0.000695639
2367	0.000559294	0.00414357	9.17221e-05	3.65359	3.65838	0.00015288	0.00113262	2.50717e-05	0.998689	0.00131057
2368	0.000221071	0.00305252	3.99942e-05	3.6692	3.67251	6.01961e-05	0.000831181	1.08902e-05	0.999098	0.000902268
2369	3.74845	0.00220997	0.0138707	0.000273726	3.76481	0.995656	0.000587007	0.00368431	7.27066e-05	0.00434402
2370	0.00278916	0.000220384	3.65811	3.99942e-05	3.66116	0.000761823	6.01952e-05	0.999167	1.09239e-05	0.000832942
2371	0.00122139	0.000336348	3.34451	6.25058e-05	3.34613	0.000365017	0.000100518	0.999516	1.868e-05	0.000484215
2372	3.40343	3.99942e-05	0.000950296	8.97212e-05	3.40451	0.999683	1.17474e-05	0.000279129	2.63537e-05	0.00031723
2373	3.73043	6.12217e-05	0.00381687	8.84072e-05	3.7344	0.998938	1.6394e-05	0.00102208	2.36737e-05	0.00106215
2374	0.00062362	0.0002201	3.00493	9.01395e-05	3.00586	0.000207468	7.32238e-05	0.999689	2.99879e-05	0.00031068
2375	3.77147	0.000169976	0.00915489	3.99943e-05	3.78084	0.997523	4.49572e-05	0.00242139	1.05782e-05	0.00247693
2376	3.99943e-05	3.70279	6.20707e-05	0.00217861	3.70507	1.07945e-05	0.999384	1.67529e-05	0.000588008	0.000615555
2377	0.00139884	9.15112e-05	3.54139	3.99942e-05	3.54292	0.000394826	2.58293e-05	0.999568	1.12885e-05	0.000431944
2378	0.000481391	0.000481452	3.10906	3.99941e-05	3.11006	0.000154785	0.000154805	0.999678	1.28596e-05	0.000322449
2379	3.73841	0.00012774	0.00637256	9.02104e-05	3.745	0.99824	3.41094e-05	0.00170162	2.40883e-05	0.00175982
2380	3.749	6.2349e-05	0.00415635	6.19118e-05	3.75328	0.99886	1.66119e-05	0.00110739	1.64954e-05	0.0011405
2381	3.74745	3.99943e-05	0.00777714	0.000812565	3.75608	0.997702	1.06479e-05	0.00207055	0.000216333	0.00229753
2382	9.19162e-05	0.000343749	0.000284951	2.77064	2.77136	3.31665e-05	0.000124036	0.00010282	0.99974	0.000260023
2383	6.19792e-05	0.000493314	3.99941e-05	3.17883	3.17943	1.94938e-05	0.000155158	1.2579e-05	0.999813	0.000187231
2384	3.67993	6.21748e-05	0.00210051	3.99943e-05	3.68213	0.999402	1.68855e-05	0.00057046	1.08617e-05	0.000598207
2385	3.23659	6.35172e-05	0.000927497	0.000126929	3.23771	0.999655	1.96179e-05	0.000286467	3.92032e-05	0.000345288
2386	2.9613	0.000130976	0.000425497	3.9994e-05	2.9619	0.999799	4.42202e-05	0.000143657	1.35028e-05	0.00020138
2387	3.38816	3.99942e-05	0.000854027	6.25074e-05	3.38912	0.999718	1.18008e-05	0.000251991	1.84435e-05	0.000282235
2388	3.42471	3.99942e-05	0.000742355	3.99942e-05	3.42553	0.99976	1.16753e-05	0.000216712	1.16753e-05	0.000240063
2389	6.24065e-05	2.99986	3.9994e-05	0.000229188	3.00019	2.08009e-05	0.999889	1.33305e-05	7.63911e-05	0.000110522
2390	0.0197011	0.00300393	3.76143	3.99943e-05	3.78417	0.00520619	0.000793815	0.993989	1.05688e-05	0.00601057
2391	3.75505	3.99943e-05	0.00466729	9.18978e-05	3.75985	0.998724	1.06372e-05	0.00124135	2.44419e-05	0.00127643
2392	3.99941e-05	3.08412	6.29904e-05	0.000131682	3.08436	1.29667e-05	0.999924	2.04225e-05	4.26936e-05	7.60829e-05
2393	3.66363	0.000427974	0.00520093	0.000130685	3.66939	0.99843	0.000116634	0.00141738	3.56149e-05	0.00156963
2394	0.00207483	0.000415959	3.54759	3.99942e-05	3.55012	0.00058444	0.000117167	0.999287	1.12656e-05	0.000712873
2395	0.00241538	0.00196273	3.66528	6.12143e-05	3.66972	0.000658193	0.000534844	0.99879	1.66809e-05	0.00120972
2396	0.00238827	0.00034566	3.55488	6.24389e-05	3.55768	0.000671299	9.71589e-05	0.999214	1.75505e-05	0.000786008
2397	0.00231459	0.000126975	3.64448	3.99942e-05	3.64696	0.000634661	3.48167e-05	0.99932	1.09665e-05	0.000680444
2398	0.000891717	0.000172664	3.27887	3.99941e-05	3.27998	0.000271867	5.26419e-05	0.999663	1.21934e-05	0.000336702
2399	3.71216	6.18586e-05	0.00296438	6.18707e-05	3.71525	0.999169	1.66499e-05	0.000797894	1.66532e-05	0.000831197
2400	3.57738	6.14378e-05	0.00180416	9.19088e-05	3.57933	0.999453	1.71646e-05	0.000504049	2.56776e-05	0.000546892
2401	3.99942e-05	3.40148	6.09752e-05	0.000786279	3.40237	1.17548e-05	0.999739	1.79214e-05	0.000231097	0.000260774
2402	3.99942e-05	3.55814	3.99942e-05	0.000931831	3.55915	1.1237e-05	0.999716	1.1237e-05	0.000261813	0.000284287
2403	0.00133807	0.00118963	3.49749	8.99857e-05	3.50011	0.000382294	0.000339884	0.999252	2.57094e-05	0.000747887
2404	0.00177086	0.000124733	3.46868	0.000164746	3.47074	0.000510225	3.59384e-05	0.999406	4.74673e-05	0.00059363
2405	3.74645	0.000330402	0.00931263	8.98743e-05	3.75619	0.997409	8.79622e-05	0.00247928	2.3927e-05	0.00259117
2406	0.00108274	0.00012376	3.43437	3.99942e-05	3.43562	0.000315151	3.60225e-05	0.999637	1.16411e-05	0.000362815
2407	0.000921958	6.14445e-05	3.40749	6.09599e-05	3.40853	0.000270485	1.80267e-05	0.999694	1.78845e-05	0.000306397
2408	3.99943e-05	3.73688	0.000270371	0.00508345	3.74227	1.06872e-05	0.998559	7.22478e-05	0.00135839	0.00144132
2409	6.13567e-05	3.56948	0.000122236	0.00177134	3.57143	1.71799e-05	0.999453	3.42261e-05	0.000495975	0.000547381
2410	3.99941e-05	3.23254	6.07905e-05	0.000372181	3.23301	1.23706e-05	0.999854	1.88031e-05	0.000115119	0.000146293
2411	6.03161e-05	3.55194	3.99942e-05	0.00102555	3.55307	1.69758e-05	0.999683	1.12562e-05	0.000288639	0.000316871
2412	3.39135	3.99942e-05	0.000202835	3.99942e-05	3.39164	0.999917	1.1792e-05	5.98044e-05	1.1792e-05	8.33883e-05
2413	3.99943e-05	3.70436	3.99943e-05	0.00140233	3.70585	1.07922e-05	0.9996	1.07922e-05	0.000378411	0.000399996
2414	0.000308115	0.000780374	6.05105e-05	3.25295	3.2541	9.4685e-05	0.000239812	1.85951e-05	0.999647	0.000353092
2415	3.74904	6.08245e-05	0.0024197	3.99943e-05	3.75156	0.999328	1.62131e-05	0.000644984	1.06607e-05	0.000671858
2416	3.09669	3.99941e-05	0.000419217	0.000157876	3.0973	0.999801	1.29126e-05	0.000135349	5.09721e-05	0.000199234
2417	3.73204	6.04151e-05	0.00328861	8.68004e-05	3.73547	0.99908	1.61733e-05	0.000880373	2.32368e-05	0.000919783
2418	0.000632049	6.05328e-05	3.4076	3.99942e-05	3.40833	0.000185442	1.77602e-05	0.999785	1.17342e-05	0.000214937
2419	3.99943e-05	3.72718	3.99943e-05	0.00150708	3.72877	1.07259e-05	0.999574	1.07259e-05	0.000404175	0.000425627
2420	3.56663	6.01473e-05	0.000970787	3.99942e-05	3.5677	0.9997	1.68588e-05	0.000272104	1.12101e-05	0.000300173
2421	3.71463	0.00019676	0.00627366	0.000355095	3.72146	0.998166	5.28717e-05	0.00168581	9.54182e-05	0.0018341
2422	0.000612428	0.000297032	3.25154	3.99941e-05	3.25249	0.000188295	9.13245e-05	0.999708	1.22965e-05	0.000291916
2423	3.78019	8.62875e-05	0.0131004	8.57743e-05	3.79346	0.996501	2.27464e-05	0.00345342	2.26111e-05	0.00349878
2424	8.60756e-05	0.0011663	8.48709e-05	3.47567	3.47701	2.47556e-05	0.000335431	2.44091e-05	0.999615	0.000384595
2425	3.72543	0.000115779	0.00430606	0.000116259	3.72997	0.998783	3.10402e-05	0.00115445	3.11689e-05	0.00121666
2426	0.00133045	3.99942e-05	3.66703	5.9955e-05	3.66846	0.000362673	1.09022e-05	0.99961	1.63434e-05	0.000389918
2427	8.4726e-05	3.68891	0.000114533	0.00283779	3.69194	2.29489e-05	0.999177	3.10224e-05	0.000768643	0.000822614
2428	3.77263	5.95919e-05	0.0035182	5.94269e-05	3.77626	0.999037	1.57806e-05	0.000931661	1.5737e-05	0.000963179
2429	5.92255e-05	3.77155	8.27583e-05	0.00425327	3.77595	1.5685e-05	0.998836	2.19172e-05	0.00112641	0.00116402
2430	0.00143507	0.00033763	3.52175	5.92129e-05	3.52358	0.000407277	9.58202e-05	0.99948	1.68048e-05	0.000519902
2431	3.75314	0.000114628	0.00550368	0.000112982	3.75887	0.998475	3.04954e-05	0.00146418	3.00575e-05	0.00152474
2432	8.27842e-05	3.7309	8.33811e-05	0.00316809	3.73424	2.2169e-05	0.999107	2.23288e-05	0.000848391	0.000892889
2433	0.000331625	0.000558444	0.000146734	3.14364	3.14468	0.000105456	0.000177584	4.6661e-05	0.99967	0.000329701
2434	3.75564	0.000112431	0.00387234	5.95322e-05	3.75968	0.998924	2.99044e-05	0.00102996	1.58344e-05	0.0010757
2435	0.00190596	8.33395e-05	3.65592	8.32731e-05	3.65799	0.00052104	2.27829e-05	0.999433	2.27647e-05	0.000566587
2436	3.80248	3.99943e-05	0.00367444	5.88364e-05	3.80626	0.999009	1.05075e-05	0.000965367	1.54578e-05	0.000991333
2437	3.99942e-05	3.42868	5.88411e-05	0.000495602	3.42927	1.16626e-05	0.999827	1.71585e-05	0.000144521	0.000173342
2438	3.79599	3.99943e-05	0.00227429	3.99943e-05	3.79834	0.99938	1.05294e-05	0.000598758	1.05294e-05	0.000619817
2439	8.42257e-05	0.0012289	3.99942e-05	3.61331	3.61466	2.33011e-05	0.000339976	1.10644e-05	0.999626	0.000374342
2440	0.000281685	3.77195	5.90352e-05	0.00887188	3.78117	7.44968e-05	0.997564	1.5613e-05	0.00234633	0.00243644
2441	0.000286061	0.00118663	0.000113937	3.39756	3.39914	8.41568e-05	0.000349097	3.35192e-05	0.999533	0.000466773
2442	3.75666	5.97624e-05	0.00367612	8.46604e-05	3.76048	0.998984	1.58922e-05	0.000977567	2.25132e-05	0.00101597
2443	3.99942e-05	3.65036	8.4212e-05	0.00149199	3.65198	1.09514e-05	0.999557	2.30593e-05	0.000408543	0.000442554
2444	3.69314	0.000114509	0.00264828	5.96623e-05	3.69597	0.999236	3.09821e-05	0.000716532	1.61426e-05	0.000763657
2445	0.00061365	6.00959e-05	3.42247	3.99942e-05	3.42319	0.000179263	1.75555e-05	0.999791	1.16833e-05	0.000208502
2446	3.2531	8.70404e-05	0.000484153	3.99941e-05	3.25371	0.999812	2.67511e-05	0.0001488	1.22918e-05	0.000187843
2447	3.09132	0.000302517	0.000361222	3.99941e-05	3.09202	0.999772	9.78379e-05	0.000116824	1.29346e-05	0.000227596
2448	3.39291	3.99942e-05	0.000624697	6.04284e-05	3.39363	0.999786	1.17851e-05	0.000184079	1.78064e-05	0.000213671
2449	3.99942e-05	3.39765	3.99942e-05	0.000435812	3.39816	1.17694e-05	0.999848	1.17694e-05	0.000128249	0.000151788
2450	0.00020845	0.000963673	3.99942e-05	3.36805	3.36926	6.18682e-05	0.000286019	1.18703e-05	0.99964	0.000359758
2451	0.00012207	3.04999	3.99941e-05	0.000384387	3.05054	4.00158e-05	0.999821	1.31105e-05	0.000126007	0.000179133
2452	0.00116521	8.96252e-05	3.35663	0.000124365	3.35801	0.000346994	2.669e-05	0.999589	3.70355e-05	0.000410719
2453	0.000333761	0.00356247	8.97553e-05	3.64174	3.64572	9.15487e-05	0.000977164	2.46193e-05	0.998907	0.00109333
2454	0.00234454	0.00069476	3.61612	3.99942e-05	3.61919	0.000647808	0.000191965	0.999149	1.10506e-05	0.000850824
2455	0.00119809	0.000126711	3.4025	6.22655e-05	3.40389	0.000351978	3.72253e-05	0.999593	1.82925e-05	0.000407496
2456	3.77415	6.18074e-05	0.00752898	9.08492e-05	3.78183	0.997969	1.63432e-05	0.00199083	2.40225e-05	0.00203119
2457	6.13673e-05	0.00121327	6.14945e-05	3.48261	3.48394	1.76143e-05	0.000348246	1.76508e-05	0.999616	0.000383511
2458	3.4029	3.99942e-05	0.000647139	3.99942e-05	3.40363	0.999786	1.17505e-05	0.000190132	1.17505e-05	0.000213633
2459	6.27459e-05	3.72228	3.99943e-05	0.0027303	3.72511	1.68441e-05	0.999239	1.07364e-05	0.000732945	0.000760525
2460	3.47912	3.99942e-05	0.00133545	9.31721e-05	3.48059	0.999578	1.14906e-05	0.000383685	2.6769e-05	0.000421945
2461	3.68065	6.2466e-05	0.00325196	9.33277e-05	3.68406	0.999075	1.69558e-05	0.000882711	2.53328e-05	0.000925
2462	3.75259	9.5676e-05	0.00671867	6.36694e-05	3.75947	0.99817	2.54493e-05	0.00178713	1.69357e-05	0.00182952
2463	0.000540541	0.000184611	2.94913	3.9994e-05	2.9499	0.000183241	6.25821e-05	0.999741	1.35578e-05	0.000259381
2464	0.00031001	0.00145886	3.99942e-05	3.35975	3.36156	9.22221e-05	0.000433983	1.18975e-05	0.999462	0.000538102
2465	6.45335e-05	3.46774	0.000552918	0.00217104	3.47053	1.85947e-05	0.999197	0.000159318	0.000625566	0.000803479
2466	3.5077	3.99942e-05	0.00115112	3.99942e-05	3.50893	0.999649	1.13978e-05	0.000328054	1.13978e-05	0.000350849
2467	6.35294e-05	3.0183	3.99941e-05	0.000479879	3.01889	2.1044e-05	0.999807	1.32479e-05	0.000158959	0.000193251
2468	3.69916	0.000257912	0.00541144	3.99943e-05	3.70487	0.998459	6.96144e-05	0.00146063	1.07951e-05	0.00154104
2469	0.000589574	0.000328156	2.89358	3.9994e-05	2.89454	0.000203685	0.000113371	0.999669	1.38171e-05	0.000330873
2470	0.00102841	0.000143479	3.1614	3.99941e-05	3.16261	0.000325179	4.53673e-05	0.999617	1.26459e-05	0.000383192
2471	3.99943e-05	3.68117	6.52333e-05	0.00308686	3.68436	1.08552e-05	0.999134	1.77055e-05	0.000837829	0.00086639
2472	3.28274	3.99941e-05	0.000838786	3.99941e-05	3.28366	0.99972	1.21797e-05	0.000255442	1.21797e-05	0.000279802
2473	0.00020612	0.0010785	9.95323e-05	2.99655	2.99794	6.8754e-05	0.000359747	3.32003e-05	0.999538	0.000461701
2474	3.61396	0.000208776	0.00366873	3.99942e-05	3.61787	0.998917	5.77068e-05	0.00101406	1.10546e-05	0.00108282
2475	0.000674952	0.00015257	2.8444	3.9994e-05	2.84527	0.000237219	5.36225e-05	0.999695	1.40563e-05	0.000304898
2476	3.9994e-05	2.83629	3.9994e-05	0.000291724	2.83666	1.4099e-05	0.999869	1.4099e-05	0.000102841	0.000131039
2477	2.80519	3.9994e-05	0.000224514	3.9994e-05	2.80549	0.999891	1.42556e-05	8.00265e-05	1.42556e-05	0.000108538
2478	3.99941e-05	3.06771	3.99941e-05	0.000716813	3.06851	1.30337e-05	0.99974	1.30337e-05	0.000233603	0.00025967
2479	3.99943e-05	3.72506	0.0102665	0.00016292	3.73553	1.07064e-05	0.997197	0.00274833	4.36135e-05	0.00280265
2480	3.29817	3.99941e-05	0.00205397	0.000171948	3.30043	0.999313	1.21178e-05	0.000622333	5.20987e-05	0.000686549
2481	0.000939459	0.000434633	2.73082	6.88864e-05	2.73226	0.00034384	0.000159074	0.999472	2.52122e-05	0.000528126
2482	3.99942e-05	3.3256	3.99942e-05	0.00141832	3.3271	1.20207e-05	0.99955	1.20207e-05	0.000426294	0.000450335
2483	3.69081	7.03977e-05	0.00510465	3.99943e-05	3.69603	0.998589	1.90469e-05	0.00138112	1.08209e-05	0.00141098
2484	0.00418159	0.000952751	3.51795	3.99942e-05	3.52312	0.0011869	0.000270428	0.998531	1.13519e-05	0.00146868
2485	0.000836712	3.9994e-05	2.97885	3.9994e-05	2.97976	0.000280798	1.34219e-05	0.999692	1.34219e-05	0.000307642
2486	3.71538	0.000114392	0.011369	6.95578e-05	3.72694	0.9969	3.06932e-05	0.00305049	1.86635e-05	0.00309985
2487	7.02552e-05	0.00326665	0.000114443	3.45807	3.46153	2.0296e-05	0.000943701	3.30614e-05	0.999003	0.000997058
2488	0.000572781	0.00259125	3.99941e-05	3.30324	3.30644	0.000173232	0.000783696	1.20958e-05	0.999031	0.000969024
2489	0.00203614	3.70585	3.99943e-05	0.013689	3.72162	0.000547111	0.995764	1.07465e-05	0.00367824	0.0042361
2490	3.43143	7.02106e-05	0.00316693	0.000114249	3.43478	0.999024	2.04411e-05	0.000922017	3.32625e-05	0.000975721
2491	0.000114299	0.000572493	3.99939e-05	2.47241	2.47313	4.62162e-05	0.000231485	1.61713e-05	0.999706	0.000293872
2492	3.7138	3.99943e-05	0.00678122	7.05348e-05	3.7207	0.998148	1.07491e-05	0.00182257	1.89574e-05	0.00185227
2493	0.000174918	0.000350649	3.99938e-05	2.22328	2.22384	7.8656e-05	0.000157677	1.79841e-05	0.999746	0.000254317
2494	0.000255221	0.000862965	3.99939e-05	2.68619	2.68734	9.49715e-05	0.000321122	1.48823e-05	0.999569	0.000430976
2495	0.0562031	3.64681	0.000330959	0.00908764	3.71243	0.0151392	0.982324	8.9149e-05	0.00244789	0.0176762
2496	0.00224414	6.96876e-05	3.43202	3.99942e-05	3.43437	0.000653436	2.02912e-05	0.999315	1.16453e-05	0.000685372
2497	3.99943e-05	3.77255	3.99943e-05	0.00898623	3.78162	1.0576e-05	0.997603	1.0576e-05	0.00237629	0.00239744
2498	3.99942e-05	0.00145154	3.99942e-05	3.33369	3.33522	1.19915e-05	0.000435216	1.19915e-05	0.999541	0.000459199
2499	2.39493	6.96272e-05	0.000438758	7.03408e-05	2.39551	0.999758	2.90657e-05	0.000183158	2.93636e-05	0.000241588
2500	3.41015	3.99942e-05	0.00178036	3.99942e-05	3.41201	0.999455	1.17216e-05	0.000521793	1.17216e-05	0.000545236
2501	3.9994e-05	0.000991113	7.07932e-05	2.96314	2.96424	1.34922e-05	0.000334356	2.38824e-05	0.999628	0.000371731
2502	2.98279	3.9994e-05	0.000813678	3.9994e-05	2.98369	0.9997	1.34042e-05	0.000272709	1.34042e-05	0.000299517
2503	3.99941e-05	3.00659	3.99941e-05	0.000833661	3.00751	1.32981e-05	0.999696	1.32981e-05	0.000277194	0.00030379
2504	2.45978	0.000169293	0.000559891	3.99939e-05	2.46055	0.999687	6.8803e-05	0.000227547	1.62541e-05	0.000312604
2505	2.25805	3.99938e-05	0.000328672	0.00011308	2.25853	0.999787	1.77079e-05	0.000145525	5.00679e-05	0.0002133
2506	6.90702e-05	3.74369	3.99943e-05	3.99943e-05	3.74384	1.8449e-05	0.99996	1.06827e-05	1.06827e-05	3.98144e-05
2507	0.00511537	3.56424	0.000112541	0.00219723	3.57167	0.00143221	0.997921	3.15094e-05	0.000615183	0.0020789
2508	0.0014769	6.89263e-05	3.21575	3.99941e-05	3.21734	0.000459045	2.14234e-05	0.999507	1.24308e-05	0.000492899
2509	0.000243819	6.92e-05	2.33638	3.99938e-05	2.33673	0.000104342	2.9614e-05	0.999849	1.71153e-05	0.000151071
2510	3.44228	6.9599e-05	0.00232127	3.99942e-05	3.44471	0.999294	2.02046e-05	0.000673866	1.16103e-05	0.000705681
2511	3.62528	6.9e-05	0.00281088	0.0049783	3.63314	0.997837	1.89919e-05	0.000773679	0.00137025	0.00216292
2512	0.000662145	7.03549e-05	2.5009	0.000113559	2.50175	0.000264673	2.81223e-05	0.999662	4.53917e-05	0.000338187
2513	3.29348	3.99941e-05	0.00144261	3.99941e-05	3.295	0.999538	1.21378e-05	0.000437819	1.21378e-05	0.000462094
2514	3.01891	3.99941e-05	0.000850871	3.99941e-05	3.01984	0.999692	1.32438e-05	0.000281761	1.32438e-05	0.000308248
2515	3.40763	3.99942e-05	0.00219135	6.89278e-05	3.40993	0.999325	1.17288e-05	0.000642639	2.02139e-05	0.000674581
2516	6.99924e-05	3.61845	3.99942e-05	0.00379926	3.62236	1.93223e-05	0.998921	1.10409e-05	0.00104884	0.0010792
2517	6.99689e-05	0.00254068	0.000256774	3.26008	3.26295	2.14434e-05	0.000778645	7.86937e-05	0.999121	0.000878782
2518	0.000114099	2.87749	0.000115771	0.00134627	2.87907	3.96305e-05	0.999453	4.02113e-05	0.000467607	0.000547448
2519	0.00366428	3.99942e-05	3.47676	0.001203	3.48166	0.00105245	1.14871e-05	0.998591	0.000345524	0.00140946
2520	0.000249622	3.33227	6.99237e-05	0.00296868	3.33556	7.48366e-05	0.999014	2.09631e-05	0.000890008	0.000985808
2521	0.000450184	3.58726	3.99942e-05	0.00582477	3.59358	0.000125275	0.998243	1.11294e-05	0.00162088	0.00175729
2522	0.00101642	0.000116683	2.58882	0.000354035	2.59031	0.000392394	4.5046e-05	0.999426	0.000136677	0.000574117
2523	3.49043	0.000356817	0.00523686	0.00011609	3.49614	0.998367	0.00010206	0.0014979	3.32053e-05	0.00163316
2524	0.000180342	0.00177532	6.99658e-05	3.05009	3.05212	5.90876e-05	0.000581669	2.29237e-05	0.999336	0.00066368
2525	3.99942e-05	3.54271	3.99942e-05	0.00266009	3.54545	1.12804e-05	0.999227	1.12804e-05	0.000750284	0.000772845
2526	7.12735e-05	0.000115687	0.000178388	1.92954	1.92991	3.6931e-05	5.99442e-05	9.24334e-05	0.999811	0.000189309
2527	3.20465	0.000580764	0.00298451	0.000259113	3.20847	0.998808	0.00018101	0.000930197	8.07589e-05	0.00119197
2528	0.000252216	0.000349826	2.21548	3.99938e-05	2.21612	0.00011381	0.000157855	0.99971	1.80467e-05	0.000289712
2529	3.05316	3.99941e-05	0.00103211	0.00140912	3.05564	0.999188	1.30886e-05	0.000337771	0.000461154	0.000812014
2530	3.99942e-05	3.49187	0.00349089	0.00199567	3.4974	1.14354e-05	0.99842	0.000998138	0.000570616	0.00158019
2531	7.04597e-05	3.24992	3.99941e-05	0.00180353	3.25183	2.16677e-05	0.999411	1.2299e-05	0.000554619	0.000588585
2532	0.000752628	7.09852e-05	2.68115	3.99939e-05	2.68202	0.00028062	2.64671e-05	0.999678	1.49119e-05	0.000321999
2533	0.0031709	0.000183406	3.4167	3.99942e-05	3.42009	0.000927138	5.36259e-05	0.999008	1.16939e-05	0.000992458
2534	0.000182005	0.00203981	0.000118085	3.03034	3.03268	6.00146e-05	0.00067261	3.89375e-05	0.999228	0.000771562
2535	0.000120141	3.66901	3.99943e-05	0.00684978	3.67602	3.26822e-05	0.998093	1.08798e-05	0.00186337	0.00190693
2536	0.003134	0.000186957	3.36777	3.99942e-05	3.37113	0.000929659	5.54583e-05	0.999003	1.18637e-05	0.000996981
2537	0.000190187	0.0198851	7.01997e-05	3.7009	3.72104	5.11113e-05	0.00534396	1.88656e-05	0.994586	0.00541393
2538	3.32777	3.99942e-05	0.00208702	3.99942e-05	3.32994	0.999349	1.20105e-05	0.000626744	1.20105e-05	0.000650765
2539	7.42008e-05	0.000125524	3.99937e-05	2.00768	2.00792	3.6954e-05	6.25143e-05	1.9918e-05	0.999881	0.000119386
2540	7.40512e-05	2.11732	7.48039e-05	0.000541087	2.11801	3.49627e-05	0.999674	3.53181e-05	0.00025547	0.000325751
2541	0.000204992	3.46836	0.00803896	0.000949018	3.47755	5.89473e-05	0.997356	0.00231167	0.000272898	0.00264352
2542	3.99935e-05	1.69126	0.000130279	0.000205792	1.69164	2.36419e-05	0.999778	7.70137e-05	0.000121653	0.000222308
2543	2.40154	3.99938e-05	0.000962609	0.000599405	2.40314	0.999333	1.66423e-05	0.000400563	0.000249426	0.000666632
2544	3.66193	0.0139933	0.00487769	0.00816961	3.68897	0.99267	0.00379328	0.00132224	0.00221461	0.00733012
2545	1.54348	3.99935e-05	0.000135029	0.000218502	1.54387	0.999745	2.59046e-05	8.74611e-05	0.000141528	0.000254894
2546	3.99936e-05	1.91263	3.99936e-05	0.000213913	1.91293	2.09071e-05	0.999846	2.09071e-05	0.000111825	0.000153639
2547	8.00279e-05	2.44633	3.99939e-05	0.0011349	2.44759	3.26966e-05	0.999487	1.63401e-05	0.000463681	0.000512718
2548	7.79154e-05	1.90116	3.99936e-05	0.000502061	1.90178	4.09698e-05	0.999674	2.10296e-05	0.000263996	0.000325995
2549	3.99943e-05	3.66877	3.99943e-05	0.00795194	3.6768	1.08775e-05	0.997816	1.08775e-05	0.00216273	0.00218449
2550	7.79835e-05	0.000228171	3.99935e-05	1.58274	1.58309	4.92605e-05	0.00014413	2.5263e-05	0.999781	0.000218654
2551	3.99938e-05	0.000650954	3.99938e-05	2.21838	2.21911	1.80224e-05	0.00029334	1.80224e-05	0.999671	0.000329384
2552	8.02291e-05	0.00122257	3.99939e-05	2.44557	2.44692	3.27878e-05	0.000499636	1.63446e-05	0.999451	0.000548769
2553	2.0026	3.99937e-05	0.000476349	3.99937e-05	2.00315	0.999722	1.99654e-05	0.0002378	1.99654e-05	0.00027773
2554	3.99941e-05	3.03267	3.99941e-05	0.00237747	3.03513	1.31771e-05	0.99919	1.31771e-05	0.000783318	0.000809672
2555	3.99936e-05	1.77022	3.99936e-05	0.000244877	1.77054	2.25883e-05	0.999817	2.25883e-05	0.000138306	0.000183483
2556	1.83932	3.99936e-05	0.000142074	3.99936e-05	1.83954	0.999879	2.17411e-05	7.72335e-05	2.17411e-05	0.000120716
2557	0.00257644	3.9994e-05	2.88915	8.08009e-05	2.89185	0.000890933	1.38299e-05	0.999067	2.7941e-05	0.000932704
2558	0.00199177	3.491	8.07383e-05	0.0132034	3.50628	0.000568058	0.995643	2.30268e-05	0.00376563	0.00435672
2559	8.24451e-05	0.00211693	3.99939e-05	2.66264	2.66488	3.09376e-05	0.000794381	1.50078e-05	0.99916	0.000840326
2560	3.99938e-05	3.99938e-05	8.10529e-05	2.24146	2.24162	1.78414e-05	1.78414e-05	3.61581e-05	0.999928	7.1841e-05
2561	0.000156544	3.18355	3.99941e-05	0.00486043	3.18861	4.90946e-05	0.998414	1.25428e-05	0.00152431	0.00158595
2562	1.82723	3.99936e-05	0.000848186	8.06567e-05	1.8282	0.99947	2.18759e-05	0.000463945	4.4118e-05	0.000529939
2563	3.99932e-05	0.847393	0.000159384	8.22676e-05	0.847675	4.71799e-05	0.999668	0.000188025	9.70509e-05	0.000332256
2564	0.000149324	1.72007	3.99936e-05	0.00091511	1.72118	8.67571e-05	0.999358	2.32362e-05	0.000531677	0.00064167
2565	0.000152972	3.99934e-05	1.41278	3.99934e-05	1.41301	0.000108259	2.83036e-05	0.999835	2.83036e-05	0.000164866
2566	0.795502	8.51301e-05	0.000284311	3.99932e-05	0.795912	0.999486	0.000106959	0.000357214	5.02483e-05	0.000514422
2567	0.00219729	0.000464079	2.0161	0.000272769	2.01903	0.00108829	0.000229852	0.998547	0.000135099	0.00145324
2568	2.24578	3.99938e-05	0.00222133	0.000167758	2.24821	0.99892	1.77892e-05	0.000988045	7.46188e-05	0.00108045
2569	8.94264e-05	0.00105178	3.99936e-05	1.72586	1.72704	5.17801e-05	0.000609006	2.31572e-05	0.999316	0.000683943
2570	3.99937e-05	2.14416	3.99937e-05	0.00143499	2.14568	1.86392e-05	0.999294	1.86392e-05	0.000668784	0.000706063
2571	32.5863	8.52523	452464320140267	1.80966	452464320140310	7.20195e-14	1.88418e-14	1	3.99956e-15	9.50351e-14
2572	3.99932e-05	0.78837	8.94398e-05	0.00051106	0.78901	5.06878e-05	0.999188	0.000113357	0.000647722	0.000811767
2573	3.63123	3.99942e-05	0.0176904	3.99942e-05	3.649	0.99513	1.09603e-05	0.00484801	1.09603e-05	0.00486993
2574	8.78011e-05	0.00115166	8.55813e-05	1.34637	1.3477	6.51488e-05	0.000854536	6.35017e-05	0.999017	0.000983187
2575	0.000326911	0.000546599	3.9993e-05	0.438112	0.439025	0.000744628	0.00124503	9.10951e-05	0.997919	0.00208075
2576	1.09258	0.000881584	0.000864421	9.11393e-05	1.09441	0.998321	0.000805531	0.000789849	8.32768e-05	0.00167866
2577	0.00433227	0.000187151	2.22592	0.000345872	2.23078	0.00194204	8.38946e-05	0.997819	0.000155045	0.00218098
2578	0.000376892	1.27078	3.99934e-05	0.00138126	1.27258	0.000296163	0.998587	3.1427e-05	0.0010854	0.00141299
2579	428995756635347	1.71579	37.0932	1.71579	428995756635388	1	3.99956e-15	8.64651e-14	3.99956e-15	9.55902e-14
2580	0.518298	3.99931e-05	0.00035601	0.000954917	0.519649	0.9974	7.69618e-05	0.000685098	0.00183762	0.00259968
2581	2.7065	0.000351096	0.0111788	0.000621195	2.71865	0.99553	0.000129143	0.00411187	0.000228493	0.00446951
2582	2.89749	0.0351273	0.513684	3.99942e-05	3.44634	0.840744	0.0101926	0.149052	1.16048e-05	0.159256
2583	0.034124	3.29562	3.99942e-05	0.14266	3.47244	0.00982707	0.949078	1.15176e-05	0.0410834	0.050922
2584	0.0140465	3.19256	3.99941e-05	0.0974366	3.30408	0.00425126	0.966247	1.21045e-05	0.0294897	0.0337531
2585	2.69258	0.481641	0.275826	3.99942e-05	3.45009	0.780439	0.139602	0.0799475	1.15922e-05	0.219561
2586	2.78436	0.000122549	0.616893	0.000134582	3.40151	0.818566	3.60278e-05	0.181359	3.95655e-05	0.181434
2587	1.7293	0.000108383	1.67745	0.000127276	3.40699	0.507574	3.18118e-05	0.492356	3.73572e-05	0.492426
2588	0.0419799	0.000100303	3.45597	3.99942e-05	3.49809	0.0120008	2.86736e-05	0.987959	1.14332e-05	0.0120409
2589	0.709531	116.147	0.709531	177398749739893	177398749740011	3.99964e-15	6.54723e-13	3.99964e-15	1	6.65135e-13
2590	8.62607	137.76	1.06412	266061759724954	266061759725101	3.24213e-14	5.17773e-13	3.99952e-15	1	5.52558e-13
2591	1.35245	0.000197411	0.00290271	3.99934e-05	1.35559	0.997684	0.000145628	0.00214129	2.95026e-05	0.00231642
2592	29.631	3.61734	904455492366861	3.61734	904455492366898	3.27612e-14	3.99947e-15	1	3.99947e-15	4.08562e-14
2593	127.088	31.8838	271493252097269	1.08584	271493252097429	4.68107e-13	1.17439e-13	1	3.99952e-15	5.89306e-13
2594	211163675854844	0.844574	88.487	0.844574	211163675854934	1	3.99962e-15	4.19045e-13	3.99962e-15	4.26215e-13
2595	172226441456888	0.68885	90.7228	0.68885	172226441456980	1	3.99967e-15	5.26764e-13	3.99967e-15	5.34128e-13
2596	0.826803	206720046163819	0.826803	86.4176	206720046163907	3.99963e-15	1	3.99963e-15	4.18042e-13	4.2566e-13
2597	110.358	5.38738	220054041980342	0.880127	220054041980459	5.01503e-13	2.44821e-14	1	3.99959e-15	5.31686e-13
2598	3.99948e-05	3.99948e-05	6.26574	3.99948e-05	6.26586	6.38298e-06	6.38298e-06	0.999981	6.38298e-06	1.91489e-05
2599	504313771288437	2.017	49.4841	2.017	504313771288491	1	3.9995e-15	9.81216e-14	3.9995e-15	1.07025e-13
2600	3.99941e-05	3.01416	0.000100396	0.0104037	3.0247	1.32225e-05	0.996514	3.31921e-05	0.00343956	0.00348598
2601	0.000636747	3.99929e-05	0.147783	3.99929e-05	0.1485	0.00428786	0.000269313	0.995174	0.000269313	0.00482649
2602	0.00310225	3.99937e-05	2.13379	3.99937e-05	2.13697	0.0014517	1.87151e-05	0.998511	1.87151e-05	0.00148913
2603	0.891506	98.3085	22.3471	222898248708290	222898248708411	3.99961e-15	4.41047e-13	1.00257e-13	1	5.42899e-13
2604	21.5387	21.1566	3.60047	900239735288323	900239735288369	2.39255e-14	2.3501e-14	3.99946e-15	1	5.10703e-14
2605	3.99931e-05	9.4718e-05	3.99931e-05	0.451281	0.451456	8.85868e-05	0.000209806	8.85868e-05	0.999613	0.000386979
2606	0.601914	3.99931e-05	9.44489e-05	3.99931e-05	0.602088	0.99971	6.64241e-05	0.000156869	6.64241e-05	0.000289717
2607	0.733784	3.99932e-05	9.52226e-05	3.99932e-05	0.733959	0.999761	5.44897e-05	0.000129738	5.44897e-05	0.000238718
2608	6.26574	3.99948e-05	3.99948e-05	3.99948e-05	6.26586	0.999981	6.38298e-06	6.38298e-06	6.38298e-06	1.91489e-05
2609	2.01337	3.99937e-05	0.0019602	3.99937e-05	2.01541	0.998988	1.98439e-05	0.000972603	1.98439e-05	0.00101229
2610	3.99948e-05	3.99948e-05	6.26574	3.99948e-05	6.26586	6.38298e-06	6.38298e-06	0.999981	6.38298e-06	1.91489e-05
2611	3.99948e-05	6.26574	3.99948e-05	3.99948e-05	6.26586	6.38298e-06	0.999981	6.38298e-06	6.38298e-06	1.91489e-05
2612	0.000916236	1.08197	3.99933e-05	9.21299e-05	1.08302	0.000846004	0.999032	3.69277e-05	8.50679e-05	0.000968
2613	1.20339	3.99934e-05	8.79454e-05	3.99934e-05	1.20356	0.99986	3.32293e-05	7.30712e-05	3.32293e-05	0.00013953
2614	1.43481	3.99934e-05	0.00090654	3.99934e-05	1.4358	0.999313	2.78545e-05	0.000631383	2.78545e-05	0.000687092
2615	230615811195089	0.92238	65.102	4.88618	230615811195159	1	3.99964e-15	2.82296e-13	2.11875e-14	3.03535e-13
2616	0.000328455	0.00392764	8.80533e-05	2.26556	2.2699	0.0001447	0.00173031	3.87917e-05	0.998086	0.0019138
2617	2.18978	3.99938e-05	0.00212902	3.99938e-05	2.19199	0.998992	1.82454e-05	0.000971272	1.82454e-05	0.00100776
2618	2.86636	3.9994e-05	0.00448533	3.9994e-05	2.87093	0.99841	1.39307e-05	0.00156233	1.39307e-05	0.00159019
2619	3.99942e-05	3.60027	3.99942e-05	0.0152683	3.61562	1.10615e-05	0.995755	1.10615e-05	0.00422287	0.00424499
2620	0.00696847	0.00153368	2.8359	3.9994e-05	2.84444	0.00244986	0.000539184	0.996997	1.40604e-05	0.0030031
2621	0.0131935	8.93284e-05	3.43847	3.99942e-05	3.45179	0.00382221	2.58789e-05	0.99614	1.15865e-05	0.00385968
2622	0.000190254	0.0247523	0.000545515	3.43302	3.45851	5.50104e-05	0.00715693	0.000157731	0.99263	0.00736967
2623	0.00085553	0.0101029	8.6535e-05	3.01071	3.02175	0.000283124	0.00334338	2.86374e-05	0.996345	0.00365514
2624	3.46518	0.000901194	0.0592481	0.00568393	3.53101	0.981356	0.000255223	0.0167793	0.00160972	0.0186443
2625	0.000518942	3.47268	0.00898358	0.092001	3.57418	0.000145192	0.971601	0.00251347	0.0257405	0.0283991
2626	0.00031674	3.51894	0.0165597	0.0771931	3.61301	8.76666e-05	0.973964	0.00458334	0.0213653	0.0260363
2627	0.0052955	8.1779e-05	3.30962	8.23869e-05	3.31508	0.0015974	2.46688e-05	0.998353	2.48522e-05	0.00164692
2628	3.57415	0.000372533	0.0162749	0.000142505	3.59094	0.995324	0.000103742	0.00453222	3.96844e-05	0.00467565
2629	3.99939e-05	3.99939e-05	7.74729e-05	2.63601	2.63617	1.51712e-05	1.51712e-05	2.93885e-05	0.99994	5.9731e-05
2630	2.94422	7.8927e-05	0.00334581	0.000346944	2.94799	0.998721	2.67731e-05	0.00113494	0.000117688	0.00127941
2631	0.000226557	0.000353433	1.47562	7.86588e-05	1.47628	0.000153465	0.000239408	0.999554	5.32817e-05	0.000446154
2632	3.08052	3.99941e-05	0.00246286	7.80109e-05	3.0831	0.999163	1.2972e-05	0.000798825	2.53028e-05	0.0008371
2633	3.50466	0.00013518	0.00585002	3.99942e-05	3.51069	0.998284	3.85052e-05	0.00166635	1.13921e-05	0.00171624
2634	0.000474848	7.62802e-05	1.99606	3.99937e-05	1.99665	0.000237823	3.82041e-05	0.999704	2.00304e-05	0.000296057
2635	3.00503	7.48206e-05	0.00203413	3.99941e-05	3.00717	0.999285	2.48807e-05	0.000676425	1.32995e-05	0.000714606
2636	2.78048	3.9994e-05	0.00120504	3.9994e-05	2.78177	0.999538	1.43772e-05	0.000433192	1.43772e-05	0.000461946
2637	2.3697	3.99938e-05	0.00060256	3.99938e-05	2.37039	0.999712	1.68723e-05	0.000254203	1.68723e-05	0.000287948
2638	2.65931	7.54066e-05	0.00117236	3.99939e-05	2.6606	0.999516	2.8342e-05	0.000440638	1.50319e-05	0.000484012
2639	2.37551	3.99938e-05	0.000772139	7.56271e-05	2.37639	0.999626	1.68296e-05	0.000324921	3.18243e-05	0.000373575
2640	2.16557	3.99937e-05	0.000297689	3.99937e-05	2.16595	0.999826	1.84648e-05	0.000137441	1.84648e-05	0.00017437
2641	3.99941e-05	3.04097	3.99941e-05	7.48891e-05	3.04113	1.31511e-05	0.999949	1.31511e-05	2.46254e-05	5.09276e-05
2642	2.35442	3.99938e-05	0.000123457	3.99938e-05	2.35463	0.999914	1.69852e-05	5.24317e-05	1.69852e-05	8.64021e-05
2643	2.28247	3.99938e-05	0.00043733	3.99938e-05	2.28299	0.999773	1.75181e-05	0.00019156	1.75181e-05	0.000226596
2644	2.65161	3.99939e-05	0.00110849	7.50199e-05	2.65283	0.999539	1.50759e-05	0.000417851	2.82792e-05	0.000461206
2645	3.56786	0.000127917	0.0089137	0.000198194	3.5771	0.997417	3.576e-05	0.00249188	5.54064e-05	0.00258304
2646	0.000427535	7.41777e-05	2.09595	3.99937e-05	2.09649	0.000203929	3.53818e-05	0.999742	1.90765e-05	0.000258387
2647	7.64618e-05	0.00161366	7.45504e-05	2.84182	2.84359	2.68892e-05	0.000567474	2.6217e-05	0.999379	0.00062058
2648	2.34736	3.99938e-05	0.000129092	3.99938e-05	2.34757	0.999911	1.70362e-05	5.49896e-05	1.70362e-05	8.90621e-05
2649	3.99939e-05	2.54891	3.99939e-05	0.000723775	2.54972	1.56856e-05	0.999685	1.56856e-05	0.000283865	0.000315236
2650	3.99938e-05	2.27714	3.99938e-05	0.000412381	2.27763	1.75594e-05	0.999784	1.75594e-05	0.000181057	0.000216176
2651	3.62816	3.99942e-05	0.00494685	3.99942e-05	3.63319	0.998616	1.1008e-05	0.00136157	1.1008e-05	0.00138359
2652	0.000929446	7.50213e-05	2.50548	3.99939e-05	2.50653	0.00037081	2.99304e-05	0.999583	1.59559e-05	0.000416697
2653	3.99939e-05	2.66134	7.37355e-05	0.00116388	2.66262	1.50205e-05	0.99952	2.76928e-05	0.000437119	0.000479833
2654	2.51416	7.39029e-05	0.000966672	3.99939e-05	2.51524	0.99957	2.93821e-05	0.000384326	1.59006e-05	0.000429609
2655	0.000593234	3.99938e-05	2.37107	3.99938e-05	2.37175	0.000250125	1.68626e-05	0.999716	1.68626e-05	0.000283851
2656	2.37266	3.99938e-05	0.000610885	3.99938e-05	2.37335	0.999709	1.68512e-05	0.000257394	1.68512e-05	0.000291096
2657	2.01176	3.99937e-05	0.0004532	7.73881e-05	2.01233	0.999716	1.98743e-05	0.000225212	3.8457e-05	0.000283543
2658	6.26574	3.99948e-05	3.99948e-05	3.99948e-05	6.26586	0.999981	6.38298e-06	6.38298e-06	6.38298e-06	1.91489e-05
2659	3.99937e-05	2.13747	3.99937e-05	0.000132311	2.13768	1.87089e-05	0.999901	1.87089e-05	6.18945e-05	9.93124e-05
2660	3.99948e-05	6.26574	3.99948e-05	3.99948e-05	6.26586	6.38298e-06	0.999981	6.38298e-06	6.38298e-06	1.91489e-05
2661	7.59792e-05	1.39156	7.66255e-05	0.000133708	1.39185	5.45886e-05	0.999794	5.50529e-05	9.60648e-05	0.000205706
2662	0.000465801	3.99937e-05	2.17284	3.99937e-05	2.17338	0.000214321	1.84016e-05	0.999749	1.84016e-05	0.000251124
2663	7.7398e-05	3.32695	3.99942e-05	0.00358658	3.33065	2.32381e-05	0.998888	1.20079e-05	0.00107684	0.00111209
2664	3.02882	3.99941e-05	0.0018779	3.99941e-05	3.03077	0.999354	1.3196e-05	0.000619612	1.3196e-05	0.000646004
2665	0.000486423	0.00415692	7.66065e-05	3.15896	3.16368	0.000153752	0.00131395	2.42144e-05	0.998508	0.00149192
2666	3.25492	0.000141921	0.00471255	0.000133614	3.25991	0.99847	4.35351e-05	0.00144561	4.09871e-05	0.00153013
2667	7.88293e-05	0.000142294	1.25574	7.72894e-05	1.25604	6.27603e-05	0.000113288	0.999762	6.15343e-05	0.000237583
2668	1.85248	3.99936e-05	0.00022972	3.99936e-05	1.85279	0.999833	2.15856e-05	0.000123986	2.15856e-05	0.000167157
2669	2.22023	7.84822e-05	0.000921634	3.99938e-05	2.22127	0.999532	3.53321e-05	0.000414913	1.80049e-05	0.00046825
2670	2.89597	8.01406e-05	0.00237716	3.9994e-05	2.89846	0.999138	2.76493e-05	0.000820144	1.37984e-05	0.000861591
2671	3.9994e-05	2.94733	8.00406e-05	0.00262724	2.95008	1.35569e-05	0.999069	2.71317e-05	0.000890565	0.000931254
2672	0.000379857	0.00025623	1.42755	3.99934e-05	1.42822	0.000265965	0.000179405	0.999527	2.80022e-05	0.000473371
2673	0.00163032	8.12999e-05	2.47842	3.99939e-05	2.48017	0.000657341	3.278e-05	0.999294	1.61255e-05	0.000706246
2674	2.37638	3.99938e-05	0.00113209	3.99938e-05	2.37759	0.99949	1.68211e-05	0.000476149	1.68211e-05	0.000509791
2675	2.76732	8.08458e-05	0.00247493	3.9994e-05	2.76991	0.999063	2.91872e-05	0.000893506	1.44387e-05	0.000937132
2676	2.42583	3.99938e-05	0.0014918	3.99938e-05	2.4274	0.999352	1.6476e-05	0.000614567	1.6476e-05	0.000647519
2677	3.65262	3.99942e-05	0.0121419	3.99942e-05	3.66484	0.996665	1.0913e-05	0.00331307	1.0913e-05	0.0033349
2678	0.00303595	0.00028536	2.54407	3.99939e-05	2.54744	0.00119177	0.000112018	0.998681	1.56997e-05	0.00131949
2679	0.00017404	3.99933e-05	1.16788	3.99933e-05	1.16813	0.00014899	3.42369e-05	0.999783	3.42369e-05	0.000217464
2680	3.46953	3.99942e-05	0.00846724	3.99942e-05	3.47808	0.997543	1.14989e-05	0.00243446	1.14989e-05	0.00245746
2681	3.60703	0.000316569	0.0376346	3.99942e-05	3.64503	0.989577	8.68496e-05	0.0103249	1.09723e-05	0.0104228
2682	0.0280243	3.99943e-05	3.66889	3.99943e-05	3.69699	0.0075803	1.08181e-05	0.992398	1.08181e-05	0.00760193
2683	0.0651092	8.95477e-05	3.59558	3.99942e-05	3.66082	0.0177854	2.44611e-05	0.982179	1.09249e-05	0.0178208
2684	2.77357	3.9994e-05	0.00395647	3.9994e-05	2.7776	0.998547	1.43987e-05	0.00142442	1.43987e-05	0.00145322
2685	0.38803	3.9993e-05	0.00019002	3.9993e-05	0.3883	0.999305	0.000102995	0.000489365	0.000102995	0.000695355
2686	1.93744	3.99937e-05	0.00179253	3.99937e-05	1.93932	0.999034	2.06226e-05	0.00092431	2.06226e-05	0.000965555
2687	1.57849	3.99935e-05	0.00125945	3.99935e-05	1.57983	0.999152	2.53151e-05	0.000797209	2.53151e-05	0.00084784
2688	0.559499	0.000206152	0.000992541	3.99931e-05	0.560738	0.997791	0.000367645	0.00177006	7.13223e-05	0.00220903
2689	0.0686492	3.49014	0.000204992	0.000356189	3.55935	0.019287	0.980555	5.75924e-05	0.000100071	0.0194446
2690	0.0748788	3.45198	0.000196557	0.00101636	3.52807	0.0212237	0.978432	5.57123e-05	0.000288078	0.0215675
2691	0.125957	3.38156	0.000606374	0.00159712	3.50973	0.035888	0.963484	0.00017277	0.000455057	0.0365159
2692	0.010405	0.00266128	3.99941e-05	3.1822	3.19531	0.00325634	0.000832871	1.25165e-05	0.995898	0.00410173
2693	2.22403	3.99938e-05	0.00145725	0.00261653	2.22814	0.998154	1.79494e-05	0.000654022	0.00117431	0.00184628
2694	0.821816	3.99932e-05	0.000293762	3.99932e-05	0.82219	0.999545	4.86423e-05	0.000357293	4.86423e-05	0.000454577
2695	1.22253	3.99934e-05	0.000504982	3.99934e-05	1.22311	0.999522	3.2698e-05	0.000412866	3.2698e-05	0.000478262
2696	1.01425	8.59219e-05	0.000709479	8.73671e-05	1.01513	0.99913	8.46413e-05	0.000698905	8.60651e-05	0.000869611
2697	3.58261	0.0123068	0.0230799	0.00836412	3.62636	0.987935	0.00339369	0.00636449	0.00230647	0.0120647
2698	0.00951935	3.57413	0.00909937	0.0200826	3.61283	0.00263487	0.989288	0.00251863	0.0055587	0.0107122
2699	0.000165994	0.511288	0.000152016	3.99931e-05	0.511646	0.000324432	0.9993	0.000297111	7.81656e-05	0.000699709
2700	3.99948e-05	3.99948e-05	6.26574	3.99948e-05	6.26586	6.38298e-06	6.38298e-06	0.999981	6.38298e-06	1.91489e-05
2701	0.000150299	3.99935e-05	1.55252	3.99935e-05	1.55275	9.67955e-05	2.57566e-05	0.999852	2.57566e-05	0.000148309
2702	0.00338003	0.000257737	2.84056	3.9994e-05	2.84424	0.00118838	9.06171e-05	0.998707	1.40614e-05	0.00129306
2703	8.18659e-05	0.000814732	3.99937e-05	1.93772	1.93866	4.22281e-05	0.000420255	2.06295e-05	0.999517	0.000483113
2704	3.99935e-05	0.000371492	8.14556e-05	1.51895	1.51944	2.63212e-05	0.000244493	5.3609e-05	0.999676	0.000324423
2705	0.000526947	2.91358	0.000240676	0.00431198	2.91866	0.000180544	0.99826	8.24612e-05	0.00147738	0.00174039
2706	0.000531548	8.08017e-05	1.82549	3.99936e-05	1.82614	0.000291077	4.42473e-05	0.999643	2.19006e-05	0.000357225
2707	1.48532	8.18317e-05	0.000231646	3.99935e-05	1.48568	0.999762	5.50804e-05	0.000155919	2.69193e-05	0.000237919
2708	1.91574	3.99936e-05	0.000357309	3.99936e-05	1.91618	0.999772	2.08716e-05	0.000186469	2.08716e-05	0.000228212
2709	2.87576	3.9994e-05	0.00168469	3.9994e-05	2.87753	0.999387	1.38987e-05	0.000585464	1.38987e-05	0.000613261
2710	1.88801	3.99936e-05	0.000224599	3.99936e-05	1.88831	0.999839	2.11796e-05	0.000118942	2.11796e-05	0.000161301
2711	3.99937e-05	2.05445	3.99937e-05	0.000137141	2.05466	1.94648e-05	0.999894	1.94648e-05	6.67461e-05	0.000105676
2712	3.99939e-05	0.00109786	3.99939e-05	2.66051	2.66169	1.50258e-05	0.000412469	1.50258e-05	0.999557	0.00044252
2713	7.58904e-05	0.000220277	3.99935e-05	1.68236	1.6827	4.51003e-05	0.000130907	2.37675e-05	0.9998	0.000199775
2714	3.24825	3.99941e-05	0.00299996	7.59277e-05	3.25137	0.999042	1.23007e-05	0.000922678	2.33526e-05	0.000958331
2715	3.99941e-05	3.16243	3.99941e-05	0.00228517	3.16479	1.26372e-05	0.999253	1.26372e-05	0.00072206	0.000747334
2716	2.99433	3.9994e-05	0.00172509	3.9994e-05	2.99614	0.999398	1.33485e-05	0.00057577	1.33485e-05	0.000602467
2717	3.99938e-05	0.000614092	3.99938e-05	2.38382	2.38451	1.67723e-05	0.000257533	1.67723e-05	0.999709	0.000291078
2718	1.82429	3.99936e-05	0.000126352	7.84043e-05	1.82453	0.999866	2.19199e-05	6.92519e-05	4.29723e-05	0.000134144
2719	1.86422	3.99936e-05	0.000132414	7.49699e-05	1.86447	0.999867	2.14504e-05	7.10196e-05	4.02098e-05	0.00013268
2720	7.4217e-05	1.7204	7.60665e-05	0.00029461	1.72085	4.31282e-05	0.999741	4.4203e-05	0.0001712	0.000258532
2721	2.93457	3.9994e-05	0.00133694	3.9994e-05	2.93599	0.999517	1.3622e-05	0.000455363	1.3622e-05	0.000482606
2722	3.99937e-05	0.000207487	3.99937e-05	2.17316	2.17345	1.8401e-05	9.54646e-05	1.8401e-05	0.999868	0.000132267
2723	0.000124493	3.63086	3.99942e-05	0.00738574	3.63841	3.42163e-05	0.997925	1.09922e-05	0.00202994	0.00207514
2724	0.000128473	3.99938e-05	3.99938e-05	2.37368	2.37389	5.41191e-05	1.68474e-05	1.68474e-05	0.999912	8.78139e-05
2725	0.000123433	0.000290541	3.99936e-05	1.87731	1.87777	6.57338e-05	0.000154727	2.12985e-05	0.999758	0.000241759
2726	3.34456	3.99942e-05	0.00390425	0.000413188	3.34892	0.998699	1.19424e-05	0.00116583	0.00012338	0.00130115
2727	0.00108851	3.9994e-05	2.87224	3.9994e-05	2.87341	0.000378822	1.39187e-05	0.999593	1.39187e-05	0.00040666
2728	3.99941e-05	3.1387	3.99941e-05	0.00171905	3.1405	1.27349e-05	0.999427	1.27349e-05	0.000547381	0.000572851
2729	2.72817	3.9994e-05	0.00089375	3.9994e-05	2.72914	0.999643	1.46544e-05	0.000327484	1.46544e-05	0.000356793
2730	3.99939e-05	2.44064	7.33184e-05	0.000710163	2.44147	1.63811e-05	0.999663	3.00305e-05	0.000290875	0.000337287
2731	3.99938e-05	2.26956	7.34381e-05	0.000547628	2.27022	1.76167e-05	0.999709	3.23485e-05	0.000241223	0.000291188
2732	3.99942e-05	3.47579	3.99942e-05	0.00310833	3.47898	1.1496e-05	0.999084	1.1496e-05	0.000893462	0.000916454
2733	0.00104149	7.30022e-05	2.69733	3.99939e-05	2.69848	0.000385955	2.70531e-05	0.999572	1.48209e-05	0.000427829
2734	0.000191698	0.000869737	3.99938e-05	2.42637	2.42747	7.89704e-05	0.000358289	1.64755e-05	0.999546	0.000453735
2735	7.477e-05	0.000533022	3.99938e-05	2.28029	2.28093	3.27804e-05	0.000233686	1.75339e-05	0.999716	0.000284
2736	3.45569	3.99942e-05	0.00351983	7.32748e-05	3.45932	0.99895	1.15613e-05	0.00101749	2.11819e-05	0.00105024
2737	7.47749e-05	1.75375	7.46863e-05	0.000123857	1.75402	4.26305e-05	0.999844	4.258e-05	7.06129e-05	0.000155823
2738	2.25274	3.99938e-05	0.000193162	3.99938e-05	2.25302	0.999879	1.77512e-05	8.57348e-05	1.77512e-05	0.000121237
2739	2.03631	3.99937e-05	0.000399532	0.00012695	2.03688	0.999722	1.96348e-05	0.000196149	6.2326e-05	0.00027811
2740	3.17506	3.99941e-05	0.00215243	7.34054e-05	3.17733	0.999287	1.25873e-05	0.000677435	2.31029e-05	0.000713125
2741	0.000127404	7.47666e-05	1.9698	3.99937e-05	1.97005	6.46707e-05	3.79517e-05	0.999877	2.03009e-05	0.000122923
2742	2.29064	0.000201385	0.000722628	3.99938e-05	2.2916	0.999579	8.78795e-05	0.000315338	1.74523e-05	0.00042067
2743	2.22103	3.99938e-05	0.000290498	3.99938e-05	2.2214	0.999833	1.80039e-05	0.000130773	1.80039e-05	0.00016678
2744	2.71026	3.9994e-05	0.000886375	3.9994e-05	2.71123	0.999644	1.47512e-05	0.000326927	1.47512e-05	0.00035643
2745	2.72561	3.9994e-05	0.000900715	3.9994e-05	2.72659	0.99964	1.46681e-05	0.000330344	1.46681e-05	0.00035968
2746	3.28711	3.99941e-05	0.00220602	3.99941e-05	3.2894	0.999305	1.21585e-05	0.000670645	1.21585e-05	0.000694962
2747	3.69719	7.31731e-05	0.0125863	7.51779e-05	3.70992	0.996567	1.97236e-05	0.00339259	2.0264e-05	0.00343258
2748	0.00110549	0.000125071	2.56031	3.99939e-05	2.56158	0.000431568	4.88257e-05	0.999504	1.5613e-05	0.000496007
2749	3.67206	3.99943e-05	0.00762398	7.38414e-05	3.6798	0.997897	1.08686e-05	0.00207185	2.00667e-05	0.00210278
2750	3.99938e-05	0.000553207	7.38606e-05	2.22684	2.2275	1.79545e-05	0.000248353	3.31585e-05	0.999701	0.000299466
2751	3.57444	0.000128499	0.00818371	0.000129054	3.58288	0.997644	3.58647e-05	0.00228411	3.60195e-05	0.002356
2752	0.0013962	0.000205851	2.68125	3.99939e-05	2.6829	0.000520407	7.67273e-05	0.999388	1.4907e-05	0.000612041
2753	3.99942e-05	3.60462	7.49669e-05	0.00567364	3.61041	1.10775e-05	0.998397	2.07641e-05	0.00157147	0.00160331
2754	3.16912	3.99941e-05	0.00234598	7.38861e-05	3.17158	0.999224	1.26101e-05	0.000739688	2.32963e-05	0.000775594
2755	7.42054e-05	0.000132116	0.000132631	1.46951	1.46984	5.04852e-05	8.98847e-05	9.02347e-05	0.999769	0.000230605
2756	7.67434e-05	2.81484	3.9994e-05	0.00142185	2.81638	2.7249e-05	0.999454	1.42005e-05	0.00050485	0.0005463
2757	1.87918	3.99936e-05	0.000301739	7.67695e-05	1.8796	0.999777	2.12778e-05	0.000160534	4.08436e-05	0.000222655
2758	2.02521	3.99937e-05	0.000436819	7.50851e-05	2.02576	0.999728	1.97425e-05	0.000215632	3.70651e-05	0.000272439
2759	3.25511	3.99941e-05	0.00245133	3.99941e-05	3.25764	0.999223	1.2277e-05	0.000752487	1.2277e-05	0.000777041
2760	3.99938e-05	2.21601	3.99938e-05	0.000459954	2.21655	1.80432e-05	0.999756	1.80432e-05	0.000207509	0.000243595
2761	0.000602335	3.99938e-05	2.33825	3.99938e-05	2.33893	0.000257526	1.70992e-05	0.999708	1.70992e-05	0.000291724
2762	0.000205303	3.99937e-05	2.02909	3.99937e-05	2.02938	0.000101166	1.97074e-05	0.999859	1.97074e-05	0.00014058
2763	3.60566	3.99942e-05	0.00517374	3.99942e-05	3.61091	0.998545	1.10759e-05	0.00143281	1.10759e-05	0.00145496
2764	0.00128368	3.9994e-05	2.80876	3.9994e-05	2.81012	0.000456807	1.42321e-05	0.999515	1.42321e-05	0.000485271
2765	2.83208	3.9994e-05	0.00172115	7.71641e-05	2.83392	0.999351	1.41126e-05	0.000607337	2.72287e-05	0.000648678
2766	1.98461	3.99937e-05	0.000217229	3.99937e-05	1.98491	0.99985	2.01489e-05	0.00010944	2.01489e-05	0.000149738
2767	1.6965	3.99935e-05	0.000137797	7.62177e-05	1.69675	0.99985	2.35707e-05	8.12121e-05	4.49198e-05	0.000149702
2768	2.04442	3.99937e-05	0.000321584	3.99937e-05	2.04483	0.999804	1.95585e-05	0.000157267	1.95585e-05	0.000196384
2769	3.99939e-05	2.62716	3.99939e-05	0.00103709	2.62827	1.52168e-05	0.999575	1.52168e-05	0.00039459	0.000425024
2770	3.99937e-05	2.02533	3.99937e-05	0.000219516	2.02563	1.97438e-05	0.999852	1.97438e-05	0.000108369	0.000147857
2771	2.64157	3.99939e-05	0.00124589	7.69454e-05	2.64293	0.999484	1.51324e-05	0.000471406	2.91136e-05	0.000515652
2772	0.000473367	0.000204807	1.90442	3.99936e-05	1.90514	0.000248469	0.000107503	0.999623	2.09925e-05	0.000376964
2773	7.78671e-05	3.22449	3.99941e-05	0.00284484	3.22745	2.41265e-05	0.999082	1.23919e-05	0.000881451	0.000917969
2774	2.24716	7.38104e-05	0.000816361	7.54991e-05	2.24813	0.99957	3.2832e-05	0.00036313	3.35832e-05	0.000429545
2775	0.000611326	3.99938e-05	2.176	7.67835e-05	2.17672	0.000280847	1.83734e-05	0.999666	3.52748e-05	0.000334495
2776	2.36811	3.99938e-05	0.000603345	3.99938e-05	2.36879	0.999712	1.68836e-05	0.000254706	1.68836e-05	0.000288473
2777	3.99941e-05	3.05351	3.99941e-05	0.00166479	3.05526	1.30902e-05	0.999429	1.30902e-05	0.000544894	0.000571075
2778	3.9994e-05	2.91032	3.9994e-05	0.00135679	2.91176	1.37354e-05	0.999507	1.37354e-05	0.000465969	0.00049344
2779	3.99939e-05	2.55697	3.99939e-05	0.000745877	2.5578	1.56361e-05	0.999677	1.56361e-05	0.000291609	0.000322881
2780	3.99937e-05	7.53086e-05	7.73476e-05	2.14795	2.14814	1.86178e-05	3.50576e-05	3.60067e-05	0.99991	8.96821e-05
2781	3.37133	3.99942e-05	0.0030404	7.27848e-05	3.37448	0.999066	1.18519e-05	0.000900996	2.15692e-05	0.000934417
2782	0.000720142	7.32851e-05	2.40683	3.99938e-05	2.40766	0.000299104	3.04383e-05	0.999654	1.66111e-05	0.000346154
2783	3.05632	3.99941e-05	0.00154149	3.99941e-05	3.05794	0.99947	1.30788e-05	0.000504093	1.30788e-05	0.00053025
2784	0.00072881	0.000299073	2.27499	3.99938e-05	2.27605	0.000320208	0.0001314	0.999531	1.75715e-05	0.000469179
2785	2.45876	3.99939e-05	0.000555997	3.99939e-05	2.4594	0.999741	1.62617e-05	0.000226071	1.62617e-05	0.000258594
2786	3.40024	3.99942e-05	0.00272038	3.99942e-05	3.40305	0.999177	1.17525e-05	0.000799395	1.17525e-05	0.0008229
2787	3.99937e-05	0.000294893	7.45752e-05	1.96424	1.96465	2.03566e-05	0.000150099	3.79585e-05	0.999792	0.000208414
2788	3.99941e-05	3.20841	7.29807e-05	0.00221779	3.21074	1.24564e-05	0.999274	2.27302e-05	0.000690742	0.000725928
2789	3.99936e-05	1.90049	0.00012584	0.000297863	1.90095	2.10387e-05	0.999756	6.61984e-05	0.000156691	0.000243929
[truncated: 6,302 more rows]
